# Supplementary material for: GlypNirO: An automated workflow for quantitative N- and O-linked glycoproteomic data analysis
Source: Beilstein J Org Chem. 2020 Sep 1;16:2127–35. doi: 10.3762/bjoc.16.180 (PMC7476601; doi:10.3762/bjoc.16.180)
Supplement: File 1 — Supplementary Tables S1–S42. [file Beilstein_J_Org_Chem-16-2127-s001.zip]

Archive with 46 entries (46 files):
- Supplementary Table S1 N-link Depleted_Plasma_HCC_1.raw_Byonic.xlsx
- __MACOSX/._Supplementary Table S1 N-link Depleted_Plasma_HCC_1.raw_Byonic.xlsx
- Supplementary Table S2 N-link Depleted_Plasma_HCC_2.raw_Byonic.xlsx
- Supplementary Table S3 N-link Depleted_Plasma_HCC_3.raw_Byonic.xlsx
- Supplementary Table S4 N-link Depleted_Plasma_Nor_1.raw_Byonic.xlsx
- Supplementary Table S5 N-link Depleted_Plasma_Nor_2.raw_Byonic.xlsx
- Supplementary Table S6 N-link Depleted_Plasma_Nor_3.raw_Byonic.xlsx
- Supplementary Table S7 N-link Non_Depleted_Plasma_HCC_1.raw_Byonic.xlsx
- Supplementary Table S8 N-link Non_Depleted_Plasma_HCC_2.raw_Byonic.xlsx
- Supplementary Table S9 N-link Non_Depleted_Plasma_HCC_3.raw_Byonic.xlsx
- Supplementary Table S10 N-link Non_Depleted_Plasma_Nor_1.raw_Byonic.xlsx
- Supplementary Table S11 N-link Non_Depleted_Plasma_Nor_2.raw_Byonic.xlsx
- Supplementary Table S12 N-link Non_Depleted_Plasma_Nor_3.raw_Byonic.xlsx
- Supplementary Table S13 O-link Depleted_Plasma_HCC_1.raw_Byonic.xlsx
- Supplementary Table S14 O-link Depleted_Plasma_HCC_2.raw_Byonic.xlsx
- Supplementary Table S15 O-link Depleted_Plasma_HCC_3.raw_Byonic.xlsx
- Supplementary Table S16 O-link Depleted_Plasma_Nor_1.raw_Byonic.xlsx
- Supplementary Table S17 O-link Depleted_Plasma_Nor_2.raw_Byonic.xlsx
- Supplementary Table S18 O-link Depleted_Plasma_Nor_3.raw_Byonic.xlsx
- Supplementary Table S19 O-link Non_Depleted_Plasma_HCC_1.raw_Byonic.xlsx
- Supplementary Table S20 O-link Non_Depleted_Plasma_HCC_2.raw_Byonic.xlsx
- Supplementary Table S21 O-link Non_Depleted_Plasma_HCC_3.raw_Byonic.xlsx
- Supplementary Table S22 O-link Non_Depleted_Plasma_Nor_1.raw_Byonic.xlsx
- Supplementary Table S23 O-link Non_Depleted_Plasma_Nor_2.raw_Byonic.xlsx
- Supplementary Table S24 O-link Non_Depleted_Plasma_Nor_3.raw_Byonic.xlsx
- __MACOSX/._Supplementary Table S24 O-link Non_Depleted_Plasma_Nor_3.raw_Byonic.xlsx
- Supplementary Table S25 Depleted_Plasma_HCC_1_MSnSpectrumInfo.txt
- Supplementary Table S26 Depleted_Plasma_HCC_2_MSnSpectrumInfo.txt
- Supplementary Table S27 Depleted_Plasma_HCC_3_MSnSpectrumInfo.txt
- Supplementary Table S28 Depleted_Plasma_Nor_1_MSnSpectrumInfo.txt
- Supplementary Table S29 Depleted_Plasma_Nor_2_MSnSpectrumInfo.txt
- Supplementary Table S30 Depleted_Plasma_Nor_3_MSnSpectrumInfo.txt
- Supplementary Table S31 Non_Depleted_Plasma_HCC_1_MSnSpectrumInfo.txt
- Supplementary Table S32 Non_Depleted_Plasma_HCC_2_MSnSpectrumInfo.txt
- Supplementary Table S33 Non_Depleted_Plasma_HCC_3_MSnSpectrumInfo.txt
- Supplementary Table S34 Non_Depleted_Plasma_Nor_1_MSnSpectrumInfo.txt
- Supplementary Table S35 Non_Depleted_Plasma_Nor_2_MSnSpectrumInfo.txt
- Supplementary Table S36 Non_Depleted_Plasma_Nor_3_MSnSpectrumInfo.txt
- Supplementary Table S37 N-linked site-specific output.xlsx
- Supplementary Table S38 O-linked peptide output.xlsx
- Supplementary Table S39 O-linked site-specific output.xlsx
- Supplementary Table S40 N-linked peptide output.xlsx
- Supplementary Table S41 N-linked Glycan Database.xlsx
- __MACOSX/._Supplementary Table S41 N-linked Glycan Database.xlsx
- Supplementary Table S42 O-linked Glycan Database.xlsx
- __MACOSX/._Supplementary Table S42 O-linked Glycan Database.xlsx
