# Supplementary material for: GlypNirO: An automated workflow for quantitative N- and O-linked glycoproteomic data analysis
Source: Beilstein J Org Chem. 2020 Sep 1;16:2127–35. doi: 10.3762/bjoc.16.180 (PMC7476601; doi:10.3762/bjoc.16.180)
Supplement: File 1 — Supplementary Tables S1–S42. [file Beilstein_J_Org_Chem-16-2127-s001.zip › Supplementary Table S25 Depleted_Plasma_HCC_1_MSnSpectrumInfo.txt]

Checked	Best PSM Ambiguity	Mass Analyzer	Activation Type	MS Order	# PSMs	Isolation Interference [%]	Ion Inject Time [ms]	Precursor m/z [Da]	Precursor MH+ [Da]	Precursor Charge	RT [min]	First Scan	Spectrum File	Area
False	None	IonTrap	CID	MS2	0	0	100	889.235229492188	889.235229492188	1	0.0271116666666667	2	Depleted_Plasma_HCC_1.raw
False	None	FourierTransform	HCD	MS2	0	0	200	889.235229492188	889.235229492188	1	0.043205	3	Depleted_Plasma_HCC_1.raw
False	None	IonTrap	CID	MS2	0	0	100	903.286682128906	903.286682128906	1	0.04866	4	Depleted_Plasma_HCC_1.raw
False	None	FourierTransform	HCD	MS2	0	0	200	903.286682128906	903.286682128906	1	0.0636866666666667	5	Depleted_Plasma_HCC_1.raw
False	None	IonTrap	CID	MS2	0	0	100	846.295715332031	846.295715332031	1	0.0691566666666667	6	Depleted_Plasma_HCC_1.raw
False	None	IonTrap	CID	MS2	0	0	100	889.235229492188	889.235229492188	1	0.08964	8	Depleted_Plasma_HCC_1.raw
False	None	FourierTransform	HCD	MS2	0	0	200	889.235229492188	889.235229492188	1	0.104668333333333	9	Depleted_Plasma_HCC_1.raw
False	None	IonTrap	CID	MS2	0	0	100	800.18505859375	800.18505859375	1	0.11014	10	Depleted_Plasma_HCC_1.raw
False	None	IonTrap	CID	MS2	0	8.020426	100	920.314086914063	920.314086914063	1	0.140398333333333	13	Depleted_Plasma_HCC_1.raw
False	None	FourierTransform	HCD	MS2	0	8.020426	200	920.314086914063	920.314086914063	1	0.155423333333333	14	Depleted_Plasma_HCC_1.raw
False	None	IonTrap	CID	MS2	0	19.84846	100	977.30810546875	977.30810546875	1	0.16086	15	Depleted_Plasma_HCC_1.raw
False	None	FourierTransform	HCD	MS2	0	19.84846	200	977.30810546875	977.30810546875	1	0.175838333333333	16	Depleted_Plasma_HCC_1.raw
False	None	IonTrap	CID	MS2	0	32.43063	100	963.254272460938	963.254272460938	1	0.181283333333333	17	Depleted_Plasma_HCC_1.raw
False	None	FourierTransform	HCD	MS2	0	32.43063	200	963.254272460938	963.254272460938	1	0.19636	18	Depleted_Plasma_HCC_1.raw
False	None	IonTrap	CID	MS2	0	65.04862	100	908.258666992188	908.258666992188	1	0.201808333333333	19	Depleted_Plasma_HCC_1.raw
False	None	FourierTransform	HCD	MS2	0	65.04862	200	908.258666992188	908.258666992188	1	0.216825	20	Depleted_Plasma_HCC_1.raw
False	None	IonTrap	CID	MS2	0	8.020426	100	920.314086914063	920.314086914063	1	0.222276666666667	21	Depleted_Plasma_HCC_1.raw
False	None	FourierTransform	HCD	MS2	0	8.020426	200	920.314086914063	920.314086914063	1	0.237275	22	Depleted_Plasma_HCC_1.raw
False	None	IonTrap	CID	MS2	0		100	1144.82580566406	1144.82580566406	1	0.252288333333333	24	Depleted_Plasma_HCC_1.raw
False	None	FourierTransform	HCD	MS2	0		200	1144.82580566406	2288.64433469813	2	0.268205	25	Depleted_Plasma_HCC_1.raw
False	None	FourierTransform	HCD	MS2	0		200	1144.82580566406	3432.46286373219	3	0.268205	25	Depleted_Plasma_HCC_1.raw
False	Unambiguous	IonTrap	CID	MS2	0		100	1133.61499023438	1133.61499023438	1	0.273621666666667	26	Depleted_Plasma_HCC_1.raw
False	None	FourierTransform	HCD	MS2	0		200	1133.61499023438	2266.22270383875	2	0.28851	27	Depleted_Plasma_HCC_1.raw
False	None	FourierTransform	HCD	MS2	0		200	1133.61499023438	3398.83041744313	3	0.28851	27	Depleted_Plasma_HCC_1.raw
False	Unambiguous	IonTrap	CID	MS2	0	57.57208	100	1261.81970214844	1261.81970214844	1	0.293901666666667	28	Depleted_Plasma_HCC_1.raw
False	None	FourierTransform	HCD	MS2	0	57.57208	200	1261.81970214844	2522.63212766688	2	0.30865	29	Depleted_Plasma_HCC_1.raw
False	None	FourierTransform	HCD	MS2	0	57.57208	200	1261.81970214844	3783.44455318531	3	0.30865	29	Depleted_Plasma_HCC_1.raw
False	None	IonTrap	CID	MS2	0	75.35947	100	829.267822265625	1657.52836790125	2	0.31412	30	Depleted_Plasma_HCC_1.raw
False	None	IonTrap	CID	MS2	0	75.35947	100	829.267822265625	2485.78891353688	3	0.31412	30	Depleted_Plasma_HCC_1.raw
False	None	FourierTransform	HCD	MS2	0	75.35947	200	829.267822265625	1657.52836790125	2	0.329216666666667	31	Depleted_Plasma_HCC_1.raw
False	None	FourierTransform	HCD	MS2	0	75.35947	200	829.267822265625	2485.78891353688	3	0.329216666666667	31	Depleted_Plasma_HCC_1.raw
False	Unambiguous	IonTrap	CID	MS2	0		100	1096.61633300781	3287.83444576344	3	0.334631666666667	32	Depleted_Plasma_HCC_1.raw
False	Unambiguous	IonTrap	CID	MS2	0		100	1096.61633300781	2192.22538938563	2	0.334631666666667	32	Depleted_Plasma_HCC_1.raw
False	None	FourierTransform	HCD	MS2	0		200	1096.61633300781	2192.22538938563	2	0.349506666666667	33	Depleted_Plasma_HCC_1.raw
False	None	FourierTransform	HCD	MS2	0		200	1096.61633300781	3287.83444576344	3	0.349506666666667	33	Depleted_Plasma_HCC_1.raw
False	Unambiguous	IonTrap	CID	MS2	0	0	100	1168.693359375	1168.693359375	1	0.363693333333333	35	Depleted_Plasma_HCC_1.raw
False	None	FourierTransform	HCD	MS2	0	0	200	1168.693359375	2336.37944212	2	0.37954	36	Depleted_Plasma_HCC_1.raw
False	None	FourierTransform	HCD	MS2	0	0	200	1168.693359375	3504.065524865	3	0.37954	36	Depleted_Plasma_HCC_1.raw
False	None	IonTrap	CID	MS2	0	94.62716	100	905.920166015625	905.920166015625	1	0.384986666666667	37	Depleted_Plasma_HCC_1.raw
False	None	FourierTransform	HCD	MS2	0	94.62716	200	905.920166015625	1810.83305540125	2	0.400021666666667	38	Depleted_Plasma_HCC_1.raw
False	None	FourierTransform	HCD	MS2	0	94.62716	200	905.920166015625	2715.74594478688	3	0.400021666666667	38	Depleted_Plasma_HCC_1.raw
False	None	IonTrap	CID	MS2	0	34.58001	100	1274.37756347656	1274.37756347656	1	0.41533	40	Depleted_Plasma_HCC_1.raw
False	None	FourierTransform	HCD	MS2	0	34.58001	200	1274.37756347656	2547.74785032313	2	0.430076666666667	41	Depleted_Plasma_HCC_1.raw
False	None	FourierTransform	HCD	MS2	0	34.58001	200	1274.37756347656	3821.11813716969	3	0.430076666666667	41	Depleted_Plasma_HCC_1.raw
False	Unambiguous	IonTrap	CID	MS2	0	0	100	1173.6552734375	3518.9512670525	3	0.435546666666667	42	Depleted_Plasma_HCC_1.raw
False	Unambiguous	IonTrap	CID	MS2	0	0	100	1173.6552734375	2346.303270245	2	0.435546666666667	42	Depleted_Plasma_HCC_1.raw
False	None	FourierTransform	HCD	MS2	0	0	200	1173.6552734375	2346.303270245	2	0.450348333333333	43	Depleted_Plasma_HCC_1.raw
False	Unambiguous	FourierTransform	HCD	MS2	0	0	200	1173.6552734375	3518.9512670525	3	0.450348333333333	43	Depleted_Plasma_HCC_1.raw
False	None	IonTrap	CID	MS2	0	49.22598	100	995.332763671875	995.332763671875	1	0.45577	44	Depleted_Plasma_HCC_1.raw
False	None	FourierTransform	HCD	MS2	0	49.22598	200	995.332763671875	995.332763671875	1	0.470721666666667	45	Depleted_Plasma_HCC_1.raw
False	None	IonTrap	CID	MS2	0	0	100	1122.38012695313	1122.38012695313	1	0.47615	46	Depleted_Plasma_HCC_1.raw
False	None	FourierTransform	HCD	MS2	0	0	200	1122.38012695313	2243.75297727625	2	0.490995	47	Depleted_Plasma_HCC_1.raw
False	None	FourierTransform	HCD	MS2	0	0	200	1122.38012695313	3365.12582759938	3	0.490995	47	Depleted_Plasma_HCC_1.raw
False	None	IonTrap	CID	MS2	0		100	944.173217773438	1887.33915891688	2	0.496441666666667	48	Depleted_Plasma_HCC_1.raw
False	Unambiguous	IonTrap	CID	MS2	0		100	944.173217773438	2830.50510006031	3	0.496441666666667	48	Depleted_Plasma_HCC_1.raw
False	Ambiguous	FourierTransform	HCD	MS2	0		200	944.173217773438	2830.50510006031	3	0.51148	49	Depleted_Plasma_HCC_1.raw
False	None	FourierTransform	HCD	MS2	0		200	944.173217773438	1887.33915891688	2	0.51148	49	Depleted_Plasma_HCC_1.raw
False	None	IonTrap	CID	MS2	0	41.79978	100	1191.84985351563	1191.84985351563	1	0.525881666666667	51	Depleted_Plasma_HCC_1.raw
False	None	FourierTransform	HCD	MS2	0	41.79978	200	1191.84985351563	1191.84985351563	1	0.54187	52	Depleted_Plasma_HCC_1.raw
False	None	IonTrap	CID	MS2	0	79.98787	100	1269.83203125	2538.65678587	2	0.547308333333333	53	Depleted_Plasma_HCC_1.raw
False	Unambiguous	IonTrap	CID	MS2	0	79.98787	100	1269.83203125	3807.48154049	3	0.547308333333333	53	Depleted_Plasma_HCC_1.raw
False	None	FourierTransform	HCD	MS2	0	79.98787	200	1269.83203125	2538.65678587	2	0.562045	54	Depleted_Plasma_HCC_1.raw
False	None	FourierTransform	HCD	MS2	0	79.98787	200	1269.83203125	3807.48154049	3	0.562045	54	Depleted_Plasma_HCC_1.raw
False	None	IonTrap	CID	MS2	0	84.28671	100	856.776672363281	1712.54606809656	2	0.567495	55	Depleted_Plasma_HCC_1.raw
False	Unambiguous	IonTrap	CID	MS2	0	84.28671	100	856.776672363281	2568.31546382984	3	0.567495	55	Depleted_Plasma_HCC_1.raw
False	None	FourierTransform	HCD	MS2	0	84.28671	200	856.776672363281	1712.54606809656	2	0.582581666666667	56	Depleted_Plasma_HCC_1.raw
False	Ambiguous	FourierTransform	HCD	MS2	0	84.28671	200	856.776672363281	2568.31546382984	3	0.582581666666667	56	Depleted_Plasma_HCC_1.raw
False	None	IonTrap	CID	MS2	0	88.69162	100	879.943664550781	2637.81644039234	3	0.588026666666667	57	Depleted_Plasma_HCC_1.raw
False	Ambiguous	IonTrap	CID	MS2	0	88.69162	100	879.943664550781	1758.88005247156	2	0.588026666666667	57	Depleted_Plasma_HCC_1.raw
False	None	FourierTransform	HCD	MS2	0	88.69162	200	879.943664550781	1758.88005247156	2	0.603031666666667	58	Depleted_Plasma_HCC_1.raw
False	None	FourierTransform	HCD	MS2	0	88.69162	200	879.943664550781	2637.81644039234	3	0.603031666666667	58	Depleted_Plasma_HCC_1.raw
False	None	IonTrap	CID	MS2	0	85.23313	100	876.765380859375	1752.52348508875	2	0.608476666666667	59	Depleted_Plasma_HCC_1.raw
False	Unambiguous	IonTrap	CID	MS2	0	85.23313	100	876.765380859375	2628.28158931813	3	0.608476666666667	59	Depleted_Plasma_HCC_1.raw
False	None	FourierTransform	HCD	MS2	0	85.23313	200	876.765380859375	1752.52348508875	2	0.623566666666667	60	Depleted_Plasma_HCC_1.raw
False	Unambiguous	FourierTransform	HCD	MS2	0	85.23313	200	876.765380859375	2628.28158931813	3	0.623566666666667	60	Depleted_Plasma_HCC_1.raw
False	None	IonTrap	CID	MS2	0	23.25342	100	1113.873046875	1113.873046875	1	0.636995	62	Depleted_Plasma_HCC_1.raw
False	None	FourierTransform	HCD	MS2	0	23.25342	200	1113.873046875	1113.873046875	1	0.65189	63	Depleted_Plasma_HCC_1.raw
False	None	IonTrap	CID	MS2	0	41.72414	100	1094.3701171875	1094.3701171875	1	0.657355	64	Depleted_Plasma_HCC_1.raw
False	None	FourierTransform	HCD	MS2	0	41.72414	200	1094.3701171875	1094.3701171875	1	0.672201666666667	65	Depleted_Plasma_HCC_1.raw
False	None	IonTrap	CID	MS2	0	78.70134	100	983.177368164063	1965.34745969813	2	0.677641666666667	66	Depleted_Plasma_HCC_1.raw
False	Ambiguous	IonTrap	CID	MS2	0	78.70134	100	983.177368164063	2947.51755123219	3	0.677641666666667	66	Depleted_Plasma_HCC_1.raw
False	None	FourierTransform	HCD	MS2	0	78.70134	200	983.177368164063	1965.34745969813	2	0.692766666666667	67	Depleted_Plasma_HCC_1.raw
False	Ambiguous	FourierTransform	HCD	MS2	0	78.70134	200	983.177368164063	2947.51755123219	3	0.692766666666667	67	Depleted_Plasma_HCC_1.raw
False	None	IonTrap	CID	MS2	0	76.98015	100	1065.32019042969	2129.63310422938	2	0.698188333333333	68	Depleted_Plasma_HCC_1.raw
False	Unambiguous	IonTrap	CID	MS2	0	76.98015	100	1065.32019042969	3193.94601802906	3	0.698188333333333	68	Depleted_Plasma_HCC_1.raw
False	None	FourierTransform	HCD	MS2	0	76.98015	200	1065.32019042969	2129.63310422938	2	0.71318	69	Depleted_Plasma_HCC_1.raw
False	None	FourierTransform	HCD	MS2	0	76.98015	200	1065.32019042969	3193.94601802906	3	0.71318	69	Depleted_Plasma_HCC_1.raw
False	None	IonTrap	CID	MS2	0	66.97141	100	1102.36157226563	2203.71586790125	2	0.718605	70	Depleted_Plasma_HCC_1.raw
False	Unambiguous	IonTrap	CID	MS2	0	66.97141	100	1102.36157226563	3305.07016353688	3	0.718605	70	Depleted_Plasma_HCC_1.raw
False	Unambiguous	IonTrap	CID	MS2	0	79.2198	100	1124.54309082031	1124.54309082031	1	0.746975	73	Depleted_Plasma_HCC_1.raw
False	None	FourierTransform	HCD	MS2	0	79.2198	200	1124.54309082031	3371.61471920094	3	0.762871666666667	74	Depleted_Plasma_HCC_1.raw
False	None	FourierTransform	HCD	MS2	0	79.2198	200	1124.54309082031	2248.07890501063	2	0.762871666666667	74	Depleted_Plasma_HCC_1.raw
False	Unambiguous	IonTrap	CID	MS2	0	0	100	1242.484375	1242.484375	1	0.768328333333333	75	Depleted_Plasma_HCC_1.raw
False	None	FourierTransform	HCD	MS2	0	0	200	1242.484375	2483.96147337	2	0.78308	76	Depleted_Plasma_HCC_1.raw
False	None	FourierTransform	HCD	MS2	0	0	200	1242.484375	3725.43857174	3	0.78308	76	Depleted_Plasma_HCC_1.raw
False	None	IonTrap	CID	MS2	0	75.36861	100	889.2353515625	889.2353515625	1	0.788543333333333	77	Depleted_Plasma_HCC_1.raw
False	None	FourierTransform	HCD	MS2	0	75.36861	200	889.2353515625	1777.463426495	2	0.803581666666667	78	Depleted_Plasma_HCC_1.raw
False	None	FourierTransform	HCD	MS2	0	75.36861	200	889.2353515625	2665.6915014275	3	0.803581666666667	78	Depleted_Plasma_HCC_1.raw
False	None	IonTrap	CID	MS2	0		100	1283.23510742188	1283.23510742188	1	0.80897	79	Depleted_Plasma_HCC_1.raw
False	None	FourierTransform	HCD	MS2	0		200	1283.23510742188	2565.46293821375	2	0.823688333333333	80	Depleted_Plasma_HCC_1.raw
False	None	FourierTransform	HCD	MS2	0		200	1283.23510742188	3847.69076900563	3	0.823688333333333	80	Depleted_Plasma_HCC_1.raw
False	Unambiguous	IonTrap	CID	MS2	0	68.60423	100	1043.56433105469	1043.56433105469	1	0.82912	81	Depleted_Plasma_HCC_1.raw
False	Ambiguous	FourierTransform	HCD	MS2	0	68.60423	200	1043.56433105469	2086.12138547938	2	0.84405	82	Depleted_Plasma_HCC_1.raw
False	Ambiguous	FourierTransform	HCD	MS2	0	68.60423	200	1043.56433105469	3128.67843990406	3	0.84405	82	Depleted_Plasma_HCC_1.raw
False	None	IonTrap	CID	MS2	0		100	1179.42749023438	2357.84770383875	2	0.85746	84	Depleted_Plasma_HCC_1.raw
False	None	IonTrap	CID	MS2	0		100	1179.42749023438	3536.26791744313	3	0.85746	84	Depleted_Plasma_HCC_1.raw
False	None	FourierTransform	HCD	MS2	0		200	1179.42749023438	2357.84770383875	2	0.87228	85	Depleted_Plasma_HCC_1.raw
False	None	FourierTransform	HCD	MS2	0		200	1179.42749023438	3536.26791744313	3	0.87228	85	Depleted_Plasma_HCC_1.raw
False	None	IonTrap	CID	MS2	0	73.87766	100	815.214965820313	815.214965820313	1	0.877803333333333	86	Depleted_Plasma_HCC_1.raw
False	None	FourierTransform	HCD	MS2	0	73.87766	200	815.214965820313	1629.42265501063	2	0.892965	87	Depleted_Plasma_HCC_1.raw
False	None	FourierTransform	HCD	MS2	0	73.87766	200	815.214965820313	2443.63034420094	3	0.892965	87	Depleted_Plasma_HCC_1.raw
False	None	IonTrap	CID	MS2	0		100	1140.38903808594	1140.38903808594	1	0.898385	88	Depleted_Plasma_HCC_1.raw
False	None	FourierTransform	HCD	MS2	0		200	1140.38903808594	3419.15256099781	3	0.913251666666667	89	Depleted_Plasma_HCC_1.raw
False	None	FourierTransform	HCD	MS2	0		200	1140.38903808594	2279.77079954188	2	0.913251666666667	89	Depleted_Plasma_HCC_1.raw
False	None	IonTrap	CID	MS2	0	0	100	1200.412109375	1200.412109375	1	0.918645	90	Depleted_Plasma_HCC_1.raw
False	None	FourierTransform	HCD	MS2	0	0	200	1200.412109375	2399.81694212	2	0.933421666666667	91	Depleted_Plasma_HCC_1.raw
False	None	FourierTransform	HCD	MS2	0	0	200	1200.412109375	3599.221774865	3	0.933421666666667	91	Depleted_Plasma_HCC_1.raw
False	None	IonTrap	CID	MS2	0	88.66436	100	922.313720703125	922.313720703125	1	0.938878333333333	92	Depleted_Plasma_HCC_1.raw
False	None	FourierTransform	HCD	MS2	0	88.66436	200	922.313720703125	1843.62016477625	2	0.9539	93	Depleted_Plasma_HCC_1.raw
False	None	FourierTransform	HCD	MS2	0	88.66436	200	922.313720703125	2764.92660884938	3	0.9539	93	Depleted_Plasma_HCC_1.raw
False	None	IonTrap	CID	MS2	0	68.3755	100	846.295166015625	846.295166015625	1	0.968788333333333	95	Depleted_Plasma_HCC_1.raw
False	None	FourierTransform	HCD	MS2	0	68.3755	200	846.295166015625	2536.87094478688	3	0.984871666666667	96	Depleted_Plasma_HCC_1.raw
False	None	FourierTransform	HCD	MS2	0	68.3755	200	846.295166015625	1691.58305540125	2	0.984871666666667	96	Depleted_Plasma_HCC_1.raw
False	None	IonTrap	CID	MS2	0	78.18834	100	907.2626953125	907.2626953125	1	0.990368333333333	97	Depleted_Plasma_HCC_1.raw
False	None	FourierTransform	HCD	MS2	0	78.18834	200	907.2626953125	2719.7735326775	3	1.005385	98	Depleted_Plasma_HCC_1.raw
False	None	FourierTransform	HCD	MS2	0	78.18834	200	907.2626953125	1813.518113995	2	1.005385	98	Depleted_Plasma_HCC_1.raw
False	Unambiguous	IonTrap	CID	MS2	0	52.79505	100	898.601501464844	898.601501464844	1	1.01083	99	Depleted_Plasma_HCC_1.raw
False	None	FourierTransform	HCD	MS2	0	52.79505	200	898.601501464844	1796.19572629969	2	1.02587333333333	100	Depleted_Plasma_HCC_1.raw
False	None	FourierTransform	HCD	MS2	0	52.79505	200	898.601501464844	2693.78995113453	3	1.02587333333333	100	Depleted_Plasma_HCC_1.raw
False	None	IonTrap	CID	MS2	0	0	100	1166.44396972656	1166.44396972656	1	1.03127666666667	101	Depleted_Plasma_HCC_1.raw
False	None	FourierTransform	HCD	MS2	0	0	200	1166.44396972656	2331.88066282313	2	1.0461	102	Depleted_Plasma_HCC_1.raw
False	None	FourierTransform	HCD	MS2	0	0	200	1166.44396972656	3497.31735591969	3	1.0461	102	Depleted_Plasma_HCC_1.raw
False	Unambiguous	IonTrap	CID	MS2	0		100	1146.54479980469	1146.54479980469	1	1.05151	103	Depleted_Plasma_HCC_1.raw
False	None	FourierTransform	HCD	MS2	0		200	1146.54479980469	3437.61984615406	3	1.06648	104	Depleted_Plasma_HCC_1.raw
False	None	FourierTransform	HCD	MS2	0		200	1146.54479980469	2292.08232297938	2	1.06648	104	Depleted_Plasma_HCC_1.raw
False	Unambiguous	IonTrap	CID	MS2	0	84.99045	100	935.620056152344	935.620056152344	1	1.07953333333333	106	Depleted_Plasma_HCC_1.raw
False	None	FourierTransform	HCD	MS2	0	84.99045	200	935.620056152344	935.620056152344	1	1.09553833333333	107	Depleted_Plasma_HCC_1.raw
False	Ambiguous	IonTrap	CID	MS2	0	87.16278	100	884.614685058594	884.614685058594	1	1.10104	108	Depleted_Plasma_HCC_1.raw
False	None	FourierTransform	HCD	MS2	0	87.16278	200	884.614685058594	1768.22209348719	2	1.11602833333333	109	Depleted_Plasma_HCC_1.raw
False	None	FourierTransform	HCD	MS2	0	87.16278	200	884.614685058594	2651.82950191578	3	1.11602833333333	109	Depleted_Plasma_HCC_1.raw
False	None	IonTrap	CID	MS2	0		100	988.194030761719	988.194030761719	1	1.121475	110	Depleted_Plasma_HCC_1.raw
False	None	FourierTransform	HCD	MS2	0		200	988.194030761719	1975.38078489344	2	1.13644	111	Depleted_Plasma_HCC_1.raw
False	None	FourierTransform	HCD	MS2	0		200	988.194030761719	2962.56753902516	3	1.13644	111	Depleted_Plasma_HCC_1.raw
False	None	IonTrap	CID	MS2	0	38.93711	100	1185.34533691406	1185.34533691406	1	1.14183	112	Depleted_Plasma_HCC_1.raw
False	None	FourierTransform	HCD	MS2	0	38.93711	200	1185.34533691406	2369.68339719813	2	1.15662833333333	113	Depleted_Plasma_HCC_1.raw
False	None	FourierTransform	HCD	MS2	0	38.93711	200	1185.34533691406	3554.02145748219	3	1.15662833333333	113	Depleted_Plasma_HCC_1.raw
False	Unambiguous	IonTrap	CID	MS2	0	37.62362	100	1233.47668457031	1233.47668457031	1	1.16201833333333	114	Depleted_Plasma_HCC_1.raw
False	None	FourierTransform	HCD	MS2	0	37.62362	200	1233.47668457031	3698.41550045094	3	1.17682	115	Depleted_Plasma_HCC_1.raw
False	None	FourierTransform	HCD	MS2	0	37.62362	200	1233.47668457031	2465.94609251063	2	1.17682	115	Depleted_Plasma_HCC_1.raw
False	None	IonTrap	CID	MS2	0	20.61259	100	920.313903808594	920.313903808594	1	1.19025	117	Depleted_Plasma_HCC_1.raw
False	None	FourierTransform	HCD	MS2	0	20.61259	200	920.313903808594	920.313903808594	1	1.205255	118	Depleted_Plasma_HCC_1.raw
False	Unambiguous	IonTrap	CID	MS2	0		100	1142.57678222656	1142.57678222656	1	1.21072	119	Depleted_Plasma_HCC_1.raw
False	Unambiguous	IonTrap	CID	MS2	0	44.84103	100	985.602661132813	985.602661132813	1	1.23097166666667	121	Depleted_Plasma_HCC_1.raw
False	None	FourierTransform	HCD	MS2	0	44.84103	200	985.602661132813	985.602661132813	1	1.24604	122	Depleted_Plasma_HCC_1.raw
False	Unambiguous	IonTrap	CID	MS2	0	0	100	1252.42724609375	1252.42724609375	1	1.25144833333333	123	Depleted_Plasma_HCC_1.raw
False	None	FourierTransform	HCD	MS2	0	0	200	1252.42724609375	2503.8472155575	2	1.26618833333333	124	Depleted_Plasma_HCC_1.raw
False	None	FourierTransform	HCD	MS2	0	0	200	1252.42724609375	3755.26718502125	3	1.26618833333333	124	Depleted_Plasma_HCC_1.raw
False	Unambiguous	IonTrap	CID	MS2	0		100	1067.55444335938	1067.55444335938	1	1.27160833333333	125	Depleted_Plasma_HCC_1.raw
False	None	FourierTransform	HCD	MS2	0		200	1067.55444335938	3200.64877681813	3	1.28652666666667	126	Depleted_Plasma_HCC_1.raw
False	None	FourierTransform	HCD	MS2	0		200	1067.55444335938	2134.10161008875	2	1.28652666666667	126	Depleted_Plasma_HCC_1.raw
False	None	IonTrap	CID	MS2	0	54.83995	100	994.331665039063	994.331665039063	1	1.30082666666667	128	Depleted_Plasma_HCC_1.raw
False	None	FourierTransform	HCD	MS2	0	54.83995	200	994.331665039063	1987.65605344813	2	1.31575833333333	129	Depleted_Plasma_HCC_1.raw
False	None	FourierTransform	HCD	MS2	0	54.83995	200	994.331665039063	2980.98044185719	3	1.31575833333333	129	Depleted_Plasma_HCC_1.raw
False	None	IonTrap	CID	MS2	0	85.35195	100	830.268798828125	830.268798828125	1	1.32128833333333	130	Depleted_Plasma_HCC_1.raw
False	None	FourierTransform	HCD	MS2	0	85.35195	200	830.268798828125	1659.53032102625	2	1.33633166666667	131	Depleted_Plasma_HCC_1.raw
False	None	FourierTransform	HCD	MS2	0	85.35195	200	830.268798828125	2488.79184322438	3	1.33633166666667	131	Depleted_Plasma_HCC_1.raw
False	Unambiguous	IonTrap	CID	MS2	0		100	1393.53369140625	2786.0601061825	2	1.341725	132	Depleted_Plasma_HCC_1.raw
False	None	IonTrap	CID	MS2	0		100	1393.53369140625	4178.58652095875	3	1.341725	132	Depleted_Plasma_HCC_1.raw
False	None	FourierTransform	HCD	MS2	0		200	1393.53369140625	2786.0601061825	2	1.35643666666667	133	Depleted_Plasma_HCC_1.raw
False	None	FourierTransform	HCD	MS2	0		200	1393.53369140625	4178.58652095875	3	1.35643666666667	133	Depleted_Plasma_HCC_1.raw
False	Unambiguous	IonTrap	CID	MS2	0	75.7401	100	1128.70971679688	1128.70971679688	1	1.36186166666667	134	Depleted_Plasma_HCC_1.raw
False	Ambiguous	FourierTransform	HCD	MS2	0	75.7401	200	1128.70971679688	1128.70971679688	1	1.376685	135	Depleted_Plasma_HCC_1.raw
False	Unambiguous	IonTrap	CID	MS2	0	69.64684	100	1032.43029785156	1032.43029785156	1	1.38210666666667	136	Depleted_Plasma_HCC_1.raw
False	None	FourierTransform	HCD	MS2	0	69.64684	200	1032.43029785156	2063.85331907313	2	1.39704833333333	137	Depleted_Plasma_HCC_1.raw
False	None	FourierTransform	HCD	MS2	0	69.64684	200	1032.43029785156	3095.27634029469	3	1.39704833333333	137	Depleted_Plasma_HCC_1.raw
False	Unambiguous	IonTrap	CID	MS2	0	0	100	1038.66271972656	1038.66271972656	1	1.41152166666667	139	Depleted_Plasma_HCC_1.raw
False	None	FourierTransform	HCD	MS2	0	0	200	1038.66271972656	2076.31816282313	2	1.42656166666667	140	Depleted_Plasma_HCC_1.raw
False	None	FourierTransform	HCD	MS2	0	0	200	1038.66271972656	3113.97360591969	3	1.42656166666667	140	Depleted_Plasma_HCC_1.raw
False	None	IonTrap	CID	MS2	0	78.88026	100	855.647216796875	855.647216796875	1	1.43206	141	Depleted_Plasma_HCC_1.raw
False	None	FourierTransform	HCD	MS2	0	78.88026	200	855.647216796875	2564.92709713063	3	1.44705666666667	142	Depleted_Plasma_HCC_1.raw
False	None	FourierTransform	HCD	MS2	0	78.88026	200	855.647216796875	1710.28715696375	2	1.44705666666667	142	Depleted_Plasma_HCC_1.raw
False	None	IonTrap	CID	MS2	0	77.63805	100	982.27685546875	982.27685546875	1	1.45249666666667	143	Depleted_Plasma_HCC_1.raw
False	None	FourierTransform	HCD	MS2	0	77.63805	200	982.27685546875	982.27685546875	1	1.46749333333333	144	Depleted_Plasma_HCC_1.raw
False	Unambiguous	IonTrap	CID	MS2	0		100	932.595153808594	932.595153808594	1	1.47294	145	Depleted_Plasma_HCC_1.raw
False	None	FourierTransform	HCD	MS2	0		200	932.595153808594	1864.18303098719	2	1.4879	146	Depleted_Plasma_HCC_1.raw
False	None	FourierTransform	HCD	MS2	0		200	932.595153808594	2795.77090816578	3	1.4879	146	Depleted_Plasma_HCC_1.raw
False	Unambiguous	IonTrap	CID	MS2	0		100	1316.62817382813	1316.62817382813	1	1.49329166666667	147	Depleted_Plasma_HCC_1.raw
False	None	FourierTransform	HCD	MS2	0		200	1316.62817382813	2632.24907102625	2	1.50806666666667	148	Depleted_Plasma_HCC_1.raw
False	None	FourierTransform	HCD	MS2	0		200	1316.62817382813	3947.86996822438	3	1.50806666666667	148	Depleted_Plasma_HCC_1.raw
False	None	IonTrap	CID	MS2	0	0	100	1225.96655273438	1225.96655273438	1	1.52249333333333	150	Depleted_Plasma_HCC_1.raw
False	None	FourierTransform	HCD	MS2	0	0	200	1225.96655273438	2450.92582883875	2	1.53837166666667	151	Depleted_Plasma_HCC_1.raw
False	Ambiguous	FourierTransform	HCD	MS2	0	0	200	1225.96655273438	3675.88510494313	3	1.53837166666667	151	Depleted_Plasma_HCC_1.raw
False	Unambiguous	IonTrap	CID	MS2	0	54.39981	100	1026.5908203125	1026.5908203125	1	1.54385333333333	152	Depleted_Plasma_HCC_1.raw
False	Unambiguous	FourierTransform	HCD	MS2	0	54.39981	200	1026.5908203125	3077.7579076775	3	1.558755	153	Depleted_Plasma_HCC_1.raw
False	None	FourierTransform	HCD	MS2	0	54.39981	200	1026.5908203125	2052.174363995	2	1.558755	153	Depleted_Plasma_HCC_1.raw
False	Unambiguous	IonTrap	CID	MS2	0	69.89957	100	943.624084472656	943.624084472656	1	1.56420333333333	154	Depleted_Plasma_HCC_1.raw
False	None	FourierTransform	HCD	MS2	0	69.89957	200	943.624084472656	1886.24089231531	2	1.57924833333333	155	Depleted_Plasma_HCC_1.raw
False	None	FourierTransform	HCD	MS2	0	69.89957	200	943.624084472656	2828.85770015797	3	1.57924833333333	155	Depleted_Plasma_HCC_1.raw
False	None	IonTrap	CID	MS2	0	86.5119	100	825.702209472656	825.702209472656	1	1.58471833333333	156	Depleted_Plasma_HCC_1.raw
False	None	FourierTransform	HCD	MS2	0	86.5119	200	825.702209472656	1650.39714231531	2	1.59986666666667	157	Depleted_Plasma_HCC_1.raw
False	Unambiguous	FourierTransform	HCD	MS2	0	86.5119	200	825.702209472656	2475.09207515797	3	1.59986666666667	157	Depleted_Plasma_HCC_1.raw
False	Unambiguous	IonTrap	CID	MS2	0		100	1113.58862304688	1113.58862304688	1	1.605295	158	Depleted_Plasma_HCC_1.raw
False	None	FourierTransform	HCD	MS2	0		200	1113.58862304688	2226.16996946375	2	1.62018666666667	159	Depleted_Plasma_HCC_1.raw
False	None	FourierTransform	HCD	MS2	0		200	1113.58862304688	3338.75131588063	3	1.62018666666667	159	Depleted_Plasma_HCC_1.raw
False	None	IonTrap	CID	MS2	0	71.40082	100	846.295104980469	846.295104980469	1	1.63427666666667	161	Depleted_Plasma_HCC_1.raw
False	None	FourierTransform	HCD	MS2	0	71.40082	200	846.295104980469	2536.87076168141	3	1.65037166666667	162	Depleted_Plasma_HCC_1.raw
False	None	FourierTransform	HCD	MS2	0	71.40082	200	846.295104980469	1691.58293333094	2	1.65037166666667	162	Depleted_Plasma_HCC_1.raw
False	None	IonTrap	CID	MS2	0	76.68356	100	815.21630859375	815.21630859375	1	1.65589333333333	163	Depleted_Plasma_HCC_1.raw
False	None	FourierTransform	HCD	MS2	0	76.68356	200	815.21630859375	1629.4253405575	2	1.67098833333333	164	Depleted_Plasma_HCC_1.raw
False	None	FourierTransform	HCD	MS2	0	76.68356	200	815.21630859375	2443.63437252125	3	1.67098833333333	164	Depleted_Plasma_HCC_1.raw
False	None	IonTrap	CID	MS2	0	37.75901	100	906.261840820313	906.261840820313	1	1.67643333333333	165	Depleted_Plasma_HCC_1.raw
False	None	FourierTransform	HCD	MS2	0	37.75901	200	906.261840820313	906.261840820313	1	1.69146166666667	166	Depleted_Plasma_HCC_1.raw
False	Unambiguous	IonTrap	CID	MS2	0		100	1094.50500488281	1094.50500488281	1	1.69687666666667	167	Depleted_Plasma_HCC_1.raw
False	None	FourierTransform	HCD	MS2	0		200	1094.50500488281	2188.00273313563	2	1.71175	168	Depleted_Plasma_HCC_1.raw
False	Unambiguous	FourierTransform	HCD	MS2	0		200	1094.50500488281	3281.50046138844	3	1.71175	168	Depleted_Plasma_HCC_1.raw
False	None	IonTrap	CID	MS2	0	74.08308	100	962.655944824219	962.655944824219	1	1.717195	169	Depleted_Plasma_HCC_1.raw
False	None	FourierTransform	HCD	MS2	0	74.08308	200	962.655944824219	2885.95328121266	3	1.73218833333333	170	Depleted_Plasma_HCC_1.raw
False	None	FourierTransform	HCD	MS2	0	74.08308	200	962.655944824219	1924.30461301844	2	1.73218833333333	170	Depleted_Plasma_HCC_1.raw
False	Unambiguous	IonTrap	CID	MS2	0	0	100	1327.49182128906	1327.49182128906	1	1.74600833333333	172	Depleted_Plasma_HCC_1.raw
False	None	FourierTransform	HCD	MS2	0	0	200	1327.49182128906	2653.97636594813	2	1.76072333333333	173	Depleted_Plasma_HCC_1.raw
False	None	FourierTransform	HCD	MS2	0	0	200	1327.49182128906	3980.46091060719	3	1.76072333333333	173	Depleted_Plasma_HCC_1.raw
False	None	IonTrap	CID	MS2	0	74.28592	100	923.310485839844	923.310485839844	1	1.76622833333333	174	Depleted_Plasma_HCC_1.raw
False	None	FourierTransform	HCD	MS2	0	74.28592	200	923.310485839844	923.310485839844	1	1.78130166666667	175	Depleted_Plasma_HCC_1.raw
False	Unambiguous	IonTrap	CID	MS2	0		100	1352.55053710938	1352.55053710938	1	1.78669833333333	176	Depleted_Plasma_HCC_1.raw
False	None	FourierTransform	HCD	MS2	0		200	1352.55053710938	2704.09379758875	2	1.801425	177	Depleted_Plasma_HCC_1.raw
False	None	FourierTransform	HCD	MS2	0		200	1352.55053710938	4055.63705806813	3	1.801425	177	Depleted_Plasma_HCC_1.raw
False	Unambiguous	IonTrap	CID	MS2	0		100	1083.56921386719	1083.56921386719	1	1.80685333333333	178	Depleted_Plasma_HCC_1.raw
False	None	FourierTransform	HCD	MS2	0		200	1083.56921386719	3248.69308834156	3	1.82170833333333	179	Depleted_Plasma_HCC_1.raw
False	None	FourierTransform	HCD	MS2	0		200	1083.56921386719	2166.13115110438	2	1.82170833333333	179	Depleted_Plasma_HCC_1.raw
False	Ambiguous	IonTrap	CID	MS2	0	79.53277	100	937.65966796875	937.65966796875	1	1.82716166666667	180	Depleted_Plasma_HCC_1.raw
False	None	FourierTransform	HCD	MS2	0	79.53277	200	937.65966796875	1874.3120593075	2	1.84218166666667	181	Depleted_Plasma_HCC_1.raw
False	None	FourierTransform	HCD	MS2	0	79.53277	200	937.65966796875	2810.96445064625	3	1.84218166666667	181	Depleted_Plasma_HCC_1.raw
False	None	IonTrap	CID	MS2	0	26.20224	100	920.314880371094	920.314880371094	1	1.85559166666667	183	Depleted_Plasma_HCC_1.raw
False	None	FourierTransform	HCD	MS2	0	26.20224	200	920.314880371094	920.314880371094	1	1.87170666666667	184	Depleted_Plasma_HCC_1.raw
False	None	IonTrap	CID	MS2	0		100	1116.41418457031	1116.41418457031	1	1.87716833333333	185	Depleted_Plasma_HCC_1.raw
False	None	FourierTransform	HCD	MS2	0		200	1116.41418457031	2231.82109251063	2	1.89200333333333	186	Depleted_Plasma_HCC_1.raw
False	None	FourierTransform	HCD	MS2	0		200	1116.41418457031	3347.22800045094	3	1.89200333333333	186	Depleted_Plasma_HCC_1.raw
False	None	IonTrap	CID	MS2	0	63.4222	100	1120.07727050781	1120.07727050781	1	1.89743333333333	187	Depleted_Plasma_HCC_1.raw
False	None	FourierTransform	HCD	MS2	0	63.4222	200	1120.07727050781	3358.21725826344	3	1.91231666666667	188	Depleted_Plasma_HCC_1.raw
False	None	FourierTransform	HCD	MS2	0	63.4222	200	1120.07727050781	2239.14726438563	2	1.91231666666667	188	Depleted_Plasma_HCC_1.raw
False	Unambiguous	IonTrap	CID	MS2	0	74.16884	100	928.639282226563	928.639282226563	1	1.91777333333333	189	Depleted_Plasma_HCC_1.raw
False	None	FourierTransform	HCD	MS2	0	74.16884	200	928.639282226563	1856.27128782313	2	1.93273333333333	190	Depleted_Plasma_HCC_1.raw
False	None	FourierTransform	HCD	MS2	0	74.16884	200	928.639282226563	2783.90329341969	3	1.93273333333333	190	Depleted_Plasma_HCC_1.raw
False	Unambiguous	IonTrap	CID	MS2	0	82.4875	100	852.319396972656	852.319396972656	1	1.93818166666667	191	Depleted_Plasma_HCC_1.raw
False	None	FourierTransform	HCD	MS2	0	82.4875	200	852.319396972656	1703.63151731531	2	1.95338666666667	192	Depleted_Plasma_HCC_1.raw
False	None	FourierTransform	HCD	MS2	0	82.4875	200	852.319396972656	2554.94363765797	3	1.95338666666667	192	Depleted_Plasma_HCC_1.raw
False	None	IonTrap	CID	MS2	0	89.93138	100	830.268432617188	830.268432617188	1	1.968315	194	Depleted_Plasma_HCC_1.raw
False	None	FourierTransform	HCD	MS2	0	89.93138	200	830.268432617188	1659.52958860438	2	1.98342	195	Depleted_Plasma_HCC_1.raw
False	None	FourierTransform	HCD	MS2	0	89.93138	200	830.268432617188	2488.79074459156	3	1.98342	195	Depleted_Plasma_HCC_1.raw
False	Unambiguous	IonTrap	CID	MS2	0	72.66505	100	960.58251953125	960.58251953125	1	1.98891666666667	196	Depleted_Plasma_HCC_1.raw
False	None	FourierTransform	HCD	MS2	0	72.66505	200	960.58251953125	2879.73300533375	3	2.00387166666667	197	Depleted_Plasma_HCC_1.raw
False	None	FourierTransform	HCD	MS2	0	72.66505	200	960.58251953125	1920.1577624325	2	2.00387166666667	197	Depleted_Plasma_HCC_1.raw
False	Unambiguous	IonTrap	CID	MS2	0		100	1096.52587890625	1096.52587890625	1	2.00928833333333	198	Depleted_Plasma_HCC_1.raw
False	Unambiguous	IonTrap	CID	MS2	0		100	1191.70178222656	1191.70178222656	1	2.02961333333333	200	Depleted_Plasma_HCC_1.raw
False	None	FourierTransform	HCD	MS2	0		200	1191.70178222656	1191.70178222656	1	2.04440333333333	201	Depleted_Plasma_HCC_1.raw
False	None	IonTrap	CID	MS2	0	83.28047	100	891.231079101563	891.231079101563	1	2.04985666666667	202	Depleted_Plasma_HCC_1.raw
False	None	FourierTransform	HCD	MS2	0	83.28047	200	891.231079101563	1781.45488157313	2	2.06489166666667	203	Depleted_Plasma_HCC_1.raw
False	None	FourierTransform	HCD	MS2	0	83.28047	200	891.231079101563	2671.67868404469	3	2.06489166666667	203	Depleted_Plasma_HCC_1.raw
False	Unambiguous	IonTrap	CID	MS2	0	87.60478	100	930.641357421875	930.641357421875	1	2.07933166666667	205	Depleted_Plasma_HCC_1.raw
False	None	FourierTransform	HCD	MS2	0	87.60478	200	930.641357421875	1860.27543821375	2	2.09538	206	Depleted_Plasma_HCC_1.raw
False	None	FourierTransform	HCD	MS2	0	87.60478	200	930.641357421875	2789.90951900563	3	2.09538	206	Depleted_Plasma_HCC_1.raw
False	Ambiguous	IonTrap	CID	MS2	0		100	1180.60144042969	1180.60144042969	1	2.10083	207	Depleted_Plasma_HCC_1.raw
False	Unambiguous	IonTrap	CID	MS2	0		100	1036.61120605469	1036.61120605469	1	2.12115833333333	209	Depleted_Plasma_HCC_1.raw
False	Ambiguous	IonTrap	CID	MS2	0	0	100	1124.65270996094	1124.65270996094	1	2.14149833333333	211	Depleted_Plasma_HCC_1.raw
False	None	FourierTransform	HCD	MS2	0	0	200	1124.65270996094	2248.29814329188	2	2.15633166666667	212	Depleted_Plasma_HCC_1.raw
False	None	FourierTransform	HCD	MS2	0	0	200	1124.65270996094	3371.94357662281	3	2.15633166666667	212	Depleted_Plasma_HCC_1.raw
False	Unambiguous	IonTrap	CID	MS2	0	0	100	1091.59167480469	1091.59167480469	1	2.16177	213	Depleted_Plasma_HCC_1.raw
False	None	FourierTransform	HCD	MS2	0	0	200	1091.59167480469	2182.17607297938	2	2.17667833333333	214	Depleted_Plasma_HCC_1.raw
False	None	FourierTransform	HCD	MS2	0	0	200	1091.59167480469	3272.76047115406	3	2.17667833333333	214	Depleted_Plasma_HCC_1.raw
False	None	IonTrap	CID	MS2	0	38.17056	100	994.33544921875	994.33544921875	1	2.19130333333333	216	Depleted_Plasma_HCC_1.raw
False	None	FourierTransform	HCD	MS2	0	38.17056	200	994.33544921875	994.33544921875	1	2.20623666666667	217	Depleted_Plasma_HCC_1.raw
False	None	IonTrap	CID	MS2	0	83.79931	100	997.3310546875	997.3310546875	1	2.21170666666667	218	Depleted_Plasma_HCC_1.raw
False	None	FourierTransform	HCD	MS2	0	83.79931	200	997.3310546875	2989.9786108025	3	2.226645	219	Depleted_Plasma_HCC_1.raw
False	None	FourierTransform	HCD	MS2	0	83.79931	200	997.3310546875	1993.654832745	2	2.226645	219	Depleted_Plasma_HCC_1.raw
False	Unambiguous	IonTrap	CID	MS2	0		100	1287.64501953125	1287.64501953125	1	2.23204166666667	220	Depleted_Plasma_HCC_1.raw
False	None	FourierTransform	HCD	MS2	0		200	1287.64501953125	2574.2827624325	2	2.24681333333333	221	Depleted_Plasma_HCC_1.raw
False	Unambiguous	FourierTransform	HCD	MS2	0		200	1287.64501953125	3860.92050533375	3	2.24681333333333	221	Depleted_Plasma_HCC_1.raw
False	None	IonTrap	CID	MS2	0	31.66762	100	1069.35180664063	1069.35180664063	1	2.252235	222	Depleted_Plasma_HCC_1.raw
False	None	FourierTransform	HCD	MS2	0	31.66762	200	1069.35180664063	2137.69633665125	2	2.26713166666667	223	Depleted_Plasma_HCC_1.raw
False	None	FourierTransform	HCD	MS2	0	31.66762	200	1069.35180664063	3206.04086666188	3	2.26713166666667	223	Depleted_Plasma_HCC_1.raw
False	Ambiguous	IonTrap	CID	MS2	0	60.67376	100	1043.57263183594	1043.57263183594	1	2.27255333333333	224	Depleted_Plasma_HCC_1.raw
False	Unambiguous	FourierTransform	HCD	MS2	0	60.67376	200	1043.57263183594	2086.13798704188	2	2.28748166666667	225	Depleted_Plasma_HCC_1.raw
False	Ambiguous	FourierTransform	HCD	MS2	0	60.67376	200	1043.57263183594	3128.70334224781	3	2.28748166666667	225	Depleted_Plasma_HCC_1.raw
False	None	IonTrap	CID	MS2	0	32.24979	100	906.262512207031	906.262512207031	1	2.302285	227	Depleted_Plasma_HCC_1.raw
False	None	FourierTransform	HCD	MS2	0	32.24979	200	906.262512207031	906.262512207031	1	2.31837333333333	228	Depleted_Plasma_HCC_1.raw
False	None	IonTrap	CID	MS2	0	37.71711	100	815.216186523438	815.216186523438	1	2.32391333333333	229	Depleted_Plasma_HCC_1.raw
False	None	FourierTransform	HCD	MS2	0	37.71711	200	815.216186523438	815.216186523438	1	2.33898	230	Depleted_Plasma_HCC_1.raw
False	Unambiguous	IonTrap	CID	MS2	0		100	1140.59899902344	1140.59899902344	1	2.34438333333333	231	Depleted_Plasma_HCC_1.raw
False	Ambiguous	FourierTransform	HCD	MS2	0		200	1140.59899902344	2280.19072141688	2	2.35924333333333	232	Depleted_Plasma_HCC_1.raw
False	Ambiguous	FourierTransform	HCD	MS2	0		200	1140.59899902344	3419.78244381031	3	2.35924333333333	232	Depleted_Plasma_HCC_1.raw
False	None	IonTrap	CID	MS2	0	0	100	1391.37023925781	1391.37023925781	1	2.364635	233	Depleted_Plasma_HCC_1.raw
False	None	FourierTransform	HCD	MS2	0	0	200	1391.37023925781	2781.73320188563	2	2.37929833333333	234	Depleted_Plasma_HCC_1.raw
False	None	FourierTransform	HCD	MS2	0	0	200	1391.37023925781	4172.09616451344	3	2.37929833333333	234	Depleted_Plasma_HCC_1.raw
False	Ambiguous	IonTrap	CID	MS2	0	85.1215	100	971.653869628906	971.653869628906	1	2.38473333333333	235	Depleted_Plasma_HCC_1.raw
False	None	FourierTransform	HCD	MS2	0	85.1215	200	971.653869628906	2912.94705562672	3	2.39973	236	Depleted_Plasma_HCC_1.raw
False	None	FourierTransform	HCD	MS2	0	85.1215	200	971.653869628906	1942.30046262781	2	2.39973	236	Depleted_Plasma_HCC_1.raw
False	None	IonTrap	CID	MS2	0	7.926437	100	921.315795898438	921.315795898438	1	2.41448833333333	238	Depleted_Plasma_HCC_1.raw
False	None	FourierTransform	HCD	MS2	0	7.926437	200	921.315795898438	921.315795898438	1	2.43053833333333	239	Depleted_Plasma_HCC_1.raw
False	None	IonTrap	CID	MS2	0	49.82369	100	903.286926269531	903.286926269531	1	2.43604	240	Depleted_Plasma_HCC_1.raw
False	None	FourierTransform	HCD	MS2	0	49.82369	200	903.286926269531	903.286926269531	1	2.45102666666667	241	Depleted_Plasma_HCC_1.raw
False	Ambiguous	IonTrap	CID	MS2	0	61.12276	100	1186.515625	1186.515625	1	2.456415	242	Depleted_Plasma_HCC_1.raw
False	None	FourierTransform	HCD	MS2	0	61.12276	200	1186.515625	2372.02397337	2	2.47135166666667	243	Depleted_Plasma_HCC_1.raw
False	None	FourierTransform	HCD	MS2	0	61.12276	200	1186.515625	3557.53232174	3	2.47135166666667	243	Depleted_Plasma_HCC_1.raw
False	Unambiguous	IonTrap	CID	MS2	0		100	1250.53601074219	2500.06474485438	2	2.47675833333333	244	Depleted_Plasma_HCC_1.raw
False	Unambiguous	IonTrap	CID	MS2	0		100	1250.53601074219	3749.59347896656	3	2.47675833333333	244	Depleted_Plasma_HCC_1.raw
False	None	FourierTransform	HCD	MS2	0		200	1250.53601074219	3749.59347896656	3	2.49151166666667	245	Depleted_Plasma_HCC_1.raw
False	None	FourierTransform	HCD	MS2	0		200	1250.53601074219	2500.06474485438	2	2.49151166666667	245	Depleted_Plasma_HCC_1.raw
False	None	IonTrap	CID	MS2	0	89.64841	100	840.665588378906	840.665588378906	1	2.49697	246	Depleted_Plasma_HCC_1.raw
False	None	FourierTransform	HCD	MS2	0	89.64841	200	840.665588378906	1680.32390012781	2	2.51205	247	Depleted_Plasma_HCC_1.raw
False	None	FourierTransform	HCD	MS2	0	89.64841	200	840.665588378906	2519.98221187672	3	2.51205	247	Depleted_Plasma_HCC_1.raw
False	None	IonTrap	CID	MS2	0	67.45248	100	846.294738769531	846.294738769531	1	2.52687	249	Depleted_Plasma_HCC_1.raw
False	None	FourierTransform	HCD	MS2	0	67.45248	200	846.294738769531	1691.58220090906	2	2.54192	250	Depleted_Plasma_HCC_1.raw
False	None	FourierTransform	HCD	MS2	0	67.45248	200	846.294738769531	2536.86966304859	3	2.54192	250	Depleted_Plasma_HCC_1.raw
False	None	IonTrap	CID	MS2	0	35.33737	100	920.314392089844	920.314392089844	1	2.54744	251	Depleted_Plasma_HCC_1.raw
False	None	FourierTransform	HCD	MS2	0	35.33737	200	920.314392089844	920.314392089844	1	2.56241333333333	252	Depleted_Plasma_HCC_1.raw
False	None	IonTrap	CID	MS2	0	80.08743	100	849.294311523438	849.294311523438	1	2.56785833333333	253	Depleted_Plasma_HCC_1.raw
False	None	FourierTransform	HCD	MS2	0	80.08743	200	849.294311523438	1697.58134641688	2	2.58294833333333	254	Depleted_Plasma_HCC_1.raw
False	Unambiguous	FourierTransform	HCD	MS2	0	80.08743	200	849.294311523438	2545.86838131031	3	2.58294833333333	254	Depleted_Plasma_HCC_1.raw
False	Unambiguous	IonTrap	CID	MS2	0	70.28946	100	912.669738769531	912.669738769531	1	2.58839666666667	255	Depleted_Plasma_HCC_1.raw
False	None	FourierTransform	HCD	MS2	0	70.28946	200	912.669738769531	1824.33220090906	2	2.60337166666667	256	Depleted_Plasma_HCC_1.raw
False	None	FourierTransform	HCD	MS2	0	70.28946	200	912.669738769531	2735.99466304859	3	2.60337166666667	256	Depleted_Plasma_HCC_1.raw
False	Unambiguous	IonTrap	CID	MS2	0		100	1146.49267578125	1146.49267578125	1	2.60877666666667	257	Depleted_Plasma_HCC_1.raw
False	None	FourierTransform	HCD	MS2	0		200	1146.49267578125	2291.9780749325	2	2.62366	258	Depleted_Plasma_HCC_1.raw
False	None	FourierTransform	HCD	MS2	0		200	1146.49267578125	3437.46347408375	3	2.62366	258	Depleted_Plasma_HCC_1.raw
False	Unambiguous	IonTrap	CID	MS2	0		100	1197.50341796875	1197.50341796875	1	2.63829	260	Depleted_Plasma_HCC_1.raw
False	None	FourierTransform	HCD	MS2	0		200	1197.50341796875	2393.9995593075	2	2.653115	261	Depleted_Plasma_HCC_1.raw
False	None	FourierTransform	HCD	MS2	0		200	1197.50341796875	3590.49570064625	3	2.653115	261	Depleted_Plasma_HCC_1.raw
False	None	IonTrap	CID	MS2	0	48.89376	100	980.278747558594	980.278747558594	1	2.65860333333333	262	Depleted_Plasma_HCC_1.raw
False	None	FourierTransform	HCD	MS2	0	48.89376	200	980.278747558594	2938.82168941578	3	2.67354	263	Depleted_Plasma_HCC_1.raw
False	None	FourierTransform	HCD	MS2	0	48.89376	200	980.278747558594	1959.55021848719	2	2.67354	263	Depleted_Plasma_HCC_1.raw
False	None	IonTrap	CID	MS2	0	48.69911	100	1155.39343261719	1155.39343261719	1	2.67895333333333	264	Depleted_Plasma_HCC_1.raw
False	None	FourierTransform	HCD	MS2	0	48.69911	200	1155.39343261719	2309.77958860438	2	2.69382833333333	265	Depleted_Plasma_HCC_1.raw
False	None	FourierTransform	HCD	MS2	0	48.69911	200	1155.39343261719	3464.16574459156	3	2.69382833333333	265	Depleted_Plasma_HCC_1.raw
False	None	IonTrap	CID	MS2	0	50.37056	100	1238.47241210938	1238.47241210938	1	2.69921833333333	266	Depleted_Plasma_HCC_1.raw
False	None	FourierTransform	HCD	MS2	0	50.37056	200	1238.47241210938	2475.93754758875	2	2.71395666666667	267	Depleted_Plasma_HCC_1.raw
False	Unambiguous	FourierTransform	HCD	MS2	0	50.37056	200	1238.47241210938	3713.40268306813	3	2.71395666666667	267	Depleted_Plasma_HCC_1.raw
False	None	IonTrap	CID	MS2	0	0	100	1222.47375488281	1222.47375488281	1	2.71934666666667	268	Depleted_Plasma_HCC_1.raw
False	None	FourierTransform	HCD	MS2	0	0	200	1222.47375488281	2443.94023313563	2	2.734175	269	Depleted_Plasma_HCC_1.raw
False	None	FourierTransform	HCD	MS2	0	0	200	1222.47375488281	3665.40671138844	3	2.734175	269	Depleted_Plasma_HCC_1.raw
False	Unambiguous	IonTrap	CID	MS2	0	27.15674	100	1132.47509765625	1132.47509765625	1	2.74751	271	Depleted_Plasma_HCC_1.raw
False	Unambiguous	FourierTransform	HCD	MS2	0	27.15674	200	1132.47509765625	3395.41073970875	3	2.76239333333333	272	Depleted_Plasma_HCC_1.raw
False	None	FourierTransform	HCD	MS2	0	27.15674	200	1132.47509765625	2263.9429186825	2	2.76239333333333	272	Depleted_Plasma_HCC_1.raw
False	None	IonTrap	CID	MS2	0	91.17629	100	830.267822265625	830.267822265625	1	2.767915	273	Depleted_Plasma_HCC_1.raw
False	None	FourierTransform	HCD	MS2	0	91.17629	200	830.267822265625	1659.52836790125	2	2.78296	274	Depleted_Plasma_HCC_1.raw
False	None	FourierTransform	HCD	MS2	0	91.17629	200	830.267822265625	2488.78891353688	3	2.78296	274	Depleted_Plasma_HCC_1.raw
False	Unambiguous	IonTrap	CID	MS2	0	0	100	1272.50732421875	1272.50732421875	1	2.788365	275	Depleted_Plasma_HCC_1.raw
False	None	FourierTransform	HCD	MS2	0	0	200	1272.50732421875	2544.0073718075	2	2.803155	276	Depleted_Plasma_HCC_1.raw
False	None	FourierTransform	HCD	MS2	0	0	200	1272.50732421875	3815.50741939625	3	2.803155	276	Depleted_Plasma_HCC_1.raw
False	None	IonTrap	CID	MS2	0	91.00896	100	881.643005371094	881.643005371094	1	2.80870833333333	277	Depleted_Plasma_HCC_1.raw
False	None	FourierTransform	HCD	MS2	0	91.00896	200	881.643005371094	1762.27873411219	2	2.8237	278	Depleted_Plasma_HCC_1.raw
False	None	FourierTransform	HCD	MS2	0	91.00896	200	881.643005371094	2642.91446285328	3	2.8237	278	Depleted_Plasma_HCC_1.raw
False	Unambiguous	IonTrap	CID	MS2	0		100	1100.58642578125	1100.58642578125	1	2.82913	279	Depleted_Plasma_HCC_1.raw
False	None	FourierTransform	HCD	MS2	0		200	1100.58642578125	3299.74472408375	3	2.84402666666667	280	Depleted_Plasma_HCC_1.raw
False	None	FourierTransform	HCD	MS2	0		200	1100.58642578125	2200.1655749325	2	2.84402666666667	280	Depleted_Plasma_HCC_1.raw
False	None	IonTrap	CID	MS2	0	84.94554	100	818.798828125	818.798828125	1	2.85883	282	Depleted_Plasma_HCC_1.raw
False	None	FourierTransform	HCD	MS2	0	84.94554	200	818.798828125	1636.59037962	2	2.87390333333333	283	Depleted_Plasma_HCC_1.raw
False	Unambiguous	FourierTransform	HCD	MS2	0	84.94554	200	818.798828125	2454.381931115	3	2.87390333333333	283	Depleted_Plasma_HCC_1.raw
False	Ambiguous	IonTrap	CID	MS2	0		100	1047.53466796875	1047.53466796875	1	2.879375	284	Depleted_Plasma_HCC_1.raw
False	None	FourierTransform	HCD	MS2	0		200	1047.53466796875	2094.0620593075	2	2.89425666666667	285	Depleted_Plasma_HCC_1.raw
False	None	FourierTransform	HCD	MS2	0		200	1047.53466796875	3140.58945064625	3	2.89425666666667	285	Depleted_Plasma_HCC_1.raw
False	None	IonTrap	CID	MS2	0	77.86884	100	957.699279785156	957.699279785156	1	2.89972166666667	286	Depleted_Plasma_HCC_1.raw
False	None	FourierTransform	HCD	MS2	0	77.86884	200	957.699279785156	1914.39128294031	2	2.91471666666667	287	Depleted_Plasma_HCC_1.raw
False	None	FourierTransform	HCD	MS2	0	77.86884	200	957.699279785156	2871.08328609547	3	2.91471666666667	287	Depleted_Plasma_HCC_1.raw
False	Unambiguous	IonTrap	CID	MS2	0	66.86651	100	1032.67932128906	1032.67932128906	1	2.92013666666667	288	Depleted_Plasma_HCC_1.raw
False	None	FourierTransform	HCD	MS2	0	66.86651	200	1032.67932128906	3096.02341060719	3	2.93505166666667	289	Depleted_Plasma_HCC_1.raw
False	None	FourierTransform	HCD	MS2	0	66.86651	200	1032.67932128906	2064.35136594813	2	2.93505166666667	289	Depleted_Plasma_HCC_1.raw
False	Unambiguous	IonTrap	CID	MS2	0		100	1015.56896972656	1015.56896972656	1	2.94047333333333	290	Depleted_Plasma_HCC_1.raw
False	None	FourierTransform	HCD	MS2	0		200	1015.56896972656	2030.13066282313	2	2.95542333333333	291	Depleted_Plasma_HCC_1.raw
False	None	FourierTransform	HCD	MS2	0		200	1015.56896972656	3044.69235591969	3	2.95542333333333	291	Depleted_Plasma_HCC_1.raw
False	None	IonTrap	CID	MS2	0	21.2783	100	906.262268066406	906.262268066406	1	2.97005666666667	293	Depleted_Plasma_HCC_1.raw
False	None	FourierTransform	HCD	MS2	0	21.2783	200	906.262268066406	906.262268066406	1	2.986205	294	Depleted_Plasma_HCC_1.raw
False	None	IonTrap	CID	MS2	0	75.80154	100	891.233215332031	891.233215332031	1	2.9917	295	Depleted_Plasma_HCC_1.raw
False	None	FourierTransform	HCD	MS2	0	75.80154	200	891.233215332031	1781.45915403406	2	3.00671833333333	296	Depleted_Plasma_HCC_1.raw
False	None	FourierTransform	HCD	MS2	0	75.80154	200	891.233215332031	2671.68509273609	3	3.00671833333333	296	Depleted_Plasma_HCC_1.raw
False	None	IonTrap	CID	MS2	0	21.2783	100	906.262268066406	906.262268066406	1	3.01217666666667	297	Depleted_Plasma_HCC_1.raw
False	None	FourierTransform	HCD	MS2	0	21.2783	200	906.262268066406	906.262268066406	1	3.027205	298	Depleted_Plasma_HCC_1.raw
False	Unambiguous	IonTrap	CID	MS2	0		100	1037.56652832031	1037.56652832031	1	3.03263	299	Depleted_Plasma_HCC_1.raw
False	None	FourierTransform	HCD	MS2	0		200	1037.56652832031	2074.12578001063	2	3.04754333333333	300	Depleted_Plasma_HCC_1.raw
False	None	FourierTransform	HCD	MS2	0		200	1037.56652832031	3110.68503170094	3	3.04754333333333	300	Depleted_Plasma_HCC_1.raw
False	Unambiguous	IonTrap	CID	MS2	0	50.9273	100	943.457641601563	943.457641601563	1	3.05298833333333	301	Depleted_Plasma_HCC_1.raw
False	Ambiguous	FourierTransform	HCD	MS2	0	50.9273	200	943.457641601563	1885.90800657313	2	3.068	302	Depleted_Plasma_HCC_1.raw
False	Ambiguous	FourierTransform	HCD	MS2	0	50.9273	200	943.457641601563	2828.35837154469	3	3.068	302	Depleted_Plasma_HCC_1.raw
False	Ambiguous	IonTrap	CID	MS2	0	62.47719	100	1126.63012695313	1126.63012695313	1	3.08131333333333	304	Depleted_Plasma_HCC_1.raw
False	None	FourierTransform	HCD	MS2	0	62.47719	200	1126.63012695313	2252.25297727625	2	3.09721	305	Depleted_Plasma_HCC_1.raw
False	None	FourierTransform	HCD	MS2	0	62.47719	200	1126.63012695313	3377.87582759938	3	3.09721	305	Depleted_Plasma_HCC_1.raw
False	None	IonTrap	CID	MS2	0		100	1005.72479248047	1005.72479248047	1	3.10268166666667	306	Depleted_Plasma_HCC_1.raw
False	None	FourierTransform	HCD	MS2	0		200	1005.72479248047	2010.44230833094	2	3.11760666666667	307	Depleted_Plasma_HCC_1.raw
False	None	FourierTransform	HCD	MS2	0		200	1005.72479248047	3015.15982418141	3	3.11760666666667	307	Depleted_Plasma_HCC_1.raw
False	Unambiguous	IonTrap	CID	MS2	0		100	1227.47473144531	1227.47473144531	1	3.12300166666667	308	Depleted_Plasma_HCC_1.raw
False	None	FourierTransform	HCD	MS2	0		200	1227.47473144531	2453.94218626063	2	3.13779833333333	309	Depleted_Plasma_HCC_1.raw
False	None	FourierTransform	HCD	MS2	0		200	1227.47473144531	3680.40964107594	3	3.13779833333333	309	Depleted_Plasma_HCC_1.raw
False	Ambiguous	IonTrap	CID	MS2	0	73.4987	100	982.68359375	982.68359375	1	3.14323333333333	310	Depleted_Plasma_HCC_1.raw
False	None	FourierTransform	HCD	MS2	0	73.4987	200	982.68359375	1964.35991087	2	3.15828666666667	311	Depleted_Plasma_HCC_1.raw
False	None	FourierTransform	HCD	MS2	0	73.4987	200	982.68359375	2946.03622799	3	3.15828666666667	311	Depleted_Plasma_HCC_1.raw
False	Unambiguous	IonTrap	CID	MS2	0	95.58436	100	836.588012695313	836.588012695313	1	3.163755	312	Depleted_Plasma_HCC_1.raw
False	None	FourierTransform	HCD	MS2	0	95.58436	200	836.588012695313	1672.16874876063	2	3.178845	313	Depleted_Plasma_HCC_1.raw
False	None	FourierTransform	HCD	MS2	0	95.58436	200	836.588012695313	2507.74948482594	3	3.178845	313	Depleted_Plasma_HCC_1.raw
False	Unambiguous	IonTrap	CID	MS2	0		100	1181.51342773438	1181.51342773438	1	3.19375166666667	315	Depleted_Plasma_HCC_1.raw
False	Unambiguous	FourierTransform	HCD	MS2	0		200	1181.51342773438	3542.52572994313	3	3.20856333333333	316	Depleted_Plasma_HCC_1.raw
False	None	FourierTransform	HCD	MS2	0		200	1181.51342773438	2362.01957883875	2	3.20856333333333	316	Depleted_Plasma_HCC_1.raw
False	None	IonTrap	CID	MS2	0		100	1284.31298828125	1284.31298828125	1	3.21401166666667	317	Depleted_Plasma_HCC_1.raw
False	None	FourierTransform	HCD	MS2	0		200	1284.31298828125	2567.6186999325	2	3.22874	318	Depleted_Plasma_HCC_1.raw
False	Ambiguous	FourierTransform	HCD	MS2	0		200	1284.31298828125	3850.92441158375	3	3.22874	318	Depleted_Plasma_HCC_1.raw
False	Unambiguous	IonTrap	CID	MS2	0		100	963.609375	963.609375	1	3.23417666666667	319	Depleted_Plasma_HCC_1.raw
False	None	FourierTransform	HCD	MS2	0		200	963.609375	1926.21147337	2	3.249195	320	Depleted_Plasma_HCC_1.raw
False	None	FourierTransform	HCD	MS2	0		200	963.609375	2888.81357174	3	3.249195	320	Depleted_Plasma_HCC_1.raw
False	None	IonTrap	CID	MS2	0		100	1161.09875488281	1161.09875488281	1	3.25459833333333	321	Depleted_Plasma_HCC_1.raw
False	None	FourierTransform	HCD	MS2	0		200	1161.09875488281	1161.09875488281	1	3.2694	322	Depleted_Plasma_HCC_1.raw
False	None	IonTrap	CID	MS2	0	82.19698	100	848.293518066406	848.293518066406	1	3.27484333333333	323	Depleted_Plasma_HCC_1.raw
False	None	FourierTransform	HCD	MS2	0	82.19698	200	848.293518066406	1695.57975950281	2	3.28993666666667	324	Depleted_Plasma_HCC_1.raw
False	None	FourierTransform	HCD	MS2	0	82.19698	200	848.293518066406	2542.86600093922	3	3.28993666666667	324	Depleted_Plasma_HCC_1.raw
False	Unambiguous	IonTrap	CID	MS2	0	85.96628	100	1106.53430175781	1106.53430175781	1	3.304725	326	Depleted_Plasma_HCC_1.raw
False	None	FourierTransform	HCD	MS2	0	85.96628	200	1106.53430175781	2212.06132688563	2	3.320705	327	Depleted_Plasma_HCC_1.raw
False	None	FourierTransform	HCD	MS2	0	85.96628	200	1106.53430175781	3317.58835201344	3	3.320705	327	Depleted_Plasma_HCC_1.raw
False	Unambiguous	IonTrap	CID	MS2	0		100	1261.52490234375	1261.52490234375	1	3.32625	328	Depleted_Plasma_HCC_1.raw
False	Unambiguous	IonTrap	CID	MS2	0		100	1117.56811523438	1117.56811523438	1	3.34639666666667	330	Depleted_Plasma_HCC_1.raw
False	Ambiguous	FourierTransform	HCD	MS2	0		200	1117.56811523438	2234.12895383875	2	3.36131166666667	331	Depleted_Plasma_HCC_1.raw
False	Ambiguous	FourierTransform	HCD	MS2	0		200	1117.56811523438	3350.68979244313	3	3.36131166666667	331	Depleted_Plasma_HCC_1.raw
False	Ambiguous	IonTrap	CID	MS2	0	43.24512	100	1096.71350097656	1096.71350097656	1	3.36672666666667	332	Depleted_Plasma_HCC_1.raw
False	None	FourierTransform	HCD	MS2	0	43.24512	200	1096.71350097656	2192.41972532313	2	3.38157333333333	333	Depleted_Plasma_HCC_1.raw
False	None	FourierTransform	HCD	MS2	0	43.24512	200	1096.71350097656	3288.12594966969	3	3.38157333333333	333	Depleted_Plasma_HCC_1.raw
False	None	IonTrap	CID	MS2	0	0	100	1024.7099609375	1024.7099609375	1	3.38699333333333	334	Depleted_Plasma_HCC_1.raw
False	None	FourierTransform	HCD	MS2	0	0	200	1024.7099609375	1024.7099609375	1	3.40196	335	Depleted_Plasma_HCC_1.raw
False	Unambiguous	IonTrap	CID	MS2	0	0	100	1250.56579589844	1250.56579589844	1	3.41569	337	Depleted_Plasma_HCC_1.raw
False	None	FourierTransform	HCD	MS2	0	0	200	1250.56579589844	2500.12431516688	2	3.431545	338	Depleted_Plasma_HCC_1.raw
False	None	FourierTransform	HCD	MS2	0	0	200	1250.56579589844	3749.68283443531	3	3.431545	338	Depleted_Plasma_HCC_1.raw
False	None	IonTrap	CID	MS2	0	81.9367	100	815.215881347656	815.215881347656	1	3.437065	339	Depleted_Plasma_HCC_1.raw
False	None	FourierTransform	HCD	MS2	0	81.9367	200	815.215881347656	1629.42448606531	2	3.452125	340	Depleted_Plasma_HCC_1.raw
False	None	FourierTransform	HCD	MS2	0	81.9367	200	815.215881347656	2443.63309078297	3	3.452125	340	Depleted_Plasma_HCC_1.raw
False	Unambiguous	IonTrap	CID	MS2	0		100	1238.55541992188	1238.55541992188	1	3.45753	341	Depleted_Plasma_HCC_1.raw
False	None	FourierTransform	HCD	MS2	0		200	1238.55541992188	2476.10356321375	2	3.47231833333333	342	Depleted_Plasma_HCC_1.raw
False	None	FourierTransform	HCD	MS2	0		200	1238.55541992188	3713.65170650563	3	3.47231833333333	342	Depleted_Plasma_HCC_1.raw
False	None	IonTrap	CID	MS2	0		100	1423.47485351563	2845.94243040125	2	3.47769	343	Depleted_Plasma_HCC_1.raw
False	Unambiguous	IonTrap	CID	MS2	0		100	1423.47485351563	4268.41000728688	3	3.47769	343	Depleted_Plasma_HCC_1.raw
False	None	FourierTransform	HCD	MS2	0		200	1423.47485351563	4268.41000728688	3	3.492315	344	Depleted_Plasma_HCC_1.raw
False	None	FourierTransform	HCD	MS2	0		200	1423.47485351563	2845.94243040125	2	3.492315	344	Depleted_Plasma_HCC_1.raw
False	Unambiguous	IonTrap	CID	MS2	0	87.4479	100	859.544921875	859.544921875	1	3.49787666666667	345	Depleted_Plasma_HCC_1.raw
False	None	FourierTransform	HCD	MS2	0	87.4479	200	859.544921875	1718.08256712	2	3.51294166666667	346	Depleted_Plasma_HCC_1.raw
False	None	FourierTransform	HCD	MS2	0	87.4479	200	859.544921875	2576.620212365	3	3.51294166666667	346	Depleted_Plasma_HCC_1.raw
False	Unambiguous	IonTrap	CID	MS2	0	71.28065	100	916.624206542969	916.624206542969	1	3.52702166666667	348	Depleted_Plasma_HCC_1.raw
False	None	FourierTransform	HCD	MS2	0	71.28065	200	916.624206542969	1832.24113645594	2	3.54303833333333	349	Depleted_Plasma_HCC_1.raw
False	None	FourierTransform	HCD	MS2	0	71.28065	200	916.624206542969	2747.85806636891	3	3.54303833333333	349	Depleted_Plasma_HCC_1.raw
False	None	IonTrap	CID	MS2	0	26.84005	100	920.313293457031	920.313293457031	1	3.54854666666667	350	Depleted_Plasma_HCC_1.raw
False	None	FourierTransform	HCD	MS2	0	26.84005	200	920.313293457031	1839.61931028406	2	3.56352	351	Depleted_Plasma_HCC_1.raw
False	None	FourierTransform	HCD	MS2	0	26.84005	200	920.313293457031	2758.92532711109	3	3.56352	351	Depleted_Plasma_HCC_1.raw
False	Unambiguous	IonTrap	CID	MS2	0		100	1027.44482421875	1027.44482421875	1	3.56895	352	Depleted_Plasma_HCC_1.raw
False	None	FourierTransform	HCD	MS2	0		200	1027.44482421875	3080.31991939625	3	3.583885	353	Depleted_Plasma_HCC_1.raw
False	None	FourierTransform	HCD	MS2	0		200	1027.44482421875	2053.8823718075	2	3.583885	353	Depleted_Plasma_HCC_1.raw
False	Ambiguous	IonTrap	CID	MS2	0	0	100	1121.50061035156	1121.50061035156	1	3.58929833333333	354	Depleted_Plasma_HCC_1.raw
False	Ambiguous	FourierTransform	HCD	MS2	0	0	200	1121.50061035156	1121.50061035156	1	3.60413166666667	355	Depleted_Plasma_HCC_1.raw
False	Ambiguous	IonTrap	CID	MS2	0	68.07091	100	1064.64416503906	1064.64416503906	1	3.60956333333333	356	Depleted_Plasma_HCC_1.raw
False	None	FourierTransform	HCD	MS2	0	68.07091	200	1064.64416503906	2128.28105344813	2	3.624485	357	Depleted_Plasma_HCC_1.raw
False	None	FourierTransform	HCD	MS2	0	68.07091	200	1064.64416503906	3191.91794185719	3	3.624485	357	Depleted_Plasma_HCC_1.raw
False	None	IonTrap	CID	MS2	0	9.322825	100	906.263061523438	906.263061523438	1	3.63862	359	Depleted_Plasma_HCC_1.raw
False	None	FourierTransform	HCD	MS2	0	9.322825	200	906.263061523438	906.263061523438	1	3.65470666666667	360	Depleted_Plasma_HCC_1.raw
False	Unambiguous	IonTrap	CID	MS2	0		100	1086.59948730469	1086.59948730469	1	3.66018666666667	361	Depleted_Plasma_HCC_1.raw
False	None	FourierTransform	HCD	MS2	0		200	1086.59948730469	3257.78390865406	3	3.67519833333333	362	Depleted_Plasma_HCC_1.raw
False	None	FourierTransform	HCD	MS2	0		200	1086.59948730469	2172.19169797938	2	3.67519833333333	362	Depleted_Plasma_HCC_1.raw
False	None	IonTrap	CID	MS2	0		100	890.682312011719	890.682312011719	1	3.68064333333333	363	Depleted_Plasma_HCC_1.raw
False	None	FourierTransform	HCD	MS2	0		200	890.682312011719	1780.35734739344	2	3.69567	364	Depleted_Plasma_HCC_1.raw
False	None	FourierTransform	HCD	MS2	0		200	890.682312011719	2670.03238277516	3	3.69567	364	Depleted_Plasma_HCC_1.raw
False	Unambiguous	IonTrap	CID	MS2	0		100	1078.49572753906	1078.49572753906	1	3.70109	365	Depleted_Plasma_HCC_1.raw
False	Unambiguous	FourierTransform	HCD	MS2	0		200	1078.49572753906	2155.98417844813	2	3.715975	366	Depleted_Plasma_HCC_1.raw
False	Unambiguous	FourierTransform	HCD	MS2	0		200	1078.49572753906	3233.47262935719	3	3.715975	366	Depleted_Plasma_HCC_1.raw
False	None	IonTrap	CID	MS2	0	79.63238	100	861.672973632813	861.672973632813	1	3.72142	367	Depleted_Plasma_HCC_1.raw
False	None	FourierTransform	HCD	MS2	0	79.63238	200	861.672973632813	1722.33867063563	2	3.736475	368	Depleted_Plasma_HCC_1.raw
False	None	FourierTransform	HCD	MS2	0	79.63238	200	861.672973632813	2583.00436763844	3	3.736475	368	Depleted_Plasma_HCC_1.raw
False	None	IonTrap	CID	MS2	0	36.63836	100	920.314697265625	920.314697265625	1	3.750625	370	Depleted_Plasma_HCC_1.raw
False	None	FourierTransform	HCD	MS2	0	36.63836	200	920.314697265625	920.314697265625	1	3.766705	371	Depleted_Plasma_HCC_1.raw
False	None	IonTrap	CID	MS2	0	74.42705	100	829.268127441406	829.268127441406	1	3.77222333333333	372	Depleted_Plasma_HCC_1.raw
False	None	FourierTransform	HCD	MS2	0	74.42705	200	829.268127441406	829.268127441406	1	3.787305	373	Depleted_Plasma_HCC_1.raw
False	Unambiguous	IonTrap	CID	MS2	0	88.46375	100	993.650329589844	993.650329589844	1	3.79273333333333	374	Depleted_Plasma_HCC_1.raw
False	None	FourierTransform	HCD	MS2	0	88.46375	200	993.650329589844	1986.29338254969	2	3.80769166666667	375	Depleted_Plasma_HCC_1.raw
False	None	FourierTransform	HCD	MS2	0	88.46375	200	993.650329589844	2978.93643550953	3	3.80769166666667	375	Depleted_Plasma_HCC_1.raw
False	None	IonTrap	CID	MS2	0	0	100	1188.396484375	1188.396484375	1	3.81309166666667	376	Depleted_Plasma_HCC_1.raw
False	None	FourierTransform	HCD	MS2	0	0	200	1188.396484375	2375.78569212	2	3.82786166666667	377	Depleted_Plasma_HCC_1.raw
False	None	FourierTransform	HCD	MS2	0	0	200	1188.396484375	3563.174899865	3	3.82786166666667	377	Depleted_Plasma_HCC_1.raw
False	Unambiguous	IonTrap	CID	MS2	0		100	1272.49841308594	1272.49841308594	1	3.83325166666667	378	Depleted_Plasma_HCC_1.raw
False	None	FourierTransform	HCD	MS2	0		200	1272.49841308594	3815.48068599781	3	3.848145	379	Depleted_Plasma_HCC_1.raw
False	None	FourierTransform	HCD	MS2	0		200	1272.49841308594	2543.98954954188	2	3.848145	379	Depleted_Plasma_HCC_1.raw
False	None	IonTrap	CID	MS2	0	64.39169	100	960.119995117188	960.119995117188	1	3.86227833333333	381	Depleted_Plasma_HCC_1.raw
False	None	FourierTransform	HCD	MS2	0	64.39169	200	960.119995117188	1919.23271360438	2	3.87725333333333	382	Depleted_Plasma_HCC_1.raw
False	Unambiguous	FourierTransform	HCD	MS2	0	64.39169	200	960.119995117188	2878.34543209156	3	3.87725333333333	382	Depleted_Plasma_HCC_1.raw
False	None	IonTrap	CID	MS2	0	73.0117	100	1004.77008056641	1004.77008056641	1	3.88272333333333	383	Depleted_Plasma_HCC_1.raw
False	None	FourierTransform	HCD	MS2	0	73.0117	200	1004.77008056641	2008.53288450281	2	3.89764666666667	384	Depleted_Plasma_HCC_1.raw
False	Unambiguous	FourierTransform	HCD	MS2	0	73.0117	200	1004.77008056641	3012.29568843922	3	3.89764666666667	384	Depleted_Plasma_HCC_1.raw
False	Unambiguous	IonTrap	CID	MS2	0		100	1181.49597167969	1181.49597167969	1	3.90307	385	Depleted_Plasma_HCC_1.raw
False	None	FourierTransform	HCD	MS2	0		200	1181.49597167969	3542.47336177906	3	3.91790166666667	386	Depleted_Plasma_HCC_1.raw
False	None	FourierTransform	HCD	MS2	0		200	1181.49597167969	2361.98466672938	2	3.91790166666667	386	Depleted_Plasma_HCC_1.raw
False	Unambiguous	IonTrap	CID	MS2	0	81.12333	100	841.584655761719	841.584655761719	1	3.92336833333333	387	Depleted_Plasma_HCC_1.raw
False	None	FourierTransform	HCD	MS2	0	81.12333	200	841.584655761719	1682.16203489344	2	3.93839166666667	388	Depleted_Plasma_HCC_1.raw
False	None	FourierTransform	HCD	MS2	0	81.12333	200	841.584655761719	2522.73941402516	3	3.93839166666667	388	Depleted_Plasma_HCC_1.raw
False	Unambiguous	IonTrap	CID	MS2	0	86.38945	100	969.558776855469	969.558776855469	1	3.94383833333333	389	Depleted_Plasma_HCC_1.raw
False	None	FourierTransform	HCD	MS2	0	86.38945	200	969.558776855469	1938.11027708094	2	3.95882166666667	390	Depleted_Plasma_HCC_1.raw
False	None	FourierTransform	HCD	MS2	0	86.38945	200	969.558776855469	2906.66177730641	3	3.95882166666667	390	Depleted_Plasma_HCC_1.raw
False	None	IonTrap	CID	MS2	0	75.64442	100	1111.37609863281	1111.37609863281	1	3.97295166666667	392	Depleted_Plasma_HCC_1.raw
False	None	FourierTransform	HCD	MS2	0	75.64442	200	1111.37609863281	1111.37609863281	1	3.98887166666667	393	Depleted_Plasma_HCC_1.raw
False	Unambiguous	IonTrap	CID	MS2	0	75.31193	100	1115.45874023438	1115.45874023438	1	3.99435	394	Depleted_Plasma_HCC_1.raw
False	None	FourierTransform	HCD	MS2	0	75.31193	200	1115.45874023438	3344.36166744313	3	4.00918833333333	395	Depleted_Plasma_HCC_1.raw
False	None	FourierTransform	HCD	MS2	0	75.31193	200	1115.45874023438	2229.91020383875	2	4.00918833333333	395	Depleted_Plasma_HCC_1.raw
False	Ambiguous	IonTrap	CID	MS2	0		100	1055.50659179688	1055.50659179688	1	4.01471666666667	396	Depleted_Plasma_HCC_1.raw
False	Unambiguous	FourierTransform	HCD	MS2	0		200	1055.50659179688	3164.50522213063	3	4.02963	397	Depleted_Plasma_HCC_1.raw
False	None	FourierTransform	HCD	MS2	0		200	1055.50659179688	2110.00590696375	2	4.02963	397	Depleted_Plasma_HCC_1.raw
False	Ambiguous	IonTrap	CID	MS2	0		100	1221.53125	1221.53125	1	4.03503	398	Depleted_Plasma_HCC_1.raw
False	Unambiguous	FourierTransform	HCD	MS2	0		200	1221.53125	2442.05522337	2	4.04980666666667	399	Depleted_Plasma_HCC_1.raw
False	None	FourierTransform	HCD	MS2	0		200	1221.53125	3662.57919674	3	4.04980666666667	399	Depleted_Plasma_HCC_1.raw
False	Unambiguous	IonTrap	CID	MS2	0		100	1171.50280761719	1171.50280761719	1	4.05521166666667	400	Depleted_Plasma_HCC_1.raw
False	None	FourierTransform	HCD	MS2	0		200	1171.50280761719	2341.99833860438	2	4.07006	401	Depleted_Plasma_HCC_1.raw
False	None	FourierTransform	HCD	MS2	0		200	1171.50280761719	3512.49386959156	3	4.07006	401	Depleted_Plasma_HCC_1.raw
False	None	IonTrap	CID	MS2	0	79.50727	100	848.29443359375	848.29443359375	1	4.08447833333333	403	Depleted_Plasma_HCC_1.raw
False	None	FourierTransform	HCD	MS2	0	79.50727	200	848.29443359375	1695.5815905575	2	4.10053833333333	404	Depleted_Plasma_HCC_1.raw
False	None	FourierTransform	HCD	MS2	0	79.50727	200	848.29443359375	2542.86874752125	3	4.10053833333333	404	Depleted_Plasma_HCC_1.raw
False	Unambiguous	IonTrap	CID	MS2	0		100	1352.52368164063	1352.52368164063	1	4.105985	405	Depleted_Plasma_HCC_1.raw
False	None	FourierTransform	HCD	MS2	0		200	1352.52368164063	1352.52368164063	1	4.12066833333333	406	Depleted_Plasma_HCC_1.raw
False	Unambiguous	IonTrap	CID	MS2	0	86.79717	100	938.56982421875	938.56982421875	1	4.12611333333333	407	Depleted_Plasma_HCC_1.raw
False	None	FourierTransform	HCD	MS2	0	86.79717	200	938.56982421875	1876.1323718075	2	4.14112333333333	408	Depleted_Plasma_HCC_1.raw
False	None	FourierTransform	HCD	MS2	0	86.79717	200	938.56982421875	2813.69491939625	3	4.14112333333333	408	Depleted_Plasma_HCC_1.raw
False	Unambiguous	IonTrap	CID	MS2	0		100	1101.64660644531	1101.64660644531	1	4.14655	409	Depleted_Plasma_HCC_1.raw
False	Unambiguous	IonTrap	CID	MS2	0	43.49842	100	1108.63134765625	1108.63134765625	1	4.16682	411	Depleted_Plasma_HCC_1.raw
False	None	FourierTransform	HCD	MS2	0	43.49842	200	1108.63134765625	2216.2554186825	2	4.181815	412	Depleted_Plasma_HCC_1.raw
False	Unambiguous	FourierTransform	HCD	MS2	0	43.49842	200	1108.63134765625	3323.87948970875	3	4.181815	412	Depleted_Plasma_HCC_1.raw
False	None	IonTrap	CID	MS2	0	16.66135	100	920.314819335938	920.314819335938	1	4.195845	414	Depleted_Plasma_HCC_1.raw
False	None	FourierTransform	HCD	MS2	0	16.66135	200	920.314819335938	920.314819335938	1	4.21187833333333	415	Depleted_Plasma_HCC_1.raw
False	Unambiguous	IonTrap	CID	MS2	0		100	1010.62237548828	1010.62237548828	1	4.21735	416	Depleted_Plasma_HCC_1.raw
False	None	FourierTransform	HCD	MS2	0		200	1010.62237548828	3029.85257320484	3	4.23224833333333	417	Depleted_Plasma_HCC_1.raw
False	None	FourierTransform	HCD	MS2	0		200	1010.62237548828	2020.23747434656	2	4.23224833333333	417	Depleted_Plasma_HCC_1.raw
False	Ambiguous	IonTrap	CID	MS2	0	48.90701	100	1095.47509765625	1095.47509765625	1	4.23766166666667	418	Depleted_Plasma_HCC_1.raw
False	None	FourierTransform	HCD	MS2	0	48.90701	200	1095.47509765625	2189.9429186825	2	4.25258833333333	419	Depleted_Plasma_HCC_1.raw
False	None	FourierTransform	HCD	MS2	0	48.90701	200	1095.47509765625	3284.41073970875	3	4.25258833333333	419	Depleted_Plasma_HCC_1.raw
False	None	IonTrap	CID	MS2	0	36.10651	100	1355.0478515625	1355.0478515625	1	4.25797666666667	420	Depleted_Plasma_HCC_1.raw
False	None	FourierTransform	HCD	MS2	0	36.10651	200	1355.0478515625	1355.0478515625	1	4.27265333333333	421	Depleted_Plasma_HCC_1.raw
False	None	IonTrap	CID	MS2	0	93.09492	100	887.720092773438	887.720092773438	1	4.27811166666667	422	Depleted_Plasma_HCC_1.raw
False	None	FourierTransform	HCD	MS2	0	93.09492	200	887.720092773438	1774.43290891688	2	4.29316	423	Depleted_Plasma_HCC_1.raw
False	None	FourierTransform	HCD	MS2	0	93.09492	200	887.720092773438	2661.14572506031	3	4.29316	423	Depleted_Plasma_HCC_1.raw
False	None	IonTrap	CID	MS2	0	79.05074	100	907.262145996094	907.262145996094	1	4.307125	425	Depleted_Plasma_HCC_1.raw
False	None	FourierTransform	HCD	MS2	0	79.05074	200	907.262145996094	2719.77188472828	3	4.323205	426	Depleted_Plasma_HCC_1.raw
False	None	FourierTransform	HCD	MS2	0	79.05074	200	907.262145996094	1813.51701536219	2	4.323205	426	Depleted_Plasma_HCC_1.raw
False	Unambiguous	IonTrap	CID	MS2	0	83.34982	100	1061.51306152344	1061.51306152344	1	4.32867666666667	427	Depleted_Plasma_HCC_1.raw
False	None	FourierTransform	HCD	MS2	0	83.34982	200	1061.51306152344	2122.01884641688	2	4.34356	428	Depleted_Plasma_HCC_1.raw
False	Unambiguous	FourierTransform	HCD	MS2	0	83.34982	200	1061.51306152344	3182.52463131031	3	4.34356	428	Depleted_Plasma_HCC_1.raw
False	None	IonTrap	CID	MS2	0	73.27642	100	846.295166015625	846.295166015625	1	4.34912666666667	429	Depleted_Plasma_HCC_1.raw
False	None	FourierTransform	HCD	MS2	0	73.27642	200	846.295166015625	1691.58305540125	2	4.36422833333333	430	Depleted_Plasma_HCC_1.raw
False	None	FourierTransform	HCD	MS2	0	73.27642	200	846.295166015625	2536.87094478688	3	4.36422833333333	430	Depleted_Plasma_HCC_1.raw
False	Ambiguous	IonTrap	CID	MS2	0	81.8423	100	953.5078125	953.5078125	1	4.36967333333333	431	Depleted_Plasma_HCC_1.raw
False	None	FourierTransform	HCD	MS2	0	81.8423	200	953.5078125	1906.00834837	2	4.38462166666667	432	Depleted_Plasma_HCC_1.raw
False	None	FourierTransform	HCD	MS2	0	81.8423	200	953.5078125	2858.50888424	3	4.38462166666667	432	Depleted_Plasma_HCC_1.raw
False	Unambiguous	IonTrap	CID	MS2	0	84.36201	100	988.707580566406	988.707580566406	1	4.39004333333333	433	Depleted_Plasma_HCC_1.raw
False	None	FourierTransform	HCD	MS2	0	84.36201	200	988.707580566406	2964.10818843922	3	4.405025	434	Depleted_Plasma_HCC_1.raw
False	None	FourierTransform	HCD	MS2	0	84.36201	200	988.707580566406	1976.40788450281	2	4.405025	434	Depleted_Plasma_HCC_1.raw
False	None	IonTrap	CID	MS2	0	46.89054	100	815.216674804688	815.216674804688	1	4.41923333333333	436	Depleted_Plasma_HCC_1.raw
False	None	FourierTransform	HCD	MS2	0	46.89054	200	815.216674804688	815.216674804688	1	4.43537166666667	437	Depleted_Plasma_HCC_1.raw
False	None	IonTrap	CID	MS2	0	45.45911	100	996.331176757813	996.331176757813	1	4.440845	438	Depleted_Plasma_HCC_1.raw
False	None	FourierTransform	HCD	MS2	0	45.45911	200	996.331176757813	996.331176757813	1	4.45575333333333	439	Depleted_Plasma_HCC_1.raw
False	None	IonTrap	CID	MS2	0	0	100	1339.39758300781	1339.39758300781	1	4.46115166666667	440	Depleted_Plasma_HCC_1.raw
False	None	FourierTransform	HCD	MS2	0	0	200	1339.39758300781	1339.39758300781	1	4.47589166666667	441	Depleted_Plasma_HCC_1.raw
False	Unambiguous	IonTrap	CID	MS2	0		100	1042.46997070313	2083.93266477625	2	4.48131166666667	442	Depleted_Plasma_HCC_1.raw
False	Unambiguous	IonTrap	CID	MS2	0		100	1042.46997070313	3125.39535884938	3	4.48131166666667	442	Depleted_Plasma_HCC_1.raw
False	None	FourierTransform	HCD	MS2	0		200	1042.46997070313	2083.93266477625	2	4.496185	443	Depleted_Plasma_HCC_1.raw
False	None	FourierTransform	HCD	MS2	0		200	1042.46997070313	3125.39535884938	3	4.496185	443	Depleted_Plasma_HCC_1.raw
False	Unambiguous	IonTrap	CID	MS2	0		100	1156.55102539063	3467.63852291188	3	4.50158666666667	444	Depleted_Plasma_HCC_1.raw
False	Unambiguous	IonTrap	CID	MS2	0		100	1156.55102539063	2312.09477415125	2	4.50158666666667	444	Depleted_Plasma_HCC_1.raw
False	None	FourierTransform	HCD	MS2	0		200	1156.55102539063	2312.09477415125	2	4.51658333333333	445	Depleted_Plasma_HCC_1.raw
False	None	FourierTransform	HCD	MS2	0		200	1156.55102539063	3467.63852291188	3	4.51658333333333	445	Depleted_Plasma_HCC_1.raw
False	Unambiguous	IonTrap	CID	MS2	0	52.86365	100	1087.54431152344	1087.54431152344	1	4.531055	447	Depleted_Plasma_HCC_1.raw
False	None	FourierTransform	HCD	MS2	0	52.86365	200	1087.54431152344	1087.54431152344	1	4.545935	448	Depleted_Plasma_HCC_1.raw
False	Ambiguous	IonTrap	CID	MS2	0	48.35298	100	1104.5927734375	1104.5927734375	1	4.55141333333333	449	Depleted_Plasma_HCC_1.raw
False	None	FourierTransform	HCD	MS2	0	48.35298	200	1104.5927734375	2208.178270245	2	4.56626166666667	450	Depleted_Plasma_HCC_1.raw
False	None	FourierTransform	HCD	MS2	0	48.35298	200	1104.5927734375	3311.7637670525	3	4.56626166666667	450	Depleted_Plasma_HCC_1.raw
False	Unambiguous	IonTrap	CID	MS2	0		100	1254.49328613281	1254.49328613281	1	4.571665	451	Depleted_Plasma_HCC_1.raw
False	None	FourierTransform	HCD	MS2	0		200	1254.49328613281	2507.97929563563	2	4.586445	452	Depleted_Plasma_HCC_1.raw
False	None	FourierTransform	HCD	MS2	0		200	1254.49328613281	3761.46530513844	3	4.586445	452	Depleted_Plasma_HCC_1.raw
False	Unambiguous	IonTrap	CID	MS2	0	67.16224	100	1038.61120605469	8301.8387120275	8	4.59187	453	Depleted_Plasma_HCC_1.raw
False	Unambiguous	FourierTransform	HCD	MS2	0	67.16224	200	1038.61120605469	8301.8387120275	8	4.60674333333333	454	Depleted_Plasma_HCC_1.raw
False	Unambiguous	IonTrap	CID	MS2	0		100	916.570495605469	916.570495605469	1	4.612195	455	Depleted_Plasma_HCC_1.raw
False	Unambiguous	IonTrap	CID	MS2	0	0	100	1045.64440917969	1045.64440917969	1	4.642435	458	Depleted_Plasma_HCC_1.raw
False	Unambiguous	FourierTransform	HCD	MS2	0	0	200	1045.64440917969	2090.28154172938	2	4.65837333333333	459	Depleted_Plasma_HCC_1.raw
False	None	FourierTransform	HCD	MS2	0	0	200	1045.64440917969	3134.91867427906	3	4.65837333333333	459	Depleted_Plasma_HCC_1.raw
False	None	IonTrap	CID	MS2	0	75.23119	100	990.721496582031	990.721496582031	1	4.663845	460	Depleted_Plasma_HCC_1.raw
False	None	FourierTransform	HCD	MS2	0	75.23119	200	990.721496582031	1980.43571653406	2	4.67878666666667	461	Depleted_Plasma_HCC_1.raw
False	None	FourierTransform	HCD	MS2	0	75.23119	200	990.721496582031	2970.14993648609	3	4.67878666666667	461	Depleted_Plasma_HCC_1.raw
False	Unambiguous	IonTrap	CID	MS2	0		100	1025.71643066406	1025.71643066406	1	4.68431666666667	462	Depleted_Plasma_HCC_1.raw
False	None	FourierTransform	HCD	MS2	0		200	1025.71643066406	3075.13473873219	3	4.69925166666667	463	Depleted_Plasma_HCC_1.raw
False	None	FourierTransform	HCD	MS2	0		200	1025.71643066406	2050.42558469813	2	4.69925166666667	463	Depleted_Plasma_HCC_1.raw
False	Unambiguous	IonTrap	CID	MS2	0		100	1017.61889648438	1017.61889648438	1	4.70467833333333	464	Depleted_Plasma_HCC_1.raw
False	None	FourierTransform	HCD	MS2	0		200	1017.61889648438	2034.23051633875	2	4.71959833333333	465	Depleted_Plasma_HCC_1.raw
False	None	FourierTransform	HCD	MS2	0		200	1017.61889648438	3050.84213619313	3	4.71959833333333	465	Depleted_Plasma_HCC_1.raw
False	None	IonTrap	CID	MS2	0	0	100	1400.44372558594	1400.44372558594	1	4.72497	466	Depleted_Plasma_HCC_1.raw
False	None	FourierTransform	HCD	MS2	0	0	200	1400.44372558594	2799.88017454188	2	4.73966	467	Depleted_Plasma_HCC_1.raw
False	None	FourierTransform	HCD	MS2	0	0	200	1400.44372558594	4199.31662349781	3	4.73966	467	Depleted_Plasma_HCC_1.raw
False	Unambiguous	IonTrap	CID	MS2	0	0	100	1075.54235839844	1075.54235839844	1	4.75287	469	Depleted_Plasma_HCC_1.raw
False	None	FourierTransform	HCD	MS2	0	0	200	1075.54235839844	2150.07744016688	2	4.76775	470	Depleted_Plasma_HCC_1.raw
False	None	FourierTransform	HCD	MS2	0	0	200	1075.54235839844	3224.61252193531	3	4.76775	470	Depleted_Plasma_HCC_1.raw
False	None	IonTrap	CID	MS2	0	59.36673	100	897.788696289063	897.788696289063	1	4.773245	471	Depleted_Plasma_HCC_1.raw
False	None	FourierTransform	HCD	MS2	0	59.36673	200	897.788696289063	2691.35153560719	3	4.78825333333333	472	Depleted_Plasma_HCC_1.raw
False	None	FourierTransform	HCD	MS2	0	59.36673	200	897.788696289063	1794.57011594813	2	4.78825333333333	472	Depleted_Plasma_HCC_1.raw
False	Unambiguous	IonTrap	CID	MS2	0	0	100	1166.54553222656	1166.54553222656	1	4.79366	473	Depleted_Plasma_HCC_1.raw
False	None	FourierTransform	HCD	MS2	0	0	200	1166.54553222656	2332.08378782313	2	4.80849833333333	474	Depleted_Plasma_HCC_1.raw
False	Unambiguous	FourierTransform	HCD	MS2	0	0	200	1166.54553222656	3497.62204341969	3	4.80849833333333	474	Depleted_Plasma_HCC_1.raw
False	None	IonTrap	CID	MS2	0		100	1311.4599609375	2621.912645245	2	4.81388833333333	475	Depleted_Plasma_HCC_1.raw
False	None	IonTrap	CID	MS2	0		100	1311.4599609375	3932.3653295525	3	4.81388833333333	475	Depleted_Plasma_HCC_1.raw
False	None	FourierTransform	HCD	MS2	0		200	1311.4599609375	2621.912645245	2	4.82861	476	Depleted_Plasma_HCC_1.raw
False	None	FourierTransform	HCD	MS2	0		200	1311.4599609375	3932.3653295525	3	4.82861	476	Depleted_Plasma_HCC_1.raw
False	None	IonTrap	CID	MS2	0		100	1206.36511230469	1206.36511230469	1	4.83399833333333	477	Depleted_Plasma_HCC_1.raw
False	None	FourierTransform	HCD	MS2	0		200	1206.36511230469	1206.36511230469	1	4.84881	478	Depleted_Plasma_HCC_1.raw
False	Ambiguous	IonTrap	CID	MS2	0	51.81921	100	1125.55908203125	1125.55908203125	1	4.86364	480	Depleted_Plasma_HCC_1.raw
False	None	FourierTransform	HCD	MS2	0	51.81921	200	1125.55908203125	2250.1108874325	2	4.87953833333333	481	Depleted_Plasma_HCC_1.raw
False	None	FourierTransform	HCD	MS2	0	51.81921	200	1125.55908203125	3374.66269283375	3	4.87953833333333	481	Depleted_Plasma_HCC_1.raw
False	None	IonTrap	CID	MS2	0	46.46857	100	921.314147949219	921.314147949219	1	4.88503166666667	482	Depleted_Plasma_HCC_1.raw
False	None	FourierTransform	HCD	MS2	0	46.46857	200	921.314147949219	921.314147949219	1	4.900035	483	Depleted_Plasma_HCC_1.raw
False	Unambiguous	IonTrap	CID	MS2	0		100	1202.62915039063	1202.62915039063	1	4.905425	484	Depleted_Plasma_HCC_1.raw
False	Ambiguous	FourierTransform	HCD	MS2	0		200	1202.62915039063	2404.25102415125	2	4.920235	485	Depleted_Plasma_HCC_1.raw
False	Ambiguous	FourierTransform	HCD	MS2	0		200	1202.62915039063	3605.87289791188	3	4.920235	485	Depleted_Plasma_HCC_1.raw
False	None	IonTrap	CID	MS2	0	0	100	1425.47741699219	1425.47741699219	1	4.92560833333333	486	Depleted_Plasma_HCC_1.raw
False	None	FourierTransform	HCD	MS2	0	0	200	1425.47741699219	2849.94755735438	2	4.94025833333333	487	Depleted_Plasma_HCC_1.raw
False	None	FourierTransform	HCD	MS2	0	0	200	1425.47741699219	4274.41769771656	3	4.94025833333333	487	Depleted_Plasma_HCC_1.raw
False	Unambiguous	IonTrap	CID	MS2	0		100	1109.49194335938	3326.46127681813	3	4.94567166666667	488	Depleted_Plasma_HCC_1.raw
False	Unambiguous	IonTrap	CID	MS2	0		100	1109.49194335938	2217.97661008875	2	4.94567166666667	488	Depleted_Plasma_HCC_1.raw
False	None	FourierTransform	HCD	MS2	0		200	1109.49194335938	2217.97661008875	2	4.96055833333333	489	Depleted_Plasma_HCC_1.raw
False	None	FourierTransform	HCD	MS2	0		200	1109.49194335938	3326.46127681813	3	4.96055833333333	489	Depleted_Plasma_HCC_1.raw
False	None	IonTrap	CID	MS2	0	69.10439	100	829.26953125	829.26953125	1	4.97467166666667	491	Depleted_Plasma_HCC_1.raw
False	None	FourierTransform	HCD	MS2	0	69.10439	200	829.26953125	1657.53178587	2	4.98974666666667	492	Depleted_Plasma_HCC_1.raw
False	None	FourierTransform	HCD	MS2	0	69.10439	200	829.26953125	2485.79404049	3	4.98974666666667	492	Depleted_Plasma_HCC_1.raw
False	None	IonTrap	CID	MS2	0	77.11028	100	903.286682128906	903.286682128906	1	4.99524166666667	493	Depleted_Plasma_HCC_1.raw
False	None	FourierTransform	HCD	MS2	0	77.11028	200	903.286682128906	1805.56608762781	2	5.010255	494	Depleted_Plasma_HCC_1.raw
False	None	FourierTransform	HCD	MS2	0	77.11028	200	903.286682128906	2707.84549312672	3	5.010255	494	Depleted_Plasma_HCC_1.raw
False	None	IonTrap	CID	MS2	0	90.96563	100	905.285217285156	905.285217285156	1	5.015705	495	Depleted_Plasma_HCC_1.raw
False	None	FourierTransform	HCD	MS2	0	90.96563	200	905.285217285156	2713.84109859547	3	5.03084	496	Depleted_Plasma_HCC_1.raw
False	None	FourierTransform	HCD	MS2	0	90.96563	200	905.285217285156	1809.56315794031	2	5.03084	496	Depleted_Plasma_HCC_1.raw
False	None	IonTrap	CID	MS2	0		100	1293.373046875	2585.73881712	2	5.03624	497	Depleted_Plasma_HCC_1.raw
False	Unambiguous	IonTrap	CID	MS2	0		100	1293.373046875	3878.104587365	3	5.03624	497	Depleted_Plasma_HCC_1.raw
False	None	FourierTransform	HCD	MS2	0		200	1293.373046875	2585.73881712	2	5.05095166666667	498	Depleted_Plasma_HCC_1.raw
False	None	FourierTransform	HCD	MS2	0		200	1293.373046875	3878.104587365	3	5.05095166666667	498	Depleted_Plasma_HCC_1.raw
False	None	IonTrap	CID	MS2	0		100	1316.47009277344	2631.93290891688	2	5.05636	499	Depleted_Plasma_HCC_1.raw
False	None	IonTrap	CID	MS2	0		100	1316.47009277344	3947.39572506031	3	5.05636	499	Depleted_Plasma_HCC_1.raw
False	None	FourierTransform	HCD	MS2	0		200	1316.47009277344	2631.93290891688	2	5.07112166666667	500	Depleted_Plasma_HCC_1.raw
False	None	FourierTransform	HCD	MS2	0		200	1316.47009277344	3947.39572506031	3	5.07112166666667	500	Depleted_Plasma_HCC_1.raw
False	Unambiguous	IonTrap	CID	MS2	0	70.65089	100	1061.58520507813	1061.58520507813	1	5.085155	502	Depleted_Plasma_HCC_1.raw
False	None	FourierTransform	HCD	MS2	0	70.65089	200	1061.58520507813	2122.16313352625	2	5.10004666666667	503	Depleted_Plasma_HCC_1.raw
False	None	FourierTransform	HCD	MS2	0	70.65089	200	1061.58520507813	3182.74106197438	3	5.10004666666667	503	Depleted_Plasma_HCC_1.raw
False	None	IonTrap	CID	MS2	0	71.11364	100	1198.41674804688	1198.41674804688	1	5.10549333333333	504	Depleted_Plasma_HCC_1.raw
False	None	FourierTransform	HCD	MS2	0	71.11364	200	1198.41674804688	2395.82621946375	2	5.120265	505	Depleted_Plasma_HCC_1.raw
False	None	FourierTransform	HCD	MS2	0	71.11364	200	1198.41674804688	3593.23569088063	3	5.120265	505	Depleted_Plasma_HCC_1.raw
False	Unambiguous	IonTrap	CID	MS2	0	69.67715	100	1065.60571289063	1065.60571289063	1	5.12569333333333	506	Depleted_Plasma_HCC_1.raw
False	Ambiguous	FourierTransform	HCD	MS2	0	69.67715	200	1065.60571289063	2130.20414915125	2	5.14060833333333	507	Depleted_Plasma_HCC_1.raw
False	Unambiguous	FourierTransform	HCD	MS2	0	69.67715	200	1065.60571289063	3194.80258541188	3	5.14060833333333	507	Depleted_Plasma_HCC_1.raw
False	Ambiguous	IonTrap	CID	MS2	0	80.17564	100	1005.64575195313	1005.64575195313	1	5.14605333333333	508	Depleted_Plasma_HCC_1.raw
False	None	FourierTransform	HCD	MS2	0	80.17564	200	1005.64575195313	2010.28422727625	2	5.16094833333333	509	Depleted_Plasma_HCC_1.raw
False	None	FourierTransform	HCD	MS2	0	80.17564	200	1005.64575195313	3014.92270259938	3	5.16094833333333	509	Depleted_Plasma_HCC_1.raw
False	Unambiguous	IonTrap	CID	MS2	0	64.02299	100	1094.59899902344	1094.59899902344	1	5.16636666666667	510	Depleted_Plasma_HCC_1.raw
False	None	FourierTransform	HCD	MS2	0	64.02299	200	1094.59899902344	3281.78244381031	3	5.18126666666667	511	Depleted_Plasma_HCC_1.raw
False	None	FourierTransform	HCD	MS2	0	64.02299	200	1094.59899902344	2188.19072141688	2	5.18126666666667	511	Depleted_Plasma_HCC_1.raw
False	None	IonTrap	CID	MS2	0	81.31902	100	908.261840820313	908.261840820313	1	5.195525	513	Depleted_Plasma_HCC_1.raw
False	None	FourierTransform	HCD	MS2	0	81.31902	200	908.261840820313	1815.51640501063	2	5.21171333333333	514	Depleted_Plasma_HCC_1.raw
False	None	FourierTransform	HCD	MS2	0	81.31902	200	908.261840820313	2722.77096920094	3	5.21171333333333	514	Depleted_Plasma_HCC_1.raw
False	Unambiguous	IonTrap	CID	MS2	0	61.314	100	1181.47155761719	1181.47155761719	1	5.21716333333333	515	Depleted_Plasma_HCC_1.raw
False	None	FourierTransform	HCD	MS2	0	61.314	200	1181.47155761719	2361.93583860438	2	5.23195	516	Depleted_Plasma_HCC_1.raw
False	None	FourierTransform	HCD	MS2	0	61.314	200	1181.47155761719	3542.40011959156	3	5.23195	516	Depleted_Plasma_HCC_1.raw
False	Unambiguous	IonTrap	CID	MS2	0	56.90089	100	983.551818847656	983.551818847656	1	5.23738333333333	517	Depleted_Plasma_HCC_1.raw
False	None	FourierTransform	HCD	MS2	0	56.90089	200	983.551818847656	2948.64090328297	3	5.25237666666667	518	Depleted_Plasma_HCC_1.raw
False	None	FourierTransform	HCD	MS2	0	56.90089	200	983.551818847656	1966.09636106531	2	5.25237666666667	518	Depleted_Plasma_HCC_1.raw
False	None	IonTrap	CID	MS2	0		100	1080.087890625	1080.087890625	1	5.25779666666667	519	Depleted_Plasma_HCC_1.raw
False	None	FourierTransform	HCD	MS2	0		200	1080.087890625	3238.249118615	3	5.27265333333333	520	Depleted_Plasma_HCC_1.raw
False	None	FourierTransform	HCD	MS2	0		200	1080.087890625	2159.16850462	2	5.27265333333333	520	Depleted_Plasma_HCC_1.raw
False	None	IonTrap	CID	MS2	0	92.84309	100	855.166931152344	855.166931152344	1	5.27812	521	Depleted_Plasma_HCC_1.raw
False	None	FourierTransform	HCD	MS2	0	92.84309	200	855.166931152344	1709.32658567469	2	5.29321	522	Depleted_Plasma_HCC_1.raw
False	Unambiguous	FourierTransform	HCD	MS2	0	92.84309	200	855.166931152344	2563.48624019703	3	5.29321	522	Depleted_Plasma_HCC_1.raw
False	Unambiguous	IonTrap	CID	MS2	0	61.61323	100	963.559692382813	963.559692382813	1	5.308445	524	Depleted_Plasma_HCC_1.raw
False	None	FourierTransform	HCD	MS2	0	61.61323	200	963.559692382813	1926.11210813563	2	5.32342333333333	525	Depleted_Plasma_HCC_1.raw
False	Unambiguous	FourierTransform	HCD	MS2	0	61.61323	200	963.559692382813	2888.66452388844	3	5.32342333333333	525	Depleted_Plasma_HCC_1.raw
False	None	IonTrap	CID	MS2	0	0	100	1256.44885253906	1256.44885253906	1	5.32887166666667	526	Depleted_Plasma_HCC_1.raw
False	None	FourierTransform	HCD	MS2	0	0	200	1256.44885253906	2511.89042844813	2	5.34361166666667	527	Depleted_Plasma_HCC_1.raw
False	None	FourierTransform	HCD	MS2	0	0	200	1256.44885253906	3767.33200435719	3	5.34361166666667	527	Depleted_Plasma_HCC_1.raw
False	None	IonTrap	CID	MS2	0	36.46946	100	1344.40698242188	1344.40698242188	1	5.349	528	Depleted_Plasma_HCC_1.raw
False	None	FourierTransform	HCD	MS2	0	36.46946	200	1344.40698242188	4031.20639400563	3	5.36375833333333	529	Depleted_Plasma_HCC_1.raw
False	None	FourierTransform	HCD	MS2	0	36.46946	200	1344.40698242188	2687.80668821375	2	5.36375833333333	529	Depleted_Plasma_HCC_1.raw
False	Unambiguous	IonTrap	CID	MS2	0	84.78796	100	953.633666992188	953.633666992188	1	5.36920333333333	530	Depleted_Plasma_HCC_1.raw
False	None	FourierTransform	HCD	MS2	0	84.78796	200	953.633666992188	1906.26005735438	2	5.38425666666667	531	Depleted_Plasma_HCC_1.raw
False	None	FourierTransform	HCD	MS2	0	84.78796	200	953.633666992188	2858.88644771656	3	5.38425666666667	531	Depleted_Plasma_HCC_1.raw
False	Ambiguous	IonTrap	CID	MS2	0	62.2883	100	1099.56616210938	1099.56616210938	1	5.38967	532	Depleted_Plasma_HCC_1.raw
False	None	FourierTransform	HCD	MS2	0	62.2883	200	1099.56616210938	1099.56616210938	1	5.40460166666667	533	Depleted_Plasma_HCC_1.raw
False	None	IonTrap	CID	MS2	0	54.04842	100	994.331726074219	994.331726074219	1	5.41932166666667	535	Depleted_Plasma_HCC_1.raw
False	None	FourierTransform	HCD	MS2	0	54.04842	200	994.331726074219	1987.65617551844	2	5.43537166666667	536	Depleted_Plasma_HCC_1.raw
False	None	FourierTransform	HCD	MS2	0	54.04842	200	994.331726074219	2980.98062496266	3	5.43537166666667	536	Depleted_Plasma_HCC_1.raw
False	None	IonTrap	CID	MS2	0	73.0382	100	996.330627441406	996.330627441406	1	5.44084166666667	537	Depleted_Plasma_HCC_1.raw
False	None	FourierTransform	HCD	MS2	0	73.0382	200	996.330627441406	2986.97732906422	3	5.45575166666667	538	Depleted_Plasma_HCC_1.raw
False	None	FourierTransform	HCD	MS2	0	73.0382	200	996.330627441406	1991.65397825281	2	5.45575166666667	538	Depleted_Plasma_HCC_1.raw
False	Unambiguous	IonTrap	CID	MS2	0	88.76267	100	930.627319335938	1860.24736204188	2	5.461205	539	Depleted_Plasma_HCC_1.raw
False	None	IonTrap	CID	MS2	0	88.76267	100	930.627319335938	2789.86740474781	3	5.461205	539	Depleted_Plasma_HCC_1.raw
False	None	FourierTransform	HCD	MS2	0	88.76267	200	930.627319335938	1860.24736204188	2	5.47622166666667	540	Depleted_Plasma_HCC_1.raw
False	None	FourierTransform	HCD	MS2	0	88.76267	200	930.627319335938	2789.86740474781	3	5.47622166666667	540	Depleted_Plasma_HCC_1.raw
False	None	IonTrap	CID	MS2	0	17.88661	100	920.314453125	920.314453125	1	5.48167	541	Depleted_Plasma_HCC_1.raw
False	None	FourierTransform	HCD	MS2	0	17.88661	200	920.314453125	920.314453125	1	5.49664166666667	542	Depleted_Plasma_HCC_1.raw
False	None	IonTrap	CID	MS2	0		100	1249.37487792969	1249.37487792969	1	5.50205333333333	543	Depleted_Plasma_HCC_1.raw
False	None	FourierTransform	HCD	MS2	0		200	1249.37487792969	2497.74247922938	2	5.51686166666667	544	Depleted_Plasma_HCC_1.raw
False	None	FourierTransform	HCD	MS2	0		200	1249.37487792969	3746.11008052906	3	5.51686166666667	544	Depleted_Plasma_HCC_1.raw
False	None	IonTrap	CID	MS2	0	44.34522	100	921.314453125	921.314453125	1	5.53167833333333	546	Depleted_Plasma_HCC_1.raw
False	None	FourierTransform	HCD	MS2	0	44.34522	200	921.314453125	921.314453125	1	5.54770666666667	547	Depleted_Plasma_HCC_1.raw
False	Unambiguous	IonTrap	CID	MS2	0	66.99062	100	978.622619628906	978.622619628906	1	5.55331	548	Depleted_Plasma_HCC_1.raw
False	None	FourierTransform	HCD	MS2	0	66.99062	200	978.622619628906	1956.23796262781	2	5.56826333333333	549	Depleted_Plasma_HCC_1.raw
False	None	FourierTransform	HCD	MS2	0	66.99062	200	978.622619628906	2933.85330562672	3	5.56826333333333	549	Depleted_Plasma_HCC_1.raw
False	None	IonTrap	CID	MS2	0	88.99857	100	885.662536621094	885.662536621094	1	5.57372166666667	550	Depleted_Plasma_HCC_1.raw
False	None	FourierTransform	HCD	MS2	0	88.99857	200	885.662536621094	1770.31779661219	2	5.58876	551	Depleted_Plasma_HCC_1.raw
False	None	FourierTransform	HCD	MS2	0	88.99857	200	885.662536621094	2654.97305660328	3	5.58876	551	Depleted_Plasma_HCC_1.raw
False	None	IonTrap	CID	MS2	0	91.6887	100	971.683654785156	971.683654785156	1	5.59419333333333	552	Depleted_Plasma_HCC_1.raw
False	None	FourierTransform	HCD	MS2	0	91.6887	200	971.683654785156	1942.36003294031	2	5.60915166666667	553	Depleted_Plasma_HCC_1.raw
False	None	FourierTransform	HCD	MS2	0	91.6887	200	971.683654785156	2913.03641109547	3	5.60915166666667	553	Depleted_Plasma_HCC_1.raw
False	None	IonTrap	CID	MS2	0		100	1267.80871582031	3801.41159420094	3	5.61454666666667	554	Depleted_Plasma_HCC_1.raw
False	None	IonTrap	CID	MS2	0		100	1267.80871582031	2534.61015501063	2	5.61454666666667	554	Depleted_Plasma_HCC_1.raw
False	None	FourierTransform	HCD	MS2	0		200	1267.80871582031	2534.61015501063	2	5.629335	555	Depleted_Plasma_HCC_1.raw
False	None	FourierTransform	HCD	MS2	0		200	1267.80871582031	3801.41159420094	3	5.629335	555	Depleted_Plasma_HCC_1.raw
False	None	IonTrap	CID	MS2	0	71.03733	100	815.217407226563	815.217407226563	1	5.64318666666667	557	Depleted_Plasma_HCC_1.raw
False	None	FourierTransform	HCD	MS2	0	71.03733	200	815.217407226563	1629.42753782313	2	5.65826666666667	558	Depleted_Plasma_HCC_1.raw
False	None	FourierTransform	HCD	MS2	0	71.03733	200	815.217407226563	2443.63766841969	3	5.65826666666667	558	Depleted_Plasma_HCC_1.raw
False	None	IonTrap	CID	MS2	0	94.80787	100	817.215515136719	817.215515136719	1	5.66378666666667	559	Depleted_Plasma_HCC_1.raw
False	None	FourierTransform	HCD	MS2	0	94.80787	200	817.215515136719	1633.42375364344	2	5.67887333333333	560	Depleted_Plasma_HCC_1.raw
False	None	FourierTransform	HCD	MS2	0	94.80787	200	817.215515136719	2449.63199215016	3	5.67887333333333	560	Depleted_Plasma_HCC_1.raw
False	None	IonTrap	CID	MS2	0	63.73696	100	1190.28942871094	1190.28942871094	1	5.68427	561	Depleted_Plasma_HCC_1.raw
False	None	FourierTransform	HCD	MS2	0	63.73696	200	1190.28942871094	3568.85373287281	3	5.69908833333333	562	Depleted_Plasma_HCC_1.raw
False	None	FourierTransform	HCD	MS2	0	63.73696	200	1190.28942871094	2379.57158079188	2	5.69908833333333	562	Depleted_Plasma_HCC_1.raw
False	Unambiguous	IonTrap	CID	MS2	0		100	1038.48608398438	1038.48608398438	1	5.70451333333333	563	Depleted_Plasma_HCC_1.raw
False	Ambiguous	FourierTransform	HCD	MS2	0		200	1038.48608398438	2075.96489133875	2	5.71941833333333	564	Depleted_Plasma_HCC_1.raw
False	Ambiguous	FourierTransform	HCD	MS2	0		200	1038.48608398438	3113.44369869313	3	5.71941833333333	564	Depleted_Plasma_HCC_1.raw
False	Unambiguous	IonTrap	CID	MS2	0		100	1120.61059570313	1120.61059570313	1	5.72493833333333	565	Depleted_Plasma_HCC_1.raw
False	None	FourierTransform	HCD	MS2	0		200	1120.61059570313	2240.21391477625	2	5.739825	566	Depleted_Plasma_HCC_1.raw
False	None	FourierTransform	HCD	MS2	0		200	1120.61059570313	3359.81723384938	3	5.739825	566	Depleted_Plasma_HCC_1.raw
False	Ambiguous	IonTrap	CID	MS2	0	46.22082	100	1201.62548828125	1201.62548828125	1	5.75333666666667	568	Depleted_Plasma_HCC_1.raw
False	None	FourierTransform	HCD	MS2	0	46.22082	200	1201.62548828125	2402.2436999325	2	5.769205	569	Depleted_Plasma_HCC_1.raw
False	Unambiguous	FourierTransform	HCD	MS2	0	46.22082	200	1201.62548828125	3602.86191158375	3	5.769205	569	Depleted_Plasma_HCC_1.raw
False	Unambiguous	IonTrap	CID	MS2	0	54.36274	100	1273.50158691406	1273.50158691406	1	5.77466333333333	570	Depleted_Plasma_HCC_1.raw
False	None	FourierTransform	HCD	MS2	0	54.36274	200	1273.50158691406	3818.49020748219	3	5.78938	571	Depleted_Plasma_HCC_1.raw
False	None	FourierTransform	HCD	MS2	0	54.36274	200	1273.50158691406	2545.99589719813	2	5.78938	571	Depleted_Plasma_HCC_1.raw
False	None	IonTrap	CID	MS2	0		100	1244.48876953125	2487.9702624325	2	5.79477666666667	572	Depleted_Plasma_HCC_1.raw
False	None	IonTrap	CID	MS2	0		100	1244.48876953125	3731.45175533375	3	5.79477666666667	572	Depleted_Plasma_HCC_1.raw
False	None	FourierTransform	HCD	MS2	0		200	1244.48876953125	2487.9702624325	2	5.809565	573	Depleted_Plasma_HCC_1.raw
False	None	FourierTransform	HCD	MS2	0		200	1244.48876953125	3731.45175533375	3	5.809565	573	Depleted_Plasma_HCC_1.raw
False	Unambiguous	IonTrap	CID	MS2	0	81.13789	100	949.608459472656	949.608459472656	1	5.815015	574	Depleted_Plasma_HCC_1.raw
False	None	FourierTransform	HCD	MS2	0	81.13789	200	949.608459472656	1898.20964231531	2	5.829975	575	Depleted_Plasma_HCC_1.raw
False	None	FourierTransform	HCD	MS2	0	81.13789	200	949.608459472656	2846.81082515797	3	5.829975	575	Depleted_Plasma_HCC_1.raw
False	Ambiguous	IonTrap	CID	MS2	0		100	1055.57897949219	1055.57897949219	1	5.8354	576	Depleted_Plasma_HCC_1.raw
False	None	FourierTransform	HCD	MS2	0		200	1055.57897949219	2110.15068235438	2	5.85032166666667	577	Depleted_Plasma_HCC_1.raw
False	None	FourierTransform	HCD	MS2	0		200	1055.57897949219	3164.72238521656	3	5.85032166666667	577	Depleted_Plasma_HCC_1.raw
False	Unambiguous	IonTrap	CID	MS2	0	75.14282	100	987.552062988281	1974.09684934656	2	5.86444666666667	579	Depleted_Plasma_HCC_1.raw
False	None	FourierTransform	HCD	MS2	0	75.14282	200	987.552062988281	1974.09684934656	2	5.87939333333333	580	Depleted_Plasma_HCC_1.raw
False	None	IonTrap	CID	MS2	0	50.61987	100	906.26220703125	906.26220703125	1	5.88489833333333	581	Depleted_Plasma_HCC_1.raw
False	None	FourierTransform	HCD	MS2	0	50.61987	200	906.26220703125	906.26220703125	1	5.89999166666667	582	Depleted_Plasma_HCC_1.raw
False	None	IonTrap	CID	MS2	0	50.61987	100	906.26220703125	906.26220703125	1	5.90544666666667	583	Depleted_Plasma_HCC_1.raw
False	None	FourierTransform	HCD	MS2	0	50.61987	200	906.26220703125	906.26220703125	1	5.92046333333333	584	Depleted_Plasma_HCC_1.raw
False	Unambiguous	IonTrap	CID	MS2	0	0	100	1049.57946777344	1049.57946777344	1	5.92590166666667	585	Depleted_Plasma_HCC_1.raw
False	None	FourierTransform	HCD	MS2	0	0	200	1049.57946777344	1049.57946777344	1	5.940775	586	Depleted_Plasma_HCC_1.raw
False	Unambiguous	IonTrap	CID	MS2	0	0	100	1329.525390625	1329.525390625	1	5.946165	587	Depleted_Plasma_HCC_1.raw
False	None	FourierTransform	HCD	MS2	0	0	200	1329.525390625	1329.525390625	1	5.96090833333333	588	Depleted_Plasma_HCC_1.raw
False	None	IonTrap	CID	MS2	0	46.11938	100	860.135620117188	1719.26396360438	2	5.97564	590	Depleted_Plasma_HCC_1.raw
False	None	FourierTransform	HCD	MS2	0	46.11938	200	860.135620117188	1719.26396360438	2	5.99120833333333	591	Depleted_Plasma_HCC_1.raw
False	Unambiguous	IonTrap	CID	MS2	0	71.19132	100	1170.55090332031	1170.55090332031	1	5.99667	592	Depleted_Plasma_HCC_1.raw
False	Unambiguous	FourierTransform	HCD	MS2	0	71.19132	200	1170.55090332031	2340.09453001063	2	6.01148666666667	593	Depleted_Plasma_HCC_1.raw
False	None	FourierTransform	HCD	MS2	0	71.19132	200	1170.55090332031	3509.63815670094	3	6.01148666666667	593	Depleted_Plasma_HCC_1.raw
False	Unambiguous	IonTrap	CID	MS2	0	48.03779	100	1075.66333007813	1075.66333007813	1	6.01691166666667	594	Depleted_Plasma_HCC_1.raw
False	None	FourierTransform	HCD	MS2	0	48.03779	200	1075.66333007813	2150.31938352625	2	6.03181833333333	595	Depleted_Plasma_HCC_1.raw
False	None	FourierTransform	HCD	MS2	0	48.03779	200	1075.66333007813	3224.97543697438	3	6.03181833333333	595	Depleted_Plasma_HCC_1.raw
False	None	IonTrap	CID	MS2	0	95.16165	100	832.690856933594	832.690856933594	1	6.03729833333333	596	Depleted_Plasma_HCC_1.raw
False	None	FourierTransform	HCD	MS2	0	95.16165	200	832.690856933594	1664.37443723719	2	6.05234	597	Depleted_Plasma_HCC_1.raw
False	Unambiguous	FourierTransform	HCD	MS2	0	95.16165	200	832.690856933594	2496.05801754078	3	6.05234	597	Depleted_Plasma_HCC_1.raw
False	None	IonTrap	CID	MS2	0	39.30943	100	1326.39599609375	1326.39599609375	1	6.05773666666667	598	Depleted_Plasma_HCC_1.raw
False	None	FourierTransform	HCD	MS2	0	39.30943	200	1326.39599609375	3977.17343502125	3	6.07262	599	Depleted_Plasma_HCC_1.raw
False	None	FourierTransform	HCD	MS2	0	39.30943	200	1326.39599609375	2651.7847155575	2	6.07262	599	Depleted_Plasma_HCC_1.raw
False	Ambiguous	IonTrap	CID	MS2	0	68.64421	100	1083.64196777344	1083.64196777344	1	6.08751	601	Depleted_Plasma_HCC_1.raw
False	Ambiguous	FourierTransform	HCD	MS2	0	68.64421	200	1083.64196777344	1083.64196777344	1	6.10239833333333	602	Depleted_Plasma_HCC_1.raw
False	Unambiguous	IonTrap	CID	MS2	0		100	1044.62744140625	1044.62744140625	1	6.10787	603	Depleted_Plasma_HCC_1.raw
False	None	FourierTransform	HCD	MS2	0		200	1044.62744140625	2088.2476061825	2	6.12275	604	Depleted_Plasma_HCC_1.raw
False	None	FourierTransform	HCD	MS2	0		200	1044.62744140625	3131.86777095875	3	6.12275	604	Depleted_Plasma_HCC_1.raw
False	Unambiguous	IonTrap	CID	MS2	0	58.57537	100	989.599609375	989.599609375	1	6.12818666666667	605	Depleted_Plasma_HCC_1.raw
False	None	FourierTransform	HCD	MS2	0	58.57537	200	989.599609375	1978.19194212	2	6.14313833333333	606	Depleted_Plasma_HCC_1.raw
False	None	FourierTransform	HCD	MS2	0	58.57537	200	989.599609375	2966.784274865	3	6.14313833333333	606	Depleted_Plasma_HCC_1.raw
False	Ambiguous	IonTrap	CID	MS2	0	0	100	1005.55511474609	1005.55511474609	1	6.14856	607	Depleted_Plasma_HCC_1.raw
False	None	FourierTransform	HCD	MS2	0	0	200	1005.55511474609	3014.65079097828	3	6.16345333333333	608	Depleted_Plasma_HCC_1.raw
False	None	FourierTransform	HCD	MS2	0	0	200	1005.55511474609	2010.10295286219	2	6.16345333333333	608	Depleted_Plasma_HCC_1.raw
False	Unambiguous	IonTrap	CID	MS2	0	68.3546	100	1018.60791015625	1018.60791015625	1	6.16888333333333	609	Depleted_Plasma_HCC_1.raw
False	Unambiguous	FourierTransform	HCD	MS2	0	68.3546	200	1018.60791015625	2036.2085436825	2	6.18383666666667	610	Depleted_Plasma_HCC_1.raw
False	None	FourierTransform	HCD	MS2	0	68.3546	200	1018.60791015625	3053.80917720875	3	6.18383666666667	610	Depleted_Plasma_HCC_1.raw
False	None	IonTrap	CID	MS2	0		100	1433.43395996094	2865.86064329188	2	6.19705	612	Depleted_Plasma_HCC_1.raw
False	Unambiguous	IonTrap	CID	MS2	0		100	1433.43395996094	4298.28732662281	3	6.19705	612	Depleted_Plasma_HCC_1.raw
False	None	FourierTransform	HCD	MS2	0		200	1433.43395996094	2865.86064329188	2	6.211705	613	Depleted_Plasma_HCC_1.raw
False	None	FourierTransform	HCD	MS2	0		200	1433.43395996094	4298.28732662281	3	6.211705	613	Depleted_Plasma_HCC_1.raw
False	None	IonTrap	CID	MS2	0	78.18042	100	890.233825683594	890.233825683594	1	6.21720333333333	614	Depleted_Plasma_HCC_1.raw
False	None	FourierTransform	HCD	MS2	0	78.18042	200	890.233825683594	2668.68692379078	3	6.23218166666667	615	Depleted_Plasma_HCC_1.raw
False	None	FourierTransform	HCD	MS2	0	78.18042	200	890.233825683594	1779.46037473719	2	6.23218166666667	615	Depleted_Plasma_HCC_1.raw
False	Ambiguous	IonTrap	CID	MS2	0		100	1132.50219726563	1132.50219726563	1	6.23760666666667	616	Depleted_Plasma_HCC_1.raw
False	None	FourierTransform	HCD	MS2	0		200	1132.50219726563	1132.50219726563	1	6.252585	617	Depleted_Plasma_HCC_1.raw
False	Unambiguous	IonTrap	CID	MS2	0	53.75978	100	1140.53930664063	1140.53930664063	1	6.25799333333333	618	Depleted_Plasma_HCC_1.raw
False	Unambiguous	FourierTransform	HCD	MS2	0	53.75978	200	1140.53930664063	2280.07133665125	2	6.27280166666667	619	Depleted_Plasma_HCC_1.raw
False	Unambiguous	FourierTransform	HCD	MS2	0	53.75978	200	1140.53930664063	3419.60336666188	3	6.27280166666667	619	Depleted_Plasma_HCC_1.raw
False	Ambiguous	IonTrap	CID	MS2	0		100	1207.57666015625	2414.1460436825	2	6.27820166666667	620	Depleted_Plasma_HCC_1.raw
False	Ambiguous	IonTrap	CID	MS2	0		100	1207.57666015625	3620.71542720875	3	6.27820166666667	620	Depleted_Plasma_HCC_1.raw
False	None	FourierTransform	HCD	MS2	0		200	1207.57666015625	2414.1460436825	2	6.29301666666667	621	Depleted_Plasma_HCC_1.raw
False	None	FourierTransform	HCD	MS2	0		200	1207.57666015625	3620.71542720875	3	6.29301666666667	621	Depleted_Plasma_HCC_1.raw
False	None	IonTrap	CID	MS2	0	43.37913	100	921.313842773438	921.313842773438	1	6.30678	623	Depleted_Plasma_HCC_1.raw
False	None	FourierTransform	HCD	MS2	0	43.37913	200	921.313842773438	921.313842773438	1	6.32178333333333	624	Depleted_Plasma_HCC_1.raw
False	Unambiguous	IonTrap	CID	MS2	0	0	100	1092.57360839844	1092.57360839844	1	6.32725	625	Depleted_Plasma_HCC_1.raw
False	Ambiguous	FourierTransform	HCD	MS2	0	0	200	1092.57360839844	2184.13994016688	2	6.342125	626	Depleted_Plasma_HCC_1.raw
False	Unambiguous	FourierTransform	HCD	MS2	0	0	200	1092.57360839844	3275.70627193531	3	6.342125	626	Depleted_Plasma_HCC_1.raw
False	None	IonTrap	CID	MS2	0	89.9395	100	830.26953125	830.26953125	1	6.34760166666667	627	Depleted_Plasma_HCC_1.raw
False	None	FourierTransform	HCD	MS2	0	89.9395	200	830.26953125	1659.53178587	2	6.36269333333333	628	Depleted_Plasma_HCC_1.raw
False	None	FourierTransform	HCD	MS2	0	89.9395	200	830.26953125	2488.79404049	3	6.36269333333333	628	Depleted_Plasma_HCC_1.raw
False	Unambiguous	IonTrap	CID	MS2	0	71.19367	100	995.487915039063	995.487915039063	1	6.368115	629	Depleted_Plasma_HCC_1.raw
False	None	FourierTransform	HCD	MS2	0	71.19367	200	995.487915039063	1989.96855344813	2	6.38304666666667	630	Depleted_Plasma_HCC_1.raw
False	None	FourierTransform	HCD	MS2	0	71.19367	200	995.487915039063	2984.44919185719	3	6.38304666666667	630	Depleted_Plasma_HCC_1.raw
False	None	IonTrap	CID	MS2	0	69.87344	100	991.703369140625	991.703369140625	1	6.38847166666667	631	Depleted_Plasma_HCC_1.raw
False	None	FourierTransform	HCD	MS2	0	69.87344	200	991.703369140625	2973.09555416188	3	6.40344166666667	632	Depleted_Plasma_HCC_1.raw
False	None	FourierTransform	HCD	MS2	0	69.87344	200	991.703369140625	1982.39946165125	2	6.40344166666667	632	Depleted_Plasma_HCC_1.raw
False	Ambiguous	IonTrap	CID	MS2	0	57.97792	100	933.597229003906	933.597229003906	1	6.41824	634	Depleted_Plasma_HCC_1.raw
False	None	FourierTransform	HCD	MS2	0	57.97792	200	933.597229003906	1866.18718137781	2	6.43437166666667	635	Depleted_Plasma_HCC_1.raw
False	None	FourierTransform	HCD	MS2	0	57.97792	200	933.597229003906	2798.77713375172	3	6.43437166666667	635	Depleted_Plasma_HCC_1.raw
False	Ambiguous	IonTrap	CID	MS2	0	58.13971	100	1040.60510253906	1040.60510253906	1	6.43984166666667	636	Depleted_Plasma_HCC_1.raw
False	Ambiguous	FourierTransform	HCD	MS2	0	58.13971	200	1040.60510253906	1040.60510253906	1	6.45475333333333	637	Depleted_Plasma_HCC_1.raw
False	Unambiguous	IonTrap	CID	MS2	0	0	100	1113.59411621094	1113.59411621094	1	6.46016666666667	638	Depleted_Plasma_HCC_1.raw
False	None	FourierTransform	HCD	MS2	0	0	200	1113.59411621094	2226.18095579188	2	6.47504833333333	639	Depleted_Plasma_HCC_1.raw
False	None	FourierTransform	HCD	MS2	0	0	200	1113.59411621094	3338.76779537281	3	6.47504833333333	639	Depleted_Plasma_HCC_1.raw
False	None	IonTrap	CID	MS2	0	0	100	1299.46789550781	1299.46789550781	1	6.48044166666667	640	Depleted_Plasma_HCC_1.raw
False	None	FourierTransform	HCD	MS2	0	0	200	1299.46789550781	2597.92851438563	2	6.495175	641	Depleted_Plasma_HCC_1.raw
False	None	FourierTransform	HCD	MS2	0	0	200	1299.46789550781	3896.38913326344	3	6.495175	641	Depleted_Plasma_HCC_1.raw
False	None	IonTrap	CID	MS2	0	70.62203	100	976.743530273438	976.743530273438	1	6.50060833333333	642	Depleted_Plasma_HCC_1.raw
False	None	FourierTransform	HCD	MS2	0	70.62203	200	976.743530273438	1952.47978391688	2	6.51559	643	Depleted_Plasma_HCC_1.raw
False	None	FourierTransform	HCD	MS2	0	70.62203	200	976.743530273438	2928.21603756031	3	6.51559	643	Depleted_Plasma_HCC_1.raw
False	None	IonTrap	CID	MS2	0	29.75229	100	906.263488769531	906.263488769531	1	6.53076333333333	645	Depleted_Plasma_HCC_1.raw
False	None	FourierTransform	HCD	MS2	0	29.75229	200	906.263488769531	906.263488769531	1	6.54578	646	Depleted_Plasma_HCC_1.raw
False	None	IonTrap	CID	MS2	0	29.75229	100	906.263488769531	906.263488769531	1	6.551285	647	Depleted_Plasma_HCC_1.raw
False	None	FourierTransform	HCD	MS2	0	29.75229	200	906.263488769531	906.263488769531	1	6.56625833333333	648	Depleted_Plasma_HCC_1.raw
False	Unambiguous	IonTrap	CID	MS2	0	67.26583	100	1100.5361328125	1100.5361328125	1	6.57167166666667	649	Depleted_Plasma_HCC_1.raw
False	None	FourierTransform	HCD	MS2	0	67.26583	200	1100.5361328125	1100.5361328125	1	6.58657666666667	650	Depleted_Plasma_HCC_1.raw
False	Unambiguous	IonTrap	CID	MS2	0		100	1025.48828125	2049.96928587	2	6.59199666666667	651	Depleted_Plasma_HCC_1.raw
False	Unambiguous	IonTrap	CID	MS2	0		100	1025.48828125	3074.45029049	3	6.59199666666667	651	Depleted_Plasma_HCC_1.raw
False	None	FourierTransform	HCD	MS2	0		200	1025.48828125	3074.45029049	3	6.60702166666667	652	Depleted_Plasma_HCC_1.raw
False	None	FourierTransform	HCD	MS2	0		200	1025.48828125	2049.96928587	2	6.60702166666667	652	Depleted_Plasma_HCC_1.raw
False	Unambiguous	IonTrap	CID	MS2	0		100	1196.6240234375	1196.6240234375	1	6.61241833333333	653	Depleted_Plasma_HCC_1.raw
False	None	FourierTransform	HCD	MS2	0		200	1196.6240234375	2392.240770245	2	6.62725333333333	654	Depleted_Plasma_HCC_1.raw
False	None	FourierTransform	HCD	MS2	0		200	1196.6240234375	3587.8575170525	3	6.62725333333333	654	Depleted_Plasma_HCC_1.raw
False	Unambiguous	IonTrap	CID	MS2	0		100	1061.65405273438	1061.65405273438	1	6.64196	656	Depleted_Plasma_HCC_1.raw
False	None	FourierTransform	HCD	MS2	0		200	1061.65405273438	2122.30082883875	2	6.65787166666667	657	Depleted_Plasma_HCC_1.raw
False	None	FourierTransform	HCD	MS2	0		200	1061.65405273438	3182.94760494313	3	6.65787166666667	657	Depleted_Plasma_HCC_1.raw
False	Unambiguous	IonTrap	CID	MS2	0	0	100	1242.57934570313	1242.57934570313	1	6.66331	658	Depleted_Plasma_HCC_1.raw
False	None	FourierTransform	HCD	MS2	0	0	200	1242.57934570313	2484.15141477625	2	6.67808666666667	659	Depleted_Plasma_HCC_1.raw
False	None	FourierTransform	HCD	MS2	0	0	200	1242.57934570313	3725.72348384938	3	6.67808666666667	659	Depleted_Plasma_HCC_1.raw
False	None	IonTrap	CID	MS2	0		100	1261.03552246094	1261.03552246094	1	6.68347833333333	660	Depleted_Plasma_HCC_1.raw
False	Unambiguous	IonTrap	CID	MS2	0		100	942.670715332031	942.670715332031	1	6.70370166666667	662	Depleted_Plasma_HCC_1.raw
False	None	FourierTransform	HCD	MS2	0		200	942.670715332031	1884.33415403406	2	6.71868666666667	663	Depleted_Plasma_HCC_1.raw
False	None	FourierTransform	HCD	MS2	0		200	942.670715332031	2825.99759273609	3	6.71868666666667	663	Depleted_Plasma_HCC_1.raw
False	Unambiguous	IonTrap	CID	MS2	0		100	1145.4814453125	1145.4814453125	1	6.72408833333333	664	Depleted_Plasma_HCC_1.raw
False	None	FourierTransform	HCD	MS2	0		200	1145.4814453125	2289.955613995	2	6.738945	665	Depleted_Plasma_HCC_1.raw
False	None	FourierTransform	HCD	MS2	0		200	1145.4814453125	3434.4297826775	3	6.738945	665	Depleted_Plasma_HCC_1.raw
False	Ambiguous	IonTrap	CID	MS2	0		100	1200.5205078125	1200.5205078125	1	6.75401833333333	667	Depleted_Plasma_HCC_1.raw
False	None	FourierTransform	HCD	MS2	0		200	1200.5205078125	2400.033738995	2	6.76987833333333	668	Depleted_Plasma_HCC_1.raw
False	None	FourierTransform	HCD	MS2	0		200	1200.5205078125	3599.5469701775	3	6.76987833333333	668	Depleted_Plasma_HCC_1.raw
False	Unambiguous	IonTrap	CID	MS2	0		100	1267.55688476563	1267.55688476563	1	6.77542166666667	669	Depleted_Plasma_HCC_1.raw
False	None	FourierTransform	HCD	MS2	0		200	1267.55688476563	3800.65610103688	3	6.79018666666667	670	Depleted_Plasma_HCC_1.raw
False	None	FourierTransform	HCD	MS2	0		200	1267.55688476563	2534.10649290125	2	6.79018666666667	670	Depleted_Plasma_HCC_1.raw
False	None	IonTrap	CID	MS2	0	63.8792	100	928.781494140625	928.781494140625	1	6.79563333333333	671	Depleted_Plasma_HCC_1.raw
False	None	FourierTransform	HCD	MS2	0	63.8792	200	928.781494140625	1856.55571165125	2	6.81064333333333	672	Depleted_Plasma_HCC_1.raw
False	None	FourierTransform	HCD	MS2	0	63.8792	200	928.781494140625	2784.32992916188	3	6.81064333333333	672	Depleted_Plasma_HCC_1.raw
False	Unambiguous	IonTrap	CID	MS2	0		100	1157.5478515625	2314.088426495	2	6.816045	673	Depleted_Plasma_HCC_1.raw
False	Unambiguous	IonTrap	CID	MS2	0		100	1157.5478515625	3470.6290014275	3	6.816045	673	Depleted_Plasma_HCC_1.raw
False	None	FourierTransform	HCD	MS2	0		200	1157.5478515625	2314.088426495	2	6.83087	674	Depleted_Plasma_HCC_1.raw
False	Ambiguous	FourierTransform	HCD	MS2	0		200	1157.5478515625	3470.6290014275	3	6.83087	674	Depleted_Plasma_HCC_1.raw
False	Ambiguous	IonTrap	CID	MS2	0	74.35297	100	900.901794433594	3600.58534784438	4	6.83632	675	Depleted_Plasma_HCC_1.raw
False	Ambiguous	FourierTransform	HCD	MS2	0	74.35297	200	900.901794433594	3600.58534784438	4	6.851355	676	Depleted_Plasma_HCC_1.raw
False	Unambiguous	IonTrap	CID	MS2	0	0	100	1305.67687988281	1305.67687988281	1	6.86424333333333	678	Depleted_Plasma_HCC_1.raw
False	Ambiguous	FourierTransform	HCD	MS2	0	0	200	1305.67687988281	3915.01608638844	3	6.88004333333333	679	Depleted_Plasma_HCC_1.raw
False	Unambiguous	FourierTransform	HCD	MS2	0	0	200	1305.67687988281	2610.34648313563	2	6.88004333333333	679	Depleted_Plasma_HCC_1.raw
False	Unambiguous	IonTrap	CID	MS2	0		100	1279.50964355469	1279.50964355469	1	6.88549166666667	680	Depleted_Plasma_HCC_1.raw
False	None	FourierTransform	HCD	MS2	0		200	1279.50964355469	2558.01201047938	2	6.900215	681	Depleted_Plasma_HCC_1.raw
False	None	FourierTransform	HCD	MS2	0		200	1279.50964355469	3836.51437740406	3	6.900215	681	Depleted_Plasma_HCC_1.raw
False	Unambiguous	IonTrap	CID	MS2	0		100	1069.62927246094	1069.62927246094	1	6.90564333333333	682	Depleted_Plasma_HCC_1.raw
False	None	FourierTransform	HCD	MS2	0		200	1069.62927246094	2138.25126829188	2	6.920555	683	Depleted_Plasma_HCC_1.raw
False	None	FourierTransform	HCD	MS2	0		200	1069.62927246094	3206.87326412281	3	6.920555	683	Depleted_Plasma_HCC_1.raw
False	None	IonTrap	CID	MS2	0		100	1033.75317382813	1033.75317382813	1	6.925975	684	Depleted_Plasma_HCC_1.raw
False	None	FourierTransform	HCD	MS2	0		200	1033.75317382813	2066.49907102625	2	6.9409	685	Depleted_Plasma_HCC_1.raw
False	None	FourierTransform	HCD	MS2	0		200	1033.75317382813	3099.24496822438	3	6.9409	685	Depleted_Plasma_HCC_1.raw
False	None	IonTrap	CID	MS2	0	76.23643	100	860.656982421875	860.656982421875	1	6.94647333333333	686	Depleted_Plasma_HCC_1.raw
False	None	FourierTransform	HCD	MS2	0	76.23643	200	860.656982421875	2579.95639400563	3	6.96153833333333	687	Depleted_Plasma_HCC_1.raw
False	None	FourierTransform	HCD	MS2	0	76.23643	200	860.656982421875	1720.30668821375	2	6.96153833333333	687	Depleted_Plasma_HCC_1.raw
False	None	IonTrap	CID	MS2	0	31.73304	100	921.314453125	921.314453125	1	6.97590666666667	689	Depleted_Plasma_HCC_1.raw
False	None	FourierTransform	HCD	MS2	0	31.73304	200	921.314453125	921.314453125	1	6.99090333333333	690	Depleted_Plasma_HCC_1.raw
False	None	IonTrap	CID	MS2	0	0	100	1250.26623535156	1250.26623535156	1	6.996355	691	Depleted_Plasma_HCC_1.raw
False	None	FourierTransform	HCD	MS2	0	0	200	1250.26623535156	2499.52519407313	2	7.01109166666667	692	Depleted_Plasma_HCC_1.raw
False	None	FourierTransform	HCD	MS2	0	0	200	1250.26623535156	3748.78415279469	3	7.01109166666667	692	Depleted_Plasma_HCC_1.raw
False	None	IonTrap	CID	MS2	0		100	991.737426757813	991.737426757813	1	7.01652666666667	693	Depleted_Plasma_HCC_1.raw
False	None	FourierTransform	HCD	MS2	0		200	991.737426757813	1982.46757688563	2	7.03147833333333	694	Depleted_Plasma_HCC_1.raw
False	None	FourierTransform	HCD	MS2	0		200	991.737426757813	2973.19772701344	3	7.03147833333333	694	Depleted_Plasma_HCC_1.raw
False	Unambiguous	IonTrap	CID	MS2	0		100	1312.74353027344	1312.74353027344	1	7.036875	695	Depleted_Plasma_HCC_1.raw
False	None	FourierTransform	HCD	MS2	0		200	1312.74353027344	3936.21603756031	3	7.051585	696	Depleted_Plasma_HCC_1.raw
False	None	FourierTransform	HCD	MS2	0		200	1312.74353027344	2624.47978391688	2	7.051585	696	Depleted_Plasma_HCC_1.raw
False	None	IonTrap	CID	MS2	0	71.01697	100	896.735473632813	896.735473632813	1	7.05703	697	Depleted_Plasma_HCC_1.raw
False	None	FourierTransform	HCD	MS2	0	71.01697	200	896.735473632813	1792.46367063563	2	7.07209333333333	698	Depleted_Plasma_HCC_1.raw
False	Unambiguous	FourierTransform	HCD	MS2	0	71.01697	200	896.735473632813	2688.19186763844	3	7.07209333333333	698	Depleted_Plasma_HCC_1.raw
False	None	IonTrap	CID	MS2	0	72.44551	100	815.216491699219	815.216491699219	1	7.086375	700	Depleted_Plasma_HCC_1.raw
False	None	FourierTransform	HCD	MS2	0	72.44551	200	815.216491699219	1629.42570676844	2	7.10253833333333	701	Depleted_Plasma_HCC_1.raw
False	None	FourierTransform	HCD	MS2	0	72.44551	200	815.216491699219	2443.63492183766	3	7.10253833333333	701	Depleted_Plasma_HCC_1.raw
False	Unambiguous	IonTrap	CID	MS2	0	36.25816	100	970.624877929688	970.624877929688	1	7.10802333333333	702	Depleted_Plasma_HCC_1.raw
False	None	FourierTransform	HCD	MS2	0	36.25816	200	970.624877929688	970.624877929688	1	7.123065	703	Depleted_Plasma_HCC_1.raw
False	Unambiguous	IonTrap	CID	MS2	0		100	1192.52404785156	1192.52404785156	1	7.128455	704	Depleted_Plasma_HCC_1.raw
False	None	FourierTransform	HCD	MS2	0		200	1192.52404785156	3575.55759029469	3	7.14330166666667	705	Depleted_Plasma_HCC_1.raw
False	None	FourierTransform	HCD	MS2	0		200	1192.52404785156	2384.04081907313	2	7.14330166666667	705	Depleted_Plasma_HCC_1.raw
False	Unambiguous	IonTrap	CID	MS2	0		100	1232.7529296875	1232.7529296875	1	7.14869166666667	706	Depleted_Plasma_HCC_1.raw
False	None	FourierTransform	HCD	MS2	0		200	1232.7529296875	1232.7529296875	1	7.16344	707	Depleted_Plasma_HCC_1.raw
False	Unambiguous	IonTrap	CID	MS2	0	0	100	1403.63977050781	1403.63977050781	1	7.16881	708	Depleted_Plasma_HCC_1.raw
False	None	FourierTransform	HCD	MS2	0	0	200	1403.63977050781	2806.27226438563	2	7.18353333333333	709	Depleted_Plasma_HCC_1.raw
False	Ambiguous	FourierTransform	HCD	MS2	0	0	200	1403.63977050781	4208.90475826344	3	7.18353333333333	709	Depleted_Plasma_HCC_1.raw
False	None	IonTrap	CID	MS2	0	20.51276	100	994.332458496094	994.332458496094	1	7.198225	711	Depleted_Plasma_HCC_1.raw
False	None	FourierTransform	HCD	MS2	0	20.51276	200	994.332458496094	994.332458496094	1	7.214205	712	Depleted_Plasma_HCC_1.raw
False	None	IonTrap	CID	MS2	0	20.51276	100	994.332458496094	994.332458496094	1	7.21967666666667	713	Depleted_Plasma_HCC_1.raw
False	None	FourierTransform	HCD	MS2	0	20.51276	200	994.332458496094	994.332458496094	1	7.23459166666667	714	Depleted_Plasma_HCC_1.raw
False	Unambiguous	IonTrap	CID	MS2	0	74.61466	100	912.629089355469	912.629089355469	1	7.240065	715	Depleted_Plasma_HCC_1.raw
False	None	FourierTransform	HCD	MS2	0	74.61466	200	912.629089355469	2735.87271480641	3	7.25508166666667	716	Depleted_Plasma_HCC_1.raw
False	None	FourierTransform	HCD	MS2	0	74.61466	200	912.629089355469	1824.25090208094	2	7.25508166666667	716	Depleted_Plasma_HCC_1.raw
False	Ambiguous	IonTrap	CID	MS2	0		100	1077.56164550781	1077.56164550781	1	7.26050833333333	717	Depleted_Plasma_HCC_1.raw
False	None	FourierTransform	HCD	MS2	0		200	1077.56164550781	2154.11601438563	2	7.27536166666667	718	Depleted_Plasma_HCC_1.raw
False	None	FourierTransform	HCD	MS2	0		200	1077.56164550781	3230.67038326344	3	7.27536166666667	718	Depleted_Plasma_HCC_1.raw
False	None	IonTrap	CID	MS2	0		100	924.308959960938	924.308959960938	1	7.28081333333333	719	Depleted_Plasma_HCC_1.raw
False	None	FourierTransform	HCD	MS2	0		200	924.308959960938	1847.61064329188	2	7.29594166666667	720	Depleted_Plasma_HCC_1.raw
False	None	FourierTransform	HCD	MS2	0		200	924.308959960938	2770.91232662281	3	7.29594166666667	720	Depleted_Plasma_HCC_1.raw
False	None	IonTrap	CID	MS2	0	75.901	100	906.261291503906	906.261291503906	1	7.310005	722	Depleted_Plasma_HCC_1.raw
False	None	FourierTransform	HCD	MS2	0	75.901	200	906.261291503906	1811.51530637781	2	7.32604666666667	723	Depleted_Plasma_HCC_1.raw
False	None	FourierTransform	HCD	MS2	0	75.901	200	906.261291503906	2716.76932125172	3	7.32604666666667	723	Depleted_Plasma_HCC_1.raw
False	Unambiguous	IonTrap	CID	MS2	0	0	100	1394.64331054688	1394.64331054688	1	7.331495	724	Depleted_Plasma_HCC_1.raw
False	None	FourierTransform	HCD	MS2	0	0	200	1394.64331054688	1394.64331054688	1	7.34616	725	Depleted_Plasma_HCC_1.raw
False	None	IonTrap	CID	MS2	0	84.4709	100	979.746704101563	979.746704101563	1	7.35159666666667	726	Depleted_Plasma_HCC_1.raw
False	None	FourierTransform	HCD	MS2	0	84.4709	200	979.746704101563	1958.48613157313	2	7.36660833333333	727	Depleted_Plasma_HCC_1.raw
False	None	FourierTransform	HCD	MS2	0	84.4709	200	979.746704101563	2937.22555904469	3	7.36660833333333	727	Depleted_Plasma_HCC_1.raw
False	Unambiguous	IonTrap	CID	MS2	0		100	1213.63134765625	1213.63134765625	1	7.372	728	Depleted_Plasma_HCC_1.raw
False	None	IonTrap	CID	MS2	0	61.72136	100	889.235290527344	889.235290527344	1	7.39223333333333	730	Depleted_Plasma_HCC_1.raw
False	None	FourierTransform	HCD	MS2	0	61.72136	200	889.235290527344	1777.46330442469	2	7.40731833333333	731	Depleted_Plasma_HCC_1.raw
False	None	FourierTransform	HCD	MS2	0	61.72136	200	889.235290527344	2665.69131832203	3	7.40731833333333	731	Depleted_Plasma_HCC_1.raw
False	Unambiguous	IonTrap	CID	MS2	0	37.15245	100	1169.58776855469	1169.58776855469	1	7.42118833333333	733	Depleted_Plasma_HCC_1.raw
False	Unambiguous	FourierTransform	HCD	MS2	0	37.15245	200	1169.58776855469	1169.58776855469	1	7.43703833333333	734	Depleted_Plasma_HCC_1.raw
False	Unambiguous	IonTrap	CID	MS2	0		100	1262.61071777344	1262.61071777344	1	7.44247666666667	735	Depleted_Plasma_HCC_1.raw
False	None	FourierTransform	HCD	MS2	0		200	1262.61071777344	2524.21415891688	2	7.457205	736	Depleted_Plasma_HCC_1.raw
False	None	FourierTransform	HCD	MS2	0		200	1262.61071777344	3785.81760006031	3	7.457205	736	Depleted_Plasma_HCC_1.raw
False	Unambiguous	IonTrap	CID	MS2	0	76.53197	100	935.623779296875	935.623779296875	1	7.46278333333333	737	Depleted_Plasma_HCC_1.raw
False	None	FourierTransform	HCD	MS2	0	76.53197	200	935.623779296875	1870.24028196375	2	7.477795	738	Depleted_Plasma_HCC_1.raw
False	None	FourierTransform	HCD	MS2	0	76.53197	200	935.623779296875	2804.85678463063	3	7.477795	738	Depleted_Plasma_HCC_1.raw
False	Unambiguous	IonTrap	CID	MS2	0	76.43491	100	1019.70623779297	1019.70623779297	1	7.48321666666667	739	Depleted_Plasma_HCC_1.raw
False	None	FourierTransform	HCD	MS2	0	76.43491	200	1019.70623779297	2038.40519895594	2	7.4981	740	Depleted_Plasma_HCC_1.raw
False	None	FourierTransform	HCD	MS2	0	76.43491	200	1019.70623779297	3057.10416011891	3	7.4981	740	Depleted_Plasma_HCC_1.raw
False	Ambiguous	IonTrap	CID	MS2	0	42.70566	100	1036.6435546875	1036.6435546875	1	7.50353166666667	741	Depleted_Plasma_HCC_1.raw
False	Ambiguous	FourierTransform	HCD	MS2	0	42.70566	200	1036.6435546875	3107.9161108025	3	7.51846333333333	742	Depleted_Plasma_HCC_1.raw
False	None	FourierTransform	HCD	MS2	0	42.70566	200	1036.6435546875	2072.279832745	2	7.51846333333333	742	Depleted_Plasma_HCC_1.raw
False	Unambiguous	IonTrap	CID	MS2	0		100	1126.6123046875	1126.6123046875	1	7.53213666666667	744	Depleted_Plasma_HCC_1.raw
False	None	FourierTransform	HCD	MS2	0		200	1126.6123046875	2252.217332745	2	7.54803833333333	745	Depleted_Plasma_HCC_1.raw
False	Ambiguous	FourierTransform	HCD	MS2	0		200	1126.6123046875	3377.8223608025	3	7.54803833333333	745	Depleted_Plasma_HCC_1.raw
False	Unambiguous	IonTrap	CID	MS2	0		100	1340.67907714844	1340.67907714844	1	7.55347833333333	746	Depleted_Plasma_HCC_1.raw
False	None	FourierTransform	HCD	MS2	0		200	1340.67907714844	2680.35087766688	2	7.56816833333333	747	Depleted_Plasma_HCC_1.raw
False	Unambiguous	FourierTransform	HCD	MS2	0		200	1340.67907714844	4020.02267818531	3	7.56816833333333	747	Depleted_Plasma_HCC_1.raw
False	Ambiguous	IonTrap	CID	MS2	0		100	1195.63269042969	1195.63269042969	1	7.573575	748	Depleted_Plasma_HCC_1.raw
False	None	FourierTransform	HCD	MS2	0		200	1195.63269042969	2390.25810422938	2	7.58841166666667	749	Depleted_Plasma_HCC_1.raw
False	None	FourierTransform	HCD	MS2	0		200	1195.63269042969	3584.88351802906	3	7.58841166666667	749	Depleted_Plasma_HCC_1.raw
False	Unambiguous	IonTrap	CID	MS2	0		100	1414.15295410156	2827.29863157313	2	7.59378333333333	750	Depleted_Plasma_HCC_1.raw
False	None	IonTrap	CID	MS2	0		100	1414.15295410156	4240.44430904469	3	7.59378333333333	750	Depleted_Plasma_HCC_1.raw
False	Unambiguous	FourierTransform	HCD	MS2	0		200	1414.15295410156	4240.44430904469	3	7.60843333333333	751	Depleted_Plasma_HCC_1.raw
False	None	FourierTransform	HCD	MS2	0		200	1414.15295410156	2827.29863157313	2	7.60843333333333	751	Depleted_Plasma_HCC_1.raw
False	Unambiguous	IonTrap	CID	MS2	0	73.56996	100	1284.56140136719	1284.56140136719	1	7.61383166666667	752	Depleted_Plasma_HCC_1.raw
False	None	FourierTransform	HCD	MS2	0	73.56996	200	1284.56140136719	2568.11552610438	2	7.62863	753	Depleted_Plasma_HCC_1.raw
False	None	FourierTransform	HCD	MS2	0	73.56996	200	1284.56140136719	3851.66965084156	3	7.62863	753	Depleted_Plasma_HCC_1.raw
False	None	IonTrap	CID	MS2	0	72.54352	100	846.294616699219	846.294616699219	1	7.64399333333333	755	Depleted_Plasma_HCC_1.raw
False	None	FourierTransform	HCD	MS2	0	72.54352	200	846.294616699219	1691.58195676844	2	7.66021	756	Depleted_Plasma_HCC_1.raw
False	None	FourierTransform	HCD	MS2	0	72.54352	200	846.294616699219	2536.86929683766	3	7.66021	756	Depleted_Plasma_HCC_1.raw
False	Unambiguous	IonTrap	CID	MS2	0	0	100	1149.63415527344	1149.63415527344	1	7.66566333333333	757	Depleted_Plasma_HCC_1.raw
False	None	FourierTransform	HCD	MS2	0	0	200	1149.63415527344	2298.26103391688	2	7.68047166666667	758	Depleted_Plasma_HCC_1.raw
False	None	FourierTransform	HCD	MS2	0	0	200	1149.63415527344	3446.88791256031	3	7.68047166666667	758	Depleted_Plasma_HCC_1.raw
False	Unambiguous	IonTrap	CID	MS2	0	64.25098	100	1110.6875	1110.6875	1	7.68589833333333	759	Depleted_Plasma_HCC_1.raw
False	None	FourierTransform	HCD	MS2	0	64.25098	200	1110.6875	3330.04794674	3	7.70078	760	Depleted_Plasma_HCC_1.raw
False	None	FourierTransform	HCD	MS2	0	64.25098	200	1110.6875	2220.36772337	2	7.70078	760	Depleted_Plasma_HCC_1.raw
False	Unambiguous	IonTrap	CID	MS2	0	66.40033	100	1102.65979003906	1102.65979003906	1	7.706195	761	Depleted_Plasma_HCC_1.raw
False	None	FourierTransform	HCD	MS2	0	66.40033	200	1102.65979003906	2204.31230344813	2	7.72103833333333	762	Depleted_Plasma_HCC_1.raw
False	None	FourierTransform	HCD	MS2	0	66.40033	200	1102.65979003906	3305.96481685719	3	7.72103833333333	762	Depleted_Plasma_HCC_1.raw
False	None	IonTrap	CID	MS2	0		100	1523.53344726563	3046.05961790125	2	7.72641333333333	763	Depleted_Plasma_HCC_1.raw
False	Unambiguous	IonTrap	CID	MS2	0		100	1523.53344726563	4568.58578853688	3	7.72641333333333	763	Depleted_Plasma_HCC_1.raw
False	None	FourierTransform	HCD	MS2	0		200	1523.53344726563	3046.05961790125	2	7.74103166666667	764	Depleted_Plasma_HCC_1.raw
False	None	FourierTransform	HCD	MS2	0		200	1523.53344726563	4568.58578853688	3	7.74103166666667	764	Depleted_Plasma_HCC_1.raw
False	Unambiguous	IonTrap	CID	MS2	0		100	1358.26904296875	2715.5308093075	2	7.75531166666667	766	Depleted_Plasma_HCC_1.raw
False	Unambiguous	IonTrap	CID	MS2	0		100	1358.26904296875	4072.79257564625	3	7.75531166666667	766	Depleted_Plasma_HCC_1.raw
False	None	FourierTransform	HCD	MS2	0		200	1358.26904296875	4072.79257564625	3	7.77103833333333	767	Depleted_Plasma_HCC_1.raw
False	None	FourierTransform	HCD	MS2	0		200	1358.26904296875	2715.5308093075	2	7.77103833333333	767	Depleted_Plasma_HCC_1.raw
False	Unambiguous	IonTrap	CID	MS2	0	42.30255	100	927.638427734375	927.638427734375	1	7.77653333333333	768	Depleted_Plasma_HCC_1.raw
False	None	FourierTransform	HCD	MS2	0	42.30255	200	927.638427734375	1854.26957883875	2	7.79149666666667	769	Depleted_Plasma_HCC_1.raw
False	None	FourierTransform	HCD	MS2	0	42.30255	200	927.638427734375	2780.90072994313	3	7.79149666666667	769	Depleted_Plasma_HCC_1.raw
False	None	IonTrap	CID	MS2	0	76.80214	100	955.672119140625	955.672119140625	1	7.79695833333333	770	Depleted_Plasma_HCC_1.raw
False	None	FourierTransform	HCD	MS2	0	76.80214	200	955.672119140625	1910.33696165125	2	7.81207666666667	771	Depleted_Plasma_HCC_1.raw
False	None	FourierTransform	HCD	MS2	0	76.80214	200	955.672119140625	2865.00180416188	3	7.81207666666667	771	Depleted_Plasma_HCC_1.raw
False	None	IonTrap	CID	MS2	0	84.44187	100	921.314697265625	921.314697265625	1	7.81752333333333	772	Depleted_Plasma_HCC_1.raw
False	None	FourierTransform	HCD	MS2	0	84.44187	200	921.314697265625	1841.62211790125	2	7.83252333333333	773	Depleted_Plasma_HCC_1.raw
False	None	FourierTransform	HCD	MS2	0	84.44187	200	921.314697265625	2761.92953853688	3	7.83252333333333	773	Depleted_Plasma_HCC_1.raw
False	Unambiguous	IonTrap	CID	MS2	0		100	985.646057128906	985.646057128906	1	7.83795833333333	774	Depleted_Plasma_HCC_1.raw
False	None	FourierTransform	HCD	MS2	0		200	985.646057128906	2954.92361812672	3	7.85293	775	Depleted_Plasma_HCC_1.raw
False	None	FourierTransform	HCD	MS2	0		200	985.646057128906	1970.28483762781	2	7.85293	775	Depleted_Plasma_HCC_1.raw
False	Unambiguous	IonTrap	CID	MS2	0	0	100	1241.53332519531	1241.53332519531	1	7.86800833333333	777	Depleted_Plasma_HCC_1.raw
False	None	FourierTransform	HCD	MS2	0	0	200	1241.53332519531	2482.05937376063	2	7.88277833333333	778	Depleted_Plasma_HCC_1.raw
False	None	FourierTransform	HCD	MS2	0	0	200	1241.53332519531	3722.58542232594	3	7.88277833333333	778	Depleted_Plasma_HCC_1.raw
False	Unambiguous	IonTrap	CID	MS2	0	0	100	1187.60021972656	1187.60021972656	1	7.88822	779	Depleted_Plasma_HCC_1.raw
False	None	FourierTransform	HCD	MS2	0	0	200	1187.60021972656	2374.19316282313	2	7.90301666666667	780	Depleted_Plasma_HCC_1.raw
False	None	FourierTransform	HCD	MS2	0	0	200	1187.60021972656	3560.78610591969	3	7.90301666666667	780	Depleted_Plasma_HCC_1.raw
False	Unambiguous	IonTrap	CID	MS2	0		100	1085.6708984375	1085.6708984375	1	7.90843833333333	781	Depleted_Plasma_HCC_1.raw
False	None	FourierTransform	HCD	MS2	0		200	1085.6708984375	2170.334520245	2	7.92333833333333	782	Depleted_Plasma_HCC_1.raw
False	None	FourierTransform	HCD	MS2	0		200	1085.6708984375	3254.9981420525	3	7.92333833333333	782	Depleted_Plasma_HCC_1.raw
False	Unambiguous	IonTrap	CID	MS2	0	0	100	1235.65112304688	1235.65112304688	1	7.92872833333333	783	Depleted_Plasma_HCC_1.raw
False	Ambiguous	FourierTransform	HCD	MS2	0	0	200	1235.65112304688	3704.93881588063	3	7.94349166666667	784	Depleted_Plasma_HCC_1.raw
False	None	FourierTransform	HCD	MS2	0	0	200	1235.65112304688	2470.29496946375	2	7.94349166666667	784	Depleted_Plasma_HCC_1.raw
False	Unambiguous	IonTrap	CID	MS2	0	77.48126	100	1062.62316894531	1062.62316894531	1	7.94891166666667	785	Depleted_Plasma_HCC_1.raw
False	None	FourierTransform	HCD	MS2	0	77.48126	200	1062.62316894531	1062.62316894531	1	7.96384	786	Depleted_Plasma_HCC_1.raw
False	None	IonTrap	CID	MS2	0	10.35634	100	920.314636230469	920.314636230469	1	7.97693	788	Depleted_Plasma_HCC_1.raw
False	None	FourierTransform	HCD	MS2	0	10.35634	200	920.314636230469	920.314636230469	1	7.99204833333333	789	Depleted_Plasma_HCC_1.raw
False	None	IonTrap	CID	MS2	0	79.57854	100	996.33251953125	996.33251953125	1	7.997525	790	Depleted_Plasma_HCC_1.raw
False	None	FourierTransform	HCD	MS2	0	79.57854	200	996.33251953125	1991.6577624325	2	8.01244	791	Depleted_Plasma_HCC_1.raw
False	None	FourierTransform	HCD	MS2	0	79.57854	200	996.33251953125	2986.98300533375	3	8.01244	791	Depleted_Plasma_HCC_1.raw
False	None	IonTrap	CID	MS2	0	89.2306	100	819.775451660156	819.775451660156	1	8.01791833333333	792	Depleted_Plasma_HCC_1.raw
False	None	FourierTransform	HCD	MS2	0	89.2306	200	819.775451660156	1638.54362669031	2	8.03301	793	Depleted_Plasma_HCC_1.raw
False	Ambiguous	FourierTransform	HCD	MS2	0	89.2306	200	819.775451660156	2457.31180172047	3	8.03301	793	Depleted_Plasma_HCC_1.raw
False	Unambiguous	IonTrap	CID	MS2	0		100	1190.69006347656	1190.69006347656	1	8.03840833333333	794	Depleted_Plasma_HCC_1.raw
False	Unambiguous	FourierTransform	HCD	MS2	0		200	1190.69006347656	2380.37285032313	2	8.05317666666667	795	Depleted_Plasma_HCC_1.raw
False	Ambiguous	FourierTransform	HCD	MS2	0		200	1190.69006347656	3570.05563716969	3	8.05317666666667	795	Depleted_Plasma_HCC_1.raw
False	Unambiguous	IonTrap	CID	MS2	0		100	1056.70471191406	1056.70471191406	1	8.05859833333333	796	Depleted_Plasma_HCC_1.raw
False	None	IonTrap	CID	MS2	0	44.17848	100	834.240600585938	834.240600585938	1	8.08847166666667	799	Depleted_Plasma_HCC_1.raw
False	None	FourierTransform	HCD	MS2	0	44.17848	200	834.240600585938	834.240600585938	1	8.10453833333333	800	Depleted_Plasma_HCC_1.raw
False	None	IonTrap	CID	MS2	0	67.03945	100	906.261474609375	906.261474609375	1	8.110045	801	Depleted_Plasma_HCC_1.raw
False	None	FourierTransform	HCD	MS2	0	67.03945	200	906.261474609375	1811.51567258875	2	8.12502833333333	802	Depleted_Plasma_HCC_1.raw
False	None	FourierTransform	HCD	MS2	0	67.03945	200	906.261474609375	2716.76987056813	3	8.12502833333333	802	Depleted_Plasma_HCC_1.raw
False	None	IonTrap	CID	MS2	0	34.7034	100	815.216613769531	815.216613769531	1	8.13049833333333	803	Depleted_Plasma_HCC_1.raw
False	None	FourierTransform	HCD	MS2	0	34.7034	200	815.216613769531	815.216613769531	1	8.14564	804	Depleted_Plasma_HCC_1.raw
False	Unambiguous	IonTrap	CID	MS2	0	0	100	1143.50415039063	1143.50415039063	1	8.15104833333333	805	Depleted_Plasma_HCC_1.raw
False	None	FourierTransform	HCD	MS2	0	0	200	1143.50415039063	2286.00102415125	2	8.16597666666667	806	Depleted_Plasma_HCC_1.raw
False	Unambiguous	FourierTransform	HCD	MS2	0	0	200	1143.50415039063	3428.49789791188	3	8.16597666666667	806	Depleted_Plasma_HCC_1.raw
False	None	IonTrap	CID	MS2	0	68.60561	100	829.269287109375	829.269287109375	1	8.17145	807	Depleted_Plasma_HCC_1.raw
False	None	FourierTransform	HCD	MS2	0	68.60561	200	829.269287109375	1657.53129758875	2	8.18657166666667	808	Depleted_Plasma_HCC_1.raw
False	None	FourierTransform	HCD	MS2	0	68.60561	200	829.269287109375	2485.79330806813	3	8.18657166666667	808	Depleted_Plasma_HCC_1.raw
False	Unambiguous	IonTrap	CID	MS2	0		100	1113.69738769531	1113.69738769531	1	8.20145833333333	810	Depleted_Plasma_HCC_1.raw
False	None	FourierTransform	HCD	MS2	0		200	1113.69738769531	2226.38749876063	2	8.21737166666667	811	Depleted_Plasma_HCC_1.raw
False	None	FourierTransform	HCD	MS2	0		200	1113.69738769531	3339.07760982594	3	8.21737166666667	811	Depleted_Plasma_HCC_1.raw
False	Unambiguous	IonTrap	CID	MS2	0	85.25929	100	978.473327636719	978.473327636719	1	8.22286166666667	812	Depleted_Plasma_HCC_1.raw
False	Unambiguous	FourierTransform	HCD	MS2	0	85.25929	200	978.473327636719	2933.40542965016	3	8.237795	813	Depleted_Plasma_HCC_1.raw
False	None	FourierTransform	HCD	MS2	0	85.25929	200	978.473327636719	1955.93937864344	2	8.237795	813	Depleted_Plasma_HCC_1.raw
False	None	IonTrap	CID	MS2	0	0	100	1276.4873046875	1276.4873046875	1	8.24318833333333	814	Depleted_Plasma_HCC_1.raw
False	None	FourierTransform	HCD	MS2	0	0	200	1276.4873046875	2551.967332745	2	8.25798166666667	815	Depleted_Plasma_HCC_1.raw
False	None	FourierTransform	HCD	MS2	0	0	200	1276.4873046875	3827.4473608025	3	8.25798166666667	815	Depleted_Plasma_HCC_1.raw
False	Unambiguous	IonTrap	CID	MS2	0	56.85905	100	1106.63134765625	1106.63134765625	1	8.263395	816	Depleted_Plasma_HCC_1.raw
False	None	FourierTransform	HCD	MS2	0	56.85905	200	1106.63134765625	2212.2554186825	2	8.27823833333333	817	Depleted_Plasma_HCC_1.raw
False	None	FourierTransform	HCD	MS2	0	56.85905	200	1106.63134765625	3317.87948970875	3	8.27823833333333	817	Depleted_Plasma_HCC_1.raw
False	None	IonTrap	CID	MS2	0	37.90445	100	987.792236328125	987.792236328125	1	8.28367333333333	818	Depleted_Plasma_HCC_1.raw
False	None	FourierTransform	HCD	MS2	0	37.90445	200	987.792236328125	1974.57719602625	2	8.29867166666667	819	Depleted_Plasma_HCC_1.raw
False	Ambiguous	FourierTransform	HCD	MS2	0	37.90445	200	987.792236328125	2961.36215572438	3	8.29867166666667	819	Depleted_Plasma_HCC_1.raw
False	Unambiguous	IonTrap	CID	MS2	0	53.27496	100	1130.43640136719	1130.43640136719	1	8.31387666666667	821	Depleted_Plasma_HCC_1.raw
False	None	FourierTransform	HCD	MS2	0	53.27496	200	1130.43640136719	3389.29465084156	3	8.32873166666667	822	Depleted_Plasma_HCC_1.raw
False	None	FourierTransform	HCD	MS2	0	53.27496	200	1130.43640136719	2259.86552610438	2	8.32873166666667	822	Depleted_Plasma_HCC_1.raw
False	None	IonTrap	CID	MS2	0		100	993.736694335938	993.736694335938	1	8.33431	823	Depleted_Plasma_HCC_1.raw
False	None	FourierTransform	HCD	MS2	0		200	993.736694335938	1986.46611204188	2	8.34922166666667	824	Depleted_Plasma_HCC_1.raw
False	None	FourierTransform	HCD	MS2	0		200	993.736694335938	2979.19552974781	3	8.34922166666667	824	Depleted_Plasma_HCC_1.raw
False	Unambiguous	IonTrap	CID	MS2	0	62.03501	100	1064.55822753906	1064.55822753906	1	8.35465333333333	825	Depleted_Plasma_HCC_1.raw
False	Unambiguous	FourierTransform	HCD	MS2	0	62.03501	200	1064.55822753906	2128.10917844813	2	8.36956666666667	826	Depleted_Plasma_HCC_1.raw
False	Ambiguous	FourierTransform	HCD	MS2	0	62.03501	200	1064.55822753906	3191.66012935719	3	8.36956666666667	826	Depleted_Plasma_HCC_1.raw
False	Unambiguous	IonTrap	CID	MS2	0		100	1170.58850097656	1170.58850097656	1	8.374975	827	Depleted_Plasma_HCC_1.raw
False	None	FourierTransform	HCD	MS2	0		200	1170.58850097656	2340.16972532313	2	8.38977	828	Depleted_Plasma_HCC_1.raw
False	None	FourierTransform	HCD	MS2	0		200	1170.58850097656	3509.75094966969	3	8.38977	828	Depleted_Plasma_HCC_1.raw
False	Unambiguous	IonTrap	CID	MS2	0		100	1269.52490234375	1269.52490234375	1	8.39517333333333	829	Depleted_Plasma_HCC_1.raw
False	None	FourierTransform	HCD	MS2	0		200	1269.52490234375	3806.56015377125	3	8.40995833333333	830	Depleted_Plasma_HCC_1.raw
False	None	FourierTransform	HCD	MS2	0		200	1269.52490234375	2538.0425280575	2	8.40995833333333	830	Depleted_Plasma_HCC_1.raw
False	None	IonTrap	CID	MS2	0	8.400922	100	920.315063476563	920.315063476563	1	8.42457166666667	832	Depleted_Plasma_HCC_1.raw
False	None	FourierTransform	HCD	MS2	0	8.400922	200	920.315063476563	920.315063476563	1	8.43956666666667	833	Depleted_Plasma_HCC_1.raw
False	Ambiguous	IonTrap	CID	MS2	0		100	1263.52124023438	1263.52124023438	1	8.445015	834	Depleted_Plasma_HCC_1.raw
False	None	FourierTransform	HCD	MS2	0		200	1263.52124023438	2526.03520383875	2	8.45974333333333	835	Depleted_Plasma_HCC_1.raw
False	None	FourierTransform	HCD	MS2	0		200	1263.52124023438	3788.54916744313	3	8.45974333333333	835	Depleted_Plasma_HCC_1.raw
False	Unambiguous	IonTrap	CID	MS2	0	78.96498	100	1127.64038085938	1127.64038085938	1	8.46517166666667	836	Depleted_Plasma_HCC_1.raw
False	None	FourierTransform	HCD	MS2	0	78.96498	200	1127.64038085938	2254.27348508875	2	8.48004166666667	837	Depleted_Plasma_HCC_1.raw
False	None	FourierTransform	HCD	MS2	0	78.96498	200	1127.64038085938	3380.90658931813	3	8.48004166666667	837	Depleted_Plasma_HCC_1.raw
False	None	IonTrap	CID	MS2	0		100	1413.94372558594	1413.94372558594	1	8.48541333333333	838	Depleted_Plasma_HCC_1.raw
False	None	FourierTransform	HCD	MS2	0		200	1413.94372558594	4239.81662349781	3	8.50005666666667	839	Depleted_Plasma_HCC_1.raw
False	None	FourierTransform	HCD	MS2	0		200	1413.94372558594	2826.88017454188	2	8.50005666666667	839	Depleted_Plasma_HCC_1.raw
False	None	IonTrap	CID	MS2	0		100	1075.12609863281	1075.12609863281	1	8.50559333333333	840	Depleted_Plasma_HCC_1.raw
False	None	FourierTransform	HCD	MS2	0		200	1075.12609863281	2149.24492063563	2	8.5205	841	Depleted_Plasma_HCC_1.raw
False	None	FourierTransform	HCD	MS2	0		200	1075.12609863281	3223.36374263844	3	8.5205	841	Depleted_Plasma_HCC_1.raw
False	Unambiguous	IonTrap	CID	MS2	0		100	1115.71203613281	1115.71203613281	1	8.53542166666667	843	Depleted_Plasma_HCC_1.raw
False	None	FourierTransform	HCD	MS2	0		200	1115.71203613281	2230.41679563563	2	8.55137166666667	844	Depleted_Plasma_HCC_1.raw
False	None	FourierTransform	HCD	MS2	0		200	1115.71203613281	3345.12155513844	3	8.55137166666667	844	Depleted_Plasma_HCC_1.raw
False	Unambiguous	IonTrap	CID	MS2	0	29.49194	100	1165.69445800781	1165.69445800781	1	8.55682166666667	845	Depleted_Plasma_HCC_1.raw
False	None	FourierTransform	HCD	MS2	0	29.49194	200	1165.69445800781	1165.69445800781	1	8.57162	846	Depleted_Plasma_HCC_1.raw
False	Unambiguous	IonTrap	CID	MS2	0	55.66824	100	1036.71374511719	1036.71374511719	1	8.57706166666667	847	Depleted_Plasma_HCC_1.raw
False	None	FourierTransform	HCD	MS2	0	55.66824	200	1036.71374511719	3108.12668209156	3	8.59199	848	Depleted_Plasma_HCC_1.raw
False	None	FourierTransform	HCD	MS2	0	55.66824	200	1036.71374511719	2072.42021360438	2	8.59199	848	Depleted_Plasma_HCC_1.raw
False	Unambiguous	IonTrap	CID	MS2	0		100	1149.64270019531	1149.64270019531	1	8.59739166666667	849	Depleted_Plasma_HCC_1.raw
False	None	FourierTransform	HCD	MS2	0		200	1149.64270019531	2298.27812376063	2	8.612205	850	Depleted_Plasma_HCC_1.raw
False	None	FourierTransform	HCD	MS2	0		200	1149.64270019531	3446.91354732594	3	8.612205	850	Depleted_Plasma_HCC_1.raw
False	Unambiguous	IonTrap	CID	MS2	0	0	100	1260.6259765625	1260.6259765625	1	8.61760166666667	851	Depleted_Plasma_HCC_1.raw
False	None	FourierTransform	HCD	MS2	0	0	200	1260.6259765625	2520.244676495	2	8.632385	852	Depleted_Plasma_HCC_1.raw
False	None	FourierTransform	HCD	MS2	0	0	200	1260.6259765625	3779.8633764275	3	8.632385	852	Depleted_Plasma_HCC_1.raw
False	None	IonTrap	CID	MS2	0	48.04843	100	984.789611816406	984.789611816406	1	8.64648666666667	854	Depleted_Plasma_HCC_1.raw
False	None	FourierTransform	HCD	MS2	0	48.04843	200	984.789611816406	1968.57194700281	2	8.66143166666667	855	Depleted_Plasma_HCC_1.raw
False	Ambiguous	FourierTransform	HCD	MS2	0	48.04843	200	984.789611816406	2952.35428218922	3	8.66143166666667	855	Depleted_Plasma_HCC_1.raw
False	Unambiguous	IonTrap	CID	MS2	0	57.19981	100	1039.66564941406	1039.66564941406	1	8.666915	856	Depleted_Plasma_HCC_1.raw
False	Unambiguous	FourierTransform	HCD	MS2	0	57.19981	200	1039.66564941406	1039.66564941406	1	8.68189333333333	857	Depleted_Plasma_HCC_1.raw
False	Unambiguous	IonTrap	CID	MS2	0		100	1207.71850585938	1207.71850585938	1	8.68729833333333	858	Depleted_Plasma_HCC_1.raw
False	None	FourierTransform	HCD	MS2	0		200	1207.71850585938	2414.42973508875	2	8.702105	859	Depleted_Plasma_HCC_1.raw
False	None	FourierTransform	HCD	MS2	0		200	1207.71850585938	3621.14096431813	3	8.702105	859	Depleted_Plasma_HCC_1.raw
False	Unambiguous	IonTrap	CID	MS2	0	69.69228	100	903.285949707031	903.285949707031	1	8.70755	860	Depleted_Plasma_HCC_1.raw
False	None	FourierTransform	HCD	MS2	0	69.69228	200	903.285949707031	1805.56462278406	2	8.72253	861	Depleted_Plasma_HCC_1.raw
False	None	FourierTransform	HCD	MS2	0	69.69228	200	903.285949707031	2707.84329586109	3	8.72253	861	Depleted_Plasma_HCC_1.raw
False	Unambiguous	IonTrap	CID	MS2	0	0	100	1252.65551757813	1252.65551757813	1	8.72793	862	Depleted_Plasma_HCC_1.raw
False	None	FourierTransform	HCD	MS2	0	0	200	1252.65551757813	1252.65551757813	1	8.74272166666667	863	Depleted_Plasma_HCC_1.raw
False	None	IonTrap	CID	MS2	0	83.32295	100	816.215942382813	816.215942382813	1	8.75737666666667	865	Depleted_Plasma_HCC_1.raw
False	None	FourierTransform	HCD	MS2	0	83.32295	200	816.215942382813	2446.63327388844	3	8.77353833333333	866	Depleted_Plasma_HCC_1.raw
False	None	FourierTransform	HCD	MS2	0	83.32295	200	816.215942382813	1631.42460813563	2	8.77353833333333	866	Depleted_Plasma_HCC_1.raw
False	Unambiguous	IonTrap	CID	MS2	0		100	997.657592773438	997.657592773438	1	8.77901333333333	867	Depleted_Plasma_HCC_1.raw
False	None	FourierTransform	HCD	MS2	0		200	997.657592773438	1994.30790891688	2	8.79392333333333	868	Depleted_Plasma_HCC_1.raw
False	None	FourierTransform	HCD	MS2	0		200	997.657592773438	2990.95822506031	3	8.79392333333333	868	Depleted_Plasma_HCC_1.raw
False	Unambiguous	IonTrap	CID	MS2	0	0	100	1161.70263671875	1161.70263671875	1	8.79933333333333	869	Depleted_Plasma_HCC_1.raw
False	None	FourierTransform	HCD	MS2	0	0	200	1161.70263671875	2322.3979968075	2	8.814185	870	Depleted_Plasma_HCC_1.raw
False	None	FourierTransform	HCD	MS2	0	0	200	1161.70263671875	3483.09335689625	3	8.814185	870	Depleted_Plasma_HCC_1.raw
False	Unambiguous	IonTrap	CID	MS2	0		100	1092.65783691406	1092.65783691406	1	8.81959833333333	871	Depleted_Plasma_HCC_1.raw
False	None	FourierTransform	HCD	MS2	0		200	1092.65783691406	3275.95895748219	3	8.83444166666667	872	Depleted_Plasma_HCC_1.raw
False	None	FourierTransform	HCD	MS2	0		200	1092.65783691406	2184.30839719813	2	8.83444166666667	872	Depleted_Plasma_HCC_1.raw
False	Unambiguous	IonTrap	CID	MS2	0		100	1223.63256835938	1223.63256835938	1	8.83983833333333	873	Depleted_Plasma_HCC_1.raw
False	Unambiguous	FourierTransform	HCD	MS2	0		200	1223.63256835938	3668.88315181813	3	8.85474666666667	874	Depleted_Plasma_HCC_1.raw
False	Ambiguous	FourierTransform	HCD	MS2	0		200	1223.63256835938	2446.25786008875	2	8.85474666666667	874	Depleted_Plasma_HCC_1.raw
False	Ambiguous	IonTrap	CID	MS2	0	0	100	1197.56811523438	1197.56811523438	1	8.86889333333333	876	Depleted_Plasma_HCC_1.raw
False	None	FourierTransform	HCD	MS2	0	0	200	1197.56811523438	2394.12895383875	2	8.884705	877	Depleted_Plasma_HCC_1.raw
False	None	FourierTransform	HCD	MS2	0	0	200	1197.56811523438	3590.68979244313	3	8.884705	877	Depleted_Plasma_HCC_1.raw
False	None	IonTrap	CID	MS2	0	53.83257	100	1278.09387207031	1278.09387207031	1	8.89015833333333	878	Depleted_Plasma_HCC_1.raw
False	None	FourierTransform	HCD	MS2	0	53.83257	200	1278.09387207031	2555.18046751063	2	8.904885	879	Depleted_Plasma_HCC_1.raw
False	None	FourierTransform	HCD	MS2	0	53.83257	200	1278.09387207031	3832.26706295094	3	8.904885	879	Depleted_Plasma_HCC_1.raw
False	Unambiguous	IonTrap	CID	MS2	0		100	1146.78076171875	1146.78076171875	1	8.91029666666667	880	Depleted_Plasma_HCC_1.raw
False	None	FourierTransform	HCD	MS2	0		200	1146.78076171875	3438.32773189625	3	8.92514666666667	881	Depleted_Plasma_HCC_1.raw
False	None	FourierTransform	HCD	MS2	0		200	1146.78076171875	2292.5542468075	2	8.92514666666667	881	Depleted_Plasma_HCC_1.raw
False	None	IonTrap	CID	MS2	0	60.93402	100	907.263122558594	907.263122558594	1	8.93059833333333	882	Depleted_Plasma_HCC_1.raw
False	None	FourierTransform	HCD	MS2	0	60.93402	200	907.263122558594	907.263122558594	1	8.94558666666667	883	Depleted_Plasma_HCC_1.raw
False	Unambiguous	IonTrap	CID	MS2	0		100	1232.67907714844	1232.67907714844	1	8.950985	884	Depleted_Plasma_HCC_1.raw
False	Unambiguous	FourierTransform	HCD	MS2	0		200	1232.67907714844	2464.35087766688	2	8.96579	885	Depleted_Plasma_HCC_1.raw
False	None	FourierTransform	HCD	MS2	0		200	1232.67907714844	3696.02267818531	3	8.96579	885	Depleted_Plasma_HCC_1.raw
False	Unambiguous	IonTrap	CID	MS2	0	46.52512	100	1205.58911132813	1205.58911132813	1	8.97915166666667	887	Depleted_Plasma_HCC_1.raw
False	None	FourierTransform	HCD	MS2	0	46.52512	200	1205.58911132813	2410.17094602625	2	8.99393833333333	888	Depleted_Plasma_HCC_1.raw
False	None	FourierTransform	HCD	MS2	0	46.52512	200	1205.58911132813	3614.75278072438	3	8.99393833333333	888	Depleted_Plasma_HCC_1.raw
False	Ambiguous	IonTrap	CID	MS2	0	0	100	1173.61328125	1173.61328125	1	8.99939833333333	889	Depleted_Plasma_HCC_1.raw
False	Unambiguous	FourierTransform	HCD	MS2	0	0	200	1173.61328125	3518.82529049	3	9.0142	890	Depleted_Plasma_HCC_1.raw
False	Ambiguous	FourierTransform	HCD	MS2	0	0	200	1173.61328125	2346.21928587	2	9.0142	890	Depleted_Plasma_HCC_1.raw
False	None	IonTrap	CID	MS2	0	60.95393	100	889.235046386719	889.235046386719	1	9.01966	891	Depleted_Plasma_HCC_1.raw
False	None	FourierTransform	HCD	MS2	0	60.95393	200	889.235046386719	2665.69058590016	3	9.03480333333333	892	Depleted_Plasma_HCC_1.raw
False	None	FourierTransform	HCD	MS2	0	60.95393	200	889.235046386719	1777.46281614344	2	9.03480333333333	892	Depleted_Plasma_HCC_1.raw
False	Ambiguous	IonTrap	CID	MS2	0		100	1064.65100097656	1064.65100097656	1	9.04023	893	Depleted_Plasma_HCC_1.raw
False	None	FourierTransform	HCD	MS2	0		200	1064.65100097656	2128.29472532313	2	9.05510833333333	894	Depleted_Plasma_HCC_1.raw
False	None	FourierTransform	HCD	MS2	0		200	1064.65100097656	3191.93844966969	3	9.05510833333333	894	Depleted_Plasma_HCC_1.raw
False	Unambiguous	IonTrap	CID	MS2	0		100	1067.61743164063	1067.61743164063	1	9.06054833333333	895	Depleted_Plasma_HCC_1.raw
False	None	FourierTransform	HCD	MS2	0		200	1067.61743164063	2134.22758665125	2	9.07546833333333	896	Depleted_Plasma_HCC_1.raw
False	None	FourierTransform	HCD	MS2	0		200	1067.61743164063	3200.83774166188	3	9.07546833333333	896	Depleted_Plasma_HCC_1.raw
False	None	IonTrap	CID	MS2	0	0	100	1128.92126464844	2256.83525266688	2	9.08877666666667	898	Depleted_Plasma_HCC_1.raw
False	None	FourierTransform	HCD	MS2	0	0	200	1128.92126464844	2256.83525266688	2	9.104705	899	Depleted_Plasma_HCC_1.raw
False	Unambiguous	IonTrap	CID	MS2	0		100	1132.66748046875	1132.66748046875	1	9.11018166666667	900	Depleted_Plasma_HCC_1.raw
False	None	FourierTransform	HCD	MS2	0		200	1132.66748046875	1132.66748046875	1	9.12517666666667	901	Depleted_Plasma_HCC_1.raw
False	None	IonTrap	CID	MS2	0	76.40066	100	1061.22229003906	1061.22229003906	1	9.13060333333333	902	Depleted_Plasma_HCC_1.raw
False	None	FourierTransform	HCD	MS2	0	76.40066	200	1061.22229003906	2121.43730344813	2	9.14551833333333	903	Depleted_Plasma_HCC_1.raw
False	None	FourierTransform	HCD	MS2	0	76.40066	200	1061.22229003906	3181.65231685719	3	9.14551833333333	903	Depleted_Plasma_HCC_1.raw
False	None	IonTrap	CID	MS2	0	52.06958	100	1332.16589355469	1332.16589355469	1	9.15091333333333	904	Depleted_Plasma_HCC_1.raw
False	None	FourierTransform	HCD	MS2	0	52.06958	200	1332.16589355469	2663.32451047938	2	9.165625	905	Depleted_Plasma_HCC_1.raw
False	None	FourierTransform	HCD	MS2	0	52.06958	200	1332.16589355469	3994.48312740406	3	9.165625	905	Depleted_Plasma_HCC_1.raw
False	Unambiguous	IonTrap	CID	MS2	0	46.424	100	1070.66979980469	3209.99484615406	3	9.17104666666667	906	Depleted_Plasma_HCC_1.raw
False	None	FourierTransform	HCD	MS2	0	46.424	200	1070.66979980469	3209.99484615406	3	9.18596333333333	907	Depleted_Plasma_HCC_1.raw
False	None	IonTrap	CID	MS2	0	18.50981	100	920.314453125	920.314453125	1	9.19886166666667	909	Depleted_Plasma_HCC_1.raw
False	None	FourierTransform	HCD	MS2	0	18.50981	200	920.314453125	920.314453125	1	9.21503833333333	910	Depleted_Plasma_HCC_1.raw
False	None	IonTrap	CID	MS2	0	63.79967	100	829.267578125	829.267578125	1	9.22057333333333	911	Depleted_Plasma_HCC_1.raw
False	None	FourierTransform	HCD	MS2	0	63.79967	200	829.267578125	2485.788181115	3	9.23561666666667	912	Depleted_Plasma_HCC_1.raw
False	None	FourierTransform	HCD	MS2	0	63.79967	200	829.267578125	1657.52787962	2	9.23561666666667	912	Depleted_Plasma_HCC_1.raw
False	None	IonTrap	CID	MS2	0	18.50981	100	920.314453125	920.314453125	1	9.24107	913	Depleted_Plasma_HCC_1.raw
False	None	FourierTransform	HCD	MS2	0	18.50981	200	920.314453125	920.314453125	1	9.25608666666667	914	Depleted_Plasma_HCC_1.raw
False	Unambiguous	IonTrap	CID	MS2	0	52.72968	100	1143.64562988281	1143.64562988281	1	9.261495	915	Depleted_Plasma_HCC_1.raw
False	None	FourierTransform	HCD	MS2	0	52.72968	200	1143.64562988281	2286.28398313563	2	9.27631	916	Depleted_Plasma_HCC_1.raw
False	None	FourierTransform	HCD	MS2	0	52.72968	200	1143.64562988281	3428.92233638844	3	9.27631	916	Depleted_Plasma_HCC_1.raw
False	Unambiguous	IonTrap	CID	MS2	0		100	1136.63842773438	1136.63842773438	1	9.28172833333333	917	Depleted_Plasma_HCC_1.raw
False	Ambiguous	FourierTransform	HCD	MS2	0		200	1136.63842773438	2272.26957883875	2	9.29660666666667	918	Depleted_Plasma_HCC_1.raw
False	Unambiguous	FourierTransform	HCD	MS2	0		200	1136.63842773438	3407.90072994313	3	9.29660666666667	918	Depleted_Plasma_HCC_1.raw
False	None	IonTrap	CID	MS2	0	74.12337	100	960.676391601563	960.676391601563	1	9.31104333333333	920	Depleted_Plasma_HCC_1.raw
False	None	FourierTransform	HCD	MS2	0	74.12337	200	960.676391601563	2880.01462154469	3	9.32703833333333	921	Depleted_Plasma_HCC_1.raw
False	None	FourierTransform	HCD	MS2	0	74.12337	200	960.676391601563	1920.34550657313	2	9.32703833333333	921	Depleted_Plasma_HCC_1.raw
False	Unambiguous	IonTrap	CID	MS2	0	67.63295	100	1211.57189941406	1211.57189941406	1	9.332485	922	Depleted_Plasma_HCC_1.raw
False	None	IonTrap	CID	MS2	0	72.96895	100	994.332824707031	994.332824707031	1	9.35267833333333	924	Depleted_Plasma_HCC_1.raw
False	None	FourierTransform	HCD	MS2	0	72.96895	200	994.332824707031	1987.65837278406	2	9.36763	925	Depleted_Plasma_HCC_1.raw
False	None	FourierTransform	HCD	MS2	0	72.96895	200	994.332824707031	2980.98392086109	3	9.36763	925	Depleted_Plasma_HCC_1.raw
False	Unambiguous	IonTrap	CID	MS2	0	84.41962	100	1026.73779296875	1026.73779296875	1	9.37305833333333	926	Depleted_Plasma_HCC_1.raw
False	None	FourierTransform	HCD	MS2	0	84.41962	200	1026.73779296875	2052.4683093075	2	9.38804666666667	927	Depleted_Plasma_HCC_1.raw
False	None	FourierTransform	HCD	MS2	0	84.41962	200	1026.73779296875	3078.19882564625	3	9.38804666666667	927	Depleted_Plasma_HCC_1.raw
False	None	IonTrap	CID	MS2	0	81.91735	100	983.725341796875	983.725341796875	1	9.39348166666667	928	Depleted_Plasma_HCC_1.raw
False	None	FourierTransform	HCD	MS2	0	81.91735	200	983.725341796875	2949.16147213063	3	9.40849	929	Depleted_Plasma_HCC_1.raw
False	None	FourierTransform	HCD	MS2	0	81.91735	200	983.725341796875	1966.44340696375	2	9.40849	929	Depleted_Plasma_HCC_1.raw
False	None	IonTrap	CID	MS2	0	38.44102	100	903.287170410156	903.287170410156	1	9.42133833333333	931	Depleted_Plasma_HCC_1.raw
False	None	FourierTransform	HCD	MS2	0	38.44102	200	903.287170410156	903.287170410156	1	9.43638666666667	932	Depleted_Plasma_HCC_1.raw
False	None	IonTrap	CID	MS2	0	66.39664	100	1033.73229980469	1033.73229980469	1	9.44186166666667	933	Depleted_Plasma_HCC_1.raw
False	None	FourierTransform	HCD	MS2	0	66.39664	200	1033.73229980469	2066.45732297938	2	9.45674666666667	934	Depleted_Plasma_HCC_1.raw
False	None	FourierTransform	HCD	MS2	0	66.39664	200	1033.73229980469	3099.18234615406	3	9.45674666666667	934	Depleted_Plasma_HCC_1.raw
False	None	IonTrap	CID	MS2	0	80.13033	100	1258.37390136719	1258.37390136719	1	9.462145	935	Depleted_Plasma_HCC_1.raw
False	None	FourierTransform	HCD	MS2	0	80.13033	200	1258.37390136719	2515.74052610438	2	9.47696	936	Depleted_Plasma_HCC_1.raw
False	Ambiguous	FourierTransform	HCD	MS2	0	80.13033	200	1258.37390136719	3773.10715084156	3	9.47696	936	Depleted_Plasma_HCC_1.raw
False	Ambiguous	IonTrap	CID	MS2	0		100	1249.69274902344	1249.69274902344	1	9.48235666666667	937	Depleted_Plasma_HCC_1.raw
False	Unambiguous	FourierTransform	HCD	MS2	0		200	1249.69274902344	2498.37822141688	2	9.49709666666667	938	Depleted_Plasma_HCC_1.raw
False	None	FourierTransform	HCD	MS2	0		200	1249.69274902344	3747.06369381031	3	9.49709666666667	938	Depleted_Plasma_HCC_1.raw
False	None	IonTrap	CID	MS2	0	91.41202	100	850.775451660156	850.775451660156	1	9.50255666666667	939	Depleted_Plasma_HCC_1.raw
False	None	FourierTransform	HCD	MS2	0	91.41202	200	850.775451660156	2550.31180172047	3	9.51762166666667	940	Depleted_Plasma_HCC_1.raw
False	None	FourierTransform	HCD	MS2	0	91.41202	200	850.775451660156	1700.54362669031	2	9.51762166666667	940	Depleted_Plasma_HCC_1.raw
False	None	IonTrap	CID	MS2	0	71.13498	100	907.262023925781	907.262023925781	1	9.53114833333333	942	Depleted_Plasma_HCC_1.raw
False	None	FourierTransform	HCD	MS2	0	71.13498	200	907.262023925781	1813.51677122156	2	9.547205	943	Depleted_Plasma_HCC_1.raw
False	None	FourierTransform	HCD	MS2	0	71.13498	200	907.262023925781	2719.77151851734	3	9.547205	943	Depleted_Plasma_HCC_1.raw
False	Unambiguous	IonTrap	CID	MS2	0	33.62144	100	1199.70666503906	1199.70666503906	1	9.55264333333333	944	Depleted_Plasma_HCC_1.raw
False	None	FourierTransform	HCD	MS2	0	33.62144	200	1199.70666503906	2398.40605344813	2	9.56750833333333	945	Depleted_Plasma_HCC_1.raw
False	None	FourierTransform	HCD	MS2	0	33.62144	200	1199.70666503906	3597.10544185719	3	9.56750833333333	945	Depleted_Plasma_HCC_1.raw
False	None	IonTrap	CID	MS2	0	62.8284	100	1276.48657226563	1276.48657226563	1	9.572915	946	Depleted_Plasma_HCC_1.raw
False	None	FourierTransform	HCD	MS2	0	62.8284	200	1276.48657226563	2551.96586790125	2	9.58768333333333	947	Depleted_Plasma_HCC_1.raw
False	None	FourierTransform	HCD	MS2	0	62.8284	200	1276.48657226563	3827.44516353688	3	9.58768333333333	947	Depleted_Plasma_HCC_1.raw
False	None	IonTrap	CID	MS2	0	74.45814	100	846.294860839844	846.294860839844	1	9.59314	948	Depleted_Plasma_HCC_1.raw
False	None	FourierTransform	HCD	MS2	0	74.45814	200	846.294860839844	2536.87002925953	3	9.60816	949	Depleted_Plasma_HCC_1.raw
False	None	FourierTransform	HCD	MS2	0	74.45814	200	846.294860839844	1691.58244504969	2	9.60816	949	Depleted_Plasma_HCC_1.raw
False	None	IonTrap	CID	MS2	0		100	1146.05712890625	1146.05712890625	1	9.61356666666667	950	Depleted_Plasma_HCC_1.raw
False	None	FourierTransform	HCD	MS2	0		200	1146.05712890625	2291.1069811825	2	9.62843333333333	951	Depleted_Plasma_HCC_1.raw
False	None	FourierTransform	HCD	MS2	0		200	1146.05712890625	3436.15683345875	3	9.62843333333333	951	Depleted_Plasma_HCC_1.raw
False	Ambiguous	IonTrap	CID	MS2	0		100	1172.58459472656	1172.58459472656	1	9.64266666666667	953	Depleted_Plasma_HCC_1.raw
False	Ambiguous	IonTrap	CID	MS2	0	35.73441	100	1220.60766601563	1220.60766601563	1	9.66397666666667	955	Depleted_Plasma_HCC_1.raw
False	None	FourierTransform	HCD	MS2	0	35.73441	200	1220.60766601563	2440.20805540125	2	9.67873833333333	956	Depleted_Plasma_HCC_1.raw
False	Ambiguous	FourierTransform	HCD	MS2	0	35.73441	200	1220.60766601563	3659.80844478688	3	9.67873833333333	956	Depleted_Plasma_HCC_1.raw
False	Ambiguous	IonTrap	CID	MS2	0		100	1164.59802246094	1164.59802246094	1	9.68414833333333	957	Depleted_Plasma_HCC_1.raw
False	Ambiguous	FourierTransform	HCD	MS2	0		200	1164.59802246094	2328.18876829188	2	9.69898666666667	958	Depleted_Plasma_HCC_1.raw
False	None	FourierTransform	HCD	MS2	0		200	1164.59802246094	3491.77951412281	3	9.69898666666667	958	Depleted_Plasma_HCC_1.raw
False	None	IonTrap	CID	MS2	0	73.47829	100	957.771362304688	957.771362304688	1	9.70444	959	Depleted_Plasma_HCC_1.raw
False	None	FourierTransform	HCD	MS2	0	73.47829	200	957.771362304688	1914.53544797938	2	9.71939333333333	960	Depleted_Plasma_HCC_1.raw
False	None	FourierTransform	HCD	MS2	0	73.47829	200	957.771362304688	2871.29953365406	3	9.71939333333333	960	Depleted_Plasma_HCC_1.raw
False	Unambiguous	IonTrap	CID	MS2	0		100	1149.69458007813	1149.69458007813	1	9.72480333333333	961	Depleted_Plasma_HCC_1.raw
False	None	FourierTransform	HCD	MS2	0		200	1149.69458007813	2298.38188352625	2	9.739765	962	Depleted_Plasma_HCC_1.raw
False	None	FourierTransform	HCD	MS2	0		200	1149.69458007813	3447.06918697438	3	9.739765	962	Depleted_Plasma_HCC_1.raw
False	Unambiguous	IonTrap	CID	MS2	0	73.86626	100	1131.43762207031	1131.43762207031	1	9.75444666666667	964	Depleted_Plasma_HCC_1.raw
False	None	FourierTransform	HCD	MS2	0	73.86626	200	1131.43762207031	2261.86796751063	2	9.77037833333333	965	Depleted_Plasma_HCC_1.raw
False	None	FourierTransform	HCD	MS2	0	73.86626	200	1131.43762207031	3392.29831295094	3	9.77037833333333	965	Depleted_Plasma_HCC_1.raw
False	Unambiguous	IonTrap	CID	MS2	0	0	100	1304.64636230469	1304.64636230469	1	9.77581666666667	966	Depleted_Plasma_HCC_1.raw
False	Ambiguous	FourierTransform	HCD	MS2	0	0	200	1304.64636230469	3911.92453365406	3	9.79053666666667	967	Depleted_Plasma_HCC_1.raw
False	Unambiguous	FourierTransform	HCD	MS2	0	0	200	1304.64636230469	2608.28544797938	2	9.79053666666667	967	Depleted_Plasma_HCC_1.raw
False	Ambiguous	IonTrap	CID	MS2	0	68.33418	100	1251.69995117188	1251.69995117188	1	9.795935	968	Depleted_Plasma_HCC_1.raw
False	None	FourierTransform	HCD	MS2	0	68.33418	200	1251.69995117188	2502.39262571375	2	9.81072333333333	969	Depleted_Plasma_HCC_1.raw
False	None	FourierTransform	HCD	MS2	0	68.33418	200	1251.69995117188	3753.08530025563	3	9.81072333333333	969	Depleted_Plasma_HCC_1.raw
False	None	IonTrap	CID	MS2	0	92.28603	100	848.296936035156	848.296936035156	1	9.81616833333333	970	Depleted_Plasma_HCC_1.raw
False	None	FourierTransform	HCD	MS2	0	92.28603	200	848.296936035156	1695.58659544031	2	9.831175	971	Depleted_Plasma_HCC_1.raw
False	None	FourierTransform	HCD	MS2	0	92.28603	200	848.296936035156	2542.87625484547	3	9.831175	971	Depleted_Plasma_HCC_1.raw
False	Unambiguous	IonTrap	CID	MS2	0	63.46899	100	1188.7060546875	1188.7060546875	1	9.836585	972	Depleted_Plasma_HCC_1.raw
False	None	FourierTransform	HCD	MS2	0	63.46899	200	1188.7060546875	2376.404832745	2	9.851415	973	Depleted_Plasma_HCC_1.raw
False	None	FourierTransform	HCD	MS2	0	63.46899	200	1188.7060546875	3564.1036108025	3	9.851415	973	Depleted_Plasma_HCC_1.raw
False	None	IonTrap	CID	MS2	0	34.45205	100	815.216003417969	815.216003417969	1	9.86549666666667	975	Depleted_Plasma_HCC_1.raw
False	None	FourierTransform	HCD	MS2	0	34.45205	200	815.216003417969	815.216003417969	1	9.880575	976	Depleted_Plasma_HCC_1.raw
False	Unambiguous	IonTrap	CID	MS2	0	0	100	1136.76049804688	1136.76049804688	1	9.88603833333333	977	Depleted_Plasma_HCC_1.raw
False	None	FourierTransform	HCD	MS2	0	0	200	1136.76049804688	2272.51371946375	2	9.90086166666667	978	Depleted_Plasma_HCC_1.raw
False	None	FourierTransform	HCD	MS2	0	0	200	1136.76049804688	3408.26694088063	3	9.90086166666667	978	Depleted_Plasma_HCC_1.raw
False	None	IonTrap	CID	MS2	0		100	1068.81494140625	1068.81494140625	1	9.906405	979	Depleted_Plasma_HCC_1.raw
False	None	FourierTransform	HCD	MS2	0		200	1068.81494140625	2136.6226061825	2	9.92131666666667	980	Depleted_Plasma_HCC_1.raw
False	Unambiguous	FourierTransform	HCD	MS2	0		200	1068.81494140625	3204.43027095875	3	9.92131666666667	980	Depleted_Plasma_HCC_1.raw
False	None	IonTrap	CID	MS2	0		100	986.745666503906	986.745666503906	1	9.926755	981	Depleted_Plasma_HCC_1.raw
False	None	FourierTransform	HCD	MS2	0		200	986.745666503906	1972.48405637781	2	9.94167	982	Depleted_Plasma_HCC_1.raw
False	None	FourierTransform	HCD	MS2	0		200	986.745666503906	2958.22244625172	3	9.94167	982	Depleted_Plasma_HCC_1.raw
False	Unambiguous	IonTrap	CID	MS2	0	0	100	1087.63439941406	1087.63439941406	1	9.9471	983	Depleted_Plasma_HCC_1.raw
False	None	FourierTransform	HCD	MS2	0	0	200	1087.63439941406	3260.88864498219	3	9.962005	984	Depleted_Plasma_HCC_1.raw
False	None	FourierTransform	HCD	MS2	0	0	200	1087.63439941406	2174.26152219813	2	9.962005	984	Depleted_Plasma_HCC_1.raw
False	None	IonTrap	CID	MS2	0	53.97112	100	920.312194824219	920.312194824219	1	9.97617666666667	986	Depleted_Plasma_HCC_1.raw
False	None	FourierTransform	HCD	MS2	0	53.97112	200	920.312194824219	1839.61711301844	2	9.99221166666667	987	Depleted_Plasma_HCC_1.raw
False	None	FourierTransform	HCD	MS2	0	53.97112	200	920.312194824219	2758.92203121266	3	9.99221166666667	987	Depleted_Plasma_HCC_1.raw
False	None	IonTrap	CID	MS2	0	49.32304	100	1118.77868652344	1118.77868652344	1	9.997675	988	Depleted_Plasma_HCC_1.raw
False	None	FourierTransform	HCD	MS2	0	49.32304	200	1118.77868652344	2236.55009641688	2	10.0125433333333	989	Depleted_Plasma_HCC_1.raw
False	None	FourierTransform	HCD	MS2	0	49.32304	200	1118.77868652344	3354.32150631031	3	10.0125433333333	989	Depleted_Plasma_HCC_1.raw
False	None	IonTrap	CID	MS2	0	80.89756	100	876.765625	876.765625	1	10.0179883333333	990	Depleted_Plasma_HCC_1.raw
False	None	FourierTransform	HCD	MS2	0	80.89756	200	876.765625	1752.52397337	2	10.033025	991	Depleted_Plasma_HCC_1.raw
False	Ambiguous	FourierTransform	HCD	MS2	0	80.89756	200	876.765625	2628.28232174	3	10.033025	991	Depleted_Plasma_HCC_1.raw
False	Unambiguous	IonTrap	CID	MS2	0		100	1059.59741210938	1059.59741210938	1	10.038445	992	Depleted_Plasma_HCC_1.raw
False	None	FourierTransform	HCD	MS2	0		200	1059.59741210938	3176.77768306813	3	10.053335	993	Depleted_Plasma_HCC_1.raw
False	None	FourierTransform	HCD	MS2	0		200	1059.59741210938	2118.18754758875	2	10.053335	993	Depleted_Plasma_HCC_1.raw
False	Unambiguous	IonTrap	CID	MS2	0	76.23861	100	1048.68017578125	1048.68017578125	1	10.05876	994	Depleted_Plasma_HCC_1.raw
False	None	FourierTransform	HCD	MS2	0	76.23861	200	1048.68017578125	2096.3530749325	2	10.0738033333333	995	Depleted_Plasma_HCC_1.raw
False	None	FourierTransform	HCD	MS2	0	76.23861	200	1048.68017578125	3144.02597408375	3	10.0738033333333	995	Depleted_Plasma_HCC_1.raw
False	Unambiguous	IonTrap	CID	MS2	0	0	100	1002.62316894531	1002.62316894531	1	10.08714	997	Depleted_Plasma_HCC_1.raw
False	None	FourierTransform	HCD	MS2	0	0	200	1002.62316894531	2004.23906126063	2	10.1020616666667	998	Depleted_Plasma_HCC_1.raw
False	None	FourierTransform	HCD	MS2	0	0	200	1002.62316894531	3005.85495357594	3	10.1020616666667	998	Depleted_Plasma_HCC_1.raw
False	None	IonTrap	CID	MS2	0		100	1300.26696777344	1300.26696777344	1	10.1075016666667	999	Depleted_Plasma_HCC_1.raw
False	None	FourierTransform	HCD	MS2	0		200	1300.26696777344	2599.52665891688	2	10.12225	1000	Depleted_Plasma_HCC_1.raw
False	None	FourierTransform	HCD	MS2	0		200	1300.26696777344	3898.78635006031	3	10.12225	1000	Depleted_Plasma_HCC_1.raw
False	Unambiguous	IonTrap	CID	MS2	0	46.56201	100	1254.70568847656	1254.70568847656	1	10.1276483333333	1001	Depleted_Plasma_HCC_1.raw
False	None	FourierTransform	HCD	MS2	0	46.56201	200	1254.70568847656	2508.40410032313	2	10.14244	1002	Depleted_Plasma_HCC_1.raw
False	Unambiguous	FourierTransform	HCD	MS2	0	46.56201	200	1254.70568847656	3762.10251216969	3	10.14244	1002	Depleted_Plasma_HCC_1.raw
False	Unambiguous	IonTrap	CID	MS2	0		100	1141.65954589844	2282.31181516688	2	10.1478466666667	1003	Depleted_Plasma_HCC_1.raw
False	Unambiguous	IonTrap	CID	MS2	0		100	1141.65954589844	3422.96408443531	3	10.1478466666667	1003	Depleted_Plasma_HCC_1.raw
False	None	FourierTransform	HCD	MS2	0		200	1141.65954589844	2282.31181516688	2	10.1626816666667	1004	Depleted_Plasma_HCC_1.raw
False	None	FourierTransform	HCD	MS2	0		200	1141.65954589844	3422.96408443531	3	10.1626816666667	1004	Depleted_Plasma_HCC_1.raw
False	Unambiguous	IonTrap	CID	MS2	0	60.922	100	1179.56323242188	1179.56323242188	1	10.1680816666667	1005	Depleted_Plasma_HCC_1.raw
False	None	FourierTransform	HCD	MS2	0	60.922	200	1179.56323242188	2358.11918821375	2	10.1829283333333	1006	Depleted_Plasma_HCC_1.raw
False	None	FourierTransform	HCD	MS2	0	60.922	200	1179.56323242188	3536.67514400563	3	10.1829283333333	1006	Depleted_Plasma_HCC_1.raw
False	None	IonTrap	CID	MS2	0	72.85305	100	907.260681152344	907.260681152344	1	10.1981033333333	1008	Depleted_Plasma_HCC_1.raw
False	None	FourierTransform	HCD	MS2	0	72.85305	200	907.260681152344	2719.76749019703	3	10.21311	1009	Depleted_Plasma_HCC_1.raw
False	None	FourierTransform	HCD	MS2	0	72.85305	200	907.260681152344	1813.51408567469	2	10.21311	1009	Depleted_Plasma_HCC_1.raw
False	Unambiguous	IonTrap	CID	MS2	0	53.16125	100	1318.54162597656	1318.54162597656	1	10.2185633333333	1010	Depleted_Plasma_HCC_1.raw
False	None	FourierTransform	HCD	MS2	0	53.16125	200	1318.54162597656	1318.54162597656	1	10.2332683333333	1011	Depleted_Plasma_HCC_1.raw
False	None	IonTrap	CID	MS2	0		100	1123.79260253906	1123.79260253906	1	10.2386816666667	1012	Depleted_Plasma_HCC_1.raw
False	None	FourierTransform	HCD	MS2	0		200	1123.79260253906	2246.57792844813	2	10.2536666666667	1013	Depleted_Plasma_HCC_1.raw
False	None	FourierTransform	HCD	MS2	0		200	1123.79260253906	3369.36325435719	3	10.2536666666667	1013	Depleted_Plasma_HCC_1.raw
False	None	IonTrap	CID	MS2	0		100	981.784057617188	981.784057617188	1	10.25911	1014	Depleted_Plasma_HCC_1.raw
False	None	FourierTransform	HCD	MS2	0		200	981.784057617188	1962.56083860438	2	10.2740316666667	1015	Depleted_Plasma_HCC_1.raw
False	Unambiguous	FourierTransform	HCD	MS2	0		200	981.784057617188	2943.33761959156	3	10.2740316666667	1015	Depleted_Plasma_HCC_1.raw
False	None	IonTrap	CID	MS2	0	78.15099	100	977.775756835938	977.775756835938	1	10.27947	1016	Depleted_Plasma_HCC_1.raw
False	None	FourierTransform	HCD	MS2	0	78.15099	200	977.775756835938	2931.31271724781	3	10.2944516666667	1017	Depleted_Plasma_HCC_1.raw
False	None	FourierTransform	HCD	MS2	0	78.15099	200	977.775756835938	1954.54423704188	2	10.2944516666667	1017	Depleted_Plasma_HCC_1.raw
False	None	IonTrap	CID	MS2	0	92.4304	100	831.265991210938	831.265991210938	1	10.3096133333333	1019	Depleted_Plasma_HCC_1.raw
False	None	FourierTransform	HCD	MS2	0	92.4304	200	831.265991210938	1661.52470579188	2	10.3257066666667	1020	Depleted_Plasma_HCC_1.raw
False	None	FourierTransform	HCD	MS2	0	92.4304	200	831.265991210938	2491.78342037281	3	10.3257066666667	1020	Depleted_Plasma_HCC_1.raw
False	None	IonTrap	CID	MS2	0	45.53297	100	890.234619140625	890.234619140625	1	10.3312183333333	1021	Depleted_Plasma_HCC_1.raw
False	None	FourierTransform	HCD	MS2	0	45.53297	200	890.234619140625	890.234619140625	1	10.3462116666667	1022	Depleted_Plasma_HCC_1.raw
False	Unambiguous	IonTrap	CID	MS2	0	0	100	1357.568359375	1357.568359375	1	10.3516033333333	1023	Depleted_Plasma_HCC_1.raw
False	Unambiguous	IonTrap	CID	MS2	0		100	1406.61645507813	2812.22563352625	2	10.3717083333333	1025	Depleted_Plasma_HCC_1.raw
False	Unambiguous	IonTrap	CID	MS2	0		100	1406.61645507813	4217.83481197438	3	10.3717083333333	1025	Depleted_Plasma_HCC_1.raw
False	None	FourierTransform	HCD	MS2	0		200	1406.61645507813	2812.22563352625	2	10.386345	1026	Depleted_Plasma_HCC_1.raw
False	None	FourierTransform	HCD	MS2	0		200	1406.61645507813	4217.83481197438	3	10.386345	1026	Depleted_Plasma_HCC_1.raw
False	Unambiguous	IonTrap	CID	MS2	0		100	1054.63781738281	3161.89889888844	3	10.391765	1027	Depleted_Plasma_HCC_1.raw
False	Unambiguous	IonTrap	CID	MS2	0		100	1054.63781738281	2108.26835813563	2	10.391765	1027	Depleted_Plasma_HCC_1.raw
False	None	FourierTransform	HCD	MS2	0		200	1054.63781738281	2108.26835813563	2	10.4067016666667	1028	Depleted_Plasma_HCC_1.raw
False	None	FourierTransform	HCD	MS2	0		200	1054.63781738281	3161.89889888844	3	10.4067016666667	1028	Depleted_Plasma_HCC_1.raw
False	Unambiguous	IonTrap	CID	MS2	0	40.39093	100	1271.60266113281	1271.60266113281	1	10.4219933333333	1030	Depleted_Plasma_HCC_1.raw
False	None	FourierTransform	HCD	MS2	0	40.39093	200	1271.60266113281	2542.19804563563	2	10.436765	1031	Depleted_Plasma_HCC_1.raw
False	Unambiguous	FourierTransform	HCD	MS2	0	40.39093	200	1271.60266113281	3812.79343013844	3	10.436765	1031	Depleted_Plasma_HCC_1.raw
False	None	IonTrap	CID	MS2	0	61.79873	100	846.295959472656	846.295959472656	1	10.4422716666667	1032	Depleted_Plasma_HCC_1.raw
False	None	FourierTransform	HCD	MS2	0	61.79873	200	846.295959472656	1691.58464231531	2	10.4573	1033	Depleted_Plasma_HCC_1.raw
False	None	FourierTransform	HCD	MS2	0	61.79873	200	846.295959472656	2536.87332515797	3	10.4573	1033	Depleted_Plasma_HCC_1.raw
False	Unambiguous	IonTrap	CID	MS2	0	0	100	1006.53271484375	1006.53271484375	1	10.4627266666667	1034	Depleted_Plasma_HCC_1.raw
False	None	FourierTransform	HCD	MS2	0	0	200	1006.53271484375	3017.58359127125	3	10.4777	1035	Depleted_Plasma_HCC_1.raw
False	None	FourierTransform	HCD	MS2	0	0	200	1006.53271484375	2012.0581530575	2	10.4777	1035	Depleted_Plasma_HCC_1.raw
False	Unambiguous	IonTrap	CID	MS2	0	49.94336	100	1155.60144042969	1155.60144042969	1	10.4831033333333	1036	Depleted_Plasma_HCC_1.raw
False	None	FourierTransform	HCD	MS2	0	49.94336	200	1155.60144042969	2310.19560422938	2	10.4979183333333	1037	Depleted_Plasma_HCC_1.raw
False	None	FourierTransform	HCD	MS2	0	49.94336	200	1155.60144042969	3464.78976802906	3	10.4979183333333	1037	Depleted_Plasma_HCC_1.raw
False	Ambiguous	IonTrap	CID	MS2	0		100	1057.52941894531	1057.52941894531	1	10.5033533333333	1038	Depleted_Plasma_HCC_1.raw
False	Unambiguous	FourierTransform	HCD	MS2	0		200	1057.52941894531	2114.05156126063	2	10.5182966666667	1039	Depleted_Plasma_HCC_1.raw
False	Unambiguous	FourierTransform	HCD	MS2	0		200	1057.52941894531	3170.57370357594	3	10.5182966666667	1039	Depleted_Plasma_HCC_1.raw
False	None	IonTrap	CID	MS2	0	10.26481	100	920.313781738281	920.313781738281	1	10.533615	1041	Depleted_Plasma_HCC_1.raw
False	None	FourierTransform	HCD	MS2	0	10.26481	200	920.313781738281	920.313781738281	1	10.549705	1042	Depleted_Plasma_HCC_1.raw
False	None	IonTrap	CID	MS2	0	0	100	1128.919921875	2256.83256712	2	10.5551783333333	1043	Depleted_Plasma_HCC_1.raw
False	None	FourierTransform	HCD	MS2	0	0	200	1128.919921875	2256.83256712	2	10.57001	1044	Depleted_Plasma_HCC_1.raw
False	None	IonTrap	CID	MS2	0	72.74936	100	1258.48583984375	1258.48583984375	1	10.5754083333333	1045	Depleted_Plasma_HCC_1.raw
False	None	FourierTransform	HCD	MS2	0	72.74936	200	1258.48583984375	2515.9644030575	2	10.5902916666667	1046	Depleted_Plasma_HCC_1.raw
False	None	FourierTransform	HCD	MS2	0	72.74936	200	1258.48583984375	3773.44296627125	3	10.5902916666667	1046	Depleted_Plasma_HCC_1.raw
False	None	IonTrap	CID	MS2	0	0	100	1289.49389648438	1289.49389648438	1	10.595685	1047	Depleted_Plasma_HCC_1.raw
False	None	FourierTransform	HCD	MS2	0	0	200	1289.49389648438	1289.49389648438	1	10.610405	1048	Depleted_Plasma_HCC_1.raw
False	Unambiguous	IonTrap	CID	MS2	0	0	100	1247.59045410156	1247.59045410156	1	10.6158033333333	1049	Depleted_Plasma_HCC_1.raw
False	Ambiguous	FourierTransform	HCD	MS2	0	0	200	1247.59045410156	2494.17363157313	2	10.6305966666667	1050	Depleted_Plasma_HCC_1.raw
False	Ambiguous	FourierTransform	HCD	MS2	0	0	200	1247.59045410156	3740.75680904469	3	10.6305966666667	1050	Depleted_Plasma_HCC_1.raw
False	None	IonTrap	CID	MS2	0	22.75286	100	920.312072753906	920.312072753906	1	10.6458266666667	1052	Depleted_Plasma_HCC_1.raw
False	None	FourierTransform	HCD	MS2	0	22.75286	200	920.312072753906	920.312072753906	1	10.6618716666667	1053	Depleted_Plasma_HCC_1.raw
False	Unambiguous	IonTrap	CID	MS2	0	51.58287	100	1082.64416503906	1082.64416503906	1	10.6673416666667	1054	Depleted_Plasma_HCC_1.raw
False	None	FourierTransform	HCD	MS2	0	51.58287	200	1082.64416503906	3245.91794185719	3	10.6821983333333	1055	Depleted_Plasma_HCC_1.raw
False	Unambiguous	FourierTransform	HCD	MS2	0	51.58287	200	1082.64416503906	2164.28105344813	2	10.6821983333333	1055	Depleted_Plasma_HCC_1.raw
False	None	IonTrap	CID	MS2	0	26.21115	100	1276.48559570313	1276.48559570313	1	10.6875983333333	1056	Depleted_Plasma_HCC_1.raw
False	None	FourierTransform	HCD	MS2	0	26.21115	200	1276.48559570313	2551.96391477625	2	10.7023766666667	1057	Depleted_Plasma_HCC_1.raw
False	None	FourierTransform	HCD	MS2	0	26.21115	200	1276.48559570313	3827.44223384938	3	10.7023766666667	1057	Depleted_Plasma_HCC_1.raw
False	Unambiguous	IonTrap	CID	MS2	0	74.63182	100	996.611938476563	996.611938476563	1	10.7077983333333	1058	Depleted_Plasma_HCC_1.raw
False	None	FourierTransform	HCD	MS2	0	74.63182	200	996.611938476563	1992.21660032313	2	10.7227	1059	Depleted_Plasma_HCC_1.raw
False	None	FourierTransform	HCD	MS2	0	74.63182	200	996.611938476563	2987.82126216969	3	10.7227	1059	Depleted_Plasma_HCC_1.raw
False	None	IonTrap	CID	MS2	0		100	1064.806640625	1064.806640625	1	10.7281283333333	1060	Depleted_Plasma_HCC_1.raw
False	None	FourierTransform	HCD	MS2	0		200	1064.806640625	2128.60600462	2	10.743045	1061	Depleted_Plasma_HCC_1.raw
False	None	FourierTransform	HCD	MS2	0		200	1064.806640625	3192.405368615	3	10.743045	1061	Depleted_Plasma_HCC_1.raw
False	Unambiguous	IonTrap	CID	MS2	0	58.9263	100	1115.65112304688	1115.65112304688	1	10.7585916666667	1063	Depleted_Plasma_HCC_1.raw
False	None	FourierTransform	HCD	MS2	0	58.9263	200	1115.65112304688	2230.29496946375	2	10.774545	1064	Depleted_Plasma_HCC_1.raw
False	None	FourierTransform	HCD	MS2	0	58.9263	200	1115.65112304688	3344.93881588063	3	10.774545	1064	Depleted_Plasma_HCC_1.raw
False	Unambiguous	IonTrap	CID	MS2	0	0	100	1204.6845703125	1204.6845703125	1	10.7799866666667	1065	Depleted_Plasma_HCC_1.raw
False	Unambiguous	FourierTransform	HCD	MS2	0	0	200	1204.6845703125	2408.361863995	2	10.7947533333333	1066	Depleted_Plasma_HCC_1.raw
False	None	FourierTransform	HCD	MS2	0	0	200	1204.6845703125	3612.0391576775	3	10.7947533333333	1066	Depleted_Plasma_HCC_1.raw
False	None	IonTrap	CID	MS2	0	71.49065	100	877.759155273438	877.759155273438	1	10.8002116666667	1067	Depleted_Plasma_HCC_1.raw
False	None	FourierTransform	HCD	MS2	0	71.49065	200	877.759155273438	877.759155273438	1	10.8152633333333	1068	Depleted_Plasma_HCC_1.raw
False	None	IonTrap	CID	MS2	0	0	100	1022.67279052734	1022.67279052734	1	10.8206866666667	1069	Depleted_Plasma_HCC_1.raw
False	None	FourierTransform	HCD	MS2	0	0	200	1022.67279052734	2044.33830442469	2	10.83557	1070	Depleted_Plasma_HCC_1.raw
False	None	FourierTransform	HCD	MS2	0	0	200	1022.67279052734	3066.00381832203	3	10.83557	1070	Depleted_Plasma_HCC_1.raw
False	None	IonTrap	CID	MS2	0		100	991.729309082031	991.729309082031	1	10.8410066666667	1071	Depleted_Plasma_HCC_1.raw
False	None	FourierTransform	HCD	MS2	0		200	991.729309082031	2973.17337398609	3	10.8559633333333	1072	Depleted_Plasma_HCC_1.raw
False	None	FourierTransform	HCD	MS2	0		200	991.729309082031	1982.45134153406	2	10.8559633333333	1072	Depleted_Plasma_HCC_1.raw
False	None	IonTrap	CID	MS2	0	27.04509	100	906.263488769531	906.263488769531	1	10.8701783333333	1074	Depleted_Plasma_HCC_1.raw
False	None	FourierTransform	HCD	MS2	0	27.04509	200	906.263488769531	906.263488769531	1	10.8862066666667	1075	Depleted_Plasma_HCC_1.raw
False	None	IonTrap	CID	MS2	0	60.39761	100	955.742797851563	955.742797851563	1	10.8918366666667	1076	Depleted_Plasma_HCC_1.raw
False	None	FourierTransform	HCD	MS2	0	60.39761	200	955.742797851563	1910.47831907313	2	10.906835	1077	Depleted_Plasma_HCC_1.raw
False	None	FourierTransform	HCD	MS2	0	60.39761	200	955.742797851563	2865.21384029469	3	10.906835	1077	Depleted_Plasma_HCC_1.raw
False	None	IonTrap	CID	MS2	0	67.86529	100	924.6904296875	924.6904296875	1	10.9122833333333	1078	Depleted_Plasma_HCC_1.raw
False	None	FourierTransform	HCD	MS2	0	67.86529	200	924.6904296875	1848.373582745	2	10.927405	1079	Depleted_Plasma_HCC_1.raw
False	None	FourierTransform	HCD	MS2	0	67.86529	200	924.6904296875	2772.0567358025	3	10.927405	1079	Depleted_Plasma_HCC_1.raw
False	Unambiguous	IonTrap	CID	MS2	0	0	100	1392.57043457031	1392.57043457031	1	10.9327883333333	1080	Depleted_Plasma_HCC_1.raw
False	None	FourierTransform	HCD	MS2	0	0	200	1392.57043457031	4175.69675045094	3	10.9474683333333	1081	Depleted_Plasma_HCC_1.raw
False	None	FourierTransform	HCD	MS2	0	0	200	1392.57043457031	2784.13359251063	2	10.9474683333333	1081	Depleted_Plasma_HCC_1.raw
False	Ambiguous	IonTrap	CID	MS2	0		100	1230.73376464844	1230.73376464844	1	10.9528583333333	1082	Depleted_Plasma_HCC_1.raw
False	None	FourierTransform	HCD	MS2	0		200	1230.73376464844	2460.46025266688	2	10.9676616666667	1083	Depleted_Plasma_HCC_1.raw
False	None	FourierTransform	HCD	MS2	0		200	1230.73376464844	3690.18674068531	3	10.9676616666667	1083	Depleted_Plasma_HCC_1.raw
False	None	IonTrap	CID	MS2	0	78.70412	100	890.236633300781	890.236633300781	1	10.9818816666667	1085	Depleted_Plasma_HCC_1.raw
False	None	FourierTransform	HCD	MS2	0	78.70412	200	890.236633300781	1779.46598997156	2	10.9968866666667	1086	Depleted_Plasma_HCC_1.raw
False	None	FourierTransform	HCD	MS2	0	78.70412	200	890.236633300781	2668.69534664234	3	10.9968866666667	1086	Depleted_Plasma_HCC_1.raw
False	None	IonTrap	CID	MS2	0	81.52081	100	882.736877441406	882.736877441406	1	11.0023916666667	1087	Depleted_Plasma_HCC_1.raw
False	None	FourierTransform	HCD	MS2	0	81.52081	200	882.736877441406	1764.46647825281	2	11.0173783333333	1088	Depleted_Plasma_HCC_1.raw
False	None	FourierTransform	HCD	MS2	0	81.52081	200	882.736877441406	2646.19607906422	3	11.0173783333333	1088	Depleted_Plasma_HCC_1.raw
False	None	IonTrap	CID	MS2	0	0	100	867.813171386719	867.813171386719	1	11.0228283333333	1089	Depleted_Plasma_HCC_1.raw
False	None	FourierTransform	HCD	MS2	0	0	200	867.813171386719	2601.42496090016	3	11.037875	1090	Depleted_Plasma_HCC_1.raw
False	None	FourierTransform	HCD	MS2	0	0	200	867.813171386719	1734.61906614344	2	11.037875	1090	Depleted_Plasma_HCC_1.raw
False	Unambiguous	IonTrap	CID	MS2	0		100	1567.41870117188	3133.83012571375	2	11.0432466666667	1091	Depleted_Plasma_HCC_1.raw
False	Ambiguous	IonTrap	CID	MS2	0		100	1567.41870117188	4700.24155025563	3	11.0432466666667	1091	Depleted_Plasma_HCC_1.raw
False	None	FourierTransform	HCD	MS2	0		200	1567.41870117188	3133.83012571375	2	11.0577783333333	1092	Depleted_Plasma_HCC_1.raw
False	None	FourierTransform	HCD	MS2	0		200	1567.41870117188	4700.24155025563	3	11.0577783333333	1092	Depleted_Plasma_HCC_1.raw
False	Unambiguous	IonTrap	CID	MS2	0		100	1320.62902832031	1320.62902832031	1	11.0631683333333	1093	Depleted_Plasma_HCC_1.raw
False	None	FourierTransform	HCD	MS2	0		200	1320.62902832031	2640.25078001063	2	11.0779216666667	1094	Depleted_Plasma_HCC_1.raw
False	Unambiguous	FourierTransform	HCD	MS2	0		200	1320.62902832031	3959.87253170094	3	11.0779216666667	1094	Depleted_Plasma_HCC_1.raw
False	None	IonTrap	CID	MS2	0	59.14639	100	846.293640136719	846.293640136719	1	11.093105	1096	Depleted_Plasma_HCC_1.raw
False	None	FourierTransform	HCD	MS2	0	59.14639	200	846.293640136719	1691.58000364344	2	11.108275	1097	Depleted_Plasma_HCC_1.raw
False	None	FourierTransform	HCD	MS2	0	59.14639	200	846.293640136719	2536.86636715016	3	11.108275	1097	Depleted_Plasma_HCC_1.raw
False	None	IonTrap	CID	MS2	0		100	1051.79089355469	1051.79089355469	1	11.1137633333333	1098	Depleted_Plasma_HCC_1.raw
False	None	FourierTransform	HCD	MS2	0		200	1051.79089355469	2102.57451047938	2	11.1286533333333	1099	Depleted_Plasma_HCC_1.raw
False	None	FourierTransform	HCD	MS2	0		200	1051.79089355469	3153.35812740406	3	11.1286533333333	1099	Depleted_Plasma_HCC_1.raw
False	None	IonTrap	CID	MS2	0	18.6758	100	1047.89440917969	2094.78154172938	2	11.1340783333333	1100	Depleted_Plasma_HCC_1.raw
False	None	FourierTransform	HCD	MS2	0	18.6758	200	1047.89440917969	2094.78154172938	2	11.149015	1101	Depleted_Plasma_HCC_1.raw
False	Ambiguous	IonTrap	CID	MS2	0	0	100	1357.58911132813	1357.58911132813	1	11.154415	1102	Depleted_Plasma_HCC_1.raw
False	None	FourierTransform	HCD	MS2	0	0	200	1357.58911132813	1357.58911132813	1	11.1690933333333	1103	Depleted_Plasma_HCC_1.raw
False	None	IonTrap	CID	MS2	0		100	1017.71240234375	1017.71240234375	1	11.174515	1104	Depleted_Plasma_HCC_1.raw
False	None	FourierTransform	HCD	MS2	0		200	1017.71240234375	2034.4175280575	2	11.189455	1105	Depleted_Plasma_HCC_1.raw
False	None	FourierTransform	HCD	MS2	0		200	1017.71240234375	3051.12265377125	3	11.189455	1105	Depleted_Plasma_HCC_1.raw
False	None	IonTrap	CID	MS2	0	22.50396	100	1128.92297363281	2256.83867063563	2	11.2035966666667	1107	Depleted_Plasma_HCC_1.raw
False	None	FourierTransform	HCD	MS2	0	22.50396	200	1128.92297363281	2256.83867063563	2	11.2195383333333	1108	Depleted_Plasma_HCC_1.raw
False	None	IonTrap	CID	MS2	0	64.65083	100	829.267883300781	1657.52848997156	2	11.2250566666667	1109	Depleted_Plasma_HCC_1.raw
False	None	FourierTransform	HCD	MS2	0	64.65083	200	829.267883300781	1657.52848997156	2	11.2394466666667	1110	Depleted_Plasma_HCC_1.raw
False	Ambiguous	IonTrap	CID	MS2	0		100	1270.52624511719	1270.52624511719	1	11.2448416666667	1111	Depleted_Plasma_HCC_1.raw
False	None	FourierTransform	HCD	MS2	0		200	1270.52624511719	1270.52624511719	1	11.259685	1112	Depleted_Plasma_HCC_1.raw
False	None	IonTrap	CID	MS2	0	72.19352	100	903.287719726563	903.287719726563	1	11.2651366666667	1113	Depleted_Plasma_HCC_1.raw
False	None	FourierTransform	HCD	MS2	0	72.19352	200	903.287719726563	1805.56816282313	2	11.2802183333333	1114	Depleted_Plasma_HCC_1.raw
False	None	FourierTransform	HCD	MS2	0	72.19352	200	903.287719726563	2707.84860591969	3	11.2802183333333	1114	Depleted_Plasma_HCC_1.raw
False	Unambiguous	IonTrap	CID	MS2	0		100	1283.69946289063	1283.69946289063	1	11.2856083333333	1115	Depleted_Plasma_HCC_1.raw
False	None	FourierTransform	HCD	MS2	0		200	1283.69946289063	2566.39164915125	2	11.3004016666667	1116	Depleted_Plasma_HCC_1.raw
False	None	FourierTransform	HCD	MS2	0		200	1283.69946289063	3849.08383541188	3	11.3004016666667	1116	Depleted_Plasma_HCC_1.raw
False	None	IonTrap	CID	MS2	0	50.54776	100	921.314208984375	921.314208984375	1	11.31563	1118	Depleted_Plasma_HCC_1.raw
False	None	FourierTransform	HCD	MS2	0	50.54776	200	921.314208984375	921.314208984375	1	11.3317066666667	1119	Depleted_Plasma_HCC_1.raw
False	Unambiguous	IonTrap	CID	MS2	0	55.49709	100	1104.51574707031	1104.51574707031	1	11.3371783333333	1120	Depleted_Plasma_HCC_1.raw
False	None	FourierTransform	HCD	MS2	0	55.49709	200	1104.51574707031	2208.02421751063	2	11.3520283333333	1121	Depleted_Plasma_HCC_1.raw
False	None	FourierTransform	HCD	MS2	0	55.49709	200	1104.51574707031	3311.53268795094	3	11.3520283333333	1121	Depleted_Plasma_HCC_1.raw
False	Ambiguous	IonTrap	CID	MS2	0	0	100	1228.56945800781	1228.56945800781	1	11.35742	1122	Depleted_Plasma_HCC_1.raw
False	Unambiguous	FourierTransform	HCD	MS2	0	0	200	1228.56945800781	2456.13163938563	2	11.3722433333333	1123	Depleted_Plasma_HCC_1.raw
False	Unambiguous	FourierTransform	HCD	MS2	0	0	200	1228.56945800781	3683.69382076344	3	11.3722433333333	1123	Depleted_Plasma_HCC_1.raw
False	Unambiguous	IonTrap	CID	MS2	0	0	100	1329.64440917969	1329.64440917969	1	11.3776383333333	1124	Depleted_Plasma_HCC_1.raw
False	None	FourierTransform	HCD	MS2	0	0	200	1329.64440917969	2658.28154172938	2	11.3923333333333	1125	Depleted_Plasma_HCC_1.raw
False	Unambiguous	FourierTransform	HCD	MS2	0	0	200	1329.64440917969	3986.91867427906	3	11.3923333333333	1125	Depleted_Plasma_HCC_1.raw
False	Unambiguous	IonTrap	CID	MS2	0		100	1293.56860351563	1293.56860351563	1	11.3977266666667	1126	Depleted_Plasma_HCC_1.raw
False	None	FourierTransform	HCD	MS2	0		200	1293.56860351563	3878.69125728688	3	11.4125183333333	1127	Depleted_Plasma_HCC_1.raw
False	None	FourierTransform	HCD	MS2	0		200	1293.56860351563	2586.12993040125	2	11.4125183333333	1127	Depleted_Plasma_HCC_1.raw
False	Ambiguous	IonTrap	CID	MS2	0		100	1117.66198730469	1117.66198730469	1	11.4266566666667	1129	Depleted_Plasma_HCC_1.raw
False	None	FourierTransform	HCD	MS2	0		200	1117.66198730469	2234.31669797938	2	11.4425383333333	1130	Depleted_Plasma_HCC_1.raw
False	None	FourierTransform	HCD	MS2	0		200	1117.66198730469	3350.97140865406	3	11.4425383333333	1130	Depleted_Plasma_HCC_1.raw
False	None	IonTrap	CID	MS2	0		100	1332.36730957031	1332.36730957031	1	11.4480966666667	1131	Depleted_Plasma_HCC_1.raw
False	None	FourierTransform	HCD	MS2	0		200	1332.36730957031	2663.72734251063	2	11.4627983333333	1132	Depleted_Plasma_HCC_1.raw
False	None	FourierTransform	HCD	MS2	0		200	1332.36730957031	3995.08737545094	3	11.4627983333333	1132	Depleted_Plasma_HCC_1.raw
False	Unambiguous	IonTrap	CID	MS2	0	0	100	1203.46630859375	1203.46630859375	1	11.4681883333333	1133	Depleted_Plasma_HCC_1.raw
False	None	FourierTransform	HCD	MS2	0	0	200	1203.46630859375	2405.9253405575	2	11.4830216666667	1134	Depleted_Plasma_HCC_1.raw
False	None	FourierTransform	HCD	MS2	0	0	200	1203.46630859375	3608.38437252125	3	11.4830216666667	1134	Depleted_Plasma_HCC_1.raw
False	Unambiguous	IonTrap	CID	MS2	0		100	914.599731445313	914.599731445313	1	11.488465	1135	Depleted_Plasma_HCC_1.raw
False	None	FourierTransform	HCD	MS2	0		200	914.599731445313	914.599731445313	1	11.5034316666667	1136	Depleted_Plasma_HCC_1.raw
False	Unambiguous	IonTrap	CID	MS2	0		100	1213.63842773438	1213.63842773438	1	11.5088216666667	1137	Depleted_Plasma_HCC_1.raw
False	None	FourierTransform	HCD	MS2	0		200	1213.63842773438	2426.26957883875	2	11.5236616666667	1138	Depleted_Plasma_HCC_1.raw
False	None	FourierTransform	HCD	MS2	0		200	1213.63842773438	3638.90072994313	3	11.5236616666667	1138	Depleted_Plasma_HCC_1.raw
False	None	IonTrap	CID	MS2	0	10.249	100	906.260314941406	906.260314941406	1	11.5389516666667	1140	Depleted_Plasma_HCC_1.raw
False	None	FourierTransform	HCD	MS2	0	10.249	200	906.260314941406	906.260314941406	1	11.5550383333333	1141	Depleted_Plasma_HCC_1.raw
False	None	IonTrap	CID	MS2	0	0	100	1346.50927734375	1346.50927734375	1	11.5604766666667	1142	Depleted_Plasma_HCC_1.raw
False	None	FourierTransform	HCD	MS2	0	0	200	1346.50927734375	2692.0112780575	2	11.5751616666667	1143	Depleted_Plasma_HCC_1.raw
False	None	FourierTransform	HCD	MS2	0	0	200	1346.50927734375	4037.51327877125	3	11.5751616666667	1143	Depleted_Plasma_HCC_1.raw
False	None	IonTrap	CID	MS2	0	81.76579	100	837.755798339844	837.755798339844	1	11.58062	1144	Depleted_Plasma_HCC_1.raw
False	None	FourierTransform	HCD	MS2	0	81.76579	200	837.755798339844	2511.25284175953	3	11.5957216666667	1145	Depleted_Plasma_HCC_1.raw
False	None	FourierTransform	HCD	MS2	0	81.76579	200	837.755798339844	1674.50432004969	2	11.5957216666667	1145	Depleted_Plasma_HCC_1.raw
False	None	IonTrap	CID	MS2	0	62.01498	100	987.748229980469	987.748229980469	1	11.6011616666667	1146	Depleted_Plasma_HCC_1.raw
False	None	FourierTransform	HCD	MS2	0	62.01498	200	987.748229980469	1974.48918333094	2	11.6161916666667	1147	Depleted_Plasma_HCC_1.raw
False	Unambiguous	FourierTransform	HCD	MS2	0	62.01498	200	987.748229980469	2961.23013668141	3	11.6161916666667	1147	Depleted_Plasma_HCC_1.raw
False	Unambiguous	IonTrap	CID	MS2	0	66.96507	100	1010.53814697266	1010.53814697266	1	11.6216266666667	1148	Depleted_Plasma_HCC_1.raw
False	None	FourierTransform	HCD	MS2	0	66.96507	200	1010.53814697266	1010.53814697266	1	11.6366016666667	1149	Depleted_Plasma_HCC_1.raw
False	Unambiguous	IonTrap	CID	MS2	0		100	1410.62805175781	1410.62805175781	1	11.6517016666667	1151	Depleted_Plasma_HCC_1.raw
False	None	FourierTransform	HCD	MS2	0		200	1410.62805175781	2820.24882688563	2	11.6675383333333	1152	Depleted_Plasma_HCC_1.raw
False	None	FourierTransform	HCD	MS2	0		200	1410.62805175781	4229.86960201344	3	11.6675383333333	1152	Depleted_Plasma_HCC_1.raw
False	None	IonTrap	CID	MS2	0	78.34056	100	807.803894042969	807.803894042969	1	11.673065	1153	Depleted_Plasma_HCC_1.raw
False	Ambiguous	FourierTransform	HCD	MS2	0	78.34056	200	807.803894042969	2421.39712886891	3	11.6881233333333	1154	Depleted_Plasma_HCC_1.raw
False	None	FourierTransform	HCD	MS2	0	78.34056	200	807.803894042969	1614.60051145594	2	11.6881233333333	1154	Depleted_Plasma_HCC_1.raw
False	None	IonTrap	CID	MS2	0	58.73602	100	995.715698242188	995.715698242188	1	11.6935566666667	1155	Depleted_Plasma_HCC_1.raw
False	None	FourierTransform	HCD	MS2	0	58.73602	200	995.715698242188	1990.42411985438	2	11.7085433333333	1156	Depleted_Plasma_HCC_1.raw
False	None	FourierTransform	HCD	MS2	0	58.73602	200	995.715698242188	2985.13254146656	3	11.7085433333333	1156	Depleted_Plasma_HCC_1.raw
False	None	IonTrap	CID	MS2	0	63.05925	100	1276.48522949219	2551.96318235438	2	11.7139333333333	1157	Depleted_Plasma_HCC_1.raw
False	None	FourierTransform	HCD	MS2	0	63.05925	200	1276.48522949219	2551.96318235438	2	11.72865	1158	Depleted_Plasma_HCC_1.raw
False	Ambiguous	IonTrap	CID	MS2	0		100	1210.5888671875	1210.5888671875	1	11.73404	1159	Depleted_Plasma_HCC_1.raw
False	None	FourierTransform	HCD	MS2	0		200	1210.5888671875	2420.170457745	2	11.7488816666667	1160	Depleted_Plasma_HCC_1.raw
False	None	FourierTransform	HCD	MS2	0		200	1210.5888671875	3629.7520483025	3	11.7488816666667	1160	Depleted_Plasma_HCC_1.raw
False	None	IonTrap	CID	MS2	0	29.34119	100	1047.8935546875	2094.779832745	2	11.7640983333333	1162	Depleted_Plasma_HCC_1.raw
False	None	FourierTransform	HCD	MS2	0	29.34119	200	1047.8935546875	2094.779832745	2	11.7800383333333	1163	Depleted_Plasma_HCC_1.raw
False	None	IonTrap	CID	MS2	0	83.20963	100	889.233703613281	889.233703613281	1	11.7856383333333	1164	Depleted_Plasma_HCC_1.raw
False	None	FourierTransform	HCD	MS2	0	83.20963	200	889.233703613281	1777.46013059656	2	11.8006316666667	1165	Depleted_Plasma_HCC_1.raw
False	None	FourierTransform	HCD	MS2	0	83.20963	200	889.233703613281	2665.68655757984	3	11.8006316666667	1165	Depleted_Plasma_HCC_1.raw
False	Unambiguous	IonTrap	CID	MS2	0		100	1145.59338378906	1145.59338378906	1	11.806055	1166	Depleted_Plasma_HCC_1.raw
False	None	FourierTransform	HCD	MS2	0		200	1145.59338378906	2290.17949094813	2	11.8209133333333	1167	Depleted_Plasma_HCC_1.raw
False	Unambiguous	FourierTransform	HCD	MS2	0		200	1145.59338378906	3434.76559810719	3	11.8209133333333	1167	Depleted_Plasma_HCC_1.raw
False	Ambiguous	IonTrap	CID	MS2	0		100	1305.57006835938	1305.57006835938	1	11.8263033333333	1168	Depleted_Plasma_HCC_1.raw
False	None	FourierTransform	HCD	MS2	0		200	1305.57006835938	2610.13286008875	2	11.8410116666667	1169	Depleted_Plasma_HCC_1.raw
False	None	FourierTransform	HCD	MS2	0		200	1305.57006835938	3914.69565181813	3	11.8410116666667	1169	Depleted_Plasma_HCC_1.raw
False	None	IonTrap	CID	MS2	0	68.99171	100	968.7548828125	968.7548828125	1	11.846455	1170	Depleted_Plasma_HCC_1.raw
False	None	FourierTransform	HCD	MS2	0	68.99171	200	968.7548828125	2904.2500951775	3	11.8614366666667	1171	Depleted_Plasma_HCC_1.raw
False	None	FourierTransform	HCD	MS2	0	68.99171	200	968.7548828125	1936.502488995	2	11.8614366666667	1171	Depleted_Plasma_HCC_1.raw
False	None	IonTrap	CID	MS2	0	16.61887	100	1128.92065429688	2256.83403196375	2	11.8766783333333	1173	Depleted_Plasma_HCC_1.raw
False	None	FourierTransform	HCD	MS2	0	16.61887	200	1128.92065429688	2256.83403196375	2	11.89254	1174	Depleted_Plasma_HCC_1.raw
False	None	IonTrap	CID	MS2	0	52.37309	100	815.216369628906	815.216369628906	1	11.8980716666667	1175	Depleted_Plasma_HCC_1.raw
False	None	FourierTransform	HCD	MS2	0	52.37309	200	815.216369628906	815.216369628906	1	11.9131633333333	1176	Depleted_Plasma_HCC_1.raw
False	None	IonTrap	CID	MS2	0	88.89172	100	830.267883300781	830.267883300781	1	11.918635	1177	Depleted_Plasma_HCC_1.raw
False	None	FourierTransform	HCD	MS2	0	88.89172	200	830.267883300781	1659.52848997156	2	11.933725	1178	Depleted_Plasma_HCC_1.raw
False	None	FourierTransform	HCD	MS2	0	88.89172	200	830.267883300781	2488.78909664234	3	11.933725	1178	Depleted_Plasma_HCC_1.raw
False	Unambiguous	IonTrap	CID	MS2	0	0	100	1100.67504882813	1100.67504882813	1	11.9391383333333	1179	Depleted_Plasma_HCC_1.raw
False	None	FourierTransform	HCD	MS2	0	0	200	1100.67504882813	2200.34282102625	2	11.954115	1180	Depleted_Plasma_HCC_1.raw
False	None	FourierTransform	HCD	MS2	0	0	200	1100.67504882813	3300.01059322438	3	11.954115	1180	Depleted_Plasma_HCC_1.raw
False	Ambiguous	IonTrap	CID	MS2	0		100	1255.66101074219	3764.96847896656	3	11.959515	1181	Depleted_Plasma_HCC_1.raw
False	Unambiguous	IonTrap	CID	MS2	0		100	1255.66101074219	2510.31474485438	2	11.959515	1181	Depleted_Plasma_HCC_1.raw
False	Unambiguous	FourierTransform	HCD	MS2	0		200	1255.66101074219	2510.31474485438	2	11.9742966666667	1182	Depleted_Plasma_HCC_1.raw
False	Unambiguous	FourierTransform	HCD	MS2	0		200	1255.66101074219	3764.96847896656	3	11.9742966666667	1182	Depleted_Plasma_HCC_1.raw
False	None	IonTrap	CID	MS2	0	0	100	1433.50476074219	1433.50476074219	1	11.9884616666667	1184	Depleted_Plasma_HCC_1.raw
False	None	FourierTransform	HCD	MS2	0	0	200	1433.50476074219	2866.00224485438	2	12.004205	1185	Depleted_Plasma_HCC_1.raw
False	Unambiguous	FourierTransform	HCD	MS2	0	0	200	1433.50476074219	4298.49972896656	3	12.004205	1185	Depleted_Plasma_HCC_1.raw
False	Ambiguous	IonTrap	CID	MS2	0	0	100	1196.66613769531	1196.66613769531	1	12.0096433333333	1186	Depleted_Plasma_HCC_1.raw
False	None	FourierTransform	HCD	MS2	0	0	200	1196.66613769531	1196.66613769531	1	12.0247866666667	1187	Depleted_Plasma_HCC_1.raw
False	None	IonTrap	CID	MS2	0	78.11133	100	903.286376953125	903.286376953125	1	12.0302383333333	1188	Depleted_Plasma_HCC_1.raw
False	None	FourierTransform	HCD	MS2	0	78.11133	200	903.286376953125	1805.56547727625	2	12.04528	1189	Depleted_Plasma_HCC_1.raw
False	None	FourierTransform	HCD	MS2	0	78.11133	200	903.286376953125	2707.84457759938	3	12.04528	1189	Depleted_Plasma_HCC_1.raw
False	Unambiguous	IonTrap	CID	MS2	0	68.65366	100	1105.63671875	1105.63671875	1	12.0507066666667	1190	Depleted_Plasma_HCC_1.raw
False	None	FourierTransform	HCD	MS2	0	68.65366	200	1105.63671875	1105.63671875	1	12.0655516666667	1191	Depleted_Plasma_HCC_1.raw
False	Unambiguous	IonTrap	CID	MS2	0	61.29109	100	1081.65783691406	1081.65783691406	1	12.070975	1192	Depleted_Plasma_HCC_1.raw
False	None	FourierTransform	HCD	MS2	0	61.29109	200	1081.65783691406	2162.30839719813	2	12.08588	1193	Depleted_Plasma_HCC_1.raw
False	None	FourierTransform	HCD	MS2	0	61.29109	200	1081.65783691406	3242.95895748219	3	12.08588	1193	Depleted_Plasma_HCC_1.raw
False	None	IonTrap	CID	MS2	0	66.84332	100	977.304992675781	977.304992675781	1	12.1011616666667	1195	Depleted_Plasma_HCC_1.raw
False	None	FourierTransform	HCD	MS2	0	66.84332	200	977.304992675781	1953.60270872156	2	12.1172083333333	1196	Depleted_Plasma_HCC_1.raw
False	None	FourierTransform	HCD	MS2	0	66.84332	200	977.304992675781	2929.90042476734	3	12.1172083333333	1196	Depleted_Plasma_HCC_1.raw
False	None	IonTrap	CID	MS2	0		100	928.70361328125	928.70361328125	1	12.1228166666667	1197	Depleted_Plasma_HCC_1.raw
False	None	FourierTransform	HCD	MS2	0		200	928.70361328125	1856.3999499325	2	12.1377783333333	1198	Depleted_Plasma_HCC_1.raw
False	None	FourierTransform	HCD	MS2	0		200	928.70361328125	2784.09628658375	3	12.1377783333333	1198	Depleted_Plasma_HCC_1.raw
False	Unambiguous	IonTrap	CID	MS2	0		100	1389.56591796875	4166.68320064625	3	12.1431616666667	1199	Depleted_Plasma_HCC_1.raw
False	Unambiguous	IonTrap	CID	MS2	0		100	1389.56591796875	2778.1245593075	2	12.1431616666667	1199	Depleted_Plasma_HCC_1.raw
False	Unambiguous	IonTrap	CID	MS2	0	45.46439	100	1342.64367675781	1342.64367675781	1	12.163275	1201	Depleted_Plasma_HCC_1.raw
False	Unambiguous	FourierTransform	HCD	MS2	0	45.46439	200	1342.64367675781	2684.28007688563	2	12.1779866666667	1202	Depleted_Plasma_HCC_1.raw
False	Unambiguous	FourierTransform	HCD	MS2	0	45.46439	200	1342.64367675781	4025.91647701344	3	12.1779866666667	1202	Depleted_Plasma_HCC_1.raw
False	None	IonTrap	CID	MS2	0	65.87452	100	880.722717285156	880.722717285156	1	12.1834416666667	1203	Depleted_Plasma_HCC_1.raw
False	None	FourierTransform	HCD	MS2	0	65.87452	200	880.722717285156	1760.43815794031	2	12.1984816666667	1204	Depleted_Plasma_HCC_1.raw
False	Unambiguous	FourierTransform	HCD	MS2	0	65.87452	200	880.722717285156	2640.15359859547	3	12.1984816666667	1204	Depleted_Plasma_HCC_1.raw
False	None	IonTrap	CID	MS2	0	23.35678	100	920.315490722656	920.315490722656	1	12.2126866666667	1206	Depleted_Plasma_HCC_1.raw
False	None	FourierTransform	HCD	MS2	0	23.35678	200	920.315490722656	920.315490722656	1	12.228705	1207	Depleted_Plasma_HCC_1.raw
False	None	IonTrap	CID	MS2	0	64.31084	100	907.262817382813	907.262817382813	1	12.23422	1208	Depleted_Plasma_HCC_1.raw
False	None	FourierTransform	HCD	MS2	0	64.31084	200	907.262817382813	907.262817382813	1	12.2492083333333	1209	Depleted_Plasma_HCC_1.raw
False	None	IonTrap	CID	MS2	0	68.77788	100	891.740539550781	891.740539550781	1	12.2546533333333	1210	Depleted_Plasma_HCC_1.raw
False	None	FourierTransform	HCD	MS2	0	68.77788	200	891.740539550781	1782.47380247156	2	12.26968	1211	Depleted_Plasma_HCC_1.raw
False	None	FourierTransform	HCD	MS2	0	68.77788	200	891.740539550781	2673.20706539234	3	12.26968	1211	Depleted_Plasma_HCC_1.raw
False	Unambiguous	IonTrap	CID	MS2	0	75.037	100	1124.68872070313	1124.68872070313	1	12.2751016666667	1212	Depleted_Plasma_HCC_1.raw
False	None	FourierTransform	HCD	MS2	0	75.037	200	1124.68872070313	2248.37016477625	2	12.29004	1213	Depleted_Plasma_HCC_1.raw
False	None	FourierTransform	HCD	MS2	0	75.037	200	1124.68872070313	3372.05160884938	3	12.29004	1213	Depleted_Plasma_HCC_1.raw
False	None	IonTrap	CID	MS2	0		100	1203.41638183594	1203.41638183594	1	12.29543	1214	Depleted_Plasma_HCC_1.raw
False	None	FourierTransform	HCD	MS2	0		200	1203.41638183594	2405.82548704188	2	12.310245	1215	Depleted_Plasma_HCC_1.raw
False	None	FourierTransform	HCD	MS2	0		200	1203.41638183594	3608.23459224781	3	12.310245	1215	Depleted_Plasma_HCC_1.raw
False	None	IonTrap	CID	MS2	0	76.9411	100	846.294372558594	846.294372558594	1	12.3258166666667	1217	Depleted_Plasma_HCC_1.raw
False	None	FourierTransform	HCD	MS2	0	76.9411	200	846.294372558594	1691.58146848719	2	12.3408966666667	1218	Depleted_Plasma_HCC_1.raw
False	None	FourierTransform	HCD	MS2	0	76.9411	200	846.294372558594	2536.86856441578	3	12.3408966666667	1218	Depleted_Plasma_HCC_1.raw
False	None	IonTrap	CID	MS2	0	49.81698	100	1276.9873046875	1276.9873046875	1	12.346335	1219	Depleted_Plasma_HCC_1.raw
False	None	FourierTransform	HCD	MS2	0	49.81698	200	1276.9873046875	2552.967332745	2	12.3610583333333	1220	Depleted_Plasma_HCC_1.raw
False	None	FourierTransform	HCD	MS2	0	49.81698	200	1276.9873046875	3828.9473608025	3	12.3610583333333	1220	Depleted_Plasma_HCC_1.raw
False	None	IonTrap	CID	MS2	0	0	100	1408.24047851563	1408.24047851563	1	12.3664416666667	1221	Depleted_Plasma_HCC_1.raw
False	None	FourierTransform	HCD	MS2	0	0	200	1408.24047851563	2815.47368040125	2	12.38115	1222	Depleted_Plasma_HCC_1.raw
False	None	FourierTransform	HCD	MS2	0	0	200	1408.24047851563	4222.70688228688	3	12.38115	1222	Depleted_Plasma_HCC_1.raw
False	Ambiguous	IonTrap	CID	MS2	0	53.25747	100	1212.71411132813	1212.71411132813	1	12.38654	1223	Depleted_Plasma_HCC_1.raw
False	None	FourierTransform	HCD	MS2	0	53.25747	200	1212.71411132813	2424.42094602625	2	12.4012966666667	1224	Depleted_Plasma_HCC_1.raw
False	None	FourierTransform	HCD	MS2	0	53.25747	200	1212.71411132813	3636.12778072438	3	12.4012966666667	1224	Depleted_Plasma_HCC_1.raw
False	None	IonTrap	CID	MS2	0	41.9195	100	1011.82025146484	1011.82025146484	1	12.40672	1225	Depleted_Plasma_HCC_1.raw
False	Ambiguous	FourierTransform	HCD	MS2	0	41.9195	200	1011.82025146484	3033.44620113453	3	12.4216883333333	1226	Depleted_Plasma_HCC_1.raw
False	None	FourierTransform	HCD	MS2	0	41.9195	200	1011.82025146484	2022.63322629969	2	12.4216883333333	1226	Depleted_Plasma_HCC_1.raw
False	None	IonTrap	CID	MS2	0	24.06671	100	1047.89685058594	2094.78642454188	2	12.43588	1228	Depleted_Plasma_HCC_1.raw
False	None	FourierTransform	HCD	MS2	0	24.06671	200	1047.89685058594	2094.78642454188	2	12.451875	1229	Depleted_Plasma_HCC_1.raw
False	Unambiguous	IonTrap	CID	MS2	0		100	1362.69006347656	2724.37285032313	2	12.457425	1230	Depleted_Plasma_HCC_1.raw
False	Unambiguous	IonTrap	CID	MS2	0		100	1362.69006347656	4086.05563716969	3	12.457425	1230	Depleted_Plasma_HCC_1.raw
False	None	FourierTransform	HCD	MS2	0		200	1362.69006347656	2724.37285032313	2	12.4721016666667	1231	Depleted_Plasma_HCC_1.raw
False	None	FourierTransform	HCD	MS2	0		200	1362.69006347656	4086.05563716969	3	12.4721016666667	1231	Depleted_Plasma_HCC_1.raw
False	Unambiguous	IonTrap	CID	MS2	0	47.71611	100	1130.43762207031	2259.86796751063	2	12.4775166666667	1232	Depleted_Plasma_HCC_1.raw
False	None	FourierTransform	HCD	MS2	0	47.71611	200	1130.43762207031	2259.86796751063	2	12.4924216666667	1233	Depleted_Plasma_HCC_1.raw
False	Ambiguous	IonTrap	CID	MS2	0	0	100	1287.59802246094	1287.59802246094	1	12.4978133333333	1234	Depleted_Plasma_HCC_1.raw
False	Unambiguous	FourierTransform	HCD	MS2	0	0	200	1287.59802246094	2574.18876829188	2	12.512535	1235	Depleted_Plasma_HCC_1.raw
False	Unambiguous	FourierTransform	HCD	MS2	0	0	200	1287.59802246094	3860.77951412281	3	12.512535	1235	Depleted_Plasma_HCC_1.raw
False	Unambiguous	IonTrap	CID	MS2	0		100	1282.65283203125	1282.65283203125	1	12.5179366666667	1236	Depleted_Plasma_HCC_1.raw
False	None	FourierTransform	HCD	MS2	0		200	1282.65283203125	1282.65283203125	1	12.53274	1237	Depleted_Plasma_HCC_1.raw
False	None	IonTrap	CID	MS2	0	48.52197	100	1128.921875	2256.83647337	2	12.5479216666667	1239	Depleted_Plasma_HCC_1.raw
False	None	FourierTransform	HCD	MS2	0	48.52197	200	1128.921875	2256.83647337	2	12.5628033333333	1240	Depleted_Plasma_HCC_1.raw
False	None	IonTrap	CID	MS2	0	77.19839	100	829.268249511719	1657.52922239344	2	12.568325	1241	Depleted_Plasma_HCC_1.raw
False	None	FourierTransform	HCD	MS2	0	77.19839	200	829.268249511719	1657.52922239344	2	12.583375	1242	Depleted_Plasma_HCC_1.raw
False	Ambiguous	IonTrap	CID	MS2	0	83.99403	100	968.663391113281	968.663391113281	1	12.5888083333333	1243	Depleted_Plasma_HCC_1.raw
False	None	FourierTransform	HCD	MS2	0	83.99403	200	968.663391113281	1936.31950559656	2	12.603815	1244	Depleted_Plasma_HCC_1.raw
False	Unambiguous	FourierTransform	HCD	MS2	0	83.99403	200	968.663391113281	2903.97562007984	3	12.603815	1244	Depleted_Plasma_HCC_1.raw
False	None	IonTrap	CID	MS2	0	78.03469	100	889.234558105469	889.234558105469	1	12.60926	1245	Depleted_Plasma_HCC_1.raw
False	None	FourierTransform	HCD	MS2	0	78.03469	200	889.234558105469	1777.46183958094	2	12.6243566666667	1246	Depleted_Plasma_HCC_1.raw
False	None	FourierTransform	HCD	MS2	0	78.03469	200	889.234558105469	2665.68912105641	3	12.6243566666667	1246	Depleted_Plasma_HCC_1.raw
False	None	IonTrap	CID	MS2	0	50.06288	100	995.333068847656	995.333068847656	1	12.6297933333333	1247	Depleted_Plasma_HCC_1.raw
False	None	FourierTransform	HCD	MS2	0	50.06288	200	995.333068847656	1989.65886106531	2	12.64478	1248	Depleted_Plasma_HCC_1.raw
False	None	FourierTransform	HCD	MS2	0	50.06288	200	995.333068847656	2983.98465328297	3	12.64478	1248	Depleted_Plasma_HCC_1.raw
False	Ambiguous	IonTrap	CID	MS2	0	32.05155	100	1272.70080566406	1272.70080566406	1	12.65996	1250	Depleted_Plasma_HCC_1.raw
False	None	FourierTransform	HCD	MS2	0	32.05155	200	1272.70080566406	2544.39433469813	2	12.675875	1251	Depleted_Plasma_HCC_1.raw
False	Unambiguous	FourierTransform	HCD	MS2	0	32.05155	200	1272.70080566406	3816.08786373219	3	12.675875	1251	Depleted_Plasma_HCC_1.raw
False	Unambiguous	IonTrap	CID	MS2	0		100	1328.53625488281	2656.06523313563	2	12.681315	1252	Depleted_Plasma_HCC_1.raw
False	None	IonTrap	CID	MS2	0		100	1328.53625488281	3983.59421138844	3	12.681315	1252	Depleted_Plasma_HCC_1.raw
False	Ambiguous	FourierTransform	HCD	MS2	0		200	1328.53625488281	2656.06523313563	2	12.6960116666667	1253	Depleted_Plasma_HCC_1.raw
False	Unambiguous	FourierTransform	HCD	MS2	0		200	1328.53625488281	3983.59421138844	3	12.6960116666667	1253	Depleted_Plasma_HCC_1.raw
False	Unambiguous	IonTrap	CID	MS2	0	0	100	1112.64208984375	1112.64208984375	1	12.7014283333333	1254	Depleted_Plasma_HCC_1.raw
False	None	FourierTransform	HCD	MS2	0	0	200	1112.64208984375	3335.91171627125	3	12.7163383333333	1255	Depleted_Plasma_HCC_1.raw
False	None	FourierTransform	HCD	MS2	0	0	200	1112.64208984375	2224.2769030575	2	12.7163383333333	1255	Depleted_Plasma_HCC_1.raw
False	None	IonTrap	CID	MS2	0	75.44019	100	980.28125	980.28125	1	12.7217866666667	1256	Depleted_Plasma_HCC_1.raw
False	None	FourierTransform	HCD	MS2	0	75.44019	200	980.28125	1959.55522337	2	12.736715	1257	Depleted_Plasma_HCC_1.raw
False	None	FourierTransform	HCD	MS2	0	75.44019	200	980.28125	2938.82919674	3	12.736715	1257	Depleted_Plasma_HCC_1.raw
False	Unambiguous	IonTrap	CID	MS2	0		100	1119.6455078125	1119.6455078125	1	12.7421333333333	1258	Depleted_Plasma_HCC_1.raw
False	None	FourierTransform	HCD	MS2	0		200	1119.6455078125	2238.283738995	2	12.7570433333333	1259	Depleted_Plasma_HCC_1.raw
False	None	FourierTransform	HCD	MS2	0		200	1119.6455078125	3356.9219701775	3	12.7570433333333	1259	Depleted_Plasma_HCC_1.raw
False	Unambiguous	IonTrap	CID	MS2	0	77.77854	100	1142.71276855469	1142.71276855469	1	12.7723	1261	Depleted_Plasma_HCC_1.raw
False	None	IonTrap	CID	MS2	0		100	1369.50390625	2738.00053587	2	12.7937566666667	1263	Depleted_Plasma_HCC_1.raw
False	None	IonTrap	CID	MS2	0		100	1369.50390625	4106.49716549	3	12.7937566666667	1263	Depleted_Plasma_HCC_1.raw
False	None	FourierTransform	HCD	MS2	0		200	1369.50390625	4106.49716549	3	12.8084316666667	1264	Depleted_Plasma_HCC_1.raw
False	None	FourierTransform	HCD	MS2	0		200	1369.50390625	2738.00053587	2	12.8084316666667	1264	Depleted_Plasma_HCC_1.raw
False	Unambiguous	IonTrap	CID	MS2	0	56.09773	100	806.355163574219	806.355163574219	1	12.8139116666667	1265	Depleted_Plasma_HCC_1.raw
False	Ambiguous	FourierTransform	HCD	MS2	0	56.09773	200	806.355163574219	1611.70305051844	2	12.8290133333333	1266	Depleted_Plasma_HCC_1.raw
False	Unambiguous	FourierTransform	HCD	MS2	0	56.09773	200	806.355163574219	2417.05093746266	3	12.8290133333333	1266	Depleted_Plasma_HCC_1.raw
False	Unambiguous	IonTrap	CID	MS2	0		100	1066.60302734375	1066.60302734375	1	12.8344333333333	1267	Depleted_Plasma_HCC_1.raw
False	None	FourierTransform	HCD	MS2	0		200	1066.60302734375	2132.1987780575	2	12.849295	1268	Depleted_Plasma_HCC_1.raw
False	None	FourierTransform	HCD	MS2	0		200	1066.60302734375	3197.79452877125	3	12.849295	1268	Depleted_Plasma_HCC_1.raw
False	None	IonTrap	CID	MS2	0	56.14096	100	885.344116210938	885.344116210938	1	12.854755	1269	Depleted_Plasma_HCC_1.raw
False	None	FourierTransform	HCD	MS2	0	56.14096	200	885.344116210938	1769.68095579188	2	12.8698083333333	1270	Depleted_Plasma_HCC_1.raw
False	None	FourierTransform	HCD	MS2	0	56.14096	200	885.344116210938	2654.01779537281	3	12.8698083333333	1270	Depleted_Plasma_HCC_1.raw
False	Unambiguous	IonTrap	CID	MS2	0	0	100	1223.60095214844	1223.60095214844	1	12.883965	1272	Depleted_Plasma_HCC_1.raw
False	None	FourierTransform	HCD	MS2	0	0	200	1223.60095214844	3668.78830318531	3	12.8987416666667	1273	Depleted_Plasma_HCC_1.raw
False	None	FourierTransform	HCD	MS2	0	0	200	1223.60095214844	2446.19462766688	2	12.8987416666667	1273	Depleted_Plasma_HCC_1.raw
False	Unambiguous	IonTrap	CID	MS2	0	0	100	1420.57580566406	1420.57580566406	1	12.90416	1274	Depleted_Plasma_HCC_1.raw
False	None	FourierTransform	HCD	MS2	0	0	200	1420.57580566406	2840.14433469813	2	12.9187866666667	1275	Depleted_Plasma_HCC_1.raw
False	None	FourierTransform	HCD	MS2	0	0	200	1420.57580566406	4259.71286373219	3	12.9187866666667	1275	Depleted_Plasma_HCC_1.raw
False	Unambiguous	IonTrap	CID	MS2	0	0	100	1204.46801757813	1204.46801757813	1	12.9241916666667	1276	Depleted_Plasma_HCC_1.raw
False	None	FourierTransform	HCD	MS2	0	0	200	1204.46801757813	2407.92875852625	2	12.939	1277	Depleted_Plasma_HCC_1.raw
False	None	FourierTransform	HCD	MS2	0	0	200	1204.46801757813	3611.38949947438	3	12.939	1277	Depleted_Plasma_HCC_1.raw
False	Unambiguous	IonTrap	CID	MS2	0	51.3558	100	1122.50439453125	1122.50439453125	1	12.9444183333333	1278	Depleted_Plasma_HCC_1.raw
False	None	FourierTransform	HCD	MS2	0	51.3558	200	1122.50439453125	2244.0015124325	2	12.959285	1279	Depleted_Plasma_HCC_1.raw
False	Unambiguous	FourierTransform	HCD	MS2	0	51.3558	200	1122.50439453125	3365.49863033375	3	12.959285	1279	Depleted_Plasma_HCC_1.raw
False	None	IonTrap	CID	MS2	0	0	100	1334.03833007813	1334.03833007813	1	12.96478	1280	Depleted_Plasma_HCC_1.raw
False	Unambiguous	FourierTransform	HCD	MS2	0	0	200	1334.03833007813	4000.10043697438	3	12.9795233333333	1281	Depleted_Plasma_HCC_1.raw
False	None	FourierTransform	HCD	MS2	0	0	200	1334.03833007813	2667.06938352625	2	12.9795233333333	1281	Depleted_Plasma_HCC_1.raw
False	None	IonTrap	CID	MS2	0	0	100	920.314575195313	920.314575195313	1	12.9937633333333	1283	Depleted_Plasma_HCC_1.raw
False	None	FourierTransform	HCD	MS2	0	0	200	920.314575195313	920.314575195313	1	13.0087566666667	1284	Depleted_Plasma_HCC_1.raw
False	None	IonTrap	CID	MS2	0	61.57873	100	1276.48693847656	1276.48693847656	1	13.0142016666667	1285	Depleted_Plasma_HCC_1.raw
False	None	FourierTransform	HCD	MS2	0	61.57873	200	1276.48693847656	1276.48693847656	1	13.0289466666667	1286	Depleted_Plasma_HCC_1.raw
False	None	IonTrap	CID	MS2	0	84.9243	100	904.286743164063	904.286743164063	1	13.0343983333333	1287	Depleted_Plasma_HCC_1.raw
False	None	FourierTransform	HCD	MS2	0	84.9243	200	904.286743164063	1807.56620969813	2	13.049425	1288	Depleted_Plasma_HCC_1.raw
False	None	FourierTransform	HCD	MS2	0	84.9243	200	904.286743164063	2710.84567623219	3	13.049425	1288	Depleted_Plasma_HCC_1.raw
False	Ambiguous	IonTrap	CID	MS2	0	28.04631	100	1024.49353027344	1024.49353027344	1	13.054845	1289	Depleted_Plasma_HCC_1.raw
False	None	FourierTransform	HCD	MS2	0	28.04631	200	1024.49353027344	3071.46603756031	3	13.0697733333333	1290	Depleted_Plasma_HCC_1.raw
False	None	FourierTransform	HCD	MS2	0	28.04631	200	1024.49353027344	2047.97978391688	2	13.0697733333333	1290	Depleted_Plasma_HCC_1.raw
False	Unambiguous	IonTrap	CID	MS2	0	0	100	1166.68701171875	1166.68701171875	1	13.0751783333333	1291	Depleted_Plasma_HCC_1.raw
False	None	FourierTransform	HCD	MS2	0	0	200	1166.68701171875	2332.3667468075	2	13.0900266666667	1292	Depleted_Plasma_HCC_1.raw
False	None	FourierTransform	HCD	MS2	0	0	200	1166.68701171875	3498.04648189625	3	13.0900266666667	1292	Depleted_Plasma_HCC_1.raw
False	None	IonTrap	CID	MS2	0	20.60697	100	906.262023925781	906.262023925781	1	13.1043616666667	1294	Depleted_Plasma_HCC_1.raw
False	None	FourierTransform	HCD	MS2	0	20.60697	200	906.262023925781	906.262023925781	1	13.1203716666667	1295	Depleted_Plasma_HCC_1.raw
False	None	IonTrap	CID	MS2	0	23.14822	100	1047.89453125	2094.78178587	2	13.1258483333333	1296	Depleted_Plasma_HCC_1.raw
False	None	FourierTransform	HCD	MS2	0	23.14822	200	1047.89453125	2094.78178587	2	13.140835	1297	Depleted_Plasma_HCC_1.raw
False	None	IonTrap	CID	MS2	0	80.08362	100	891.234313964844	891.234313964844	1	13.1462866666667	1298	Depleted_Plasma_HCC_1.raw
False	None	FourierTransform	HCD	MS2	0	80.08362	200	891.234313964844	1781.46135129969	2	13.161325	1299	Depleted_Plasma_HCC_1.raw
False	None	FourierTransform	HCD	MS2	0	80.08362	200	891.234313964844	2671.68838863453	3	13.161325	1299	Depleted_Plasma_HCC_1.raw
False	None	IonTrap	CID	MS2	0	84.08321	100	897.752136230469	897.752136230469	1	13.1667783333333	1300	Depleted_Plasma_HCC_1.raw
False	None	FourierTransform	HCD	MS2	0	84.08321	200	897.752136230469	1794.49699583094	2	13.1817566666667	1301	Depleted_Plasma_HCC_1.raw
False	None	FourierTransform	HCD	MS2	0	84.08321	200	897.752136230469	2691.24185543141	3	13.1817566666667	1301	Depleted_Plasma_HCC_1.raw
False	None	IonTrap	CID	MS2	0	64.07699	100	877.76025390625	877.76025390625	1	13.187205	1302	Depleted_Plasma_HCC_1.raw
False	None	FourierTransform	HCD	MS2	0	64.07699	200	877.76025390625	1754.5132311825	2	13.2022483333333	1303	Depleted_Plasma_HCC_1.raw
False	None	FourierTransform	HCD	MS2	0	64.07699	200	877.76025390625	2631.26620845875	3	13.2022483333333	1303	Depleted_Plasma_HCC_1.raw
False	Unambiguous	IonTrap	CID	MS2	0	37.0304	100	1128.921875	2256.83647337	2	13.2174666666667	1305	Depleted_Plasma_HCC_1.raw
False	None	FourierTransform	HCD	MS2	0	37.0304	200	1128.921875	2256.83647337	2	13.2333716666667	1306	Depleted_Plasma_HCC_1.raw
False	None	IonTrap	CID	MS2	0	65.82454	100	1130.9384765625	2260.869676495	2	13.2388466666667	1307	Depleted_Plasma_HCC_1.raw
False	None	FourierTransform	HCD	MS2	0	65.82454	200	1130.9384765625	2260.869676495	2	13.253675	1308	Depleted_Plasma_HCC_1.raw
False	Ambiguous	IonTrap	CID	MS2	0	0	100	1196.49621582031	1196.49621582031	1	13.259065	1309	Depleted_Plasma_HCC_1.raw
False	None	FourierTransform	HCD	MS2	0	0	200	1196.49621582031	3587.47409420094	3	13.2739066666667	1310	Depleted_Plasma_HCC_1.raw
False	None	FourierTransform	HCD	MS2	0	0	200	1196.49621582031	2391.98515501063	2	13.2739066666667	1310	Depleted_Plasma_HCC_1.raw
False	None	IonTrap	CID	MS2	0	0	100	1255.45581054688	1255.45581054688	1	13.279295	1311	Depleted_Plasma_HCC_1.raw
False	None	FourierTransform	HCD	MS2	0	0	200	1255.45581054688	2509.90434446375	2	13.2940283333333	1312	Depleted_Plasma_HCC_1.raw
False	None	FourierTransform	HCD	MS2	0	0	200	1255.45581054688	3764.35287838063	3	13.2940283333333	1312	Depleted_Plasma_HCC_1.raw
False	Ambiguous	IonTrap	CID	MS2	0		100	1070.62426757813	1070.62426757813	1	13.2994516666667	1313	Depleted_Plasma_HCC_1.raw
False	None	FourierTransform	HCD	MS2	0		200	1070.62426757813	2140.24125852625	2	13.3144733333333	1314	Depleted_Plasma_HCC_1.raw
False	None	FourierTransform	HCD	MS2	0		200	1070.62426757813	3209.85824947438	3	13.3144733333333	1314	Depleted_Plasma_HCC_1.raw
False	Unambiguous	IonTrap	CID	MS2	0	60.64967	100	1058.68115234375	1058.68115234375	1	13.3286666666667	1316	Depleted_Plasma_HCC_1.raw
False	None	FourierTransform	HCD	MS2	0	60.64967	200	1058.68115234375	2116.3550280575	2	13.34359	1317	Depleted_Plasma_HCC_1.raw
False	None	FourierTransform	HCD	MS2	0	60.64967	200	1058.68115234375	3174.02890377125	3	13.34359	1317	Depleted_Plasma_HCC_1.raw
False	Ambiguous	IonTrap	CID	MS2	0	0	100	1210.72155761719	1210.72155761719	1	13.34904	1318	Depleted_Plasma_HCC_1.raw
False	None	FourierTransform	HCD	MS2	0	0	200	1210.72155761719	1210.72155761719	1	13.3638033333333	1319	Depleted_Plasma_HCC_1.raw
False	Unambiguous	IonTrap	CID	MS2	0		100	1192.51232910156	2384.01738157313	2	13.3692	1320	Depleted_Plasma_HCC_1.raw
False	Unambiguous	IonTrap	CID	MS2	0		100	1192.51232910156	3575.52243404469	3	13.3692	1320	Depleted_Plasma_HCC_1.raw
False	None	FourierTransform	HCD	MS2	0		200	1192.51232910156	2384.01738157313	2	13.3840383333333	1321	Depleted_Plasma_HCC_1.raw
False	None	FourierTransform	HCD	MS2	0		200	1192.51232910156	3575.52243404469	3	13.3840383333333	1321	Depleted_Plasma_HCC_1.raw
False	None	IonTrap	CID	MS2	0		100	1038.78369140625	1038.78369140625	1	13.38946	1322	Depleted_Plasma_HCC_1.raw
False	None	FourierTransform	HCD	MS2	0		200	1038.78369140625	2076.5601061825	2	13.4043316666667	1323	Depleted_Plasma_HCC_1.raw
False	None	FourierTransform	HCD	MS2	0		200	1038.78369140625	3114.33652095875	3	13.4043316666667	1323	Depleted_Plasma_HCC_1.raw
False	Unambiguous	IonTrap	CID	MS2	0	49.02911	100	1092.52294921875	1092.52294921875	1	13.4097466666667	1324	Depleted_Plasma_HCC_1.raw
False	None	FourierTransform	HCD	MS2	0	49.02911	200	1092.52294921875	2184.0386218075	2	13.42465	1325	Depleted_Plasma_HCC_1.raw
False	Ambiguous	FourierTransform	HCD	MS2	0	49.02911	200	1092.52294921875	3275.55429439625	3	13.42465	1325	Depleted_Plasma_HCC_1.raw
False	None	IonTrap	CID	MS2	0	51.49167	100	846.29443359375	846.29443359375	1	13.4400533333333	1327	Depleted_Plasma_HCC_1.raw
False	None	FourierTransform	HCD	MS2	0	51.49167	200	846.29443359375	846.29443359375	1	13.456205	1328	Depleted_Plasma_HCC_1.raw
False	Unambiguous	IonTrap	CID	MS2	0		100	1311.51171875	1311.51171875	1	13.4616433333333	1329	Depleted_Plasma_HCC_1.raw
False	None	FourierTransform	HCD	MS2	0		200	1311.51171875	2622.01616087	2	13.4763466666667	1330	Depleted_Plasma_HCC_1.raw
False	None	FourierTransform	HCD	MS2	0		200	1311.51171875	3932.52060299	3	13.4763466666667	1330	Depleted_Plasma_HCC_1.raw
False	Unambiguous	IonTrap	CID	MS2	0	0	100	975.656677246094	975.656677246094	1	13.4818866666667	1331	Depleted_Plasma_HCC_1.raw
False	None	FourierTransform	HCD	MS2	0	0	200	975.656677246094	1950.30607786219	2	13.4968866666667	1332	Depleted_Plasma_HCC_1.raw
False	None	FourierTransform	HCD	MS2	0	0	200	975.656677246094	2924.95547847828	3	13.4968866666667	1332	Depleted_Plasma_HCC_1.raw
False	Unambiguous	IonTrap	CID	MS2	0	0	100	1402.52307128906	1402.52307128906	1	13.5022633333333	1333	Depleted_Plasma_HCC_1.raw
False	None	FourierTransform	HCD	MS2	0	0	200	1402.52307128906	2804.03886594813	2	13.5169016666667	1334	Depleted_Plasma_HCC_1.raw
False	None	FourierTransform	HCD	MS2	0	0	200	1402.52307128906	4205.55466060719	3	13.5169016666667	1334	Depleted_Plasma_HCC_1.raw
False	Unambiguous	IonTrap	CID	MS2	0	73.38924	100	981.500366210938	981.500366210938	1	13.52234	1335	Depleted_Plasma_HCC_1.raw
False	None	FourierTransform	HCD	MS2	0	73.38924	200	981.500366210938	1961.99345579188	2	13.537335	1336	Depleted_Plasma_HCC_1.raw
False	None	FourierTransform	HCD	MS2	0	73.38924	200	981.500366210938	2942.48654537281	3	13.537335	1336	Depleted_Plasma_HCC_1.raw
False	None	IonTrap	CID	MS2	0	42.6182	100	1203.46704101563	2405.92680540125	2	13.5514816666667	1338	Depleted_Plasma_HCC_1.raw
False	None	FourierTransform	HCD	MS2	0	42.6182	200	1203.46704101563	2405.92680540125	2	13.5673733333333	1339	Depleted_Plasma_HCC_1.raw
False	Unambiguous	IonTrap	CID	MS2	0	37.98574	100	1066.61083984375	1066.61083984375	1	13.5728516666667	1340	Depleted_Plasma_HCC_1.raw
False	None	FourierTransform	HCD	MS2	0	37.98574	200	1066.61083984375	2132.2144030575	2	13.5877266666667	1341	Depleted_Plasma_HCC_1.raw
False	Unambiguous	FourierTransform	HCD	MS2	0	37.98574	200	1066.61083984375	3197.81796627125	3	13.5877266666667	1341	Depleted_Plasma_HCC_1.raw
False	None	IonTrap	CID	MS2	0		100	1247.48571777344	1247.48571777344	1	13.5931183333333	1342	Depleted_Plasma_HCC_1.raw
False	None	FourierTransform	HCD	MS2	0		200	1247.48571777344	2493.96415891688	2	13.60793	1343	Depleted_Plasma_HCC_1.raw
False	Unambiguous	FourierTransform	HCD	MS2	0		200	1247.48571777344	3740.44260006031	3	13.60793	1343	Depleted_Plasma_HCC_1.raw
False	None	IonTrap	CID	MS2	0	85.96248	100	818.213562011719	818.213562011719	1	13.6134	1344	Depleted_Plasma_HCC_1.raw
False	None	FourierTransform	HCD	MS2	0	85.96248	200	818.213562011719	1635.41984739344	2	13.62845	1345	Depleted_Plasma_HCC_1.raw
False	None	FourierTransform	HCD	MS2	0	85.96248	200	818.213562011719	2452.62613277516	3	13.62845	1345	Depleted_Plasma_HCC_1.raw
False	Unambiguous	IonTrap	CID	MS2	0	0	100	1215.69372558594	1215.69372558594	1	13.6338383333333	1346	Depleted_Plasma_HCC_1.raw
False	None	FourierTransform	HCD	MS2	0	0	200	1215.69372558594	2430.38017454188	2	13.6487833333333	1347	Depleted_Plasma_HCC_1.raw
False	None	FourierTransform	HCD	MS2	0	0	200	1215.69372558594	3645.06662349781	3	13.6487833333333	1347	Depleted_Plasma_HCC_1.raw
False	Unambiguous	IonTrap	CID	MS2	0	41.03503	100	806.357238769531	806.357238769531	1	13.663035	1349	Depleted_Plasma_HCC_1.raw
False	None	FourierTransform	HCD	MS2	0	41.03503	200	806.357238769531	806.357238769531	1	13.679205	1350	Depleted_Plasma_HCC_1.raw
False	None	IonTrap	CID	MS2	0	76.23832	100	889.234252929688	889.234252929688	1	13.6847	1351	Depleted_Plasma_HCC_1.raw
False	None	FourierTransform	HCD	MS2	0	76.23832	200	889.234252929688	1777.46122922938	2	13.6996916666667	1352	Depleted_Plasma_HCC_1.raw
False	None	FourierTransform	HCD	MS2	0	76.23832	200	889.234252929688	2665.68820552906	3	13.6996916666667	1352	Depleted_Plasma_HCC_1.raw
False	Unambiguous	IonTrap	CID	MS2	0	69.65674	100	1123.60339355469	1123.60339355469	1	13.70512	1353	Depleted_Plasma_HCC_1.raw
False	None	FourierTransform	HCD	MS2	0	69.65674	200	1123.60339355469	1123.60339355469	1	13.72001	1354	Depleted_Plasma_HCC_1.raw
False	Ambiguous	IonTrap	CID	MS2	0	66.00905	100	1220.55578613281	1220.55578613281	1	13.7254033333333	1355	Depleted_Plasma_HCC_1.raw
False	None	FourierTransform	HCD	MS2	0	66.00905	200	1220.55578613281	2440.10429563563	2	13.74015	1356	Depleted_Plasma_HCC_1.raw
False	Unambiguous	FourierTransform	HCD	MS2	0	66.00905	200	1220.55578613281	3659.65280513844	3	13.74015	1356	Depleted_Plasma_HCC_1.raw
False	None	IonTrap	CID	MS2	0	61.6733	100	1094.82165527344	1094.82165527344	1	13.7455716666667	1357	Depleted_Plasma_HCC_1.raw
False	None	FourierTransform	HCD	MS2	0	61.6733	200	1094.82165527344	2188.63603391688	2	13.7604683333333	1358	Depleted_Plasma_HCC_1.raw
False	None	FourierTransform	HCD	MS2	0	61.6733	200	1094.82165527344	3282.45041256031	3	13.7604683333333	1358	Depleted_Plasma_HCC_1.raw
False	None	IonTrap	CID	MS2	0	35.43784	100	1047.8974609375	2094.787645245	2	13.7746716666667	1360	Depleted_Plasma_HCC_1.raw
False	None	FourierTransform	HCD	MS2	0	35.43784	200	1047.8974609375	2094.787645245	2	13.7895733333333	1361	Depleted_Plasma_HCC_1.raw
False	Unambiguous	IonTrap	CID	MS2	0		100	1243.6533203125	1243.6533203125	1	13.7950166666667	1362	Depleted_Plasma_HCC_1.raw
False	None	FourierTransform	HCD	MS2	0		200	1243.6533203125	1243.6533203125	1	13.8097783333333	1363	Depleted_Plasma_HCC_1.raw
False	Unambiguous	IonTrap	CID	MS2	0		100	967.643981933594	967.643981933594	1	13.8152183333333	1364	Depleted_Plasma_HCC_1.raw
False	None	FourierTransform	HCD	MS2	0		200	967.643981933594	1934.28068723719	2	13.8302983333333	1365	Depleted_Plasma_HCC_1.raw
False	None	FourierTransform	HCD	MS2	0		200	967.643981933594	2900.91739254078	3	13.8302983333333	1365	Depleted_Plasma_HCC_1.raw
False	None	IonTrap	CID	MS2	0		100	1230.0693359375	1230.0693359375	1	13.8356966666667	1366	Depleted_Plasma_HCC_1.raw
False	Unambiguous	FourierTransform	HCD	MS2	0		200	1230.0693359375	2459.131395245	2	13.850445	1367	Depleted_Plasma_HCC_1.raw
False	None	FourierTransform	HCD	MS2	0		200	1230.0693359375	3688.1934545525	3	13.850445	1367	Depleted_Plasma_HCC_1.raw
False	None	IonTrap	CID	MS2	0		100	1234.3037109375	1234.3037109375	1	13.855835	1368	Depleted_Plasma_HCC_1.raw
False	None	FourierTransform	HCD	MS2	0		200	1234.3037109375	2467.600145245	2	13.8706383333333	1369	Depleted_Plasma_HCC_1.raw
False	None	FourierTransform	HCD	MS2	0		200	1234.3037109375	3700.8965795525	3	13.8706383333333	1369	Depleted_Plasma_HCC_1.raw
False	Unambiguous	IonTrap	CID	MS2	0	47.51681	100	1128.92199707031	2256.83671751063	2	13.8848116666667	1371	Depleted_Plasma_HCC_1.raw
False	None	FourierTransform	HCD	MS2	0	47.51681	200	1128.92199707031	2256.83671751063	2	13.900705	1372	Depleted_Plasma_HCC_1.raw
False	None	IonTrap	CID	MS2	0	15.67386	100	906.262756347656	906.262756347656	1	13.9062116666667	1373	Depleted_Plasma_HCC_1.raw
False	None	FourierTransform	HCD	MS2	0	15.67386	200	906.262756347656	906.262756347656	1	13.921195	1374	Depleted_Plasma_HCC_1.raw
False	None	IonTrap	CID	MS2	0	41.24946	100	921.313049316406	921.313049316406	1	13.9266466666667	1375	Depleted_Plasma_HCC_1.raw
False	None	FourierTransform	HCD	MS2	0	41.24946	200	921.313049316406	921.313049316406	1	13.9416683333333	1376	Depleted_Plasma_HCC_1.raw
False	None	IonTrap	CID	MS2	0	15.67386	100	906.262756347656	906.262756347656	1	13.9471216666667	1377	Depleted_Plasma_HCC_1.raw
False	None	FourierTransform	HCD	MS2	0	15.67386	200	906.262756347656	906.262756347656	1	13.9620883333333	1378	Depleted_Plasma_HCC_1.raw
False	Unambiguous	IonTrap	CID	MS2	0	44.41972	100	1130.43713378906	2259.86699094813	2	13.9675016666667	1379	Depleted_Plasma_HCC_1.raw
False	None	FourierTransform	HCD	MS2	0	44.41972	200	1130.43713378906	2259.86699094813	2	13.9823816666667	1380	Depleted_Plasma_HCC_1.raw
False	None	IonTrap	CID	MS2	0	56.61372	100	1276.48461914063	2551.96196165125	2	13.9978066666667	1382	Depleted_Plasma_HCC_1.raw
False	None	IonTrap	CID	MS2	0	56.61372	100	1276.48461914063	3827.43930416188	3	13.9978066666667	1382	Depleted_Plasma_HCC_1.raw
False	None	FourierTransform	HCD	MS2	0	56.61372	200	1276.48461914063	2551.96196165125	2	14.012585	1383	Depleted_Plasma_HCC_1.raw
False	None	FourierTransform	HCD	MS2	0	56.61372	200	1276.48461914063	3827.43930416188	3	14.012585	1383	Depleted_Plasma_HCC_1.raw
False	None	IonTrap	CID	MS2	0		100	1240.46899414063	1240.46899414063	1	14.0180266666667	1384	Depleted_Plasma_HCC_1.raw
False	None	FourierTransform	HCD	MS2	0		200	1240.46899414063	2479.93071165125	2	14.0327733333333	1385	Depleted_Plasma_HCC_1.raw
False	None	FourierTransform	HCD	MS2	0		200	1240.46899414063	3719.39242916188	3	14.0327733333333	1385	Depleted_Plasma_HCC_1.raw
False	None	IonTrap	CID	MS2	0	54.97147	100	1063.86267089844	1063.86267089844	1	14.0381966666667	1386	Depleted_Plasma_HCC_1.raw
False	None	FourierTransform	HCD	MS2	0	54.97147	200	1063.86267089844	2126.71806516688	2	14.0531333333333	1387	Depleted_Plasma_HCC_1.raw
False	None	FourierTransform	HCD	MS2	0	54.97147	200	1063.86267089844	3189.57345943531	3	14.0531333333333	1387	Depleted_Plasma_HCC_1.raw
False	None	IonTrap	CID	MS2	0		100	892.657470703125	892.657470703125	1	14.0585883333333	1388	Depleted_Plasma_HCC_1.raw
False	None	FourierTransform	HCD	MS2	0		200	892.657470703125	1784.30766477625	2	14.0735716666667	1389	Depleted_Plasma_HCC_1.raw
False	None	FourierTransform	HCD	MS2	0		200	892.657470703125	2675.95785884938	3	14.0735716666667	1389	Depleted_Plasma_HCC_1.raw
False	Unambiguous	IonTrap	CID	MS2	0	0	100	960.530090332031	960.530090332031	1	14.0790216666667	1390	Depleted_Plasma_HCC_1.raw
False	None	FourierTransform	HCD	MS2	0	0	200	960.530090332031	2879.57571773609	3	14.0940466666667	1391	Depleted_Plasma_HCC_1.raw
False	None	FourierTransform	HCD	MS2	0	0	200	960.530090332031	1920.05290403406	2	14.0940466666667	1391	Depleted_Plasma_HCC_1.raw
False	None	IonTrap	CID	MS2	0	87.33648	100	859.736877441406	859.736877441406	1	14.1094233333333	1393	Depleted_Plasma_HCC_1.raw
False	None	FourierTransform	HCD	MS2	0	87.33648	200	859.736877441406	1718.46647825281	2	14.12554	1394	Depleted_Plasma_HCC_1.raw
False	None	FourierTransform	HCD	MS2	0	87.33648	200	859.736877441406	2577.19607906422	3	14.12554	1394	Depleted_Plasma_HCC_1.raw
False	None	IonTrap	CID	MS2	0		100	848.633911132813	848.633911132813	1	14.1310416666667	1395	Depleted_Plasma_HCC_1.raw
False	None	FourierTransform	HCD	MS2	0		200	848.633911132813	1696.26054563563	2	14.146065	1396	Depleted_Plasma_HCC_1.raw
False	None	FourierTransform	HCD	MS2	0		200	848.633911132813	2543.88718013844	3	14.146065	1396	Depleted_Plasma_HCC_1.raw
False	Ambiguous	IonTrap	CID	MS2	0	68.98166	100	1104.63525390625	1104.63525390625	1	14.1515016666667	1397	Depleted_Plasma_HCC_1.raw
False	None	IonTrap	CID	MS2	0	73.16035	100	982.2802734375	982.2802734375	1	14.17195	1399	Depleted_Plasma_HCC_1.raw
False	None	FourierTransform	HCD	MS2	0	73.16035	200	982.2802734375	982.2802734375	1	14.1868633333333	1400	Depleted_Plasma_HCC_1.raw
False	Unambiguous	IonTrap	CID	MS2	0		100	973.651489257813	973.651489257813	1	14.192305	1401	Depleted_Plasma_HCC_1.raw
False	None	FourierTransform	HCD	MS2	0		200	973.651489257813	2918.93991451344	3	14.2072866666667	1402	Depleted_Plasma_HCC_1.raw
False	None	FourierTransform	HCD	MS2	0		200	973.651489257813	1946.29570188563	2	14.2072866666667	1402	Depleted_Plasma_HCC_1.raw
False	Ambiguous	IonTrap	CID	MS2	0	0	100	1203.96423339844	2406.92119016688	2	14.2214816666667	1404	Depleted_Plasma_HCC_1.raw
False	Unambiguous	IonTrap	CID	MS2	0	0	100	1203.96423339844	3609.87814693531	3	14.2214816666667	1404	Depleted_Plasma_HCC_1.raw
False	None	FourierTransform	HCD	MS2	0	0	200	1203.96423339844	2406.92119016688	2	14.23627	1405	Depleted_Plasma_HCC_1.raw
False	None	FourierTransform	HCD	MS2	0	0	200	1203.96423339844	3609.87814693531	3	14.23627	1405	Depleted_Plasma_HCC_1.raw
False	Unambiguous	IonTrap	CID	MS2	0	25.88189	100	931.4140625	931.4140625	1	14.2417666666667	1406	Depleted_Plasma_HCC_1.raw
False	None	FourierTransform	HCD	MS2	0	25.88189	200	931.4140625	1861.82084837	2	14.25675	1407	Depleted_Plasma_HCC_1.raw
False	None	FourierTransform	HCD	MS2	0	25.88189	200	931.4140625	2792.22763424	3	14.25675	1407	Depleted_Plasma_HCC_1.raw
False	None	IonTrap	CID	MS2	0		100	1027.7275390625	2054.447801495	2	14.2621766666667	1408	Depleted_Plasma_HCC_1.raw
False	None	IonTrap	CID	MS2	0		100	1027.7275390625	3081.1680639275	3	14.2621766666667	1408	Depleted_Plasma_HCC_1.raw
False	None	FourierTransform	HCD	MS2	0		200	1027.7275390625	3081.1680639275	3	14.2771083333333	1409	Depleted_Plasma_HCC_1.raw
False	None	FourierTransform	HCD	MS2	0		200	1027.7275390625	2054.447801495	2	14.2771083333333	1409	Depleted_Plasma_HCC_1.raw
False	Ambiguous	IonTrap	CID	MS2	0		100	1126.52722167969	1126.52722167969	1	14.28253	1410	Depleted_Plasma_HCC_1.raw
False	None	FourierTransform	HCD	MS2	0		200	1126.52722167969	2252.04716672938	2	14.2973766666667	1411	Depleted_Plasma_HCC_1.raw
False	None	FourierTransform	HCD	MS2	0		200	1126.52722167969	3377.56711177906	3	14.2973766666667	1411	Depleted_Plasma_HCC_1.raw
False	Unambiguous	IonTrap	CID	MS2	0	64.93174	100	1112.48583984375	1112.48583984375	1	14.30279	1412	Depleted_Plasma_HCC_1.raw
False	None	FourierTransform	HCD	MS2	0	64.93174	200	1112.48583984375	2223.9644030575	2	14.3176766666667	1413	Depleted_Plasma_HCC_1.raw
False	None	FourierTransform	HCD	MS2	0	64.93174	200	1112.48583984375	3335.44296627125	3	14.3176766666667	1413	Depleted_Plasma_HCC_1.raw
False	Unambiguous	IonTrap	CID	MS2	0	44.40515	100	806.356628417969	806.356628417969	1	14.3319333333333	1415	Depleted_Plasma_HCC_1.raw
False	None	FourierTransform	HCD	MS2	0	44.40515	200	806.356628417969	806.356628417969	1	14.348205	1416	Depleted_Plasma_HCC_1.raw
False	Unambiguous	IonTrap	CID	MS2	0	36.35938	100	1210.45166015625	1210.45166015625	1	14.3536433333333	1417	Depleted_Plasma_HCC_1.raw
False	None	FourierTransform	HCD	MS2	0	36.35938	200	1210.45166015625	3629.34042720875	3	14.368435	1418	Depleted_Plasma_HCC_1.raw
False	None	FourierTransform	HCD	MS2	0	36.35938	200	1210.45166015625	2419.8960436825	2	14.368435	1418	Depleted_Plasma_HCC_1.raw
False	Unambiguous	IonTrap	CID	MS2	0		100	1444.39270019531	2887.77812376063	2	14.373805	1419	Depleted_Plasma_HCC_1.raw
False	Unambiguous	IonTrap	CID	MS2	0		100	1444.39270019531	4331.16354732594	3	14.373805	1419	Depleted_Plasma_HCC_1.raw
False	None	FourierTransform	HCD	MS2	0		200	1444.39270019531	2887.77812376063	2	14.3884683333333	1420	Depleted_Plasma_HCC_1.raw
False	None	FourierTransform	HCD	MS2	0		200	1444.39270019531	4331.16354732594	3	14.3884683333333	1420	Depleted_Plasma_HCC_1.raw
False	Unambiguous	IonTrap	CID	MS2	0		100	1453.16162109375	2905.3159655575	2	14.3938416666667	1421	Depleted_Plasma_HCC_1.raw
False	Unambiguous	IonTrap	CID	MS2	0		100	1453.16162109375	4357.47031002125	3	14.3938416666667	1421	Depleted_Plasma_HCC_1.raw
False	None	FourierTransform	HCD	MS2	0		200	1453.16162109375	2905.3159655575	2	14.4084883333333	1422	Depleted_Plasma_HCC_1.raw
False	None	FourierTransform	HCD	MS2	0		200	1453.16162109375	4357.47031002125	3	14.4084883333333	1422	Depleted_Plasma_HCC_1.raw
False	Ambiguous	IonTrap	CID	MS2	0	42.50038	100	1074.7177734375	1074.7177734375	1	14.4139133333333	1423	Depleted_Plasma_HCC_1.raw
False	None	FourierTransform	HCD	MS2	0	42.50038	200	1074.7177734375	3222.1387670525	3	14.4288233333333	1424	Depleted_Plasma_HCC_1.raw
False	None	FourierTransform	HCD	MS2	0	42.50038	200	1074.7177734375	2148.428270245	2	14.4288233333333	1424	Depleted_Plasma_HCC_1.raw
False	Unambiguous	IonTrap	CID	MS2	0	47.81253	100	1350.6396484375	1350.6396484375	1	14.44412	1426	Depleted_Plasma_HCC_1.raw
False	None	FourierTransform	HCD	MS2	0	47.81253	200	1350.6396484375	2700.272020245	2	14.4598716666667	1427	Depleted_Plasma_HCC_1.raw
False	None	FourierTransform	HCD	MS2	0	47.81253	200	1350.6396484375	4049.9043920525	3	14.4598716666667	1427	Depleted_Plasma_HCC_1.raw
False	Unambiguous	IonTrap	CID	MS2	0	41.21717	100	1086.61169433594	1086.61169433594	1	14.46535	1428	Depleted_Plasma_HCC_1.raw
False	None	FourierTransform	HCD	MS2	0	41.21717	200	1086.61169433594	2172.21611204188	2	14.4802066666667	1429	Depleted_Plasma_HCC_1.raw
False	None	FourierTransform	HCD	MS2	0	41.21717	200	1086.61169433594	3257.82052974781	3	14.4802066666667	1429	Depleted_Plasma_HCC_1.raw
False	Unambiguous	IonTrap	CID	MS2	0	41.67211	100	1048.39599609375	2095.7847155575	2	14.4856283333333	1430	Depleted_Plasma_HCC_1.raw
False	None	FourierTransform	HCD	MS2	0	41.67211	200	1048.39599609375	2095.7847155575	2	14.5005566666667	1431	Depleted_Plasma_HCC_1.raw
False	None	IonTrap	CID	MS2	0	79.51807	100	890.234802246094	890.234802246094	1	14.5060016666667	1432	Depleted_Plasma_HCC_1.raw
False	None	FourierTransform	HCD	MS2	0	79.51807	200	890.234802246094	1779.46232786219	2	14.5211083333333	1433	Depleted_Plasma_HCC_1.raw
False	None	FourierTransform	HCD	MS2	0	79.51807	200	890.234802246094	2668.68985347828	3	14.5211083333333	1433	Depleted_Plasma_HCC_1.raw
False	None	IonTrap	CID	MS2	0	0	100	1421.42236328125	1421.42236328125	1	14.5264783333333	1434	Depleted_Plasma_HCC_1.raw
False	None	FourierTransform	HCD	MS2	0	0	200	1421.42236328125	2841.8374499325	2	14.5411583333333	1435	Depleted_Plasma_HCC_1.raw
False	Unambiguous	FourierTransform	HCD	MS2	0	0	200	1421.42236328125	4262.25253658375	3	14.5411583333333	1435	Depleted_Plasma_HCC_1.raw
False	None	IonTrap	CID	MS2	0	78.42863	100	1129.92565917969	2258.84404172938	2	14.55538	1437	Depleted_Plasma_HCC_1.raw
False	None	FourierTransform	HCD	MS2	0	78.42863	200	1129.92565917969	2258.84404172938	2	14.5702366666667	1438	Depleted_Plasma_HCC_1.raw
False	None	IonTrap	CID	MS2	0	0	100	906.262878417969	906.262878417969	1	14.57574	1439	Depleted_Plasma_HCC_1.raw
False	None	FourierTransform	HCD	MS2	0	0	200	906.262878417969	906.262878417969	1	14.5907166666667	1440	Depleted_Plasma_HCC_1.raw
False	Ambiguous	IonTrap	CID	MS2	0	69.70466	100	1191.48706054688	1191.48706054688	1	14.5961116666667	1441	Depleted_Plasma_HCC_1.raw
False	None	FourierTransform	HCD	MS2	0	69.70466	200	1191.48706054688	2381.96684446375	2	14.6109283333333	1442	Depleted_Plasma_HCC_1.raw
False	None	FourierTransform	HCD	MS2	0	69.70466	200	1191.48706054688	3572.44662838063	3	14.6109283333333	1442	Depleted_Plasma_HCC_1.raw
False	None	IonTrap	CID	MS2	0	60.64877	100	979.369506835938	979.369506835938	1	14.6163716666667	1443	Depleted_Plasma_HCC_1.raw
False	None	FourierTransform	HCD	MS2	0	60.64877	200	979.369506835938	979.369506835938	1	14.6312966666667	1444	Depleted_Plasma_HCC_1.raw
False	Unambiguous	IonTrap	CID	MS2	0	44.46654	100	895.591857910156	895.591857910156	1	14.6367566666667	1445	Depleted_Plasma_HCC_1.raw
False	None	FourierTransform	HCD	MS2	0	44.46654	200	895.591857910156	1790.17643919031	2	14.6517866666667	1446	Depleted_Plasma_HCC_1.raw
False	None	FourierTransform	HCD	MS2	0	44.46654	200	895.591857910156	2684.76102047047	3	14.6517866666667	1446	Depleted_Plasma_HCC_1.raw
False	Unambiguous	IonTrap	CID	MS2	0	33.46347	100	1276.98657226563	2552.96586790125	2	14.665975	1448	Depleted_Plasma_HCC_1.raw
False	None	FourierTransform	HCD	MS2	0	33.46347	200	1276.98657226563	2552.96586790125	2	14.68076	1449	Depleted_Plasma_HCC_1.raw
False	None	IonTrap	CID	MS2	0	32.64151	100	928.692138671875	928.692138671875	1	14.6862566666667	1450	Depleted_Plasma_HCC_1.raw
False	None	FourierTransform	HCD	MS2	0	32.64151	200	928.692138671875	928.692138671875	1	14.70132	1451	Depleted_Plasma_HCC_1.raw
False	Unambiguous	IonTrap	CID	MS2	0	0	100	1082.68859863281	1082.68859863281	1	14.706755	1452	Depleted_Plasma_HCC_1.raw
False	None	FourierTransform	HCD	MS2	0	0	200	1082.68859863281	2164.36992063563	2	14.721685	1453	Depleted_Plasma_HCC_1.raw
False	None	FourierTransform	HCD	MS2	0	0	200	1082.68859863281	3246.05124263844	3	14.721685	1453	Depleted_Plasma_HCC_1.raw
False	Unambiguous	IonTrap	CID	MS2	0	53.97599	100	926.605163574219	926.605163574219	1	14.7271333333333	1454	Depleted_Plasma_HCC_1.raw
False	None	FourierTransform	HCD	MS2	0	53.97599	200	926.605163574219	1852.20305051844	2	14.7420916666667	1455	Depleted_Plasma_HCC_1.raw
False	None	FourierTransform	HCD	MS2	0	53.97599	200	926.605163574219	2777.80093746266	3	14.7420916666667	1455	Depleted_Plasma_HCC_1.raw
False	None	IonTrap	CID	MS2	0	66.8627	100	940.665466308594	940.665466308594	1	14.74754	1456	Depleted_Plasma_HCC_1.raw
False	None	FourierTransform	HCD	MS2	0	66.8627	200	940.665466308594	1880.32365598719	2	14.76258	1457	Depleted_Plasma_HCC_1.raw
False	None	FourierTransform	HCD	MS2	0	66.8627	200	940.665466308594	2819.98184566578	3	14.76258	1457	Depleted_Plasma_HCC_1.raw
False	None	IonTrap	CID	MS2	0	52.77659	100	1144.43237304688	1144.43237304688	1	14.7778566666667	1459	Depleted_Plasma_HCC_1.raw
False	None	FourierTransform	HCD	MS2	0	52.77659	200	1144.43237304688	2287.85746946375	2	14.793705	1460	Depleted_Plasma_HCC_1.raw
False	None	FourierTransform	HCD	MS2	0	52.77659	200	1144.43237304688	3431.28256588063	3	14.793705	1460	Depleted_Plasma_HCC_1.raw
False	Unambiguous	IonTrap	CID	MS2	0	56.88743	100	903.288208007813	903.288208007813	1	14.7992	1461	Depleted_Plasma_HCC_1.raw
False	None	FourierTransform	HCD	MS2	0	56.88743	200	903.288208007813	2707.85007076344	3	14.8141816666667	1462	Depleted_Plasma_HCC_1.raw
False	None	FourierTransform	HCD	MS2	0	56.88743	200	903.288208007813	1805.56913938563	2	14.8141816666667	1462	Depleted_Plasma_HCC_1.raw
False	None	IonTrap	CID	MS2	0	86.51387	100	1131.94177246094	2262.87626829188	2	14.8196033333333	1463	Depleted_Plasma_HCC_1.raw
False	None	FourierTransform	HCD	MS2	0	86.51387	200	1131.94177246094	2262.87626829188	2	14.8344816666667	1464	Depleted_Plasma_HCC_1.raw
False	Unambiguous	IonTrap	CID	MS2	0	72.63583	100	1061.43542480469	1061.43542480469	1	14.839905	1465	Depleted_Plasma_HCC_1.raw
False	None	FourierTransform	HCD	MS2	0	72.63583	200	1061.43542480469	2121.86357297938	2	14.8547683333333	1466	Depleted_Plasma_HCC_1.raw
False	None	FourierTransform	HCD	MS2	0	72.63583	200	1061.43542480469	3182.29172115406	3	14.8547683333333	1466	Depleted_Plasma_HCC_1.raw
False	Unambiguous	IonTrap	CID	MS2	0	71.10551	100	875.537902832031	875.537902832031	1	14.8602266666667	1467	Depleted_Plasma_HCC_1.raw
False	None	FourierTransform	HCD	MS2	0	71.10551	200	875.537902832031	1750.06852903406	2	14.8753733333333	1468	Depleted_Plasma_HCC_1.raw
False	None	FourierTransform	HCD	MS2	0	71.10551	200	875.537902832031	2624.59915523609	3	14.8753733333333	1468	Depleted_Plasma_HCC_1.raw
False	None	IonTrap	CID	MS2	0	65.07918	100	846.294799804688	846.294799804688	1	14.8906883333333	1470	Depleted_Plasma_HCC_1.raw
False	None	FourierTransform	HCD	MS2	0	65.07918	200	846.294799804688	1691.58232297938	2	14.9057366666667	1471	Depleted_Plasma_HCC_1.raw
False	None	FourierTransform	HCD	MS2	0	65.07918	200	846.294799804688	2536.86984615406	3	14.9057366666667	1471	Depleted_Plasma_HCC_1.raw
False	Unambiguous	IonTrap	CID	MS2	0	45.79403	100	1203.96789550781	2406.92851438563	2	14.9111866666667	1472	Depleted_Plasma_HCC_1.raw
False	None	FourierTransform	HCD	MS2	0	45.79403	200	1203.96789550781	2406.92851438563	2	14.9259733333333	1473	Depleted_Plasma_HCC_1.raw
False	Unambiguous	IonTrap	CID	MS2	0	51.97277	100	1236.56420898438	1236.56420898438	1	14.9313633333333	1474	Depleted_Plasma_HCC_1.raw
False	None	FourierTransform	HCD	MS2	0	51.97277	200	1236.56420898438	1236.56420898438	1	14.94615	1475	Depleted_Plasma_HCC_1.raw
False	None	IonTrap	CID	MS2	0	64.07146	100	934.715209960938	934.715209960938	1	14.951595	1476	Depleted_Plasma_HCC_1.raw
False	None	FourierTransform	HCD	MS2	0	64.07146	200	934.715209960938	1868.42314329188	2	14.9665866666667	1477	Depleted_Plasma_HCC_1.raw
False	None	FourierTransform	HCD	MS2	0	64.07146	200	934.715209960938	2802.13107662281	3	14.9665866666667	1477	Depleted_Plasma_HCC_1.raw
False	None	IonTrap	CID	MS2	0		100	1408.36865234375	1408.36865234375	1	14.9719583333333	1478	Depleted_Plasma_HCC_1.raw
False	None	FourierTransform	HCD	MS2	0		200	1408.36865234375	2815.7300280575	2	14.9866483333333	1479	Depleted_Plasma_HCC_1.raw
False	Ambiguous	FourierTransform	HCD	MS2	0		200	1408.36865234375	4223.09140377125	3	14.9866483333333	1479	Depleted_Plasma_HCC_1.raw
False	None	IonTrap	CID	MS2	0		100	1246.41198730469	1246.41198730469	1	15.0008483333333	1481	Depleted_Plasma_HCC_1.raw
False	None	FourierTransform	HCD	MS2	0		200	1246.41198730469	3737.22140865406	3	15.0167066666667	1482	Depleted_Plasma_HCC_1.raw
False	None	FourierTransform	HCD	MS2	0		200	1246.41198730469	2491.81669797938	2	15.0167066666667	1482	Depleted_Plasma_HCC_1.raw
False	Unambiguous	IonTrap	CID	MS2	0	64.84281	100	806.353698730469	806.353698730469	1	15.0222383333333	1483	Depleted_Plasma_HCC_1.raw
False	None	FourierTransform	HCD	MS2	0	64.84281	200	806.353698730469	1611.70012083094	2	15.0373033333333	1484	Depleted_Plasma_HCC_1.raw
False	None	FourierTransform	HCD	MS2	0	64.84281	200	806.353698730469	2417.04654293141	3	15.0373033333333	1484	Depleted_Plasma_HCC_1.raw
False	Unambiguous	IonTrap	CID	MS2	0		100	1198.62145996094	1198.62145996094	1	15.0428	1485	Depleted_Plasma_HCC_1.raw
False	None	FourierTransform	HCD	MS2	0		200	1198.62145996094	2396.23564329188	2	15.0576116666667	1486	Depleted_Plasma_HCC_1.raw
False	None	FourierTransform	HCD	MS2	0		200	1198.62145996094	3593.84982662281	3	15.0576116666667	1486	Depleted_Plasma_HCC_1.raw
False	Unambiguous	IonTrap	CID	MS2	0	59.90054	100	850.990844726563	2550.95798091969	3	15.0630766666667	1487	Depleted_Plasma_HCC_1.raw
False	Unambiguous	FourierTransform	HCD	MS2	0	59.90054	200	850.990844726563	2550.95798091969	3	15.0780883333333	1488	Depleted_Plasma_HCC_1.raw
False	None	IonTrap	CID	MS2	0		100	1158.82202148438	1158.82202148438	1	15.08349	1489	Depleted_Plasma_HCC_1.raw
False	None	FourierTransform	HCD	MS2	0		200	1158.82202148438	3474.45151119313	3	15.0983666666667	1490	Depleted_Plasma_HCC_1.raw
False	None	FourierTransform	HCD	MS2	0		200	1158.82202148438	2316.63676633875	2	15.0983666666667	1490	Depleted_Plasma_HCC_1.raw
False	None	IonTrap	CID	MS2	0	31.83134	100	920.313171386719	920.313171386719	1	15.1137183333333	1492	Depleted_Plasma_HCC_1.raw
False	None	FourierTransform	HCD	MS2	0	31.83134	200	920.313171386719	920.313171386719	1	15.1287466666667	1493	Depleted_Plasma_HCC_1.raw
False	None	IonTrap	CID	MS2	0	36.85893	100	922.310729980469	922.310729980469	1	15.134245	1494	Depleted_Plasma_HCC_1.raw
False	None	FourierTransform	HCD	MS2	0	36.85893	200	922.310729980469	922.310729980469	1	15.14922	1495	Depleted_Plasma_HCC_1.raw
False	Ambiguous	IonTrap	CID	MS2	0		100	973.542114257813	973.542114257813	1	15.154655	1496	Depleted_Plasma_HCC_1.raw
False	None	FourierTransform	HCD	MS2	0		200	973.542114257813	1946.07695188563	2	15.1696566666667	1497	Depleted_Plasma_HCC_1.raw
False	None	FourierTransform	HCD	MS2	0		200	973.542114257813	2918.61178951344	3	15.1696566666667	1497	Depleted_Plasma_HCC_1.raw
False	None	IonTrap	CID	MS2	0	0	100	1293.32727050781	1293.32727050781	1	15.1750516666667	1498	Depleted_Plasma_HCC_1.raw
False	None	FourierTransform	HCD	MS2	0	0	200	1293.32727050781	2585.64726438563	2	15.189775	1499	Depleted_Plasma_HCC_1.raw
False	None	FourierTransform	HCD	MS2	0	0	200	1293.32727050781	3877.96725826344	3	15.189775	1499	Depleted_Plasma_HCC_1.raw
False	Ambiguous	IonTrap	CID	MS2	0		100	1530.40612792969	4589.20383052906	3	15.1951383333333	1500	Depleted_Plasma_HCC_1.raw
False	Unambiguous	IonTrap	CID	MS2	0		100	1530.40612792969	3059.80497922938	2	15.1951383333333	1500	Depleted_Plasma_HCC_1.raw
False	None	FourierTransform	HCD	MS2	0		200	1530.40612792969	3059.80497922938	2	15.2098833333333	1501	Depleted_Plasma_HCC_1.raw
False	Unambiguous	FourierTransform	HCD	MS2	0		200	1530.40612792969	4589.20383052906	3	15.2098833333333	1501	Depleted_Plasma_HCC_1.raw
False	Unambiguous	IonTrap	CID	MS2	0	47.87457	100	1128.921875	2256.83647337	2	15.22514	1503	Depleted_Plasma_HCC_1.raw
False	None	FourierTransform	HCD	MS2	0	47.87457	200	1128.921875	2256.83647337	2	15.2410366666667	1504	Depleted_Plasma_HCC_1.raw
False	None	IonTrap	CID	MS2	0	16.54011	100	995.333435058594	995.333435058594	1	15.2465083333333	1505	Depleted_Plasma_HCC_1.raw
False	None	FourierTransform	HCD	MS2	0	16.54011	200	995.333435058594	995.333435058594	1	15.2614216666667	1506	Depleted_Plasma_HCC_1.raw
False	None	IonTrap	CID	MS2	0		100	1296.46301269531	1296.46301269531	1	15.2668116666667	1507	Depleted_Plasma_HCC_1.raw
False	None	FourierTransform	HCD	MS2	0		200	1296.46301269531	1296.46301269531	1	15.2815966666667	1508	Depleted_Plasma_HCC_1.raw
False	None	IonTrap	CID	MS2	0	0	100	1213.30249023438	1213.30249023438	1	15.2869866666667	1509	Depleted_Plasma_HCC_1.raw
False	None	FourierTransform	HCD	MS2	0	0	200	1213.30249023438	3637.89291744313	3	15.301745	1510	Depleted_Plasma_HCC_1.raw
False	None	FourierTransform	HCD	MS2	0	0	200	1213.30249023438	2425.59770383875	2	15.301745	1510	Depleted_Plasma_HCC_1.raw
False	None	IonTrap	CID	MS2	0	83.64098	100	891.233093261719	891.233093261719	1	15.3071883333333	1511	Depleted_Plasma_HCC_1.raw
False	None	FourierTransform	HCD	MS2	0	83.64098	200	891.233093261719	1781.45890989344	2	15.32225	1512	Depleted_Plasma_HCC_1.raw
False	None	FourierTransform	HCD	MS2	0	83.64098	200	891.233093261719	2671.68472652516	3	15.32225	1512	Depleted_Plasma_HCC_1.raw
False	None	IonTrap	CID	MS2	0	64.69764	100	1276.48693847656	2551.96660032313	2	15.3374816666667	1514	Depleted_Plasma_HCC_1.raw
False	None	IonTrap	CID	MS2	0	64.69764	100	1276.48693847656	3827.44626216969	3	15.3374816666667	1514	Depleted_Plasma_HCC_1.raw
False	None	FourierTransform	HCD	MS2	0	64.69764	200	1276.48693847656	2551.96660032313	2	15.3522316666667	1515	Depleted_Plasma_HCC_1.raw
False	None	FourierTransform	HCD	MS2	0	64.69764	200	1276.48693847656	3827.44626216969	3	15.3522316666667	1515	Depleted_Plasma_HCC_1.raw
False	Unambiguous	IonTrap	CID	MS2	0	0	100	1028.46594238281	1028.46594238281	1	15.3577033333333	1516	Depleted_Plasma_HCC_1.raw
False	None	FourierTransform	HCD	MS2	0	0	200	1028.46594238281	1028.46594238281	1	15.3725933333333	1517	Depleted_Plasma_HCC_1.raw
False	None	IonTrap	CID	MS2	0	24.82212	100	1047.89331054688	2094.77934446375	2	15.3781316666667	1518	Depleted_Plasma_HCC_1.raw
False	None	FourierTransform	HCD	MS2	0	24.82212	200	1047.89331054688	2094.77934446375	2	15.393065	1519	Depleted_Plasma_HCC_1.raw
False	None	IonTrap	CID	MS2	0	22.91532	100	829.26806640625	829.26806640625	1	15.3985516666667	1520	Depleted_Plasma_HCC_1.raw
False	None	FourierTransform	HCD	MS2	0	22.91532	200	829.26806640625	1657.5288561825	2	15.413595	1521	Depleted_Plasma_HCC_1.raw
False	None	FourierTransform	HCD	MS2	0	22.91532	200	829.26806640625	2485.78964595875	3	15.413595	1521	Depleted_Plasma_HCC_1.raw
False	Unambiguous	IonTrap	CID	MS2	0		100	1365.68176269531	2730.35624876063	2	15.4190033333333	1522	Depleted_Plasma_HCC_1.raw
False	Ambiguous	IonTrap	CID	MS2	0		100	1365.68176269531	4095.03073482594	3	15.4190033333333	1522	Depleted_Plasma_HCC_1.raw
False	Unambiguous	FourierTransform	HCD	MS2	0		200	1365.68176269531	2730.35624876063	2	15.4337266666667	1523	Depleted_Plasma_HCC_1.raw
False	None	FourierTransform	HCD	MS2	0		200	1365.68176269531	4095.03073482594	3	15.4337266666667	1523	Depleted_Plasma_HCC_1.raw
False	None	IonTrap	CID	MS2	0	78.18075	100	904.287841796875	904.287841796875	1	15.449035	1525	Depleted_Plasma_HCC_1.raw
False	None	FourierTransform	HCD	MS2	0	78.18075	200	904.287841796875	1807.56840696375	2	15.464045	1526	Depleted_Plasma_HCC_1.raw
False	None	FourierTransform	HCD	MS2	0	78.18075	200	904.287841796875	2710.84897213063	3	15.464045	1526	Depleted_Plasma_HCC_1.raw
False	Unambiguous	IonTrap	CID	MS2	0		100	999.638488769531	999.638488769531	1	15.4695233333333	1527	Depleted_Plasma_HCC_1.raw
False	None	FourierTransform	HCD	MS2	0		200	999.638488769531	1998.26970090906	2	15.4844483333333	1528	Depleted_Plasma_HCC_1.raw
False	None	FourierTransform	HCD	MS2	0		200	999.638488769531	2996.90091304859	3	15.4844483333333	1528	Depleted_Plasma_HCC_1.raw
False	Unambiguous	IonTrap	CID	MS2	0		100	1020.56683349609	1020.56683349609	1	15.489885	1529	Depleted_Plasma_HCC_1.raw
False	None	FourierTransform	HCD	MS2	0		200	1020.56683349609	2040.12639036219	2	15.5048183333333	1530	Depleted_Plasma_HCC_1.raw
False	None	FourierTransform	HCD	MS2	0		200	1020.56683349609	3059.68594722828	3	15.5048183333333	1530	Depleted_Plasma_HCC_1.raw
False	Unambiguous	IonTrap	CID	MS2	0	53.60526	100	984.696228027344	984.696228027344	1	15.510255	1531	Depleted_Plasma_HCC_1.raw
False	None	FourierTransform	HCD	MS2	0	53.60526	200	984.696228027344	1968.38517942469	2	15.5255183333333	1532	Depleted_Plasma_HCC_1.raw
False	None	FourierTransform	HCD	MS2	0	53.60526	200	984.696228027344	2952.07413082203	3	15.5255183333333	1532	Depleted_Plasma_HCC_1.raw
False	Unambiguous	IonTrap	CID	MS2	0		100	1261.68090820313	2522.35453977625	2	15.5309133333333	1533	Depleted_Plasma_HCC_1.raw
False	Ambiguous	IonTrap	CID	MS2	0		100	1261.68090820313	3783.02817134938	3	15.5309133333333	1533	Depleted_Plasma_HCC_1.raw
False	None	FourierTransform	HCD	MS2	0		200	1261.68090820313	3783.02817134938	3	15.54581	1534	Depleted_Plasma_HCC_1.raw
False	None	FourierTransform	HCD	MS2	0		200	1261.68090820313	2522.35453977625	2	15.54581	1534	Depleted_Plasma_HCC_1.raw
False	Unambiguous	IonTrap	CID	MS2	0	43.55866	100	1203.46484375	1203.46484375	1	15.5600216666667	1536	Depleted_Plasma_HCC_1.raw
False	None	FourierTransform	HCD	MS2	0	43.55866	200	1203.46484375	1203.46484375	1	15.5758733333333	1537	Depleted_Plasma_HCC_1.raw
False	None	IonTrap	CID	MS2	0		100	1281.47448730469	1281.47448730469	1	15.5813133333333	1538	Depleted_Plasma_HCC_1.raw
False	None	FourierTransform	HCD	MS2	0		200	1281.47448730469	2561.94169797938	2	15.5960666666667	1539	Depleted_Plasma_HCC_1.raw
False	None	FourierTransform	HCD	MS2	0		200	1281.47448730469	3842.40890865406	3	15.5960666666667	1539	Depleted_Plasma_HCC_1.raw
False	None	IonTrap	CID	MS2	0	31.13694	100	1057.91723632813	1057.91723632813	1	15.6014933333333	1540	Depleted_Plasma_HCC_1.raw
False	None	FourierTransform	HCD	MS2	0	31.13694	200	1057.91723632813	2114.82719602625	2	15.6164066666667	1541	Depleted_Plasma_HCC_1.raw
False	Unambiguous	FourierTransform	HCD	MS2	0	31.13694	200	1057.91723632813	3171.73715572438	3	15.6164066666667	1541	Depleted_Plasma_HCC_1.raw
False	None	IonTrap	CID	MS2	0		100	1334.34875488281	2667.69023313563	2	15.6217983333333	1542	Depleted_Plasma_HCC_1.raw
False	Unambiguous	IonTrap	CID	MS2	0		100	1334.34875488281	4001.03171138844	3	15.6217983333333	1542	Depleted_Plasma_HCC_1.raw
False	Unambiguous	FourierTransform	HCD	MS2	0		200	1334.34875488281	4001.03171138844	3	15.636525	1543	Depleted_Plasma_HCC_1.raw
False	None	FourierTransform	HCD	MS2	0		200	1334.34875488281	2667.69023313563	2	15.636525	1543	Depleted_Plasma_HCC_1.raw
False	Ambiguous	IonTrap	CID	MS2	0	79.48421	100	929.52392578125	929.52392578125	1	15.6419716666667	1544	Depleted_Plasma_HCC_1.raw
False	None	FourierTransform	HCD	MS2	0	79.48421	200	929.52392578125	1858.0405749325	2	15.656985	1545	Depleted_Plasma_HCC_1.raw
False	None	FourierTransform	HCD	MS2	0	79.48421	200	929.52392578125	2786.55722408375	3	15.656985	1545	Depleted_Plasma_HCC_1.raw
False	Ambiguous	IonTrap	CID	MS2	0		100	1253.61352539063	1253.61352539063	1	15.6719283333333	1547	Depleted_Plasma_HCC_1.raw
False	Ambiguous	FourierTransform	HCD	MS2	0		200	1253.61352539063	2506.21977415125	2	15.6877066666667	1548	Depleted_Plasma_HCC_1.raw
False	Ambiguous	FourierTransform	HCD	MS2	0		200	1253.61352539063	3758.82602291188	3	15.6877066666667	1548	Depleted_Plasma_HCC_1.raw
False	Unambiguous	IonTrap	CID	MS2	0		100	1137.59606933594	1137.59606933594	1	15.6931816666667	1549	Depleted_Plasma_HCC_1.raw
False	None	FourierTransform	HCD	MS2	0		200	1137.59606933594	2274.18486204188	2	15.7080366666667	1550	Depleted_Plasma_HCC_1.raw
False	None	FourierTransform	HCD	MS2	0		200	1137.59606933594	3410.77365474781	3	15.7080366666667	1550	Depleted_Plasma_HCC_1.raw
False	Unambiguous	IonTrap	CID	MS2	0	83.42072	100	888.585571289063	888.585571289063	1	15.7135916666667	1551	Depleted_Plasma_HCC_1.raw
False	None	FourierTransform	HCD	MS2	0	83.42072	200	888.585571289063	2663.74216060719	3	15.728645	1552	Depleted_Plasma_HCC_1.raw
False	None	FourierTransform	HCD	MS2	0	83.42072	200	888.585571289063	1776.16386594813	2	15.728645	1552	Depleted_Plasma_HCC_1.raw
False	None	IonTrap	CID	MS2	0		100	813.759643554688	813.759643554688	1	15.7341166666667	1553	Depleted_Plasma_HCC_1.raw
False	None	FourierTransform	HCD	MS2	0		200	813.759643554688	1626.51201047938	2	15.7491966666667	1554	Depleted_Plasma_HCC_1.raw
False	None	FourierTransform	HCD	MS2	0		200	813.759643554688	2439.26437740406	3	15.7491966666667	1554	Depleted_Plasma_HCC_1.raw
False	None	IonTrap	CID	MS2	0		100	1351.40600585938	2701.80473508875	2	15.7545883333333	1555	Depleted_Plasma_HCC_1.raw
False	Unambiguous	IonTrap	CID	MS2	0		100	1351.40600585938	4052.20346431813	3	15.7545883333333	1555	Depleted_Plasma_HCC_1.raw
False	None	FourierTransform	HCD	MS2	0		200	1351.40600585938	2701.80473508875	2	15.7693216666667	1556	Depleted_Plasma_HCC_1.raw
False	None	FourierTransform	HCD	MS2	0		200	1351.40600585938	4052.20346431813	3	15.7693216666667	1556	Depleted_Plasma_HCC_1.raw
False	None	IonTrap	CID	MS2	0	6.920157	100	920.313232421875	920.313232421875	1	15.7836083333333	1558	Depleted_Plasma_HCC_1.raw
False	None	FourierTransform	HCD	MS2	0	6.920157	200	920.313232421875	920.313232421875	1	15.7997066666667	1559	Depleted_Plasma_HCC_1.raw
False	None	IonTrap	CID	MS2	0	11.88765	100	906.26171875	906.26171875	1	15.8052116666667	1560	Depleted_Plasma_HCC_1.raw
False	None	FourierTransform	HCD	MS2	0	11.88765	200	906.26171875	906.26171875	1	15.8202016666667	1561	Depleted_Plasma_HCC_1.raw
False	Ambiguous	IonTrap	CID	MS2	0	69.39018	100	804.450134277344	804.450134277344	1	15.8256833333333	1562	Depleted_Plasma_HCC_1.raw
False	None	FourierTransform	HCD	MS2	0	69.39018	200	804.450134277344	1607.89299192469	2	15.8407933333333	1563	Depleted_Plasma_HCC_1.raw
False	Unambiguous	FourierTransform	HCD	MS2	0	69.39018	200	804.450134277344	2411.33584957203	3	15.8407933333333	1563	Depleted_Plasma_HCC_1.raw
False	Ambiguous	IonTrap	CID	MS2	0		100	1271.5869140625	1271.5869140625	1	15.8461916666667	1564	Depleted_Plasma_HCC_1.raw
False	Ambiguous	FourierTransform	HCD	MS2	0		200	1271.5869140625	2542.166551495	2	15.86091	1565	Depleted_Plasma_HCC_1.raw
False	Unambiguous	FourierTransform	HCD	MS2	0		200	1271.5869140625	3812.7461889275	3	15.86091	1565	Depleted_Plasma_HCC_1.raw
False	None	IonTrap	CID	MS2	0	80.40346	100	863.6787109375	863.6787109375	1	15.8663583333333	1566	Depleted_Plasma_HCC_1.raw
False	None	FourierTransform	HCD	MS2	0	80.40346	200	863.6787109375	1726.350145245	2	15.8815416666667	1567	Depleted_Plasma_HCC_1.raw
False	Unambiguous	FourierTransform	HCD	MS2	0	80.40346	200	863.6787109375	2589.0215795525	3	15.8815416666667	1567	Depleted_Plasma_HCC_1.raw
False	Unambiguous	IonTrap	CID	MS2	0	23.51731	100	1128.92260742188	2256.83793821375	2	15.8967833333333	1569	Depleted_Plasma_HCC_1.raw
False	None	FourierTransform	HCD	MS2	0	23.51731	200	1128.92260742188	2256.83793821375	2	15.912705	1570	Depleted_Plasma_HCC_1.raw
False	None	IonTrap	CID	MS2	0	81.31002	100	1131.44006347656	1131.44006347656	1	15.9181666666667	1571	Depleted_Plasma_HCC_1.raw
False	None	FourierTransform	HCD	MS2	0	81.31002	200	1131.44006347656	2261.87285032313	2	15.9329983333333	1572	Depleted_Plasma_HCC_1.raw
False	None	FourierTransform	HCD	MS2	0	81.31002	200	1131.44006347656	3392.30563716969	3	15.9329983333333	1572	Depleted_Plasma_HCC_1.raw
[truncated: 21,366 more rows]
