# Supplementary material for: GlypNirO: An automated workflow for quantitative N- and O-linked glycoproteomic data analysis
Source: Beilstein J Org Chem. 2020 Sep 1;16:2127–35. doi: 10.3762/bjoc.16.180 (PMC7476601; doi:10.3762/bjoc.16.180)
Supplement: File 1 — Supplementary Tables S1–S42. [file Beilstein_J_Org_Chem-16-2127-s001.zip › Supplementary Table S26 Depleted_Plasma_HCC_2_MSnSpectrumInfo.txt]

Checked	Best PSM Ambiguity	Mass Analyzer	Activation Type	MS Order	# PSMs	Isolation Interference [%]	Ion Inject Time [ms]	Precursor m/z [Da]	Precursor MH+ [Da]	Precursor Charge	RT [min]	First Scan	Spectrum File	Area
False	None	IonTrap	CID	MS2	0	0	100	903.286865234375	903.286865234375	1	0.0273166666666667	2	Depleted_Plasma_HCC_2.raw
False	None	FourierTransform	HCD	MS2	0	0	200	903.286865234375	903.286865234375	1	0.0423216666666667	3	Depleted_Plasma_HCC_2.raw
False	None	IonTrap	CID	MS2	0	0	100	920.313659667969	920.313659667969	1	0.0477683333333333	4	Depleted_Plasma_HCC_2.raw
False	None	FourierTransform	HCD	MS2	0	0	200	920.313659667969	920.313659667969	1	0.0627883333333333	5	Depleted_Plasma_HCC_2.raw
False	None	IonTrap	CID	MS2	0	27.21184	100	978.30615234375	978.30615234375	1	0.0682283333333333	6	Depleted_Plasma_HCC_2.raw
False	None	FourierTransform	HCD	MS2	0	27.21184	200	978.30615234375	978.30615234375	1	0.0831616666666667	7	Depleted_Plasma_HCC_2.raw
False	None	IonTrap	CID	MS2	0	65.2735	100	908.258178710938	908.258178710938	1	0.0886133333333333	8	Depleted_Plasma_HCC_2.raw
False	None	FourierTransform	HCD	MS2	0	65.2735	200	908.258178710938	908.258178710938	1	0.103656666666667	9	Depleted_Plasma_HCC_2.raw
False	None	IonTrap	CID	MS2	0	0	100	963.252197265625	963.252197265625	1	0.109101666666667	10	Depleted_Plasma_HCC_2.raw
False	None	IonTrap	CID	MS2	0	21.62187	100	889.234436035156	889.234436035156	1	0.138111666666667	13	Depleted_Plasma_HCC_2.raw
False	None	FourierTransform	HCD	MS2	0	21.62187	200	889.234436035156	889.234436035156	1	0.153126666666667	14	Depleted_Plasma_HCC_2.raw
False	None	IonTrap	CID	MS2	0	23.9388	100	846.294677734375	846.294677734375	1	0.158583333333333	15	Depleted_Plasma_HCC_2.raw
False	None	FourierTransform	HCD	MS2	0	23.9388	200	846.294677734375	846.294677734375	1	0.173663333333333	16	Depleted_Plasma_HCC_2.raw
False	Unambiguous	IonTrap	CID	MS2	0	52.86458	100	1030.66271972656	1030.66271972656	1	0.179086666666667	17	Depleted_Plasma_HCC_2.raw
False	None	FourierTransform	HCD	MS2	0	52.86458	200	1030.66271972656	2060.31816282313	2	0.194088333333333	18	Depleted_Plasma_HCC_2.raw
False	None	FourierTransform	HCD	MS2	0	52.86458	200	1030.66271972656	3089.97360591969	3	0.194088333333333	18	Depleted_Plasma_HCC_2.raw
False	None	IonTrap	CID	MS2	0	21.62187	100	889.234436035156	889.234436035156	1	0.199535	19	Depleted_Plasma_HCC_2.raw
False	None	FourierTransform	HCD	MS2	0	21.62187	200	889.234436035156	889.234436035156	1	0.214591666666667	20	Depleted_Plasma_HCC_2.raw
False	Unambiguous	IonTrap	CID	MS2	0	0	100	1369.73547363281	1369.73547363281	1	0.219986666666667	21	Depleted_Plasma_HCC_2.raw
False	None	FourierTransform	HCD	MS2	0	0	200	1369.73547363281	2738.46367063563	2	0.234656666666667	22	Depleted_Plasma_HCC_2.raw
False	None	FourierTransform	HCD	MS2	0	0	200	1369.73547363281	4107.19186763844	3	0.234656666666667	22	Depleted_Plasma_HCC_2.raw
False	None	IonTrap	CID	MS2	0	80.14751	100	830.270874023438	830.270874023438	1	0.249768333333333	24	Depleted_Plasma_HCC_2.raw
False	None	FourierTransform	HCD	MS2	0	80.14751	200	830.270874023438	2488.79806881031	3	0.265916666666667	25	Depleted_Plasma_HCC_2.raw
False	None	FourierTransform	HCD	MS2	0	80.14751	200	830.270874023438	1659.53447141688	2	0.265916666666667	25	Depleted_Plasma_HCC_2.raw
False	None	IonTrap	CID	MS2	0	63.97621	100	939.272094726563	939.272094726563	1	0.271376666666667	26	Depleted_Plasma_HCC_2.raw
False	None	FourierTransform	HCD	MS2	0	63.97621	200	939.272094726563	1877.53691282313	2	0.286395	27	Depleted_Plasma_HCC_2.raw
False	None	FourierTransform	HCD	MS2	0	63.97621	200	939.272094726563	2815.80173091969	3	0.286395	27	Depleted_Plasma_HCC_2.raw
False	Unambiguous	IonTrap	CID	MS2	0	0	100	1191.73400878906	1191.73400878906	1	0.291786666666667	28	Depleted_Plasma_HCC_2.raw
False	None	FourierTransform	HCD	MS2	0	0	200	1191.73400878906	2382.46074094813	2	0.30656	29	Depleted_Plasma_HCC_2.raw
False	None	FourierTransform	HCD	MS2	0	0	200	1191.73400878906	3573.18747310719	3	0.30656	29	Depleted_Plasma_HCC_2.raw
False	Unambiguous	IonTrap	CID	MS2	0	0	100	1432.72546386719	1432.72546386719	1	0.31194	30	Depleted_Plasma_HCC_2.raw
False	None	FourierTransform	HCD	MS2	0	0	200	1432.72546386719	2864.44365110438	2	0.326613333333333	31	Depleted_Plasma_HCC_2.raw
False	Unambiguous	FourierTransform	HCD	MS2	0	0	200	1432.72546386719	4296.16183834156	3	0.326613333333333	31	Depleted_Plasma_HCC_2.raw
False	None	IonTrap	CID	MS2	0		100	1256.78076171875	3768.32773189625	3	0.332003333333333	32	Depleted_Plasma_HCC_2.raw
False	Unambiguous	IonTrap	CID	MS2	0		100	1256.78076171875	2512.5542468075	2	0.332003333333333	32	Depleted_Plasma_HCC_2.raw
False	None	FourierTransform	HCD	MS2	0		200	1256.78076171875	2512.5542468075	2	0.346736666666667	33	Depleted_Plasma_HCC_2.raw
False	None	FourierTransform	HCD	MS2	0		200	1256.78076171875	3768.32773189625	3	0.346736666666667	33	Depleted_Plasma_HCC_2.raw
False	None	IonTrap	CID	MS2	0	54.76591	100	815.214233398438	815.214233398438	1	0.358883333333333	35	Depleted_Plasma_HCC_2.raw
False	None	FourierTransform	HCD	MS2	0	54.76591	200	815.214233398438	815.214233398438	1	0.374126666666667	36	Depleted_Plasma_HCC_2.raw
False	Unambiguous	IonTrap	CID	MS2	0	46.53999	100	1135.65026855469	1135.65026855469	1	0.379548333333333	37	Depleted_Plasma_HCC_2.raw
False	Unambiguous	FourierTransform	HCD	MS2	0	46.53999	200	1135.65026855469	2270.29326047938	2	0.39437	38	Depleted_Plasma_HCC_2.raw
False	None	FourierTransform	HCD	MS2	0	46.53999	200	1135.65026855469	3404.93625240406	3	0.39437	38	Depleted_Plasma_HCC_2.raw
False	Unambiguous	IonTrap	CID	MS2	0	0	100	1247.35327148438	3740.04526119313	3	0.39976	39	Depleted_Plasma_HCC_2.raw
False	None	IonTrap	CID	MS2	0	0	100	1247.35327148438	2493.69926633875	2	0.39976	39	Depleted_Plasma_HCC_2.raw
False	None	FourierTransform	HCD	MS2	0	0	200	1247.35327148438	3740.04526119313	3	0.414555	40	Depleted_Plasma_HCC_2.raw
False	None	FourierTransform	HCD	MS2	0	0	200	1247.35327148438	2493.69926633875	2	0.414555	40	Depleted_Plasma_HCC_2.raw
False	None	IonTrap	CID	MS2	0	37.86483	100	1084.28796386719	1084.28796386719	1	0.419983333333333	41	Depleted_Plasma_HCC_2.raw
False	None	FourierTransform	HCD	MS2	0	37.86483	200	1084.28796386719	2167.56865110438	2	0.434836666666667	42	Depleted_Plasma_HCC_2.raw
False	None	FourierTransform	HCD	MS2	0	37.86483	200	1084.28796386719	3250.84933834156	3	0.434836666666667	42	Depleted_Plasma_HCC_2.raw
False	None	IonTrap	CID	MS2	0	47.95001	100	1340.01879882813	1340.01879882813	1	0.440231666666667	43	Depleted_Plasma_HCC_2.raw
False	None	FourierTransform	HCD	MS2	0	47.95001	200	1340.01879882813	2679.03032102625	2	0.454968333333333	44	Depleted_Plasma_HCC_2.raw
False	None	FourierTransform	HCD	MS2	0	47.95001	200	1340.01879882813	4018.04184322438	3	0.454968333333333	44	Depleted_Plasma_HCC_2.raw
False	None	IonTrap	CID	MS2	0	80.00772	100	1218.42517089844	1218.42517089844	1	0.469991666666667	46	Depleted_Plasma_HCC_2.raw
False	None	FourierTransform	HCD	MS2	0	80.00772	200	1218.42517089844	2435.84306516688	2	0.48477	47	Depleted_Plasma_HCC_2.raw
False	None	FourierTransform	HCD	MS2	0	80.00772	200	1218.42517089844	3653.26095943531	3	0.48477	47	Depleted_Plasma_HCC_2.raw
False	None	IonTrap	CID	MS2	0	0	100	967.256896972656	967.256896972656	1	0.490263333333333	48	Depleted_Plasma_HCC_2.raw
False	None	FourierTransform	HCD	MS2	0	0	200	967.256896972656	2899.75613765797	3	0.50519	49	Depleted_Plasma_HCC_2.raw
False	None	FourierTransform	HCD	MS2	0	0	200	967.256896972656	1933.50651731531	2	0.50519	49	Depleted_Plasma_HCC_2.raw
False	Unambiguous	IonTrap	CID	MS2	0	0	100	1324.7646484375	1324.7646484375	1	0.510583333333333	50	Depleted_Plasma_HCC_2.raw
False	None	FourierTransform	HCD	MS2	0	0	200	1324.7646484375	2648.522020245	2	0.52535	51	Depleted_Plasma_HCC_2.raw
False	None	FourierTransform	HCD	MS2	0	0	200	1324.7646484375	3972.2793920525	3	0.52535	51	Depleted_Plasma_HCC_2.raw
False	Unambiguous	IonTrap	CID	MS2	0		100	984.617797851563	1968.22831907313	2	0.530791666666667	52	Depleted_Plasma_HCC_2.raw
False	Unambiguous	IonTrap	CID	MS2	0		100	984.617797851563	2951.83884029469	3	0.530791666666667	52	Depleted_Plasma_HCC_2.raw
False	Unambiguous	IonTrap	CID	MS2	0	0	100	1288.77563476563	2576.54399290125	2	0.551213333333333	54	Depleted_Plasma_HCC_2.raw
False	None	IonTrap	CID	MS2	0	0	100	1288.77563476563	3864.31235103688	3	0.551213333333333	54	Depleted_Plasma_HCC_2.raw
False	None	FourierTransform	HCD	MS2	0	0	200	1288.77563476563	2576.54399290125	2	0.565986666666667	55	Depleted_Plasma_HCC_2.raw
False	None	FourierTransform	HCD	MS2	0	0	200	1288.77563476563	3864.31235103688	3	0.565986666666667	55	Depleted_Plasma_HCC_2.raw
False	Unambiguous	IonTrap	CID	MS2	0	37.69049	100	1269.82727050781	1269.82727050781	1	0.581016666666667	57	Depleted_Plasma_HCC_2.raw
False	None	FourierTransform	HCD	MS2	0	37.69049	200	1269.82727050781	1269.82727050781	1	0.595773333333333	58	Depleted_Plasma_HCC_2.raw
False	Ambiguous	IonTrap	CID	MS2	0	77.17432	100	1427.78381347656	1427.78381347656	1	0.6012	59	Depleted_Plasma_HCC_2.raw
False	None	FourierTransform	HCD	MS2	0	77.17432	200	1427.78381347656	2854.56035032313	2	0.615826666666667	60	Depleted_Plasma_HCC_2.raw
False	Ambiguous	FourierTransform	HCD	MS2	0	77.17432	200	1427.78381347656	4281.33688716969	3	0.615826666666667	60	Depleted_Plasma_HCC_2.raw
False	Ambiguous	IonTrap	CID	MS2	0	31.36435	100	1411.75073242188	2822.49418821375	2	0.621198333333333	61	Depleted_Plasma_HCC_2.raw
False	Unambiguous	IonTrap	CID	MS2	0	31.36435	100	1411.75073242188	4233.23764400563	3	0.621198333333333	61	Depleted_Plasma_HCC_2.raw
False	Ambiguous	FourierTransform	HCD	MS2	0	31.36435	200	1411.75073242188	2822.49418821375	2	0.635905	62	Depleted_Plasma_HCC_2.raw
False	Unambiguous	FourierTransform	HCD	MS2	0	31.36435	200	1411.75073242188	4233.23764400563	3	0.635905	62	Depleted_Plasma_HCC_2.raw
False	Unambiguous	IonTrap	CID	MS2	0	73.14149	100	1251.81665039063	2502.62602415125	2	0.641298333333333	63	Depleted_Plasma_HCC_2.raw
False	Unambiguous	IonTrap	CID	MS2	0	73.14149	100	1251.81665039063	3753.43539791188	3	0.641298333333333	63	Depleted_Plasma_HCC_2.raw
False	None	FourierTransform	HCD	MS2	0	73.14149	200	1251.81665039063	3753.43539791188	3	0.65607	64	Depleted_Plasma_HCC_2.raw
False	None	FourierTransform	HCD	MS2	0	73.14149	200	1251.81665039063	2502.62602415125	2	0.65607	64	Depleted_Plasma_HCC_2.raw
False	None	IonTrap	CID	MS2	0	62.95057	100	878.74267578125	878.74267578125	1	0.661518333333333	65	Depleted_Plasma_HCC_2.raw
False	None	FourierTransform	HCD	MS2	0	62.95057	200	878.74267578125	878.74267578125	1	0.676558333333333	66	Depleted_Plasma_HCC_2.raw
False	None	IonTrap	CID	MS2	0	83.04282	100	894.288879394531	1787.57048215906	2	0.690716666666667	68	Depleted_Plasma_HCC_2.raw
False	None	IonTrap	CID	MS2	0	83.04282	100	894.288879394531	2680.85208492359	3	0.690716666666667	68	Depleted_Plasma_HCC_2.raw
False	None	FourierTransform	HCD	MS2	0	83.04282	200	894.288879394531	1787.57048215906	2	0.706753333333333	69	Depleted_Plasma_HCC_2.raw
False	None	FourierTransform	HCD	MS2	0	83.04282	200	894.288879394531	2680.85208492359	3	0.706753333333333	69	Depleted_Plasma_HCC_2.raw
False	None	IonTrap	CID	MS2	0	83.21252	100	1115.85705566406	2230.70683469813	2	0.712213333333333	70	Depleted_Plasma_HCC_2.raw
False	Unambiguous	IonTrap	CID	MS2	0	83.21252	100	1115.85705566406	3345.55661373219	3	0.712213333333333	70	Depleted_Plasma_HCC_2.raw
False	None	IonTrap	CID	MS2	0	82.76053	100	958.271728515625	1915.53618040125	2	0.73265	72	Depleted_Plasma_HCC_2.raw
False	Unambiguous	IonTrap	CID	MS2	0	82.76053	100	958.271728515625	2872.80063228688	3	0.73265	72	Depleted_Plasma_HCC_2.raw
False	None	FourierTransform	HCD	MS2	0	82.76053	200	958.271728515625	2872.80063228688	3	0.74766	73	Depleted_Plasma_HCC_2.raw
False	None	FourierTransform	HCD	MS2	0	82.76053	200	958.271728515625	1915.53618040125	2	0.74766	73	Depleted_Plasma_HCC_2.raw
False	None	IonTrap	CID	MS2	0	86.85274	100	993.734558105469	1986.46183958094	2	0.753093333333333	74	Depleted_Plasma_HCC_2.raw
False	Unambiguous	IonTrap	CID	MS2	0	86.85274	100	993.734558105469	2979.18912105641	3	0.753093333333333	74	Depleted_Plasma_HCC_2.raw
False	None	FourierTransform	HCD	MS2	0	86.85274	200	993.734558105469	1986.46183958094	2	0.76801	75	Depleted_Plasma_HCC_2.raw
False	None	FourierTransform	HCD	MS2	0	86.85274	200	993.734558105469	2979.18912105641	3	0.76801	75	Depleted_Plasma_HCC_2.raw
False	None	IonTrap	CID	MS2	0	89.3303	100	800.786743164063	1600.56620969813	2	0.7735	76	Depleted_Plasma_HCC_2.raw
False	Unambiguous	IonTrap	CID	MS2	0	89.3303	100	800.786743164063	2400.34567623219	3	0.7735	76	Depleted_Plasma_HCC_2.raw
False	None	FourierTransform	HCD	MS2	0	89.3303	200	800.786743164063	1600.56620969813	2	0.788606666666667	77	Depleted_Plasma_HCC_2.raw
False	Ambiguous	FourierTransform	HCD	MS2	0	89.3303	200	800.786743164063	2400.34567623219	3	0.788606666666667	77	Depleted_Plasma_HCC_2.raw
False	Unambiguous	IonTrap	CID	MS2	0	43.82935	100	1103.26489257813	3307.78012447438	3	0.802925	79	Depleted_Plasma_HCC_2.raw
False	None	IonTrap	CID	MS2	0	43.82935	100	1103.26489257813	2205.52250852625	2	0.802925	79	Depleted_Plasma_HCC_2.raw
False	None	FourierTransform	HCD	MS2	0	43.82935	200	1103.26489257813	2205.52250852625	2	0.8178	80	Depleted_Plasma_HCC_2.raw
False	Unambiguous	FourierTransform	HCD	MS2	0	43.82935	200	1103.26489257813	3307.78012447438	3	0.8178	80	Depleted_Plasma_HCC_2.raw
False	None	IonTrap	CID	MS2	0	50.25639	100	1055.34167480469	2109.67607297938	2	0.823278333333333	81	Depleted_Plasma_HCC_2.raw
False	None	IonTrap	CID	MS2	0	50.25639	100	1055.34167480469	3164.01047115406	3	0.823278333333333	81	Depleted_Plasma_HCC_2.raw
False	None	FourierTransform	HCD	MS2	0	50.25639	200	1055.34167480469	2109.67607297938	2	0.838156666666667	82	Depleted_Plasma_HCC_2.raw
False	None	FourierTransform	HCD	MS2	0	50.25639	200	1055.34167480469	3164.01047115406	3	0.838156666666667	82	Depleted_Plasma_HCC_2.raw
False	None	IonTrap	CID	MS2	0	68.81644	100	969.284118652344	969.284118652344	1	0.843591666666667	83	Depleted_Plasma_HCC_2.raw
False	None	FourierTransform	HCD	MS2	0	68.81644	200	969.284118652344	2905.83780269703	3	0.858606666666667	84	Depleted_Plasma_HCC_2.raw
False	None	FourierTransform	HCD	MS2	0	68.81644	200	969.284118652344	1937.56096067469	2	0.858606666666667	84	Depleted_Plasma_HCC_2.raw
False	None	IonTrap	CID	MS2	0	82.8937	100	1111.89697265625	1111.89697265625	1	0.864028333333333	85	Depleted_Plasma_HCC_2.raw
False	Unambiguous	FourierTransform	HCD	MS2	0	82.8937	200	1111.89697265625	3333.67636470875	3	0.878861666666667	86	Depleted_Plasma_HCC_2.raw
False	None	FourierTransform	HCD	MS2	0	82.8937	200	1111.89697265625	2222.7866686825	2	0.878861666666667	86	Depleted_Plasma_HCC_2.raw
False	None	IonTrap	CID	MS2	0	49.08448	100	946.294189453125	946.294189453125	1	0.884306666666667	87	Depleted_Plasma_HCC_2.raw
False	None	FourierTransform	HCD	MS2	0	49.08448	200	946.294189453125	1891.58110227625	2	0.899441666666667	88	Depleted_Plasma_HCC_2.raw
False	None	FourierTransform	HCD	MS2	0	49.08448	200	946.294189453125	2836.86801509938	3	0.899441666666667	88	Depleted_Plasma_HCC_2.raw
False	None	IonTrap	CID	MS2	0	63.55566	100	846.296936035156	846.296936035156	1	0.91464	90	Depleted_Plasma_HCC_2.raw
False	None	FourierTransform	HCD	MS2	0	63.55566	200	846.296936035156	1691.58659544031	2	0.930751666666667	91	Depleted_Plasma_HCC_2.raw
False	None	FourierTransform	HCD	MS2	0	63.55566	200	846.296936035156	2536.87625484547	3	0.930751666666667	91	Depleted_Plasma_HCC_2.raw
False	None	IonTrap	CID	MS2	0	32.62894	100	906.264404296875	906.264404296875	1	0.936251666666667	92	Depleted_Plasma_HCC_2.raw
False	None	FourierTransform	HCD	MS2	0	32.62894	200	906.264404296875	906.264404296875	1	0.951233333333333	93	Depleted_Plasma_HCC_2.raw
False	None	IonTrap	CID	MS2	0	86.77911	100	891.235168457031	891.235168457031	1	0.956693333333333	94	Depleted_Plasma_HCC_2.raw
False	None	FourierTransform	HCD	MS2	0	86.77911	200	891.235168457031	2671.69095211109	3	0.971758333333333	95	Depleted_Plasma_HCC_2.raw
False	None	FourierTransform	HCD	MS2	0	86.77911	200	891.235168457031	1781.46306028406	2	0.971758333333333	95	Depleted_Plasma_HCC_2.raw
False	Ambiguous	IonTrap	CID	MS2	0	82.21991	100	962.559814453125	962.559814453125	1	0.977203333333333	96	Depleted_Plasma_HCC_2.raw
False	Unambiguous	FourierTransform	HCD	MS2	0	82.21991	200	962.559814453125	1924.11235227625	2	0.992146666666667	97	Depleted_Plasma_HCC_2.raw
False	Unambiguous	FourierTransform	HCD	MS2	0	82.21991	200	962.559814453125	2885.66489009938	3	0.992146666666667	97	Depleted_Plasma_HCC_2.raw
False	None	IonTrap	CID	MS2	0	70.52	100	920.314697265625	920.314697265625	1	0.997593333333333	98	Depleted_Plasma_HCC_2.raw
False	None	FourierTransform	HCD	MS2	0	70.52	200	920.314697265625	1839.62211790125	2	1.01264333333333	99	Depleted_Plasma_HCC_2.raw
False	None	FourierTransform	HCD	MS2	0	70.52	200	920.314697265625	2758.92953853688	3	1.01264333333333	99	Depleted_Plasma_HCC_2.raw
False	Unambiguous	IonTrap	CID	MS2	0		100	1118.61120605469	1118.61120605469	1	1.02704333333333	101	Depleted_Plasma_HCC_2.raw
False	Unambiguous	FourierTransform	HCD	MS2	0		200	1118.61120605469	2236.21513547938	2	1.04291666666667	102	Depleted_Plasma_HCC_2.raw
False	None	FourierTransform	HCD	MS2	0		200	1118.61120605469	3353.81906490406	3	1.04291666666667	102	Depleted_Plasma_HCC_2.raw
False	None	IonTrap	CID	MS2	0	77.78222	100	908.2587890625	908.2587890625	1	1.04842666666667	103	Depleted_Plasma_HCC_2.raw
False	None	FourierTransform	HCD	MS2	0	77.78222	200	908.2587890625	1815.510301495	2	1.06339666666667	104	Depleted_Plasma_HCC_2.raw
False	None	FourierTransform	HCD	MS2	0	77.78222	200	908.2587890625	2722.7618139275	3	1.06339666666667	104	Depleted_Plasma_HCC_2.raw
False	Unambiguous	IonTrap	CID	MS2	0	43.03295	100	914.760559082031	2742.26712398609	3	1.06895333333333	105	Depleted_Plasma_HCC_2.raw
False	Ambiguous	FourierTransform	HCD	MS2	0	43.03295	200	914.760559082031	2742.26712398609	3	1.084005	106	Depleted_Plasma_HCC_2.raw
False	None	IonTrap	CID	MS2	0	49.61671	100	1190.87109375	1190.87109375	1	1.089395	107	Depleted_Plasma_HCC_2.raw
False	None	FourierTransform	HCD	MS2	0	49.61671	200	1190.87109375	2380.73491087	2	1.10416333333333	108	Depleted_Plasma_HCC_2.raw
False	Unambiguous	FourierTransform	HCD	MS2	0	49.61671	200	1190.87109375	3570.59872799	3	1.10416333333333	108	Depleted_Plasma_HCC_2.raw
False	None	IonTrap	CID	MS2	0	53.4317	100	953.700378417969	953.700378417969	1	1.10960833333333	109	Depleted_Plasma_HCC_2.raw
False	None	FourierTransform	HCD	MS2	0	53.4317	200	953.700378417969	1906.39348020594	2	1.12463333333333	110	Depleted_Plasma_HCC_2.raw
False	None	FourierTransform	HCD	MS2	0	53.4317	200	953.700378417969	2859.08658199391	3	1.12463333333333	110	Depleted_Plasma_HCC_2.raw
False	Ambiguous	IonTrap	CID	MS2	0		100	933.471496582031	933.471496582031	1	1.14022833333333	112	Depleted_Plasma_HCC_2.raw
False	None	FourierTransform	HCD	MS2	0		200	933.471496582031	1865.93571653406	2	1.15625166666667	113	Depleted_Plasma_HCC_2.raw
False	None	FourierTransform	HCD	MS2	0		200	933.471496582031	2798.39993648609	3	1.15625166666667	113	Depleted_Plasma_HCC_2.raw
False	None	IonTrap	CID	MS2	0		100	1019.73791503906	1019.73791503906	1	1.16172333333333	114	Depleted_Plasma_HCC_2.raw
False	None	FourierTransform	HCD	MS2	0		200	1019.73791503906	2038.46855344813	2	1.17662166666667	115	Depleted_Plasma_HCC_2.raw
False	None	FourierTransform	HCD	MS2	0		200	1019.73791503906	3057.19919185719	3	1.17662166666667	115	Depleted_Plasma_HCC_2.raw
False	Unambiguous	IonTrap	CID	MS2	0		100	998.550537109375	1996.09379758875	2	1.18205166666667	116	Depleted_Plasma_HCC_2.raw
False	Ambiguous	IonTrap	CID	MS2	0		100	998.550537109375	2993.63705806813	3	1.18205166666667	116	Depleted_Plasma_HCC_2.raw
False	None	FourierTransform	HCD	MS2	0		200	998.550537109375	1996.09379758875	2	1.19701166666667	117	Depleted_Plasma_HCC_2.raw
False	None	FourierTransform	HCD	MS2	0		200	998.550537109375	2993.63705806813	3	1.19701166666667	117	Depleted_Plasma_HCC_2.raw
False	None	IonTrap	CID	MS2	0	66.61674	100	978.720336914063	978.720336914063	1	1.202455	118	Depleted_Plasma_HCC_2.raw
False	None	FourierTransform	HCD	MS2	0	66.61674	200	978.720336914063	1956.43339719813	2	1.21738	119	Depleted_Plasma_HCC_2.raw
False	None	FourierTransform	HCD	MS2	0	66.61674	200	978.720336914063	2934.14645748219	3	1.21738	119	Depleted_Plasma_HCC_2.raw
False	None	IonTrap	CID	MS2	0	80.9595	100	848.2958984375	848.2958984375	1	1.22283166666667	120	Depleted_Plasma_HCC_2.raw
False	None	FourierTransform	HCD	MS2	0	80.9595	200	848.2958984375	2542.8731420525	3	1.237995	121	Depleted_Plasma_HCC_2.raw
False	None	FourierTransform	HCD	MS2	0	80.9595	200	848.2958984375	1695.584520245	2	1.237995	121	Depleted_Plasma_HCC_2.raw
False	None	IonTrap	CID	MS2	0	83.36065	100	889.232788085938	889.232788085938	1	1.25280666666667	123	Depleted_Plasma_HCC_2.raw
False	None	FourierTransform	HCD	MS2	0	83.36065	200	889.232788085938	1777.45829954188	2	1.26782333333333	124	Depleted_Plasma_HCC_2.raw
False	None	FourierTransform	HCD	MS2	0	83.36065	200	889.232788085938	2665.68381099781	3	1.26782333333333	124	Depleted_Plasma_HCC_2.raw
False	None	IonTrap	CID	MS2	0		100	1067.42407226563	1067.42407226563	1	1.27330833333333	125	Depleted_Plasma_HCC_2.raw
False	None	FourierTransform	HCD	MS2	0		200	1067.42407226563	2133.84086790125	2	1.28820333333333	126	Depleted_Plasma_HCC_2.raw
False	None	FourierTransform	HCD	MS2	0		200	1067.42407226563	3200.25766353688	3	1.28820333333333	126	Depleted_Plasma_HCC_2.raw
False	Unambiguous	IonTrap	CID	MS2	0	64.03605	100	1014.58239746094	1014.58239746094	1	1.29362666666667	127	Depleted_Plasma_HCC_2.raw
False	None	FourierTransform	HCD	MS2	0	64.03605	200	1014.58239746094	2028.15751829188	2	1.308575	128	Depleted_Plasma_HCC_2.raw
False	None	FourierTransform	HCD	MS2	0	64.03605	200	1014.58239746094	3041.73263912281	3	1.308575	128	Depleted_Plasma_HCC_2.raw
False	None	IonTrap	CID	MS2	0	85.27879	100	806.689392089844	806.689392089844	1	1.31405166666667	129	Depleted_Plasma_HCC_2.raw
False	Unambiguous	FourierTransform	HCD	MS2	0	85.27879	200	806.689392089844	2418.05362300953	3	1.32913333333333	130	Depleted_Plasma_HCC_2.raw
False	None	FourierTransform	HCD	MS2	0	85.27879	200	806.689392089844	1612.37150754969	2	1.32913333333333	130	Depleted_Plasma_HCC_2.raw
False	None	IonTrap	CID	MS2	0	92.54242	100	854.79638671875	854.79638671875	1	1.33458666666667	131	Depleted_Plasma_HCC_2.raw
False	None	FourierTransform	HCD	MS2	0	92.54242	200	854.79638671875	1708.5854968075	2	1.34963833333333	132	Depleted_Plasma_HCC_2.raw
False	Unambiguous	FourierTransform	HCD	MS2	0	92.54242	200	854.79638671875	2562.37460689625	3	1.34963833333333	132	Depleted_Plasma_HCC_2.raw
False	None	IonTrap	CID	MS2	0		100	1254.42456054688	2507.84184446375	2	1.36478166666667	134	Depleted_Plasma_HCC_2.raw
False	None	IonTrap	CID	MS2	0		100	1254.42456054688	3761.25912838063	3	1.36478166666667	134	Depleted_Plasma_HCC_2.raw
False	None	FourierTransform	HCD	MS2	0		200	1254.42456054688	2507.84184446375	2	1.38058333333333	135	Depleted_Plasma_HCC_2.raw
False	None	FourierTransform	HCD	MS2	0		200	1254.42456054688	3761.25912838063	3	1.38058333333333	135	Depleted_Plasma_HCC_2.raw
False	Ambiguous	IonTrap	CID	MS2	0		100	1069.49926757813	2137.99125852625	2	1.38605333333333	136	Depleted_Plasma_HCC_2.raw
False	Ambiguous	IonTrap	CID	MS2	0		100	1069.49926757813	3206.48324947438	3	1.38605333333333	136	Depleted_Plasma_HCC_2.raw
False	Unambiguous	FourierTransform	HCD	MS2	0		200	1069.49926757813	2137.99125852625	2	1.40095166666667	137	Depleted_Plasma_HCC_2.raw
False	None	FourierTransform	HCD	MS2	0		200	1069.49926757813	3206.48324947438	3	1.40095166666667	137	Depleted_Plasma_HCC_2.raw
False	None	IonTrap	CID	MS2	0	0	100	1004.86755371094	1004.86755371094	1	1.40648	138	Depleted_Plasma_HCC_2.raw
False	None	FourierTransform	HCD	MS2	0	0	200	1004.86755371094	2008.72783079188	2	1.42142833333333	139	Depleted_Plasma_HCC_2.raw
False	None	FourierTransform	HCD	MS2	0	0	200	1004.86755371094	3012.58810787281	3	1.42142833333333	139	Depleted_Plasma_HCC_2.raw
False	Unambiguous	IonTrap	CID	MS2	0		100	1263.53662109375	2526.0659655575	2	1.42683	140	Depleted_Plasma_HCC_2.raw
False	Unambiguous	IonTrap	CID	MS2	0		100	1263.53662109375	3788.59531002125	3	1.42683	140	Depleted_Plasma_HCC_2.raw
False	None	FourierTransform	HCD	MS2	0		200	1263.53662109375	2526.0659655575	2	1.441585	141	Depleted_Plasma_HCC_2.raw
False	None	FourierTransform	HCD	MS2	0		200	1263.53662109375	3788.59531002125	3	1.441585	141	Depleted_Plasma_HCC_2.raw
False	None	IonTrap	CID	MS2	0	41.39011	100	922.311706542969	922.311706542969	1	1.44703	142	Depleted_Plasma_HCC_2.raw
False	None	FourierTransform	HCD	MS2	0	41.39011	200	922.311706542969	922.311706542969	1	1.462045	143	Depleted_Plasma_HCC_2.raw
False	Ambiguous	IonTrap	CID	MS2	0	69.57526	100	1154.5263671875	1154.5263671875	1	1.47504166666667	145	Depleted_Plasma_HCC_2.raw
False	Ambiguous	FourierTransform	HCD	MS2	0	69.57526	200	1154.5263671875	3461.5645483025	3	1.49091666666667	146	Depleted_Plasma_HCC_2.raw
False	Ambiguous	FourierTransform	HCD	MS2	0	69.57526	200	1154.5263671875	2308.045457745	2	1.49091666666667	146	Depleted_Plasma_HCC_2.raw
False	Ambiguous	IonTrap	CID	MS2	0	53.45921	100	1178.49194335938	1178.49194335938	1	1.49636833333333	147	Depleted_Plasma_HCC_2.raw
False	None	FourierTransform	HCD	MS2	0	53.45921	200	1178.49194335938	1178.49194335938	1	1.51119333333333	148	Depleted_Plasma_HCC_2.raw
False	Unambiguous	IonTrap	CID	MS2	0		100	1319.60583496094	2638.20439329188	2	1.51658333333333	149	Depleted_Plasma_HCC_2.raw
False	Ambiguous	IonTrap	CID	MS2	0		100	1319.60583496094	3956.80295162281	3	1.51658333333333	149	Depleted_Plasma_HCC_2.raw
False	None	FourierTransform	HCD	MS2	0		200	1319.60583496094	2638.20439329188	2	1.53135	150	Depleted_Plasma_HCC_2.raw
False	None	FourierTransform	HCD	MS2	0		200	1319.60583496094	3956.80295162281	3	1.53135	150	Depleted_Plasma_HCC_2.raw
False	Ambiguous	IonTrap	CID	MS2	0	61.21452	100	1022.63647460938	1022.63647460938	1	1.53677666666667	151	Depleted_Plasma_HCC_2.raw
False	None	FourierTransform	HCD	MS2	0	61.21452	200	1022.63647460938	2044.26567258875	2	1.55169	152	Depleted_Plasma_HCC_2.raw
False	None	FourierTransform	HCD	MS2	0	61.21452	200	1022.63647460938	3065.89487056813	3	1.55169	152	Depleted_Plasma_HCC_2.raw
False	Unambiguous	IonTrap	CID	MS2	0	68.60654	100	1127.4638671875	1127.4638671875	1	1.557105	153	Depleted_Plasma_HCC_2.raw
False	None	FourierTransform	HCD	MS2	0	68.60654	200	1127.4638671875	3380.3770483025	3	1.57198833333333	154	Depleted_Plasma_HCC_2.raw
False	None	FourierTransform	HCD	MS2	0	68.60654	200	1127.4638671875	2253.920457745	2	1.57198833333333	154	Depleted_Plasma_HCC_2.raw
False	None	IonTrap	CID	MS2	0	5.321381	100	920.31494140625	920.31494140625	1	1.58649333333333	156	Depleted_Plasma_HCC_2.raw
False	None	FourierTransform	HCD	MS2	0	5.321381	200	920.31494140625	920.31494140625	1	1.60149166666667	157	Depleted_Plasma_HCC_2.raw
False	None	IonTrap	CID	MS2	0	56.86683	100	994.332641601563	994.332641601563	1	1.60730666666667	158	Depleted_Plasma_HCC_2.raw
False	None	FourierTransform	HCD	MS2	0	56.86683	200	994.332641601563	1987.65800657313	2	1.62221	159	Depleted_Plasma_HCC_2.raw
False	None	FourierTransform	HCD	MS2	0	56.86683	200	994.332641601563	2980.98337154469	3	1.62221	159	Depleted_Plasma_HCC_2.raw
False	Unambiguous	IonTrap	CID	MS2	0		100	1058.59594726563	1058.59594726563	1	1.62763833333333	160	Depleted_Plasma_HCC_2.raw
False	None	FourierTransform	HCD	MS2	0		200	1058.59594726563	2116.18461790125	2	1.64256	161	Depleted_Plasma_HCC_2.raw
False	None	FourierTransform	HCD	MS2	0		200	1058.59594726563	3173.77328853688	3	1.64256	161	Depleted_Plasma_HCC_2.raw
False	None	IonTrap	CID	MS2	0	87.51973	100	910.680358886719	910.680358886719	1	1.648015	162	Depleted_Plasma_HCC_2.raw
False	None	FourierTransform	HCD	MS2	0	87.51973	200	910.680358886719	2730.02652340016	3	1.66298333333333	163	Depleted_Plasma_HCC_2.raw
False	None	FourierTransform	HCD	MS2	0	87.51973	200	910.680358886719	1820.35344114344	2	1.66298333333333	163	Depleted_Plasma_HCC_2.raw
False	None	IonTrap	CID	MS2	0	90.2805	100	830.269775390625	830.269775390625	1	1.66845333333333	164	Depleted_Plasma_HCC_2.raw
False	None	FourierTransform	HCD	MS2	0	90.2805	200	830.269775390625	1659.53227415125	2	1.68354666666667	165	Depleted_Plasma_HCC_2.raw
False	None	FourierTransform	HCD	MS2	0	90.2805	200	830.269775390625	2488.79477291188	3	1.68354666666667	165	Depleted_Plasma_HCC_2.raw
False	None	IonTrap	CID	MS2	0	74.11262	100	815.216613769531	815.216613769531	1	1.698035	167	Depleted_Plasma_HCC_2.raw
False	None	FourierTransform	HCD	MS2	0	74.11262	200	815.216613769531	1629.42595090906	2	1.71315	168	Depleted_Plasma_HCC_2.raw
False	None	FourierTransform	HCD	MS2	0	74.11262	200	815.216613769531	2443.63528804859	3	1.71315	168	Depleted_Plasma_HCC_2.raw
False	None	IonTrap	CID	MS2	0	63.0822	100	906.262268066406	906.262268066406	1	1.718645	169	Depleted_Plasma_HCC_2.raw
False	None	FourierTransform	HCD	MS2	0	63.0822	200	906.262268066406	906.262268066406	1	1.733625	170	Depleted_Plasma_HCC_2.raw
False	None	IonTrap	CID	MS2	0	0	100	1292.39501953125	1292.39501953125	1	1.73901333333333	171	Depleted_Plasma_HCC_2.raw
False	None	FourierTransform	HCD	MS2	0	0	200	1292.39501953125	3875.17050533375	3	1.75391166666667	172	Depleted_Plasma_HCC_2.raw
False	None	FourierTransform	HCD	MS2	0	0	200	1292.39501953125	2583.7827624325	2	1.75391166666667	172	Depleted_Plasma_HCC_2.raw
False	Unambiguous	IonTrap	CID	MS2	0	0	100	1299.52453613281	1299.52453613281	1	1.75930833333333	173	Depleted_Plasma_HCC_2.raw
False	None	FourierTransform	HCD	MS2	0	0	200	1299.52453613281	2598.04179563563	2	1.774025	174	Depleted_Plasma_HCC_2.raw
False	None	FourierTransform	HCD	MS2	0	0	200	1299.52453613281	3896.55905513844	3	1.774025	174	Depleted_Plasma_HCC_2.raw
False	Unambiguous	IonTrap	CID	MS2	0	89.9762	100	874.565124511719	874.565124511719	1	1.779475	175	Depleted_Plasma_HCC_2.raw
False	None	FourierTransform	HCD	MS2	0	89.9762	200	874.565124511719	1748.12297239344	2	1.79455	176	Depleted_Plasma_HCC_2.raw
False	None	FourierTransform	HCD	MS2	0	89.9762	200	874.565124511719	2621.68082027516	3	1.79455	176	Depleted_Plasma_HCC_2.raw
False	Unambiguous	IonTrap	CID	MS2	0	59.67269	100	1109.65441894531	2218.30156126063	2	1.80819	178	Depleted_Plasma_HCC_2.raw
False	None	FourierTransform	HCD	MS2	0	59.67269	200	1109.65441894531	2218.30156126063	2	1.82408333333333	179	Depleted_Plasma_HCC_2.raw
False	Unambiguous	IonTrap	CID	MS2	0	50.55098	100	1120.51586914063	1120.51586914063	1	1.82955666666667	180	Depleted_Plasma_HCC_2.raw
False	Ambiguous	FourierTransform	HCD	MS2	0	50.55098	200	1120.51586914063	3359.53305416188	3	1.84440166666667	181	Depleted_Plasma_HCC_2.raw
False	None	FourierTransform	HCD	MS2	0	50.55098	200	1120.51586914063	2240.02446165125	2	1.84440166666667	181	Depleted_Plasma_HCC_2.raw
False	Unambiguous	IonTrap	CID	MS2	0	41.68377	100	1050.65515136719	1050.65515136719	1	1.84982333333333	182	Depleted_Plasma_HCC_2.raw
False	None	FourierTransform	HCD	MS2	0	41.68377	200	1050.65515136719	2100.30302610438	2	1.86475166666667	183	Depleted_Plasma_HCC_2.raw
False	None	FourierTransform	HCD	MS2	0	41.68377	200	1050.65515136719	3149.95090084156	3	1.86475166666667	183	Depleted_Plasma_HCC_2.raw
False	Unambiguous	IonTrap	CID	MS2	0		100	1007.64349365234	1007.64349365234	1	1.87017833333333	184	Depleted_Plasma_HCC_2.raw
False	None	FourierTransform	HCD	MS2	0		200	1007.64349365234	2014.27971067469	2	1.88507166666667	185	Depleted_Plasma_HCC_2.raw
False	None	FourierTransform	HCD	MS2	0		200	1007.64349365234	3020.91592769703	3	1.88507166666667	185	Depleted_Plasma_HCC_2.raw
False	Unambiguous	IonTrap	CID	MS2	0	0	100	1383.90905761719	1383.90905761719	1	1.890455	186	Depleted_Plasma_HCC_2.raw
False	None	FourierTransform	HCD	MS2	0	0	200	1383.90905761719	2766.81083860438	2	1.905165	187	Depleted_Plasma_HCC_2.raw
False	None	FourierTransform	HCD	MS2	0	0	200	1383.90905761719	4149.71261959156	3	1.905165	187	Depleted_Plasma_HCC_2.raw
False	Unambiguous	IonTrap	CID	MS2	0	76.7112	100	965.700744628906	965.700744628906	1	1.918315	189	Depleted_Plasma_HCC_2.raw
False	None	FourierTransform	HCD	MS2	0	76.7112	200	965.700744628906	2895.08768062672	3	1.93441666666667	190	Depleted_Plasma_HCC_2.raw
False	None	FourierTransform	HCD	MS2	0	76.7112	200	965.700744628906	1930.39421262781	2	1.93441666666667	190	Depleted_Plasma_HCC_2.raw
False	None	IonTrap	CID	MS2	0	0	100	1392.48620605469	1392.48620605469	1	1.93985666666667	191	Depleted_Plasma_HCC_2.raw
False	None	FourierTransform	HCD	MS2	0	0	200	1392.48620605469	1392.48620605469	1	1.954515	192	Depleted_Plasma_HCC_2.raw
False	None	IonTrap	CID	MS2	0		100	1311.39733886719	1311.39733886719	1	1.95990666666667	193	Depleted_Plasma_HCC_2.raw
False	None	FourierTransform	HCD	MS2	0		200	1311.39733886719	2621.78740110438	2	1.97487833333333	194	Depleted_Plasma_HCC_2.raw
False	Unambiguous	FourierTransform	HCD	MS2	0		200	1311.39733886719	3932.17746334156	3	1.97487833333333	194	Depleted_Plasma_HCC_2.raw
False	Unambiguous	IonTrap	CID	MS2	0	74.2598	100	1224.54357910156	1224.54357910156	1	1.98027666666667	195	Depleted_Plasma_HCC_2.raw
False	Ambiguous	FourierTransform	HCD	MS2	0	74.2598	200	1224.54357910156	2448.07988157313	2	1.99502666666667	196	Depleted_Plasma_HCC_2.raw
False	None	FourierTransform	HCD	MS2	0	74.2598	200	1224.54357910156	3671.61618404469	3	1.99502666666667	196	Depleted_Plasma_HCC_2.raw
False	None	IonTrap	CID	MS2	0	36.90118	100	1367.44482421875	1367.44482421875	1	2.000415	197	Depleted_Plasma_HCC_2.raw
False	None	IonTrap	CID	MS2	0	0	100	1084.45983886719	1084.45983886719	1	2.029775	200	Depleted_Plasma_HCC_2.raw
False	None	FourierTransform	HCD	MS2	0	0	200	1084.45983886719	2167.91240110438	2	2.04575166666667	201	Depleted_Plasma_HCC_2.raw
False	None	FourierTransform	HCD	MS2	0	0	200	1084.45983886719	3251.36496334156	3	2.04575166666667	201	Depleted_Plasma_HCC_2.raw
False	Unambiguous	IonTrap	CID	MS2	0		100	1192.49938964844	1192.49938964844	1	2.05120833333333	202	Depleted_Plasma_HCC_2.raw
False	None	FourierTransform	HCD	MS2	0		200	1192.49938964844	2383.99150266688	2	2.06598166666667	203	Depleted_Plasma_HCC_2.raw
False	None	FourierTransform	HCD	MS2	0		200	1192.49938964844	3575.48361568531	3	2.06598166666667	203	Depleted_Plasma_HCC_2.raw
False	Unambiguous	IonTrap	CID	MS2	0		100	1142.56005859375	1142.56005859375	1	2.07138333333333	204	Depleted_Plasma_HCC_2.raw
False	None	FourierTransform	HCD	MS2	0		200	1142.56005859375	2284.1128405575	2	2.08624833333333	205	Depleted_Plasma_HCC_2.raw
False	None	FourierTransform	HCD	MS2	0		200	1142.56005859375	3425.66562252125	3	2.08624833333333	205	Depleted_Plasma_HCC_2.raw
False	Ambiguous	IonTrap	CID	MS2	0		100	1136.62524414063	1136.62524414063	1	2.09167	206	Depleted_Plasma_HCC_2.raw
False	None	FourierTransform	HCD	MS2	0		200	1136.62524414063	3407.86117916188	3	2.106605	207	Depleted_Plasma_HCC_2.raw
False	None	FourierTransform	HCD	MS2	0		200	1136.62524414063	2272.24321165125	2	2.106605	207	Depleted_Plasma_HCC_2.raw
False	Ambiguous	IonTrap	CID	MS2	0	45.54408	100	942.589111328125	942.589111328125	1	2.11205166666667	208	Depleted_Plasma_HCC_2.raw
False	None	FourierTransform	HCD	MS2	0	45.54408	200	942.589111328125	2825.75278072438	3	2.12706	209	Depleted_Plasma_HCC_2.raw
False	None	FourierTransform	HCD	MS2	0	45.54408	200	942.589111328125	1884.17094602625	2	2.12706	209	Depleted_Plasma_HCC_2.raw
False	None	IonTrap	CID	MS2	0	0	100	1269.40747070313	1269.40747070313	1	2.14048666666667	211	Depleted_Plasma_HCC_2.raw
False	None	FourierTransform	HCD	MS2	0	0	200	1269.40747070313	2537.80766477625	2	2.15625	212	Depleted_Plasma_HCC_2.raw
False	None	FourierTransform	HCD	MS2	0	0	200	1269.40747070313	3806.20785884938	3	2.15625	212	Depleted_Plasma_HCC_2.raw
False	None	IonTrap	CID	MS2	0		100	1362.50891113281	2724.01054563563	2	2.16168833333333	213	Depleted_Plasma_HCC_2.raw
False	None	IonTrap	CID	MS2	0		100	1362.50891113281	4085.51218013844	3	2.16168833333333	213	Depleted_Plasma_HCC_2.raw
False	None	FourierTransform	HCD	MS2	0		200	1362.50891113281	2724.01054563563	2	2.17636333333333	214	Depleted_Plasma_HCC_2.raw
False	None	FourierTransform	HCD	MS2	0		200	1362.50891113281	4085.51218013844	3	2.17636333333333	214	Depleted_Plasma_HCC_2.raw
False	Ambiguous	IonTrap	CID	MS2	0	0	100	1304.54833984375	1304.54833984375	1	2.18175166666667	215	Depleted_Plasma_HCC_2.raw
False	None	FourierTransform	HCD	MS2	0	0	200	1304.54833984375	2608.0894030575	2	2.19652	216	Depleted_Plasma_HCC_2.raw
False	None	FourierTransform	HCD	MS2	0	0	200	1304.54833984375	3911.63046627125	3	2.19652	216	Depleted_Plasma_HCC_2.raw
False	Unambiguous	IonTrap	CID	MS2	0	56.74865	100	989.653625488281	989.653625488281	1	2.20195166666667	217	Depleted_Plasma_HCC_2.raw
False	None	FourierTransform	HCD	MS2	0	56.74865	200	989.653625488281	989.653625488281	1	2.216855	218	Depleted_Plasma_HCC_2.raw
False	Unambiguous	IonTrap	CID	MS2	0		100	1246.63439941406	1246.63439941406	1	2.222245	219	Depleted_Plasma_HCC_2.raw
False	None	FourierTransform	HCD	MS2	0		200	1246.63439941406	2492.26152219813	2	2.23705833333333	220	Depleted_Plasma_HCC_2.raw
False	None	FourierTransform	HCD	MS2	0		200	1246.63439941406	3737.88864498219	3	2.23705833333333	220	Depleted_Plasma_HCC_2.raw
False	None	IonTrap	CID	MS2	0	35.39231	100	832.243774414063	832.243774414063	1	2.25111833333333	222	Depleted_Plasma_HCC_2.raw
False	None	FourierTransform	HCD	MS2	0	35.39231	200	832.243774414063	832.243774414063	1	2.26725166666667	223	Depleted_Plasma_HCC_2.raw
False	Unambiguous	IonTrap	CID	MS2	0	50.31222	100	1171.46752929688	1171.46752929688	1	2.27270833333333	224	Depleted_Plasma_HCC_2.raw
False	None	FourierTransform	HCD	MS2	0	50.31222	200	1171.46752929688	2341.92778196375	2	2.28760666666667	225	Depleted_Plasma_HCC_2.raw
False	None	FourierTransform	HCD	MS2	0	50.31222	200	1171.46752929688	3512.38803463063	3	2.28760666666667	225	Depleted_Plasma_HCC_2.raw
False	Unambiguous	IonTrap	CID	MS2	0	73.82808	100	1125.63647460938	1125.63647460938	1	2.29302833333333	226	Depleted_Plasma_HCC_2.raw
False	None	FourierTransform	HCD	MS2	0	73.82808	200	1125.63647460938	3374.89487056813	3	2.30794833333333	227	Depleted_Plasma_HCC_2.raw
False	None	FourierTransform	HCD	MS2	0	73.82808	200	1125.63647460938	2250.26567258875	2	2.30794833333333	227	Depleted_Plasma_HCC_2.raw
False	None	IonTrap	CID	MS2	0	76.37631	100	846.294677734375	846.294677734375	1	2.31342333333333	228	Depleted_Plasma_HCC_2.raw
False	None	FourierTransform	HCD	MS2	0	76.37631	200	846.294677734375	1691.58207883875	2	2.32844833333333	229	Depleted_Plasma_HCC_2.raw
False	None	FourierTransform	HCD	MS2	0	76.37631	200	846.294677734375	2536.86947994313	3	2.32844833333333	229	Depleted_Plasma_HCC_2.raw
False	None	IonTrap	CID	MS2	0	79.94589	100	911.744934082031	911.744934082031	1	2.33390333333333	230	Depleted_Plasma_HCC_2.raw
False	None	FourierTransform	HCD	MS2	0	79.94589	200	911.744934082031	1822.48259153406	2	2.34891833333333	231	Depleted_Plasma_HCC_2.raw
False	None	FourierTransform	HCD	MS2	0	79.94589	200	911.744934082031	2733.22024898609	3	2.34891833333333	231	Depleted_Plasma_HCC_2.raw
False	None	IonTrap	CID	MS2	0	36.75707	100	920.316467285156	920.316467285156	1	2.36329	233	Depleted_Plasma_HCC_2.raw
False	None	FourierTransform	HCD	MS2	0	36.75707	200	920.316467285156	920.316467285156	1	2.37828333333333	234	Depleted_Plasma_HCC_2.raw
False	Unambiguous	IonTrap	CID	MS2	0	52.08954	100	1073.47875976563	1073.47875976563	1	2.38375666666667	235	Depleted_Plasma_HCC_2.raw
False	None	FourierTransform	HCD	MS2	0	52.08954	200	1073.47875976563	3218.42172603688	3	2.39862166666667	236	Depleted_Plasma_HCC_2.raw
False	None	FourierTransform	HCD	MS2	0	52.08954	200	1073.47875976563	2145.95024290125	2	2.39862166666667	236	Depleted_Plasma_HCC_2.raw
False	None	IonTrap	CID	MS2	0	65.15437	100	829.2685546875	829.2685546875	1	2.40410166666667	237	Depleted_Plasma_HCC_2.raw
False	None	FourierTransform	HCD	MS2	0	65.15437	200	829.2685546875	1657.529832745	2	2.41919833333333	238	Depleted_Plasma_HCC_2.raw
False	None	FourierTransform	HCD	MS2	0	65.15437	200	829.2685546875	2485.7911108025	3	2.41919833333333	238	Depleted_Plasma_HCC_2.raw
False	Ambiguous	IonTrap	CID	MS2	0	71.17262	100	951.582092285156	951.582092285156	1	2.42464333333333	239	Depleted_Plasma_HCC_2.raw
False	None	FourierTransform	HCD	MS2	0	71.17262	200	951.582092285156	1902.15690794031	2	2.43959333333333	240	Depleted_Plasma_HCC_2.raw
False	None	FourierTransform	HCD	MS2	0	71.17262	200	951.582092285156	2852.73172359547	3	2.43959333333333	240	Depleted_Plasma_HCC_2.raw
False	None	IonTrap	CID	MS2	0		100	1098.05163574219	1098.05163574219	1	2.44501833333333	241	Depleted_Plasma_HCC_2.raw
False	None	FourierTransform	HCD	MS2	0		200	1098.05163574219	2195.09599485438	2	2.46004333333333	242	Depleted_Plasma_HCC_2.raw
False	None	FourierTransform	HCD	MS2	0		200	1098.05163574219	3292.14035396656	3	2.46004333333333	242	Depleted_Plasma_HCC_2.raw
False	None	IonTrap	CID	MS2	0	57.76148	100	815.215698242188	815.215698242188	1	2.47402666666667	244	Depleted_Plasma_HCC_2.raw
False	None	FourierTransform	HCD	MS2	0	57.76148	200	815.215698242188	2443.63254146656	3	2.48910833333333	245	Depleted_Plasma_HCC_2.raw
False	None	FourierTransform	HCD	MS2	0	57.76148	200	815.215698242188	1629.42411985438	2	2.48910833333333	245	Depleted_Plasma_HCC_2.raw
False	None	IonTrap	CID	MS2	0	58.29634	100	907.262023925781	907.262023925781	1	2.494605	246	Depleted_Plasma_HCC_2.raw
False	None	FourierTransform	HCD	MS2	0	58.29634	200	907.262023925781	907.262023925781	1	2.50958333333333	247	Depleted_Plasma_HCC_2.raw
False	Unambiguous	IonTrap	CID	MS2	0	36.58044	100	1107.6201171875	1107.6201171875	1	2.51502166666667	248	Depleted_Plasma_HCC_2.raw
False	None	FourierTransform	HCD	MS2	0	36.58044	200	1107.6201171875	2214.232957745	2	2.52991833333333	249	Depleted_Plasma_HCC_2.raw
False	None	FourierTransform	HCD	MS2	0	36.58044	200	1107.6201171875	3320.8457983025	3	2.52991833333333	249	Depleted_Plasma_HCC_2.raw
False	Ambiguous	IonTrap	CID	MS2	0	36.65423	100	1227.52221679688	1227.52221679688	1	2.53530833333333	250	Depleted_Plasma_HCC_2.raw
False	None	FourierTransform	HCD	MS2	0	36.65423	200	1227.52221679688	2454.03715696375	2	2.55008166666667	251	Depleted_Plasma_HCC_2.raw
False	None	FourierTransform	HCD	MS2	0	36.65423	200	1227.52221679688	3680.55209713063	3	2.55008166666667	251	Depleted_Plasma_HCC_2.raw
False	None	IonTrap	CID	MS2	0	0	100	1421.43762207031	1421.43762207031	1	2.55546166666667	252	Depleted_Plasma_HCC_2.raw
False	Unambiguous	FourierTransform	HCD	MS2	0	0	200	1421.43762207031	4262.29831295094	3	2.57015166666667	253	Depleted_Plasma_HCC_2.raw
False	None	FourierTransform	HCD	MS2	0	0	200	1421.43762207031	2841.86796751063	2	2.57015166666667	253	Depleted_Plasma_HCC_2.raw
False	None	IonTrap	CID	MS2	0	37.12079	100	920.312866210938	920.312866210938	1	2.58416333333333	255	Depleted_Plasma_HCC_2.raw
False	None	FourierTransform	HCD	MS2	0	37.12079	200	920.312866210938	920.312866210938	1	2.60025	256	Depleted_Plasma_HCC_2.raw
False	None	IonTrap	CID	MS2	0		100	1322.49755859375	2643.9878405575	2	2.60568833333333	257	Depleted_Plasma_HCC_2.raw
False	None	IonTrap	CID	MS2	0		100	1322.49755859375	3965.47812252125	3	2.60568833333333	257	Depleted_Plasma_HCC_2.raw
False	None	FourierTransform	HCD	MS2	0		200	1322.49755859375	2643.9878405575	2	2.6204	258	Depleted_Plasma_HCC_2.raw
False	None	FourierTransform	HCD	MS2	0		200	1322.49755859375	3965.47812252125	3	2.6204	258	Depleted_Plasma_HCC_2.raw
False	Unambiguous	IonTrap	CID	MS2	0	80.04276	100	979.658996582031	979.658996582031	1	2.62584333333333	259	Depleted_Plasma_HCC_2.raw
False	None	FourierTransform	HCD	MS2	0	80.04276	200	979.658996582031	1958.31071653406	2	2.64093	260	Depleted_Plasma_HCC_2.raw
False	None	FourierTransform	HCD	MS2	0	80.04276	200	979.658996582031	2936.96243648609	3	2.64093	260	Depleted_Plasma_HCC_2.raw
False	None	IonTrap	CID	MS2	0	77.69728	100	904.059753417969	904.059753417969	1	2.646375	261	Depleted_Plasma_HCC_2.raw
False	Unambiguous	FourierTransform	HCD	MS2	0	77.69728	200	904.059753417969	2710.16470699391	3	2.66136666666667	262	Depleted_Plasma_HCC_2.raw
False	None	FourierTransform	HCD	MS2	0	77.69728	200	904.059753417969	1807.11223020594	2	2.66136666666667	262	Depleted_Plasma_HCC_2.raw
False	Unambiguous	IonTrap	CID	MS2	0	0	100	1288.47155761719	1288.47155761719	1	2.66677666666667	263	Depleted_Plasma_HCC_2.raw
False	None	FourierTransform	HCD	MS2	0	0	200	1288.47155761719	1288.47155761719	1	2.681545	264	Depleted_Plasma_HCC_2.raw
False	None	IonTrap	CID	MS2	0	75.25311	100	941.689880371094	941.689880371094	1	2.69683166666667	266	Depleted_Plasma_HCC_2.raw
False	None	FourierTransform	HCD	MS2	0	75.25311	200	941.689880371094	1882.37248411219	2	2.71291666666667	267	Depleted_Plasma_HCC_2.raw
False	None	FourierTransform	HCD	MS2	0	75.25311	200	941.689880371094	2823.05508785328	3	2.71291666666667	267	Depleted_Plasma_HCC_2.raw
False	Ambiguous	IonTrap	CID	MS2	0	52.01878	100	1133.642578125	1133.642578125	1	2.71838	268	Depleted_Plasma_HCC_2.raw
False	None	FourierTransform	HCD	MS2	0	52.01878	200	1133.642578125	2266.27787962	2	2.73320666666667	269	Depleted_Plasma_HCC_2.raw
False	Unambiguous	FourierTransform	HCD	MS2	0	52.01878	200	1133.642578125	3398.913181115	3	2.73320666666667	269	Depleted_Plasma_HCC_2.raw
False	Unambiguous	IonTrap	CID	MS2	0		100	1241.44262695313	2481.87797727625	2	2.73860666666667	270	Depleted_Plasma_HCC_2.raw
False	None	IonTrap	CID	MS2	0		100	1241.44262695313	3722.31332759938	3	2.73860666666667	270	Depleted_Plasma_HCC_2.raw
False	None	FourierTransform	HCD	MS2	0		200	1241.44262695313	3722.31332759938	3	2.753415	271	Depleted_Plasma_HCC_2.raw
False	None	FourierTransform	HCD	MS2	0		200	1241.44262695313	2481.87797727625	2	2.753415	271	Depleted_Plasma_HCC_2.raw
False	Unambiguous	IonTrap	CID	MS2	0	45.80005	100	948.549926757813	948.549926757813	1	2.75887166666667	272	Depleted_Plasma_HCC_2.raw
False	Unambiguous	FourierTransform	HCD	MS2	0	45.80005	200	948.549926757813	1896.09257688563	2	2.77382	273	Depleted_Plasma_HCC_2.raw
False	Unambiguous	FourierTransform	HCD	MS2	0	45.80005	200	948.549926757813	2843.63522701344	3	2.77382	273	Depleted_Plasma_HCC_2.raw
False	Ambiguous	IonTrap	CID	MS2	0	48.37047	100	1048.45983886719	1048.45983886719	1	2.77925	274	Depleted_Plasma_HCC_2.raw
False	None	FourierTransform	HCD	MS2	0	48.37047	200	1048.45983886719	2095.91240110438	2	2.79417166666667	275	Depleted_Plasma_HCC_2.raw
False	None	FourierTransform	HCD	MS2	0	48.37047	200	1048.45983886719	3143.36496334156	3	2.79417166666667	275	Depleted_Plasma_HCC_2.raw
False	Unambiguous	IonTrap	CID	MS2	0	0	100	1160.48510742188	1160.48510742188	1	2.80737	277	Depleted_Plasma_HCC_2.raw
False	None	FourierTransform	HCD	MS2	0	0	200	1160.48510742188	2319.96293821375	2	2.82325	278	Depleted_Plasma_HCC_2.raw
False	None	FourierTransform	HCD	MS2	0	0	200	1160.48510742188	3479.44076900563	3	2.82325	278	Depleted_Plasma_HCC_2.raw
False	Unambiguous	IonTrap	CID	MS2	0	30.53817	100	1091.56555175781	1091.56555175781	1	2.82871333333333	279	Depleted_Plasma_HCC_2.raw
False	Ambiguous	FourierTransform	HCD	MS2	0	30.53817	200	1091.56555175781	3272.68210201344	3	2.843555	280	Depleted_Plasma_HCC_2.raw
False	Ambiguous	FourierTransform	HCD	MS2	0	30.53817	200	1091.56555175781	2182.12382688563	2	2.843555	280	Depleted_Plasma_HCC_2.raw
False	Unambiguous	IonTrap	CID	MS2	0	0	100	1193.544921875	1193.544921875	1	2.84895166666667	281	Depleted_Plasma_HCC_2.raw
False	Unambiguous	FourierTransform	HCD	MS2	0	0	200	1193.544921875	2386.08256712	2	2.86377666666667	282	Depleted_Plasma_HCC_2.raw
False	Unambiguous	FourierTransform	HCD	MS2	0	0	200	1193.544921875	3578.620212365	3	2.86377666666667	282	Depleted_Plasma_HCC_2.raw
False	None	IonTrap	CID	MS2	0	0	100	1150.88562011719	1150.88562011719	1	2.86917833333333	283	Depleted_Plasma_HCC_2.raw
False	None	FourierTransform	HCD	MS2	0	0	200	1150.88562011719	2300.76396360438	2	2.883985	284	Depleted_Plasma_HCC_2.raw
False	Ambiguous	FourierTransform	HCD	MS2	0	0	200	1150.88562011719	3450.64230709156	3	2.883985	284	Depleted_Plasma_HCC_2.raw
False	Unambiguous	IonTrap	CID	MS2	0	84.23505	100	925.566284179688	925.566284179688	1	2.88945333333333	285	Depleted_Plasma_HCC_2.raw
False	None	FourierTransform	HCD	MS2	0	84.23505	200	925.566284179688	1850.12529172938	2	2.90446833333333	286	Depleted_Plasma_HCC_2.raw
False	None	FourierTransform	HCD	MS2	0	84.23505	200	925.566284179688	2774.68429927906	3	2.90446833333333	286	Depleted_Plasma_HCC_2.raw
False	Unambiguous	IonTrap	CID	MS2	0		100	909.623901367188	909.623901367188	1	2.91872833333333	288	Depleted_Plasma_HCC_2.raw
False	None	FourierTransform	HCD	MS2	0		200	909.623901367188	2726.85715084156	3	2.93475	289	Depleted_Plasma_HCC_2.raw
False	None	FourierTransform	HCD	MS2	0		200	909.623901367188	1818.24052610438	2	2.93475	289	Depleted_Plasma_HCC_2.raw
False	Unambiguous	IonTrap	CID	MS2	0	79.43575	100	1115.51245117188	1115.51245117188	1	2.940345	290	Depleted_Plasma_HCC_2.raw
False	None	FourierTransform	HCD	MS2	0	79.43575	200	1115.51245117188	2230.01762571375	2	2.95520833333333	291	Depleted_Plasma_HCC_2.raw
False	None	FourierTransform	HCD	MS2	0	79.43575	200	1115.51245117188	3344.52280025563	3	2.95520833333333	291	Depleted_Plasma_HCC_2.raw
False	None	IonTrap	CID	MS2	0		100	1156.09155273438	1156.09155273438	1	2.96061	292	Depleted_Plasma_HCC_2.raw
False	Unambiguous	FourierTransform	HCD	MS2	0		200	1156.09155273438	2311.17582883875	2	2.97557166666667	293	Depleted_Plasma_HCC_2.raw
False	None	FourierTransform	HCD	MS2	0		200	1156.09155273438	3466.26010494313	3	2.97557166666667	293	Depleted_Plasma_HCC_2.raw
False	Unambiguous	IonTrap	CID	MS2	0	32.82529	100	1070.63610839844	1070.63610839844	1	2.98099333333333	294	Depleted_Plasma_HCC_2.raw
False	None	FourierTransform	HCD	MS2	0	32.82529	200	1070.63610839844	1070.63610839844	1	2.99588666666667	295	Depleted_Plasma_HCC_2.raw
False	Ambiguous	IonTrap	CID	MS2	0	62.51156	100	1005.56274414063	1005.56274414063	1	3.00130833333333	296	Depleted_Plasma_HCC_2.raw
False	None	FourierTransform	HCD	MS2	0	62.51156	200	1005.56274414063	3014.67367916188	3	3.01625833333333	297	Depleted_Plasma_HCC_2.raw
False	None	FourierTransform	HCD	MS2	0	62.51156	200	1005.56274414063	2010.11821165125	2	3.01625833333333	297	Depleted_Plasma_HCC_2.raw
False	None	IonTrap	CID	MS2	0	20.07345	100	920.314147949219	920.314147949219	1	3.03054333333333	299	Depleted_Plasma_HCC_2.raw
False	None	FourierTransform	HCD	MS2	0	20.07345	200	920.314147949219	920.314147949219	1	3.04658666666667	300	Depleted_Plasma_HCC_2.raw
False	Unambiguous	IonTrap	CID	MS2	0	63.32495	100	1085.61279296875	1085.61279296875	1	3.05207333333333	301	Depleted_Plasma_HCC_2.raw
False	None	FourierTransform	HCD	MS2	0	63.32495	200	1085.61279296875	2170.2183093075	2	3.06696166666667	302	Depleted_Plasma_HCC_2.raw
False	None	FourierTransform	HCD	MS2	0	63.32495	200	1085.61279296875	3254.82382564625	3	3.06696166666667	302	Depleted_Plasma_HCC_2.raw
False	Unambiguous	IonTrap	CID	MS2	0	80.56458	100	964.548400878906	964.548400878906	1	3.07239666666667	303	Depleted_Plasma_HCC_2.raw
False	None	FourierTransform	HCD	MS2	0	80.56458	200	964.548400878906	1928.08952512781	2	3.08737666666667	304	Depleted_Plasma_HCC_2.raw
False	None	FourierTransform	HCD	MS2	0	80.56458	200	964.548400878906	2891.63064937672	3	3.08737666666667	304	Depleted_Plasma_HCC_2.raw
False	Unambiguous	IonTrap	CID	MS2	0	85.90688	100	917.618469238281	917.618469238281	1	3.09284	305	Depleted_Plasma_HCC_2.raw
False	None	FourierTransform	HCD	MS2	0	85.90688	200	917.618469238281	2750.84085445484	3	3.10780666666667	306	Depleted_Plasma_HCC_2.raw
False	None	FourierTransform	HCD	MS2	0	85.90688	200	917.618469238281	1834.22966184656	2	3.10780666666667	306	Depleted_Plasma_HCC_2.raw
False	Unambiguous	IonTrap	CID	MS2	0		100	1034.72473144531	1034.72473144531	1	3.11322833333333	307	Depleted_Plasma_HCC_2.raw
False	None	FourierTransform	HCD	MS2	0		200	1034.72473144531	2068.44218626063	2	3.12816	308	Depleted_Plasma_HCC_2.raw
False	None	FourierTransform	HCD	MS2	0		200	1034.72473144531	3102.15964107594	3	3.12816	308	Depleted_Plasma_HCC_2.raw
False	None	IonTrap	CID	MS2	0	54.16273	100	906.264892578125	906.264892578125	1	3.14322333333333	310	Depleted_Plasma_HCC_2.raw
False	None	FourierTransform	HCD	MS2	0	54.16273	200	906.264892578125	906.264892578125	1	3.15925333333333	311	Depleted_Plasma_HCC_2.raw
False	None	IonTrap	CID	MS2	0		100	1317.40124511719	2633.79521360438	2	3.16470166666667	312	Depleted_Plasma_HCC_2.raw
False	Unambiguous	IonTrap	CID	MS2	0		100	1317.40124511719	3950.18918209156	3	3.16470166666667	312	Depleted_Plasma_HCC_2.raw
False	None	FourierTransform	HCD	MS2	0		200	1317.40124511719	3950.18918209156	3	3.1794	313	Depleted_Plasma_HCC_2.raw
False	None	FourierTransform	HCD	MS2	0		200	1317.40124511719	2633.79521360438	2	3.1794	313	Depleted_Plasma_HCC_2.raw
False	None	IonTrap	CID	MS2	0		100	1250.97668457031	1250.97668457031	1	3.18479666666667	314	Depleted_Plasma_HCC_2.raw
False	Ambiguous	FourierTransform	HCD	MS2	0		200	1250.97668457031	3750.91550045094	3	3.19958833333333	315	Depleted_Plasma_HCC_2.raw
False	None	FourierTransform	HCD	MS2	0		200	1250.97668457031	2500.94609251063	2	3.19958833333333	315	Depleted_Plasma_HCC_2.raw
False	None	IonTrap	CID	MS2	0	80.73711	100	859.641418457031	859.641418457031	1	3.20504166666667	316	Depleted_Plasma_HCC_2.raw
False	None	FourierTransform	HCD	MS2	0	80.73711	200	859.641418457031	1718.27556028406	2	3.22003833333333	317	Depleted_Plasma_HCC_2.raw
False	None	FourierTransform	HCD	MS2	0	80.73711	200	859.641418457031	2576.90970211109	3	3.22003833333333	317	Depleted_Plasma_HCC_2.raw
False	None	IonTrap	CID	MS2	0		100	1208.47058105469	2415.93388547938	2	3.22543166666667	318	Depleted_Plasma_HCC_2.raw
False	Unambiguous	IonTrap	CID	MS2	0		100	1208.47058105469	3623.39718990406	3	3.22543166666667	318	Depleted_Plasma_HCC_2.raw
False	None	FourierTransform	HCD	MS2	0		200	1208.47058105469	2415.93388547938	2	3.24024833333333	319	Depleted_Plasma_HCC_2.raw
False	None	FourierTransform	HCD	MS2	0		200	1208.47058105469	3623.39718990406	3	3.24024833333333	319	Depleted_Plasma_HCC_2.raw
False	Ambiguous	IonTrap	CID	MS2	0	63.5549	100	1096.54797363281	1096.54797363281	1	3.25459833333333	321	Depleted_Plasma_HCC_2.raw
False	None	FourierTransform	HCD	MS2	0	63.5549	200	1096.54797363281	1096.54797363281	1	3.26946833333333	322	Depleted_Plasma_HCC_2.raw
False	None	IonTrap	CID	MS2	0	90.26696	100	902.695007324219	902.695007324219	1	3.27497166666667	323	Depleted_Plasma_HCC_2.raw
False	None	FourierTransform	HCD	MS2	0	90.26696	200	902.695007324219	2706.07046871266	3	3.28995	324	Depleted_Plasma_HCC_2.raw
False	None	FourierTransform	HCD	MS2	0	90.26696	200	902.695007324219	1804.38273801844	2	3.28995	324	Depleted_Plasma_HCC_2.raw
False	Unambiguous	IonTrap	CID	MS2	0	85.43543	100	988.559753417969	988.559753417969	1	3.29537666666667	325	Depleted_Plasma_HCC_2.raw
False	Unambiguous	IonTrap	CID	MS2	0		100	1186.5732421875	1186.5732421875	1	3.31585	327	Depleted_Plasma_HCC_2.raw
False	None	FourierTransform	HCD	MS2	0		200	1186.5732421875	2372.139207745	2	3.33062333333333	328	Depleted_Plasma_HCC_2.raw
False	None	FourierTransform	HCD	MS2	0		200	1186.5732421875	3557.7051733025	3	3.33062333333333	328	Depleted_Plasma_HCC_2.raw
False	Unambiguous	IonTrap	CID	MS2	0	78.11234	100	997.528015136719	997.528015136719	1	3.33604666666667	329	Depleted_Plasma_HCC_2.raw
False	None	FourierTransform	HCD	MS2	0	78.11234	200	997.528015136719	1994.04875364344	2	3.351	330	Depleted_Plasma_HCC_2.raw
False	None	FourierTransform	HCD	MS2	0	78.11234	200	997.528015136719	2990.56949215016	3	3.351	330	Depleted_Plasma_HCC_2.raw
False	Unambiguous	IonTrap	CID	MS2	0	68.53821	100	955.632873535156	955.632873535156	1	3.36410666666667	332	Depleted_Plasma_HCC_2.raw
False	None	FourierTransform	HCD	MS2	0	68.53821	200	955.632873535156	1910.25847044031	2	3.37911666666667	333	Depleted_Plasma_HCC_2.raw
False	None	FourierTransform	HCD	MS2	0	68.53821	200	955.632873535156	2864.88406734547	3	3.37911666666667	333	Depleted_Plasma_HCC_2.raw
False	Unambiguous	IonTrap	CID	MS2	0	77.23817	100	1007.58441162109	1007.58441162109	1	3.38458833333333	334	Depleted_Plasma_HCC_2.raw
False	None	FourierTransform	HCD	MS2	0	77.23817	200	1007.58441162109	2014.16154661219	2	3.39948333333333	335	Depleted_Plasma_HCC_2.raw
False	None	FourierTransform	HCD	MS2	0	77.23817	200	1007.58441162109	3020.73868160328	3	3.39948333333333	335	Depleted_Plasma_HCC_2.raw
False	Unambiguous	IonTrap	CID	MS2	0	76.67261	100	1075.61572265625	1075.61572265625	1	3.404905	336	Depleted_Plasma_HCC_2.raw
False	None	FourierTransform	HCD	MS2	0	76.67261	200	1075.61572265625	2150.2241686825	2	3.41984833333333	337	Depleted_Plasma_HCC_2.raw
False	Unambiguous	FourierTransform	HCD	MS2	0	76.67261	200	1075.61572265625	3224.83261470875	3	3.41984833333333	337	Depleted_Plasma_HCC_2.raw
False	None	IonTrap	CID	MS2	0	64.69884	100	846.294982910156	846.294982910156	1	3.42530666666667	338	Depleted_Plasma_HCC_2.raw
False	None	FourierTransform	HCD	MS2	0	64.69884	200	846.294982910156	846.294982910156	1	3.44033333333333	339	Depleted_Plasma_HCC_2.raw
False	Unambiguous	IonTrap	CID	MS2	0	86.23295	100	864.563903808594	864.563903808594	1	3.44578333333333	340	Depleted_Plasma_HCC_2.raw
False	None	FourierTransform	HCD	MS2	0	86.23295	200	864.563903808594	2591.67715816578	3	3.46086666666667	341	Depleted_Plasma_HCC_2.raw
False	None	FourierTransform	HCD	MS2	0	86.23295	200	864.563903808594	1728.12053098719	2	3.46086666666667	341	Depleted_Plasma_HCC_2.raw
False	Unambiguous	IonTrap	CID	MS2	0	0	100	1211.50720214844	1211.50720214844	1	3.47482333333333	343	Depleted_Plasma_HCC_2.raw
False	None	FourierTransform	HCD	MS2	0	0	200	1211.50720214844	2422.00712766688	2	3.49075	344	Depleted_Plasma_HCC_2.raw
False	None	FourierTransform	HCD	MS2	0	0	200	1211.50720214844	3632.50705318531	3	3.49075	344	Depleted_Plasma_HCC_2.raw
False	Unambiguous	IonTrap	CID	MS2	0		100	1201.47912597656	2401.95097532313	2	3.49619	345	Depleted_Plasma_HCC_2.raw
False	None	IonTrap	CID	MS2	0		100	1201.47912597656	3602.42282466969	3	3.49619	345	Depleted_Plasma_HCC_2.raw
False	None	FourierTransform	HCD	MS2	0		200	1201.47912597656	2401.95097532313	2	3.51095833333333	346	Depleted_Plasma_HCC_2.raw
False	None	FourierTransform	HCD	MS2	0		200	1201.47912597656	3602.42282466969	3	3.51095833333333	346	Depleted_Plasma_HCC_2.raw
False	None	IonTrap	CID	MS2	0	46.89883	100	925.699951171875	925.699951171875	1	3.516405	347	Depleted_Plasma_HCC_2.raw
False	None	FourierTransform	HCD	MS2	0	46.89883	200	925.699951171875	1850.39262571375	2	3.53145833333333	348	Depleted_Plasma_HCC_2.raw
False	None	FourierTransform	HCD	MS2	0	46.89883	200	925.699951171875	2775.08530025563	3	3.53145833333333	348	Depleted_Plasma_HCC_2.raw
False	Unambiguous	IonTrap	CID	MS2	0		100	1139.54858398438	3416.63119869313	3	3.53688166666667	349	Depleted_Plasma_HCC_2.raw
False	Unambiguous	IonTrap	CID	MS2	0		100	1139.54858398438	2278.08989133875	2	3.53688166666667	349	Depleted_Plasma_HCC_2.raw
False	Unambiguous	FourierTransform	HCD	MS2	0		200	1139.54858398438	3416.63119869313	3	3.551705	350	Depleted_Plasma_HCC_2.raw
False	Unambiguous	FourierTransform	HCD	MS2	0		200	1139.54858398438	2278.08989133875	2	3.551705	350	Depleted_Plasma_HCC_2.raw
False	Unambiguous	IonTrap	CID	MS2	0		100	1224.42614746094	1224.42614746094	1	3.55710833333333	351	Depleted_Plasma_HCC_2.raw
False	None	FourierTransform	HCD	MS2	0		200	1224.42614746094	2447.84501829188	2	3.57193333333333	352	Depleted_Plasma_HCC_2.raw
False	None	FourierTransform	HCD	MS2	0		200	1224.42614746094	3671.26388912281	3	3.57193333333333	352	Depleted_Plasma_HCC_2.raw
False	None	IonTrap	CID	MS2	0	54.0299	100	920.313232421875	920.313232421875	1	3.58632333333333	354	Depleted_Plasma_HCC_2.raw
False	None	FourierTransform	HCD	MS2	0	54.0299	200	920.313232421875	920.313232421875	1	3.60242166666667	355	Depleted_Plasma_HCC_2.raw
False	Ambiguous	IonTrap	CID	MS2	0	66.1197	100	979.515747070313	979.515747070313	1	3.607905	356	Depleted_Plasma_HCC_2.raw
False	None	FourierTransform	HCD	MS2	0	66.1197	200	979.515747070313	1958.02421751063	2	3.62283	357	Depleted_Plasma_HCC_2.raw
False	None	FourierTransform	HCD	MS2	0	66.1197	200	979.515747070313	2936.53268795094	3	3.62283	357	Depleted_Plasma_HCC_2.raw
False	Unambiguous	IonTrap	CID	MS2	0	73.30726	100	995.568725585938	995.568725585938	1	3.62826333333333	358	Depleted_Plasma_HCC_2.raw
False	Ambiguous	FourierTransform	HCD	MS2	0	73.30726	200	995.568725585938	2984.69162349781	3	3.64322166666667	359	Depleted_Plasma_HCC_2.raw
False	None	FourierTransform	HCD	MS2	0	73.30726	200	995.568725585938	1990.13017454188	2	3.64322166666667	359	Depleted_Plasma_HCC_2.raw
False	Unambiguous	IonTrap	CID	MS2	0		100	940.5810546875	940.5810546875	1	3.64866666666667	360	Depleted_Plasma_HCC_2.raw
False	None	FourierTransform	HCD	MS2	0		200	940.5810546875	1880.154832745	2	3.66375833333333	361	Depleted_Plasma_HCC_2.raw
False	None	FourierTransform	HCD	MS2	0		200	940.5810546875	2819.7286108025	3	3.66375833333333	361	Depleted_Plasma_HCC_2.raw
False	None	IonTrap	CID	MS2	0		100	1370.34973144531	2739.69218626063	2	3.66915166666667	362	Depleted_Plasma_HCC_2.raw
False	Unambiguous	IonTrap	CID	MS2	0		100	1370.34973144531	4109.03464107594	3	3.66915166666667	362	Depleted_Plasma_HCC_2.raw
False	None	FourierTransform	HCD	MS2	0		200	1370.34973144531	2739.69218626063	2	3.68387	363	Depleted_Plasma_HCC_2.raw
False	Unambiguous	FourierTransform	HCD	MS2	0		200	1370.34973144531	4109.03464107594	3	3.68387	363	Depleted_Plasma_HCC_2.raw
False	Unambiguous	IonTrap	CID	MS2	0		100	1088.46899414063	1088.46899414063	1	3.69799166666667	365	Depleted_Plasma_HCC_2.raw
False	Ambiguous	IonTrap	CID	MS2	0	66.01413	100	1084.63049316406	1084.63049316406	1	3.71939666666667	367	Depleted_Plasma_HCC_2.raw
False	None	FourierTransform	HCD	MS2	0	66.01413	200	1084.63049316406	3251.87692623219	3	3.73428	368	Depleted_Plasma_HCC_2.raw
False	None	FourierTransform	HCD	MS2	0	66.01413	200	1084.63049316406	2168.25370969813	2	3.73428	368	Depleted_Plasma_HCC_2.raw
False	Unambiguous	IonTrap	CID	MS2	0		100	1189.49926757813	1189.49926757813	1	3.73967166666667	369	Depleted_Plasma_HCC_2.raw
False	None	FourierTransform	HCD	MS2	0		200	1189.49926757813	2377.99125852625	2	3.75449833333333	370	Depleted_Plasma_HCC_2.raw
False	None	FourierTransform	HCD	MS2	0		200	1189.49926757813	3566.48324947438	3	3.75449833333333	370	Depleted_Plasma_HCC_2.raw
False	Ambiguous	IonTrap	CID	MS2	0	0	100	1022.52197265625	1022.52197265625	1	3.75992666666667	371	Depleted_Plasma_HCC_2.raw
False	None	FourierTransform	HCD	MS2	0	0	200	1022.52197265625	2044.0366686825	2	3.77484166666667	372	Depleted_Plasma_HCC_2.raw
False	Unambiguous	FourierTransform	HCD	MS2	0	0	200	1022.52197265625	3065.55136470875	3	3.77484166666667	372	Depleted_Plasma_HCC_2.raw
False	None	IonTrap	CID	MS2	0	0	100	1484.517578125	1484.517578125	1	3.7802	373	Depleted_Plasma_HCC_2.raw
False	None	FourierTransform	HCD	MS2	0	0	200	1484.517578125	4451.538181115	3	3.79483166666667	374	Depleted_Plasma_HCC_2.raw
False	None	FourierTransform	HCD	MS2	0	0	200	1484.517578125	2968.02787962	2	3.79483166666667	374	Depleted_Plasma_HCC_2.raw
False	None	IonTrap	CID	MS2	0	64.31702	100	815.216552734375	815.216552734375	1	3.80826166666667	376	Depleted_Plasma_HCC_2.raw
False	None	FourierTransform	HCD	MS2	0	64.31702	200	815.216552734375	2443.63510494313	3	3.82442	377	Depleted_Plasma_HCC_2.raw
False	None	FourierTransform	HCD	MS2	0	64.31702	200	815.216552734375	1629.42582883875	2	3.82442	377	Depleted_Plasma_HCC_2.raw
False	None	IonTrap	CID	MS2	0	73.96492	100	907.261962890625	907.261962890625	1	3.82991333333333	378	Depleted_Plasma_HCC_2.raw
False	None	FourierTransform	HCD	MS2	0	73.96492	200	907.261962890625	1813.51664915125	2	3.84499666666667	379	Depleted_Plasma_HCC_2.raw
False	None	FourierTransform	HCD	MS2	0	73.96492	200	907.261962890625	2719.77133541188	3	3.84499666666667	379	Depleted_Plasma_HCC_2.raw
False	Unambiguous	IonTrap	CID	MS2	0	0	100	1182.49938964844	1182.49938964844	1	3.85040666666667	380	Depleted_Plasma_HCC_2.raw
False	None	FourierTransform	HCD	MS2	0	0	200	1182.49938964844	2363.99150266688	2	3.86524	381	Depleted_Plasma_HCC_2.raw
False	None	FourierTransform	HCD	MS2	0	0	200	1182.49938964844	3545.48361568531	3	3.86524	381	Depleted_Plasma_HCC_2.raw
False	Unambiguous	IonTrap	CID	MS2	0		100	1249.59777832031	1249.59777832031	1	3.87063	382	Depleted_Plasma_HCC_2.raw
False	None	FourierTransform	HCD	MS2	0		200	1249.59777832031	3746.77878170094	3	3.88536833333333	383	Depleted_Plasma_HCC_2.raw
False	None	FourierTransform	HCD	MS2	0		200	1249.59777832031	2498.18828001063	2	3.88536833333333	383	Depleted_Plasma_HCC_2.raw
False	None	IonTrap	CID	MS2	0	54.47352	100	889.234252929688	889.234252929688	1	3.89082833333333	384	Depleted_Plasma_HCC_2.raw
False	None	FourierTransform	HCD	MS2	0	54.47352	200	889.234252929688	2665.68820552906	3	3.90586333333333	385	Depleted_Plasma_HCC_2.raw
False	None	FourierTransform	HCD	MS2	0	54.47352	200	889.234252929688	1777.46122922938	2	3.90586333333333	385	Depleted_Plasma_HCC_2.raw
False	None	IonTrap	CID	MS2	0		100	1428.43200683594	2855.85673704188	2	3.919915	387	Depleted_Plasma_HCC_2.raw
False	Unambiguous	IonTrap	CID	MS2	0		100	1428.43200683594	4283.28146724781	3	3.919915	387	Depleted_Plasma_HCC_2.raw
False	None	FourierTransform	HCD	MS2	0		200	1428.43200683594	2855.85673704188	2	3.935585	388	Depleted_Plasma_HCC_2.raw
False	None	FourierTransform	HCD	MS2	0		200	1428.43200683594	4283.28146724781	3	3.935585	388	Depleted_Plasma_HCC_2.raw
False	None	IonTrap	CID	MS2	0		100	1310.41149902344	1310.41149902344	1	3.941025	389	Depleted_Plasma_HCC_2.raw
False	None	FourierTransform	HCD	MS2	0		200	1310.41149902344	2619.81572141688	2	3.95572666666667	390	Depleted_Plasma_HCC_2.raw
False	None	FourierTransform	HCD	MS2	0		200	1310.41149902344	3929.21994381031	3	3.95572666666667	390	Depleted_Plasma_HCC_2.raw
False	None	IonTrap	CID	MS2	0		100	1269.44409179688	1269.44409179688	1	3.96113666666667	391	Depleted_Plasma_HCC_2.raw
False	None	FourierTransform	HCD	MS2	0		200	1269.44409179688	3806.31772213063	3	3.97592	392	Depleted_Plasma_HCC_2.raw
False	None	FourierTransform	HCD	MS2	0		200	1269.44409179688	2537.88090696375	2	3.97592	392	Depleted_Plasma_HCC_2.raw
False	Unambiguous	IonTrap	CID	MS2	0		100	971.572143554688	971.572143554688	1	3.98137	393	Depleted_Plasma_HCC_2.raw
False	None	FourierTransform	HCD	MS2	0		200	971.572143554688	1942.13701047938	2	3.99629833333333	394	Depleted_Plasma_HCC_2.raw
False	None	FourierTransform	HCD	MS2	0		200	971.572143554688	2912.70187740406	3	3.99629833333333	394	Depleted_Plasma_HCC_2.raw
False	Unambiguous	IonTrap	CID	MS2	0	34.86143	100	960.654479980469	960.654479980469	1	4.00175666666667	395	Depleted_Plasma_HCC_2.raw
False	None	FourierTransform	HCD	MS2	0	34.86143	200	960.654479980469	960.654479980469	1	4.01685833333333	396	Depleted_Plasma_HCC_2.raw
False	Unambiguous	IonTrap	CID	MS2	0	68.53271	100	1254.54577636719	1254.54577636719	1	4.0312	398	Depleted_Plasma_HCC_2.raw
False	None	FourierTransform	HCD	MS2	0	68.53271	200	1254.54577636719	2508.08427610438	2	4.04595833333333	399	Depleted_Plasma_HCC_2.raw
False	Unambiguous	FourierTransform	HCD	MS2	0	68.53271	200	1254.54577636719	3761.62277584156	3	4.04595833333333	399	Depleted_Plasma_HCC_2.raw
False	None	IonTrap	CID	MS2	0	78.11586	100	848.292541503906	848.292541503906	1	4.051455	400	Depleted_Plasma_HCC_2.raw
False	None	FourierTransform	HCD	MS2	0	78.11586	200	848.292541503906	1695.57780637781	2	4.066505	401	Depleted_Plasma_HCC_2.raw
False	None	FourierTransform	HCD	MS2	0	78.11586	200	848.292541503906	2542.86307125172	3	4.066505	401	Depleted_Plasma_HCC_2.raw
False	Ambiguous	IonTrap	CID	MS2	0		100	1145.58715820313	1145.58715820313	1	4.07190666666667	402	Depleted_Plasma_HCC_2.raw
False	None	FourierTransform	HCD	MS2	0		200	1145.58715820313	2290.16703977625	2	4.086765	403	Depleted_Plasma_HCC_2.raw
False	Ambiguous	FourierTransform	HCD	MS2	0		200	1145.58715820313	3434.74692134938	3	4.086765	403	Depleted_Plasma_HCC_2.raw
False	Unambiguous	IonTrap	CID	MS2	0	61.63155	100	969.537719726563	969.537719726563	1	4.0922	404	Depleted_Plasma_HCC_2.raw
False	Ambiguous	FourierTransform	HCD	MS2	0	61.63155	200	969.537719726563	1938.06816282313	2	4.10748666666667	405	Depleted_Plasma_HCC_2.raw
False	Unambiguous	FourierTransform	HCD	MS2	0	61.63155	200	969.537719726563	2906.59860591969	3	4.10748666666667	405	Depleted_Plasma_HCC_2.raw
False	Unambiguous	IonTrap	CID	MS2	0		100	1196.60021972656	1196.60021972656	1	4.112875	406	Depleted_Plasma_HCC_2.raw
False	Ambiguous	FourierTransform	HCD	MS2	0		200	1196.60021972656	2392.19316282313	2	4.12769666666667	407	Depleted_Plasma_HCC_2.raw
False	Unambiguous	FourierTransform	HCD	MS2	0		200	1196.60021972656	3587.78610591969	3	4.12769666666667	407	Depleted_Plasma_HCC_2.raw
False	Unambiguous	IonTrap	CID	MS2	0		100	1230.49719238281	1230.49719238281	1	4.14162166666667	409	Depleted_Plasma_HCC_2.raw
False	None	FourierTransform	HCD	MS2	0		200	1230.49719238281	3689.47702388844	3	4.15741833333333	410	Depleted_Plasma_HCC_2.raw
False	None	FourierTransform	HCD	MS2	0		200	1230.49719238281	2459.98710813563	2	4.15741833333333	410	Depleted_Plasma_HCC_2.raw
False	None	IonTrap	CID	MS2	0		100	1381.47009277344	2761.93290891688	2	4.16285333333333	411	Depleted_Plasma_HCC_2.raw
False	Unambiguous	IonTrap	CID	MS2	0		100	1381.47009277344	4142.39572506031	3	4.16285333333333	411	Depleted_Plasma_HCC_2.raw
False	None	FourierTransform	HCD	MS2	0		200	1381.47009277344	2761.93290891688	2	4.17753666666667	412	Depleted_Plasma_HCC_2.raw
False	None	FourierTransform	HCD	MS2	0		200	1381.47009277344	4142.39572506031	3	4.17753666666667	412	Depleted_Plasma_HCC_2.raw
False	Ambiguous	IonTrap	CID	MS2	0	33.08256	100	1121.51525878906	1121.51525878906	1	4.18296833333333	413	Depleted_Plasma_HCC_2.raw
False	None	FourierTransform	HCD	MS2	0	33.08256	200	1121.51525878906	2242.02324094813	2	4.197965	414	Depleted_Plasma_HCC_2.raw
False	None	FourierTransform	HCD	MS2	0	33.08256	200	1121.51525878906	3362.53122310719	3	4.197965	414	Depleted_Plasma_HCC_2.raw
False	Unambiguous	IonTrap	CID	MS2	0	66.00602	100	1166.68518066406	1166.68518066406	1	4.20337166666667	415	Depleted_Plasma_HCC_2.raw
False	None	FourierTransform	HCD	MS2	0	66.00602	200	1166.68518066406	2332.36308469813	2	4.21819166666667	416	Depleted_Plasma_HCC_2.raw
False	None	FourierTransform	HCD	MS2	0	66.00602	200	1166.68518066406	3498.04098873219	3	4.21819166666667	416	Depleted_Plasma_HCC_2.raw
False	Unambiguous	IonTrap	CID	MS2	0	81.12549	100	989.593139648438	989.593139648438	1	4.223615	417	Depleted_Plasma_HCC_2.raw
False	None	FourierTransform	HCD	MS2	0	81.12549	200	989.593139648438	2966.76486568531	3	4.23856833333333	418	Depleted_Plasma_HCC_2.raw
False	None	FourierTransform	HCD	MS2	0	81.12549	200	989.593139648438	1978.17900266688	2	4.23856833333333	418	Depleted_Plasma_HCC_2.raw
False	None	IonTrap	CID	MS2	0	22.90286	100	920.314453125	920.314453125	1	4.251335	420	Depleted_Plasma_HCC_2.raw
False	None	FourierTransform	HCD	MS2	0	22.90286	200	920.314453125	920.314453125	1	4.26741833333333	421	Depleted_Plasma_HCC_2.raw
False	Ambiguous	IonTrap	CID	MS2	0	73.82938	100	1100.54943847656	1100.54943847656	1	4.27289	422	Depleted_Plasma_HCC_2.raw
False	None	FourierTransform	HCD	MS2	0	73.82938	200	1100.54943847656	2200.09160032313	2	4.287735	423	Depleted_Plasma_HCC_2.raw
False	Unambiguous	FourierTransform	HCD	MS2	0	73.82938	200	1100.54943847656	3299.63376216969	3	4.287735	423	Depleted_Plasma_HCC_2.raw
False	None	IonTrap	CID	MS2	0	75.55386	100	995.333068847656	995.333068847656	1	4.29318333333333	424	Depleted_Plasma_HCC_2.raw
False	None	FourierTransform	HCD	MS2	0	75.55386	200	995.333068847656	1989.65886106531	2	4.30815166666667	425	Depleted_Plasma_HCC_2.raw
False	None	FourierTransform	HCD	MS2	0	75.55386	200	995.333068847656	2983.98465328297	3	4.30815166666667	425	Depleted_Plasma_HCC_2.raw
False	Unambiguous	IonTrap	CID	MS2	0		100	1209.61486816406	1209.61486816406	1	4.31355333333333	426	Depleted_Plasma_HCC_2.raw
False	None	FourierTransform	HCD	MS2	0		200	1209.61486816406	3626.83005123219	3	4.32831333333333	427	Depleted_Plasma_HCC_2.raw
False	None	FourierTransform	HCD	MS2	0		200	1209.61486816406	2418.22245969813	2	4.32831333333333	427	Depleted_Plasma_HCC_2.raw
False	Unambiguous	IonTrap	CID	MS2	0	0	100	1016.62103271484	1016.62103271484	1	4.33373666666667	428	Depleted_Plasma_HCC_2.raw
False	None	FourierTransform	HCD	MS2	0	0	200	1016.62103271484	2032.23478879969	2	4.34868	429	Depleted_Plasma_HCC_2.raw
False	None	FourierTransform	HCD	MS2	0	0	200	1016.62103271484	3047.84854488453	3	4.34868	429	Depleted_Plasma_HCC_2.raw
False	None	IonTrap	CID	MS2	0	26.52747	100	920.31591796875	920.31591796875	1	4.36253666666667	431	Depleted_Plasma_HCC_2.raw
False	None	FourierTransform	HCD	MS2	0	26.52747	200	920.31591796875	920.31591796875	1	4.377675	432	Depleted_Plasma_HCC_2.raw
False	Unambiguous	IonTrap	CID	MS2	0	32.81928	100	1113.54211425781	1113.54211425781	1	4.38315	433	Depleted_Plasma_HCC_2.raw
False	None	FourierTransform	HCD	MS2	0	32.81928	200	1113.54211425781	2226.07695188563	2	4.397985	434	Depleted_Plasma_HCC_2.raw
False	None	FourierTransform	HCD	MS2	0	32.81928	200	1113.54211425781	3338.61178951344	3	4.397985	434	Depleted_Plasma_HCC_2.raw
False	Unambiguous	IonTrap	CID	MS2	0		100	1151.54333496094	1151.54333496094	1	4.40340166666667	435	Depleted_Plasma_HCC_2.raw
False	None	FourierTransform	HCD	MS2	0		200	1151.54333496094	2302.07939329188	2	4.41828166666667	436	Depleted_Plasma_HCC_2.raw
False	Ambiguous	FourierTransform	HCD	MS2	0		200	1151.54333496094	3452.61545162281	3	4.41828166666667	436	Depleted_Plasma_HCC_2.raw
False	None	IonTrap	CID	MS2	0	44.42929	100	1177.38610839844	1177.38610839844	1	4.42368333333333	437	Depleted_Plasma_HCC_2.raw
False	None	FourierTransform	HCD	MS2	0	44.42929	200	1177.38610839844	2353.76494016688	2	4.43847833333333	438	Depleted_Plasma_HCC_2.raw
False	None	FourierTransform	HCD	MS2	0	44.42929	200	1177.38610839844	3530.14377193531	3	4.43847833333333	438	Depleted_Plasma_HCC_2.raw
False	Unambiguous	IonTrap	CID	MS2	0	0	100	1007.55596923828	1007.55596923828	1	4.4439	439	Depleted_Plasma_HCC_2.raw
False	None	FourierTransform	HCD	MS2	0	0	200	1007.55596923828	2014.10466184656	2	4.45887666666667	440	Depleted_Plasma_HCC_2.raw
False	None	FourierTransform	HCD	MS2	0	0	200	1007.55596923828	3020.65335445484	3	4.45887666666667	440	Depleted_Plasma_HCC_2.raw
False	None	IonTrap	CID	MS2	0	65.00546	100	906.261108398438	906.261108398438	1	4.47254166666667	442	Depleted_Plasma_HCC_2.raw
False	None	FourierTransform	HCD	MS2	0	65.00546	200	906.261108398438	1811.51494016688	2	4.48858333333333	443	Depleted_Plasma_HCC_2.raw
False	None	FourierTransform	HCD	MS2	0	65.00546	200	906.261108398438	2716.76877193531	3	4.48858333333333	443	Depleted_Plasma_HCC_2.raw
False	Unambiguous	IonTrap	CID	MS2	0		100	1162.50646972656	1162.50646972656	1	4.49403333333333	444	Depleted_Plasma_HCC_2.raw
False	None	FourierTransform	HCD	MS2	0		200	1162.50646972656	3485.50485591969	3	4.50882666666667	445	Depleted_Plasma_HCC_2.raw
False	Unambiguous	FourierTransform	HCD	MS2	0		200	1162.50646972656	2324.00566282313	2	4.50882666666667	445	Depleted_Plasma_HCC_2.raw
False	Ambiguous	IonTrap	CID	MS2	0		100	1233.56579589844	1233.56579589844	1	4.51421666666667	446	Depleted_Plasma_HCC_2.raw
False	Ambiguous	FourierTransform	HCD	MS2	0		200	1233.56579589844	2466.12431516688	2	4.529045	447	Depleted_Plasma_HCC_2.raw
False	Unambiguous	FourierTransform	HCD	MS2	0		200	1233.56579589844	3698.68283443531	3	4.529045	447	Depleted_Plasma_HCC_2.raw
False	Unambiguous	IonTrap	CID	MS2	0		100	1066.57019042969	1066.57019042969	1	4.534465	448	Depleted_Plasma_HCC_2.raw
False	None	FourierTransform	HCD	MS2	0		200	1066.57019042969	2132.13310422938	2	4.549435	449	Depleted_Plasma_HCC_2.raw
False	None	FourierTransform	HCD	MS2	0		200	1066.57019042969	3197.69601802906	3	4.549435	449	Depleted_Plasma_HCC_2.raw
False	Unambiguous	IonTrap	CID	MS2	0		100	1012.72235107422	1012.72235107422	1	4.554855	450	Depleted_Plasma_HCC_2.raw
False	None	FourierTransform	HCD	MS2	0		200	1012.72235107422	2024.43742551844	2	4.56984833333333	451	Depleted_Plasma_HCC_2.raw
False	None	FourierTransform	HCD	MS2	0		200	1012.72235107422	3036.15249996266	3	4.56984833333333	451	Depleted_Plasma_HCC_2.raw
False	None	IonTrap	CID	MS2	0	0	100	1337.953125	1337.953125	1	4.583005	453	Depleted_Plasma_HCC_2.raw
False	None	FourierTransform	HCD	MS2	0	0	200	1337.953125	4011.84482174	3	4.59875	454	Depleted_Plasma_HCC_2.raw
False	None	FourierTransform	HCD	MS2	0	0	200	1337.953125	2674.89897337	2	4.59875	454	Depleted_Plasma_HCC_2.raw
False	None	IonTrap	CID	MS2	0	66.39031	100	891.231140136719	891.231140136719	1	4.604245	455	Depleted_Plasma_HCC_2.raw
False	None	FourierTransform	HCD	MS2	0	66.39031	200	891.231140136719	1781.45500364344	2	4.61922333333333	456	Depleted_Plasma_HCC_2.raw
False	None	FourierTransform	HCD	MS2	0	66.39031	200	891.231140136719	2671.67886715016	3	4.61922333333333	456	Depleted_Plasma_HCC_2.raw
False	None	IonTrap	CID	MS2	0		100	1129.03161621094	1129.03161621094	1	4.62463666666667	457	Depleted_Plasma_HCC_2.raw
False	None	FourierTransform	HCD	MS2	0		200	1129.03161621094	2257.05595579188	2	4.63954833333333	458	Depleted_Plasma_HCC_2.raw
False	None	FourierTransform	HCD	MS2	0		200	1129.03161621094	3385.08029537281	3	4.63954833333333	458	Depleted_Plasma_HCC_2.raw
False	Unambiguous	IonTrap	CID	MS2	0		100	1207.45983886719	1207.45983886719	1	4.64494666666667	459	Depleted_Plasma_HCC_2.raw
False	None	FourierTransform	HCD	MS2	0		200	1207.45983886719	2413.91240110438	2	4.65972666666667	460	Depleted_Plasma_HCC_2.raw
False	None	FourierTransform	HCD	MS2	0		200	1207.45983886719	3620.36496334156	3	4.65972666666667	460	Depleted_Plasma_HCC_2.raw
False	Unambiguous	IonTrap	CID	MS2	0	68.30383	100	1059.541015625	1059.541015625	1	4.66515166666667	461	Depleted_Plasma_HCC_2.raw
False	None	FourierTransform	HCD	MS2	0	68.30383	200	1059.541015625	3176.608493615	3	4.68009333333333	462	Depleted_Plasma_HCC_2.raw
False	Unambiguous	FourierTransform	HCD	MS2	0	68.30383	200	1059.541015625	2118.07475462	2	4.68009333333333	462	Depleted_Plasma_HCC_2.raw
False	None	IonTrap	CID	MS2	0	79.33837	100	816.216369628906	1631.42546262781	2	4.694755	464	Depleted_Plasma_HCC_2.raw
False	None	FourierTransform	HCD	MS2	0	79.33837	200	816.216369628906	1631.42546262781	2	4.70913	465	Depleted_Plasma_HCC_2.raw
False	Ambiguous	IonTrap	CID	MS2	0	80.32025	100	974.525939941406	974.525939941406	1	4.71463	466	Depleted_Plasma_HCC_2.raw
False	Ambiguous	FourierTransform	HCD	MS2	0	80.32025	200	974.525939941406	1948.04460325281	2	4.72966833333333	467	Depleted_Plasma_HCC_2.raw
False	Unambiguous	FourierTransform	HCD	MS2	0	80.32025	200	974.525939941406	2921.56326656422	3	4.72966833333333	467	Depleted_Plasma_HCC_2.raw
False	Ambiguous	IonTrap	CID	MS2	0		100	1047.60217285156	1047.60217285156	1	4.73510666666667	468	Depleted_Plasma_HCC_2.raw
False	Unambiguous	FourierTransform	HCD	MS2	0		200	1047.60217285156	2094.19706907313	2	4.750035	469	Depleted_Plasma_HCC_2.raw
False	Ambiguous	FourierTransform	HCD	MS2	0		200	1047.60217285156	3140.79196529469	3	4.750035	469	Depleted_Plasma_HCC_2.raw
False	None	IonTrap	CID	MS2	0		100	961.701171875	961.701171875	1	4.75548	470	Depleted_Plasma_HCC_2.raw
False	None	FourierTransform	HCD	MS2	0		200	961.701171875	2883.088962365	3	4.77042833333333	471	Depleted_Plasma_HCC_2.raw
False	None	FourierTransform	HCD	MS2	0		200	961.701171875	1922.39506712	2	4.77042833333333	471	Depleted_Plasma_HCC_2.raw
False	None	IonTrap	CID	MS2	0	86.41785	100	947.680969238281	947.680969238281	1	4.775885	472	Depleted_Plasma_HCC_2.raw
False	None	FourierTransform	HCD	MS2	0	86.41785	200	947.680969238281	1894.35466184656	2	4.79088166666667	473	Depleted_Plasma_HCC_2.raw
False	None	FourierTransform	HCD	MS2	0	86.41785	200	947.680969238281	2841.02835445484	3	4.79088166666667	473	Depleted_Plasma_HCC_2.raw
False	Unambiguous	IonTrap	CID	MS2	0	72.90364	100	1087.62707519531	1087.62707519531	1	4.80590833333333	475	Depleted_Plasma_HCC_2.raw
False	None	FourierTransform	HCD	MS2	0	72.90364	200	1087.62707519531	2174.24687376063	2	4.82078833333333	476	Depleted_Plasma_HCC_2.raw
False	None	FourierTransform	HCD	MS2	0	72.90364	200	1087.62707519531	3260.86667232594	3	4.82078833333333	476	Depleted_Plasma_HCC_2.raw
False	None	IonTrap	CID	MS2	0		100	1308.47131347656	2615.93535032313	2	4.82622666666667	477	Depleted_Plasma_HCC_2.raw
False	None	IonTrap	CID	MS2	0		100	1308.47131347656	3923.39938716969	3	4.82622666666667	477	Depleted_Plasma_HCC_2.raw
False	None	FourierTransform	HCD	MS2	0		200	1308.47131347656	2615.93535032313	2	4.84095	478	Depleted_Plasma_HCC_2.raw
False	None	FourierTransform	HCD	MS2	0		200	1308.47131347656	3923.39938716969	3	4.84095	478	Depleted_Plasma_HCC_2.raw
False	Unambiguous	IonTrap	CID	MS2	0	68.20294	100	1085.55114746094	1085.55114746094	1	4.84637166666667	479	Depleted_Plasma_HCC_2.raw
False	Ambiguous	FourierTransform	HCD	MS2	0	68.20294	200	1085.55114746094	2170.09501829188	2	4.86129666666667	480	Depleted_Plasma_HCC_2.raw
False	None	FourierTransform	HCD	MS2	0	68.20294	200	1085.55114746094	3254.63888912281	3	4.86129666666667	480	Depleted_Plasma_HCC_2.raw
False	None	IonTrap	CID	MS2	0	0	100	1304.30688476563	1304.30688476563	1	4.86669666666667	481	Depleted_Plasma_HCC_2.raw
False	None	FourierTransform	HCD	MS2	0	0	200	1304.30688476563	2607.60649290125	2	4.88140666666667	482	Depleted_Plasma_HCC_2.raw
False	None	FourierTransform	HCD	MS2	0	0	200	1304.30688476563	3910.90610103688	3	4.88140666666667	482	Depleted_Plasma_HCC_2.raw
False	None	IonTrap	CID	MS2	0	0	100	1285.40197753906	1285.40197753906	1	4.88680666666667	483	Depleted_Plasma_HCC_2.raw
False	None	FourierTransform	HCD	MS2	0	0	200	1285.40197753906	2569.79667844813	2	4.90168166666667	484	Depleted_Plasma_HCC_2.raw
False	None	FourierTransform	HCD	MS2	0	0	200	1285.40197753906	3854.19137935719	3	4.90168166666667	484	Depleted_Plasma_HCC_2.raw
False	None	IonTrap	CID	MS2	0	39.67917	100	907.261779785156	907.261779785156	1	4.91490166666667	486	Depleted_Plasma_HCC_2.raw
False	None	FourierTransform	HCD	MS2	0	39.67917	200	907.261779785156	907.261779785156	1	4.93091833333333	487	Depleted_Plasma_HCC_2.raw
False	Unambiguous	IonTrap	CID	MS2	0	84.31198	100	1070.70153808594	1070.70153808594	1	4.93639	488	Depleted_Plasma_HCC_2.raw
False	None	FourierTransform	HCD	MS2	0	84.31198	200	1070.70153808594	2140.39579954188	2	4.95128666666667	489	Depleted_Plasma_HCC_2.raw
False	None	FourierTransform	HCD	MS2	0	84.31198	200	1070.70153808594	3210.09006099781	3	4.95128666666667	489	Depleted_Plasma_HCC_2.raw
False	Ambiguous	IonTrap	CID	MS2	0	43.29366	100	1174.63610839844	1174.63610839844	1	4.95669	490	Depleted_Plasma_HCC_2.raw
False	None	FourierTransform	HCD	MS2	0	43.29366	200	1174.63610839844	1174.63610839844	1	4.97154833333333	491	Depleted_Plasma_HCC_2.raw
False	Ambiguous	IonTrap	CID	MS2	0	46.35064	100	1282.61071777344	1282.61071777344	1	4.97694166666667	492	Depleted_Plasma_HCC_2.raw
False	None	FourierTransform	HCD	MS2	0	46.35064	200	1282.61071777344	2564.21415891688	2	4.99168666666667	493	Depleted_Plasma_HCC_2.raw
False	None	FourierTransform	HCD	MS2	0	46.35064	200	1282.61071777344	3845.81760006031	3	4.99168666666667	493	Depleted_Plasma_HCC_2.raw
False	Ambiguous	IonTrap	CID	MS2	0	64.0822	100	1063.68933105469	1063.68933105469	1	4.99711	494	Depleted_Plasma_HCC_2.raw
False	None	FourierTransform	HCD	MS2	0	64.0822	200	1063.68933105469	2126.37138547938	2	5.01202833333333	495	Depleted_Plasma_HCC_2.raw
False	None	FourierTransform	HCD	MS2	0	64.0822	200	1063.68933105469	3189.05343990406	3	5.01202833333333	495	Depleted_Plasma_HCC_2.raw
False	None	IonTrap	CID	MS2	0	78.44778	100	920.313537597656	920.313537597656	1	5.02521166666667	497	Depleted_Plasma_HCC_2.raw
False	None	FourierTransform	HCD	MS2	0	78.44778	200	920.313537597656	1839.61979856531	2	5.04125	498	Depleted_Plasma_HCC_2.raw
False	None	FourierTransform	HCD	MS2	0	78.44778	200	920.313537597656	2758.92605953297	3	5.04125	498	Depleted_Plasma_HCC_2.raw
False	Unambiguous	IonTrap	CID	MS2	0	69.08467	100	1189.51733398438	1189.51733398438	1	5.04669166666667	499	Depleted_Plasma_HCC_2.raw
False	None	FourierTransform	HCD	MS2	0	69.08467	200	1189.51733398438	2378.02739133875	2	5.06148833333333	500	Depleted_Plasma_HCC_2.raw
False	None	FourierTransform	HCD	MS2	0	69.08467	200	1189.51733398438	3566.53744869313	3	5.06148833333333	500	Depleted_Plasma_HCC_2.raw
False	Ambiguous	IonTrap	CID	MS2	0	47.52155	100	998.565795898438	998.565795898438	1	5.06692166666667	501	Depleted_Plasma_HCC_2.raw
False	Unambiguous	FourierTransform	HCD	MS2	0	47.52155	200	998.565795898438	1996.12431516688	2	5.08201833333333	502	Depleted_Plasma_HCC_2.raw
False	Unambiguous	FourierTransform	HCD	MS2	0	47.52155	200	998.565795898438	2993.68283443531	3	5.08201833333333	502	Depleted_Plasma_HCC_2.raw
False	Unambiguous	IonTrap	CID	MS2	0		100	1182.54772949219	1182.54772949219	1	5.08743333333333	503	Depleted_Plasma_HCC_2.raw
False	None	FourierTransform	HCD	MS2	0		200	1182.54772949219	2364.08818235438	2	5.102215	504	Depleted_Plasma_HCC_2.raw
False	Ambiguous	FourierTransform	HCD	MS2	0		200	1182.54772949219	3545.62863521656	3	5.102215	504	Depleted_Plasma_HCC_2.raw
False	None	IonTrap	CID	MS2	0	80.50887	100	943.7724609375	943.7724609375	1	5.10766	505	Depleted_Plasma_HCC_2.raw
False	None	FourierTransform	HCD	MS2	0	80.50887	200	943.7724609375	1886.537645245	2	5.12266666666667	506	Depleted_Plasma_HCC_2.raw
False	None	FourierTransform	HCD	MS2	0	80.50887	200	943.7724609375	2829.3028295525	3	5.12266666666667	506	Depleted_Plasma_HCC_2.raw
False	None	IonTrap	CID	MS2	0	13.66451	100	994.33251953125	994.33251953125	1	5.135805	508	Depleted_Plasma_HCC_2.raw
False	None	FourierTransform	HCD	MS2	0	13.66451	200	994.33251953125	994.33251953125	1	5.15175	509	Depleted_Plasma_HCC_2.raw
False	None	IonTrap	CID	MS2	0	82.22105	100	905.286926269531	905.286926269531	1	5.15725333333333	510	Depleted_Plasma_HCC_2.raw
False	None	FourierTransform	HCD	MS2	0	82.22105	200	905.286926269531	1809.56657590906	2	5.17223	511	Depleted_Plasma_HCC_2.raw
False	None	FourierTransform	HCD	MS2	0	82.22105	200	905.286926269531	2713.84622554859	3	5.17223	511	Depleted_Plasma_HCC_2.raw
False	Unambiguous	IonTrap	CID	MS2	0		100	1249.48937988281	1249.48937988281	1	5.17762	512	Depleted_Plasma_HCC_2.raw
False	None	FourierTransform	HCD	MS2	0		200	1249.48937988281	2497.97148313563	2	5.19241333333333	513	Depleted_Plasma_HCC_2.raw
False	None	FourierTransform	HCD	MS2	0		200	1249.48937988281	3746.45358638844	3	5.19241333333333	513	Depleted_Plasma_HCC_2.raw
False	Unambiguous	IonTrap	CID	MS2	0	49.06134	100	1043.68518066406	1043.68518066406	1	5.19784333333333	514	Depleted_Plasma_HCC_2.raw
False	None	FourierTransform	HCD	MS2	0	49.06134	200	1043.68518066406	2086.36308469813	2	5.21271666666667	515	Depleted_Plasma_HCC_2.raw
False	None	FourierTransform	HCD	MS2	0	49.06134	200	1043.68518066406	3129.04098873219	3	5.21271666666667	515	Depleted_Plasma_HCC_2.raw
False	Unambiguous	IonTrap	CID	MS2	0		100	1272.59741210938	1272.59741210938	1	5.218115	516	Depleted_Plasma_HCC_2.raw
False	Unambiguous	FourierTransform	HCD	MS2	0		200	1272.59741210938	2544.18754758875	2	5.23288166666667	517	Depleted_Plasma_HCC_2.raw
False	Ambiguous	FourierTransform	HCD	MS2	0		200	1272.59741210938	3815.77768306813	3	5.23288166666667	517	Depleted_Plasma_HCC_2.raw
False	Unambiguous	IonTrap	CID	MS2	0	83.40171	100	990.556335449219	990.556335449219	1	5.24609166666667	519	Depleted_Plasma_HCC_2.raw
False	None	FourierTransform	HCD	MS2	0	83.40171	200	990.556335449219	1980.10539426844	2	5.261135	520	Depleted_Plasma_HCC_2.raw
False	None	FourierTransform	HCD	MS2	0	83.40171	200	990.556335449219	2969.65445308766	3	5.261135	520	Depleted_Plasma_HCC_2.raw
False	Unambiguous	IonTrap	CID	MS2	0	53.38513	100	1102.54479980469	1102.54479980469	1	5.26661666666667	521	Depleted_Plasma_HCC_2.raw
False	None	FourierTransform	HCD	MS2	0	53.38513	200	1102.54479980469	2204.08232297938	2	5.281465	522	Depleted_Plasma_HCC_2.raw
False	Unambiguous	FourierTransform	HCD	MS2	0	53.38513	200	1102.54479980469	3305.61984615406	3	5.281465	522	Depleted_Plasma_HCC_2.raw
False	Unambiguous	IonTrap	CID	MS2	0	78.51006	100	1010.07263183594	2019.13798704188	2	5.28689166666667	523	Depleted_Plasma_HCC_2.raw
False	None	FourierTransform	HCD	MS2	0	78.51006	200	1010.07263183594	2019.13798704188	2	5.301855	524	Depleted_Plasma_HCC_2.raw
False	Unambiguous	IonTrap	CID	MS2	0		100	1034.61083984375	1034.61083984375	1	5.30761333333333	525	Depleted_Plasma_HCC_2.raw
False	None	FourierTransform	HCD	MS2	0		200	1034.61083984375	2068.2144030575	2	5.32249666666667	526	Depleted_Plasma_HCC_2.raw
False	None	FourierTransform	HCD	MS2	0		200	1034.61083984375	3101.81796627125	3	5.32249666666667	526	Depleted_Plasma_HCC_2.raw
False	Ambiguous	IonTrap	CID	MS2	0	82.01116	100	898.594970703125	898.594970703125	1	5.32794333333333	527	Depleted_Plasma_HCC_2.raw
False	None	FourierTransform	HCD	MS2	0	82.01116	200	898.594970703125	1796.18266477625	2	5.34300166666667	528	Depleted_Plasma_HCC_2.raw
False	None	FourierTransform	HCD	MS2	0	82.01116	200	898.594970703125	2693.77035884938	3	5.34300166666667	528	Depleted_Plasma_HCC_2.raw
False	None	IonTrap	CID	MS2	0	34.24729	100	1237.40393066406	1237.40393066406	1	5.35821666666667	530	Depleted_Plasma_HCC_2.raw
False	None	FourierTransform	HCD	MS2	0	34.24729	200	1237.40393066406	2473.80058469813	2	5.37441666666667	531	Depleted_Plasma_HCC_2.raw
False	None	FourierTransform	HCD	MS2	0	34.24729	200	1237.40393066406	3710.19723873219	3	5.37441666666667	531	Depleted_Plasma_HCC_2.raw
False	Ambiguous	IonTrap	CID	MS2	0	40.6454	100	1096.54064941406	1096.54064941406	1	5.37987833333333	532	Depleted_Plasma_HCC_2.raw
False	None	FourierTransform	HCD	MS2	0	40.6454	200	1096.54064941406	2192.07402219813	2	5.39472333333333	533	Depleted_Plasma_HCC_2.raw
False	Unambiguous	FourierTransform	HCD	MS2	0	40.6454	200	1096.54064941406	3287.60739498219	3	5.39472333333333	533	Depleted_Plasma_HCC_2.raw
False	Unambiguous	IonTrap	CID	MS2	0	86.78595	100	875.547668457031	875.547668457031	1	5.40016833333333	534	Depleted_Plasma_HCC_2.raw
False	Unambiguous	FourierTransform	HCD	MS2	0	86.78595	200	875.547668457031	1750.08806028406	2	5.41524333333333	535	Depleted_Plasma_HCC_2.raw
False	None	FourierTransform	HCD	MS2	0	86.78595	200	875.547668457031	2624.62845211109	3	5.41524333333333	535	Depleted_Plasma_HCC_2.raw
False	Unambiguous	IonTrap	CID	MS2	0	66.74519	100	1255.50817871094	1255.50817871094	1	5.42064666666667	536	Depleted_Plasma_HCC_2.raw
False	None	FourierTransform	HCD	MS2	0	66.74519	200	1255.50817871094	2510.00908079188	2	5.43548833333333	537	Depleted_Plasma_HCC_2.raw
False	None	FourierTransform	HCD	MS2	0	66.74519	200	1255.50817871094	3764.50998287281	3	5.43548833333333	537	Depleted_Plasma_HCC_2.raw
False	None	IonTrap	CID	MS2	0	79.43954	100	846.294677734375	846.294677734375	1	5.44095	538	Depleted_Plasma_HCC_2.raw
False	None	FourierTransform	HCD	MS2	0	79.43954	200	846.294677734375	1691.58207883875	2	5.45606833333333	539	Depleted_Plasma_HCC_2.raw
False	None	FourierTransform	HCD	MS2	0	79.43954	200	846.294677734375	2536.86947994313	3	5.45606833333333	539	Depleted_Plasma_HCC_2.raw
False	Unambiguous	IonTrap	CID	MS2	0		100	1125.55969238281	1125.55969238281	1	5.46954833333333	541	Depleted_Plasma_HCC_2.raw
False	None	FourierTransform	HCD	MS2	0		200	1125.55969238281	2250.11210813563	2	5.48541833333333	542	Depleted_Plasma_HCC_2.raw
False	None	FourierTransform	HCD	MS2	0		200	1125.55969238281	3374.66452388844	3	5.48541833333333	542	Depleted_Plasma_HCC_2.raw
False	None	IonTrap	CID	MS2	0	35.41606	100	1144.13928222656	1144.13928222656	1	5.49087666666667	543	Depleted_Plasma_HCC_2.raw
False	None	FourierTransform	HCD	MS2	0	35.41606	200	1144.13928222656	2287.27128782313	2	5.50567666666667	544	Depleted_Plasma_HCC_2.raw
False	None	FourierTransform	HCD	MS2	0	35.41606	200	1144.13928222656	3430.40329341969	3	5.50567666666667	544	Depleted_Plasma_HCC_2.raw
False	Ambiguous	IonTrap	CID	MS2	0		100	1086.6328125	1086.6328125	1	5.51109833333333	545	Depleted_Plasma_HCC_2.raw
False	None	FourierTransform	HCD	MS2	0		200	1086.6328125	2172.25834837	2	5.52603666666667	546	Depleted_Plasma_HCC_2.raw
False	None	FourierTransform	HCD	MS2	0		200	1086.6328125	3257.88388424	3	5.52603666666667	546	Depleted_Plasma_HCC_2.raw
False	Unambiguous	IonTrap	CID	MS2	0	83.56073	100	1057.50451660156	1057.50451660156	1	5.53145833333333	547	Depleted_Plasma_HCC_2.raw
False	None	FourierTransform	HCD	MS2	0	83.56073	200	1057.50451660156	3170.49899654469	3	5.54633	548	Depleted_Plasma_HCC_2.raw
False	None	FourierTransform	HCD	MS2	0	83.56073	200	1057.50451660156	2114.00175657313	2	5.54633	548	Depleted_Plasma_HCC_2.raw
False	Ambiguous	IonTrap	CID	MS2	0	70.83525	100	1109.49450683594	1109.49450683594	1	5.55175333333333	549	Depleted_Plasma_HCC_2.raw
False	None	FourierTransform	HCD	MS2	0	70.83525	200	1109.49450683594	2217.98173704188	2	5.56663666666667	550	Depleted_Plasma_HCC_2.raw
False	None	FourierTransform	HCD	MS2	0	70.83525	200	1109.49450683594	3326.46896724781	3	5.56663666666667	550	Depleted_Plasma_HCC_2.raw
False	None	IonTrap	CID	MS2	0	69.16666	100	908.25927734375	908.25927734375	1	5.58151166666667	552	Depleted_Plasma_HCC_2.raw
False	None	FourierTransform	HCD	MS2	0	69.16666	200	908.25927734375	908.25927734375	1	5.59758333333333	553	Depleted_Plasma_HCC_2.raw
False	None	IonTrap	CID	MS2	0	0	100	1281.39477539063	1281.39477539063	1	5.60312833333333	554	Depleted_Plasma_HCC_2.raw
False	None	FourierTransform	HCD	MS2	0	0	200	1281.39477539063	2561.78227415125	2	5.61784833333333	555	Depleted_Plasma_HCC_2.raw
False	None	FourierTransform	HCD	MS2	0	0	200	1281.39477539063	3842.16977291188	3	5.61784833333333	555	Depleted_Plasma_HCC_2.raw
False	Unambiguous	IonTrap	CID	MS2	0		100	1076.53564453125	1076.53564453125	1	5.623285	556	Depleted_Plasma_HCC_2.raw
False	None	FourierTransform	HCD	MS2	0		200	1076.53564453125	2152.0640124325	2	5.63820333333333	557	Depleted_Plasma_HCC_2.raw
False	None	FourierTransform	HCD	MS2	0		200	1076.53564453125	3227.59238033375	3	5.63820333333333	557	Depleted_Plasma_HCC_2.raw
False	Unambiguous	IonTrap	CID	MS2	0		100	1029.56237792969	1029.56237792969	1	5.64362666666667	558	Depleted_Plasma_HCC_2.raw
False	None	FourierTransform	HCD	MS2	0		200	1029.56237792969	2058.11747922938	2	5.65851166666667	559	Depleted_Plasma_HCC_2.raw
False	None	FourierTransform	HCD	MS2	0		200	1029.56237792969	3086.67258052906	3	5.65851166666667	559	Depleted_Plasma_HCC_2.raw
False	Unambiguous	IonTrap	CID	MS2	0	66.64532	100	1105.47680664063	1105.47680664063	1	5.663935	560	Depleted_Plasma_HCC_2.raw
False	None	FourierTransform	HCD	MS2	0	66.64532	200	1105.47680664063	2209.94633665125	2	5.67882666666667	561	Depleted_Plasma_HCC_2.raw
False	None	FourierTransform	HCD	MS2	0	66.64532	200	1105.47680664063	3314.41586666188	3	5.67882666666667	561	Depleted_Plasma_HCC_2.raw
False	Unambiguous	IonTrap	CID	MS2	0	39.56535	100	1231.49353027344	3692.46603756031	3	5.69285	563	Depleted_Plasma_HCC_2.raw
False	None	FourierTransform	HCD	MS2	0	39.56535	200	1231.49353027344	3692.46603756031	3	5.70875166666667	564	Depleted_Plasma_HCC_2.raw
False	None	IonTrap	CID	MS2	0	73.32987	100	920.313842773438	1839.62040891688	2	5.71424833333333	565	Depleted_Plasma_HCC_2.raw
False	None	IonTrap	CID	MS2	0	73.32987	100	920.313842773438	2758.92697506031	3	5.71424833333333	565	Depleted_Plasma_HCC_2.raw
False	None	FourierTransform	HCD	MS2	0	73.32987	200	920.313842773438	2758.92697506031	3	5.72921833333333	566	Depleted_Plasma_HCC_2.raw
False	None	FourierTransform	HCD	MS2	0	73.32987	200	920.313842773438	1839.62040891688	2	5.72921833333333	566	Depleted_Plasma_HCC_2.raw
False	None	IonTrap	CID	MS2	0	84.20908	100	829.27001953125	829.27001953125	1	5.73469666666667	567	Depleted_Plasma_HCC_2.raw
False	None	FourierTransform	HCD	MS2	0	84.20908	200	829.27001953125	1657.5327624325	2	5.749795	568	Depleted_Plasma_HCC_2.raw
False	None	FourierTransform	HCD	MS2	0	84.20908	200	829.27001953125	2485.79550533375	3	5.749795	568	Depleted_Plasma_HCC_2.raw
False	None	IonTrap	CID	MS2	0	86.7945	100	923.311828613281	923.311828613281	1	5.75524	569	Depleted_Plasma_HCC_2.raw
False	None	FourierTransform	HCD	MS2	0	86.7945	200	923.311828613281	1845.61638059656	2	5.77035833333333	570	Depleted_Plasma_HCC_2.raw
False	None	FourierTransform	HCD	MS2	0	86.7945	200	923.311828613281	2767.92093257984	3	5.77035833333333	570	Depleted_Plasma_HCC_2.raw
False	Ambiguous	IonTrap	CID	MS2	0		100	1020.62078857422	1020.62078857422	1	5.77578166666667	571	Depleted_Plasma_HCC_2.raw
False	None	FourierTransform	HCD	MS2	0		200	1020.62078857422	3059.84781246266	3	5.79071333333333	572	Depleted_Plasma_HCC_2.raw
False	None	FourierTransform	HCD	MS2	0		200	1020.62078857422	2040.23430051844	2	5.79071333333333	572	Depleted_Plasma_HCC_2.raw
False	None	IonTrap	CID	MS2	0	70.68211	100	815.216430664063	815.216430664063	1	5.8049	574	Depleted_Plasma_HCC_2.raw
False	None	FourierTransform	HCD	MS2	0	70.68211	200	815.216430664063	2443.63473873219	3	5.81998333333333	575	Depleted_Plasma_HCC_2.raw
False	None	FourierTransform	HCD	MS2	0	70.68211	200	815.216430664063	1629.42558469813	2	5.81998333333333	575	Depleted_Plasma_HCC_2.raw
False	Unambiguous	IonTrap	CID	MS2	0	85.21712	100	960.610107421875	960.610107421875	1	5.82547666666667	576	Depleted_Plasma_HCC_2.raw
False	None	FourierTransform	HCD	MS2	0	85.21712	200	960.610107421875	1920.21293821375	2	5.84078833333333	577	Depleted_Plasma_HCC_2.raw
False	None	FourierTransform	HCD	MS2	0	85.21712	200	960.610107421875	2879.81576900563	3	5.84078833333333	577	Depleted_Plasma_HCC_2.raw
False	Unambiguous	IonTrap	CID	MS2	0	0	100	1217.56921386719	1217.56921386719	1	5.84618	578	Depleted_Plasma_HCC_2.raw
False	Unambiguous	FourierTransform	HCD	MS2	0	0	200	1217.56921386719	2434.13115110438	2	5.86099166666667	579	Depleted_Plasma_HCC_2.raw
False	Ambiguous	FourierTransform	HCD	MS2	0	0	200	1217.56921386719	3650.69308834156	3	5.86099166666667	579	Depleted_Plasma_HCC_2.raw
False	None	IonTrap	CID	MS2	0	48.87611	100	1273.30041503906	1273.30041503906	1	5.86638333333333	580	Depleted_Plasma_HCC_2.raw
False	None	FourierTransform	HCD	MS2	0	48.87611	200	1273.30041503906	2545.59355344813	2	5.881125	581	Depleted_Plasma_HCC_2.raw
False	None	FourierTransform	HCD	MS2	0	48.87611	200	1273.30041503906	3817.88669185719	3	5.881125	581	Depleted_Plasma_HCC_2.raw
False	None	IonTrap	CID	MS2	0	0	100	1358.14685058594	1358.14685058594	1	5.88651666666667	582	Depleted_Plasma_HCC_2.raw
False	None	FourierTransform	HCD	MS2	0	0	200	1358.14685058594	4072.42599849781	3	5.90124666666667	583	Depleted_Plasma_HCC_2.raw
False	None	FourierTransform	HCD	MS2	0	0	200	1358.14685058594	2715.28642454188	2	5.90124666666667	583	Depleted_Plasma_HCC_2.raw
False	Ambiguous	IonTrap	CID	MS2	0	0	100	1194.5068359375	1194.5068359375	1	5.91578	585	Depleted_Plasma_HCC_2.raw
False	None	FourierTransform	HCD	MS2	0	0	200	1194.5068359375	2388.006395245	2	5.93158333333333	586	Depleted_Plasma_HCC_2.raw
False	None	FourierTransform	HCD	MS2	0	0	200	1194.5068359375	3581.5059545525	3	5.93158333333333	586	Depleted_Plasma_HCC_2.raw
False	None	IonTrap	CID	MS2	0	41.12537	100	1015.11975097656	1015.11975097656	1	5.93715833333333	587	Depleted_Plasma_HCC_2.raw
False	None	FourierTransform	HCD	MS2	0	41.12537	200	1015.11975097656	2029.23222532313	2	5.95208166666667	588	Depleted_Plasma_HCC_2.raw
False	None	FourierTransform	HCD	MS2	0	41.12537	200	1015.11975097656	3043.34469966969	3	5.95208166666667	588	Depleted_Plasma_HCC_2.raw
False	None	IonTrap	CID	MS2	0	0	100	1261.40234375	1261.40234375	1	5.95747166666667	589	Depleted_Plasma_HCC_2.raw
False	None	FourierTransform	HCD	MS2	0	0	200	1261.40234375	2521.79741087	2	5.97226333333333	590	Depleted_Plasma_HCC_2.raw
False	None	FourierTransform	HCD	MS2	0	0	200	1261.40234375	3782.19247799	3	5.97226333333333	590	Depleted_Plasma_HCC_2.raw
False	Unambiguous	IonTrap	CID	MS2	0	68.05402	100	1278.52392578125	1278.52392578125	1	5.97765333333333	591	Depleted_Plasma_HCC_2.raw
False	None	FourierTransform	HCD	MS2	0	68.05402	200	1278.52392578125	3833.55722408375	3	5.99240166666667	592	Depleted_Plasma_HCC_2.raw
False	None	FourierTransform	HCD	MS2	0	68.05402	200	1278.52392578125	2556.0405749325	2	5.99240166666667	592	Depleted_Plasma_HCC_2.raw
False	Unambiguous	IonTrap	CID	MS2	0	48.86329	100	1115.53588867188	1115.53588867188	1	5.997815	593	Depleted_Plasma_HCC_2.raw
False	None	FourierTransform	HCD	MS2	0	48.86329	200	1115.53588867188	2230.06450071375	2	6.01269833333333	594	Depleted_Plasma_HCC_2.raw
False	Ambiguous	FourierTransform	HCD	MS2	0	48.86329	200	1115.53588867188	3344.59311275563	3	6.01269833333333	594	Depleted_Plasma_HCC_2.raw
False	Unambiguous	IonTrap	CID	MS2	0	0	100	1322.58142089844	1322.58142089844	1	6.02727666666667	596	Depleted_Plasma_HCC_2.raw
False	None	FourierTransform	HCD	MS2	0	0	200	1322.58142089844	2644.15556516688	2	6.04308333333333	597	Depleted_Plasma_HCC_2.raw
False	None	FourierTransform	HCD	MS2	0	0	200	1322.58142089844	3965.72970943531	3	6.04308333333333	597	Depleted_Plasma_HCC_2.raw
False	Unambiguous	IonTrap	CID	MS2	0		100	1162.47265625	1162.47265625	1	6.048535	598	Depleted_Plasma_HCC_2.raw
False	None	FourierTransform	HCD	MS2	0		200	1162.47265625	2323.93803587	2	6.06335166666667	599	Depleted_Plasma_HCC_2.raw
False	None	FourierTransform	HCD	MS2	0		200	1162.47265625	3485.40341549	3	6.06335166666667	599	Depleted_Plasma_HCC_2.raw
False	None	IonTrap	CID	MS2	0	84.32928	100	901.675842285156	901.675842285156	1	6.06881	600	Depleted_Plasma_HCC_2.raw
False	None	FourierTransform	HCD	MS2	0	84.32928	200	901.675842285156	2703.01297359547	3	6.08384166666667	601	Depleted_Plasma_HCC_2.raw
False	None	FourierTransform	HCD	MS2	0	84.32928	200	901.675842285156	1802.34440794031	2	6.08384166666667	601	Depleted_Plasma_HCC_2.raw
False	Ambiguous	IonTrap	CID	MS2	0	69.70184	100	1000.54321289063	1000.54321289063	1	6.08926666666667	602	Depleted_Plasma_HCC_2.raw
False	None	FourierTransform	HCD	MS2	0	69.70184	200	1000.54321289063	2000.07914915125	2	6.10431	603	Depleted_Plasma_HCC_2.raw
False	None	FourierTransform	HCD	MS2	0	69.70184	200	1000.54321289063	2999.61508541188	3	6.10431	603	Depleted_Plasma_HCC_2.raw
False	Ambiguous	IonTrap	CID	MS2	0	81.15348	100	859.582763671875	859.582763671875	1	6.10975833333333	604	Depleted_Plasma_HCC_2.raw
False	None	FourierTransform	HCD	MS2	0	81.15348	200	859.582763671875	1718.15825071375	2	6.12480666666667	605	Depleted_Plasma_HCC_2.raw
False	None	FourierTransform	HCD	MS2	0	81.15348	200	859.582763671875	2576.73373775563	3	6.12480666666667	605	Depleted_Plasma_HCC_2.raw
False	None	IonTrap	CID	MS2	0	54.88617	100	846.294555664063	846.294555664063	1	6.13896833333333	607	Depleted_Plasma_HCC_2.raw
False	None	FourierTransform	HCD	MS2	0	54.88617	200	846.294555664063	1691.58183469813	2	6.15508333333333	608	Depleted_Plasma_HCC_2.raw
False	None	FourierTransform	HCD	MS2	0	54.88617	200	846.294555664063	2536.86911373219	3	6.15508333333333	608	Depleted_Plasma_HCC_2.raw
False	None	IonTrap	CID	MS2	0		100	1361.46142578125	1361.46142578125	1	6.16053166666667	609	Depleted_Plasma_HCC_2.raw
False	None	FourierTransform	HCD	MS2	0		200	1361.46142578125	4082.36972408375	3	6.17520833333333	610	Depleted_Plasma_HCC_2.raw
False	None	FourierTransform	HCD	MS2	0		200	1361.46142578125	2721.9155749325	2	6.17520833333333	610	Depleted_Plasma_HCC_2.raw
False	Unambiguous	IonTrap	CID	MS2	0		100	1101.67150878906	1101.67150878906	1	6.18062333333333	611	Depleted_Plasma_HCC_2.raw
False	None	FourierTransform	HCD	MS2	0		200	1101.67150878906	2202.33574094813	2	6.19552166666667	612	Depleted_Plasma_HCC_2.raw
False	None	FourierTransform	HCD	MS2	0		200	1101.67150878906	3302.99997310719	3	6.19552166666667	612	Depleted_Plasma_HCC_2.raw
False	Unambiguous	IonTrap	CID	MS2	0	81.10241	100	929.550842285156	929.550842285156	1	6.20098833333333	613	Depleted_Plasma_HCC_2.raw
False	None	FourierTransform	HCD	MS2	0	81.10241	200	929.550842285156	929.550842285156	1	6.21595	614	Depleted_Plasma_HCC_2.raw
False	None	IonTrap	CID	MS2	0	85.20902	100	883.116149902344	883.116149902344	1	6.221395	615	Depleted_Plasma_HCC_2.raw
False	None	FourierTransform	HCD	MS2	0	85.20902	200	883.116149902344	883.116149902344	1	6.236445	616	Depleted_Plasma_HCC_2.raw
False	None	IonTrap	CID	MS2	0	57.9703	100	907.262329101563	907.262329101563	1	6.25099166666667	618	Depleted_Plasma_HCC_2.raw
False	None	FourierTransform	HCD	MS2	0	57.9703	200	907.262329101563	907.262329101563	1	6.26708333333333	619	Depleted_Plasma_HCC_2.raw
False	None	IonTrap	CID	MS2	0	87.28594	100	842.635070800781	842.635070800781	1	6.272705	620	Depleted_Plasma_HCC_2.raw
False	None	FourierTransform	HCD	MS2	0	87.28594	200	842.635070800781	2525.89065914234	3	6.28772833333333	621	Depleted_Plasma_HCC_2.raw
False	None	FourierTransform	HCD	MS2	0	87.28594	200	842.635070800781	1684.26286497156	2	6.28772833333333	621	Depleted_Plasma_HCC_2.raw
False	None	IonTrap	CID	MS2	0		100	1136.38513183594	1136.38513183594	1	6.29314333333333	622	Depleted_Plasma_HCC_2.raw
False	None	FourierTransform	HCD	MS2	0		200	1136.38513183594	2271.76298704188	2	6.30802333333333	623	Depleted_Plasma_HCC_2.raw
False	None	FourierTransform	HCD	MS2	0		200	1136.38513183594	3407.14084224781	3	6.30802333333333	623	Depleted_Plasma_HCC_2.raw
False	None	IonTrap	CID	MS2	0		100	1182.43786621094	1182.43786621094	1	6.31343666666667	624	Depleted_Plasma_HCC_2.raw
False	None	IonTrap	CID	MS2	0	81.10666	100	1043.04919433594	1043.04919433594	1	6.33366166666667	626	Depleted_Plasma_HCC_2.raw
False	None	FourierTransform	HCD	MS2	0	81.10666	200	1043.04919433594	2085.09111204188	2	6.34858666666667	627	Depleted_Plasma_HCC_2.raw
False	None	FourierTransform	HCD	MS2	0	81.10666	200	1043.04919433594	3127.13302974781	3	6.34858666666667	627	Depleted_Plasma_HCC_2.raw
False	Ambiguous	IonTrap	CID	MS2	0	0	100	1159.68994140625	1159.68994140625	1	6.36252833333333	629	Depleted_Plasma_HCC_2.raw
False	Unambiguous	FourierTransform	HCD	MS2	0	0	200	1159.68994140625	3477.05527095875	3	6.37841666666667	630	Depleted_Plasma_HCC_2.raw
False	Unambiguous	FourierTransform	HCD	MS2	0	0	200	1159.68994140625	2318.3726061825	2	6.37841666666667	630	Depleted_Plasma_HCC_2.raw
False	None	IonTrap	CID	MS2	0	62.75669	100	1211.39978027344	1211.39978027344	1	6.383865	631	Depleted_Plasma_HCC_2.raw
False	None	FourierTransform	HCD	MS2	0	62.75669	200	1211.39978027344	2421.79228391688	2	6.39863333333333	632	Depleted_Plasma_HCC_2.raw
False	None	FourierTransform	HCD	MS2	0	62.75669	200	1211.39978027344	3632.18478756031	3	6.39863333333333	632	Depleted_Plasma_HCC_2.raw
False	Unambiguous	IonTrap	CID	MS2	0	72.80984	100	988.699951171875	988.699951171875	1	6.404055	633	Depleted_Plasma_HCC_2.raw
False	None	FourierTransform	HCD	MS2	0	72.80984	200	988.699951171875	1976.39262571375	2	6.41901333333333	634	Depleted_Plasma_HCC_2.raw
False	None	FourierTransform	HCD	MS2	0	72.80984	200	988.699951171875	2964.08530025563	3	6.41901333333333	634	Depleted_Plasma_HCC_2.raw
False	Ambiguous	IonTrap	CID	MS2	0	77.35903	100	1074.56494140625	1074.56494140625	1	6.42445166666667	635	Depleted_Plasma_HCC_2.raw
False	None	FourierTransform	HCD	MS2	0	77.35903	200	1074.56494140625	2148.1226061825	2	6.43941	636	Depleted_Plasma_HCC_2.raw
False	None	FourierTransform	HCD	MS2	0	77.35903	200	1074.56494140625	3221.68027095875	3	6.43941	636	Depleted_Plasma_HCC_2.raw
False	Unambiguous	IonTrap	CID	MS2	0		100	1236.4990234375	1236.4990234375	1	6.4448	637	Depleted_Plasma_HCC_2.raw
False	None	FourierTransform	HCD	MS2	0		200	1236.4990234375	3707.4825170525	3	6.45959	638	Depleted_Plasma_HCC_2.raw
False	Unambiguous	FourierTransform	HCD	MS2	0		200	1236.4990234375	2471.990770245	2	6.45959	638	Depleted_Plasma_HCC_2.raw
False	Ambiguous	IonTrap	CID	MS2	0	83.30722	100	1066.52502441406	1066.52502441406	1	6.474365	640	Depleted_Plasma_HCC_2.raw
False	None	FourierTransform	HCD	MS2	0	83.30722	200	1066.52502441406	2132.04277219813	2	6.48925666666667	641	Depleted_Plasma_HCC_2.raw
False	None	FourierTransform	HCD	MS2	0	83.30722	200	1066.52502441406	3197.56051998219	3	6.48925666666667	641	Depleted_Plasma_HCC_2.raw
False	Unambiguous	IonTrap	CID	MS2	0		100	1213.56384277344	1213.56384277344	1	6.49470666666667	642	Depleted_Plasma_HCC_2.raw
False	Unambiguous	FourierTransform	HCD	MS2	0		200	1213.56384277344	2426.12040891688	2	6.50946666666667	643	Depleted_Plasma_HCC_2.raw
False	Ambiguous	FourierTransform	HCD	MS2	0		200	1213.56384277344	3638.67697506031	3	6.50946666666667	643	Depleted_Plasma_HCC_2.raw
False	None	IonTrap	CID	MS2	0	53.78465	100	995.332580566406	995.332580566406	1	6.51488833333333	644	Depleted_Plasma_HCC_2.raw
False	None	FourierTransform	HCD	MS2	0	53.78465	200	995.332580566406	995.332580566406	1	6.52986166666667	645	Depleted_Plasma_HCC_2.raw
False	Unambiguous	IonTrap	CID	MS2	0		100	1171.48413085938	1171.48413085938	1	6.53528333333333	646	Depleted_Plasma_HCC_2.raw
False	None	FourierTransform	HCD	MS2	0		200	1171.48413085938	3512.43783931813	3	6.55008333333333	647	Depleted_Plasma_HCC_2.raw
False	None	FourierTransform	HCD	MS2	0		200	1171.48413085938	2341.96098508875	2	6.55008333333333	647	Depleted_Plasma_HCC_2.raw
False	Unambiguous	IonTrap	CID	MS2	0	60.44502	100	1036.63732910156	1036.63732910156	1	6.55550666666667	648	Depleted_Plasma_HCC_2.raw
False	None	FourierTransform	HCD	MS2	0	60.44502	200	1036.63732910156	2072.26738157313	2	6.57043	649	Depleted_Plasma_HCC_2.raw
False	None	FourierTransform	HCD	MS2	0	60.44502	200	1036.63732910156	3107.89743404469	3	6.57043	649	Depleted_Plasma_HCC_2.raw
False	Ambiguous	IonTrap	CID	MS2	0		100	1193.58435058594	1193.58435058594	1	6.58525	651	Depleted_Plasma_HCC_2.raw
False	None	FourierTransform	HCD	MS2	0		200	1193.58435058594	1193.58435058594	1	6.60108666666667	652	Depleted_Plasma_HCC_2.raw
False	Unambiguous	IonTrap	CID	MS2	0		100	1145.60388183594	2290.20048704188	2	6.60666833333333	653	Depleted_Plasma_HCC_2.raw
False	Unambiguous	IonTrap	CID	MS2	0		100	1145.60388183594	3434.79709224781	3	6.60666833333333	653	Depleted_Plasma_HCC_2.raw
False	None	FourierTransform	HCD	MS2	0		200	1145.60388183594	2290.20048704188	2	6.62148333333333	654	Depleted_Plasma_HCC_2.raw
False	Unambiguous	FourierTransform	HCD	MS2	0		200	1145.60388183594	3434.79709224781	3	6.62148333333333	654	Depleted_Plasma_HCC_2.raw
False	Unambiguous	IonTrap	CID	MS2	0	64.36731	100	1025.64624023438	1025.64624023438	1	6.62691333333333	655	Depleted_Plasma_HCC_2.raw
False	None	FourierTransform	HCD	MS2	0	64.36731	200	1025.64624023438	2050.28520383875	2	6.64185333333333	656	Depleted_Plasma_HCC_2.raw
False	None	FourierTransform	HCD	MS2	0	64.36731	200	1025.64624023438	3074.92416744313	3	6.64185333333333	656	Depleted_Plasma_HCC_2.raw
False	Ambiguous	IonTrap	CID	MS2	0	32.2238	100	1196.65344238281	1196.65344238281	1	6.647255	657	Depleted_Plasma_HCC_2.raw
False	None	FourierTransform	HCD	MS2	0	32.2238	200	1196.65344238281	2392.29960813563	2	6.66202833333333	658	Depleted_Plasma_HCC_2.raw
False	None	FourierTransform	HCD	MS2	0	32.2238	200	1196.65344238281	3587.94577388844	3	6.66202833333333	658	Depleted_Plasma_HCC_2.raw
False	None	IonTrap	CID	MS2	0		100	1224.18041992188	1224.18041992188	1	6.66742	659	Depleted_Plasma_HCC_2.raw
False	None	FourierTransform	HCD	MS2	0		200	1224.18041992188	2447.35356321375	2	6.68223	660	Depleted_Plasma_HCC_2.raw
False	None	FourierTransform	HCD	MS2	0		200	1224.18041992188	3670.52670650563	3	6.68223	660	Depleted_Plasma_HCC_2.raw
False	None	IonTrap	CID	MS2	0	67.033	100	815.216125488281	815.216125488281	1	6.69551	662	Depleted_Plasma_HCC_2.raw
False	Unambiguous	IonTrap	CID	MS2	0		100	1127.61254882813	1127.61254882813	1	6.71606166666667	664	Depleted_Plasma_HCC_2.raw
False	None	FourierTransform	HCD	MS2	0		200	1127.61254882813	3380.82309322438	3	6.73088333333333	665	Depleted_Plasma_HCC_2.raw
False	None	FourierTransform	HCD	MS2	0		200	1127.61254882813	2254.21782102625	2	6.73088333333333	665	Depleted_Plasma_HCC_2.raw
False	Ambiguous	IonTrap	CID	MS2	0	77.9337	100	1112.75305175781	1112.75305175781	1	6.73629666666667	666	Depleted_Plasma_HCC_2.raw
False	None	FourierTransform	HCD	MS2	0	77.9337	200	1112.75305175781	2224.49882688563	2	6.751185	667	Depleted_Plasma_HCC_2.raw
False	None	FourierTransform	HCD	MS2	0	77.9337	200	1112.75305175781	3336.24460201344	3	6.751185	667	Depleted_Plasma_HCC_2.raw
False	Unambiguous	IonTrap	CID	MS2	0		100	967.707397460938	967.707397460938	1	6.75663333333333	668	Depleted_Plasma_HCC_2.raw
False	None	FourierTransform	HCD	MS2	0		200	967.707397460938	1934.40751829188	2	6.77156	669	Depleted_Plasma_HCC_2.raw
False	None	FourierTransform	HCD	MS2	0		200	967.707397460938	2901.10763912281	3	6.77156	669	Depleted_Plasma_HCC_2.raw
False	Unambiguous	IonTrap	CID	MS2	0		100	1115.60913085938	1115.60913085938	1	6.77708166666667	670	Depleted_Plasma_HCC_2.raw
False	Unambiguous	FourierTransform	HCD	MS2	0		200	1115.60913085938	2230.21098508875	2	6.79199833333333	671	Depleted_Plasma_HCC_2.raw
False	Unambiguous	FourierTransform	HCD	MS2	0		200	1115.60913085938	3344.81283931813	3	6.79199833333333	671	Depleted_Plasma_HCC_2.raw
False	Unambiguous	IonTrap	CID	MS2	0	36.38559	100	1083.68640136719	1083.68640136719	1	6.806485	673	Depleted_Plasma_HCC_2.raw
False	None	FourierTransform	HCD	MS2	0	36.38559	200	1083.68640136719	2166.36552610438	2	6.82241666666667	674	Depleted_Plasma_HCC_2.raw
False	None	FourierTransform	HCD	MS2	0	36.38559	200	1083.68640136719	3249.04465084156	3	6.82241666666667	674	Depleted_Plasma_HCC_2.raw
False	Unambiguous	IonTrap	CID	MS2	0	0	100	1245.57067871094	1245.57067871094	1	6.827855	675	Depleted_Plasma_HCC_2.raw
False	None	FourierTransform	HCD	MS2	0	0	200	1245.57067871094	2490.13408079188	2	6.842605	676	Depleted_Plasma_HCC_2.raw
False	None	FourierTransform	HCD	MS2	0	0	200	1245.57067871094	3734.69748287281	3	6.842605	676	Depleted_Plasma_HCC_2.raw
False	Unambiguous	IonTrap	CID	MS2	0	48.85625	100	1312.49890136719	1312.49890136719	1	6.847995	677	Depleted_Plasma_HCC_2.raw
False	None	FourierTransform	HCD	MS2	0	48.85625	200	1312.49890136719	2623.99052610438	2	6.86277166666667	678	Depleted_Plasma_HCC_2.raw
False	None	FourierTransform	HCD	MS2	0	48.85625	200	1312.49890136719	3935.48215084156	3	6.86277166666667	678	Depleted_Plasma_HCC_2.raw
False	Ambiguous	IonTrap	CID	MS2	0	0	100	1045.64892578125	1045.64892578125	1	6.86819333333333	679	Depleted_Plasma_HCC_2.raw
False	None	FourierTransform	HCD	MS2	0	0	200	1045.64892578125	2090.2905749325	2	6.88306833333333	680	Depleted_Plasma_HCC_2.raw
False	None	FourierTransform	HCD	MS2	0	0	200	1045.64892578125	3134.93222408375	3	6.88306833333333	680	Depleted_Plasma_HCC_2.raw
False	Unambiguous	IonTrap	CID	MS2	0		100	1163.63989257813	1163.63989257813	1	6.88847	681	Depleted_Plasma_HCC_2.raw
False	Unambiguous	FourierTransform	HCD	MS2	0		200	1163.63989257813	2326.27250852625	2	6.903335	682	Depleted_Plasma_HCC_2.raw
False	Unambiguous	FourierTransform	HCD	MS2	0		200	1163.63989257813	3488.90512447438	3	6.903335	682	Depleted_Plasma_HCC_2.raw
False	None	IonTrap	CID	MS2	0	65.25809	100	906.262268066406	906.262268066406	1	6.91758333333333	684	Depleted_Plasma_HCC_2.raw
False	None	FourierTransform	HCD	MS2	0	65.25809	200	906.262268066406	1811.51725950281	2	6.93375	685	Depleted_Plasma_HCC_2.raw
False	None	FourierTransform	HCD	MS2	0	65.25809	200	906.262268066406	2716.77225093922	3	6.93375	685	Depleted_Plasma_HCC_2.raw
False	None	IonTrap	CID	MS2	0	92.25241	100	908.261962890625	908.261962890625	1	6.939245	686	Depleted_Plasma_HCC_2.raw
False	None	FourierTransform	HCD	MS2	0	92.25241	200	908.261962890625	1815.51664915125	2	6.95432	687	Depleted_Plasma_HCC_2.raw
False	None	FourierTransform	HCD	MS2	0	92.25241	200	908.261962890625	2722.77133541188	3	6.95432	687	Depleted_Plasma_HCC_2.raw
False	None	IonTrap	CID	MS2	0	69.60809	100	947.69677734375	947.69677734375	1	6.95978333333333	688	Depleted_Plasma_HCC_2.raw
False	None	FourierTransform	HCD	MS2	0	69.60809	200	947.69677734375	2841.07577877125	3	6.97479166666667	689	Depleted_Plasma_HCC_2.raw
False	None	FourierTransform	HCD	MS2	0	69.60809	200	947.69677734375	1894.3862780575	2	6.97479166666667	689	Depleted_Plasma_HCC_2.raw
False	Unambiguous	IonTrap	CID	MS2	0	0	100	1429.58471679688	1429.58471679688	1	6.98016333333333	690	Depleted_Plasma_HCC_2.raw
False	None	FourierTransform	HCD	MS2	0	0	200	1429.58471679688	2858.16215696375	2	6.99478833333333	691	Depleted_Plasma_HCC_2.raw
False	None	FourierTransform	HCD	MS2	0	0	200	1429.58471679688	4286.73959713063	3	6.99478833333333	691	Depleted_Plasma_HCC_2.raw
False	Unambiguous	IonTrap	CID	MS2	0	66.25155	100	1089.61437988281	1089.61437988281	1	7.00021666666667	692	Depleted_Plasma_HCC_2.raw
False	Ambiguous	FourierTransform	HCD	MS2	0	66.25155	200	1089.61437988281	2178.22148313563	2	7.01511833333333	693	Depleted_Plasma_HCC_2.raw
False	Ambiguous	FourierTransform	HCD	MS2	0	66.25155	200	1089.61437988281	3266.82858638844	3	7.01511833333333	693	Depleted_Plasma_HCC_2.raw
False	None	IonTrap	CID	MS2	0	0	100	920.314819335938	920.314819335938	1	7.02953833333333	695	Depleted_Plasma_HCC_2.raw
False	None	FourierTransform	HCD	MS2	0	0	200	920.314819335938	920.314819335938	1	7.04558333333333	696	Depleted_Plasma_HCC_2.raw
False	Ambiguous	IonTrap	CID	MS2	0	57.25941	100	973.612670898438	973.612670898438	1	7.05107333333333	697	Depleted_Plasma_HCC_2.raw
False	None	FourierTransform	HCD	MS2	0	57.25941	200	973.612670898438	2918.82345943531	3	7.06600166666667	698	Depleted_Plasma_HCC_2.raw
False	None	FourierTransform	HCD	MS2	0	57.25941	200	973.612670898438	1946.21806516688	2	7.06600166666667	698	Depleted_Plasma_HCC_2.raw
False	Unambiguous	IonTrap	CID	MS2	0	0	100	1168.60119628906	1168.60119628906	1	7.07141333333333	699	Depleted_Plasma_HCC_2.raw
False	Unambiguous	FourierTransform	HCD	MS2	0	0	200	1168.60119628906	3503.78903560719	3	7.08625666666667	700	Depleted_Plasma_HCC_2.raw
False	Ambiguous	FourierTransform	HCD	MS2	0	0	200	1168.60119628906	2336.19511594813	2	7.08625666666667	700	Depleted_Plasma_HCC_2.raw
False	Unambiguous	IonTrap	CID	MS2	0		100	1381.5947265625	1381.5947265625	1	7.09164	701	Depleted_Plasma_HCC_2.raw
False	None	FourierTransform	HCD	MS2	0		200	1381.5947265625	2762.182176495	2	7.10630666666667	702	Depleted_Plasma_HCC_2.raw
False	None	FourierTransform	HCD	MS2	0		200	1381.5947265625	4142.7696264275	3	7.10630666666667	702	Depleted_Plasma_HCC_2.raw
False	Unambiguous	IonTrap	CID	MS2	0	0	100	1378.712890625	1378.712890625	1	7.11170833333333	703	Depleted_Plasma_HCC_2.raw
False	None	FourierTransform	HCD	MS2	0	0	200	1378.712890625	2756.41850462	2	7.12656	704	Depleted_Plasma_HCC_2.raw
False	None	FourierTransform	HCD	MS2	0	0	200	1378.712890625	4134.124118615	3	7.12656	704	Depleted_Plasma_HCC_2.raw
False	None	IonTrap	CID	MS2	0	39.35829	100	996.330261230469	996.330261230469	1	7.13965333333333	706	Depleted_Plasma_HCC_2.raw
False	None	FourierTransform	HCD	MS2	0	39.35829	200	996.330261230469	1991.65324583094	2	7.154585	707	Depleted_Plasma_HCC_2.raw
False	None	FourierTransform	HCD	MS2	0	39.35829	200	996.330261230469	2986.97623043141	3	7.154585	707	Depleted_Plasma_HCC_2.raw
False	Ambiguous	IonTrap	CID	MS2	0		100	1218.57092285156	1218.57092285156	1	7.16002333333333	708	Depleted_Plasma_HCC_2.raw
False	None	FourierTransform	HCD	MS2	0		200	1218.57092285156	2436.13456907313	2	7.17478333333333	709	Depleted_Plasma_HCC_2.raw
False	Unambiguous	FourierTransform	HCD	MS2	0		200	1218.57092285156	3653.69821529469	3	7.17478333333333	709	Depleted_Plasma_HCC_2.raw
False	Ambiguous	IonTrap	CID	MS2	0	0	100	1187.68884277344	1187.68884277344	1	7.18018166666667	710	Depleted_Plasma_HCC_2.raw
False	None	FourierTransform	HCD	MS2	0	0	200	1187.68884277344	2374.37040891688	2	7.195005	711	Depleted_Plasma_HCC_2.raw
False	None	FourierTransform	HCD	MS2	0	0	200	1187.68884277344	3561.05197506031	3	7.195005	711	Depleted_Plasma_HCC_2.raw
False	None	IonTrap	CID	MS2	0	83.279	100	922.646911621094	922.646911621094	1	7.20045833333333	712	Depleted_Plasma_HCC_2.raw
False	None	FourierTransform	HCD	MS2	0	83.279	200	922.646911621094	1844.28654661219	2	7.21542666666667	713	Depleted_Plasma_HCC_2.raw
False	None	FourierTransform	HCD	MS2	0	83.279	200	922.646911621094	2765.92618160328	3	7.21542666666667	713	Depleted_Plasma_HCC_2.raw
False	Ambiguous	IonTrap	CID	MS2	0		100	1004.63977050781	1004.63977050781	1	7.22085666666667	714	Depleted_Plasma_HCC_2.raw
False	None	FourierTransform	HCD	MS2	0		200	1004.63977050781	2008.27226438563	2	7.2358	715	Depleted_Plasma_HCC_2.raw
False	None	FourierTransform	HCD	MS2	0		200	1004.63977050781	3011.90475826344	3	7.2358	715	Depleted_Plasma_HCC_2.raw
False	Unambiguous	IonTrap	CID	MS2	0	52.69905	100	1211.62329101563	1211.62329101563	1	7.250055	717	Depleted_Plasma_HCC_2.raw
False	Unambiguous	FourierTransform	HCD	MS2	0	52.69905	200	1211.62329101563	2422.23930540125	2	7.26591666666667	718	Depleted_Plasma_HCC_2.raw
False	Unambiguous	FourierTransform	HCD	MS2	0	52.69905	200	1211.62329101563	3632.85531978688	3	7.26591666666667	718	Depleted_Plasma_HCC_2.raw
False	Unambiguous	IonTrap	CID	MS2	0	49.69549	100	1101.60205078125	1101.60205078125	1	7.27137833333333	719	Depleted_Plasma_HCC_2.raw
False	None	FourierTransform	HCD	MS2	0	49.69549	200	1101.60205078125	2202.1968249325	2	7.28622166666667	720	Depleted_Plasma_HCC_2.raw
False	None	FourierTransform	HCD	MS2	0	49.69549	200	1101.60205078125	3302.79159908375	3	7.28622166666667	720	Depleted_Plasma_HCC_2.raw
False	Unambiguous	IonTrap	CID	MS2	0		100	1344.12048339844	2687.23369016688	2	7.29162	721	Depleted_Plasma_HCC_2.raw
False	Unambiguous	IonTrap	CID	MS2	0		100	1344.12048339844	4030.34689693531	3	7.29162	721	Depleted_Plasma_HCC_2.raw
False	None	FourierTransform	HCD	MS2	0		200	1344.12048339844	2687.23369016688	2	7.30647	722	Depleted_Plasma_HCC_2.raw
False	None	FourierTransform	HCD	MS2	0		200	1344.12048339844	4030.34689693531	3	7.30647	722	Depleted_Plasma_HCC_2.raw
False	Unambiguous	IonTrap	CID	MS2	0		100	999.62548828125	999.62548828125	1	7.31189166666667	723	Depleted_Plasma_HCC_2.raw
False	None	FourierTransform	HCD	MS2	0		200	999.62548828125	2996.86191158375	3	7.32679	724	Depleted_Plasma_HCC_2.raw
False	None	FourierTransform	HCD	MS2	0		200	999.62548828125	1998.2436999325	2	7.32679	724	Depleted_Plasma_HCC_2.raw
False	Unambiguous	IonTrap	CID	MS2	0	47.45188	100	1095.69958496094	1095.69958496094	1	7.33221166666667	725	Depleted_Plasma_HCC_2.raw
False	None	IonTrap	CID	MS2	0	60.9435	100	815.215942382813	815.215942382813	1	7.361255	728	Depleted_Plasma_HCC_2.raw
False	None	FourierTransform	HCD	MS2	0	60.9435	200	815.215942382813	1629.42460813563	2	7.37741666666667	729	Depleted_Plasma_HCC_2.raw
False	None	FourierTransform	HCD	MS2	0	60.9435	200	815.215942382813	2443.63327388844	3	7.37741666666667	729	Depleted_Plasma_HCC_2.raw
False	Unambiguous	IonTrap	CID	MS2	0	79.71481	100	1092.71508789063	1092.71508789063	1	7.38288	730	Depleted_Plasma_HCC_2.raw
False	None	FourierTransform	HCD	MS2	0	79.71481	200	1092.71508789063	2184.42289915125	2	7.39772333333333	731	Depleted_Plasma_HCC_2.raw
False	None	FourierTransform	HCD	MS2	0	79.71481	200	1092.71508789063	3276.13071041188	3	7.39772333333333	731	Depleted_Plasma_HCC_2.raw
False	None	IonTrap	CID	MS2	0	48.52755	100	1130.2333984375	1130.2333984375	1	7.40315166666667	732	Depleted_Plasma_HCC_2.raw
False	None	FourierTransform	HCD	MS2	0	48.52755	200	1130.2333984375	2259.459520245	2	7.41802833333333	733	Depleted_Plasma_HCC_2.raw
False	None	FourierTransform	HCD	MS2	0	48.52755	200	1130.2333984375	3388.6856420525	3	7.41802833333333	733	Depleted_Plasma_HCC_2.raw
False	Unambiguous	IonTrap	CID	MS2	0	64.60493	100	1010.65991210938	1010.65991210938	1	7.42345	734	Depleted_Plasma_HCC_2.raw
False	None	FourierTransform	HCD	MS2	0	64.60493	200	1010.65991210938	2020.31254758875	2	7.43834166666667	735	Depleted_Plasma_HCC_2.raw
False	None	FourierTransform	HCD	MS2	0	64.60493	200	1010.65991210938	3029.96518306813	3	7.43834166666667	735	Depleted_Plasma_HCC_2.raw
False	Ambiguous	IonTrap	CID	MS2	0		100	1423.58740234375	1423.58740234375	1	7.44372	736	Depleted_Plasma_HCC_2.raw
False	None	FourierTransform	HCD	MS2	0		200	1423.58740234375	2846.1675280575	2	7.4584	737	Depleted_Plasma_HCC_2.raw
False	None	FourierTransform	HCD	MS2	0		200	1423.58740234375	4268.74765377125	3	7.4584	737	Depleted_Plasma_HCC_2.raw
False	None	IonTrap	CID	MS2	0	64.63224	100	1044.76770019531	1044.76770019531	1	7.47201666666667	739	Depleted_Plasma_HCC_2.raw
False	None	FourierTransform	HCD	MS2	0	64.63224	200	1044.76770019531	2088.52812376063	2	7.48808333333333	740	Depleted_Plasma_HCC_2.raw
False	None	FourierTransform	HCD	MS2	0	64.63224	200	1044.76770019531	3132.28854732594	3	7.48808333333333	740	Depleted_Plasma_HCC_2.raw
False	Unambiguous	IonTrap	CID	MS2	0	61.02931	100	1023.60815429688	1023.60815429688	1	7.49355333333333	741	Depleted_Plasma_HCC_2.raw
False	None	FourierTransform	HCD	MS2	0	61.02931	200	1023.60815429688	3068.80990963063	3	7.50846833333333	742	Depleted_Plasma_HCC_2.raw
False	None	FourierTransform	HCD	MS2	0	61.02931	200	1023.60815429688	2046.20903196375	2	7.50846833333333	742	Depleted_Plasma_HCC_2.raw
False	Unambiguous	IonTrap	CID	MS2	0	79.96391	100	1026.57238769531	1026.57238769531	1	7.51388833333333	743	Depleted_Plasma_HCC_2.raw
False	None	FourierTransform	HCD	MS2	0	79.96391	200	1026.57238769531	2052.13749876063	2	7.52883333333333	744	Depleted_Plasma_HCC_2.raw
False	Ambiguous	FourierTransform	HCD	MS2	0	79.96391	200	1026.57238769531	3077.70260982594	3	7.52883333333333	744	Depleted_Plasma_HCC_2.raw
False	Unambiguous	IonTrap	CID	MS2	0	67.27896	100	1110.56494140625	1110.56494140625	1	7.53425	745	Depleted_Plasma_HCC_2.raw
False	None	FourierTransform	HCD	MS2	0	67.27896	200	1110.56494140625	2220.1226061825	2	7.54911166666667	746	Depleted_Plasma_HCC_2.raw
False	None	FourierTransform	HCD	MS2	0	67.27896	200	1110.56494140625	3329.68027095875	3	7.54911166666667	746	Depleted_Plasma_HCC_2.raw
False	Unambiguous	IonTrap	CID	MS2	0	65.635	100	1012.69592285156	1012.69592285156	1	7.554535	747	Depleted_Plasma_HCC_2.raw
False	None	FourierTransform	HCD	MS2	0	65.635	200	1012.69592285156	2024.38456907313	2	7.56948	748	Depleted_Plasma_HCC_2.raw
False	None	FourierTransform	HCD	MS2	0	65.635	200	1012.69592285156	3036.07321529469	3	7.56948	748	Depleted_Plasma_HCC_2.raw
False	None	IonTrap	CID	MS2	0	17.39723	100	906.260498046875	906.260498046875	1	7.583545	750	Depleted_Plasma_HCC_2.raw
False	None	FourierTransform	HCD	MS2	0	17.39723	200	906.260498046875	906.260498046875	1	7.59958333333333	751	Depleted_Plasma_HCC_2.raw
False	Ambiguous	IonTrap	CID	MS2	0	47.14244	100	1180.61828613281	1180.61828613281	1	7.60504333333333	752	Depleted_Plasma_HCC_2.raw
False	Ambiguous	FourierTransform	HCD	MS2	0	47.14244	200	1180.61828613281	2360.22929563563	2	7.61986	753	Depleted_Plasma_HCC_2.raw
False	Unambiguous	FourierTransform	HCD	MS2	0	47.14244	200	1180.61828613281	3539.84030513844	3	7.61986	753	Depleted_Plasma_HCC_2.raw
False	Unambiguous	IonTrap	CID	MS2	0		100	1464.6865234375	2928.365770245	2	7.62523166666667	754	Depleted_Plasma_HCC_2.raw
False	Unambiguous	IonTrap	CID	MS2	0		100	1464.6865234375	4392.0450170525	3	7.62523166666667	754	Depleted_Plasma_HCC_2.raw
False	None	FourierTransform	HCD	MS2	0		200	1464.6865234375	2928.365770245	2	7.64002833333333	755	Depleted_Plasma_HCC_2.raw
False	None	FourierTransform	HCD	MS2	0		200	1464.6865234375	4392.0450170525	3	7.64002833333333	755	Depleted_Plasma_HCC_2.raw
False	Unambiguous	IonTrap	CID	MS2	0	36.85537	100	1138.794921875	1138.794921875	1	7.64544166666667	756	Depleted_Plasma_HCC_2.raw
False	None	FourierTransform	HCD	MS2	0	36.85537	200	1138.794921875	1138.794921875	1	7.66040833333333	757	Depleted_Plasma_HCC_2.raw
False	None	IonTrap	CID	MS2	0	50.56255	100	1070.77893066406	1070.77893066406	1	7.66583	758	Depleted_Plasma_HCC_2.raw
False	None	FourierTransform	HCD	MS2	0	50.56255	200	1070.77893066406	2140.55058469813	2	7.68074	759	Depleted_Plasma_HCC_2.raw
False	None	FourierTransform	HCD	MS2	0	50.56255	200	1070.77893066406	3210.32223873219	3	7.68074	759	Depleted_Plasma_HCC_2.raw
False	Unambiguous	IonTrap	CID	MS2	0		100	1264.57604980469	1264.57604980469	1	7.69514833333333	761	Depleted_Plasma_HCC_2.raw
False	None	FourierTransform	HCD	MS2	0		200	1264.57604980469	2528.14482297938	2	7.71091666666667	762	Depleted_Plasma_HCC_2.raw
False	Unambiguous	FourierTransform	HCD	MS2	0		200	1264.57604980469	3791.71359615406	3	7.71091666666667	762	Depleted_Plasma_HCC_2.raw
False	None	IonTrap	CID	MS2	0	24.18556	100	920.312622070313	920.312622070313	1	7.71641	763	Depleted_Plasma_HCC_2.raw
False	None	FourierTransform	HCD	MS2	0	24.18556	200	920.312622070313	920.312622070313	1	7.73140666666667	764	Depleted_Plasma_HCC_2.raw
False	Unambiguous	IonTrap	CID	MS2	0		100	1221.61950683594	1221.61950683594	1	7.73679666666667	765	Depleted_Plasma_HCC_2.raw
False	None	IonTrap	CID	MS2	0		100	1006.71936035156	1006.71936035156	1	7.75702666666667	767	Depleted_Plasma_HCC_2.raw
False	None	FourierTransform	HCD	MS2	0		200	1006.71936035156	2012.43144407313	2	7.77195	768	Depleted_Plasma_HCC_2.raw
False	None	FourierTransform	HCD	MS2	0		200	1006.71936035156	3018.14352779469	3	7.77195	768	Depleted_Plasma_HCC_2.raw
False	None	IonTrap	CID	MS2	0		100	1049.14306640625	1049.14306640625	1	7.77737	769	Depleted_Plasma_HCC_2.raw
False	None	FourierTransform	HCD	MS2	0		200	1049.14306640625	2097.2788561825	2	7.79229333333333	770	Depleted_Plasma_HCC_2.raw
False	Ambiguous	FourierTransform	HCD	MS2	0		200	1049.14306640625	3145.41464595875	3	7.79229333333333	770	Depleted_Plasma_HCC_2.raw
False	None	IonTrap	CID	MS2	0		100	1189.08813476563	1189.08813476563	1	7.807275	772	Depleted_Plasma_HCC_2.raw
False	Unambiguous	FourierTransform	HCD	MS2	0		200	1189.08813476563	2377.16899290125	2	7.82308333333333	773	Depleted_Plasma_HCC_2.raw
False	None	FourierTransform	HCD	MS2	0		200	1189.08813476563	3565.24985103688	3	7.82308333333333	773	Depleted_Plasma_HCC_2.raw
False	None	IonTrap	CID	MS2	0		100	1302.47998046875	2603.9526843075	2	7.82863	774	Depleted_Plasma_HCC_2.raw
False	None	IonTrap	CID	MS2	0		100	1302.47998046875	3905.42538814625	3	7.82863	774	Depleted_Plasma_HCC_2.raw
False	None	FourierTransform	HCD	MS2	0		200	1302.47998046875	2603.9526843075	2	7.84333833333333	775	Depleted_Plasma_HCC_2.raw
False	None	FourierTransform	HCD	MS2	0		200	1302.47998046875	3905.42538814625	3	7.84333833333333	775	Depleted_Plasma_HCC_2.raw
False	None	IonTrap	CID	MS2	0	64.01319	100	1256.16845703125	1256.16845703125	1	7.84873666666667	776	Depleted_Plasma_HCC_2.raw
False	Ambiguous	FourierTransform	HCD	MS2	0	64.01319	200	1256.16845703125	2511.3296374325	2	7.86352166666667	777	Depleted_Plasma_HCC_2.raw
False	None	FourierTransform	HCD	MS2	0	64.01319	200	1256.16845703125	3766.49081783375	3	7.86352166666667	777	Depleted_Plasma_HCC_2.raw
False	Unambiguous	IonTrap	CID	MS2	0		100	1250.62121582031	1250.62121582031	1	7.86891666666667	778	Depleted_Plasma_HCC_2.raw
False	None	FourierTransform	HCD	MS2	0		200	1250.62121582031	1250.62121582031	1	7.88368333333333	779	Depleted_Plasma_HCC_2.raw
False	Unambiguous	IonTrap	CID	MS2	0		100	1170.71374511719	1170.71374511719	1	7.88909166666667	780	Depleted_Plasma_HCC_2.raw
False	None	FourierTransform	HCD	MS2	0		200	1170.71374511719	2340.42021360438	2	7.90393333333333	781	Depleted_Plasma_HCC_2.raw
False	None	FourierTransform	HCD	MS2	0		200	1170.71374511719	3510.12668209156	3	7.90393333333333	781	Depleted_Plasma_HCC_2.raw
False	None	IonTrap	CID	MS2	0	72.48557	100	996.330322265625	996.330322265625	1	7.91802833333333	783	Depleted_Plasma_HCC_2.raw
False	None	FourierTransform	HCD	MS2	0	72.48557	200	996.330322265625	1991.65336790125	2	7.93296	784	Depleted_Plasma_HCC_2.raw
False	None	FourierTransform	HCD	MS2	0	72.48557	200	996.330322265625	2986.97641353688	3	7.93296	784	Depleted_Plasma_HCC_2.raw
False	Unambiguous	IonTrap	CID	MS2	0	52.73494	100	1183.70825195313	1183.70825195313	1	7.93841166666667	785	Depleted_Plasma_HCC_2.raw
False	None	FourierTransform	HCD	MS2	0	52.73494	200	1183.70825195313	2366.40922727625	2	7.95319166666667	786	Depleted_Plasma_HCC_2.raw
False	Unambiguous	FourierTransform	HCD	MS2	0	52.73494	200	1183.70825195313	3549.11020259938	3	7.95319166666667	786	Depleted_Plasma_HCC_2.raw
False	None	IonTrap	CID	MS2	0	62.24078	100	1120.82824707031	1120.82824707031	1	7.95861166666667	787	Depleted_Plasma_HCC_2.raw
False	None	FourierTransform	HCD	MS2	0	62.24078	200	1120.82824707031	3360.47018795094	3	7.9735	788	Depleted_Plasma_HCC_2.raw
False	None	FourierTransform	HCD	MS2	0	62.24078	200	1120.82824707031	2240.64921751063	2	7.9735	788	Depleted_Plasma_HCC_2.raw
False	None	IonTrap	CID	MS2	0	85.33751	100	937.762939453125	937.762939453125	1	7.97894666666667	789	Depleted_Plasma_HCC_2.raw
False	None	FourierTransform	HCD	MS2	0	85.33751	200	937.762939453125	1874.51860227625	2	7.99393	790	Depleted_Plasma_HCC_2.raw
False	Ambiguous	FourierTransform	HCD	MS2	0	85.33751	200	937.762939453125	2811.27426509938	3	7.99393	790	Depleted_Plasma_HCC_2.raw
False	Unambiguous	IonTrap	CID	MS2	0	83.79939	100	957.624084472656	957.624084472656	1	7.99948166666667	791	Depleted_Plasma_HCC_2.raw
False	None	FourierTransform	HCD	MS2	0	83.79939	200	957.624084472656	1914.24089231531	2	8.01448833333333	792	Depleted_Plasma_HCC_2.raw
False	None	FourierTransform	HCD	MS2	0	83.79939	200	957.624084472656	2870.85770015797	3	8.01448833333333	792	Depleted_Plasma_HCC_2.raw
False	None	IonTrap	CID	MS2	0	80.61908	100	908.260498046875	908.260498046875	1	8.029265	794	Depleted_Plasma_HCC_2.raw
False	None	FourierTransform	HCD	MS2	0	80.61908	200	908.260498046875	1815.51371946375	2	8.04426666666667	795	Depleted_Plasma_HCC_2.raw
False	None	FourierTransform	HCD	MS2	0	80.61908	200	908.260498046875	2722.76694088063	3	8.04426666666667	795	Depleted_Plasma_HCC_2.raw
False	None	IonTrap	CID	MS2	0	56.89287	100	846.294921875	846.294921875	1	8.049775	796	Depleted_Plasma_HCC_2.raw
False	None	FourierTransform	HCD	MS2	0	56.89287	200	846.294921875	2536.870212365	3	8.06482833333333	797	Depleted_Plasma_HCC_2.raw
False	None	FourierTransform	HCD	MS2	0	56.89287	200	846.294921875	1691.58256712	2	8.06482833333333	797	Depleted_Plasma_HCC_2.raw
False	Unambiguous	IonTrap	CID	MS2	0		100	1148.67272949219	1148.67272949219	1	8.07023	798	Depleted_Plasma_HCC_2.raw
False	Ambiguous	FourierTransform	HCD	MS2	0		200	1148.67272949219	2296.33818235438	2	8.08508666666667	799	Depleted_Plasma_HCC_2.raw
False	None	FourierTransform	HCD	MS2	0		200	1148.67272949219	3444.00363521656	3	8.08508666666667	799	Depleted_Plasma_HCC_2.raw
False	None	IonTrap	CID	MS2	0	65.98882	100	1136.240234375	1136.240234375	1	8.0905	800	Depleted_Plasma_HCC_2.raw
False	None	FourierTransform	HCD	MS2	0	65.98882	200	1136.240234375	2271.47319212	2	8.10535	801	Depleted_Plasma_HCC_2.raw
False	None	FourierTransform	HCD	MS2	0	65.98882	200	1136.240234375	3406.706149865	3	8.10535	801	Depleted_Plasma_HCC_2.raw
False	None	IonTrap	CID	MS2	0	0	100	1128.921875	1128.921875	1	8.11077666666667	802	Depleted_Plasma_HCC_2.raw
False	None	FourierTransform	HCD	MS2	0	0	200	1128.921875	2256.83647337	2	8.12566	803	Depleted_Plasma_HCC_2.raw
False	Ambiguous	FourierTransform	HCD	MS2	0	0	200	1128.921875	3384.75107174	3	8.12566	803	Depleted_Plasma_HCC_2.raw
False	None	IonTrap	CID	MS2	0	0	100	1396.4619140625	1396.4619140625	1	8.13956333333333	805	Depleted_Plasma_HCC_2.raw
False	None	FourierTransform	HCD	MS2	0	0	200	1396.4619140625	2791.916551495	2	8.15425333333333	806	Depleted_Plasma_HCC_2.raw
False	Unambiguous	FourierTransform	HCD	MS2	0	0	200	1396.4619140625	4187.3711889275	3	8.15425333333333	806	Depleted_Plasma_HCC_2.raw
False	Unambiguous	IonTrap	CID	MS2	0	54.20338	100	1141.67407226563	1141.67407226563	1	8.15970833333333	807	Depleted_Plasma_HCC_2.raw
False	None	FourierTransform	HCD	MS2	0	54.20338	200	1141.67407226563	2282.34086790125	2	8.17465833333333	808	Depleted_Plasma_HCC_2.raw
False	None	FourierTransform	HCD	MS2	0	54.20338	200	1141.67407226563	3423.00766353688	3	8.17465833333333	808	Depleted_Plasma_HCC_2.raw
False	Unambiguous	IonTrap	CID	MS2	0		100	1412.67102050781	2824.33476438563	2	8.180045	809	Depleted_Plasma_HCC_2.raw
False	Unambiguous	IonTrap	CID	MS2	0		100	1412.67102050781	4235.99850826344	3	8.180045	809	Depleted_Plasma_HCC_2.raw
False	Ambiguous	FourierTransform	HCD	MS2	0		200	1412.67102050781	2824.33476438563	2	8.19473833333333	810	Depleted_Plasma_HCC_2.raw
False	Ambiguous	FourierTransform	HCD	MS2	0		200	1412.67102050781	4235.99850826344	3	8.19473833333333	810	Depleted_Plasma_HCC_2.raw
False	None	IonTrap	CID	MS2	0	70.60243	100	842.756591796875	842.756591796875	1	8.2002	811	Depleted_Plasma_HCC_2.raw
False	None	FourierTransform	HCD	MS2	0	70.60243	200	842.756591796875	2526.25522213063	3	8.21524666666667	812	Depleted_Plasma_HCC_2.raw
False	None	FourierTransform	HCD	MS2	0	70.60243	200	842.756591796875	1684.50590696375	2	8.21524666666667	812	Depleted_Plasma_HCC_2.raw
False	None	IonTrap	CID	MS2	0	82.6383	100	963.76220703125	963.76220703125	1	8.220685	813	Depleted_Plasma_HCC_2.raw
False	None	FourierTransform	HCD	MS2	0	82.6383	200	963.76220703125	1926.5171374325	2	8.23566	814	Depleted_Plasma_HCC_2.raw
False	Ambiguous	FourierTransform	HCD	MS2	0	82.6383	200	963.76220703125	2889.27206783375	3	8.23566	814	Depleted_Plasma_HCC_2.raw
False	None	IonTrap	CID	MS2	0	71.03428	100	906.260681152344	906.260681152344	1	8.250445	816	Depleted_Plasma_HCC_2.raw
False	None	FourierTransform	HCD	MS2	0	71.03428	200	906.260681152344	1811.51408567469	2	8.26545	817	Depleted_Plasma_HCC_2.raw
False	None	FourierTransform	HCD	MS2	0	71.03428	200	906.260681152344	2716.76749019703	3	8.26545	817	Depleted_Plasma_HCC_2.raw
False	Unambiguous	IonTrap	CID	MS2	0	0	100	1206.51123046875	1206.51123046875	1	8.27088666666667	818	Depleted_Plasma_HCC_2.raw
False	None	FourierTransform	HCD	MS2	0	0	200	1206.51123046875	2412.0151843075	2	8.28566833333333	819	Depleted_Plasma_HCC_2.raw
False	None	FourierTransform	HCD	MS2	0	0	200	1206.51123046875	3617.51913814625	3	8.28566833333333	819	Depleted_Plasma_HCC_2.raw
False	Ambiguous	IonTrap	CID	MS2	0	72.02917	100	1099.74841308594	1099.74841308594	1	8.29109166666667	820	Depleted_Plasma_HCC_2.raw
False	None	FourierTransform	HCD	MS2	0	72.02917	200	1099.74841308594	3297.23068599781	3	8.30598833333333	821	Depleted_Plasma_HCC_2.raw
False	None	FourierTransform	HCD	MS2	0	72.02917	200	1099.74841308594	2198.48954954188	2	8.30598833333333	821	Depleted_Plasma_HCC_2.raw
False	Unambiguous	IonTrap	CID	MS2	0	0	100	1304.56616210938	1304.56616210938	1	8.31138166666667	822	Depleted_Plasma_HCC_2.raw
False	None	FourierTransform	HCD	MS2	0	0	200	1304.56616210938	2608.12504758875	2	8.32611833333333	823	Depleted_Plasma_HCC_2.raw
False	None	FourierTransform	HCD	MS2	0	0	200	1304.56616210938	3911.68393306813	3	8.32611833333333	823	Depleted_Plasma_HCC_2.raw
False	Unambiguous	IonTrap	CID	MS2	0	76.88902	100	1071.70288085938	1071.70288085938	1	8.33153833333333	824	Depleted_Plasma_HCC_2.raw
False	None	FourierTransform	HCD	MS2	0	76.88902	200	1071.70288085938	2142.39848508875	2	8.34654666666667	825	Depleted_Plasma_HCC_2.raw
False	None	FourierTransform	HCD	MS2	0	76.88902	200	1071.70288085938	3213.09408931813	3	8.34654666666667	825	Depleted_Plasma_HCC_2.raw
False	None	IonTrap	CID	MS2	0	70.58004	100	1108.17321777344	1108.17321777344	1	8.359535	827	Depleted_Plasma_HCC_2.raw
False	None	FourierTransform	HCD	MS2	0	70.58004	200	1108.17321777344	2215.33915891688	2	8.37541666666667	828	Depleted_Plasma_HCC_2.raw
False	None	FourierTransform	HCD	MS2	0	70.58004	200	1108.17321777344	3322.50510006031	3	8.37541666666667	828	Depleted_Plasma_HCC_2.raw
False	None	IonTrap	CID	MS2	0	0	100	1007.68298339844	1007.68298339844	1	8.38089333333333	829	Depleted_Plasma_HCC_2.raw
False	None	FourierTransform	HCD	MS2	0	0	200	1007.68298339844	3021.03439693531	3	8.39581833333333	830	Depleted_Plasma_HCC_2.raw
False	None	FourierTransform	HCD	MS2	0	0	200	1007.68298339844	2014.35869016688	2	8.39581833333333	830	Depleted_Plasma_HCC_2.raw
False	Unambiguous	IonTrap	CID	MS2	0	0	100	1215.70043945313	1215.70043945313	1	8.40120833333333	831	Depleted_Plasma_HCC_2.raw
False	Unambiguous	FourierTransform	HCD	MS2	0	0	200	1215.70043945313	2430.39360227625	2	8.41602	832	Depleted_Plasma_HCC_2.raw
False	None	FourierTransform	HCD	MS2	0	0	200	1215.70043945313	3645.08676509938	3	8.41602	832	Depleted_Plasma_HCC_2.raw
False	None	IonTrap	CID	MS2	0		100	1064.7314453125	1064.7314453125	1	8.42144166666667	833	Depleted_Plasma_HCC_2.raw
False	None	FourierTransform	HCD	MS2	0		200	1064.7314453125	2128.455613995	2	8.43635833333333	834	Depleted_Plasma_HCC_2.raw
False	None	FourierTransform	HCD	MS2	0		200	1064.7314453125	3192.1797826775	3	8.43635833333333	834	Depleted_Plasma_HCC_2.raw
False	None	IonTrap	CID	MS2	0		100	1021.76318359375	1021.76318359375	1	8.44178333333333	835	Depleted_Plasma_HCC_2.raw
False	None	FourierTransform	HCD	MS2	0		200	1021.76318359375	2042.5190905575	2	8.45671833333333	836	Depleted_Plasma_HCC_2.raw
False	None	FourierTransform	HCD	MS2	0		200	1021.76318359375	3063.27499752125	3	8.45671833333333	836	Depleted_Plasma_HCC_2.raw
False	None	IonTrap	CID	MS2	0	85.25288	100	830.267822265625	830.267822265625	1	8.46981333333333	838	Depleted_Plasma_HCC_2.raw
False	None	FourierTransform	HCD	MS2	0	85.25288	200	830.267822265625	2488.78891353688	3	8.48591833333333	839	Depleted_Plasma_HCC_2.raw
False	None	FourierTransform	HCD	MS2	0	85.25288	200	830.267822265625	1659.52836790125	2	8.48591833333333	839	Depleted_Plasma_HCC_2.raw
False	None	IonTrap	CID	MS2	0	43.96111	100	922.312866210938	922.312866210938	1	8.491435	840	Depleted_Plasma_HCC_2.raw
False	None	FourierTransform	HCD	MS2	0	43.96111	200	922.312866210938	922.312866210938	1	8.50641166666667	841	Depleted_Plasma_HCC_2.raw
False	Unambiguous	IonTrap	CID	MS2	0		100	1295.57739257813	1295.57739257813	1	8.51180333333333	842	Depleted_Plasma_HCC_2.raw
False	None	FourierTransform	HCD	MS2	0		200	1295.57739257813	2590.14750852625	2	8.526675	843	Depleted_Plasma_HCC_2.raw
False	None	FourierTransform	HCD	MS2	0		200	1295.57739257813	3884.71762447438	3	8.526675	843	Depleted_Plasma_HCC_2.raw
False	Ambiguous	IonTrap	CID	MS2	0		100	1110.62268066406	1110.62268066406	1	8.5321	844	Depleted_Plasma_HCC_2.raw
False	None	FourierTransform	HCD	MS2	0		200	1110.62268066406	2220.23808469813	2	8.546935	845	Depleted_Plasma_HCC_2.raw
False	None	FourierTransform	HCD	MS2	0		200	1110.62268066406	3329.85348873219	3	8.546935	845	Depleted_Plasma_HCC_2.raw
False	Unambiguous	IonTrap	CID	MS2	0	44.64816	100	1212.4873046875	1212.4873046875	1	8.55232333333333	846	Depleted_Plasma_HCC_2.raw
False	None	FourierTransform	HCD	MS2	0	44.64816	200	1212.4873046875	3635.4473608025	3	8.56713166666667	847	Depleted_Plasma_HCC_2.raw
False	None	FourierTransform	HCD	MS2	0	44.64816	200	1212.4873046875	2423.967332745	2	8.56713166666667	847	Depleted_Plasma_HCC_2.raw
False	None	IonTrap	CID	MS2	0	63.95377	100	920.313659667969	920.313659667969	1	8.58134	849	Depleted_Plasma_HCC_2.raw
False	None	FourierTransform	HCD	MS2	0	63.95377	200	920.313659667969	1839.62004270594	2	8.59741833333333	850	Depleted_Plasma_HCC_2.raw
False	None	FourierTransform	HCD	MS2	0	63.95377	200	920.313659667969	2758.92642574391	3	8.59741833333333	850	Depleted_Plasma_HCC_2.raw
False	Ambiguous	IonTrap	CID	MS2	0	32.49684	100	1310.572265625	1310.572265625	1	8.60287333333333	851	Depleted_Plasma_HCC_2.raw
False	None	FourierTransform	HCD	MS2	0	32.49684	200	1310.572265625	1310.572265625	1	8.61757166666667	852	Depleted_Plasma_HCC_2.raw
False	Unambiguous	IonTrap	CID	MS2	0		100	1219.56018066406	1219.56018066406	1	8.62296166666667	853	Depleted_Plasma_HCC_2.raw
False	Unambiguous	FourierTransform	HCD	MS2	0		200	1219.56018066406	2438.11308469813	2	8.63778	854	Depleted_Plasma_HCC_2.raw
False	Unambiguous	FourierTransform	HCD	MS2	0		200	1219.56018066406	3656.66598873219	3	8.63778	854	Depleted_Plasma_HCC_2.raw
False	Unambiguous	IonTrap	CID	MS2	0		100	1191.61828613281	1191.61828613281	1	8.64317333333333	855	Depleted_Plasma_HCC_2.raw
False	None	FourierTransform	HCD	MS2	0		200	1191.61828613281	3572.84030513844	3	8.657975	856	Depleted_Plasma_HCC_2.raw
False	None	FourierTransform	HCD	MS2	0		200	1191.61828613281	2382.22929563563	2	8.657975	856	Depleted_Plasma_HCC_2.raw
False	None	IonTrap	CID	MS2	0	73.66692	100	984.723266601563	984.723266601563	1	8.66341	857	Depleted_Plasma_HCC_2.raw
False	None	FourierTransform	HCD	MS2	0	73.66692	200	984.723266601563	984.723266601563	1	8.67837666666667	858	Depleted_Plasma_HCC_2.raw
False	None	IonTrap	CID	MS2	0	77.67835	100	908.261596679688	908.261596679688	1	8.69288166666667	860	Depleted_Plasma_HCC_2.raw
False	None	FourierTransform	HCD	MS2	0	77.67835	200	908.261596679688	1815.51591672938	2	8.707985	861	Depleted_Plasma_HCC_2.raw
False	None	FourierTransform	HCD	MS2	0	77.67835	200	908.261596679688	2722.77023677906	3	8.707985	861	Depleted_Plasma_HCC_2.raw
False	None	IonTrap	CID	MS2	0	52.36324	100	1128.92248535156	1128.92248535156	1	8.71347	862	Depleted_Plasma_HCC_2.raw
False	Ambiguous	IonTrap	CID	MS2	0	0	100	1138.63916015625	1138.63916015625	1	8.73372	864	Depleted_Plasma_HCC_2.raw
False	None	FourierTransform	HCD	MS2	0	0	200	1138.63916015625	3413.90292720875	3	8.74859666666667	865	Depleted_Plasma_HCC_2.raw
False	None	FourierTransform	HCD	MS2	0	0	200	1138.63916015625	2276.2710436825	2	8.74859666666667	865	Depleted_Plasma_HCC_2.raw
False	None	IonTrap	CID	MS2	0		100	1131.4384765625	1131.4384765625	1	8.75401833333333	866	Depleted_Plasma_HCC_2.raw
False	None	FourierTransform	HCD	MS2	0		200	1131.4384765625	3392.3008764275	3	8.76884166666667	867	Depleted_Plasma_HCC_2.raw
False	None	FourierTransform	HCD	MS2	0		200	1131.4384765625	2261.869676495	2	8.76884166666667	867	Depleted_Plasma_HCC_2.raw
False	Ambiguous	IonTrap	CID	MS2	0		100	1176.5625	1176.5625	1	8.77424333333333	868	Depleted_Plasma_HCC_2.raw
False	None	FourierTransform	HCD	MS2	0		200	1176.5625	2352.11772337	2	8.789085	869	Depleted_Plasma_HCC_2.raw
False	Unambiguous	FourierTransform	HCD	MS2	0		200	1176.5625	3527.67294674	3	8.789085	869	Depleted_Plasma_HCC_2.raw
False	None	IonTrap	CID	MS2	0	78.07963	100	889.234680175781	889.234680175781	1	8.80311	871	Depleted_Plasma_HCC_2.raw
False	None	FourierTransform	HCD	MS2	0	78.07963	200	889.234680175781	1777.46208372156	2	8.81816166666667	872	Depleted_Plasma_HCC_2.raw
False	None	FourierTransform	HCD	MS2	0	78.07963	200	889.234680175781	2665.68948726734	3	8.81816166666667	872	Depleted_Plasma_HCC_2.raw
False	Ambiguous	IonTrap	CID	MS2	0	64.16343	100	1042.70532226563	1042.70532226563	1	8.82363333333333	873	Depleted_Plasma_HCC_2.raw
False	None	FourierTransform	HCD	MS2	0	64.16343	200	1042.70532226563	3126.10141353688	3	8.83850666666667	874	Depleted_Plasma_HCC_2.raw
False	None	FourierTransform	HCD	MS2	0	64.16343	200	1042.70532226563	2084.40336790125	2	8.83850666666667	874	Depleted_Plasma_HCC_2.raw
False	Unambiguous	IonTrap	CID	MS2	0	0	100	1277.48522949219	1277.48522949219	1	8.84389666666667	875	Depleted_Plasma_HCC_2.raw
False	None	FourierTransform	HCD	MS2	0	0	200	1277.48522949219	3830.44113521656	3	8.85869833333333	876	Depleted_Plasma_HCC_2.raw
False	None	FourierTransform	HCD	MS2	0	0	200	1277.48522949219	2553.96318235438	2	8.85869833333333	876	Depleted_Plasma_HCC_2.raw
False	None	IonTrap	CID	MS2	0		100	1051.81579589844	1051.81579589844	1	8.86412	877	Depleted_Plasma_HCC_2.raw
False	None	FourierTransform	HCD	MS2	0		200	1051.81579589844	2102.62431516688	2	8.8791	878	Depleted_Plasma_HCC_2.raw
False	None	FourierTransform	HCD	MS2	0		200	1051.81579589844	3153.43283443531	3	8.8791	878	Depleted_Plasma_HCC_2.raw
False	None	IonTrap	CID	MS2	0	0	100	969.740234375	969.740234375	1	8.88454	879	Depleted_Plasma_HCC_2.raw
False	None	FourierTransform	HCD	MS2	0	0	200	969.740234375	1938.47319212	2	8.899545	880	Depleted_Plasma_HCC_2.raw
False	None	FourierTransform	HCD	MS2	0	0	200	969.740234375	2907.206149865	3	8.899545	880	Depleted_Plasma_HCC_2.raw
False	None	IonTrap	CID	MS2	0	54.77881	100	907.262329101563	907.262329101563	1	8.91311333333333	882	Depleted_Plasma_HCC_2.raw
False	None	FourierTransform	HCD	MS2	0	54.77881	200	907.262329101563	907.262329101563	1	8.92812	883	Depleted_Plasma_HCC_2.raw
False	Unambiguous	IonTrap	CID	MS2	0		100	1036.65185546875	1036.65185546875	1	8.93359166666667	884	Depleted_Plasma_HCC_2.raw
False	None	FourierTransform	HCD	MS2	0		200	1036.65185546875	3107.94101314625	3	8.94847	885	Depleted_Plasma_HCC_2.raw
False	None	FourierTransform	HCD	MS2	0		200	1036.65185546875	2072.2964343075	2	8.94847	885	Depleted_Plasma_HCC_2.raw
False	Ambiguous	IonTrap	CID	MS2	0		100	999.630310058594	999.630310058594	1	8.9539	886	Depleted_Plasma_HCC_2.raw
False	None	FourierTransform	HCD	MS2	0		200	999.630310058594	1998.25334348719	2	8.96884666666667	887	Depleted_Plasma_HCC_2.raw
False	None	FourierTransform	HCD	MS2	0		200	999.630310058594	2996.87637691578	3	8.96884666666667	887	Depleted_Plasma_HCC_2.raw
False	None	IonTrap	CID	MS2	0	76.939	100	940.6650390625	940.6650390625	1	8.97429666666667	888	Depleted_Plasma_HCC_2.raw
False	None	FourierTransform	HCD	MS2	0	76.939	200	940.6650390625	1880.322801495	2	8.98925333333333	889	Depleted_Plasma_HCC_2.raw
False	None	FourierTransform	HCD	MS2	0	76.939	200	940.6650390625	2819.9805639275	3	8.98925333333333	889	Depleted_Plasma_HCC_2.raw
False	None	IonTrap	CID	MS2	0	30.93907	100	948.685974121094	948.685974121094	1	8.99471666666667	890	Depleted_Plasma_HCC_2.raw
False	None	FourierTransform	HCD	MS2	0	30.93907	200	948.685974121094	1896.36467161219	2	9.00972333333333	891	Depleted_Plasma_HCC_2.raw
False	None	FourierTransform	HCD	MS2	0	30.93907	200	948.685974121094	2844.04336910328	3	9.00972333333333	891	Depleted_Plasma_HCC_2.raw
False	None	IonTrap	CID	MS2	0	83.3484	100	982.280334472656	1963.55339231531	2	9.02407166666667	893	Depleted_Plasma_HCC_2.raw
False	None	FourierTransform	HCD	MS2	0	83.3484	200	982.280334472656	1963.55339231531	2	9.04008333333333	894	Depleted_Plasma_HCC_2.raw
False	Unambiguous	IonTrap	CID	MS2	0	0	100	1200.69714355469	1200.69714355469	1	9.04552166666667	895	Depleted_Plasma_HCC_2.raw
False	None	FourierTransform	HCD	MS2	0	0	200	1200.69714355469	2400.38701047938	2	9.06041833333333	896	Depleted_Plasma_HCC_2.raw
False	Unambiguous	FourierTransform	HCD	MS2	0	0	200	1200.69714355469	3600.07687740406	3	9.06041833333333	896	Depleted_Plasma_HCC_2.raw
False	Unambiguous	IonTrap	CID	MS2	0		100	1236.65026855469	1236.65026855469	1	9.06580833333333	897	Depleted_Plasma_HCC_2.raw
False	Ambiguous	FourierTransform	HCD	MS2	0		200	1236.65026855469	2472.29326047938	2	9.08060333333333	898	Depleted_Plasma_HCC_2.raw
False	Unambiguous	FourierTransform	HCD	MS2	0		200	1236.65026855469	3707.93625240406	3	9.08060333333333	898	Depleted_Plasma_HCC_2.raw
False	Unambiguous	IonTrap	CID	MS2	0	0	100	1173.70324707031	1173.70324707031	1	9.08600666666667	899	Depleted_Plasma_HCC_2.raw
False	Unambiguous	IonTrap	CID	MS2	0	61.30766	100	1124.62976074219	1124.62976074219	1	9.10624	901	Depleted_Plasma_HCC_2.raw
False	None	FourierTransform	HCD	MS2	0	61.30766	200	1124.62976074219	2248.25224485438	2	9.12112	902	Depleted_Plasma_HCC_2.raw
False	None	FourierTransform	HCD	MS2	0	61.30766	200	1124.62976074219	3371.87472896656	3	9.12112	902	Depleted_Plasma_HCC_2.raw
False	None	IonTrap	CID	MS2	0	74.55027	100	846.294982910156	846.294982910156	1	9.13499	904	Depleted_Plasma_HCC_2.raw
False	None	FourierTransform	HCD	MS2	0	74.55027	200	846.294982910156	2536.87039547047	3	9.15108333333333	905	Depleted_Plasma_HCC_2.raw
False	None	FourierTransform	HCD	MS2	0	74.55027	200	846.294982910156	1691.58268919031	2	9.15108333333333	905	Depleted_Plasma_HCC_2.raw
False	None	IonTrap	CID	MS2	0	54.30953	100	1078.7822265625	1078.7822265625	1	9.15655833333333	906	Depleted_Plasma_HCC_2.raw
False	None	FourierTransform	HCD	MS2	0	54.30953	200	1078.7822265625	2156.557176495	2	9.17144166666667	907	Depleted_Plasma_HCC_2.raw
False	None	FourierTransform	HCD	MS2	0	54.30953	200	1078.7822265625	3234.3321264275	3	9.17144166666667	907	Depleted_Plasma_HCC_2.raw
False	Unambiguous	IonTrap	CID	MS2	0	66.62144	100	1081.56665039063	1081.56665039063	1	9.17686333333333	908	Depleted_Plasma_HCC_2.raw
False	None	FourierTransform	HCD	MS2	0	66.62144	200	1081.56665039063	2162.12602415125	2	9.19177166666667	909	Depleted_Plasma_HCC_2.raw
False	None	FourierTransform	HCD	MS2	0	66.62144	200	1081.56665039063	3242.68539791188	3	9.19177166666667	909	Depleted_Plasma_HCC_2.raw
False	Unambiguous	IonTrap	CID	MS2	0		100	1206.66967773438	1206.66967773438	1	9.19716333333333	910	Depleted_Plasma_HCC_2.raw
False	None	FourierTransform	HCD	MS2	0		200	1206.66967773438	2412.33207883875	2	9.21195333333333	911	Depleted_Plasma_HCC_2.raw
False	Unambiguous	FourierTransform	HCD	MS2	0		200	1206.66967773438	3617.99447994313	3	9.21195333333333	911	Depleted_Plasma_HCC_2.raw
False	Ambiguous	IonTrap	CID	MS2	0		100	1111.69921875	1111.69921875	1	9.21736833333333	912	Depleted_Plasma_HCC_2.raw
False	None	FourierTransform	HCD	MS2	0		200	1111.69921875	3333.08310299	3	9.23235666666667	913	Depleted_Plasma_HCC_2.raw
False	None	FourierTransform	HCD	MS2	0		200	1111.69921875	2222.39116087	2	9.23235666666667	913	Depleted_Plasma_HCC_2.raw
False	Unambiguous	IonTrap	CID	MS2	0		100	1153.54431152344	1153.54431152344	1	9.24566333333333	915	Depleted_Plasma_HCC_2.raw
False	None	FourierTransform	HCD	MS2	0		200	1153.54431152344	2306.08134641688	2	9.26049333333333	916	Depleted_Plasma_HCC_2.raw
False	None	FourierTransform	HCD	MS2	0		200	1153.54431152344	3458.61838131031	3	9.26049333333333	916	Depleted_Plasma_HCC_2.raw
False	Unambiguous	IonTrap	CID	MS2	0	76.58829	100	1171.46252441406	1171.46252441406	1	9.265945	917	Depleted_Plasma_HCC_2.raw
False	None	FourierTransform	HCD	MS2	0	76.58829	200	1171.46252441406	2341.91777219813	2	9.28076666666667	918	Depleted_Plasma_HCC_2.raw
False	None	FourierTransform	HCD	MS2	0	76.58829	200	1171.46252441406	3512.37301998219	3	9.28076666666667	918	Depleted_Plasma_HCC_2.raw
False	Unambiguous	IonTrap	CID	MS2	0		100	1214.66662597656	2428.32597532313	2	9.28615666666667	919	Depleted_Plasma_HCC_2.raw
False	Unambiguous	IonTrap	CID	MS2	0		100	1214.66662597656	3641.98532466969	3	9.28615666666667	919	Depleted_Plasma_HCC_2.raw
False	Unambiguous	FourierTransform	HCD	MS2	0		200	1214.66662597656	3641.98532466969	3	9.30097	920	Depleted_Plasma_HCC_2.raw
False	Unambiguous	FourierTransform	HCD	MS2	0		200	1214.66662597656	2428.32597532313	2	9.30097	920	Depleted_Plasma_HCC_2.raw
False	Unambiguous	IonTrap	CID	MS2	0		100	1258.63928222656	1258.63928222656	1	9.30637166666667	921	Depleted_Plasma_HCC_2.raw
False	None	FourierTransform	HCD	MS2	0		200	1258.63928222656	2516.27128782313	2	9.321125	922	Depleted_Plasma_HCC_2.raw
False	None	FourierTransform	HCD	MS2	0		200	1258.63928222656	3773.90329341969	3	9.321125	922	Depleted_Plasma_HCC_2.raw
False	None	IonTrap	CID	MS2	0		100	955.724243164063	955.724243164063	1	9.32657	923	Depleted_Plasma_HCC_2.raw
False	None	FourierTransform	HCD	MS2	0		200	955.724243164063	1910.44120969813	2	9.341565	924	Depleted_Plasma_HCC_2.raw
False	None	FourierTransform	HCD	MS2	0		200	955.724243164063	2865.15817623219	3	9.341565	924	Depleted_Plasma_HCC_2.raw
False	Unambiguous	IonTrap	CID	MS2	0	0	100	1297.60656738281	1297.60656738281	1	9.35445833333333	926	Depleted_Plasma_HCC_2.raw
False	None	FourierTransform	HCD	MS2	0	0	200	1297.60656738281	3890.80514888844	3	9.37025166666667	927	Depleted_Plasma_HCC_2.raw
False	None	FourierTransform	HCD	MS2	0	0	200	1297.60656738281	2594.20585813563	2	9.37025166666667	927	Depleted_Plasma_HCC_2.raw
False	Ambiguous	IonTrap	CID	MS2	0		100	1196.79040527344	1196.79040527344	1	9.37569333333333	928	Depleted_Plasma_HCC_2.raw
False	None	FourierTransform	HCD	MS2	0		200	1196.79040527344	3588.35666256031	3	9.39046166666667	929	Depleted_Plasma_HCC_2.raw
False	None	FourierTransform	HCD	MS2	0		200	1196.79040527344	2392.57353391688	2	9.39046166666667	929	Depleted_Plasma_HCC_2.raw
False	None	IonTrap	CID	MS2	0	75.78334	100	908.259338378906	908.259338378906	1	9.39591666666667	930	Depleted_Plasma_HCC_2.raw
False	None	FourierTransform	HCD	MS2	0	75.78334	200	908.259338378906	1815.51140012781	2	9.41104333333333	931	Depleted_Plasma_HCC_2.raw
False	Unambiguous	FourierTransform	HCD	MS2	0	75.78334	200	908.259338378906	2722.76346187672	3	9.41104333333333	931	Depleted_Plasma_HCC_2.raw
False	None	IonTrap	CID	MS2	0		100	1248.37707519531	1248.37707519531	1	9.41644166666667	932	Depleted_Plasma_HCC_2.raw
False	None	FourierTransform	HCD	MS2	0		200	1248.37707519531	2495.74687376063	2	9.43118	933	Depleted_Plasma_HCC_2.raw
False	None	FourierTransform	HCD	MS2	0		200	1248.37707519531	3743.11667232594	3	9.43118	933	Depleted_Plasma_HCC_2.raw
False	Unambiguous	IonTrap	CID	MS2	0	78.26144	100	1027.69519042969	1027.69519042969	1	9.43661166666667	934	Depleted_Plasma_HCC_2.raw
False	None	FourierTransform	HCD	MS2	0	78.26144	200	1027.69519042969	3081.07101802906	3	9.45154166666667	935	Depleted_Plasma_HCC_2.raw
False	None	FourierTransform	HCD	MS2	0	78.26144	200	1027.69519042969	2054.38310422938	2	9.45154166666667	935	Depleted_Plasma_HCC_2.raw
False	Unambiguous	IonTrap	CID	MS2	0	0	100	1323.55114746094	1323.55114746094	1	9.46497166666667	937	Depleted_Plasma_HCC_2.raw
False	None	FourierTransform	HCD	MS2	0	0	200	1323.55114746094	2646.09501829188	2	9.48075	938	Depleted_Plasma_HCC_2.raw
False	None	FourierTransform	HCD	MS2	0	0	200	1323.55114746094	3968.63888912281	3	9.48075	938	Depleted_Plasma_HCC_2.raw
False	None	IonTrap	CID	MS2	0	77.70283	100	889.236694335938	889.236694335938	1	9.486245	939	Depleted_Plasma_HCC_2.raw
False	None	FourierTransform	HCD	MS2	0	77.70283	200	889.236694335938	1777.46611204188	2	9.50126166666667	940	Depleted_Plasma_HCC_2.raw
False	None	FourierTransform	HCD	MS2	0	77.70283	200	889.236694335938	2665.69552974781	3	9.50126166666667	940	Depleted_Plasma_HCC_2.raw
False	None	IonTrap	CID	MS2	0	57.11105	100	829.268005371094	829.268005371094	1	9.50673666666667	941	Depleted_Plasma_HCC_2.raw
False	None	FourierTransform	HCD	MS2	0	57.11105	200	829.268005371094	1657.52873411219	2	9.52183833333333	942	Depleted_Plasma_HCC_2.raw
False	None	FourierTransform	HCD	MS2	0	57.11105	200	829.268005371094	2485.78946285328	3	9.52183833333333	942	Depleted_Plasma_HCC_2.raw
False	None	IonTrap	CID	MS2	0	11.53806	100	920.314575195313	920.314575195313	1	9.52729166666667	943	Depleted_Plasma_HCC_2.raw
False	None	FourierTransform	HCD	MS2	0	11.53806	200	920.314575195313	920.314575195313	1	9.54229	944	Depleted_Plasma_HCC_2.raw
False	None	IonTrap	CID	MS2	0	69.63117	100	946.681091308594	946.681091308594	1	9.547735	945	Depleted_Plasma_HCC_2.raw
False	None	FourierTransform	HCD	MS2	0	69.63117	200	946.681091308594	2838.02872066578	3	9.56273333333333	946	Depleted_Plasma_HCC_2.raw
False	None	FourierTransform	HCD	MS2	0	69.63117	200	946.681091308594	1892.35490598719	2	9.56273333333333	946	Depleted_Plasma_HCC_2.raw
False	Unambiguous	IonTrap	CID	MS2	0		100	1068.66247558594	1068.66247558594	1	9.57651833333333	948	Depleted_Plasma_HCC_2.raw
False	None	FourierTransform	HCD	MS2	0		200	1068.66247558594	2136.31767454188	2	9.59258333333333	949	Depleted_Plasma_HCC_2.raw
False	None	FourierTransform	HCD	MS2	0		200	1068.66247558594	3203.97287349781	3	9.59258333333333	949	Depleted_Plasma_HCC_2.raw
False	Unambiguous	IonTrap	CID	MS2	0		100	1140.79052734375	1140.79052734375	1	9.59803333333333	950	Depleted_Plasma_HCC_2.raw
False	None	FourierTransform	HCD	MS2	0		200	1140.79052734375	2280.5737780575	2	9.61284333333333	951	Depleted_Plasma_HCC_2.raw
False	None	FourierTransform	HCD	MS2	0		200	1140.79052734375	3420.35702877125	3	9.61284333333333	951	Depleted_Plasma_HCC_2.raw
False	Unambiguous	IonTrap	CID	MS2	0	0	100	1071.73767089844	1071.73767089844	1	9.61827666666667	952	Depleted_Plasma_HCC_2.raw
False	None	FourierTransform	HCD	MS2	0	0	200	1071.73767089844	2142.46806516688	2	9.63318666666667	953	Depleted_Plasma_HCC_2.raw
False	None	FourierTransform	HCD	MS2	0	0	200	1071.73767089844	3213.19845943531	3	9.63318666666667	953	Depleted_Plasma_HCC_2.raw
False	None	IonTrap	CID	MS2	0	58.93711	100	1036.74096679688	1036.74096679688	1	9.63861833333333	954	Depleted_Plasma_HCC_2.raw
False	None	FourierTransform	HCD	MS2	0	58.93711	200	1036.74096679688	2072.47465696375	2	9.65353666666667	955	Depleted_Plasma_HCC_2.raw
False	None	FourierTransform	HCD	MS2	0	58.93711	200	1036.74096679688	3108.20834713063	3	9.65353666666667	955	Depleted_Plasma_HCC_2.raw
False	Unambiguous	IonTrap	CID	MS2	0		100	1478.8125	2956.61772337	2	9.65889833333333	956	Depleted_Plasma_HCC_2.raw
False	Unambiguous	IonTrap	CID	MS2	0		100	1478.8125	4434.42294674	3	9.65889833333333	956	Depleted_Plasma_HCC_2.raw
False	None	FourierTransform	HCD	MS2	0		200	1478.8125	2956.61772337	2	9.67352833333333	957	Depleted_Plasma_HCC_2.raw
False	None	FourierTransform	HCD	MS2	0		200	1478.8125	4434.42294674	3	9.67352833333333	957	Depleted_Plasma_HCC_2.raw
False	None	IonTrap	CID	MS2	0	75.51559	100	1128.91845703125	1128.91845703125	1	9.68689666666667	959	Depleted_Plasma_HCC_2.raw
False	None	FourierTransform	HCD	MS2	0	75.51559	200	1128.91845703125	2256.8296374325	2	9.70176333333333	960	Depleted_Plasma_HCC_2.raw
False	None	FourierTransform	HCD	MS2	0	75.51559	200	1128.91845703125	3384.74081783375	3	9.70176333333333	960	Depleted_Plasma_HCC_2.raw
False	Unambiguous	IonTrap	CID	MS2	0		100	1163.69763183594	1163.69763183594	1	9.707215	961	Depleted_Plasma_HCC_2.raw
False	None	FourierTransform	HCD	MS2	0		200	1163.69763183594	3489.07834224781	3	9.722035	962	Depleted_Plasma_HCC_2.raw
False	None	FourierTransform	HCD	MS2	0		200	1163.69763183594	2326.38798704188	2	9.722035	962	Depleted_Plasma_HCC_2.raw
False	None	IonTrap	CID	MS2	0	28.64261	100	928.791198730469	928.791198730469	1	9.72748666666667	963	Depleted_Plasma_HCC_2.raw
False	None	FourierTransform	HCD	MS2	0	28.64261	200	928.791198730469	1856.57512083094	2	9.74249666666667	964	Depleted_Plasma_HCC_2.raw
False	None	FourierTransform	HCD	MS2	0	28.64261	200	928.791198730469	2784.35904293141	3	9.74249666666667	964	Depleted_Plasma_HCC_2.raw
False	Unambiguous	IonTrap	CID	MS2	0	0	100	1189.77807617188	1189.77807617188	1	9.74788666666667	965	Depleted_Plasma_HCC_2.raw
False	None	FourierTransform	HCD	MS2	0	0	200	1189.77807617188	1189.77807617188	1	9.76278833333333	966	Depleted_Plasma_HCC_2.raw
False	Unambiguous	IonTrap	CID	MS2	0		100	1146.66882324219	1146.66882324219	1	9.76819666666667	967	Depleted_Plasma_HCC_2.raw
False	None	FourierTransform	HCD	MS2	0		200	1146.66882324219	2292.33036985438	2	9.783045	968	Depleted_Plasma_HCC_2.raw
False	None	FourierTransform	HCD	MS2	0		200	1146.66882324219	3437.99191646656	3	9.783045	968	Depleted_Plasma_HCC_2.raw
False	None	IonTrap	CID	MS2	0	33.18922	100	921.315307617188	921.315307617188	1	9.79630666666667	970	Depleted_Plasma_HCC_2.raw
False	None	FourierTransform	HCD	MS2	0	33.18922	200	921.315307617188	921.315307617188	1	9.81132	971	Depleted_Plasma_HCC_2.raw
False	None	IonTrap	CID	MS2	0		100	1202.83703613281	1202.83703613281	1	9.81677	972	Depleted_Plasma_HCC_2.raw
False	None	FourierTransform	HCD	MS2	0		200	1202.83703613281	2404.66679563563	2	9.83153	973	Depleted_Plasma_HCC_2.raw
False	None	FourierTransform	HCD	MS2	0		200	1202.83703613281	3606.49655513844	3	9.83153	973	Depleted_Plasma_HCC_2.raw
False	Unambiguous	IonTrap	CID	MS2	0	0	100	1294.67980957031	1294.67980957031	1	9.83692166666667	974	Depleted_Plasma_HCC_2.raw
False	Ambiguous	FourierTransform	HCD	MS2	0	0	200	1294.67980957031	2588.35234251063	2	9.851695	975	Depleted_Plasma_HCC_2.raw
False	Unambiguous	FourierTransform	HCD	MS2	0	0	200	1294.67980957031	3882.02487545094	3	9.851695	975	Depleted_Plasma_HCC_2.raw
False	Unambiguous	IonTrap	CID	MS2	0	64.31916	100	1076.68225097656	1076.68225097656	1	9.85712833333333	976	Depleted_Plasma_HCC_2.raw
False	None	FourierTransform	HCD	MS2	0	64.31916	200	1076.68225097656	2152.35722532313	2	9.87198333333333	977	Depleted_Plasma_HCC_2.raw
False	None	FourierTransform	HCD	MS2	0	64.31916	200	1076.68225097656	3228.03219966969	3	9.87198333333333	977	Depleted_Plasma_HCC_2.raw
False	Ambiguous	IonTrap	CID	MS2	0		100	1330.59826660156	1330.59826660156	1	9.877375	978	Depleted_Plasma_HCC_2.raw
False	None	FourierTransform	HCD	MS2	0		200	1330.59826660156	1330.59826660156	1	9.892115	979	Depleted_Plasma_HCC_2.raw
False	None	IonTrap	CID	MS2	0	38.08204	100	906.263122558594	906.263122558594	1	9.90661666666667	981	Depleted_Plasma_HCC_2.raw
False	None	FourierTransform	HCD	MS2	0	38.08204	200	906.263122558594	906.263122558594	1	9.92164	982	Depleted_Plasma_HCC_2.raw
False	Unambiguous	IonTrap	CID	MS2	0	0	100	1136.75183105469	1136.75183105469	1	9.92711333333333	983	Depleted_Plasma_HCC_2.raw
False	None	FourierTransform	HCD	MS2	0	0	200	1136.75183105469	2272.49638547938	2	9.942045	984	Depleted_Plasma_HCC_2.raw
False	None	FourierTransform	HCD	MS2	0	0	200	1136.75183105469	3408.24093990406	3	9.942045	984	Depleted_Plasma_HCC_2.raw
False	None	IonTrap	CID	MS2	0	66.75633	100	895.697326660156	895.697326660156	1	9.94749166666667	985	Depleted_Plasma_HCC_2.raw
False	None	FourierTransform	HCD	MS2	0	66.75633	200	895.697326660156	1790.38737669031	2	9.96252333333333	986	Depleted_Plasma_HCC_2.raw
False	None	FourierTransform	HCD	MS2	0	66.75633	200	895.697326660156	2685.07742672047	3	9.96252333333333	986	Depleted_Plasma_HCC_2.raw
False	Unambiguous	IonTrap	CID	MS2	0	59.15382	100	1269.61193847656	1269.61193847656	1	9.96792333333333	987	Depleted_Plasma_HCC_2.raw
False	Unambiguous	FourierTransform	HCD	MS2	0	59.15382	200	1269.61193847656	2538.21660032313	2	9.98265166666667	988	Depleted_Plasma_HCC_2.raw
False	Ambiguous	FourierTransform	HCD	MS2	0	59.15382	200	1269.61193847656	3806.82126216969	3	9.98265166666667	988	Depleted_Plasma_HCC_2.raw
False	None	IonTrap	CID	MS2	0	88.49124	100	1016.83703613281	1016.83703613281	1	9.988085	989	Depleted_Plasma_HCC_2.raw
False	None	FourierTransform	HCD	MS2	0	88.49124	200	1016.83703613281	1016.83703613281	1	10.0030633333333	990	Depleted_Plasma_HCC_2.raw
False	Unambiguous	IonTrap	CID	MS2	0	0	100	1310.57934570313	1310.57934570313	1	10.0165333333333	992	Depleted_Plasma_HCC_2.raw
False	None	FourierTransform	HCD	MS2	0	0	200	1310.57934570313	2620.15141477625	2	10.0313033333333	993	Depleted_Plasma_HCC_2.raw
False	Unambiguous	FourierTransform	HCD	MS2	0	0	200	1310.57934570313	3929.72348384938	3	10.0313033333333	993	Depleted_Plasma_HCC_2.raw
False	None	IonTrap	CID	MS2	0	88.01287	100	885.770568847656	885.770568847656	1	10.0368016666667	994	Depleted_Plasma_HCC_2.raw
False	None	FourierTransform	HCD	MS2	0	88.01287	200	885.770568847656	1770.53386106531	2	10.0518016666667	995	Depleted_Plasma_HCC_2.raw
False	Ambiguous	FourierTransform	HCD	MS2	0	88.01287	200	885.770568847656	2655.29715328297	3	10.0518016666667	995	Depleted_Plasma_HCC_2.raw
False	Ambiguous	IonTrap	CID	MS2	0	68.19604	100	1177.71667480469	1177.71667480469	1	10.0572066666667	996	Depleted_Plasma_HCC_2.raw
False	None	FourierTransform	HCD	MS2	0	68.19604	200	1177.71667480469	2354.42607297938	2	10.07208	997	Depleted_Plasma_HCC_2.raw
False	None	FourierTransform	HCD	MS2	0	68.19604	200	1177.71667480469	3531.13547115406	3	10.07208	997	Depleted_Plasma_HCC_2.raw
False	Unambiguous	IonTrap	CID	MS2	0	0	100	1289.7119140625	1289.7119140625	1	10.0774783333333	998	Depleted_Plasma_HCC_2.raw
False	None	FourierTransform	HCD	MS2	0	0	200	1289.7119140625	3867.1211889275	3	10.0921883333333	999	Depleted_Plasma_HCC_2.raw
False	None	FourierTransform	HCD	MS2	0	0	200	1289.7119140625	2578.416551495	2	10.0921883333333	999	Depleted_Plasma_HCC_2.raw
False	None	IonTrap	CID	MS2	0	0	100	1062.88049316406	1062.88049316406	1	10.0976116666667	1000	Depleted_Plasma_HCC_2.raw
False	None	FourierTransform	HCD	MS2	0	0	200	1062.88049316406	2124.75370969813	2	10.1126616666667	1001	Depleted_Plasma_HCC_2.raw
False	None	FourierTransform	HCD	MS2	0	0	200	1062.88049316406	3186.62692623219	3	10.1126616666667	1001	Depleted_Plasma_HCC_2.raw
False	None	IonTrap	CID	MS2	0	25.26526	100	920.314880371094	920.314880371094	1	10.127835	1003	Depleted_Plasma_HCC_2.raw
False	None	FourierTransform	HCD	MS2	0	25.26526	200	920.314880371094	920.314880371094	1	10.1439183333333	1004	Depleted_Plasma_HCC_2.raw
False	None	IonTrap	CID	MS2	0		100	1357.52490234375	1357.52490234375	1	10.1493583333333	1005	Depleted_Plasma_HCC_2.raw
False	None	FourierTransform	HCD	MS2	0		200	1357.52490234375	1357.52490234375	1	10.1640516666667	1006	Depleted_Plasma_HCC_2.raw
False	Unambiguous	IonTrap	CID	MS2	0		100	1265.44128417969	3794.30929927906	3	10.1694433333333	1007	Depleted_Plasma_HCC_2.raw
False	None	IonTrap	CID	MS2	0		100	1265.44128417969	2529.87529172938	2	10.1694433333333	1007	Depleted_Plasma_HCC_2.raw
False	None	FourierTransform	HCD	MS2	0		200	1265.44128417969	3794.30929927906	3	10.1842516666667	1008	Depleted_Plasma_HCC_2.raw
False	None	FourierTransform	HCD	MS2	0		200	1265.44128417969	2529.87529172938	2	10.1842516666667	1008	Depleted_Plasma_HCC_2.raw
False	Unambiguous	IonTrap	CID	MS2	0		100	1562.73364257813	3124.46000852625	2	10.18961	1009	Depleted_Plasma_HCC_2.raw
False	Unambiguous	IonTrap	CID	MS2	0		100	1562.73364257813	4686.18637447438	3	10.18961	1009	Depleted_Plasma_HCC_2.raw
False	Unambiguous	FourierTransform	HCD	MS2	0		200	1562.73364257813	3124.46000852625	2	10.2041433333333	1010	Depleted_Plasma_HCC_2.raw
False	Ambiguous	FourierTransform	HCD	MS2	0		200	1562.73364257813	4686.18637447438	3	10.2041433333333	1010	Depleted_Plasma_HCC_2.raw
False	Ambiguous	IonTrap	CID	MS2	0		100	1112.48937988281	1112.48937988281	1	10.2095666666667	1011	Depleted_Plasma_HCC_2.raw
False	None	FourierTransform	HCD	MS2	0		200	1112.48937988281	2223.97148313563	2	10.2244733333333	1012	Depleted_Plasma_HCC_2.raw
False	None	FourierTransform	HCD	MS2	0		200	1112.48937988281	3335.45358638844	3	10.2244733333333	1012	Depleted_Plasma_HCC_2.raw
False	None	IonTrap	CID	MS2	0	34.50481	100	907.261291503906	907.261291503906	1	10.2398466666667	1014	Depleted_Plasma_HCC_2.raw
False	None	FourierTransform	HCD	MS2	0	34.50481	200	907.261291503906	907.261291503906	1	10.2559166666667	1015	Depleted_Plasma_HCC_2.raw
False	Unambiguous	IonTrap	CID	MS2	0	45.75746	100	1276.48706054688	1276.48706054688	1	10.261355	1016	Depleted_Plasma_HCC_2.raw
False	None	FourierTransform	HCD	MS2	0	45.75746	200	1276.48706054688	3827.44662838063	3	10.2760783333333	1017	Depleted_Plasma_HCC_2.raw
False	None	FourierTransform	HCD	MS2	0	45.75746	200	1276.48706054688	2551.96684446375	2	10.2760783333333	1017	Depleted_Plasma_HCC_2.raw
False	None	IonTrap	CID	MS2	0	80.62321	100	891.232299804688	891.232299804688	1	10.2816316666667	1018	Depleted_Plasma_HCC_2.raw
False	None	FourierTransform	HCD	MS2	0	80.62321	200	891.232299804688	1781.45732297938	2	10.2966933333333	1019	Depleted_Plasma_HCC_2.raw
False	None	FourierTransform	HCD	MS2	0	80.62321	200	891.232299804688	2671.68234615406	3	10.2966933333333	1019	Depleted_Plasma_HCC_2.raw
False	None	IonTrap	CID	MS2	0	67.08355	100	829.267211914063	829.267211914063	1	10.3021633333333	1020	Depleted_Plasma_HCC_2.raw
False	None	FourierTransform	HCD	MS2	0	67.08355	200	829.267211914063	1657.52714719813	2	10.3172033333333	1021	Depleted_Plasma_HCC_2.raw
False	None	FourierTransform	HCD	MS2	0	67.08355	200	829.267211914063	2485.78708248219	3	10.3172033333333	1021	Depleted_Plasma_HCC_2.raw
False	None	IonTrap	CID	MS2	0	92.7597	100	831.265869140625	831.265869140625	1	10.3226716666667	1022	Depleted_Plasma_HCC_2.raw
False	None	FourierTransform	HCD	MS2	0	92.7597	200	831.265869140625	1661.52446165125	2	10.3378016666667	1023	Depleted_Plasma_HCC_2.raw
False	None	FourierTransform	HCD	MS2	0	92.7597	200	831.265869140625	2491.78305416188	3	10.3378016666667	1023	Depleted_Plasma_HCC_2.raw
False	Unambiguous	IonTrap	CID	MS2	0		100	1229.44921875	1229.44921875	1	10.3526716666667	1025	Depleted_Plasma_HCC_2.raw
False	None	FourierTransform	HCD	MS2	0		200	1229.44921875	2457.89116087	2	10.3674733333333	1026	Depleted_Plasma_HCC_2.raw
False	None	FourierTransform	HCD	MS2	0		200	1229.44921875	3686.33310299	3	10.3674733333333	1026	Depleted_Plasma_HCC_2.raw
False	None	IonTrap	CID	MS2	0	88.21378	100	825.709594726563	825.709594726563	1	10.3729916666667	1027	Depleted_Plasma_HCC_2.raw
False	None	FourierTransform	HCD	MS2	0	88.21378	200	825.709594726563	1650.41191282313	2	10.3880316666667	1028	Depleted_Plasma_HCC_2.raw
False	None	FourierTransform	HCD	MS2	0	88.21378	200	825.709594726563	2475.11423091969	3	10.3880316666667	1028	Depleted_Plasma_HCC_2.raw
False	None	IonTrap	CID	MS2	0		100	1046.7763671875	1046.7763671875	1	10.3934633333333	1029	Depleted_Plasma_HCC_2.raw
False	None	FourierTransform	HCD	MS2	0		200	1046.7763671875	2092.545457745	2	10.40839	1030	Depleted_Plasma_HCC_2.raw
False	None	FourierTransform	HCD	MS2	0		200	1046.7763671875	3138.3145483025	3	10.40839	1030	Depleted_Plasma_HCC_2.raw
False	Unambiguous	IonTrap	CID	MS2	0		100	979.677673339844	979.677673339844	1	10.413825	1031	Depleted_Plasma_HCC_2.raw
False	None	FourierTransform	HCD	MS2	0		200	979.677673339844	1958.34807004969	2	10.42875	1032	Depleted_Plasma_HCC_2.raw
False	None	FourierTransform	HCD	MS2	0		200	979.677673339844	2937.01846675953	3	10.42875	1032	Depleted_Plasma_HCC_2.raw
False	Ambiguous	IonTrap	CID	MS2	0		100	1127.52563476563	1127.52563476563	1	10.4341733333333	1033	Depleted_Plasma_HCC_2.raw
False	None	FourierTransform	HCD	MS2	0		200	1127.52563476563	2254.04399290125	2	10.44915	1034	Depleted_Plasma_HCC_2.raw
False	Unambiguous	FourierTransform	HCD	MS2	0		200	1127.52563476563	3380.56235103688	3	10.44915	1034	Depleted_Plasma_HCC_2.raw
False	None	IonTrap	CID	MS2	0	35.85025	100	994.332702636719	994.332702636719	1	10.464295	1036	Depleted_Plasma_HCC_2.raw
False	None	FourierTransform	HCD	MS2	0	35.85025	200	994.332702636719	994.332702636719	1	10.4802533333333	1037	Depleted_Plasma_HCC_2.raw
False	None	IonTrap	CID	MS2	0	49.5152	100	889.234130859375	889.234130859375	1	10.48575	1038	Depleted_Plasma_HCC_2.raw
False	None	FourierTransform	HCD	MS2	0	49.5152	200	889.234130859375	1777.46098508875	2	10.5007433333333	1039	Depleted_Plasma_HCC_2.raw
False	None	FourierTransform	HCD	MS2	0	49.5152	200	889.234130859375	2665.68783931813	3	10.5007433333333	1039	Depleted_Plasma_HCC_2.raw
False	None	IonTrap	CID	MS2	0	68.27879	100	997.330871582031	997.330871582031	1	10.5061783333333	1040	Depleted_Plasma_HCC_2.raw
False	None	FourierTransform	HCD	MS2	0	68.27879	200	997.330871582031	997.330871582031	1	10.5211383333333	1041	Depleted_Plasma_HCC_2.raw
False	None	IonTrap	CID	MS2	0	71.91905	100	1129.92407226563	1129.92407226563	1	10.52657	1042	Depleted_Plasma_HCC_2.raw
False	None	FourierTransform	HCD	MS2	0	71.91905	200	1129.92407226563	2258.84086790125	2	10.541395	1043	Depleted_Plasma_HCC_2.raw
False	Unambiguous	FourierTransform	HCD	MS2	0	71.91905	200	1129.92407226563	3387.75766353688	3	10.541395	1043	Depleted_Plasma_HCC_2.raw
False	None	IonTrap	CID	MS2	0	0	100	1343.44641113281	1343.44641113281	1	10.5467983333333	1044	Depleted_Plasma_HCC_2.raw
False	None	FourierTransform	HCD	MS2	0	0	200	1343.44641113281	2685.88554563563	2	10.5615466666667	1045	Depleted_Plasma_HCC_2.raw
False	Unambiguous	FourierTransform	HCD	MS2	0	0	200	1343.44641113281	4028.32468013844	3	10.5615466666667	1045	Depleted_Plasma_HCC_2.raw
False	None	IonTrap	CID	MS2	0	25.26041	100	906.263061523438	906.263061523438	1	10.5754366666667	1047	Depleted_Plasma_HCC_2.raw
False	None	FourierTransform	HCD	MS2	0	25.26041	200	906.263061523438	906.263061523438	1	10.590445	1048	Depleted_Plasma_HCC_2.raw
False	None	IonTrap	CID	MS2	0	47.81152	100	921.315368652344	921.315368652344	1	10.5959416666667	1049	Depleted_Plasma_HCC_2.raw
False	None	FourierTransform	HCD	MS2	0	47.81152	200	921.315368652344	921.315368652344	1	10.6109383333333	1050	Depleted_Plasma_HCC_2.raw
False	None	IonTrap	CID	MS2	0	71.50531	100	903.28515625	903.28515625	1	10.6165016666667	1051	Depleted_Plasma_HCC_2.raw
False	None	FourierTransform	HCD	MS2	0	71.50531	200	903.28515625	2707.84091549	3	10.6315383333333	1052	Depleted_Plasma_HCC_2.raw
False	None	FourierTransform	HCD	MS2	0	71.50531	200	903.28515625	1805.56303587	2	10.6315383333333	1052	Depleted_Plasma_HCC_2.raw
False	None	IonTrap	CID	MS2	0	56.97313	100	895.698486328125	895.698486328125	1	10.6369833333333	1053	Depleted_Plasma_HCC_2.raw
False	None	FourierTransform	HCD	MS2	0	56.97313	200	895.698486328125	2685.08090572438	3	10.6519866666667	1054	Depleted_Plasma_HCC_2.raw
False	None	FourierTransform	HCD	MS2	0	56.97313	200	895.698486328125	1790.38969602625	2	10.6519866666667	1054	Depleted_Plasma_HCC_2.raw
False	Unambiguous	IonTrap	CID	MS2	0		100	1247.66467285156	1247.66467285156	1	10.6573766666667	1055	Depleted_Plasma_HCC_2.raw
False	None	FourierTransform	HCD	MS2	0		200	1247.66467285156	2494.32206907313	2	10.672175	1056	Depleted_Plasma_HCC_2.raw
False	None	FourierTransform	HCD	MS2	0		200	1247.66467285156	3740.97946529469	3	10.672175	1056	Depleted_Plasma_HCC_2.raw
False	Ambiguous	IonTrap	CID	MS2	0		100	1303.68041992188	2606.35356321375	2	10.68751	1058	Depleted_Plasma_HCC_2.raw
False	Unambiguous	IonTrap	CID	MS2	0		100	1303.68041992188	3909.02670650563	3	10.68751	1058	Depleted_Plasma_HCC_2.raw
False	Unambiguous	FourierTransform	HCD	MS2	0		200	1303.68041992188	2606.35356321375	2	10.70226	1059	Depleted_Plasma_HCC_2.raw
False	Unambiguous	FourierTransform	HCD	MS2	0		200	1303.68041992188	3909.02670650563	3	10.70226	1059	Depleted_Plasma_HCC_2.raw
False	Unambiguous	IonTrap	CID	MS2	0	46.90182	100	1187.74633789063	1187.74633789063	1	10.7077	1060	Depleted_Plasma_HCC_2.raw
False	None	FourierTransform	HCD	MS2	0	46.90182	200	1187.74633789063	2374.48539915125	2	10.7224933333333	1061	Depleted_Plasma_HCC_2.raw
False	None	FourierTransform	HCD	MS2	0	46.90182	200	1187.74633789063	3561.22446041188	3	10.7224933333333	1061	Depleted_Plasma_HCC_2.raw
False	Ambiguous	IonTrap	CID	MS2	0	31.12767	100	1202.64624023438	1202.64624023438	1	10.7278816666667	1062	Depleted_Plasma_HCC_2.raw
False	Ambiguous	IonTrap	CID	MS2	0	46.83789	100	1255.56689453125	1255.56689453125	1	10.7480866666667	1064	Depleted_Plasma_HCC_2.raw
False	None	FourierTransform	HCD	MS2	0	46.83789	200	1255.56689453125	2510.1265124325	2	10.7628416666667	1065	Depleted_Plasma_HCC_2.raw
False	None	FourierTransform	HCD	MS2	0	46.83789	200	1255.56689453125	3764.68613033375	3	10.7628416666667	1065	Depleted_Plasma_HCC_2.raw
False	Ambiguous	IonTrap	CID	MS2	0		100	1194.53076171875	1194.53076171875	1	10.768245	1066	Depleted_Plasma_HCC_2.raw
False	None	FourierTransform	HCD	MS2	0		200	1194.53076171875	2388.0542468075	2	10.7831883333333	1067	Depleted_Plasma_HCC_2.raw
False	Unambiguous	FourierTransform	HCD	MS2	0		200	1194.53076171875	3581.57773189625	3	10.7831883333333	1067	Depleted_Plasma_HCC_2.raw
False	None	IonTrap	CID	MS2	0	59.24712	100	846.294799804688	846.294799804688	1	10.7973516666667	1069	Depleted_Plasma_HCC_2.raw
False	None	FourierTransform	HCD	MS2	0	59.24712	200	846.294799804688	1691.58232297938	2	10.8134166666667	1070	Depleted_Plasma_HCC_2.raw
False	None	FourierTransform	HCD	MS2	0	59.24712	200	846.294799804688	2536.86984615406	3	10.8134166666667	1070	Depleted_Plasma_HCC_2.raw
False	Unambiguous	IonTrap	CID	MS2	0	0	100	1403.68713378906	1403.68713378906	1	10.8188366666667	1071	Depleted_Plasma_HCC_2.raw
False	Unambiguous	FourierTransform	HCD	MS2	0	0	200	1403.68713378906	4209.04684810719	3	10.8334983333333	1072	Depleted_Plasma_HCC_2.raw
False	Ambiguous	FourierTransform	HCD	MS2	0	0	200	1403.68713378906	2806.36699094813	2	10.8334983333333	1072	Depleted_Plasma_HCC_2.raw
False	None	IonTrap	CID	MS2	0		100	1015.73089599609	2030.45451536219	2	10.8389233333333	1073	Depleted_Plasma_HCC_2.raw
False	None	IonTrap	CID	MS2	0		100	1015.73089599609	3045.17813472828	3	10.8389233333333	1073	Depleted_Plasma_HCC_2.raw
False	None	FourierTransform	HCD	MS2	0		200	1015.73089599609	2030.45451536219	2	10.8538783333333	1074	Depleted_Plasma_HCC_2.raw
False	None	FourierTransform	HCD	MS2	0		200	1015.73089599609	3045.17813472828	3	10.8538783333333	1074	Depleted_Plasma_HCC_2.raw
False	Unambiguous	IonTrap	CID	MS2	0	35.43063	100	1173.72607421875	1173.72607421875	1	10.859285	1075	Depleted_Plasma_HCC_2.raw
False	None	FourierTransform	HCD	MS2	0	35.43063	200	1173.72607421875	2346.4448718075	2	10.87443	1076	Depleted_Plasma_HCC_2.raw
False	None	FourierTransform	HCD	MS2	0	35.43063	200	1173.72607421875	3519.16366939625	3	10.87443	1076	Depleted_Plasma_HCC_2.raw
False	None	IonTrap	CID	MS2	0		100	865.67724609375	865.67724609375	1	10.879875	1077	Depleted_Plasma_HCC_2.raw
False	None	FourierTransform	HCD	MS2	0		200	865.67724609375	1730.3472155575	2	10.8949233333333	1078	Depleted_Plasma_HCC_2.raw
False	None	FourierTransform	HCD	MS2	0		200	865.67724609375	2595.01718502125	3	10.8949233333333	1078	Depleted_Plasma_HCC_2.raw
False	None	IonTrap	CID	MS2	0	9.078537	100	906.262939453125	906.262939453125	1	10.9102266666667	1080	Depleted_Plasma_HCC_2.raw
False	None	FourierTransform	HCD	MS2	0	9.078537	200	906.262939453125	906.262939453125	1	10.9262566666667	1081	Depleted_Plasma_HCC_2.raw
False	None	IonTrap	CID	MS2	0	25.96543	100	920.316040039063	920.316040039063	1	10.9317616666667	1082	Depleted_Plasma_HCC_2.raw
False	None	FourierTransform	HCD	MS2	0	25.96543	200	920.316040039063	920.316040039063	1	10.9467283333333	1083	Depleted_Plasma_HCC_2.raw
False	None	IonTrap	CID	MS2	0	61.65557	100	829.267456054688	829.267456054688	1	10.9523033333333	1084	Depleted_Plasma_HCC_2.raw
False	None	FourierTransform	HCD	MS2	0	61.65557	200	829.267456054688	1657.52763547938	2	10.9674016666667	1085	Depleted_Plasma_HCC_2.raw
False	None	FourierTransform	HCD	MS2	0	61.65557	200	829.267456054688	2485.78781490406	3	10.9674016666667	1085	Depleted_Plasma_HCC_2.raw
False	Unambiguous	IonTrap	CID	MS2	0	0	100	1268.56994628906	1268.56994628906	1	10.972805	1086	Depleted_Plasma_HCC_2.raw
False	None	FourierTransform	HCD	MS2	0	0	200	1268.56994628906	2536.13261594813	2	10.9875383333333	1087	Depleted_Plasma_HCC_2.raw
False	None	FourierTransform	HCD	MS2	0	0	200	1268.56994628906	3803.69528560719	3	10.9875383333333	1087	Depleted_Plasma_HCC_2.raw
False	Ambiguous	IonTrap	CID	MS2	0	0	100	1073.662109375	1073.662109375	1	10.992965	1088	Depleted_Plasma_HCC_2.raw
False	None	FourierTransform	HCD	MS2	0	0	200	1073.662109375	3218.971774865	3	11.007865	1089	Depleted_Plasma_HCC_2.raw
False	None	FourierTransform	HCD	MS2	0	0	200	1073.662109375	2146.31694212	2	11.007865	1089	Depleted_Plasma_HCC_2.raw
False	None	IonTrap	CID	MS2	0	86.78276	100	837.235290527344	837.235290527344	1	11.02187	1091	Depleted_Plasma_HCC_2.raw
False	None	FourierTransform	HCD	MS2	0	86.78276	200	837.235290527344	837.235290527344	1	11.0369533333333	1092	Depleted_Plasma_HCC_2.raw
False	None	IonTrap	CID	MS2	0	0	100	1098.81726074219	1098.81726074219	1	11.0424166666667	1093	Depleted_Plasma_HCC_2.raw
False	None	FourierTransform	HCD	MS2	0	0	200	1098.81726074219	2196.62724485438	2	11.0572616666667	1094	Depleted_Plasma_HCC_2.raw
False	None	FourierTransform	HCD	MS2	0	0	200	1098.81726074219	3294.43722896656	3	11.0572616666667	1094	Depleted_Plasma_HCC_2.raw
False	None	IonTrap	CID	MS2	0	70.58964	100	1061.755859375	1061.755859375	1	11.0626866666667	1095	Depleted_Plasma_HCC_2.raw
False	None	FourierTransform	HCD	MS2	0	70.58964	200	1061.755859375	2122.50444212	2	11.07763	1096	Depleted_Plasma_HCC_2.raw
False	None	FourierTransform	HCD	MS2	0	70.58964	200	1061.755859375	3183.253024865	3	11.07763	1096	Depleted_Plasma_HCC_2.raw
False	None	IonTrap	CID	MS2	0		100	1048.89904785156	1048.89904785156	1	11.08305	1097	Depleted_Plasma_HCC_2.raw
False	Unambiguous	FourierTransform	HCD	MS2	0		200	1048.89904785156	3144.68259029469	3	11.0979233333333	1098	Depleted_Plasma_HCC_2.raw
False	None	FourierTransform	HCD	MS2	0		200	1048.89904785156	2096.79081907313	2	11.0979233333333	1098	Depleted_Plasma_HCC_2.raw
False	Unambiguous	IonTrap	CID	MS2	0		100	1361.63195800781	1361.63195800781	1	11.1033133333333	1099	Depleted_Plasma_HCC_2.raw
False	Unambiguous	FourierTransform	HCD	MS2	0		200	1361.63195800781	2722.25663938563	2	11.1180683333333	1100	Depleted_Plasma_HCC_2.raw
False	None	FourierTransform	HCD	MS2	0		200	1361.63195800781	4082.88132076344	3	11.1180683333333	1100	Depleted_Plasma_HCC_2.raw
False	None	IonTrap	CID	MS2	0	0	100	1128.92248535156	2256.83769407313	2	11.1322866666667	1102	Depleted_Plasma_HCC_2.raw
False	None	FourierTransform	HCD	MS2	0	0	200	1128.92248535156	2256.83769407313	2	11.1482483333333	1103	Depleted_Plasma_HCC_2.raw
False	None	IonTrap	CID	MS2	0	85.54032	100	994.334411621094	994.334411621094	1	11.15372	1104	Depleted_Plasma_HCC_2.raw
False	None	FourierTransform	HCD	MS2	0	85.54032	200	994.334411621094	1987.66154661219	2	11.1686233333333	1105	Depleted_Plasma_HCC_2.raw
False	None	FourierTransform	HCD	MS2	0	85.54032	200	994.334411621094	2980.98868160328	3	11.1686233333333	1105	Depleted_Plasma_HCC_2.raw
False	Unambiguous	IonTrap	CID	MS2	0		100	1262.51330566406	1262.51330566406	1	11.1740266666667	1106	Depleted_Plasma_HCC_2.raw
False	None	FourierTransform	HCD	MS2	0		200	1262.51330566406	3785.52536373219	3	11.188835	1107	Depleted_Plasma_HCC_2.raw
False	None	FourierTransform	HCD	MS2	0		200	1262.51330566406	2524.01933469813	2	11.188835	1107	Depleted_Plasma_HCC_2.raw
False	None	IonTrap	CID	MS2	0	74.11911	100	1131.43823242188	1131.43823242188	1	11.1942633333333	1108	Depleted_Plasma_HCC_2.raw
False	None	FourierTransform	HCD	MS2	0	74.11911	200	1131.43823242188	2261.86918821375	2	11.209085	1109	Depleted_Plasma_HCC_2.raw
False	None	FourierTransform	HCD	MS2	0	74.11911	200	1131.43823242188	3392.30014400563	3	11.209085	1109	Depleted_Plasma_HCC_2.raw
False	Ambiguous	IonTrap	CID	MS2	0	46.40125	100	1028.62646484375	1028.62646484375	1	11.2145116666667	1110	Depleted_Plasma_HCC_2.raw
False	None	FourierTransform	HCD	MS2	0	46.40125	200	1028.62646484375	1028.62646484375	1	11.22947	1111	Depleted_Plasma_HCC_2.raw
False	None	IonTrap	CID	MS2	0		100	903.287231445313	1805.56718626063	2	11.24452	1113	Depleted_Plasma_HCC_2.raw
False	None	FourierTransform	HCD	MS2	0		200	903.287231445313	1805.56718626063	2	11.2602616666667	1114	Depleted_Plasma_HCC_2.raw
False	None	IonTrap	CID	MS2	0		100	899.777954101563	899.777954101563	1	11.2657566666667	1115	Depleted_Plasma_HCC_2.raw
False	Ambiguous	FourierTransform	HCD	MS2	0		200	899.777954101563	2697.31930904469	3	11.28074	1116	Depleted_Plasma_HCC_2.raw
False	None	FourierTransform	HCD	MS2	0		200	899.777954101563	1798.54863157313	2	11.28074	1116	Depleted_Plasma_HCC_2.raw
False	None	IonTrap	CID	MS2	0	81.73419	100	981.280334472656	981.280334472656	1	11.2861733333333	1117	Depleted_Plasma_HCC_2.raw
False	None	FourierTransform	HCD	MS2	0	81.73419	200	981.280334472656	1961.55339231531	2	11.3012766666667	1118	Depleted_Plasma_HCC_2.raw
False	Unambiguous	FourierTransform	HCD	MS2	0	81.73419	200	981.280334472656	2941.82645015797	3	11.3012766666667	1118	Depleted_Plasma_HCC_2.raw
False	None	IonTrap	CID	MS2	0	17.50501	100	832.24365234375	832.24365234375	1	11.3067466666667	1119	Depleted_Plasma_HCC_2.raw
False	None	FourierTransform	HCD	MS2	0	17.50501	200	832.24365234375	832.24365234375	1	11.321795	1120	Depleted_Plasma_HCC_2.raw
False	None	IonTrap	CID	MS2	0	47.59906	100	1276.98657226563	1276.98657226563	1	11.3271966666667	1121	Depleted_Plasma_HCC_2.raw
False	None	FourierTransform	HCD	MS2	0	47.59906	200	1276.98657226563	1276.98657226563	1	11.34197	1122	Depleted_Plasma_HCC_2.raw
False	None	IonTrap	CID	MS2	0	45.64791	100	906.262817382813	906.262817382813	1	11.3568466666667	1124	Depleted_Plasma_HCC_2.raw
False	None	FourierTransform	HCD	MS2	0	45.64791	200	906.262817382813	906.262817382813	1	11.3729183333333	1125	Depleted_Plasma_HCC_2.raw
False	None	IonTrap	CID	MS2	0	65.45645	100	920.312744140625	920.312744140625	1	11.3784116666667	1126	Depleted_Plasma_HCC_2.raw
False	None	FourierTransform	HCD	MS2	0	65.45645	200	920.312744140625	1839.61821165125	2	11.393385	1127	Depleted_Plasma_HCC_2.raw
False	None	FourierTransform	HCD	MS2	0	65.45645	200	920.312744140625	2758.92367916188	3	11.393385	1127	Depleted_Plasma_HCC_2.raw
False	None	IonTrap	CID	MS2	0	64.81116	100	960.754028320313	960.754028320313	1	11.3988433333333	1128	Depleted_Plasma_HCC_2.raw
False	Ambiguous	FourierTransform	HCD	MS2	0	64.81116	200	960.754028320313	2880.24753170094	3	11.4138533333333	1129	Depleted_Plasma_HCC_2.raw
False	None	FourierTransform	HCD	MS2	0	64.81116	200	960.754028320313	1920.50078001063	2	11.4138533333333	1129	Depleted_Plasma_HCC_2.raw
False	Unambiguous	IonTrap	CID	MS2	0	66.32069	100	1126.69116210938	1126.69116210938	1	11.4192716666667	1130	Depleted_Plasma_HCC_2.raw
False	None	FourierTransform	HCD	MS2	0	66.32069	200	1126.69116210938	2252.37504758875	2	11.4341216666667	1131	Depleted_Plasma_HCC_2.raw
False	None	FourierTransform	HCD	MS2	0	66.32069	200	1126.69116210938	3378.05893306813	3	11.4341216666667	1131	Depleted_Plasma_HCC_2.raw
False	None	IonTrap	CID	MS2	0	0	100	1136.91821289063	1136.91821289063	1	11.439535	1132	Depleted_Plasma_HCC_2.raw
False	None	FourierTransform	HCD	MS2	0	0	200	1136.91821289063	2272.82914915125	2	11.4544116666667	1133	Depleted_Plasma_HCC_2.raw
False	None	FourierTransform	HCD	MS2	0	0	200	1136.91821289063	3408.74008541188	3	11.4544116666667	1133	Depleted_Plasma_HCC_2.raw
False	Ambiguous	IonTrap	CID	MS2	0		100	1265.65161132813	1265.65161132813	1	11.46956	1135	Depleted_Plasma_HCC_2.raw
False	Ambiguous	FourierTransform	HCD	MS2	0		200	1265.65161132813	2530.29594602625	2	11.4843233333333	1136	Depleted_Plasma_HCC_2.raw
False	Ambiguous	FourierTransform	HCD	MS2	0		200	1265.65161132813	3794.94028072438	3	11.4843233333333	1136	Depleted_Plasma_HCC_2.raw
False	None	IonTrap	CID	MS2	0		100	1158.77221679688	1158.77221679688	1	11.4897766666667	1137	Depleted_Plasma_HCC_2.raw
False	None	FourierTransform	HCD	MS2	0		200	1158.77221679688	3474.30209713063	3	11.5045983333333	1138	Depleted_Plasma_HCC_2.raw
False	None	FourierTransform	HCD	MS2	0		200	1158.77221679688	2316.53715696375	2	11.5045983333333	1138	Depleted_Plasma_HCC_2.raw
False	None	IonTrap	CID	MS2	0	77.7571	100	890.237243652344	890.237243652344	1	11.5100433333333	1139	Depleted_Plasma_HCC_2.raw
False	None	IonTrap	CID	MS2	0	34.6412	100	1203.96716308594	1203.96716308594	1	11.5304666666667	1141	Depleted_Plasma_HCC_2.raw
False	None	FourierTransform	HCD	MS2	0	34.6412	200	1203.96716308594	2406.92704954188	2	11.5452483333333	1142	Depleted_Plasma_HCC_2.raw
False	None	FourierTransform	HCD	MS2	0	34.6412	200	1203.96716308594	3609.88693599781	3	11.5452483333333	1142	Depleted_Plasma_HCC_2.raw
False	Unambiguous	IonTrap	CID	MS2	0		100	1187.63488769531	1187.63488769531	1	11.5506433333333	1143	Depleted_Plasma_HCC_2.raw
False	Unambiguous	FourierTransform	HCD	MS2	0		200	1187.63488769531	2374.26249876063	2	11.56546	1144	Depleted_Plasma_HCC_2.raw
False	Unambiguous	FourierTransform	HCD	MS2	0		200	1187.63488769531	3560.89010982594	3	11.56546	1144	Depleted_Plasma_HCC_2.raw
False	Unambiguous	IonTrap	CID	MS2	0	0	100	1245.603515625	1245.603515625	1	11.5806666666667	1146	Depleted_Plasma_HCC_2.raw
False	None	FourierTransform	HCD	MS2	0	0	200	1245.603515625	1245.603515625	1	11.5954366666667	1147	Depleted_Plasma_HCC_2.raw
False	Unambiguous	IonTrap	CID	MS2	0	46.03643	100	1020.68914794922	1020.68914794922	1	11.6009133333333	1148	Depleted_Plasma_HCC_2.raw
False	None	FourierTransform	HCD	MS2	0	46.03643	200	1020.68914794922	3060.05289058766	3	11.615825	1149	Depleted_Plasma_HCC_2.raw
False	None	FourierTransform	HCD	MS2	0	46.03643	200	1020.68914794922	2040.37101926844	2	11.615825	1149	Depleted_Plasma_HCC_2.raw
False	None	IonTrap	CID	MS2	0	65.87067	100	966.619750976563	966.619750976563	1	11.6212616666667	1150	Depleted_Plasma_HCC_2.raw
False	None	FourierTransform	HCD	MS2	0	65.87067	200	966.619750976563	1932.23222532313	2	11.6363466666667	1151	Depleted_Plasma_HCC_2.raw
False	None	FourierTransform	HCD	MS2	0	65.87067	200	966.619750976563	2897.84469966969	3	11.6363466666667	1151	Depleted_Plasma_HCC_2.raw
False	None	IonTrap	CID	MS2	0	79.26414	100	885.820007324219	885.820007324219	1	11.6418033333333	1152	Depleted_Plasma_HCC_2.raw
False	None	FourierTransform	HCD	MS2	0	79.26414	200	885.820007324219	1770.63273801844	2	11.65679	1153	Depleted_Plasma_HCC_2.raw
False	None	FourierTransform	HCD	MS2	0	79.26414	200	885.820007324219	2655.44546871266	3	11.65679	1153	Depleted_Plasma_HCC_2.raw
False	Unambiguous	IonTrap	CID	MS2	0	88.54132	100	997.703674316406	997.703674316406	1	11.66221	1154	Depleted_Plasma_HCC_2.raw
False	None	FourierTransform	HCD	MS2	0	88.54132	200	997.703674316406	1994.40007200281	2	11.6771733333333	1155	Depleted_Plasma_HCC_2.raw
False	None	FourierTransform	HCD	MS2	0	88.54132	200	997.703674316406	2991.09646968922	3	11.6771733333333	1155	Depleted_Plasma_HCC_2.raw
False	Unambiguous	IonTrap	CID	MS2	0	0	100	1167.73974609375	1167.73974609375	1	11.6913	1157	Depleted_Plasma_HCC_2.raw
False	None	FourierTransform	HCD	MS2	0	0	200	1167.73974609375	3501.20468502125	3	11.7061183333333	1158	Depleted_Plasma_HCC_2.raw
False	None	FourierTransform	HCD	MS2	0	0	200	1167.73974609375	2334.4722155575	2	11.7061183333333	1158	Depleted_Plasma_HCC_2.raw
False	Unambiguous	IonTrap	CID	MS2	0	69.80155	100	1099.72424316406	1099.72424316406	1	11.71159	1159	Depleted_Plasma_HCC_2.raw
False	None	FourierTransform	HCD	MS2	0	69.80155	200	1099.72424316406	2198.44120969813	2	11.7264316666667	1160	Depleted_Plasma_HCC_2.raw
False	None	FourierTransform	HCD	MS2	0	69.80155	200	1099.72424316406	3297.15817623219	3	11.7264316666667	1160	Depleted_Plasma_HCC_2.raw
False	None	IonTrap	CID	MS2	0	86.93981	100	922.672729492188	922.672729492188	1	11.7318766666667	1161	Depleted_Plasma_HCC_2.raw
False	None	FourierTransform	HCD	MS2	0	86.93981	200	922.672729492188	922.672729492188	1	11.7469016666667	1162	Depleted_Plasma_HCC_2.raw
False	Unambiguous	IonTrap	CID	MS2	0		100	1192.67883300781	1192.67883300781	1	11.7523	1163	Depleted_Plasma_HCC_2.raw
False	None	FourierTransform	HCD	MS2	0		200	1192.67883300781	2384.35038938563	2	11.76707	1164	Depleted_Plasma_HCC_2.raw
False	None	FourierTransform	HCD	MS2	0		200	1192.67883300781	3576.02194576344	3	11.76707	1164	Depleted_Plasma_HCC_2.raw
False	None	IonTrap	CID	MS2	0	62.79246	100	1047.89282226563	2094.77836790125	2	11.7724916666667	1165	Depleted_Plasma_HCC_2.raw
False	None	FourierTransform	HCD	MS2	0	62.79246	200	1047.89282226563	2094.77836790125	2	11.7874133333333	1166	Depleted_Plasma_HCC_2.raw
False	None	IonTrap	CID	MS2	0	68.48564	100	1129.92272949219	2258.83818235438	2	11.802685	1168	Depleted_Plasma_HCC_2.raw
False	None	FourierTransform	HCD	MS2	0	68.48564	200	1129.92272949219	2258.83818235438	2	11.8176433333333	1169	Depleted_Plasma_HCC_2.raw
False	Unambiguous	IonTrap	CID	MS2	0		100	1139.56176757813	1139.56176757813	1	11.8231383333333	1170	Depleted_Plasma_HCC_2.raw
False	None	FourierTransform	HCD	MS2	0		200	1139.56176757813	2278.11625852625	2	11.8379666666667	1171	Depleted_Plasma_HCC_2.raw
False	Ambiguous	FourierTransform	HCD	MS2	0		200	1139.56176757813	3416.67074947438	3	11.8379666666667	1171	Depleted_Plasma_HCC_2.raw
False	None	IonTrap	CID	MS2	0		100	1044.74768066406	1044.74768066406	1	11.8433883333333	1172	Depleted_Plasma_HCC_2.raw
False	None	FourierTransform	HCD	MS2	0		200	1044.74768066406	2088.48808469813	2	11.8583416666667	1173	Depleted_Plasma_HCC_2.raw
False	None	FourierTransform	HCD	MS2	0		200	1044.74768066406	3132.22848873219	3	11.8583416666667	1173	Depleted_Plasma_HCC_2.raw
False	Ambiguous	IonTrap	CID	MS2	0		100	1288.6728515625	1288.6728515625	1	11.8637316666667	1174	Depleted_Plasma_HCC_2.raw
False	None	FourierTransform	HCD	MS2	0		200	1288.6728515625	1288.6728515625	1	11.8784616666667	1175	Depleted_Plasma_HCC_2.raw
False	Ambiguous	IonTrap	CID	MS2	0	0	100	1223.68347167969	1223.68347167969	1	11.8838533333333	1176	Depleted_Plasma_HCC_2.raw
False	None	FourierTransform	HCD	MS2	0	0	200	1223.68347167969	2446.35966672938	2	11.8986766666667	1177	Depleted_Plasma_HCC_2.raw
False	None	FourierTransform	HCD	MS2	0	0	200	1223.68347167969	3669.03586177906	3	11.8986766666667	1177	Depleted_Plasma_HCC_2.raw
False	None	IonTrap	CID	MS2	0	87.44796	100	830.268859863281	830.268859863281	1	11.912945	1179	Depleted_Plasma_HCC_2.raw
False	None	FourierTransform	HCD	MS2	0	87.44796	200	830.268859863281	1659.53044309656	2	11.9290833333333	1180	Depleted_Plasma_HCC_2.raw
False	None	FourierTransform	HCD	MS2	0	87.44796	200	830.268859863281	2488.79202632984	3	11.9290833333333	1180	Depleted_Plasma_HCC_2.raw
False	Ambiguous	IonTrap	CID	MS2	0	0	100	1026.71154785156	1026.71154785156	1	11.9345533333333	1181	Depleted_Plasma_HCC_2.raw
False	None	FourierTransform	HCD	MS2	0	0	200	1026.71154785156	2052.41581907313	2	11.9494383333333	1182	Depleted_Plasma_HCC_2.raw
False	None	FourierTransform	HCD	MS2	0	0	200	1026.71154785156	3078.12009029469	3	11.9494383333333	1182	Depleted_Plasma_HCC_2.raw
False	Ambiguous	IonTrap	CID	MS2	0		100	1091.61401367188	1091.61401367188	1	11.9548633333333	1183	Depleted_Plasma_HCC_2.raw
False	Unambiguous	FourierTransform	HCD	MS2	0		200	1091.61401367188	2182.22075071375	2	11.9697866666667	1184	Depleted_Plasma_HCC_2.raw
False	None	FourierTransform	HCD	MS2	0		200	1091.61401367188	3272.82748775563	3	11.9697866666667	1184	Depleted_Plasma_HCC_2.raw
False	Unambiguous	IonTrap	CID	MS2	0	39.95754	100	1073.67895507813	1073.67895507813	1	11.9752066666667	1185	Depleted_Plasma_HCC_2.raw
False	None	FourierTransform	HCD	MS2	0	39.95754	200	1073.67895507813	2146.35063352625	2	11.990165	1186	Depleted_Plasma_HCC_2.raw
False	None	FourierTransform	HCD	MS2	0	39.95754	200	1073.67895507813	3219.02231197438	3	11.990165	1186	Depleted_Plasma_HCC_2.raw
False	None	IonTrap	CID	MS2	0	48.54967	100	1009.84741210938	1009.84741210938	1	11.9955866666667	1187	Depleted_Plasma_HCC_2.raw
False	None	FourierTransform	HCD	MS2	0	48.54967	200	1009.84741210938	2018.68754758875	2	12.0105533333333	1188	Depleted_Plasma_HCC_2.raw
False	Unambiguous	FourierTransform	HCD	MS2	0	48.54967	200	1009.84741210938	3027.52768306813	3	12.0105533333333	1188	Depleted_Plasma_HCC_2.raw
False	Ambiguous	IonTrap	CID	MS2	0		100	1309.65490722656	2618.30253782313	2	12.0246566666667	1190	Depleted_Plasma_HCC_2.raw
False	Ambiguous	IonTrap	CID	MS2	0		100	1309.65490722656	3926.95016841969	3	12.0246566666667	1190	Depleted_Plasma_HCC_2.raw
False	None	FourierTransform	HCD	MS2	0		200	1309.65490722656	2618.30253782313	2	12.0404233333333	1191	Depleted_Plasma_HCC_2.raw
False	Unambiguous	FourierTransform	HCD	MS2	0		200	1309.65490722656	3926.95016841969	3	12.0404233333333	1191	Depleted_Plasma_HCC_2.raw
False	None	IonTrap	CID	MS2	0	41.5033	100	913.763854980469	913.763854980469	1	12.0459183333333	1192	Depleted_Plasma_HCC_2.raw
False	None	FourierTransform	HCD	MS2	0	41.5033	200	913.763854980469	2739.27701168141	3	12.0608916666667	1193	Depleted_Plasma_HCC_2.raw
False	None	FourierTransform	HCD	MS2	0	41.5033	200	913.763854980469	1826.52043333094	2	12.0608916666667	1193	Depleted_Plasma_HCC_2.raw
False	None	IonTrap	CID	MS2	0	53.9751	100	846.293029785156	846.293029785156	1	12.0663716666667	1194	Depleted_Plasma_HCC_2.raw
False	None	FourierTransform	HCD	MS2	0	53.9751	200	846.293029785156	846.293029785156	1	12.0814466666667	1195	Depleted_Plasma_HCC_2.raw
False	Unambiguous	IonTrap	CID	MS2	0		100	1210.57849121094	1210.57849121094	1	12.0868416666667	1196	Depleted_Plasma_HCC_2.raw
False	None	FourierTransform	HCD	MS2	0		200	1210.57849121094	2420.14970579188	2	12.1016033333333	1197	Depleted_Plasma_HCC_2.raw
False	Ambiguous	FourierTransform	HCD	MS2	0		200	1210.57849121094	3629.72092037281	3	12.1016033333333	1197	Depleted_Plasma_HCC_2.raw
False	Unambiguous	IonTrap	CID	MS2	0	33.20213	100	1056.66967773438	1056.66967773438	1	12.1070366666667	1198	Depleted_Plasma_HCC_2.raw
False	None	FourierTransform	HCD	MS2	0	33.20213	200	1056.66967773438	1056.66967773438	1	12.12196	1199	Depleted_Plasma_HCC_2.raw
False	None	IonTrap	CID	MS2	0	10.63537	100	920.313171386719	920.313171386719	1	12.137175	1201	Depleted_Plasma_HCC_2.raw
False	None	FourierTransform	HCD	MS2	0	10.63537	200	920.313171386719	920.313171386719	1	12.15325	1202	Depleted_Plasma_HCC_2.raw
False	None	IonTrap	CID	MS2	0	82.96365	100	889.234130859375	889.234130859375	1	12.15885	1203	Depleted_Plasma_HCC_2.raw
False	None	FourierTransform	HCD	MS2	0	82.96365	200	889.234130859375	2665.68783931813	3	12.1738383333333	1204	Depleted_Plasma_HCC_2.raw
False	None	FourierTransform	HCD	MS2	0	82.96365	200	889.234130859375	1777.46098508875	2	12.1738383333333	1204	Depleted_Plasma_HCC_2.raw
False	Ambiguous	IonTrap	CID	MS2	0	64.75661	100	1262.66186523438	1262.66186523438	1	12.1792616666667	1205	Depleted_Plasma_HCC_2.raw
False	None	FourierTransform	HCD	MS2	0	64.75661	200	1262.66186523438	2524.31645383875	2	12.1940466666667	1206	Depleted_Plasma_HCC_2.raw
False	Ambiguous	FourierTransform	HCD	MS2	0	64.75661	200	1262.66186523438	3785.97104244313	3	12.1940466666667	1206	Depleted_Plasma_HCC_2.raw
False	None	IonTrap	CID	MS2	0	65.71131	100	1203.96740722656	1203.96740722656	1	12.1994383333333	1207	Depleted_Plasma_HCC_2.raw
False	None	FourierTransform	HCD	MS2	0	65.71131	200	1203.96740722656	1203.96740722656	1	12.214195	1208	Depleted_Plasma_HCC_2.raw
False	Ambiguous	IonTrap	CID	MS2	0		100	1174.63684082031	1174.63684082031	1	12.219605	1209	Depleted_Plasma_HCC_2.raw
False	None	FourierTransform	HCD	MS2	0		200	1174.63684082031	2348.26640501063	2	12.234455	1210	Depleted_Plasma_HCC_2.raw
False	None	FourierTransform	HCD	MS2	0		200	1174.63684082031	3521.89596920094	3	12.234455	1210	Depleted_Plasma_HCC_2.raw
False	None	IonTrap	CID	MS2	0	35.66201	100	903.287658691406	903.287658691406	1	12.2497366666667	1212	Depleted_Plasma_HCC_2.raw
False	None	FourierTransform	HCD	MS2	0	35.66201	200	903.287658691406	903.287658691406	1	12.26575	1213	Depleted_Plasma_HCC_2.raw
False	None	IonTrap	CID	MS2	0	68.48789	100	994.331726074219	994.331726074219	1	12.27122	1214	Depleted_Plasma_HCC_2.raw
False	None	FourierTransform	HCD	MS2	0	68.48789	200	994.331726074219	1987.65617551844	2	12.2861466666667	1215	Depleted_Plasma_HCC_2.raw
False	None	FourierTransform	HCD	MS2	0	68.48789	200	994.331726074219	2980.98062496266	3	12.2861466666667	1215	Depleted_Plasma_HCC_2.raw
False	Ambiguous	IonTrap	CID	MS2	0		100	1156.6806640625	1156.6806640625	1	12.2915483333333	1216	Depleted_Plasma_HCC_2.raw
False	None	FourierTransform	HCD	MS2	0		200	1156.6806640625	2312.354051495	2	12.3064083333333	1217	Depleted_Plasma_HCC_2.raw
False	Unambiguous	FourierTransform	HCD	MS2	0		200	1156.6806640625	3468.0274389275	3	12.3064083333333	1217	Depleted_Plasma_HCC_2.raw
False	Unambiguous	IonTrap	CID	MS2	0	52.45771	100	1162.65307617188	1162.65307617188	1	12.31181	1218	Depleted_Plasma_HCC_2.raw
False	Unambiguous	FourierTransform	HCD	MS2	0	52.45771	200	1162.65307617188	2324.29887571375	2	12.3267383333333	1219	Depleted_Plasma_HCC_2.raw
False	None	FourierTransform	HCD	MS2	0	52.45771	200	1162.65307617188	3485.94467525563	3	12.3267383333333	1219	Depleted_Plasma_HCC_2.raw
False	None	IonTrap	CID	MS2	0	0	100	1247.84167480469	1247.84167480469	1	12.3321316666667	1220	Depleted_Plasma_HCC_2.raw
False	None	FourierTransform	HCD	MS2	0	0	200	1247.84167480469	2494.67607297938	2	12.34692	1221	Depleted_Plasma_HCC_2.raw
False	None	FourierTransform	HCD	MS2	0	0	200	1247.84167480469	3741.51047115406	3	12.34692	1221	Depleted_Plasma_HCC_2.raw
False	None	IonTrap	CID	MS2	0	35.61971	100	906.262756347656	906.262756347656	1	12.3622133333333	1223	Depleted_Plasma_HCC_2.raw
False	None	FourierTransform	HCD	MS2	0	35.61971	200	906.262756347656	906.262756347656	1	12.3782516666667	1224	Depleted_Plasma_HCC_2.raw
False	None	IonTrap	CID	MS2	0	18.97075	100	921.315979003906	921.315979003906	1	12.3837583333333	1225	Depleted_Plasma_HCC_2.raw
False	None	FourierTransform	HCD	MS2	0	18.97075	200	921.315979003906	921.315979003906	1	12.3987633333333	1226	Depleted_Plasma_HCC_2.raw
False	None	IonTrap	CID	MS2	0	59.02689	100	1276.48681640625	2551.9663561825	2	12.404155	1227	Depleted_Plasma_HCC_2.raw
False	None	FourierTransform	HCD	MS2	0	59.02689	200	1276.48681640625	2551.9663561825	2	12.4189283333333	1228	Depleted_Plasma_HCC_2.raw
False	Ambiguous	IonTrap	CID	MS2	0		100	1366.66125488281	2732.31523313563	2	12.4243183333333	1229	Depleted_Plasma_HCC_2.raw
False	Unambiguous	IonTrap	CID	MS2	0		100	1366.66125488281	4097.96921138844	3	12.4243183333333	1229	Depleted_Plasma_HCC_2.raw
False	None	FourierTransform	HCD	MS2	0		200	1366.66125488281	2732.31523313563	2	12.4390166666667	1230	Depleted_Plasma_HCC_2.raw
False	None	FourierTransform	HCD	MS2	0		200	1366.66125488281	4097.96921138844	3	12.4390166666667	1230	Depleted_Plasma_HCC_2.raw
False	None	IonTrap	CID	MS2	0	35.61971	100	906.262756347656	906.262756347656	1	12.444465	1231	Depleted_Plasma_HCC_2.raw
False	None	FourierTransform	HCD	MS2	0	35.61971	200	906.262756347656	906.262756347656	1	12.4594833333333	1232	Depleted_Plasma_HCC_2.raw
False	Unambiguous	IonTrap	CID	MS2	0	44.22541	100	1128.92224121094	2256.83720579188	2	12.4746533333333	1234	Depleted_Plasma_HCC_2.raw
False	None	FourierTransform	HCD	MS2	0	44.22541	200	1128.92224121094	2256.83720579188	2	12.4905833333333	1235	Depleted_Plasma_HCC_2.raw
False	None	IonTrap	CID	MS2	0	63.33641	100	981.283264160156	981.283264160156	1	12.4961716666667	1236	Depleted_Plasma_HCC_2.raw
False	None	FourierTransform	HCD	MS2	0	63.33641	200	981.283264160156	1961.55925169031	2	12.5111166666667	1237	Depleted_Plasma_HCC_2.raw
False	None	FourierTransform	HCD	MS2	0	63.33641	200	981.283264160156	2941.83523922047	3	12.5111166666667	1237	Depleted_Plasma_HCC_2.raw
False	Unambiguous	IonTrap	CID	MS2	0	68.56628	100	1358.60595703125	1358.60595703125	1	12.5165066666667	1238	Depleted_Plasma_HCC_2.raw
False	None	FourierTransform	HCD	MS2	0	68.56628	200	1358.60595703125	2716.2046374325	2	12.5312416666667	1239	Depleted_Plasma_HCC_2.raw
False	Unambiguous	FourierTransform	HCD	MS2	0	68.56628	200	1358.60595703125	4073.80331783375	3	12.5312416666667	1239	Depleted_Plasma_HCC_2.raw
False	Unambiguous	IonTrap	CID	MS2	0	0	100	1198.59216308594	1198.59216308594	1	12.5366316666667	1240	Depleted_Plasma_HCC_2.raw
False	None	FourierTransform	HCD	MS2	0	0	200	1198.59216308594	2396.17704954188	2	12.5514066666667	1241	Depleted_Plasma_HCC_2.raw
False	None	FourierTransform	HCD	MS2	0	0	200	1198.59216308594	3593.76193599781	3	12.5514066666667	1241	Depleted_Plasma_HCC_2.raw
False	Unambiguous	IonTrap	CID	MS2	0	24.75268	100	806.355224609375	806.355224609375	1	12.5568733333333	1242	Depleted_Plasma_HCC_2.raw
False	None	FourierTransform	HCD	MS2	0	24.75268	200	806.355224609375	1611.70317258875	2	12.5719733333333	1243	Depleted_Plasma_HCC_2.raw
False	None	FourierTransform	HCD	MS2	0	24.75268	200	806.355224609375	2417.05112056813	3	12.5719733333333	1243	Depleted_Plasma_HCC_2.raw
False	Unambiguous	IonTrap	CID	MS2	0	39.45217	100	1048.39892578125	2095.7905749325	2	12.58721	1245	Depleted_Plasma_HCC_2.raw
False	None	FourierTransform	HCD	MS2	0	39.45217	200	1048.39892578125	2095.7905749325	2	12.6021133333333	1246	Depleted_Plasma_HCC_2.raw
False	Unambiguous	IonTrap	CID	MS2	0	0	100	1222.56127929688	1222.56127929688	1	12.607565	1247	Depleted_Plasma_HCC_2.raw
False	None	FourierTransform	HCD	MS2	0	0	200	1222.56127929688	2444.11528196375	2	12.62234	1248	Depleted_Plasma_HCC_2.raw
False	None	FourierTransform	HCD	MS2	0	0	200	1222.56127929688	3665.66928463063	3	12.62234	1248	Depleted_Plasma_HCC_2.raw
False	None	IonTrap	CID	MS2	0	86.646	100	983.772583007813	983.772583007813	1	12.6277766666667	1249	Depleted_Plasma_HCC_2.raw
False	None	FourierTransform	HCD	MS2	0	86.646	200	983.772583007813	1966.53788938563	2	12.642745	1250	Depleted_Plasma_HCC_2.raw
False	None	FourierTransform	HCD	MS2	0	86.646	200	983.772583007813	2949.30319576344	3	12.642745	1250	Depleted_Plasma_HCC_2.raw
False	Unambiguous	IonTrap	CID	MS2	0	0	100	1241.63073730469	1241.63073730469	1	12.648135	1251	Depleted_Plasma_HCC_2.raw
False	None	FourierTransform	HCD	MS2	0	0	200	1241.63073730469	2482.25419797938	2	12.6630133333333	1252	Depleted_Plasma_HCC_2.raw
False	Unambiguous	FourierTransform	HCD	MS2	0	0	200	1241.63073730469	3722.87765865406	3	12.6630133333333	1252	Depleted_Plasma_HCC_2.raw
False	Unambiguous	IonTrap	CID	MS2	0	0	100	1264.62609863281	1264.62609863281	1	12.668405	1253	Depleted_Plasma_HCC_2.raw
False	None	FourierTransform	HCD	MS2	0	0	200	1264.62609863281	2528.24492063563	2	12.6831933333333	1254	Depleted_Plasma_HCC_2.raw
False	Unambiguous	FourierTransform	HCD	MS2	0	0	200	1264.62609863281	3791.86374263844	3	12.6831933333333	1254	Depleted_Plasma_HCC_2.raw
False	None	IonTrap	CID	MS2	0	66.78658	100	877.760986328125	877.760986328125	1	12.697425	1256	Depleted_Plasma_HCC_2.raw
False	None	FourierTransform	HCD	MS2	0	66.78658	200	877.760986328125	1754.51469602625	2	12.7124383333333	1257	Depleted_Plasma_HCC_2.raw
False	None	FourierTransform	HCD	MS2	0	66.78658	200	877.760986328125	2631.26840572438	3	12.7124383333333	1257	Depleted_Plasma_HCC_2.raw
False	None	IonTrap	CID	MS2	0	71.82157	100	829.26708984375	829.26708984375	1	12.7179666666667	1258	Depleted_Plasma_HCC_2.raw
False	None	FourierTransform	HCD	MS2	0	71.82157	200	829.26708984375	1657.5269030575	2	12.7330166666667	1259	Depleted_Plasma_HCC_2.raw
False	None	FourierTransform	HCD	MS2	0	71.82157	200	829.26708984375	2485.78671627125	3	12.7330166666667	1259	Depleted_Plasma_HCC_2.raw
False	Unambiguous	IonTrap	CID	MS2	0	53.8895	100	1177.55249023438	1177.55249023438	1	12.73842	1260	Depleted_Plasma_HCC_2.raw
False	None	FourierTransform	HCD	MS2	0	53.8895	200	1177.55249023438	2354.09770383875	2	12.753265	1261	Depleted_Plasma_HCC_2.raw
False	None	FourierTransform	HCD	MS2	0	53.8895	200	1177.55249023438	3530.64291744313	3	12.753265	1261	Depleted_Plasma_HCC_2.raw
False	Unambiguous	IonTrap	CID	MS2	0	0	100	1216.61926269531	1216.61926269531	1	12.7586616666667	1262	Depleted_Plasma_HCC_2.raw
False	Ambiguous	FourierTransform	HCD	MS2	0	0	200	1216.61926269531	2432.23124876063	2	12.77342	1263	Depleted_Plasma_HCC_2.raw
False	Ambiguous	FourierTransform	HCD	MS2	0	0	200	1216.61926269531	3647.84323482594	3	12.77342	1263	Depleted_Plasma_HCC_2.raw
False	None	IonTrap	CID	MS2	0		100	1533.45959472656	1533.45959472656	1	12.77878	1264	Depleted_Plasma_HCC_2.raw
False	None	FourierTransform	HCD	MS2	0		200	1533.45959472656	3065.91191282313	2	12.7933816666667	1265	Depleted_Plasma_HCC_2.raw
False	None	FourierTransform	HCD	MS2	0		200	1533.45959472656	4598.36423091969	3	12.7933816666667	1265	Depleted_Plasma_HCC_2.raw
False	Unambiguous	IonTrap	CID	MS2	0	35.39619	100	1304.55004882813	1304.55004882813	1	12.807865	1267	Depleted_Plasma_HCC_2.raw
False	None	FourierTransform	HCD	MS2	0	35.39619	200	1304.55004882813	1304.55004882813	1	12.8226066666667	1268	Depleted_Plasma_HCC_2.raw
False	None	IonTrap	CID	MS2	0		100	989.753540039063	989.753540039063	1	12.8280866666667	1269	Depleted_Plasma_HCC_2.raw
False	None	FourierTransform	HCD	MS2	0		200	989.753540039063	1978.49980344813	2	12.8430933333333	1270	Depleted_Plasma_HCC_2.raw
False	None	FourierTransform	HCD	MS2	0		200	989.753540039063	2967.24606685719	3	12.8430933333333	1270	Depleted_Plasma_HCC_2.raw
False	None	IonTrap	CID	MS2	0	70.13338	100	890.235168457031	890.235168457031	1	12.8485383333333	1271	Depleted_Plasma_HCC_2.raw
False	None	FourierTransform	HCD	MS2	0	70.13338	200	890.235168457031	890.235168457031	1	12.8636066666667	1272	Depleted_Plasma_HCC_2.raw
False	Unambiguous	IonTrap	CID	MS2	0	45.44493	100	1121.76037597656	1121.76037597656	1	12.86902	1273	Depleted_Plasma_HCC_2.raw
False	None	FourierTransform	HCD	MS2	0	45.44493	200	1121.76037597656	2242.51347532313	2	12.8838533333333	1274	Depleted_Plasma_HCC_2.raw
False	None	FourierTransform	HCD	MS2	0	45.44493	200	1121.76037597656	3363.26657466969	3	12.8838533333333	1274	Depleted_Plasma_HCC_2.raw
False	None	IonTrap	CID	MS2	0	49.59304	100	950.763305664063	950.763305664063	1	12.8893033333333	1275	Depleted_Plasma_HCC_2.raw
False	None	FourierTransform	HCD	MS2	0	49.59304	200	950.763305664063	1900.51933469813	2	12.9043266666667	1276	Depleted_Plasma_HCC_2.raw
False	Unambiguous	FourierTransform	HCD	MS2	0	49.59304	200	950.763305664063	2850.27536373219	3	12.9043266666667	1276	Depleted_Plasma_HCC_2.raw
False	None	IonTrap	CID	MS2	0	58.62399	100	921.316040039063	921.316040039063	1	12.9194483333333	1278	Depleted_Plasma_HCC_2.raw
False	None	FourierTransform	HCD	MS2	0	58.62399	200	921.316040039063	921.316040039063	1	12.9344733333333	1279	Depleted_Plasma_HCC_2.raw
False	None	IonTrap	CID	MS2	0	0	100	931.807006835938	931.807006835938	1	12.9402166666667	1280	Depleted_Plasma_HCC_2.raw
False	None	FourierTransform	HCD	MS2	0	0	200	931.807006835938	1862.60673704188	2	12.9551833333333	1281	Depleted_Plasma_HCC_2.raw
False	None	FourierTransform	HCD	MS2	0	0	200	931.807006835938	2793.40646724781	3	12.9551833333333	1281	Depleted_Plasma_HCC_2.raw
False	Unambiguous	IonTrap	CID	MS2	0	74.31298	100	1105.45703125	1105.45703125	1	12.9606	1282	Depleted_Plasma_HCC_2.raw
False	None	FourierTransform	HCD	MS2	0	74.31298	200	1105.45703125	2209.90678587	2	12.9755216666667	1283	Depleted_Plasma_HCC_2.raw
False	None	FourierTransform	HCD	MS2	0	74.31298	200	1105.45703125	3314.35654049	3	12.9755216666667	1283	Depleted_Plasma_HCC_2.raw
False	None	IonTrap	CID	MS2	0	82.76161	100	836.751220703125	836.751220703125	1	12.9809816666667	1284	Depleted_Plasma_HCC_2.raw
False	None	FourierTransform	HCD	MS2	0	82.76161	200	836.751220703125	1672.49516477625	2	12.9960033333333	1285	Depleted_Plasma_HCC_2.raw
False	Unambiguous	FourierTransform	HCD	MS2	0	82.76161	200	836.751220703125	2508.23910884938	3	12.9960033333333	1285	Depleted_Plasma_HCC_2.raw
False	Unambiguous	IonTrap	CID	MS2	0	36.47372	100	1257.61206054688	1257.61206054688	1	13.0014216666667	1286	Depleted_Plasma_HCC_2.raw
False	None	FourierTransform	HCD	MS2	0	36.47372	200	1257.61206054688	3770.82162838063	3	13.0163133333333	1287	Depleted_Plasma_HCC_2.raw
False	None	FourierTransform	HCD	MS2	0	36.47372	200	1257.61206054688	2514.21684446375	2	13.0163133333333	1287	Depleted_Plasma_HCC_2.raw
False	None	IonTrap	CID	MS2	0	21.75434	100	906.262145996094	906.262145996094	1	13.0315183333333	1289	Depleted_Plasma_HCC_2.raw
False	None	FourierTransform	HCD	MS2	0	21.75434	200	906.262145996094	906.262145996094	1	13.0475833333333	1290	Depleted_Plasma_HCC_2.raw
False	Unambiguous	IonTrap	CID	MS2	0	87.1948	100	1131.43981933594	2261.87236204188	2	13.0530466666667	1291	Depleted_Plasma_HCC_2.raw
False	None	FourierTransform	HCD	MS2	0	87.1948	200	1131.43981933594	2261.87236204188	2	13.0678683333333	1292	Depleted_Plasma_HCC_2.raw
False	None	IonTrap	CID	MS2	0	52.04132	100	1203.96813964844	1203.96813964844	1	13.0732666666667	1293	Depleted_Plasma_HCC_2.raw
False	None	FourierTransform	HCD	MS2	0	52.04132	200	1203.96813964844	2406.92900266688	2	13.08808	1294	Depleted_Plasma_HCC_2.raw
False	None	FourierTransform	HCD	MS2	0	52.04132	200	1203.96813964844	3609.88986568531	3	13.08808	1294	Depleted_Plasma_HCC_2.raw
False	None	IonTrap	CID	MS2	0	21.75434	100	906.262145996094	906.262145996094	1	13.0935433333333	1295	Depleted_Plasma_HCC_2.raw
False	None	FourierTransform	HCD	MS2	0	21.75434	200	906.262145996094	906.262145996094	1	13.1085133333333	1296	Depleted_Plasma_HCC_2.raw
False	Ambiguous	IonTrap	CID	MS2	0		100	1154.64233398438	1154.64233398438	1	13.113925	1297	Depleted_Plasma_HCC_2.raw
False	None	FourierTransform	HCD	MS2	0		200	1154.64233398438	3461.91244869313	3	13.1287733333333	1298	Depleted_Plasma_HCC_2.raw
False	None	FourierTransform	HCD	MS2	0		200	1154.64233398438	2308.27739133875	2	13.1287733333333	1298	Depleted_Plasma_HCC_2.raw
False	None	IonTrap	CID	MS2	0	14.10189	100	1128.92224121094	2256.83720579188	2	13.143965	1300	Depleted_Plasma_HCC_2.raw
False	None	FourierTransform	HCD	MS2	0	14.10189	200	1128.92224121094	2256.83720579188	2	13.1588166666667	1301	Depleted_Plasma_HCC_2.raw
False	Ambiguous	IonTrap	CID	MS2	0	65.10837	100	806.354675292969	806.354675292969	1	13.1643383333333	1302	Depleted_Plasma_HCC_2.raw
False	None	FourierTransform	HCD	MS2	0	65.10837	200	806.354675292969	1611.70207395594	2	13.1793933333333	1303	Depleted_Plasma_HCC_2.raw
False	None	FourierTransform	HCD	MS2	0	65.10837	200	806.354675292969	2417.04947261891	3	13.1793933333333	1303	Depleted_Plasma_HCC_2.raw
False	Unambiguous	IonTrap	CID	MS2	0		100	1063.67736816406	1063.67736816406	1	13.1849533333333	1304	Depleted_Plasma_HCC_2.raw
False	None	FourierTransform	HCD	MS2	0		200	1063.67736816406	2126.34745969813	2	13.1998733333333	1305	Depleted_Plasma_HCC_2.raw
False	None	FourierTransform	HCD	MS2	0		200	1063.67736816406	3189.01755123219	3	13.1998733333333	1305	Depleted_Plasma_HCC_2.raw
False	None	IonTrap	CID	MS2	0	31.77288	100	898.737182617188	898.737182617188	1	13.2053183333333	1306	Depleted_Plasma_HCC_2.raw
False	None	FourierTransform	HCD	MS2	0	31.77288	200	898.737182617188	898.737182617188	1	13.2203233333333	1307	Depleted_Plasma_HCC_2.raw
False	None	IonTrap	CID	MS2	0	65.89199	100	980.280822753906	980.280822753906	1	13.2257633333333	1308	Depleted_Plasma_HCC_2.raw
False	None	FourierTransform	HCD	MS2	0	65.89199	200	980.280822753906	1959.55436887781	2	13.2407483333333	1309	Depleted_Plasma_HCC_2.raw
False	None	FourierTransform	HCD	MS2	0	65.89199	200	980.280822753906	2938.82791500172	3	13.2407483333333	1309	Depleted_Plasma_HCC_2.raw
False	None	IonTrap	CID	MS2	0	47.61678	100	1048.39538574219	2095.78349485438	2	13.2561033333333	1311	Depleted_Plasma_HCC_2.raw
False	None	FourierTransform	HCD	MS2	0	47.61678	200	1048.39538574219	2095.78349485438	2	13.2720833333333	1312	Depleted_Plasma_HCC_2.raw
False	None	IonTrap	CID	MS2	0	0	100	920.314331054688	920.314331054688	1	13.2775883333333	1313	Depleted_Plasma_HCC_2.raw
False	None	FourierTransform	HCD	MS2	0	0	200	920.314331054688	920.314331054688	1	13.2925566666667	1314	Depleted_Plasma_HCC_2.raw
False	Unambiguous	IonTrap	CID	MS2	0		100	958.638549804688	958.638549804688	1	13.2980116666667	1315	Depleted_Plasma_HCC_2.raw
False	None	FourierTransform	HCD	MS2	0		200	958.638549804688	1916.26982297938	2	13.313035	1316	Depleted_Plasma_HCC_2.raw
False	None	FourierTransform	HCD	MS2	0		200	958.638549804688	2873.90109615406	3	13.313035	1316	Depleted_Plasma_HCC_2.raw
False	None	IonTrap	CID	MS2	0	44.12134	100	995.332946777344	995.332946777344	1	13.31847	1317	Depleted_Plasma_HCC_2.raw
False	None	FourierTransform	HCD	MS2	0	44.12134	200	995.332946777344	995.332946777344	1	13.3333716666667	1318	Depleted_Plasma_HCC_2.raw
False	Unambiguous	IonTrap	CID	MS2	0	71.44893	100	1242.57397460938	1242.57397460938	1	13.338765	1319	Depleted_Plasma_HCC_2.raw
False	Unambiguous	FourierTransform	HCD	MS2	0	71.44893	200	1242.57397460938	2484.14067258875	2	13.3536633333333	1320	Depleted_Plasma_HCC_2.raw
False	Ambiguous	FourierTransform	HCD	MS2	0	71.44893	200	1242.57397460938	3725.70737056813	3	13.3536633333333	1320	Depleted_Plasma_HCC_2.raw
False	None	IonTrap	CID	MS2	0	79.39111	100	848.290954589844	848.290954589844	1	13.3689383333333	1322	Depleted_Plasma_HCC_2.raw
False	None	FourierTransform	HCD	MS2	0	79.39111	200	848.290954589844	848.290954589844	1	13.3840083333333	1323	Depleted_Plasma_HCC_2.raw
False	Unambiguous	IonTrap	CID	MS2	0	0	100	1315.79650878906	1315.79650878906	1	13.3894466666667	1324	Depleted_Plasma_HCC_2.raw
False	None	FourierTransform	HCD	MS2	0	0	200	1315.79650878906	2630.58574094813	2	13.404145	1325	Depleted_Plasma_HCC_2.raw
False	None	FourierTransform	HCD	MS2	0	0	200	1315.79650878906	3945.37497310719	3	13.404145	1325	Depleted_Plasma_HCC_2.raw
False	Unambiguous	IonTrap	CID	MS2	0	40.58839	100	1060.61853027344	1060.61853027344	1	13.4095666666667	1326	Depleted_Plasma_HCC_2.raw
False	None	FourierTransform	HCD	MS2	0	40.58839	200	1060.61853027344	3179.84103756031	3	13.4245116666667	1327	Depleted_Plasma_HCC_2.raw
False	None	FourierTransform	HCD	MS2	0	40.58839	200	1060.61853027344	2120.22978391688	2	13.4245116666667	1327	Depleted_Plasma_HCC_2.raw
False	Ambiguous	IonTrap	CID	MS2	0	78.45023	100	1088.71484375	1088.71484375	1	13.4299483333333	1328	Depleted_Plasma_HCC_2.raw
False	None	FourierTransform	HCD	MS2	0	78.45023	200	1088.71484375	2176.42241087	2	13.4448066666667	1329	Depleted_Plasma_HCC_2.raw
False	None	FourierTransform	HCD	MS2	0	78.45023	200	1088.71484375	3264.12997799	3	13.4448066666667	1329	Depleted_Plasma_HCC_2.raw
False	Ambiguous	IonTrap	CID	MS2	0	79.3576	100	1268.67065429688	1268.67065429688	1	13.4501966666667	1330	Depleted_Plasma_HCC_2.raw
False	Ambiguous	FourierTransform	HCD	MS2	0	79.3576	200	1268.67065429688	2536.33403196375	2	13.4650016666667	1331	Depleted_Plasma_HCC_2.raw
False	Unambiguous	FourierTransform	HCD	MS2	0	79.3576	200	1268.67065429688	3803.99740963063	3	13.4650016666667	1331	Depleted_Plasma_HCC_2.raw
False	Unambiguous	IonTrap	CID	MS2	0		100	1221.70568847656	1221.70568847656	1	13.4792116666667	1333	Depleted_Plasma_HCC_2.raw
False	None	FourierTransform	HCD	MS2	0		200	1221.70568847656	3663.10251216969	3	13.4950833333333	1334	Depleted_Plasma_HCC_2.raw
False	None	FourierTransform	HCD	MS2	0		200	1221.70568847656	2442.40410032313	2	13.4950833333333	1334	Depleted_Plasma_HCC_2.raw
False	None	IonTrap	CID	MS2	0		100	937.7744140625	937.7744140625	1	13.5005833333333	1335	Depleted_Plasma_HCC_2.raw
False	Unambiguous	FourierTransform	HCD	MS2	0		200	937.7744140625	2811.3086889275	3	13.51555	1336	Depleted_Plasma_HCC_2.raw
False	None	FourierTransform	HCD	MS2	0		200	937.7744140625	1874.541551495	2	13.51555	1336	Depleted_Plasma_HCC_2.raw
False	None	IonTrap	CID	MS2	0	67.01896	100	879.758605957031	879.758605957031	1	13.521115	1337	Depleted_Plasma_HCC_2.raw
False	None	FourierTransform	HCD	MS2	0	67.01896	200	879.758605957031	1758.50993528406	2	13.5361583333333	1338	Depleted_Plasma_HCC_2.raw
False	None	FourierTransform	HCD	MS2	0	67.01896	200	879.758605957031	2637.26126461109	3	13.5361583333333	1338	Depleted_Plasma_HCC_2.raw
False	None	IonTrap	CID	MS2	0	62.25885	100	870.726928710938	870.726928710938	1	13.5416033333333	1339	Depleted_Plasma_HCC_2.raw
False	None	FourierTransform	HCD	MS2	0	62.25885	200	870.726928710938	870.726928710938	1	13.5566	1340	Depleted_Plasma_HCC_2.raw
False	None	IonTrap	CID	MS2	0	82.52271	100	864.840393066406	864.840393066406	1	13.5620516666667	1341	Depleted_Plasma_HCC_2.raw
False	None	FourierTransform	HCD	MS2	0	82.52271	200	864.840393066406	1728.67350950281	2	13.5771083333333	1342	Depleted_Plasma_HCC_2.raw
False	None	FourierTransform	HCD	MS2	0	82.52271	200	864.840393066406	2592.50662593922	3	13.5771083333333	1342	Depleted_Plasma_HCC_2.raw
False	Ambiguous	IonTrap	CID	MS2	0	59.45625	100	1275.98583984375	3825.94296627125	3	13.5922483333333	1344	Depleted_Plasma_HCC_2.raw
False	Unambiguous	IonTrap	CID	MS2	0	59.45625	100	1275.98583984375	2550.9644030575	2	13.5922483333333	1344	Depleted_Plasma_HCC_2.raw
False	None	FourierTransform	HCD	MS2	0	59.45625	200	1275.98583984375	1275.98583984375	1	13.608085	1345	Depleted_Plasma_HCC_2.raw
False	None	IonTrap	CID	MS2	0	32.91182	100	828.760375976563	1656.51347532313	2	13.6136066666667	1346	Depleted_Plasma_HCC_2.raw
False	None	FourierTransform	HCD	MS2	0	32.91182	200	828.760375976563	1656.51347532313	2	13.6286816666667	1347	Depleted_Plasma_HCC_2.raw
False	None	IonTrap	CID	MS2	0	73.08655	100	889.2353515625	889.2353515625	1	13.6341333333333	1348	Depleted_Plasma_HCC_2.raw
False	None	FourierTransform	HCD	MS2	0	73.08655	200	889.2353515625	1777.463426495	2	13.649175	1349	Depleted_Plasma_HCC_2.raw
False	None	FourierTransform	HCD	MS2	0	73.08655	200	889.2353515625	2665.6915014275	3	13.649175	1349	Depleted_Plasma_HCC_2.raw
False	None	IonTrap	CID	MS2	0	89.98019	100	818.214599609375	818.214599609375	1	13.6546466666667	1350	Depleted_Plasma_HCC_2.raw
False	None	FourierTransform	HCD	MS2	0	89.98019	200	818.214599609375	1635.42192258875	2	13.6697216666667	1351	Depleted_Plasma_HCC_2.raw
False	None	FourierTransform	HCD	MS2	0	89.98019	200	818.214599609375	2452.62924556813	3	13.6697216666667	1351	Depleted_Plasma_HCC_2.raw
False	Ambiguous	IonTrap	CID	MS2	0	0	100	1235.69470214844	1235.69470214844	1	13.6751116666667	1352	Depleted_Plasma_HCC_2.raw
False	None	FourierTransform	HCD	MS2	0	0	200	1235.69470214844	2470.38212766688	2	13.6900166666667	1353	Depleted_Plasma_HCC_2.raw
False	None	FourierTransform	HCD	MS2	0	0	200	1235.69470214844	3705.06955318531	3	13.6900166666667	1353	Depleted_Plasma_HCC_2.raw
False	None	IonTrap	CID	MS2	0	66.45784	100	1130.43383789063	2259.86039915125	2	13.70418	1355	Depleted_Plasma_HCC_2.raw
False	None	FourierTransform	HCD	MS2	0	66.45784	200	1130.43383789063	2259.86039915125	2	13.720085	1356	Depleted_Plasma_HCC_2.raw
False	None	IonTrap	CID	MS2	0	0	100	1203.46472167969	2405.92216672938	2	13.725535	1357	Depleted_Plasma_HCC_2.raw
False	None	FourierTransform	HCD	MS2	0	0	200	1203.46472167969	2405.92216672938	2	13.74049	1358	Depleted_Plasma_HCC_2.raw
False	Unambiguous	IonTrap	CID	MS2	0		100	1096.49169921875	1096.49169921875	1	13.7459066666667	1359	Depleted_Plasma_HCC_2.raw
False	None	FourierTransform	HCD	MS2	0		200	1096.49169921875	2191.9761218075	2	13.7608066666667	1360	Depleted_Plasma_HCC_2.raw
False	None	FourierTransform	HCD	MS2	0		200	1096.49169921875	3287.46054439625	3	13.7608066666667	1360	Depleted_Plasma_HCC_2.raw
False	Unambiguous	IonTrap	CID	MS2	0		100	1123.666015625	1123.666015625	1	13.7662316666667	1361	Depleted_Plasma_HCC_2.raw
False	None	FourierTransform	HCD	MS2	0		200	1123.666015625	2246.32475462	2	13.7810633333333	1362	Depleted_Plasma_HCC_2.raw
False	Unambiguous	FourierTransform	HCD	MS2	0		200	1123.666015625	3368.983493615	3	13.7810633333333	1362	Depleted_Plasma_HCC_2.raw
False	None	IonTrap	CID	MS2	0	53.52156	100	920.313659667969	920.313659667969	1	13.7865083333333	1363	Depleted_Plasma_HCC_2.raw
False	None	FourierTransform	HCD	MS2	0	53.52156	200	920.313659667969	2758.92642574391	3	13.8015283333333	1364	Depleted_Plasma_HCC_2.raw
False	None	FourierTransform	HCD	MS2	0	53.52156	200	920.313659667969	1839.62004270594	2	13.8015283333333	1364	Depleted_Plasma_HCC_2.raw
False	Unambiguous	IonTrap	CID	MS2	0	30.91504	100	1128.92175292969	2256.83622922938	2	13.8156666666667	1366	Depleted_Plasma_HCC_2.raw
False	None	FourierTransform	HCD	MS2	0	30.91504	200	1128.92175292969	2256.83622922938	2	13.8315833333333	1367	Depleted_Plasma_HCC_2.raw
False	Unambiguous	IonTrap	CID	MS2	0	17.31945	100	806.356262207031	806.356262207031	1	13.8371116666667	1368	Depleted_Plasma_HCC_2.raw
False	None	FourierTransform	HCD	MS2	0	17.31945	200	806.356262207031	806.356262207031	1	13.8521766666667	1369	Depleted_Plasma_HCC_2.raw
False	None	IonTrap	CID	MS2	0	35.39989	100	906.262573242188	906.262573242188	1	13.85773	1370	Depleted_Plasma_HCC_2.raw
False	None	FourierTransform	HCD	MS2	0	35.39989	200	906.262573242188	906.262573242188	1	13.87312	1371	Depleted_Plasma_HCC_2.raw
False	Unambiguous	IonTrap	CID	MS2	0	68.40656	100	1230.72888183594	1230.72888183594	1	13.87851	1372	Depleted_Plasma_HCC_2.raw
False	None	FourierTransform	HCD	MS2	0	68.40656	200	1230.72888183594	2460.45048704188	2	13.8932633333333	1373	Depleted_Plasma_HCC_2.raw
False	None	FourierTransform	HCD	MS2	0	68.40656	200	1230.72888183594	3690.17209224781	3	13.8932633333333	1373	Depleted_Plasma_HCC_2.raw
False	Unambiguous	IonTrap	CID	MS2	0		100	1249.611328125	3746.819431115	3	13.8986533333333	1374	Depleted_Plasma_HCC_2.raw
False	Unambiguous	IonTrap	CID	MS2	0		100	1249.611328125	2498.21537962	2	13.8986533333333	1374	Depleted_Plasma_HCC_2.raw
False	None	FourierTransform	HCD	MS2	0		200	1249.611328125	2498.21537962	2	13.913465	1375	Depleted_Plasma_HCC_2.raw
False	None	FourierTransform	HCD	MS2	0		200	1249.611328125	3746.819431115	3	13.913465	1375	Depleted_Plasma_HCC_2.raw
False	Unambiguous	IonTrap	CID	MS2	0		100	1138.58557128906	2276.16386594813	2	13.928715	1377	Depleted_Plasma_HCC_2.raw
False	Unambiguous	IonTrap	CID	MS2	0		100	1138.58557128906	3413.74216060719	3	13.928715	1377	Depleted_Plasma_HCC_2.raw
False	Unambiguous	FourierTransform	HCD	MS2	0		200	1138.58557128906	2276.16386594813	2	13.9445833333333	1378	Depleted_Plasma_HCC_2.raw
False	Unambiguous	FourierTransform	HCD	MS2	0		200	1138.58557128906	3413.74216060719	3	13.9445833333333	1378	Depleted_Plasma_HCC_2.raw
False	None	IonTrap	CID	MS2	0		100	1039.73669433594	1039.73669433594	1	13.9500583333333	1379	Depleted_Plasma_HCC_2.raw
False	None	FourierTransform	HCD	MS2	0		200	1039.73669433594	2078.46611204188	2	13.9649333333333	1380	Depleted_Plasma_HCC_2.raw
False	None	FourierTransform	HCD	MS2	0		200	1039.73669433594	3117.19552974781	3	13.9649333333333	1380	Depleted_Plasma_HCC_2.raw
False	None	IonTrap	CID	MS2	0	77.88974	100	995.333129882813	995.333129882813	1	13.970355	1381	Depleted_Plasma_HCC_2.raw
False	None	FourierTransform	HCD	MS2	0	77.88974	200	995.333129882813	2983.98483638844	3	13.9853383333333	1382	Depleted_Plasma_HCC_2.raw
False	None	FourierTransform	HCD	MS2	0	77.88974	200	995.333129882813	1989.65898313563	2	13.9853383333333	1382	Depleted_Plasma_HCC_2.raw
False	None	IonTrap	CID	MS2	0		100	1073.77160644531	1073.77160644531	1	13.9907666666667	1383	Depleted_Plasma_HCC_2.raw
False	None	FourierTransform	HCD	MS2	0		200	1073.77160644531	2146.53593626063	2	14.0056316666667	1384	Depleted_Plasma_HCC_2.raw
False	None	FourierTransform	HCD	MS2	0		200	1073.77160644531	3219.30026607594	3	14.0056316666667	1384	Depleted_Plasma_HCC_2.raw
False	Unambiguous	IonTrap	CID	MS2	0		100	1298.6328125	2596.25834837	2	14.0110216666667	1385	Depleted_Plasma_HCC_2.raw
False	Unambiguous	IonTrap	CID	MS2	0		100	1298.6328125	3893.88388424	3	14.0110216666667	1385	Depleted_Plasma_HCC_2.raw
False	None	FourierTransform	HCD	MS2	0		200	1298.6328125	2596.25834837	2	14.025915	1386	Depleted_Plasma_HCC_2.raw
False	None	FourierTransform	HCD	MS2	0		200	1298.6328125	3893.88388424	3	14.025915	1386	Depleted_Plasma_HCC_2.raw
False	Unambiguous	IonTrap	CID	MS2	0	30.61235	100	1210.45092773438	1210.45092773438	1	14.0414816666667	1388	Depleted_Plasma_HCC_2.raw
False	None	FourierTransform	HCD	MS2	0	30.61235	200	1210.45092773438	2419.89457883875	2	14.056295	1389	Depleted_Plasma_HCC_2.raw
False	None	FourierTransform	HCD	MS2	0	30.61235	200	1210.45092773438	3629.33822994313	3	14.056295	1389	Depleted_Plasma_HCC_2.raw
False	None	IonTrap	CID	MS2	0	37.22808	100	1047.8955078125	2094.783738995	2	14.0617683333333	1390	Depleted_Plasma_HCC_2.raw
False	None	FourierTransform	HCD	MS2	0	37.22808	200	1047.8955078125	2094.783738995	2	14.07664	1391	Depleted_Plasma_HCC_2.raw
False	Ambiguous	IonTrap	CID	MS2	0	81.28625	100	1056.56811523438	1056.56811523438	1	14.0820666666667	1392	Depleted_Plasma_HCC_2.raw
False	None	FourierTransform	HCD	MS2	0	81.28625	200	1056.56811523438	2112.12895383875	2	14.0970066666667	1393	Depleted_Plasma_HCC_2.raw
False	None	FourierTransform	HCD	MS2	0	81.28625	200	1056.56811523438	3167.68979244313	3	14.0970066666667	1393	Depleted_Plasma_HCC_2.raw
False	Unambiguous	IonTrap	CID	MS2	0	0	100	1010.69696044922	1010.69696044922	1	14.1024283333333	1394	Depleted_Plasma_HCC_2.raw
False	None	FourierTransform	HCD	MS2	0	0	200	1010.69696044922	2020.38664426844	2	14.11732	1395	Depleted_Plasma_HCC_2.raw
False	None	FourierTransform	HCD	MS2	0	0	200	1010.69696044922	3030.07632808766	3	14.11732	1395	Depleted_Plasma_HCC_2.raw
False	Unambiguous	IonTrap	CID	MS2	0		100	1179.53308105469	1179.53308105469	1	14.1227283333333	1396	Depleted_Plasma_HCC_2.raw
False	Ambiguous	FourierTransform	HCD	MS2	0		200	1179.53308105469	2358.05888547938	2	14.1375783333333	1397	Depleted_Plasma_HCC_2.raw
False	Ambiguous	FourierTransform	HCD	MS2	0		200	1179.53308105469	3536.58468990406	3	14.1375783333333	1397	Depleted_Plasma_HCC_2.raw
False	None	IonTrap	CID	MS2	0	48.96133	100	1065.81079101563	1065.81079101563	1	14.1526866666667	1399	Depleted_Plasma_HCC_2.raw
False	None	FourierTransform	HCD	MS2	0	48.96133	200	1065.81079101563	3195.41781978688	3	14.1685833333333	1400	Depleted_Plasma_HCC_2.raw
False	None	FourierTransform	HCD	MS2	0	48.96133	200	1065.81079101563	2130.61430540125	2	14.1685833333333	1400	Depleted_Plasma_HCC_2.raw
False	None	IonTrap	CID	MS2	0	86.61981	100	878.637512207031	878.637512207031	1	14.17408	1401	Depleted_Plasma_HCC_2.raw
False	None	FourierTransform	HCD	MS2	0	86.61981	200	878.637512207031	1756.26774778406	2	14.1890666666667	1402	Depleted_Plasma_HCC_2.raw
False	None	FourierTransform	HCD	MS2	0	86.61981	200	878.637512207031	2633.89798336109	3	14.1890666666667	1402	Depleted_Plasma_HCC_2.raw
False	Unambiguous	IonTrap	CID	MS2	0	78.31643	100	931.416748046875	931.416748046875	1	14.1946416666667	1403	Depleted_Plasma_HCC_2.raw
False	None	FourierTransform	HCD	MS2	0	78.31643	200	931.416748046875	1861.82621946375	2	14.2096566666667	1404	Depleted_Plasma_HCC_2.raw
False	Ambiguous	FourierTransform	HCD	MS2	0	78.31643	200	931.416748046875	2792.23569088063	3	14.2096566666667	1404	Depleted_Plasma_HCC_2.raw
False	Unambiguous	IonTrap	CID	MS2	0	0	100	1103.48120117188	1103.48120117188	1	14.2150733333333	1405	Depleted_Plasma_HCC_2.raw
False	None	FourierTransform	HCD	MS2	0	0	200	1103.48120117188	2205.95512571375	2	14.2299333333333	1406	Depleted_Plasma_HCC_2.raw
False	None	FourierTransform	HCD	MS2	0	0	200	1103.48120117188	3308.42905025563	3	14.2299333333333	1406	Depleted_Plasma_HCC_2.raw
False	Unambiguous	IonTrap	CID	MS2	0		100	1305.72448730469	3915.15890865406	3	14.2353316666667	1407	Depleted_Plasma_HCC_2.raw
False	Unambiguous	IonTrap	CID	MS2	0		100	1305.72448730469	2610.44169797938	2	14.2353316666667	1407	Depleted_Plasma_HCC_2.raw
False	None	FourierTransform	HCD	MS2	0		200	1305.72448730469	2610.44169797938	2	14.25009	1408	Depleted_Plasma_HCC_2.raw
False	None	FourierTransform	HCD	MS2	0		200	1305.72448730469	3915.15890865406	3	14.25009	1408	Depleted_Plasma_HCC_2.raw
False	None	IonTrap	CID	MS2	0	41.97906	100	829.267761230469	1657.52824583094	2	14.2654266666667	1410	Depleted_Plasma_HCC_2.raw
False	None	FourierTransform	HCD	MS2	0	41.97906	200	829.267761230469	1657.52824583094	2	14.281585	1411	Depleted_Plasma_HCC_2.raw
False	None	IonTrap	CID	MS2	0	0	100	1275.984375	1275.984375	1	14.287035	1412	Depleted_Plasma_HCC_2.raw
False	None	FourierTransform	HCD	MS2	0	0	200	1275.984375	2550.96147337	2	14.3017566666667	1413	Depleted_Plasma_HCC_2.raw
False	None	FourierTransform	HCD	MS2	0	0	200	1275.984375	3825.93857174	3	14.3017566666667	1413	Depleted_Plasma_HCC_2.raw
False	None	IonTrap	CID	MS2	0	72.9178	100	889.234069824219	889.234069824219	1	14.3075033333333	1414	Depleted_Plasma_HCC_2.raw
False	None	FourierTransform	HCD	MS2	0	72.9178	200	889.234069824219	1777.46086301844	2	14.3225433333333	1415	Depleted_Plasma_HCC_2.raw
False	None	FourierTransform	HCD	MS2	0	72.9178	200	889.234069824219	2665.68765621266	3	14.3225433333333	1415	Depleted_Plasma_HCC_2.raw
False	None	IonTrap	CID	MS2	0	18.03295	100	980.280395507813	980.280395507813	1	14.3279766666667	1416	Depleted_Plasma_HCC_2.raw
False	None	FourierTransform	HCD	MS2	0	18.03295	200	980.280395507813	980.280395507813	1	14.3429033333333	1417	Depleted_Plasma_HCC_2.raw
False	None	IonTrap	CID	MS2	0	5.018507	100	920.313537597656	920.313537597656	1	14.3483633333333	1418	Depleted_Plasma_HCC_2.raw
False	None	FourierTransform	HCD	MS2	0	5.018507	200	920.313537597656	920.313537597656	1	14.3634916666667	1419	Depleted_Plasma_HCC_2.raw
False	None	IonTrap	CID	MS2	0	82.23719	100	1130.93896484375	2260.8706530575	2	14.378345	1421	Depleted_Plasma_HCC_2.raw
False	None	FourierTransform	HCD	MS2	0	82.23719	200	1130.93896484375	2260.8706530575	2	14.39425	1422	Depleted_Plasma_HCC_2.raw
False	Unambiguous	IonTrap	CID	MS2	0	59.17218	100	1203.96740722656	2406.92753782313	2	14.3996883333333	1423	Depleted_Plasma_HCC_2.raw
False	Unambiguous	IonTrap	CID	MS2	0	59.17218	100	1203.96740722656	3609.88766841969	3	14.3996883333333	1423	Depleted_Plasma_HCC_2.raw
False	None	FourierTransform	HCD	MS2	0	59.17218	200	1203.96740722656	2406.92753782313	2	14.414455	1424	Depleted_Plasma_HCC_2.raw
False	Ambiguous	FourierTransform	HCD	MS2	0	59.17218	200	1203.96740722656	3609.88766841969	3	14.414455	1424	Depleted_Plasma_HCC_2.raw
False	Unambiguous	IonTrap	CID	MS2	0	53.61284	100	1222.51892089844	1222.51892089844	1	14.4198516666667	1425	Depleted_Plasma_HCC_2.raw
False	Unambiguous	FourierTransform	HCD	MS2	0	53.61284	200	1222.51892089844	3665.54220943531	3	14.4346583333333	1426	Depleted_Plasma_HCC_2.raw
False	None	FourierTransform	HCD	MS2	0	53.61284	200	1222.51892089844	2444.03056516688	2	14.4346583333333	1426	Depleted_Plasma_HCC_2.raw
False	Unambiguous	IonTrap	CID	MS2	0	52.23284	100	1037.50598144531	1037.50598144531	1	14.4403133333333	1427	Depleted_Plasma_HCC_2.raw
False	None	FourierTransform	HCD	MS2	0	52.23284	200	1037.50598144531	2074.00468626063	2	14.4551866666667	1428	Depleted_Plasma_HCC_2.raw
False	None	FourierTransform	HCD	MS2	0	52.23284	200	1037.50598144531	3110.50339107594	3	14.4551866666667	1428	Depleted_Plasma_HCC_2.raw
False	Unambiguous	IonTrap	CID	MS2	0		100	1511.41809082031	3021.82890501063	2	14.4605516666667	1429	Depleted_Plasma_HCC_2.raw
False	Unambiguous	IonTrap	CID	MS2	0		100	1511.41809082031	4532.23971920094	3	14.4605516666667	1429	Depleted_Plasma_HCC_2.raw
False	None	FourierTransform	HCD	MS2	0		200	1511.41809082031	3021.82890501063	2	14.4751633333333	1430	Depleted_Plasma_HCC_2.raw
False	None	FourierTransform	HCD	MS2	0		200	1511.41809082031	4532.23971920094	3	14.4751633333333	1430	Depleted_Plasma_HCC_2.raw
False	None	IonTrap	CID	MS2	0	19.69138	100	1128.92272949219	2256.83818235438	2	14.4903516666667	1432	Depleted_Plasma_HCC_2.raw
False	None	FourierTransform	HCD	MS2	0	19.69138	200	1128.92272949219	2256.83818235438	2	14.506255	1433	Depleted_Plasma_HCC_2.raw
False	Ambiguous	IonTrap	CID	MS2	0	52.10283	100	806.35595703125	806.35595703125	1	14.511775	1434	Depleted_Plasma_HCC_2.raw
False	Unambiguous	FourierTransform	HCD	MS2	0	52.10283	200	806.35595703125	2417.05331783375	3	14.526835	1435	Depleted_Plasma_HCC_2.raw
False	None	FourierTransform	HCD	MS2	0	52.10283	200	806.35595703125	1611.7046374325	2	14.526835	1435	Depleted_Plasma_HCC_2.raw
False	Unambiguous	IonTrap	CID	MS2	0	0	100	1143.41870117188	1143.41870117188	1	14.532355	1436	Depleted_Plasma_HCC_2.raw
False	None	FourierTransform	HCD	MS2	0	0	200	1143.41870117188	2285.83012571375	2	14.5472216666667	1437	Depleted_Plasma_HCC_2.raw
False	None	FourierTransform	HCD	MS2	0	0	200	1143.41870117188	3428.24155025563	3	14.5472216666667	1437	Depleted_Plasma_HCC_2.raw
False	None	IonTrap	CID	MS2	0	0	100	1454.45227050781	1454.45227050781	1	14.552595	1438	Depleted_Plasma_HCC_2.raw
False	None	FourierTransform	HCD	MS2	0	0	200	1454.45227050781	2907.89726438563	2	14.567225	1439	Depleted_Plasma_HCC_2.raw
False	Ambiguous	FourierTransform	HCD	MS2	0	0	200	1454.45227050781	4361.34225826344	3	14.567225	1439	Depleted_Plasma_HCC_2.raw
False	Unambiguous	IonTrap	CID	MS2	0		100	1050.77722167969	1050.77722167969	1	14.57266	1440	Depleted_Plasma_HCC_2.raw
False	None	FourierTransform	HCD	MS2	0		200	1050.77722167969	2100.54716672938	2	14.5875816666667	1441	Depleted_Plasma_HCC_2.raw
False	None	FourierTransform	HCD	MS2	0		200	1050.77722167969	3150.31711177906	3	14.5875816666667	1441	Depleted_Plasma_HCC_2.raw
False	None	IonTrap	CID	MS2	0	14.40448	100	906.262329101563	906.262329101563	1	14.6029283333333	1443	Depleted_Plasma_HCC_2.raw
False	None	FourierTransform	HCD	MS2	0	14.40448	200	906.262329101563	906.262329101563	1	14.6190866666667	1444	Depleted_Plasma_HCC_2.raw
False	None	IonTrap	CID	MS2	0	67.73247	100	996.328308105469	996.328308105469	1	14.6245583333333	1445	Depleted_Plasma_HCC_2.raw
False	None	FourierTransform	HCD	MS2	0	67.73247	200	996.328308105469	996.328308105469	1	14.639485	1446	Depleted_Plasma_HCC_2.raw
False	None	IonTrap	CID	MS2	0	36.69301	100	903.286254882813	903.286254882813	1	14.64494	1447	Depleted_Plasma_HCC_2.raw
False	None	FourierTransform	HCD	MS2	0	36.69301	200	903.286254882813	903.286254882813	1	14.6599766666667	1448	Depleted_Plasma_HCC_2.raw
False	Unambiguous	IonTrap	CID	MS2	0		100	1238.60131835938	2476.19536008875	2	14.6653666666667	1449	Depleted_Plasma_HCC_2.raw
False	Ambiguous	IonTrap	CID	MS2	0		100	1238.60131835938	3713.78940181813	3	14.6653666666667	1449	Depleted_Plasma_HCC_2.raw
False	None	FourierTransform	HCD	MS2	0		200	1238.60131835938	2476.19536008875	2	14.68013	1450	Depleted_Plasma_HCC_2.raw
False	None	FourierTransform	HCD	MS2	0		200	1238.60131835938	3713.78940181813	3	14.68013	1450	Depleted_Plasma_HCC_2.raw
False	Ambiguous	IonTrap	CID	MS2	0		100	1501.67419433594	1501.67419433594	1	14.6854866666667	1451	Depleted_Plasma_HCC_2.raw
False	None	FourierTransform	HCD	MS2	0		200	1501.67419433594	4503.00802974781	3	14.7002383333333	1452	Depleted_Plasma_HCC_2.raw
False	None	FourierTransform	HCD	MS2	0		200	1501.67419433594	3002.34111204188	2	14.7002383333333	1452	Depleted_Plasma_HCC_2.raw
False	None	IonTrap	CID	MS2	0	55.82795	100	1048.39575195313	2095.78422727625	2	14.7155733333333	1454	Depleted_Plasma_HCC_2.raw
False	None	FourierTransform	HCD	MS2	0	55.82795	200	1048.39575195313	2095.78422727625	2	14.7315833333333	1455	Depleted_Plasma_HCC_2.raw
False	Unambiguous	IonTrap	CID	MS2	0	44.86278	100	1073.56652832031	1073.56652832031	1	14.73706	1456	Depleted_Plasma_HCC_2.raw
False	None	FourierTransform	HCD	MS2	0	44.86278	200	1073.56652832031	2146.12578001063	2	14.7519116666667	1457	Depleted_Plasma_HCC_2.raw
False	None	FourierTransform	HCD	MS2	0	44.86278	200	1073.56652832031	3218.68503170094	3	14.7519116666667	1457	Depleted_Plasma_HCC_2.raw
False	Ambiguous	IonTrap	CID	MS2	0	73.408	100	822.461059570313	822.461059570313	1	14.75738	1458	Depleted_Plasma_HCC_2.raw
False	None	FourierTransform	HCD	MS2	0	73.408	200	822.461059570313	1643.91484251063	2	14.7724833333333	1459	Depleted_Plasma_HCC_2.raw
False	Ambiguous	FourierTransform	HCD	MS2	0	73.408	200	822.461059570313	2465.36862545094	3	14.7724833333333	1459	Depleted_Plasma_HCC_2.raw
False	Unambiguous	IonTrap	CID	MS2	0		100	1126.64221191406	1126.64221191406	1	14.7779083333333	1460	Depleted_Plasma_HCC_2.raw
False	None	FourierTransform	HCD	MS2	0		200	1126.64221191406	2252.27714719813	2	14.792735	1461	Depleted_Plasma_HCC_2.raw
False	None	FourierTransform	HCD	MS2	0		200	1126.64221191406	3377.91208248219	3	14.792735	1461	Depleted_Plasma_HCC_2.raw
False	Unambiguous	IonTrap	CID	MS2	0		100	1152.53149414063	1152.53149414063	1	14.7981516666667	1462	Depleted_Plasma_HCC_2.raw
False	Unambiguous	FourierTransform	HCD	MS2	0		200	1152.53149414063	2304.05571165125	2	14.8130033333333	1463	Depleted_Plasma_HCC_2.raw
False	Ambiguous	FourierTransform	HCD	MS2	0		200	1152.53149414063	3455.57992916188	3	14.8130033333333	1463	Depleted_Plasma_HCC_2.raw
False	Unambiguous	IonTrap	CID	MS2	0	27.63689	100	931.414916992188	931.414916992188	1	14.8272533333333	1465	Depleted_Plasma_HCC_2.raw
False	None	FourierTransform	HCD	MS2	0	27.63689	200	931.414916992188	1861.82255735438	2	14.8422633333333	1466	Depleted_Plasma_HCC_2.raw
False	Unambiguous	FourierTransform	HCD	MS2	0	27.63689	200	931.414916992188	2792.23019771656	3	14.8422633333333	1466	Depleted_Plasma_HCC_2.raw
False	Unambiguous	IonTrap	CID	MS2	0		100	1158.63903808594	2316.27079954188	2	14.84772	1467	Depleted_Plasma_HCC_2.raw
False	Unambiguous	IonTrap	CID	MS2	0		100	1158.63903808594	3473.90256099781	3	14.84772	1467	Depleted_Plasma_HCC_2.raw
False	None	FourierTransform	HCD	MS2	0		200	1158.63903808594	2316.27079954188	2	14.8625283333333	1468	Depleted_Plasma_HCC_2.raw
False	None	FourierTransform	HCD	MS2	0		200	1158.63903808594	3473.90256099781	3	14.8625283333333	1468	Depleted_Plasma_HCC_2.raw
False	None	IonTrap	CID	MS2	0	0	100	949.376098632813	949.376098632813	1	14.8680816666667	1469	Depleted_Plasma_HCC_2.raw
False	None	FourierTransform	HCD	MS2	0	0	200	949.376098632813	2846.11374263844	3	14.883115	1470	Depleted_Plasma_HCC_2.raw
False	None	FourierTransform	HCD	MS2	0	0	200	949.376098632813	1897.74492063563	2	14.883115	1470	Depleted_Plasma_HCC_2.raw
False	Unambiguous	IonTrap	CID	MS2	0		100	1197.65869140625	1197.65869140625	1	14.888505	1471	Depleted_Plasma_HCC_2.raw
False	None	FourierTransform	HCD	MS2	0		200	1197.65869140625	2394.3101061825	2	14.903275	1472	Depleted_Plasma_HCC_2.raw
False	Unambiguous	FourierTransform	HCD	MS2	0		200	1197.65869140625	3590.96152095875	3	14.903275	1472	Depleted_Plasma_HCC_2.raw
False	Unambiguous	IonTrap	CID	MS2	0		100	1256.52270507813	2512.03813352625	2	14.908665	1473	Depleted_Plasma_HCC_2.raw
False	Unambiguous	IonTrap	CID	MS2	0		100	1256.52270507813	3767.55356197438	3	14.908665	1473	Depleted_Plasma_HCC_2.raw
False	None	FourierTransform	HCD	MS2	0		200	1256.52270507813	2512.03813352625	2	14.9234666666667	1474	Depleted_Plasma_HCC_2.raw
False	None	FourierTransform	HCD	MS2	0		200	1256.52270507813	3767.55356197438	3	14.9234666666667	1474	Depleted_Plasma_HCC_2.raw
False	None	IonTrap	CID	MS2	0	53.52101	100	1276.48559570313	2551.96391477625	2	14.9384366666667	1476	Depleted_Plasma_HCC_2.raw
False	None	IonTrap	CID	MS2	0	53.52101	100	1276.48559570313	3827.44223384938	3	14.9384366666667	1476	Depleted_Plasma_HCC_2.raw
False	None	FourierTransform	HCD	MS2	0	53.52101	200	1276.48559570313	3827.44223384938	3	14.95425	1477	Depleted_Plasma_HCC_2.raw
False	None	FourierTransform	HCD	MS2	0	53.52101	200	1276.48559570313	2551.96391477625	2	14.95425	1477	Depleted_Plasma_HCC_2.raw
False	None	IonTrap	CID	MS2	0	69.45993	100	890.234375	890.234375	1	14.9597466666667	1478	Depleted_Plasma_HCC_2.raw
False	None	FourierTransform	HCD	MS2	0	69.45993	200	890.234375	890.234375	1	14.9747266666667	1479	Depleted_Plasma_HCC_2.raw
False	None	IonTrap	CID	MS2	0	12.39264	100	920.3125	920.3125	1	14.9801783333333	1480	Depleted_Plasma_HCC_2.raw
False	None	FourierTransform	HCD	MS2	0	12.39264	200	920.3125	920.3125	1	14.9952016666667	1481	Depleted_Plasma_HCC_2.raw
False	None	IonTrap	CID	MS2	0	84.33017	100	909.261047363281	909.261047363281	1	15.0006483333333	1482	Depleted_Plasma_HCC_2.raw
False	None	FourierTransform	HCD	MS2	0	84.33017	200	909.261047363281	1817.51481809656	2	15.0156166666667	1483	Depleted_Plasma_HCC_2.raw
False	None	FourierTransform	HCD	MS2	0	84.33017	200	909.261047363281	2725.76858882984	3	15.0156166666667	1483	Depleted_Plasma_HCC_2.raw
False	Unambiguous	IonTrap	CID	MS2	0	0	100	1135.45520019531	1135.45520019531	1	15.0210383333333	1484	Depleted_Plasma_HCC_2.raw
False	None	FourierTransform	HCD	MS2	0	0	200	1135.45520019531	1135.45520019531	1	15.036015	1485	Depleted_Plasma_HCC_2.raw
False	None	IonTrap	CID	MS2	0	82.83497	100	1130.9375	1130.9375	1	15.05024	1487	Depleted_Plasma_HCC_2.raw
False	Unambiguous	FourierTransform	HCD	MS2	0	82.83497	200	1130.9375	3390.79794674	3	15.0651016666667	1488	Depleted_Plasma_HCC_2.raw
False	None	FourierTransform	HCD	MS2	0	82.83497	200	1130.9375	2260.86772337	2	15.0651016666667	1488	Depleted_Plasma_HCC_2.raw
False	None	IonTrap	CID	MS2	0	11.6771	100	920.313659667969	920.313659667969	1	15.0706	1489	Depleted_Plasma_HCC_2.raw
False	None	FourierTransform	HCD	MS2	0	11.6771	200	920.313659667969	920.313659667969	1	15.0855983333333	1490	Depleted_Plasma_HCC_2.raw
False	Unambiguous	IonTrap	CID	MS2	0		100	1232.49340820313	1232.49340820313	1	15.0909883333333	1491	Depleted_Plasma_HCC_2.raw
False	None	FourierTransform	HCD	MS2	0		200	1232.49340820313	1232.49340820313	1	15.1057916666667	1492	Depleted_Plasma_HCC_2.raw
False	Unambiguous	IonTrap	CID	MS2	0		100	1014.57501220703	1014.57501220703	1	15.1112166666667	1493	Depleted_Plasma_HCC_2.raw
False	Unambiguous	FourierTransform	HCD	MS2	0		200	1014.57501220703	2028.14274778406	2	15.126135	1494	Depleted_Plasma_HCC_2.raw
False	Ambiguous	FourierTransform	HCD	MS2	0		200	1014.57501220703	3041.71048336109	3	15.126135	1494	Depleted_Plasma_HCC_2.raw
False	Unambiguous	IonTrap	CID	MS2	0	0	100	1028.46813964844	1028.46813964844	1	15.1315566666667	1495	Depleted_Plasma_HCC_2.raw
False	None	FourierTransform	HCD	MS2	0	0	200	1028.46813964844	2055.92900266688	2	15.1465083333333	1496	Depleted_Plasma_HCC_2.raw
False	None	FourierTransform	HCD	MS2	0	0	200	1028.46813964844	3083.38986568531	3	15.1465083333333	1496	Depleted_Plasma_HCC_2.raw
False	Unambiguous	IonTrap	CID	MS2	0	61.54185	100	1203.46569824219	1203.46569824219	1	15.1606783333333	1498	Depleted_Plasma_HCC_2.raw
False	None	FourierTransform	HCD	MS2	0	61.54185	200	1203.46569824219	2405.92411985438	2	15.1754633333333	1499	Depleted_Plasma_HCC_2.raw
False	None	FourierTransform	HCD	MS2	0	61.54185	200	1203.46569824219	3608.38254146656	3	15.1754633333333	1499	Depleted_Plasma_HCC_2.raw
False	None	IonTrap	CID	MS2	0	76.33106	100	1128.92077636719	1128.92077636719	1	15.1809316666667	1500	Depleted_Plasma_HCC_2.raw
False	None	FourierTransform	HCD	MS2	0	76.33106	200	1128.92077636719	2256.83427610438	2	15.1957883333333	1501	Depleted_Plasma_HCC_2.raw
False	None	FourierTransform	HCD	MS2	0	76.33106	200	1128.92077636719	3384.74777584156	3	15.1957883333333	1501	Depleted_Plasma_HCC_2.raw
False	None	IonTrap	CID	MS2	0	0	100	980.280700683594	980.280700683594	1	15.2012566666667	1502	Depleted_Plasma_HCC_2.raw
False	None	FourierTransform	HCD	MS2	0	0	200	980.280700683594	980.280700683594	1	15.2163516666667	1503	Depleted_Plasma_HCC_2.raw
False	None	IonTrap	CID	MS2	0	60.25675	100	829.267456054688	829.267456054688	1	15.2218316666667	1504	Depleted_Plasma_HCC_2.raw
False	None	FourierTransform	HCD	MS2	0	60.25675	200	829.267456054688	1657.52763547938	2	15.2368733333333	1505	Depleted_Plasma_HCC_2.raw
False	None	FourierTransform	HCD	MS2	0	60.25675	200	829.267456054688	2485.78781490406	3	15.2368733333333	1505	Depleted_Plasma_HCC_2.raw
False	Unambiguous	IonTrap	CID	MS2	0		100	1218.38354492188	3653.13608150563	3	15.2422633333333	1506	Depleted_Plasma_HCC_2.raw
False	None	IonTrap	CID	MS2	0		100	1218.38354492188	2435.75981321375	2	15.2422633333333	1506	Depleted_Plasma_HCC_2.raw
False	None	FourierTransform	HCD	MS2	0		200	1218.38354492188	2435.75981321375	2	15.25706	1507	Depleted_Plasma_HCC_2.raw
False	None	FourierTransform	HCD	MS2	0		200	1218.38354492188	3653.13608150563	3	15.25706	1507	Depleted_Plasma_HCC_2.raw
False	None	IonTrap	CID	MS2	0	72.32713	100	846.295043945313	846.295043945313	1	15.2712883333333	1509	Depleted_Plasma_HCC_2.raw
False	None	FourierTransform	HCD	MS2	0	72.32713	200	846.295043945313	1691.58281126063	2	15.2874183333333	1510	Depleted_Plasma_HCC_2.raw
False	None	FourierTransform	HCD	MS2	0	72.32713	200	846.295043945313	2536.87057857594	3	15.2874183333333	1510	Depleted_Plasma_HCC_2.raw
False	Ambiguous	IonTrap	CID	MS2	0	68.93901	100	804.450500488281	804.450500488281	1	15.2929533333333	1511	Depleted_Plasma_HCC_2.raw
False	Unambiguous	FourierTransform	HCD	MS2	0	68.93901	200	804.450500488281	1607.89372434656	2	15.3080083333333	1512	Depleted_Plasma_HCC_2.raw
False	None	FourierTransform	HCD	MS2	0	68.93901	200	804.450500488281	2411.33694820484	3	15.3080083333333	1512	Depleted_Plasma_HCC_2.raw
False	None	IonTrap	CID	MS2	0	35.23189	100	1281.28723144531	1281.28723144531	1	15.3134	1513	Depleted_Plasma_HCC_2.raw
False	None	FourierTransform	HCD	MS2	0	35.23189	200	1281.28723144531	3841.84714107594	3	15.3282016666667	1514	Depleted_Plasma_HCC_2.raw
False	None	FourierTransform	HCD	MS2	0	35.23189	200	1281.28723144531	2561.56718626063	2	15.3282016666667	1514	Depleted_Plasma_HCC_2.raw
False	Unambiguous	IonTrap	CID	MS2	0		100	1332.52368164063	2664.04008665125	2	15.333595	1515	Depleted_Plasma_HCC_2.raw
False	None	IonTrap	CID	MS2	0		100	1332.52368164063	3995.55649166188	3	15.333595	1515	Depleted_Plasma_HCC_2.raw
False	None	FourierTransform	HCD	MS2	0		200	1332.52368164063	2664.04008665125	2	15.3483066666667	1516	Depleted_Plasma_HCC_2.raw
False	None	FourierTransform	HCD	MS2	0		200	1332.52368164063	3995.55649166188	3	15.3483066666667	1516	Depleted_Plasma_HCC_2.raw
False	None	IonTrap	CID	MS2	0	47.88927	100	1009.74645996094	1009.74645996094	1	15.3537316666667	1517	Depleted_Plasma_HCC_2.raw
False	None	FourierTransform	HCD	MS2	0	47.88927	200	1009.74645996094	1009.74645996094	1	15.3686966666667	1518	Depleted_Plasma_HCC_2.raw
False	None	IonTrap	CID	MS2	0	17.17986	100	1047.89489746094	2094.78251829188	2	15.3829716666667	1520	Depleted_Plasma_HCC_2.raw
False	None	FourierTransform	HCD	MS2	0	17.17986	200	1047.89489746094	2094.78251829188	2	15.3989216666667	1521	Depleted_Plasma_HCC_2.raw
False	None	IonTrap	CID	MS2	0	62.53267	100	1201.3876953125	1201.3876953125	1	15.40436	1522	Depleted_Plasma_HCC_2.raw
False	None	FourierTransform	HCD	MS2	0	62.53267	200	1201.3876953125	3602.1485326775	3	15.4191233333333	1523	Depleted_Plasma_HCC_2.raw
False	None	FourierTransform	HCD	MS2	0	62.53267	200	1201.3876953125	2401.768113995	2	15.4191233333333	1523	Depleted_Plasma_HCC_2.raw
False	None	IonTrap	CID	MS2	0	0	100	1142.91845703125	1142.91845703125	1	15.424535	1524	Depleted_Plasma_HCC_2.raw
False	None	FourierTransform	HCD	MS2	0	0	200	1142.91845703125	2284.8296374325	2	15.4394	1525	Depleted_Plasma_HCC_2.raw
False	None	FourierTransform	HCD	MS2	0	0	200	1142.91845703125	3426.74081783375	3	15.4394	1525	Depleted_Plasma_HCC_2.raw
False	None	IonTrap	CID	MS2	0	58.91872	100	1004.29949951172	1004.29949951172	1	15.4448216666667	1526	Depleted_Plasma_HCC_2.raw
False	None	FourierTransform	HCD	MS2	0	58.91872	200	1004.29949951172	2007.59172239344	2	15.4597133333333	1527	Depleted_Plasma_HCC_2.raw
False	None	FourierTransform	HCD	MS2	0	58.91872	200	1004.29949951172	3010.88394527516	3	15.4597133333333	1527	Depleted_Plasma_HCC_2.raw
False	Unambiguous	IonTrap	CID	MS2	0	69.56776	100	998.526062011719	998.526062011719	1	15.4651433333333	1528	Depleted_Plasma_HCC_2.raw
False	None	FourierTransform	HCD	MS2	0	69.56776	200	998.526062011719	2993.56363277516	3	15.4801266666667	1529	Depleted_Plasma_HCC_2.raw
False	None	FourierTransform	HCD	MS2	0	69.56776	200	998.526062011719	1996.04484739344	2	15.4801266666667	1529	Depleted_Plasma_HCC_2.raw
False	Unambiguous	IonTrap	CID	MS2	0	0	100	917.499633789063	917.499633789063	1	15.4954516666667	1531	Depleted_Plasma_HCC_2.raw
False	None	FourierTransform	HCD	MS2	0	0	200	917.499633789063	2750.48434810719	3	15.5104466666667	1532	Depleted_Plasma_HCC_2.raw
False	None	FourierTransform	HCD	MS2	0	0	200	917.499633789063	1833.99199094813	2	15.5104466666667	1532	Depleted_Plasma_HCC_2.raw
False	None	IonTrap	CID	MS2	0		100	1396.42138671875	2791.8354968075	2	15.5158766666667	1533	Depleted_Plasma_HCC_2.raw
False	Unambiguous	IonTrap	CID	MS2	0		100	1396.42138671875	4187.24960689625	3	15.5158766666667	1533	Depleted_Plasma_HCC_2.raw
False	None	FourierTransform	HCD	MS2	0		200	1396.42138671875	2791.8354968075	2	15.530535	1534	Depleted_Plasma_HCC_2.raw
False	None	FourierTransform	HCD	MS2	0		200	1396.42138671875	4187.24960689625	3	15.530535	1534	Depleted_Plasma_HCC_2.raw
False	None	IonTrap	CID	MS2	0		100	959.298583984375	959.298583984375	1	15.5359916666667	1535	Depleted_Plasma_HCC_2.raw
False	None	IonTrap	CID	MS2	0		100	1121.29162597656	1121.29162597656	1	15.5565266666667	1537	Depleted_Plasma_HCC_2.raw
False	None	FourierTransform	HCD	MS2	0		200	1121.29162597656	2241.57597532313	2	15.5713583333333	1538	Depleted_Plasma_HCC_2.raw
False	Ambiguous	FourierTransform	HCD	MS2	0		200	1121.29162597656	3361.86032466969	3	15.5713583333333	1538	Depleted_Plasma_HCC_2.raw
False	Ambiguous	IonTrap	CID	MS2	0	68.14046	100	893.500549316406	893.500549316406	1	15.5768133333333	1539	Depleted_Plasma_HCC_2.raw
False	None	FourierTransform	HCD	MS2	0	68.14046	200	893.500549316406	2678.48709468922	3	15.59184	1540	Depleted_Plasma_HCC_2.raw
False	None	FourierTransform	HCD	MS2	0	68.14046	200	893.500549316406	1785.99382200281	2	15.59184	1540	Depleted_Plasma_HCC_2.raw
False	None	IonTrap	CID	MS2	0	17.50528	100	906.262084960938	906.262084960938	1	15.6074483333333	1542	Depleted_Plasma_HCC_2.raw
False	None	FourierTransform	HCD	MS2	0	17.50528	200	906.262084960938	906.262084960938	1	15.6224533333333	1543	Depleted_Plasma_HCC_2.raw
False	None	IonTrap	CID	MS2	0	0	100	1275.98571777344	2550.96415891688	2	15.6278966666667	1544	Depleted_Plasma_HCC_2.raw
[truncated: 21,612 more rows]
