# Supplementary material for: GlypNirO: An automated workflow for quantitative N- and O-linked glycoproteomic data analysis
Source: Beilstein J Org Chem. 2020 Sep 1;16:2127–35. doi: 10.3762/bjoc.16.180 (PMC7476601; doi:10.3762/bjoc.16.180)
Supplement: File 1 — Supplementary Tables S1–S42. [file Beilstein_J_Org_Chem-16-2127-s001.zip › Supplementary Table S27 Depleted_Plasma_HCC_3_MSnSpectrumInfo.txt]

Checked	Best PSM Ambiguity	Mass Analyzer	Activation Type	MS Order	# PSMs	Isolation Interference [%]	Ion Inject Time [ms]	Precursor m/z [Da]	Precursor MH+ [Da]	Precursor Charge	RT [min]	First Scan	Spectrum File	Area
False	None	IonTrap	CID	MS2	0	35.13828	100	890.235412597656	890.235412597656	1	0.0271566666666667	2	Depleted_Plasma_HCC_3.raw
False	None	FourierTransform	HCD	MS2	0	35.13828	200	890.235412597656	890.235412597656	1	0.0421766666666667	3	Depleted_Plasma_HCC_3.raw
False	Unambiguous	IonTrap	CID	MS2	0		100	1108.71557617188	1108.71557617188	1	0.0475966666666667	4	Depleted_Plasma_HCC_3.raw
False	None	FourierTransform	HCD	MS2	0		200	1108.71557617188	2216.42387571375	2	0.062505	5	Depleted_Plasma_HCC_3.raw
False	None	FourierTransform	HCD	MS2	0		200	1108.71557617188	3324.13217525563	3	0.062505	5	Depleted_Plasma_HCC_3.raw
False	None	IonTrap	CID	MS2	0	57.18592	100	987.687622070313	987.687622070313	1	0.0679416666666667	6	Depleted_Plasma_HCC_3.raw
False	Unambiguous	IonTrap	CID	MS2	0		100	1044.73596191406	1044.73596191406	1	0.088295	8	Depleted_Plasma_HCC_3.raw
False	None	FourierTransform	HCD	MS2	0		200	1044.73596191406	2088.46464719813	2	0.103226666666667	9	Depleted_Plasma_HCC_3.raw
False	None	FourierTransform	HCD	MS2	0		200	1044.73596191406	3132.19333248219	3	0.103226666666667	9	Depleted_Plasma_HCC_3.raw
False	None	IonTrap	CID	MS2	0		100	926.701721191406	926.701721191406	1	0.108673333333333	10	Depleted_Plasma_HCC_3.raw
False	None	FourierTransform	HCD	MS2	0		200	926.701721191406	926.701721191406	1	0.12363	11	Depleted_Plasma_HCC_3.raw
False	None	IonTrap	CID	MS2	0	74.99739	100	835.239868164063	835.239868164063	1	0.13879	13	Depleted_Plasma_HCC_3.raw
False	None	FourierTransform	HCD	MS2	0	74.99739	200	835.239868164063	835.239868164063	1	0.15386	14	Depleted_Plasma_HCC_3.raw
False	None	IonTrap	CID	MS2	0	83.52022	100	830.26708984375	830.26708984375	1	0.159343333333333	15	Depleted_Plasma_HCC_3.raw
False	None	IonTrap	CID	MS2	0	45.68208	100	907.260986328125	907.260986328125	1	0.179895	17	Depleted_Plasma_HCC_3.raw
False	None	FourierTransform	HCD	MS2	0	45.68208	200	907.260986328125	907.260986328125	1	0.19501	18	Depleted_Plasma_HCC_3.raw
False	Ambiguous	IonTrap	CID	MS2	0		100	1537.73120117188	3074.45512571375	2	0.200366666666667	19	Depleted_Plasma_HCC_3.raw
False	Unambiguous	IonTrap	CID	MS2	0		100	1537.73120117188	4611.17905025563	3	0.200366666666667	19	Depleted_Plasma_HCC_3.raw
False	None	FourierTransform	HCD	MS2	0		200	1537.73120117188	3074.45512571375	2	0.214968333333333	20	Depleted_Plasma_HCC_3.raw
False	None	FourierTransform	HCD	MS2	0		200	1537.73120117188	4611.17905025563	3	0.214968333333333	20	Depleted_Plasma_HCC_3.raw
False	Ambiguous	IonTrap	CID	MS2	0		100	1024.81005859375	3072.41562252125	3	0.22039	21	Depleted_Plasma_HCC_3.raw
False	None	IonTrap	CID	MS2	0		100	1024.81005859375	2048.6128405575	2	0.22039	21	Depleted_Plasma_HCC_3.raw
False	None	FourierTransform	HCD	MS2	0		200	1024.81005859375	2048.6128405575	2	0.235278333333333	22	Depleted_Plasma_HCC_3.raw
False	Ambiguous	FourierTransform	HCD	MS2	0		200	1024.81005859375	3072.41562252125	3	0.235278333333333	22	Depleted_Plasma_HCC_3.raw
False	None	IonTrap	CID	MS2	0	29.15915	100	903.288269042969	903.288269042969	1	0.249363333333333	24	Depleted_Plasma_HCC_3.raw
False	None	FourierTransform	HCD	MS2	0	29.15915	200	903.288269042969	903.288269042969	1	0.264368333333333	25	Depleted_Plasma_HCC_3.raw
False	None	IonTrap	CID	MS2	0	76.09069	100	921.316467285156	921.316467285156	1	0.269823333333333	26	Depleted_Plasma_HCC_3.raw
False	None	FourierTransform	HCD	MS2	0	76.09069	200	921.316467285156	1841.62565794031	2	0.284843333333333	27	Depleted_Plasma_HCC_3.raw
False	None	FourierTransform	HCD	MS2	0	76.09069	200	921.316467285156	2761.93484859547	3	0.284843333333333	27	Depleted_Plasma_HCC_3.raw
False	None	IonTrap	CID	MS2	0	68.34805	100	1127.82202148438	1127.82202148438	1	0.290265	28	Depleted_Plasma_HCC_3.raw
False	None	FourierTransform	HCD	MS2	0	68.34805	200	1127.82202148438	2254.63676633875	2	0.305118333333333	29	Depleted_Plasma_HCC_3.raw
False	None	FourierTransform	HCD	MS2	0	68.34805	200	1127.82202148438	3381.45151119313	3	0.305118333333333	29	Depleted_Plasma_HCC_3.raw
False	None	IonTrap	CID	MS2	0	0	100	1074.76879882813	1074.76879882813	1	0.31054	30	Depleted_Plasma_HCC_3.raw
False	None	FourierTransform	HCD	MS2	0	0	200	1074.76879882813	2148.53032102625	2	0.325441666666667	31	Depleted_Plasma_HCC_3.raw
False	None	FourierTransform	HCD	MS2	0	0	200	1074.76879882813	3222.29184322438	3	0.325441666666667	31	Depleted_Plasma_HCC_3.raw
False	Ambiguous	IonTrap	CID	MS2	0	50.49426	100	1246.59338378906	1246.59338378906	1	0.330831666666667	32	Depleted_Plasma_HCC_3.raw
False	Unambiguous	FourierTransform	HCD	MS2	0	50.49426	200	1246.59338378906	2492.17949094813	2	0.34557	33	Depleted_Plasma_HCC_3.raw
False	Unambiguous	FourierTransform	HCD	MS2	0	50.49426	200	1246.59338378906	3737.76559810719	3	0.34557	33	Depleted_Plasma_HCC_3.raw
False	Unambiguous	IonTrap	CID	MS2	0	44.38697	100	1331.76867675781	1331.76867675781	1	0.356731666666667	35	Depleted_Plasma_HCC_3.raw
False	None	FourierTransform	HCD	MS2	0	44.38697	200	1331.76867675781	1331.76867675781	1	0.372628333333333	36	Depleted_Plasma_HCC_3.raw
False	Unambiguous	IonTrap	CID	MS2	0	87.33137	100	1429.7412109375	1429.7412109375	1	0.378011666666667	37	Depleted_Plasma_HCC_3.raw
False	Unambiguous	FourierTransform	HCD	MS2	0	87.33137	200	1429.7412109375	4287.2090795525	3	0.392643333333333	38	Depleted_Plasma_HCC_3.raw
False	Unambiguous	FourierTransform	HCD	MS2	0	87.33137	200	1429.7412109375	2858.475145245	2	0.392643333333333	38	Depleted_Plasma_HCC_3.raw
False	Unambiguous	IonTrap	CID	MS2	0	83.35221	100	1270.8291015625	1270.8291015625	1	0.398033333333333	39	Depleted_Plasma_HCC_3.raw
False	Unambiguous	FourierTransform	HCD	MS2	0	83.35221	200	1270.8291015625	3810.4727514275	3	0.41282	40	Depleted_Plasma_HCC_3.raw
False	None	FourierTransform	HCD	MS2	0	83.35221	200	1270.8291015625	2540.650926495	2	0.41282	40	Depleted_Plasma_HCC_3.raw
False	None	IonTrap	CID	MS2	0	85.99202	100	865.888305664063	865.888305664063	1	0.418275	41	Depleted_Plasma_HCC_3.raw
False	Unambiguous	FourierTransform	HCD	MS2	0	85.99202	200	865.888305664063	1730.76933469813	2	0.433283333333333	42	Depleted_Plasma_HCC_3.raw
False	None	FourierTransform	HCD	MS2	0	85.99202	200	865.888305664063	2595.65036373219	3	0.433283333333333	42	Depleted_Plasma_HCC_3.raw
False	None	IonTrap	CID	MS2	0	77.52477	100	936.729797363281	1872.45231809656	2	0.43873	43	Depleted_Plasma_HCC_3.raw
False	Unambiguous	IonTrap	CID	MS2	0	77.52477	100	936.729797363281	2808.17483882984	3	0.43873	43	Depleted_Plasma_HCC_3.raw
False	None	FourierTransform	HCD	MS2	0	77.52477	200	936.729797363281	1872.45231809656	2	0.453738333333333	44	Depleted_Plasma_HCC_3.raw
False	None	FourierTransform	HCD	MS2	0	77.52477	200	936.729797363281	2808.17483882984	3	0.453738333333333	44	Depleted_Plasma_HCC_3.raw
False	None	IonTrap	CID	MS2	0	90.96913	100	823.754272460938	823.754272460938	1	0.468136666666667	46	Depleted_Plasma_HCC_3.raw
False	None	FourierTransform	HCD	MS2	0	90.96913	200	823.754272460938	1646.50126829188	2	0.484293333333333	47	Depleted_Plasma_HCC_3.raw
False	None	FourierTransform	HCD	MS2	0	90.96913	200	823.754272460938	2469.24826412281	3	0.484293333333333	47	Depleted_Plasma_HCC_3.raw
False	None	IonTrap	CID	MS2	0	45.83408	100	1058.31591796875	3172.93320064625	3	0.489761666666667	48	Depleted_Plasma_HCC_3.raw
False	None	IonTrap	CID	MS2	0	45.83408	100	1058.31591796875	2115.6245593075	2	0.489761666666667	48	Depleted_Plasma_HCC_3.raw
False	None	FourierTransform	HCD	MS2	0	45.83408	200	1058.31591796875	2115.6245593075	2	0.504631666666667	49	Depleted_Plasma_HCC_3.raw
False	None	FourierTransform	HCD	MS2	0	45.83408	200	1058.31591796875	3172.93320064625	3	0.504631666666667	49	Depleted_Plasma_HCC_3.raw
False	None	IonTrap	CID	MS2	0		100	1004.26574707031	2007.52421751063	2	0.510056666666667	50	Depleted_Plasma_HCC_3.raw
False	Ambiguous	IonTrap	CID	MS2	0		100	1004.26574707031	3010.78268795094	3	0.510056666666667	50	Depleted_Plasma_HCC_3.raw
False	None	FourierTransform	HCD	MS2	0		200	1004.26574707031	2007.52421751063	2	0.525068333333333	51	Depleted_Plasma_HCC_3.raw
False	None	FourierTransform	HCD	MS2	0		200	1004.26574707031	3010.78268795094	3	0.525068333333333	51	Depleted_Plasma_HCC_3.raw
False	None	IonTrap	CID	MS2	0		100	1095.24230957031	1095.24230957031	1	0.530485	52	Depleted_Plasma_HCC_3.raw
False	None	FourierTransform	HCD	MS2	0		200	1095.24230957031	2189.47734251063	2	0.545441666666667	53	Depleted_Plasma_HCC_3.raw
False	None	FourierTransform	HCD	MS2	0		200	1095.24230957031	3283.71237545094	3	0.545441666666667	53	Depleted_Plasma_HCC_3.raw
False	Unambiguous	IonTrap	CID	MS2	0		100	1171.27758789063	3511.81821041188	3	0.550843333333333	54	Depleted_Plasma_HCC_3.raw
False	None	IonTrap	CID	MS2	0		100	1171.27758789063	2341.54789915125	2	0.550843333333333	54	Depleted_Plasma_HCC_3.raw
False	None	FourierTransform	HCD	MS2	0		200	1171.27758789063	2341.54789915125	2	0.56572	55	Depleted_Plasma_HCC_3.raw
False	Unambiguous	FourierTransform	HCD	MS2	0		200	1171.27758789063	3511.81821041188	3	0.56572	55	Depleted_Plasma_HCC_3.raw
False	None	IonTrap	CID	MS2	0	55.8697	100	1114.87573242188	1114.87573242188	1	0.57922	57	Depleted_Plasma_HCC_3.raw
False	None	FourierTransform	HCD	MS2	0	55.8697	200	1114.87573242188	1114.87573242188	1	0.595133333333333	58	Depleted_Plasma_HCC_3.raw
False	None	IonTrap	CID	MS2	0	45.36351	100	1189.87646484375	2378.7456530575	2	0.600571666666667	59	Depleted_Plasma_HCC_3.raw
False	Unambiguous	IonTrap	CID	MS2	0	45.36351	100	1189.87646484375	3567.61484127125	3	0.600571666666667	59	Depleted_Plasma_HCC_3.raw
False	None	FourierTransform	HCD	MS2	0	45.36351	200	1189.87646484375	1189.87646484375	1	0.61535	60	Depleted_Plasma_HCC_3.raw
False	None	IonTrap	CID	MS2	0	51.5913	100	1192.84924316406	1192.84924316406	1	0.620738333333333	61	Depleted_Plasma_HCC_3.raw
False	None	FourierTransform	HCD	MS2	0	51.5913	200	1192.84924316406	1192.84924316406	1	0.635615	62	Depleted_Plasma_HCC_3.raw
False	None	IonTrap	CID	MS2	0	77.9506	100	815.217163085938	2443.63693599781	3	0.641085	63	Depleted_Plasma_HCC_3.raw
False	None	IonTrap	CID	MS2	0	77.9506	100	815.217163085938	1629.42704954188	2	0.641085	63	Depleted_Plasma_HCC_3.raw
False	None	FourierTransform	HCD	MS2	0	77.9506	200	815.217163085938	1629.42704954188	2	0.656145	64	Depleted_Plasma_HCC_3.raw
False	None	FourierTransform	HCD	MS2	0	77.9506	200	815.217163085938	2443.63693599781	3	0.656145	64	Depleted_Plasma_HCC_3.raw
False	None	IonTrap	CID	MS2	0	36.93152	100	1035.89929199219	1035.89929199219	1	0.661573333333333	65	Depleted_Plasma_HCC_3.raw
False	None	FourierTransform	HCD	MS2	0	36.93152	200	1035.89929199219	1035.89929199219	1	0.676545	66	Depleted_Plasma_HCC_3.raw
False	Ambiguous	IonTrap	CID	MS2	0	75.33383	100	807.402893066406	1613.79850950281	2	0.68988	68	Depleted_Plasma_HCC_3.raw
False	Unambiguous	IonTrap	CID	MS2	0	75.33383	100	807.402893066406	2420.19412593922	3	0.68988	68	Depleted_Plasma_HCC_3.raw
False	Ambiguous	FourierTransform	HCD	MS2	0	75.33383	200	807.402893066406	1613.79850950281	2	0.704995	69	Depleted_Plasma_HCC_3.raw
False	Unambiguous	FourierTransform	HCD	MS2	0	75.33383	200	807.402893066406	2420.19412593922	3	0.704995	69	Depleted_Plasma_HCC_3.raw
False	Unambiguous	IonTrap	CID	MS2	0	0	100	1133.47351074219	1133.47351074219	1	0.710456666666667	70	Depleted_Plasma_HCC_3.raw
False	None	FourierTransform	HCD	MS2	0	0	200	1133.47351074219	2265.93974485438	2	0.725398333333333	71	Depleted_Plasma_HCC_3.raw
False	None	FourierTransform	HCD	MS2	0	0	200	1133.47351074219	3398.40597896656	3	0.725398333333333	71	Depleted_Plasma_HCC_3.raw
False	Unambiguous	IonTrap	CID	MS2	0		100	1285.5244140625	1285.5244140625	1	0.730801666666667	72	Depleted_Plasma_HCC_3.raw
False	None	FourierTransform	HCD	MS2	0		200	1285.5244140625	2570.041551495	2	0.745573333333333	73	Depleted_Plasma_HCC_3.raw
False	None	FourierTransform	HCD	MS2	0		200	1285.5244140625	3854.5586889275	3	0.745573333333333	73	Depleted_Plasma_HCC_3.raw
False	None	IonTrap	CID	MS2	0	76.14181	100	1265.01062011719	1265.01062011719	1	0.750963333333333	74	Depleted_Plasma_HCC_3.raw
False	None	FourierTransform	HCD	MS2	0	76.14181	200	1265.01062011719	2529.01396360438	2	0.765691666666667	75	Depleted_Plasma_HCC_3.raw
False	None	FourierTransform	HCD	MS2	0	76.14181	200	1265.01062011719	3793.01730709156	3	0.765691666666667	75	Depleted_Plasma_HCC_3.raw
False	Unambiguous	IonTrap	CID	MS2	0	0	100	1320.55932617188	2640.11137571375	2	0.77109	76	Depleted_Plasma_HCC_3.raw
False	Unambiguous	IonTrap	CID	MS2	0	0	100	1320.55932617188	3959.66342525563	3	0.77109	76	Depleted_Plasma_HCC_3.raw
False	None	FourierTransform	HCD	MS2	0	0	200	1320.55932617188	2640.11137571375	2	0.78584	77	Depleted_Plasma_HCC_3.raw
False	None	FourierTransform	HCD	MS2	0	0	200	1320.55932617188	3959.66342525563	3	0.78584	77	Depleted_Plasma_HCC_3.raw
False	Ambiguous	IonTrap	CID	MS2	0	49.04126	100	1239.72937011719	3717.17355709156	3	0.800163333333333	79	Depleted_Plasma_HCC_3.raw
False	Unambiguous	IonTrap	CID	MS2	0	49.04126	100	1239.72937011719	2478.45146360438	2	0.800163333333333	79	Depleted_Plasma_HCC_3.raw
False	None	FourierTransform	HCD	MS2	0	49.04126	200	1239.72937011719	2478.45146360438	2	0.815961666666667	80	Depleted_Plasma_HCC_3.raw
False	None	FourierTransform	HCD	MS2	0	49.04126	200	1239.72937011719	3717.17355709156	3	0.815961666666667	80	Depleted_Plasma_HCC_3.raw
False	Unambiguous	IonTrap	CID	MS2	0	78.63683	100	1029.43676757813	2057.86625852625	2	0.821438333333333	81	Depleted_Plasma_HCC_3.raw
False	Unambiguous	IonTrap	CID	MS2	0	78.63683	100	1029.43676757813	3086.29574947438	3	0.821438333333333	81	Depleted_Plasma_HCC_3.raw
False	None	FourierTransform	HCD	MS2	0	78.63683	200	1029.43676757813	2057.86625852625	2	0.836323333333333	82	Depleted_Plasma_HCC_3.raw
False	None	FourierTransform	HCD	MS2	0	78.63683	200	1029.43676757813	3086.29574947438	3	0.836323333333333	82	Depleted_Plasma_HCC_3.raw
False	None	IonTrap	CID	MS2	0	0	100	1296.21557617188	1296.21557617188	1	0.841713333333333	83	Depleted_Plasma_HCC_3.raw
False	None	IonTrap	CID	MS2	0	0	100	1235.42626953125	1235.42626953125	1	0.861898333333333	85	Depleted_Plasma_HCC_3.raw
False	None	FourierTransform	HCD	MS2	0	0	200	1235.42626953125	2469.8452624325	2	0.876648333333333	86	Depleted_Plasma_HCC_3.raw
False	None	FourierTransform	HCD	MS2	0	0	200	1235.42626953125	3704.26425533375	3	0.876648333333333	86	Depleted_Plasma_HCC_3.raw
False	Unambiguous	IonTrap	CID	MS2	0	76.38161	100	801.737426757813	2403.19772701344	3	0.882121666666667	87	Depleted_Plasma_HCC_3.raw
False	None	FourierTransform	HCD	MS2	0	76.38161	200	801.737426757813	2403.19772701344	3	0.897365	88	Depleted_Plasma_HCC_3.raw
False	None	IonTrap	CID	MS2	0	36.92546	100	906.261413574219	906.261413574219	1	0.912355	90	Depleted_Plasma_HCC_3.raw
False	None	FourierTransform	HCD	MS2	0	36.92546	200	906.261413574219	906.261413574219	1	0.92737	91	Depleted_Plasma_HCC_3.raw
False	None	IonTrap	CID	MS2	0	83.66691	100	846.29443359375	846.29443359375	1	0.932883333333333	92	Depleted_Plasma_HCC_3.raw
False	None	FourierTransform	HCD	MS2	0	83.66691	200	846.29443359375	1691.5815905575	2	0.947906666666667	93	Depleted_Plasma_HCC_3.raw
False	None	FourierTransform	HCD	MS2	0	83.66691	200	846.29443359375	2536.86874752125	3	0.947906666666667	93	Depleted_Plasma_HCC_3.raw
False	None	IonTrap	CID	MS2	0	59.04163	100	920.313659667969	2758.92642574391	3	0.953368333333333	94	Depleted_Plasma_HCC_3.raw
False	None	FourierTransform	HCD	MS2	0	59.04163	200	920.313659667969	2758.92642574391	3	0.968391666666667	95	Depleted_Plasma_HCC_3.raw
False	Unambiguous	IonTrap	CID	MS2	0	36.05933	100	954.987548828125	1908.96782102625	2	0.973838333333333	96	Depleted_Plasma_HCC_3.raw
False	None	IonTrap	CID	MS2	0	36.05933	100	954.987548828125	2862.94809322438	3	0.973838333333333	96	Depleted_Plasma_HCC_3.raw
False	None	FourierTransform	HCD	MS2	0	36.05933	200	954.987548828125	2862.94809322438	3	0.988791666666667	97	Depleted_Plasma_HCC_3.raw
False	Ambiguous	FourierTransform	HCD	MS2	0	36.05933	200	954.987548828125	1908.96782102625	2	0.988791666666667	97	Depleted_Plasma_HCC_3.raw
False	Unambiguous	IonTrap	CID	MS2	0	58.70296	100	1070.62194824219	1070.62194824219	1	0.994221666666667	98	Depleted_Plasma_HCC_3.raw
False	None	FourierTransform	HCD	MS2	0	58.70296	200	1070.62194824219	2140.23661985438	2	1.009135	99	Depleted_Plasma_HCC_3.raw
False	None	FourierTransform	HCD	MS2	0	58.70296	200	1070.62194824219	3209.85129146656	3	1.009135	99	Depleted_Plasma_HCC_3.raw
False	Ambiguous	IonTrap	CID	MS2	0	0	100	1017.55975341797	1017.55975341797	1	1.02302	101	Depleted_Plasma_HCC_3.raw
False	None	FourierTransform	HCD	MS2	0	0	200	1017.55975341797	2034.11223020594	2	1.03896166666667	102	Depleted_Plasma_HCC_3.raw
False	None	FourierTransform	HCD	MS2	0	0	200	1017.55975341797	3050.66470699391	3	1.03896166666667	102	Depleted_Plasma_HCC_3.raw
False	Unambiguous	IonTrap	CID	MS2	0		100	1098.54650878906	1098.54650878906	1	1.04442333333333	103	Depleted_Plasma_HCC_3.raw
False	None	FourierTransform	HCD	MS2	0		200	1098.54650878906	2196.08574094813	2	1.05926666666667	104	Depleted_Plasma_HCC_3.raw
False	Unambiguous	FourierTransform	HCD	MS2	0		200	1098.54650878906	3293.62497310719	3	1.05926666666667	104	Depleted_Plasma_HCC_3.raw
False	Unambiguous	IonTrap	CID	MS2	0	65.01263	100	958.382995605469	958.382995605469	1	1.06483166666667	105	Depleted_Plasma_HCC_3.raw
False	None	FourierTransform	HCD	MS2	0	65.01263	200	958.382995605469	2873.13443355641	3	1.07983666666667	106	Depleted_Plasma_HCC_3.raw
False	None	FourierTransform	HCD	MS2	0	65.01263	200	958.382995605469	1915.75871458094	2	1.07983666666667	106	Depleted_Plasma_HCC_3.raw
False	Unambiguous	IonTrap	CID	MS2	0	87.73286	100	925.55029296875	925.55029296875	1	1.08529166666667	107	Depleted_Plasma_HCC_3.raw
False	None	FourierTransform	HCD	MS2	0	87.73286	200	925.55029296875	1850.0933093075	2	1.10026	108	Depleted_Plasma_HCC_3.raw
False	None	FourierTransform	HCD	MS2	0	87.73286	200	925.55029296875	2774.63632564625	3	1.10026	108	Depleted_Plasma_HCC_3.raw
False	Ambiguous	IonTrap	CID	MS2	0		100	1063.4814453125	1063.4814453125	1	1.10568833333333	109	Depleted_Plasma_HCC_3.raw
False	None	FourierTransform	HCD	MS2	0		200	1063.4814453125	2125.955613995	2	1.120605	110	Depleted_Plasma_HCC_3.raw
False	Unambiguous	FourierTransform	HCD	MS2	0		200	1063.4814453125	3188.4297826775	3	1.120605	110	Depleted_Plasma_HCC_3.raw
False	Unambiguous	IonTrap	CID	MS2	0		100	1152.54113769531	1152.54113769531	1	1.13404666666667	112	Depleted_Plasma_HCC_3.raw
False	None	IonTrap	CID	MS2	0	88.94954	100	838.715087890625	838.715087890625	1	1.15548166666667	114	Depleted_Plasma_HCC_3.raw
False	None	FourierTransform	HCD	MS2	0	88.94954	200	838.715087890625	2514.13071041188	3	1.17050333333333	115	Depleted_Plasma_HCC_3.raw
False	None	FourierTransform	HCD	MS2	0	88.94954	200	838.715087890625	1676.42289915125	2	1.17050333333333	115	Depleted_Plasma_HCC_3.raw
False	Unambiguous	IonTrap	CID	MS2	0	61.33366	100	935.603698730469	935.603698730469	1	1.17595833333333	116	Depleted_Plasma_HCC_3.raw
False	None	FourierTransform	HCD	MS2	0	61.33366	200	935.603698730469	1870.20012083094	2	1.19097	117	Depleted_Plasma_HCC_3.raw
False	None	FourierTransform	HCD	MS2	0	61.33366	200	935.603698730469	2804.79654293141	3	1.19097	117	Depleted_Plasma_HCC_3.raw
False	Ambiguous	IonTrap	CID	MS2	0		100	1101.60241699219	1101.60241699219	1	1.19638333333333	118	Depleted_Plasma_HCC_3.raw
False	None	FourierTransform	HCD	MS2	0		200	1101.60241699219	2202.19755735438	2	1.21126166666667	119	Depleted_Plasma_HCC_3.raw
False	None	FourierTransform	HCD	MS2	0		200	1101.60241699219	3302.79269771656	3	1.21126166666667	119	Depleted_Plasma_HCC_3.raw
False	Unambiguous	IonTrap	CID	MS2	0	80.38301	100	1031.66967773438	1031.66967773438	1	1.216685	120	Depleted_Plasma_HCC_3.raw
False	None	FourierTransform	HCD	MS2	0	80.38301	200	1031.66967773438	2062.33207883875	2	1.23172666666667	121	Depleted_Plasma_HCC_3.raw
False	None	FourierTransform	HCD	MS2	0	80.38301	200	1031.66967773438	3092.99447994313	3	1.23172666666667	121	Depleted_Plasma_HCC_3.raw
False	None	IonTrap	CID	MS2	0	35.26403	100	922.311218261719	922.311218261719	1	1.24478166666667	123	Depleted_Plasma_HCC_3.raw
False	None	FourierTransform	HCD	MS2	0	35.26403	200	922.311218261719	922.311218261719	1	1.260795	124	Depleted_Plasma_HCC_3.raw
False	Unambiguous	IonTrap	CID	MS2	0		100	1024.51806640625	1024.51806640625	1	1.26626333333333	125	Depleted_Plasma_HCC_3.raw
False	None	FourierTransform	HCD	MS2	0		200	1024.51806640625	2048.0288561825	2	1.28118666666667	126	Depleted_Plasma_HCC_3.raw
False	None	FourierTransform	HCD	MS2	0		200	1024.51806640625	3071.53964595875	3	1.28118666666667	126	Depleted_Plasma_HCC_3.raw
False	Unambiguous	IonTrap	CID	MS2	0	0	100	1166.58129882813	1166.58129882813	1	1.28658833333333	127	Depleted_Plasma_HCC_3.raw
False	Unambiguous	FourierTransform	HCD	MS2	0	0	200	1166.58129882813	2332.15532102625	2	1.30143666666667	128	Depleted_Plasma_HCC_3.raw
False	Unambiguous	FourierTransform	HCD	MS2	0	0	200	1166.58129882813	3497.72934322438	3	1.30143666666667	128	Depleted_Plasma_HCC_3.raw
False	None	IonTrap	CID	MS2	0	82.36393	100	840.737365722656	840.737365722656	1	1.306915	129	Depleted_Plasma_HCC_3.raw
False	None	FourierTransform	HCD	MS2	0	82.36393	200	840.737365722656	1680.46745481531	2	1.32193833333333	130	Depleted_Plasma_HCC_3.raw
False	None	FourierTransform	HCD	MS2	0	82.36393	200	840.737365722656	2520.19754390797	3	1.32193833333333	130	Depleted_Plasma_HCC_3.raw
False	Unambiguous	IonTrap	CID	MS2	0	76.99274	100	929.602111816406	929.602111816406	1	1.32738833333333	131	Depleted_Plasma_HCC_3.raw
False	None	FourierTransform	HCD	MS2	0	76.99274	200	929.602111816406	2786.79178218922	3	1.34239666666667	132	Depleted_Plasma_HCC_3.raw
False	None	FourierTransform	HCD	MS2	0	76.99274	200	929.602111816406	1858.19694700281	2	1.34239666666667	132	Depleted_Plasma_HCC_3.raw
False	None	IonTrap	CID	MS2	0	88.98955	100	908.260131835938	908.260131835938	1	1.35501166666667	134	Depleted_Plasma_HCC_3.raw
False	None	FourierTransform	HCD	MS2	0	88.98955	200	908.260131835938	908.260131835938	1	1.37000833333333	135	Depleted_Plasma_HCC_3.raw
False	Unambiguous	IonTrap	CID	MS2	0	66.98118	100	973.634521484375	973.634521484375	1	1.37546166666667	136	Depleted_Plasma_HCC_3.raw
False	None	FourierTransform	HCD	MS2	0	66.98118	200	973.634521484375	1946.26176633875	2	1.39043666666667	137	Depleted_Plasma_HCC_3.raw
False	None	FourierTransform	HCD	MS2	0	66.98118	200	973.634521484375	2918.88901119313	3	1.39043666666667	137	Depleted_Plasma_HCC_3.raw
False	Ambiguous	IonTrap	CID	MS2	0	52.29305	100	1301.58959960938	1301.58959960938	1	1.39582666666667	138	Depleted_Plasma_HCC_3.raw
False	None	FourierTransform	HCD	MS2	0	52.29305	200	1301.58959960938	2602.17192258875	2	1.41066833333333	139	Depleted_Plasma_HCC_3.raw
False	Unambiguous	FourierTransform	HCD	MS2	0	52.29305	200	1301.58959960938	3902.75424556813	3	1.41066833333333	139	Depleted_Plasma_HCC_3.raw
False	Unambiguous	IonTrap	CID	MS2	0	70.92137	100	1137.53747558594	1137.53747558594	1	1.41608166666667	140	Depleted_Plasma_HCC_3.raw
False	None	FourierTransform	HCD	MS2	0	70.92137	200	1137.53747558594	3410.59787349781	3	1.43095833333333	141	Depleted_Plasma_HCC_3.raw
False	None	FourierTransform	HCD	MS2	0	70.92137	200	1137.53747558594	2274.06767454188	2	1.43095833333333	141	Depleted_Plasma_HCC_3.raw
False	None	IonTrap	CID	MS2	0	85.35233	100	994.220886230469	994.220886230469	1	1.43638	142	Depleted_Plasma_HCC_3.raw
False	None	FourierTransform	HCD	MS2	0	85.35233	200	994.220886230469	2980.64810543141	3	1.45132666666667	143	Depleted_Plasma_HCC_3.raw
False	None	FourierTransform	HCD	MS2	0	85.35233	200	994.220886230469	1987.43449583094	2	1.45132666666667	143	Depleted_Plasma_HCC_3.raw
False	None	IonTrap	CID	MS2	0	46.95555	100	1214.1591796875	1214.1591796875	1	1.46541333333333	145	Depleted_Plasma_HCC_3.raw
False	None	FourierTransform	HCD	MS2	0	46.95555	200	1214.1591796875	1214.1591796875	1	1.48022666666667	146	Depleted_Plasma_HCC_3.raw
False	Unambiguous	IonTrap	CID	MS2	0	0	100	1345.5234375	1345.5234375	1	1.48562333333333	147	Depleted_Plasma_HCC_3.raw
False	None	FourierTransform	HCD	MS2	0	0	200	1345.5234375	2690.03959837	2	1.50035166666667	148	Depleted_Plasma_HCC_3.raw
False	None	FourierTransform	HCD	MS2	0	0	200	1345.5234375	4034.55575924	3	1.50035166666667	148	Depleted_Plasma_HCC_3.raw
False	None	IonTrap	CID	MS2	0	52.44853	100	980.279296875	980.279296875	1	1.50578833333333	149	Depleted_Plasma_HCC_3.raw
False	None	FourierTransform	HCD	MS2	0	52.44853	200	980.279296875	980.279296875	1	1.52076166666667	150	Depleted_Plasma_HCC_3.raw
False	Unambiguous	IonTrap	CID	MS2	0	63.03542	100	1034.63513183594	1034.63513183594	1	1.52618333333333	151	Depleted_Plasma_HCC_3.raw
False	None	FourierTransform	HCD	MS2	0	63.03542	200	1034.63513183594	3101.89084224781	3	1.54112833333333	152	Depleted_Plasma_HCC_3.raw
False	None	FourierTransform	HCD	MS2	0	63.03542	200	1034.63513183594	2068.26298704188	2	1.54112833333333	152	Depleted_Plasma_HCC_3.raw
False	Unambiguous	IonTrap	CID	MS2	0		100	1116.57641601563	1116.57641601563	1	1.54654166666667	153	Depleted_Plasma_HCC_3.raw
False	None	FourierTransform	HCD	MS2	0		200	1116.57641601563	2232.14555540125	2	1.56140333333333	154	Depleted_Plasma_HCC_3.raw
False	None	FourierTransform	HCD	MS2	0		200	1116.57641601563	3347.71469478688	3	1.56140333333333	154	Depleted_Plasma_HCC_3.raw
False	None	IonTrap	CID	MS2	0	68.00169	100	906.260864257813	906.260864257813	1	1.57533666666667	156	Depleted_Plasma_HCC_3.raw
False	None	FourierTransform	HCD	MS2	0	68.00169	200	906.260864257813	1811.51445188563	2	1.59049	157	Depleted_Plasma_HCC_3.raw
False	None	FourierTransform	HCD	MS2	0	68.00169	200	906.260864257813	2716.76803951344	3	1.59049	157	Depleted_Plasma_HCC_3.raw
False	Unambiguous	IonTrap	CID	MS2	0	66.32874	100	1163.58776855469	1163.58776855469	1	1.59589166666667	158	Depleted_Plasma_HCC_3.raw
False	None	FourierTransform	HCD	MS2	0	66.32874	200	1163.58776855469	2326.16826047938	2	1.61073166666667	159	Depleted_Plasma_HCC_3.raw
False	None	FourierTransform	HCD	MS2	0	66.32874	200	1163.58776855469	3488.74875240406	3	1.61073166666667	159	Depleted_Plasma_HCC_3.raw
False	None	IonTrap	CID	MS2	0	74.58073	100	806.629516601563	806.629516601563	1	1.61621166666667	160	Depleted_Plasma_HCC_3.raw
False	None	FourierTransform	HCD	MS2	0	74.58073	200	806.629516601563	2417.87399654469	3	1.63127333333333	161	Depleted_Plasma_HCC_3.raw
False	None	FourierTransform	HCD	MS2	0	74.58073	200	806.629516601563	1612.25175657313	2	1.63127333333333	161	Depleted_Plasma_HCC_3.raw
False	Unambiguous	IonTrap	CID	MS2	0		100	1174.60192871094	1174.60192871094	1	1.63667666666667	162	Depleted_Plasma_HCC_3.raw
False	Ambiguous	FourierTransform	HCD	MS2	0		200	1174.60192871094	2348.19658079188	2	1.65151833333333	163	Depleted_Plasma_HCC_3.raw
False	Unambiguous	FourierTransform	HCD	MS2	0		200	1174.60192871094	3521.79123287281	3	1.65151833333333	163	Depleted_Plasma_HCC_3.raw
False	Unambiguous	IonTrap	CID	MS2	0	72.00481	100	1089.55004882813	1089.55004882813	1	1.65696	164	Depleted_Plasma_HCC_3.raw
False	None	FourierTransform	HCD	MS2	0	72.00481	200	1089.55004882813	2178.09282102625	2	1.67181666666667	165	Depleted_Plasma_HCC_3.raw
False	None	FourierTransform	HCD	MS2	0	72.00481	200	1089.55004882813	3266.63559322438	3	1.67181666666667	165	Depleted_Plasma_HCC_3.raw
False	None	IonTrap	CID	MS2	0	50.40116	100	921.314636230469	921.314636230469	1	1.68621833333333	167	Depleted_Plasma_HCC_3.raw
False	None	FourierTransform	HCD	MS2	0	50.40116	200	921.314636230469	921.314636230469	1	1.702295	168	Depleted_Plasma_HCC_3.raw
False	Unambiguous	IonTrap	CID	MS2	0	58.261	100	903.286682128906	903.286682128906	1	1.70775166666667	169	Depleted_Plasma_HCC_3.raw
False	None	FourierTransform	HCD	MS2	0	58.261	200	903.286682128906	2707.84549312672	3	1.72279333333333	170	Depleted_Plasma_HCC_3.raw
False	None	FourierTransform	HCD	MS2	0	58.261	200	903.286682128906	1805.56608762781	2	1.72279333333333	170	Depleted_Plasma_HCC_3.raw
False	Ambiguous	IonTrap	CID	MS2	0	0	100	1216.51696777344	1216.51696777344	1	1.72819333333333	171	Depleted_Plasma_HCC_3.raw
False	None	FourierTransform	HCD	MS2	0	0	200	1216.51696777344	2432.02665891688	2	1.74295666666667	172	Depleted_Plasma_HCC_3.raw
False	None	FourierTransform	HCD	MS2	0	0	200	1216.51696777344	3647.53635006031	3	1.74295666666667	172	Depleted_Plasma_HCC_3.raw
False	None	IonTrap	CID	MS2	0	78.27406	100	829.267822265625	829.267822265625	1	1.748425	173	Depleted_Plasma_HCC_3.raw
False	None	FourierTransform	HCD	MS2	0	78.27406	200	829.267822265625	1657.52836790125	2	1.76362333333333	174	Depleted_Plasma_HCC_3.raw
False	None	FourierTransform	HCD	MS2	0	78.27406	200	829.267822265625	2485.78891353688	3	1.76362333333333	174	Depleted_Plasma_HCC_3.raw
False	None	IonTrap	CID	MS2	0	85.12063	100	885.702697753906	885.702697753906	1	1.76908666666667	175	Depleted_Plasma_HCC_3.raw
False	Unambiguous	FourierTransform	HCD	MS2	0	85.12063	200	885.702697753906	2655.09354000172	3	1.784075	176	Depleted_Plasma_HCC_3.raw
False	None	FourierTransform	HCD	MS2	0	85.12063	200	885.702697753906	1770.39811887781	2	1.784075	176	Depleted_Plasma_HCC_3.raw
False	Unambiguous	IonTrap	CID	MS2	0	33.54136	100	1108.46838378906	1108.46838378906	1	1.79719	178	Depleted_Plasma_HCC_3.raw
False	None	FourierTransform	HCD	MS2	0	33.54136	200	1108.46838378906	3323.39059810719	3	1.81312666666667	179	Depleted_Plasma_HCC_3.raw
False	None	FourierTransform	HCD	MS2	0	33.54136	200	1108.46838378906	2215.92949094813	2	1.81312666666667	179	Depleted_Plasma_HCC_3.raw
False	Unambiguous	IonTrap	CID	MS2	0	48.86407	100	1027.1083984375	3079.3106420525	3	1.81855	180	Depleted_Plasma_HCC_3.raw
False	None	FourierTransform	HCD	MS2	0	48.86407	200	1027.1083984375	3079.3106420525	3	1.833485	181	Depleted_Plasma_HCC_3.raw
False	Unambiguous	IonTrap	CID	MS2	0		100	1039.59997558594	1039.59997558594	1	1.83892833333333	182	Depleted_Plasma_HCC_3.raw
False	Ambiguous	FourierTransform	HCD	MS2	0		200	1039.59997558594	2078.19267454188	2	1.85381	183	Depleted_Plasma_HCC_3.raw
False	Ambiguous	FourierTransform	HCD	MS2	0		200	1039.59997558594	3116.78537349781	3	1.85381	183	Depleted_Plasma_HCC_3.raw
False	None	IonTrap	CID	MS2	0		100	1008.75329589844	1008.75329589844	1	1.85924333333333	184	Depleted_Plasma_HCC_3.raw
False	None	FourierTransform	HCD	MS2	0		200	1008.75329589844	2016.49931516688	2	1.87419	185	Depleted_Plasma_HCC_3.raw
False	None	FourierTransform	HCD	MS2	0		200	1008.75329589844	3024.24533443531	3	1.87419	185	Depleted_Plasma_HCC_3.raw
False	Unambiguous	IonTrap	CID	MS2	0	50.59455	100	1080.57971191406	1080.57971191406	1	1.87961666666667	186	Depleted_Plasma_HCC_3.raw
False	None	FourierTransform	HCD	MS2	0	50.59455	200	1080.57971191406	3239.72458248219	3	1.89447	187	Depleted_Plasma_HCC_3.raw
False	None	FourierTransform	HCD	MS2	0	50.59455	200	1080.57971191406	2160.15214719813	2	1.89447	187	Depleted_Plasma_HCC_3.raw
False	None	IonTrap	CID	MS2	0	88.10694	100	996.33154296875	996.33154296875	1	1.90854833333333	189	Depleted_Plasma_HCC_3.raw
False	None	FourierTransform	HCD	MS2	0	88.10694	200	996.33154296875	1991.6558093075	2	1.92348166666667	190	Depleted_Plasma_HCC_3.raw
False	None	FourierTransform	HCD	MS2	0	88.10694	200	996.33154296875	2986.98007564625	3	1.92348166666667	190	Depleted_Plasma_HCC_3.raw
False	None	IonTrap	CID	MS2	0		100	1243.46960449219	2485.93193235438	2	1.92887166666667	191	Depleted_Plasma_HCC_3.raw
False	None	IonTrap	CID	MS2	0		100	1243.46960449219	3728.39426021656	3	1.92887166666667	191	Depleted_Plasma_HCC_3.raw
False	None	FourierTransform	HCD	MS2	0		200	1243.46960449219	2485.93193235438	2	1.943765	192	Depleted_Plasma_HCC_3.raw
False	None	FourierTransform	HCD	MS2	0		200	1243.46960449219	3728.39426021656	3	1.943765	192	Depleted_Plasma_HCC_3.raw
False	None	IonTrap	CID	MS2	0		100	1337.48107910156	2673.95488157313	2	1.94916166666667	193	Depleted_Plasma_HCC_3.raw
False	None	IonTrap	CID	MS2	0		100	1337.48107910156	4010.42868404469	3	1.94916166666667	193	Depleted_Plasma_HCC_3.raw
False	None	FourierTransform	HCD	MS2	0		200	1337.48107910156	2673.95488157313	2	1.96385666666667	194	Depleted_Plasma_HCC_3.raw
False	None	FourierTransform	HCD	MS2	0		200	1337.48107910156	4010.42868404469	3	1.96385666666667	194	Depleted_Plasma_HCC_3.raw
False	Unambiguous	IonTrap	CID	MS2	0		100	1342.37329101563	4025.10531978688	3	1.96924666666667	195	Depleted_Plasma_HCC_3.raw
False	None	IonTrap	CID	MS2	0		100	1342.37329101563	2683.73930540125	2	1.96924666666667	195	Depleted_Plasma_HCC_3.raw
False	None	FourierTransform	HCD	MS2	0		200	1342.37329101563	2683.73930540125	2	1.983985	196	Depleted_Plasma_HCC_3.raw
False	None	FourierTransform	HCD	MS2	0		200	1342.37329101563	4025.10531978688	3	1.983985	196	Depleted_Plasma_HCC_3.raw
False	None	IonTrap	CID	MS2	0	77.42329	100	1052.1484375	1052.1484375	1	1.98941666666667	197	Depleted_Plasma_HCC_3.raw
False	None	FourierTransform	HCD	MS2	0	77.42329	200	1052.1484375	2103.28959837	2	2.0043	198	Depleted_Plasma_HCC_3.raw
False	None	FourierTransform	HCD	MS2	0	77.42329	200	1052.1484375	3154.43075924	3	2.0043	198	Depleted_Plasma_HCC_3.raw
False	Ambiguous	IonTrap	CID	MS2	0	50.01013	100	1146.59130859375	1146.59130859375	1	2.01816166666667	200	Depleted_Plasma_HCC_3.raw
False	None	FourierTransform	HCD	MS2	0	50.01013	200	1146.59130859375	1146.59130859375	1	2.03299166666667	201	Depleted_Plasma_HCC_3.raw
False	Unambiguous	IonTrap	CID	MS2	0	45.22542	100	1097.52941894531	1097.52941894531	1	2.03840833333333	202	Depleted_Plasma_HCC_3.raw
False	None	FourierTransform	HCD	MS2	0	45.22542	200	1097.52941894531	3290.57370357594	3	2.05331833333333	203	Depleted_Plasma_HCC_3.raw
False	None	FourierTransform	HCD	MS2	0	45.22542	200	1097.52941894531	2194.05156126063	2	2.05331833333333	203	Depleted_Plasma_HCC_3.raw
False	Unambiguous	IonTrap	CID	MS2	0		100	1004.58990478516	1004.58990478516	1	2.05876333333333	204	Depleted_Plasma_HCC_3.raw
False	Unambiguous	FourierTransform	HCD	MS2	0		200	1004.58990478516	2008.17253294031	2	2.07366666666667	205	Depleted_Plasma_HCC_3.raw
False	None	FourierTransform	HCD	MS2	0		200	1004.58990478516	3011.75516109547	3	2.07366666666667	205	Depleted_Plasma_HCC_3.raw
False	None	IonTrap	CID	MS2	0		100	1076.27160644531	1076.27160644531	1	2.07909333333333	206	Depleted_Plasma_HCC_3.raw
False	None	FourierTransform	HCD	MS2	0		200	1076.27160644531	2151.53593626063	2	2.09399666666667	207	Depleted_Plasma_HCC_3.raw
False	None	FourierTransform	HCD	MS2	0		200	1076.27160644531	3226.80026607594	3	2.09399666666667	207	Depleted_Plasma_HCC_3.raw
False	None	IonTrap	CID	MS2	0		100	1161.13928222656	1161.13928222656	1	2.099405	208	Depleted_Plasma_HCC_3.raw
False	None	FourierTransform	HCD	MS2	0		200	1161.13928222656	3481.40329341969	3	2.11431166666667	209	Depleted_Plasma_HCC_3.raw
False	None	FourierTransform	HCD	MS2	0		200	1161.13928222656	2321.27128782313	2	2.11431166666667	209	Depleted_Plasma_HCC_3.raw
False	Unambiguous	IonTrap	CID	MS2	0	36.75841	100	1149.51806640625	1149.51806640625	1	2.12864333333333	211	Depleted_Plasma_HCC_3.raw
False	Unambiguous	FourierTransform	HCD	MS2	0	36.75841	200	1149.51806640625	2298.0288561825	2	2.14347166666667	212	Depleted_Plasma_HCC_3.raw
False	None	FourierTransform	HCD	MS2	0	36.75841	200	1149.51806640625	3446.53964595875	3	2.14347166666667	212	Depleted_Plasma_HCC_3.raw
False	Unambiguous	IonTrap	CID	MS2	0		100	1117.48083496094	1117.48083496094	1	2.14889	213	Depleted_Plasma_HCC_3.raw
False	None	FourierTransform	HCD	MS2	0		200	1117.48083496094	2233.95439329188	2	2.16379666666667	214	Depleted_Plasma_HCC_3.raw
False	Unambiguous	FourierTransform	HCD	MS2	0		200	1117.48083496094	3350.42795162281	3	2.16379666666667	214	Depleted_Plasma_HCC_3.raw
False	None	IonTrap	CID	MS2	0	69.75988	100	1129.15344238281	1129.15344238281	1	2.169215	215	Depleted_Plasma_HCC_3.raw
False	Unambiguous	FourierTransform	HCD	MS2	0	69.75988	200	1129.15344238281	2257.29960813563	2	2.18404333333333	216	Depleted_Plasma_HCC_3.raw
False	Unambiguous	FourierTransform	HCD	MS2	0	69.75988	200	1129.15344238281	3385.44577388844	3	2.18404333333333	216	Depleted_Plasma_HCC_3.raw
False	None	IonTrap	CID	MS2	0	78.18777	100	916.746765136719	916.746765136719	1	2.18949333333333	217	Depleted_Plasma_HCC_3.raw
False	None	FourierTransform	HCD	MS2	0	78.18777	200	916.746765136719	1832.48625364344	2	2.20455333333333	218	Depleted_Plasma_HCC_3.raw
False	None	FourierTransform	HCD	MS2	0	78.18777	200	916.746765136719	2748.22574215016	3	2.20455333333333	218	Depleted_Plasma_HCC_3.raw
False	Ambiguous	IonTrap	CID	MS2	0		100	1315.56872558594	1315.56872558594	1	2.20994333333333	219	Depleted_Plasma_HCC_3.raw
False	None	FourierTransform	HCD	MS2	0		200	1315.56872558594	1315.56872558594	1	2.22464166666667	220	Depleted_Plasma_HCC_3.raw
False	Ambiguous	IonTrap	CID	MS2	0	70.84119	100	1067.55236816406	1067.55236816406	1	2.238985	222	Depleted_Plasma_HCC_3.raw
False	None	FourierTransform	HCD	MS2	0	70.84119	200	1067.55236816406	1067.55236816406	1	2.25496166666667	223	Depleted_Plasma_HCC_3.raw
False	Unambiguous	IonTrap	CID	MS2	0		100	1166.76574707031	1166.76574707031	1	2.26037833333333	224	Depleted_Plasma_HCC_3.raw
False	None	FourierTransform	HCD	MS2	0		200	1166.76574707031	2332.52421751063	2	2.275255	225	Depleted_Plasma_HCC_3.raw
False	None	FourierTransform	HCD	MS2	0		200	1166.76574707031	3498.28268795094	3	2.275255	225	Depleted_Plasma_HCC_3.raw
False	Unambiguous	IonTrap	CID	MS2	0		100	1156.5146484375	1156.5146484375	1	2.28065833333333	226	Depleted_Plasma_HCC_3.raw
False	None	FourierTransform	HCD	MS2	0		200	1156.5146484375	2312.022020245	2	2.295575	227	Depleted_Plasma_HCC_3.raw
False	Unambiguous	FourierTransform	HCD	MS2	0		200	1156.5146484375	3467.5293920525	3	2.295575	227	Depleted_Plasma_HCC_3.raw
False	None	IonTrap	CID	MS2	0	82.51107	100	856.191284179688	856.191284179688	1	2.30102	228	Depleted_Plasma_HCC_3.raw
False	None	FourierTransform	HCD	MS2	0	82.51107	200	856.191284179688	1711.37529172938	2	2.31609666666667	229	Depleted_Plasma_HCC_3.raw
False	Unambiguous	FourierTransform	HCD	MS2	0	82.51107	200	856.191284179688	2566.55929927906	3	2.31609666666667	229	Depleted_Plasma_HCC_3.raw
False	Unambiguous	IonTrap	CID	MS2	0	55.32318	100	977.530090332031	977.530090332031	1	2.321535	230	Depleted_Plasma_HCC_3.raw
False	None	FourierTransform	HCD	MS2	0	55.32318	200	977.530090332031	1954.05290403406	2	2.33647	231	Depleted_Plasma_HCC_3.raw
False	None	FourierTransform	HCD	MS2	0	55.32318	200	977.530090332031	2930.57571773609	3	2.33647	231	Depleted_Plasma_HCC_3.raw
False	None	IonTrap	CID	MS2	0	63.52563	100	815.2177734375	815.2177734375	1	2.35121333333333	233	Depleted_Plasma_HCC_3.raw
False	None	FourierTransform	HCD	MS2	0	63.52563	200	815.2177734375	1629.428270245	2	2.367295	234	Depleted_Plasma_HCC_3.raw
False	None	FourierTransform	HCD	MS2	0	63.52563	200	815.2177734375	2443.6387670525	3	2.367295	234	Depleted_Plasma_HCC_3.raw
False	None	IonTrap	CID	MS2	0	32.63876	100	906.261291503906	906.261291503906	1	2.37274833333333	235	Depleted_Plasma_HCC_3.raw
False	None	FourierTransform	HCD	MS2	0	32.63876	200	906.261291503906	906.261291503906	1	2.387775	236	Depleted_Plasma_HCC_3.raw
False	None	IonTrap	CID	MS2	0	76.42541	100	920.313415527344	920.313415527344	1	2.39321833333333	237	Depleted_Plasma_HCC_3.raw
False	None	FourierTransform	HCD	MS2	0	76.42541	200	920.313415527344	1839.61955442469	2	2.40819333333333	238	Depleted_Plasma_HCC_3.raw
False	None	FourierTransform	HCD	MS2	0	76.42541	200	920.313415527344	2758.92569332203	3	2.40819333333333	238	Depleted_Plasma_HCC_3.raw
False	Ambiguous	IonTrap	CID	MS2	0		100	1163.57897949219	1163.57897949219	1	2.413605	239	Depleted_Plasma_HCC_3.raw
False	None	FourierTransform	HCD	MS2	0		200	1163.57897949219	1163.57897949219	1	2.42845833333333	240	Depleted_Plasma_HCC_3.raw
False	None	IonTrap	CID	MS2	0	83.30856	100	927.785461425781	927.785461425781	1	2.433905	241	Depleted_Plasma_HCC_3.raw
False	None	FourierTransform	HCD	MS2	0	83.30856	200	927.785461425781	1854.56364622156	2	2.44886166666667	242	Depleted_Plasma_HCC_3.raw
False	None	FourierTransform	HCD	MS2	0	83.30856	200	927.785461425781	2781.34183101734	3	2.44886166666667	242	Depleted_Plasma_HCC_3.raw
False	None	IonTrap	CID	MS2	0	91.49868	100	922.668151855469	922.668151855469	1	2.46298833333333	244	Depleted_Plasma_HCC_3.raw
False	None	FourierTransform	HCD	MS2	0	91.49868	200	922.668151855469	1844.32902708094	2	2.47798666666667	245	Depleted_Plasma_HCC_3.raw
False	None	FourierTransform	HCD	MS2	0	91.49868	200	922.668151855469	2765.98990230641	3	2.47798666666667	245	Depleted_Plasma_HCC_3.raw
False	Unambiguous	IonTrap	CID	MS2	0	82.06468	100	861.564270019531	861.564270019531	1	2.48344833333333	246	Depleted_Plasma_HCC_3.raw
False	None	FourierTransform	HCD	MS2	0	82.06468	200	861.564270019531	1722.12126340906	2	2.49851833333333	247	Depleted_Plasma_HCC_3.raw
False	None	FourierTransform	HCD	MS2	0	82.06468	200	861.564270019531	2582.67825679859	3	2.49851833333333	247	Depleted_Plasma_HCC_3.raw
False	Unambiguous	IonTrap	CID	MS2	0		100	1367.33239746094	4099.98263912281	3	2.50390833333333	248	Depleted_Plasma_HCC_3.raw
False	Unambiguous	IonTrap	CID	MS2	0		100	1367.33239746094	2733.65751829188	2	2.50390833333333	248	Depleted_Plasma_HCC_3.raw
False	None	FourierTransform	HCD	MS2	0		200	1367.33239746094	2733.65751829188	2	2.51858166666667	249	Depleted_Plasma_HCC_3.raw
False	Ambiguous	FourierTransform	HCD	MS2	0		200	1367.33239746094	4099.98263912281	3	2.51858166666667	249	Depleted_Plasma_HCC_3.raw
False	Unambiguous	IonTrap	CID	MS2	0	49.2021	100	1103.71447753906	1103.71447753906	1	2.524005	250	Depleted_Plasma_HCC_3.raw
False	Unambiguous	IonTrap	CID	MS2	0	75.82594	100	1064.50280761719	1064.50280761719	1	2.54432333333333	252	Depleted_Plasma_HCC_3.raw
False	None	FourierTransform	HCD	MS2	0	75.82594	200	1064.50280761719	2127.99833860438	2	2.559205	253	Depleted_Plasma_HCC_3.raw
False	None	FourierTransform	HCD	MS2	0	75.82594	200	1064.50280761719	3191.49386959156	3	2.559205	253	Depleted_Plasma_HCC_3.raw
False	Unambiguous	IonTrap	CID	MS2	0		100	1016.60052490234	1016.60052490234	1	2.57307333333333	255	Depleted_Plasma_HCC_3.raw
False	None	FourierTransform	HCD	MS2	0		200	1016.60052490234	2032.19377317469	2	2.587995	256	Depleted_Plasma_HCC_3.raw
False	None	FourierTransform	HCD	MS2	0		200	1016.60052490234	3047.78702144703	3	2.587995	256	Depleted_Plasma_HCC_3.raw
False	None	IonTrap	CID	MS2	0	76.2494	100	847.295043945313	847.295043945313	1	2.59344666666667	257	Depleted_Plasma_HCC_3.raw
False	None	FourierTransform	HCD	MS2	0	76.2494	200	847.295043945313	2539.87057857594	3	2.60851833333333	258	Depleted_Plasma_HCC_3.raw
False	None	FourierTransform	HCD	MS2	0	76.2494	200	847.295043945313	1693.58281126063	2	2.60851833333333	258	Depleted_Plasma_HCC_3.raw
False	None	IonTrap	CID	MS2	0	86.18822	100	853.750183105469	853.750183105469	1	2.613965	259	Depleted_Plasma_HCC_3.raw
False	None	FourierTransform	HCD	MS2	0	86.18822	200	853.750183105469	1706.49308958094	2	2.62897166666667	260	Depleted_Plasma_HCC_3.raw
False	Unambiguous	FourierTransform	HCD	MS2	0	86.18822	200	853.750183105469	2559.23599605641	3	2.62897166666667	260	Depleted_Plasma_HCC_3.raw
False	Ambiguous	IonTrap	CID	MS2	0		100	1143.541015625	1143.541015625	1	2.63449166666667	261	Depleted_Plasma_HCC_3.raw
False	None	FourierTransform	HCD	MS2	0		200	1143.541015625	2286.07475462	2	2.64935333333333	262	Depleted_Plasma_HCC_3.raw
False	None	FourierTransform	HCD	MS2	0		200	1143.541015625	3428.608493615	3	2.64935333333333	262	Depleted_Plasma_HCC_3.raw
False	Ambiguous	IonTrap	CID	MS2	0	88.93229	100	872.592224121094	872.592224121094	1	2.6548	263	Depleted_Plasma_HCC_3.raw
False	None	FourierTransform	HCD	MS2	0	88.93229	200	872.592224121094	1744.17717161219	2	2.669815	264	Depleted_Plasma_HCC_3.raw
False	None	FourierTransform	HCD	MS2	0	88.93229	200	872.592224121094	2615.76211910328	3	2.669815	264	Depleted_Plasma_HCC_3.raw
False	Unambiguous	IonTrap	CID	MS2	0		100	1152.46960449219	3455.39426021656	3	2.68449666666667	266	Depleted_Plasma_HCC_3.raw
False	Unambiguous	IonTrap	CID	MS2	0		100	1152.46960449219	2303.93193235438	2	2.68449666666667	266	Depleted_Plasma_HCC_3.raw
False	None	FourierTransform	HCD	MS2	0		200	1152.46960449219	2303.93193235438	2	2.69936	267	Depleted_Plasma_HCC_3.raw
False	Unambiguous	FourierTransform	HCD	MS2	0		200	1152.46960449219	3455.39426021656	3	2.69936	267	Depleted_Plasma_HCC_3.raw
False	Unambiguous	IonTrap	CID	MS2	0	66.2634	100	1058.42395019531	1058.42395019531	1	2.70478333333333	268	Depleted_Plasma_HCC_3.raw
False	None	FourierTransform	HCD	MS2	0	66.2634	200	1058.42395019531	1058.42395019531	1	2.719695	269	Depleted_Plasma_HCC_3.raw
False	Ambiguous	IonTrap	CID	MS2	0	53.86182	100	1145.60180664063	1145.60180664063	1	2.72509666666667	270	Depleted_Plasma_HCC_3.raw
False	None	FourierTransform	HCD	MS2	0	53.86182	200	1145.60180664063	2290.19633665125	2	2.73992666666667	271	Depleted_Plasma_HCC_3.raw
False	None	FourierTransform	HCD	MS2	0	53.86182	200	1145.60180664063	3434.79086666188	3	2.73992666666667	271	Depleted_Plasma_HCC_3.raw
False	Unambiguous	IonTrap	CID	MS2	0	80.64852	100	940.618469238281	940.618469238281	1	2.74537166666667	272	Depleted_Plasma_HCC_3.raw
False	None	FourierTransform	HCD	MS2	0	80.64852	200	940.618469238281	2819.84085445484	3	2.76038666666667	273	Depleted_Plasma_HCC_3.raw
False	None	FourierTransform	HCD	MS2	0	80.64852	200	940.618469238281	1880.22966184656	2	2.76038666666667	273	Depleted_Plasma_HCC_3.raw
False	None	IonTrap	CID	MS2	0	0	100	1305.20739746094	1305.20739746094	1	2.76577833333333	274	Depleted_Plasma_HCC_3.raw
False	None	FourierTransform	HCD	MS2	0	0	200	1305.20739746094	1305.20739746094	1	2.78051166666667	275	Depleted_Plasma_HCC_3.raw
False	Unambiguous	IonTrap	CID	MS2	0	73.94383	100	1012.62426757813	1012.62426757813	1	2.79436833333333	277	Depleted_Plasma_HCC_3.raw
False	None	FourierTransform	HCD	MS2	0	73.94383	200	1012.62426757813	2024.24125852625	2	2.81046166666667	278	Depleted_Plasma_HCC_3.raw
False	None	FourierTransform	HCD	MS2	0	73.94383	200	1012.62426757813	3035.85824947438	3	2.81046166666667	278	Depleted_Plasma_HCC_3.raw
False	Unambiguous	IonTrap	CID	MS2	0		100	1028.47717285156	1028.47717285156	1	2.81588333333333	279	Depleted_Plasma_HCC_3.raw
False	Unambiguous	FourierTransform	HCD	MS2	0		200	1028.47717285156	3083.41696529469	3	2.83083	280	Depleted_Plasma_HCC_3.raw
False	Unambiguous	FourierTransform	HCD	MS2	0		200	1028.47717285156	2055.94706907313	2	2.83083	280	Depleted_Plasma_HCC_3.raw
False	None	IonTrap	CID	MS2	0		100	1183.349609375	1183.349609375	1	2.836235	281	Depleted_Plasma_HCC_3.raw
False	None	FourierTransform	HCD	MS2	0		200	1183.349609375	3548.034274865	3	2.85105166666667	282	Depleted_Plasma_HCC_3.raw
False	None	FourierTransform	HCD	MS2	0		200	1183.349609375	2365.69194212	2	2.85105166666667	282	Depleted_Plasma_HCC_3.raw
False	Unambiguous	IonTrap	CID	MS2	0	53.17037	100	1246.49670410156	1246.49670410156	1	2.85644833333333	283	Depleted_Plasma_HCC_3.raw
False	None	FourierTransform	HCD	MS2	0	53.17037	200	1246.49670410156	2491.98613157313	2	2.871235	284	Depleted_Plasma_HCC_3.raw
False	None	FourierTransform	HCD	MS2	0	53.17037	200	1246.49670410156	3737.47555904469	3	2.871235	284	Depleted_Plasma_HCC_3.raw
False	Ambiguous	IonTrap	CID	MS2	0		100	1038.56689453125	1038.56689453125	1	2.87666	285	Depleted_Plasma_HCC_3.raw
False	Unambiguous	FourierTransform	HCD	MS2	0		200	1038.56689453125	2076.1265124325	2	2.89156	286	Depleted_Plasma_HCC_3.raw
False	Ambiguous	FourierTransform	HCD	MS2	0		200	1038.56689453125	3113.68613033375	3	2.89156	286	Depleted_Plasma_HCC_3.raw
False	None	IonTrap	CID	MS2	0	61.92022	100	966.102783203125	966.102783203125	1	2.90495666666667	288	Depleted_Plasma_HCC_3.raw
False	Unambiguous	FourierTransform	HCD	MS2	0	61.92022	200	966.102783203125	1931.19828977625	2	2.92096166666667	289	Depleted_Plasma_HCC_3.raw
False	None	FourierTransform	HCD	MS2	0	61.92022	200	966.102783203125	2896.29379634938	3	2.92096166666667	289	Depleted_Plasma_HCC_3.raw
False	None	IonTrap	CID	MS2	0	87.76317	100	954.671813964844	954.671813964844	1	2.92640833333333	290	Depleted_Plasma_HCC_3.raw
False	None	FourierTransform	HCD	MS2	0	87.76317	200	954.671813964844	1908.33635129969	2	2.941405	291	Depleted_Plasma_HCC_3.raw
False	None	FourierTransform	HCD	MS2	0	87.76317	200	954.671813964844	2862.00088863453	3	2.941405	291	Depleted_Plasma_HCC_3.raw
False	Unambiguous	IonTrap	CID	MS2	0		100	1155.5859375	1155.5859375	1	2.946815	292	Depleted_Plasma_HCC_3.raw
False	Unambiguous	IonTrap	CID	MS2	0	43.91513	100	1128.69299316406	1128.69299316406	1	2.96704333333333	294	Depleted_Plasma_HCC_3.raw
False	None	FourierTransform	HCD	MS2	0	43.91513	200	1128.69299316406	1128.69299316406	1	2.98202666666667	295	Depleted_Plasma_HCC_3.raw
False	None	IonTrap	CID	MS2	0	92.19344	100	888.640625	888.640625	1	2.98748833333333	296	Depleted_Plasma_HCC_3.raw
False	None	FourierTransform	HCD	MS2	0	92.19344	200	888.640625	1776.27397337	2	3.00247666666667	297	Depleted_Plasma_HCC_3.raw
False	None	FourierTransform	HCD	MS2	0	92.19344	200	888.640625	2663.90732174	3	3.00247666666667	297	Depleted_Plasma_HCC_3.raw
False	None	IonTrap	CID	MS2	0	55.55967	100	1311.9228515625	1311.9228515625	1	3.01641666666667	299	Depleted_Plasma_HCC_3.raw
False	None	FourierTransform	HCD	MS2	0	55.55967	200	1311.9228515625	2622.838426495	2	3.03114333333333	300	Depleted_Plasma_HCC_3.raw
False	None	FourierTransform	HCD	MS2	0	55.55967	200	1311.9228515625	3933.7540014275	3	3.03114333333333	300	Depleted_Plasma_HCC_3.raw
False	None	IonTrap	CID	MS2	0	80.13795	100	907.263916015625	907.263916015625	1	3.03659	301	Depleted_Plasma_HCC_3.raw
False	None	FourierTransform	HCD	MS2	0	80.13795	200	907.263916015625	1813.52055540125	2	3.05161666666667	302	Depleted_Plasma_HCC_3.raw
False	None	FourierTransform	HCD	MS2	0	80.13795	200	907.263916015625	2719.77719478688	3	3.05161666666667	302	Depleted_Plasma_HCC_3.raw
False	None	IonTrap	CID	MS2	0	77.58609	100	850.613830566406	850.613830566406	1	3.05708166666667	303	Depleted_Plasma_HCC_3.raw
False	None	FourierTransform	HCD	MS2	0	77.58609	200	850.613830566406	2549.82693843922	3	3.07210833333333	304	Depleted_Plasma_HCC_3.raw
False	None	FourierTransform	HCD	MS2	0	77.58609	200	850.613830566406	1700.22038450281	2	3.07210833333333	304	Depleted_Plasma_HCC_3.raw
False	Unambiguous	IonTrap	CID	MS2	0		100	1071.61218261719	1071.61218261719	1	3.07753	305	Depleted_Plasma_HCC_3.raw
False	Ambiguous	FourierTransform	HCD	MS2	0		200	1071.61218261719	2142.21708860438	2	3.09243333333333	306	Depleted_Plasma_HCC_3.raw
False	Ambiguous	FourierTransform	HCD	MS2	0		200	1071.61218261719	3212.82199459156	3	3.09243333333333	306	Depleted_Plasma_HCC_3.raw
False	None	IonTrap	CID	MS2	0	83.3531	100	963.249145507813	963.249145507813	1	3.09788333333333	307	Depleted_Plasma_HCC_3.raw
False	None	FourierTransform	HCD	MS2	0	83.3531	200	963.249145507813	1925.49101438563	2	3.11282333333333	308	Depleted_Plasma_HCC_3.raw
False	Unambiguous	FourierTransform	HCD	MS2	0	83.3531	200	963.249145507813	2887.73288326344	3	3.11282333333333	308	Depleted_Plasma_HCC_3.raw
False	Unambiguous	IonTrap	CID	MS2	0	65.01897	100	1019.48760986328	1019.48760986328	1	3.127675	310	Depleted_Plasma_HCC_3.raw
False	None	FourierTransform	HCD	MS2	0	65.01897	200	1019.48760986328	1019.48760986328	1	3.14362833333333	311	Depleted_Plasma_HCC_3.raw
False	Unambiguous	IonTrap	CID	MS2	0		100	1062.54919433594	1062.54919433594	1	3.149155	312	Depleted_Plasma_HCC_3.raw
False	None	FourierTransform	HCD	MS2	0		200	1062.54919433594	1062.54919433594	1	3.1641	313	Depleted_Plasma_HCC_3.raw
False	Unambiguous	IonTrap	CID	MS2	0	0	100	1149.58911132813	1149.58911132813	1	3.16950333333333	314	Depleted_Plasma_HCC_3.raw
False	None	FourierTransform	HCD	MS2	0	0	200	1149.58911132813	2298.17094602625	2	3.18431833333333	315	Depleted_Plasma_HCC_3.raw
False	None	FourierTransform	HCD	MS2	0	0	200	1149.58911132813	3446.75278072438	3	3.18431833333333	315	Depleted_Plasma_HCC_3.raw
False	Unambiguous	IonTrap	CID	MS2	0	82.1115	100	982.530212402344	982.530212402344	1	3.189755	316	Depleted_Plasma_HCC_3.raw
False	None	FourierTransform	HCD	MS2	0	82.1115	200	982.530212402344	1964.05314817469	2	3.20475166666667	317	Depleted_Plasma_HCC_3.raw
False	None	FourierTransform	HCD	MS2	0	82.1115	200	982.530212402344	2945.57608394703	3	3.20475166666667	317	Depleted_Plasma_HCC_3.raw
False	Unambiguous	IonTrap	CID	MS2	0	45.62192	100	1309.52673339844	1309.52673339844	1	3.21014333333333	318	Depleted_Plasma_HCC_3.raw
False	None	FourierTransform	HCD	MS2	0	45.62192	200	1309.52673339844	2618.04619016688	2	3.22484333333333	319	Depleted_Plasma_HCC_3.raw
False	Unambiguous	FourierTransform	HCD	MS2	0	45.62192	200	1309.52673339844	3926.56564693531	3	3.22484333333333	319	Depleted_Plasma_HCC_3.raw
False	Unambiguous	IonTrap	CID	MS2	0		100	1088.71813964844	1088.71813964844	1	3.23857333333333	321	Depleted_Plasma_HCC_3.raw
False	None	FourierTransform	HCD	MS2	0		200	1088.71813964844	3264.13986568531	3	3.25446166666667	322	Depleted_Plasma_HCC_3.raw
False	None	FourierTransform	HCD	MS2	0		200	1088.71813964844	2176.42900266688	2	3.25446166666667	322	Depleted_Plasma_HCC_3.raw
False	Ambiguous	IonTrap	CID	MS2	0	68.76844	100	945.473571777344	945.473571777344	1	3.25990666666667	323	Depleted_Plasma_HCC_3.raw
False	None	FourierTransform	HCD	MS2	0	68.76844	200	945.473571777344	1889.93986692469	2	3.27494	324	Depleted_Plasma_HCC_3.raw
False	None	FourierTransform	HCD	MS2	0	68.76844	200	945.473571777344	2834.40616207203	3	3.27494	324	Depleted_Plasma_HCC_3.raw
False	None	IonTrap	CID	MS2	0	54.0988	100	921.313354492188	921.313354492188	1	3.28038833333333	325	Depleted_Plasma_HCC_3.raw
False	None	FourierTransform	HCD	MS2	0	54.0988	200	921.313354492188	921.313354492188	1	3.29536166666667	326	Depleted_Plasma_HCC_3.raw
False	None	IonTrap	CID	MS2	0	89.99947	100	816.216735839844	816.216735839844	1	3.30083333333333	327	Depleted_Plasma_HCC_3.raw
False	None	FourierTransform	HCD	MS2	0	89.99947	200	816.216735839844	1631.42619504969	2	3.31606666666667	328	Depleted_Plasma_HCC_3.raw
False	None	FourierTransform	HCD	MS2	0	89.99947	200	816.216735839844	2446.63565425953	3	3.31606666666667	328	Depleted_Plasma_HCC_3.raw
False	None	IonTrap	CID	MS2	0		100	1179.01440429688	1179.01440429688	1	3.321475	329	Depleted_Plasma_HCC_3.raw
False	Ambiguous	IonTrap	CID	MS2	0		100	1379.39294433594	4136.16427974781	3	3.3495	332	Depleted_Plasma_HCC_3.raw
False	Unambiguous	IonTrap	CID	MS2	0		100	1379.39294433594	2757.77861204188	2	3.3495	332	Depleted_Plasma_HCC_3.raw
False	None	FourierTransform	HCD	MS2	0		200	1379.39294433594	2757.77861204188	2	3.36419833333333	333	Depleted_Plasma_HCC_3.raw
False	None	FourierTransform	HCD	MS2	0		200	1379.39294433594	4136.16427974781	3	3.36419833333333	333	Depleted_Plasma_HCC_3.raw
False	Unambiguous	IonTrap	CID	MS2	0		100	1216.52282714844	1216.52282714844	1	3.36959	334	Depleted_Plasma_HCC_3.raw
False	None	FourierTransform	HCD	MS2	0		200	1216.52282714844	2432.03837766688	2	3.38442166666667	335	Depleted_Plasma_HCC_3.raw
False	None	FourierTransform	HCD	MS2	0		200	1216.52282714844	3647.55392818531	3	3.38442166666667	335	Depleted_Plasma_HCC_3.raw
False	Unambiguous	IonTrap	CID	MS2	0	47.88918	100	1187.44665527344	1187.44665527344	1	3.38981333333333	336	Depleted_Plasma_HCC_3.raw
False	None	FourierTransform	HCD	MS2	0	47.88918	200	1187.44665527344	2373.88603391688	2	3.40459333333333	337	Depleted_Plasma_HCC_3.raw
False	None	FourierTransform	HCD	MS2	0	47.88918	200	1187.44665527344	3560.32541256031	3	3.40459333333333	337	Depleted_Plasma_HCC_3.raw
False	Unambiguous	IonTrap	CID	MS2	0	50.07845	100	1132.66955566406	1132.66955566406	1	3.41001166666667	338	Depleted_Plasma_HCC_3.raw
False	None	FourierTransform	HCD	MS2	0	50.07845	200	1132.66955566406	3395.99411373219	3	3.42491166666667	339	Depleted_Plasma_HCC_3.raw
False	None	FourierTransform	HCD	MS2	0	50.07845	200	1132.66955566406	2264.33183469813	2	3.42491166666667	339	Depleted_Plasma_HCC_3.raw
False	Unambiguous	IonTrap	CID	MS2	0	63.58852	100	985.617736816406	985.617736816406	1	3.430345	340	Depleted_Plasma_HCC_3.raw
False	Ambiguous	FourierTransform	HCD	MS2	0	63.58852	200	985.617736816406	985.617736816406	1	3.44526	341	Depleted_Plasma_HCC_3.raw
False	None	IonTrap	CID	MS2	0	81.67339	100	918.6611328125	918.6611328125	1	3.45831333333333	343	Depleted_Plasma_HCC_3.raw
False	Unambiguous	IonTrap	CID	MS2	0	71.07607	100	1068.53149414063	1068.53149414063	1	3.47873666666667	345	Depleted_Plasma_HCC_3.raw
False	Unambiguous	FourierTransform	HCD	MS2	0	71.07607	200	1068.53149414063	2136.05571165125	2	3.49378666666667	346	Depleted_Plasma_HCC_3.raw
False	None	FourierTransform	HCD	MS2	0	71.07607	200	1068.53149414063	3203.57992916188	3	3.49378666666667	346	Depleted_Plasma_HCC_3.raw
False	Ambiguous	IonTrap	CID	MS2	0	70.46857	100	911.539123535156	911.539123535156	1	3.49923166666667	347	Depleted_Plasma_HCC_3.raw
False	None	FourierTransform	HCD	MS2	0	70.46857	200	911.539123535156	1822.07097044031	2	3.51420833333333	348	Depleted_Plasma_HCC_3.raw
False	None	FourierTransform	HCD	MS2	0	70.46857	200	911.539123535156	2732.60281734547	3	3.51420833333333	348	Depleted_Plasma_HCC_3.raw
False	None	IonTrap	CID	MS2	0		100	1008.19952392578	1008.19952392578	1	3.51964	349	Depleted_Plasma_HCC_3.raw
False	None	FourierTransform	HCD	MS2	0		200	1008.19952392578	2015.39177122156	2	3.53458666666667	350	Depleted_Plasma_HCC_3.raw
False	None	FourierTransform	HCD	MS2	0		200	1008.19952392578	3022.58401851734	3	3.53458666666667	350	Depleted_Plasma_HCC_3.raw
False	None	IonTrap	CID	MS2	0	86.40244	100	884.725463867188	884.725463867188	1	3.54003333333333	351	Depleted_Plasma_HCC_3.raw
False	Unambiguous	IonTrap	CID	MS2	0		100	900.608520507813	900.608520507813	1	3.56966833333333	354	Depleted_Plasma_HCC_3.raw
False	None	FourierTransform	HCD	MS2	0		200	900.608520507813	1800.20976438563	2	3.58468666666667	355	Depleted_Plasma_HCC_3.raw
False	None	FourierTransform	HCD	MS2	0		200	900.608520507813	2699.81100826344	3	3.58468666666667	355	Depleted_Plasma_HCC_3.raw
False	Unambiguous	IonTrap	CID	MS2	0		100	1264.52770996094	1264.52770996094	1	3.59008666666667	356	Depleted_Plasma_HCC_3.raw
False	None	FourierTransform	HCD	MS2	0		200	1264.52770996094	2528.04814329188	2	3.60486833333333	357	Depleted_Plasma_HCC_3.raw
False	None	FourierTransform	HCD	MS2	0		200	1264.52770996094	3791.56857662281	3	3.60486833333333	357	Depleted_Plasma_HCC_3.raw
False	Ambiguous	IonTrap	CID	MS2	0		100	869.526000976563	869.526000976563	1	3.610315	358	Depleted_Plasma_HCC_3.raw
False	None	FourierTransform	HCD	MS2	0		200	869.526000976563	2606.56344966969	3	3.62532	359	Depleted_Plasma_HCC_3.raw
False	None	FourierTransform	HCD	MS2	0		200	869.526000976563	1738.04472532313	2	3.62532	359	Depleted_Plasma_HCC_3.raw
False	Unambiguous	IonTrap	CID	MS2	0	76.44562	100	1084.52893066406	1084.52893066406	1	3.630755	360	Depleted_Plasma_HCC_3.raw
False	Unambiguous	FourierTransform	HCD	MS2	0	76.44562	200	1084.52893066406	3251.57223873219	3	3.64565666666667	361	Depleted_Plasma_HCC_3.raw
False	Ambiguous	FourierTransform	HCD	MS2	0	76.44562	200	1084.52893066406	2168.05058469813	2	3.64565666666667	361	Depleted_Plasma_HCC_3.raw
False	Unambiguous	IonTrap	CID	MS2	0		100	1024.46350097656	1024.46350097656	1	3.65108	362	Depleted_Plasma_HCC_3.raw
False	None	FourierTransform	HCD	MS2	0		200	1024.46350097656	1024.46350097656	1	3.666075	363	Depleted_Plasma_HCC_3.raw
False	Unambiguous	IonTrap	CID	MS2	0		100	1072.51477050781	1072.51477050781	1	3.679555	365	Depleted_Plasma_HCC_3.raw
False	Ambiguous	FourierTransform	HCD	MS2	0		200	1072.51477050781	2144.02226438563	2	3.69546166666667	366	Depleted_Plasma_HCC_3.raw
False	Ambiguous	FourierTransform	HCD	MS2	0		200	1072.51477050781	3215.52975826344	3	3.69546166666667	366	Depleted_Plasma_HCC_3.raw
False	Unambiguous	IonTrap	CID	MS2	0		100	977.548889160156	977.548889160156	1	3.70091333333333	367	Depleted_Plasma_HCC_3.raw
False	None	FourierTransform	HCD	MS2	0		200	977.548889160156	1954.09050169031	2	3.71589	368	Depleted_Plasma_HCC_3.raw
False	None	FourierTransform	HCD	MS2	0		200	977.548889160156	2930.63211422047	3	3.71589	368	Depleted_Plasma_HCC_3.raw
False	Ambiguous	IonTrap	CID	MS2	0	77.32687	100	1036.52368164063	1036.52368164063	1	3.721315	369	Depleted_Plasma_HCC_3.raw
False	Unambiguous	FourierTransform	HCD	MS2	0	77.32687	200	1036.52368164063	3107.55649166188	3	3.7362	370	Depleted_Plasma_HCC_3.raw
False	None	FourierTransform	HCD	MS2	0	77.32687	200	1036.52368164063	2072.04008665125	2	3.7362	370	Depleted_Plasma_HCC_3.raw
False	None	IonTrap	CID	MS2	0	82.11261	100	846.294494628906	846.294494628906	1	3.74166833333333	371	Depleted_Plasma_HCC_3.raw
False	None	FourierTransform	HCD	MS2	0	82.11261	200	846.294494628906	1691.58171262781	2	3.75674	372	Depleted_Plasma_HCC_3.raw
False	None	FourierTransform	HCD	MS2	0	82.11261	200	846.294494628906	2536.86893062672	3	3.75674	372	Depleted_Plasma_HCC_3.raw
False	None	IonTrap	CID	MS2	0		100	1111.33068847656	1111.33068847656	1	3.76215833333333	373	Depleted_Plasma_HCC_3.raw
False	None	FourierTransform	HCD	MS2	0		200	1111.33068847656	2221.65410032313	2	3.77699166666667	374	Depleted_Plasma_HCC_3.raw
False	None	FourierTransform	HCD	MS2	0		200	1111.33068847656	3331.97751216969	3	3.77699166666667	374	Depleted_Plasma_HCC_3.raw
False	None	IonTrap	CID	MS2	0	64.75143	100	907.263732910156	907.263732910156	1	3.79148333333333	376	Depleted_Plasma_HCC_3.raw
False	None	FourierTransform	HCD	MS2	0	64.75143	200	907.263732910156	907.263732910156	1	3.80649166666667	377	Depleted_Plasma_HCC_3.raw
False	Unambiguous	IonTrap	CID	MS2	0	0	100	1102.59106445313	1102.59106445313	1	3.811915	378	Depleted_Plasma_HCC_3.raw
False	None	FourierTransform	HCD	MS2	0	0	200	1102.59106445313	3305.75864009938	3	3.82680833333333	379	Depleted_Plasma_HCC_3.raw
False	None	FourierTransform	HCD	MS2	0	0	200	1102.59106445313	2204.17485227625	2	3.82680833333333	379	Depleted_Plasma_HCC_3.raw
False	Ambiguous	IonTrap	CID	MS2	0	0	100	1047.62329101563	1047.62329101563	1	3.83223	380	Depleted_Plasma_HCC_3.raw
False	None	FourierTransform	HCD	MS2	0	0	200	1047.62329101563	2094.23930540125	2	3.847215	381	Depleted_Plasma_HCC_3.raw
False	None	FourierTransform	HCD	MS2	0	0	200	1047.62329101563	3140.85531978688	3	3.847215	381	Depleted_Plasma_HCC_3.raw
False	None	IonTrap	CID	MS2	0	55.26367	100	1278.41064453125	1278.41064453125	1	3.852615	382	Depleted_Plasma_HCC_3.raw
False	None	FourierTransform	HCD	MS2	0	55.26367	200	1278.41064453125	2555.8140124325	2	3.86738166666667	383	Depleted_Plasma_HCC_3.raw
False	None	FourierTransform	HCD	MS2	0	55.26367	200	1278.41064453125	3833.21738033375	3	3.86738166666667	383	Depleted_Plasma_HCC_3.raw
False	Unambiguous	IonTrap	CID	MS2	0	0	100	1051.54016113281	1051.54016113281	1	3.872805	384	Depleted_Plasma_HCC_3.raw
False	None	FourierTransform	HCD	MS2	0	0	200	1051.54016113281	3152.60593013844	3	3.88768833333333	385	Depleted_Plasma_HCC_3.raw
False	None	FourierTransform	HCD	MS2	0	0	200	1051.54016113281	2102.07304563563	2	3.88768833333333	385	Depleted_Plasma_HCC_3.raw
False	None	IonTrap	CID	MS2	0	75.54002	100	815.217468261719	815.217468261719	1	3.90265166666667	387	Depleted_Plasma_HCC_3.raw
False	None	FourierTransform	HCD	MS2	0	75.54002	200	815.217468261719	2443.63785152516	3	3.918795	388	Depleted_Plasma_HCC_3.raw
False	None	FourierTransform	HCD	MS2	0	75.54002	200	815.217468261719	1629.42765989344	2	3.918795	388	Depleted_Plasma_HCC_3.raw
False	Unambiguous	IonTrap	CID	MS2	0		100	1212.52978515625	1212.52978515625	1	3.924185	389	Depleted_Plasma_HCC_3.raw
False	None	FourierTransform	HCD	MS2	0		200	1212.52978515625	2424.0522936825	2	3.93901666666667	390	Depleted_Plasma_HCC_3.raw
False	None	FourierTransform	HCD	MS2	0		200	1212.52978515625	3635.57480220875	3	3.93901666666667	390	Depleted_Plasma_HCC_3.raw
False	Ambiguous	IonTrap	CID	MS2	0	0	100	1223.56372070313	1223.56372070313	1	3.944405	391	Depleted_Plasma_HCC_3.raw
False	None	FourierTransform	HCD	MS2	0	0	200	1223.56372070313	2446.12016477625	2	3.95916	392	Depleted_Plasma_HCC_3.raw
False	None	FourierTransform	HCD	MS2	0	0	200	1223.56372070313	3668.67660884938	3	3.95916	392	Depleted_Plasma_HCC_3.raw
False	Unambiguous	IonTrap	CID	MS2	0		100	1152.62475585938	1152.62475585938	1	3.96456833333333	393	Depleted_Plasma_HCC_3.raw
False	None	FourierTransform	HCD	MS2	0		200	1152.62475585938	3455.85971431813	3	3.97944666666667	394	Depleted_Plasma_HCC_3.raw
False	None	FourierTransform	HCD	MS2	0		200	1152.62475585938	2304.24223508875	2	3.97944666666667	394	Depleted_Plasma_HCC_3.raw
False	None	IonTrap	CID	MS2	0	70.03976	100	802.611755371094	802.611755371094	1	3.98491666666667	395	Depleted_Plasma_HCC_3.raw
False	None	FourierTransform	HCD	MS2	0	70.03976	200	802.611755371094	2405.82071285328	3	3.99997166666667	396	Depleted_Plasma_HCC_3.raw
False	None	FourierTransform	HCD	MS2	0	70.03976	200	802.611755371094	1604.21623411219	2	3.99997166666667	396	Depleted_Plasma_HCC_3.raw
False	None	IonTrap	CID	MS2	0		100	1386.37670898438	1386.37670898438	1	4.01429666666667	398	Depleted_Plasma_HCC_3.raw
False	None	FourierTransform	HCD	MS2	0		200	1386.37670898438	1386.37670898438	1	4.02898666666667	399	Depleted_Plasma_HCC_3.raw
False	Unambiguous	IonTrap	CID	MS2	0	79.56842	100	1019.63702392578	1019.63702392578	1	4.03441833333333	400	Depleted_Plasma_HCC_3.raw
False	None	FourierTransform	HCD	MS2	0	79.56842	200	1019.63702392578	2038.26677122156	2	4.04935166666667	401	Depleted_Plasma_HCC_3.raw
False	None	FourierTransform	HCD	MS2	0	79.56842	200	1019.63702392578	3056.89651851734	3	4.04935166666667	401	Depleted_Plasma_HCC_3.raw
False	Ambiguous	IonTrap	CID	MS2	0		100	1148.55505371094	1148.55505371094	1	4.05475833333333	402	Depleted_Plasma_HCC_3.raw
False	None	FourierTransform	HCD	MS2	0		200	1148.55505371094	2296.10283079188	2	4.06956333333333	403	Depleted_Plasma_HCC_3.raw
False	Unambiguous	FourierTransform	HCD	MS2	0		200	1148.55505371094	3443.65060787281	3	4.06956333333333	403	Depleted_Plasma_HCC_3.raw
False	None	IonTrap	CID	MS2	0		100	879.1923828125	879.1923828125	1	4.07501	404	Depleted_Plasma_HCC_3.raw
False	None	FourierTransform	HCD	MS2	0		200	879.1923828125	2635.5625951775	3	4.09009833333333	405	Depleted_Plasma_HCC_3.raw
False	None	FourierTransform	HCD	MS2	0		200	879.1923828125	1757.377488995	2	4.09009833333333	405	Depleted_Plasma_HCC_3.raw
False	None	IonTrap	CID	MS2	0	91.23019	100	873.165222167969	873.165222167969	1	4.095545	406	Depleted_Plasma_HCC_3.raw
False	None	FourierTransform	HCD	MS2	0	91.23019	200	873.165222167969	1745.32316770594	2	4.110535	407	Depleted_Plasma_HCC_3.raw
False	None	FourierTransform	HCD	MS2	0	91.23019	200	873.165222167969	2617.48111324391	3	4.110535	407	Depleted_Plasma_HCC_3.raw
False	Unambiguous	IonTrap	CID	MS2	0	56.48074	100	1117.55688476563	1117.55688476563	1	4.12476333333333	409	Depleted_Plasma_HCC_3.raw
False	None	FourierTransform	HCD	MS2	0	56.48074	200	1117.55688476563	2234.10649290125	2	4.14079333333333	410	Depleted_Plasma_HCC_3.raw
False	None	FourierTransform	HCD	MS2	0	56.48074	200	1117.55688476563	3350.65610103688	3	4.14079333333333	410	Depleted_Plasma_HCC_3.raw
False	None	IonTrap	CID	MS2	0		100	1297.470703125	1297.470703125	1	4.14619333333333	411	Depleted_Plasma_HCC_3.raw
False	None	FourierTransform	HCD	MS2	0		200	1297.470703125	2593.93412962	2	4.160955	412	Depleted_Plasma_HCC_3.raw
False	None	FourierTransform	HCD	MS2	0		200	1297.470703125	3890.397556115	3	4.160955	412	Depleted_Plasma_HCC_3.raw
False	Unambiguous	IonTrap	CID	MS2	0	65.68463	100	1053.70812988281	1053.70812988281	1	4.16637833333333	413	Depleted_Plasma_HCC_3.raw
False	None	FourierTransform	HCD	MS2	0	65.68463	200	1053.70812988281	2106.40898313563	2	4.18135666666667	414	Depleted_Plasma_HCC_3.raw
False	None	FourierTransform	HCD	MS2	0	65.68463	200	1053.70812988281	3159.10983638844	3	4.18135666666667	414	Depleted_Plasma_HCC_3.raw
False	None	IonTrap	CID	MS2	0	52.16401	100	1258.39807128906	1258.39807128906	1	4.18675666666667	415	Depleted_Plasma_HCC_3.raw
False	None	FourierTransform	HCD	MS2	0	52.16401	200	1258.39807128906	2515.78886594813	2	4.20189	416	Depleted_Plasma_HCC_3.raw
False	None	FourierTransform	HCD	MS2	0	52.16401	200	1258.39807128906	3773.17966060719	3	4.20189	416	Depleted_Plasma_HCC_3.raw
False	None	IonTrap	CID	MS2	0	65.43877	100	920.313537597656	920.313537597656	1	4.20733666666667	417	Depleted_Plasma_HCC_3.raw
False	None	FourierTransform	HCD	MS2	0	65.43877	200	920.313537597656	920.313537597656	1	4.222325	418	Depleted_Plasma_HCC_3.raw
False	None	IonTrap	CID	MS2	0	63.89446	100	903.2880859375	903.2880859375	1	4.23651333333333	420	Depleted_Plasma_HCC_3.raw
False	None	FourierTransform	HCD	MS2	0	63.89446	200	903.2880859375	2707.8497045525	3	4.25152333333333	421	Depleted_Plasma_HCC_3.raw
False	None	FourierTransform	HCD	MS2	0	63.89446	200	903.2880859375	1805.568895245	2	4.25152333333333	421	Depleted_Plasma_HCC_3.raw
False	Unambiguous	IonTrap	CID	MS2	0		100	991.529418945313	991.529418945313	1	4.256965	422	Depleted_Plasma_HCC_3.raw
False	None	FourierTransform	HCD	MS2	0		200	991.529418945313	1982.05156126063	2	4.271915	423	Depleted_Plasma_HCC_3.raw
False	None	FourierTransform	HCD	MS2	0		200	991.529418945313	2972.57370357594	3	4.271915	423	Depleted_Plasma_HCC_3.raw
False	Unambiguous	IonTrap	CID	MS2	0	38.24993	100	1095.49633789063	1095.49633789063	1	4.27733166666667	424	Depleted_Plasma_HCC_3.raw
False	None	FourierTransform	HCD	MS2	0	38.24993	200	1095.49633789063	2189.98539915125	2	4.29218	425	Depleted_Plasma_HCC_3.raw
False	None	FourierTransform	HCD	MS2	0	38.24993	200	1095.49633789063	3284.47446041188	3	4.29218	425	Depleted_Plasma_HCC_3.raw
False	Unambiguous	IonTrap	CID	MS2	0	85.39752	100	962.653686523438	962.653686523438	1	4.29763333333333	426	Depleted_Plasma_HCC_3.raw
False	None	FourierTransform	HCD	MS2	0	85.39752	200	962.653686523438	2885.94650631031	3	4.31262333333333	427	Depleted_Plasma_HCC_3.raw
False	None	FourierTransform	HCD	MS2	0	85.39752	200	962.653686523438	1924.30009641688	2	4.31262333333333	427	Depleted_Plasma_HCC_3.raw
False	None	IonTrap	CID	MS2	0	73.79834	100	1120.06628417969	1120.06628417969	1	4.31803666666667	428	Depleted_Plasma_HCC_3.raw
False	None	FourierTransform	HCD	MS2	0	73.79834	200	1120.06628417969	1120.06628417969	1	4.33290333333333	429	Depleted_Plasma_HCC_3.raw
False	Unambiguous	IonTrap	CID	MS2	0	0	100	1006.65716552734	1006.65716552734	1	4.34638666666667	431	Depleted_Plasma_HCC_3.raw
False	None	FourierTransform	HCD	MS2	0	0	200	1006.65716552734	3017.95694332203	3	4.36246	432	Depleted_Plasma_HCC_3.raw
False	None	FourierTransform	HCD	MS2	0	0	200	1006.65716552734	2012.30705442469	2	4.36246	432	Depleted_Plasma_HCC_3.raw
False	None	IonTrap	CID	MS2	0	22.69934	100	921.315307617188	921.315307617188	1	4.367905	433	Depleted_Plasma_HCC_3.raw
False	None	FourierTransform	HCD	MS2	0	22.69934	200	921.315307617188	921.315307617188	1	4.38292666666667	434	Depleted_Plasma_HCC_3.raw
False	None	IonTrap	CID	MS2	0	77.26778	100	943.678039550781	943.678039550781	1	4.38837666666667	435	Depleted_Plasma_HCC_3.raw
False	None	FourierTransform	HCD	MS2	0	77.26778	200	943.678039550781	1886.34880247156	2	4.40337333333333	436	Depleted_Plasma_HCC_3.raw
False	None	FourierTransform	HCD	MS2	0	77.26778	200	943.678039550781	2829.01956539234	3	4.40337333333333	436	Depleted_Plasma_HCC_3.raw
False	None	IonTrap	CID	MS2	0		100	1001.14337158203	1001.14337158203	1	4.408795	437	Depleted_Plasma_HCC_3.raw
False	None	FourierTransform	HCD	MS2	0		200	1001.14337158203	2001.27946653406	2	4.42375166666667	438	Depleted_Plasma_HCC_3.raw
False	Ambiguous	FourierTransform	HCD	MS2	0		200	1001.14337158203	3001.41556148609	3	4.42375166666667	438	Depleted_Plasma_HCC_3.raw
False	Unambiguous	IonTrap	CID	MS2	0		100	1039.70812988281	1039.70812988281	1	4.429175	439	Depleted_Plasma_HCC_3.raw
False	None	FourierTransform	HCD	MS2	0		200	1039.70812988281	2078.40898313563	2	4.444085	440	Depleted_Plasma_HCC_3.raw
False	None	FourierTransform	HCD	MS2	0		200	1039.70812988281	3117.10983638844	3	4.444085	440	Depleted_Plasma_HCC_3.raw
False	None	IonTrap	CID	MS2	0	63.07528	100	1114.41052246094	1114.41052246094	1	4.45673333333333	442	Depleted_Plasma_HCC_3.raw
False	None	FourierTransform	HCD	MS2	0	63.07528	200	1114.41052246094	3341.21701412281	3	4.47167666666667	443	Depleted_Plasma_HCC_3.raw
False	None	FourierTransform	HCD	MS2	0	63.07528	200	1114.41052246094	2227.81376829188	2	4.47167666666667	443	Depleted_Plasma_HCC_3.raw
False	Unambiguous	IonTrap	CID	MS2	0	77.79906	100	911.668518066406	911.668518066406	1	4.47712333333333	444	Depleted_Plasma_HCC_3.raw
False	None	FourierTransform	HCD	MS2	0	77.79906	200	911.668518066406	1822.32975950281	2	4.49209166666667	445	Depleted_Plasma_HCC_3.raw
False	None	FourierTransform	HCD	MS2	0	77.79906	200	911.668518066406	2732.99100093922	3	4.49209166666667	445	Depleted_Plasma_HCC_3.raw
False	Unambiguous	IonTrap	CID	MS2	0	66.83569	100	1012.63983154297	1012.63983154297	1	4.49752	446	Depleted_Plasma_HCC_3.raw
False	None	FourierTransform	HCD	MS2	0	66.83569	200	1012.63983154297	2024.27238645594	2	4.51247833333333	447	Depleted_Plasma_HCC_3.raw
False	None	FourierTransform	HCD	MS2	0	66.83569	200	1012.63983154297	3035.90494136891	3	4.51247833333333	447	Depleted_Plasma_HCC_3.raw
False	Unambiguous	IonTrap	CID	MS2	0		100	1043.58630371094	1043.58630371094	1	4.51790166666667	448	Depleted_Plasma_HCC_3.raw
False	None	FourierTransform	HCD	MS2	0		200	1043.58630371094	2086.16533079188	2	4.53288166666667	449	Depleted_Plasma_HCC_3.raw
False	Ambiguous	FourierTransform	HCD	MS2	0		200	1043.58630371094	3128.74435787281	3	4.53288166666667	449	Depleted_Plasma_HCC_3.raw
False	Unambiguous	IonTrap	CID	MS2	0	83.52634	100	981.635070800781	981.635070800781	1	4.53833833333333	450	Depleted_Plasma_HCC_3.raw
False	None	FourierTransform	HCD	MS2	0	83.52634	200	981.635070800781	2942.89065914234	3	4.55330166666667	451	Depleted_Plasma_HCC_3.raw
False	None	FourierTransform	HCD	MS2	0	83.52634	200	981.635070800781	1962.26286497156	2	4.55330166666667	451	Depleted_Plasma_HCC_3.raw
False	Unambiguous	IonTrap	CID	MS2	0	70.42529	100	965.671264648438	965.671264648438	1	4.567435	453	Depleted_Plasma_HCC_3.raw
False	None	FourierTransform	HCD	MS2	0	70.42529	200	965.671264648438	1930.33525266688	2	4.58346166666667	454	Depleted_Plasma_HCC_3.raw
False	None	FourierTransform	HCD	MS2	0	70.42529	200	965.671264648438	2894.99924068531	3	4.58346166666667	454	Depleted_Plasma_HCC_3.raw
False	Unambiguous	IonTrap	CID	MS2	0	79.99345	100	926.583068847656	926.583068847656	1	4.58898	455	Depleted_Plasma_HCC_3.raw
False	Unambiguous	FourierTransform	HCD	MS2	0	79.99345	200	926.583068847656	1852.15886106531	2	4.603955	456	Depleted_Plasma_HCC_3.raw
False	None	FourierTransform	HCD	MS2	0	79.99345	200	926.583068847656	2777.73465328297	3	4.603955	456	Depleted_Plasma_HCC_3.raw
False	None	IonTrap	CID	MS2	0		100	1136.39343261719	1136.39343261719	1	4.609375	457	Depleted_Plasma_HCC_3.raw
False	None	FourierTransform	HCD	MS2	0		200	1136.39343261719	1136.39343261719	1	4.62425333333333	458	Depleted_Plasma_HCC_3.raw
False	None	IonTrap	CID	MS2	0	47.97595	100	1280.41491699219	1280.41491699219	1	4.62964333333333	459	Depleted_Plasma_HCC_3.raw
False	None	FourierTransform	HCD	MS2	0	47.97595	200	1280.41491699219	1280.41491699219	1	4.64436166666667	460	Depleted_Plasma_HCC_3.raw
False	Unambiguous	IonTrap	CID	MS2	0	43.23901	100	1301.50317382813	1301.50317382813	1	4.64975833333333	461	Depleted_Plasma_HCC_3.raw
False	None	FourierTransform	HCD	MS2	0	43.23901	200	1301.50317382813	1301.50317382813	1	4.664515	462	Depleted_Plasma_HCC_3.raw
False	None	IonTrap	CID	MS2	0	66.5525	100	815.215270996094	1629.42326536219	2	4.67829333333333	464	Depleted_Plasma_HCC_3.raw
False	None	FourierTransform	HCD	MS2	0	66.5525	200	815.215270996094	1629.42326536219	2	4.69446333333333	465	Depleted_Plasma_HCC_3.raw
False	Unambiguous	IonTrap	CID	MS2	0		100	1022.58959960938	1022.58959960938	1	4.70003833333333	466	Depleted_Plasma_HCC_3.raw
False	None	FourierTransform	HCD	MS2	0		200	1022.58959960938	2044.17192258875	2	4.71492	467	Depleted_Plasma_HCC_3.raw
False	None	FourierTransform	HCD	MS2	0		200	1022.58959960938	3065.75424556813	3	4.71492	467	Depleted_Plasma_HCC_3.raw
False	Ambiguous	IonTrap	CID	MS2	0	76.68246	100	1092.513671875	1092.513671875	1	4.720345	468	Depleted_Plasma_HCC_3.raw
False	Unambiguous	FourierTransform	HCD	MS2	0	76.68246	200	1092.513671875	2184.02006712	2	4.73529333333333	469	Depleted_Plasma_HCC_3.raw
False	Unambiguous	FourierTransform	HCD	MS2	0	76.68246	200	1092.513671875	3275.526462365	3	4.73529333333333	469	Depleted_Plasma_HCC_3.raw
False	Unambiguous	IonTrap	CID	MS2	0	47.98146	100	1123.5302734375	1123.5302734375	1	4.74071833333333	470	Depleted_Plasma_HCC_3.raw
False	None	FourierTransform	HCD	MS2	0	47.98146	200	1123.5302734375	1123.5302734375	1	4.75555833333333	471	Depleted_Plasma_HCC_3.raw
False	Ambiguous	IonTrap	CID	MS2	0	74.66694	100	988.579833984375	988.579833984375	1	4.76099	472	Depleted_Plasma_HCC_3.raw
False	None	FourierTransform	HCD	MS2	0	74.66694	200	988.579833984375	1976.15239133875	2	4.775945	473	Depleted_Plasma_HCC_3.raw
False	None	FourierTransform	HCD	MS2	0	74.66694	200	988.579833984375	2963.72494869313	3	4.775945	473	Depleted_Plasma_HCC_3.raw
False	None	IonTrap	CID	MS2	0	28.56865	100	906.260620117188	906.260620117188	1	4.78977333333333	475	Depleted_Plasma_HCC_3.raw
False	None	FourierTransform	HCD	MS2	0	28.56865	200	906.260620117188	906.260620117188	1	4.805795	476	Depleted_Plasma_HCC_3.raw
False	None	IonTrap	CID	MS2	0	83.57719	100	955.656982421875	1910.30668821375	2	4.81129333333333	477	Depleted_Plasma_HCC_3.raw
False	None	IonTrap	CID	MS2	0	83.57719	100	955.656982421875	2864.95639400563	3	4.81129333333333	477	Depleted_Plasma_HCC_3.raw
False	None	FourierTransform	HCD	MS2	0	83.57719	200	955.656982421875	1910.30668821375	2	4.82628333333333	478	Depleted_Plasma_HCC_3.raw
False	None	FourierTransform	HCD	MS2	0	83.57719	200	955.656982421875	2864.95639400563	3	4.82628333333333	478	Depleted_Plasma_HCC_3.raw
False	Unambiguous	IonTrap	CID	MS2	0	0	100	1157.49536132813	1157.49536132813	1	4.831685	479	Depleted_Plasma_HCC_3.raw
False	None	FourierTransform	HCD	MS2	0	0	200	1157.49536132813	3470.47153072438	3	4.84654	480	Depleted_Plasma_HCC_3.raw
False	None	FourierTransform	HCD	MS2	0	0	200	1157.49536132813	2313.98344602625	2	4.84654	480	Depleted_Plasma_HCC_3.raw
False	None	IonTrap	CID	MS2	0	89.39838	100	817.215148925781	817.215148925781	1	4.85201166666667	481	Depleted_Plasma_HCC_3.raw
False	Unambiguous	IonTrap	CID	MS2	0	78.23761	100	1144.5791015625	1144.5791015625	1	4.87261666666667	483	Depleted_Plasma_HCC_3.raw
False	None	FourierTransform	HCD	MS2	0	78.23761	200	1144.5791015625	2288.150926495	2	4.88747666666667	484	Depleted_Plasma_HCC_3.raw
False	None	FourierTransform	HCD	MS2	0	78.23761	200	1144.5791015625	3431.7227514275	3	4.88747666666667	484	Depleted_Plasma_HCC_3.raw
False	Unambiguous	IonTrap	CID	MS2	0	71.82642	100	1203.55078125	1203.55078125	1	4.90169666666667	486	Depleted_Plasma_HCC_3.raw
False	None	FourierTransform	HCD	MS2	0	71.82642	200	1203.55078125	2406.09428587	2	4.91648166666667	487	Depleted_Plasma_HCC_3.raw
False	None	FourierTransform	HCD	MS2	0	71.82642	200	1203.55078125	3608.63779049	3	4.91648166666667	487	Depleted_Plasma_HCC_3.raw
False	Ambiguous	IonTrap	CID	MS2	0	74.61668	100	1162.66870117188	1162.66870117188	1	4.92194166666667	488	Depleted_Plasma_HCC_3.raw
False	None	FourierTransform	HCD	MS2	0	74.61668	200	1162.66870117188	2324.33012571375	2	4.93673666666667	489	Depleted_Plasma_HCC_3.raw
False	None	FourierTransform	HCD	MS2	0	74.61668	200	1162.66870117188	3485.99155025563	3	4.93673666666667	489	Depleted_Plasma_HCC_3.raw
False	None	IonTrap	CID	MS2	0	84.8196	100	951.088073730469	951.088073730469	1	4.942185	490	Depleted_Plasma_HCC_3.raw
False	None	FourierTransform	HCD	MS2	0	84.8196	200	951.088073730469	1901.16887083094	2	4.95718833333333	491	Depleted_Plasma_HCC_3.raw
False	None	FourierTransform	HCD	MS2	0	84.8196	200	951.088073730469	2851.24966793141	3	4.95718833333333	491	Depleted_Plasma_HCC_3.raw
False	Unambiguous	IonTrap	CID	MS2	0	87.59565	100	1081.57958984375	2162.1519030575	2	4.96263	492	Depleted_Plasma_HCC_3.raw
False	None	FourierTransform	HCD	MS2	0	87.59565	200	1081.57958984375	2162.1519030575	2	4.977485	493	Depleted_Plasma_HCC_3.raw
False	None	IonTrap	CID	MS2	0	0	100	1231.42651367188	1231.42651367188	1	4.98287666666667	494	Depleted_Plasma_HCC_3.raw
False	None	FourierTransform	HCD	MS2	0	0	200	1231.42651367188	2461.84575071375	2	4.99767833333333	495	Depleted_Plasma_HCC_3.raw
False	None	FourierTransform	HCD	MS2	0	0	200	1231.42651367188	3692.26498775563	3	4.99767833333333	495	Depleted_Plasma_HCC_3.raw
False	None	IonTrap	CID	MS2	0	28.72561	100	958.134643554688	1915.26201047938	2	5.01219666666667	497	Depleted_Plasma_HCC_3.raw
False	Unambiguous	IonTrap	CID	MS2	0	28.72561	100	958.134643554688	2872.38937740406	3	5.01219666666667	497	Depleted_Plasma_HCC_3.raw
False	None	FourierTransform	HCD	MS2	0	28.72561	200	958.134643554688	1915.26201047938	2	5.0283	498	Depleted_Plasma_HCC_3.raw
False	None	FourierTransform	HCD	MS2	0	28.72561	200	958.134643554688	2872.38937740406	3	5.0283	498	Depleted_Plasma_HCC_3.raw
False	Unambiguous	IonTrap	CID	MS2	0	81.60749	100	860.566711425781	860.566711425781	1	5.03391166666667	499	Depleted_Plasma_HCC_3.raw
False	None	FourierTransform	HCD	MS2	0	81.60749	200	860.566711425781	1720.12614622156	2	5.04891	500	Depleted_Plasma_HCC_3.raw
False	None	FourierTransform	HCD	MS2	0	81.60749	200	860.566711425781	2579.68558101734	3	5.04891	500	Depleted_Plasma_HCC_3.raw
False	None	IonTrap	CID	MS2	0		100	1423.41687011719	1423.41687011719	1	5.05428833333333	501	Depleted_Plasma_HCC_3.raw
False	Unambiguous	IonTrap	CID	MS2	0	0	100	1078.54760742188	1078.54760742188	1	5.07440166666667	503	Depleted_Plasma_HCC_3.raw
False	None	FourierTransform	HCD	MS2	0	0	200	1078.54760742188	2156.08793821375	2	5.08925833333333	504	Depleted_Plasma_HCC_3.raw
False	None	FourierTransform	HCD	MS2	0	0	200	1078.54760742188	3233.62826900563	3	5.08925833333333	504	Depleted_Plasma_HCC_3.raw
False	None	IonTrap	CID	MS2	0		100	1190.43518066406	1190.43518066406	1	5.094655	505	Depleted_Plasma_HCC_3.raw
False	None	FourierTransform	HCD	MS2	0		200	1190.43518066406	2379.86308469813	2	5.10949	506	Depleted_Plasma_HCC_3.raw
False	None	FourierTransform	HCD	MS2	0		200	1190.43518066406	3569.29098873219	3	5.10949	506	Depleted_Plasma_HCC_3.raw
False	None	IonTrap	CID	MS2	0	78.41863	100	921.313232421875	921.313232421875	1	5.12328	508	Depleted_Plasma_HCC_3.raw
False	None	FourierTransform	HCD	MS2	0	78.41863	200	921.313232421875	2761.92514400563	3	5.139295	509	Depleted_Plasma_HCC_3.raw
False	None	FourierTransform	HCD	MS2	0	78.41863	200	921.313232421875	1841.61918821375	2	5.139295	509	Depleted_Plasma_HCC_3.raw
False	Unambiguous	IonTrap	CID	MS2	0		100	1267.52453613281	1267.52453613281	1	5.14474166666667	510	Depleted_Plasma_HCC_3.raw
False	None	FourierTransform	HCD	MS2	0		200	1267.52453613281	2534.04179563563	2	5.15947	511	Depleted_Plasma_HCC_3.raw
False	None	FourierTransform	HCD	MS2	0		200	1267.52453613281	3800.55905513844	3	5.15947	511	Depleted_Plasma_HCC_3.raw
False	Unambiguous	IonTrap	CID	MS2	0	0	100	1242.48937988281	1242.48937988281	1	5.16487166666667	512	Depleted_Plasma_HCC_3.raw
False	None	FourierTransform	HCD	MS2	0	0	200	1242.48937988281	2483.97148313563	2	5.17966833333333	513	Depleted_Plasma_HCC_3.raw
False	None	FourierTransform	HCD	MS2	0	0	200	1242.48937988281	3725.45358638844	3	5.17966833333333	513	Depleted_Plasma_HCC_3.raw
False	None	IonTrap	CID	MS2	0		100	924.30517578125	924.30517578125	1	5.18512166666667	514	Depleted_Plasma_HCC_3.raw
False	None	FourierTransform	HCD	MS2	0		200	924.30517578125	1847.6030749325	2	5.20009	515	Depleted_Plasma_HCC_3.raw
False	None	FourierTransform	HCD	MS2	0		200	924.30517578125	2770.90097408375	3	5.20009	515	Depleted_Plasma_HCC_3.raw
False	Ambiguous	IonTrap	CID	MS2	0	78.24001	100	995.586547851563	995.586547851563	1	5.20561833333333	516	Depleted_Plasma_HCC_3.raw
False	None	FourierTransform	HCD	MS2	0	78.24001	200	995.586547851563	2984.74509029469	3	5.22057166666667	517	Depleted_Plasma_HCC_3.raw
False	None	FourierTransform	HCD	MS2	0	78.24001	200	995.586547851563	1990.16581907313	2	5.22057166666667	517	Depleted_Plasma_HCC_3.raw
False	None	IonTrap	CID	MS2	0	58.2399	100	933.65234375	1866.29741087	2	5.23354333333333	519	Depleted_Plasma_HCC_3.raw
False	None	IonTrap	CID	MS2	0	58.2399	100	933.65234375	2798.94247799	3	5.23354333333333	519	Depleted_Plasma_HCC_3.raw
False	None	FourierTransform	HCD	MS2	0	58.2399	200	933.65234375	1866.29741087	2	5.24858333333333	520	Depleted_Plasma_HCC_3.raw
False	None	FourierTransform	HCD	MS2	0	58.2399	200	933.65234375	2798.94247799	3	5.24858333333333	520	Depleted_Plasma_HCC_3.raw
False	Unambiguous	IonTrap	CID	MS2	0	79.10854	100	984.534729003906	984.534729003906	1	5.25406833333333	521	Depleted_Plasma_HCC_3.raw
False	Unambiguous	FourierTransform	HCD	MS2	0	79.10854	200	984.534729003906	1968.06218137781	2	5.26898666666667	522	Depleted_Plasma_HCC_3.raw
False	Unambiguous	FourierTransform	HCD	MS2	0	79.10854	200	984.534729003906	2951.58963375172	3	5.26898666666667	522	Depleted_Plasma_HCC_3.raw
False	None	IonTrap	CID	MS2	0	85.54786	100	808.657409667969	1616.30754270594	2	5.27446	523	Depleted_Plasma_HCC_3.raw
False	Unambiguous	IonTrap	CID	MS2	0	85.54786	100	808.657409667969	2423.95767574391	3	5.27446	523	Depleted_Plasma_HCC_3.raw
False	None	FourierTransform	HCD	MS2	0	85.54786	200	808.657409667969	2423.95767574391	3	5.28959833333333	524	Depleted_Plasma_HCC_3.raw
False	None	FourierTransform	HCD	MS2	0	85.54786	200	808.657409667969	1616.30754270594	2	5.28959833333333	524	Depleted_Plasma_HCC_3.raw
False	Ambiguous	IonTrap	CID	MS2	0	54.76352	100	981.640991210938	981.640991210938	1	5.295035	525	Depleted_Plasma_HCC_3.raw
False	None	FourierTransform	HCD	MS2	0	54.76352	200	981.640991210938	1962.27470579188	2	5.30996166666667	526	Depleted_Plasma_HCC_3.raw
False	None	FourierTransform	HCD	MS2	0	54.76352	200	981.640991210938	2942.90842037281	3	5.30996166666667	526	Depleted_Plasma_HCC_3.raw
False	None	IonTrap	CID	MS2	0	71.20303	100	1104.39599609375	1104.39599609375	1	5.31537666666667	527	Depleted_Plasma_HCC_3.raw
False	None	FourierTransform	HCD	MS2	0	71.20303	200	1104.39599609375	2207.7847155575	2	5.33029666666667	528	Depleted_Plasma_HCC_3.raw
False	None	FourierTransform	HCD	MS2	0	71.20303	200	1104.39599609375	3311.17343502125	3	5.33029666666667	528	Depleted_Plasma_HCC_3.raw
False	None	IonTrap	CID	MS2	0		100	1276.32873535156	2551.65019407313	2	5.344535	530	Depleted_Plasma_HCC_3.raw
False	Unambiguous	IonTrap	CID	MS2	0		100	1276.32873535156	3826.97165279469	3	5.344535	530	Depleted_Plasma_HCC_3.raw
False	None	FourierTransform	HCD	MS2	0		200	1276.32873535156	3826.97165279469	3	5.3603	531	Depleted_Plasma_HCC_3.raw
False	None	FourierTransform	HCD	MS2	0		200	1276.32873535156	2551.65019407313	2	5.3603	531	Depleted_Plasma_HCC_3.raw
False	None	IonTrap	CID	MS2	0	81.00827	100	990.077758789063	990.077758789063	1	5.36577166666667	532	Depleted_Plasma_HCC_3.raw
False	None	FourierTransform	HCD	MS2	0	81.00827	200	990.077758789063	1979.14824094813	2	5.380785	533	Depleted_Plasma_HCC_3.raw
False	None	FourierTransform	HCD	MS2	0	81.00827	200	990.077758789063	2968.21872310719	3	5.380785	533	Depleted_Plasma_HCC_3.raw
False	Unambiguous	IonTrap	CID	MS2	0	63.17063	100	1093.54284667969	1093.54284667969	1	5.38621	534	Depleted_Plasma_HCC_3.raw
False	Unambiguous	FourierTransform	HCD	MS2	0	63.17063	200	1093.54284667969	2186.07841672938	2	5.40111	535	Depleted_Plasma_HCC_3.raw
False	Unambiguous	FourierTransform	HCD	MS2	0	63.17063	200	1093.54284667969	3278.61398677906	3	5.40111	535	Depleted_Plasma_HCC_3.raw
False	Ambiguous	IonTrap	CID	MS2	0	79.64632	100	966.627197265625	966.627197265625	1	5.406545	536	Depleted_Plasma_HCC_3.raw
False	None	FourierTransform	HCD	MS2	0	79.64632	200	966.627197265625	1932.24711790125	2	5.42147	537	Depleted_Plasma_HCC_3.raw
False	None	FourierTransform	HCD	MS2	0	79.64632	200	966.627197265625	2897.86703853688	3	5.42147	537	Depleted_Plasma_HCC_3.raw
False	Unambiguous	IonTrap	CID	MS2	0	75.82734	100	1181.51477050781	1181.51477050781	1	5.42688333333333	538	Depleted_Plasma_HCC_3.raw
False	None	FourierTransform	HCD	MS2	0	75.82734	200	1181.51477050781	2362.02226438563	2	5.44172166666667	539	Depleted_Plasma_HCC_3.raw
False	None	FourierTransform	HCD	MS2	0	75.82734	200	1181.51477050781	3542.52975826344	3	5.44172166666667	539	Depleted_Plasma_HCC_3.raw
False	Unambiguous	IonTrap	CID	MS2	0		100	1133.65576171875	1133.65576171875	1	5.45623166666667	541	Depleted_Plasma_HCC_3.raw
False	None	FourierTransform	HCD	MS2	0		200	1133.65576171875	2266.3042468075	2	5.47212833333333	542	Depleted_Plasma_HCC_3.raw
False	None	FourierTransform	HCD	MS2	0		200	1133.65576171875	3398.95273189625	3	5.47212833333333	542	Depleted_Plasma_HCC_3.raw
False	Unambiguous	IonTrap	CID	MS2	0	79.88952	100	968.69384765625	968.69384765625	1	5.477615	543	Depleted_Plasma_HCC_3.raw
False	None	FourierTransform	HCD	MS2	0	79.88952	200	968.69384765625	1936.3804186825	2	5.49254166666667	544	Depleted_Plasma_HCC_3.raw
False	None	FourierTransform	HCD	MS2	0	79.88952	200	968.69384765625	2904.06698970875	3	5.49254166666667	544	Depleted_Plasma_HCC_3.raw
False	Unambiguous	IonTrap	CID	MS2	0		100	1130.54772949219	1130.54772949219	1	5.49797	545	Depleted_Plasma_HCC_3.raw
False	None	FourierTransform	HCD	MS2	0		200	1130.54772949219	1130.54772949219	1	5.51285	546	Depleted_Plasma_HCC_3.raw
False	None	IonTrap	CID	MS2	0		100	1211.47082519531	1211.47082519531	1	5.51824166666667	547	Depleted_Plasma_HCC_3.raw
False	None	FourierTransform	HCD	MS2	0		200	1211.47082519531	2421.93437376063	2	5.53300166666667	548	Depleted_Plasma_HCC_3.raw
False	None	FourierTransform	HCD	MS2	0		200	1211.47082519531	3632.39792232594	3	5.53300166666667	548	Depleted_Plasma_HCC_3.raw
False	None	IonTrap	CID	MS2	0	46.41772	100	1053.07800292969	1053.07800292969	1	5.53843333333333	549	Depleted_Plasma_HCC_3.raw
False	None	FourierTransform	HCD	MS2	0	46.41772	200	1053.07800292969	2105.14872922938	2	5.55346333333333	550	Depleted_Plasma_HCC_3.raw
False	None	FourierTransform	HCD	MS2	0	46.41772	200	1053.07800292969	3157.21945552906	3	5.55346333333333	550	Depleted_Plasma_HCC_3.raw
False	None	IonTrap	CID	MS2	0	68.66905	100	907.26220703125	907.26220703125	1	5.56798	552	Depleted_Plasma_HCC_3.raw
False	None	FourierTransform	HCD	MS2	0	68.66905	200	907.26220703125	907.26220703125	1	5.58298833333333	553	Depleted_Plasma_HCC_3.raw
False	Unambiguous	IonTrap	CID	MS2	0	61.50109	100	1125.56469726563	1125.56469726563	1	5.58845166666667	554	Depleted_Plasma_HCC_3.raw
False	None	FourierTransform	HCD	MS2	0	61.50109	200	1125.56469726563	1125.56469726563	1	5.60331166666667	555	Depleted_Plasma_HCC_3.raw
False	Unambiguous	IonTrap	CID	MS2	0	0	100	1056.65087890625	1056.65087890625	1	5.60873166666667	556	Depleted_Plasma_HCC_3.raw
False	None	FourierTransform	HCD	MS2	0	0	200	1056.65087890625	2112.2944811825	2	5.62366333333333	557	Depleted_Plasma_HCC_3.raw
False	None	FourierTransform	HCD	MS2	0	0	200	1056.65087890625	3167.93808345875	3	5.62366333333333	557	Depleted_Plasma_HCC_3.raw
False	Unambiguous	IonTrap	CID	MS2	0	66.08961	100	1214.49206542969	1214.49206542969	1	5.629055	558	Depleted_Plasma_HCC_3.raw
False	None	FourierTransform	HCD	MS2	0	66.08961	200	1214.49206542969	1214.49206542969	1	5.64381833333333	559	Depleted_Plasma_HCC_3.raw
False	Unambiguous	IonTrap	CID	MS2	0	67.79966	100	1157.51159667969	1157.51159667969	1	5.64923	560	Depleted_Plasma_HCC_3.raw
False	None	FourierTransform	HCD	MS2	0	67.79966	200	1157.51159667969	2314.01591672938	2	5.66408166666667	561	Depleted_Plasma_HCC_3.raw
False	None	FourierTransform	HCD	MS2	0	67.79966	200	1157.51159667969	3470.52023677906	3	5.66408166666667	561	Depleted_Plasma_HCC_3.raw
False	Unambiguous	IonTrap	CID	MS2	0	51.6242	100	1231.49792480469	2461.98857297938	2	5.67667666666667	563	Depleted_Plasma_HCC_3.raw
False	Unambiguous	IonTrap	CID	MS2	0	51.6242	100	1231.49792480469	3692.47922115406	3	5.67667666666667	563	Depleted_Plasma_HCC_3.raw
False	Unambiguous	FourierTransform	HCD	MS2	0	51.6242	200	1231.49792480469	1231.49792480469	1	5.69246166666667	564	Depleted_Plasma_HCC_3.raw
False	None	IonTrap	CID	MS2	0	76.03138	100	846.294677734375	1691.58207883875	2	5.69797	565	Depleted_Plasma_HCC_3.raw
False	None	IonTrap	CID	MS2	0	76.03138	100	846.294677734375	2536.86947994313	3	5.69797	565	Depleted_Plasma_HCC_3.raw
False	None	FourierTransform	HCD	MS2	0	76.03138	200	846.294677734375	1691.58207883875	2	5.71302833333333	566	Depleted_Plasma_HCC_3.raw
False	None	FourierTransform	HCD	MS2	0	76.03138	200	846.294677734375	2536.86947994313	3	5.71302833333333	566	Depleted_Plasma_HCC_3.raw
False	Unambiguous	IonTrap	CID	MS2	0	33.00404	100	1026.59509277344	3077.77072506031	3	5.718455	567	Depleted_Plasma_HCC_3.raw
False	Unambiguous	IonTrap	CID	MS2	0	33.00404	100	1026.59509277344	2052.18290891688	2	5.718455	567	Depleted_Plasma_HCC_3.raw
False	None	IonTrap	CID	MS2	0	75.07301	100	818.214965820313	1635.42265501063	2	5.73897166666667	569	Depleted_Plasma_HCC_3.raw
False	None	IonTrap	CID	MS2	0	75.07301	100	818.214965820313	2452.63034420094	3	5.73897166666667	569	Depleted_Plasma_HCC_3.raw
False	None	FourierTransform	HCD	MS2	0	75.07301	200	818.214965820313	1635.42265501063	2	5.75405	570	Depleted_Plasma_HCC_3.raw
False	None	FourierTransform	HCD	MS2	0	75.07301	200	818.214965820313	2452.63034420094	3	5.75405	570	Depleted_Plasma_HCC_3.raw
False	None	IonTrap	CID	MS2	0	74.72273	100	815.215698242188	815.215698242188	1	5.75952	571	Depleted_Plasma_HCC_3.raw
False	None	FourierTransform	HCD	MS2	0	74.72273	200	815.215698242188	1629.42411985438	2	5.77462333333333	572	Depleted_Plasma_HCC_3.raw
False	None	FourierTransform	HCD	MS2	0	74.72273	200	815.215698242188	2443.63254146656	3	5.77462333333333	572	Depleted_Plasma_HCC_3.raw
False	None	IonTrap	CID	MS2	0	75.58118	100	920.314453125	920.314453125	1	5.78917666666667	574	Depleted_Plasma_HCC_3.raw
False	None	FourierTransform	HCD	MS2	0	75.58118	200	920.314453125	2758.928806115	3	5.805295	575	Depleted_Plasma_HCC_3.raw
False	None	FourierTransform	HCD	MS2	0	75.58118	200	920.314453125	1839.62162962	2	5.805295	575	Depleted_Plasma_HCC_3.raw
False	Unambiguous	IonTrap	CID	MS2	0	34.46025	100	1255.54626464844	1255.54626464844	1	5.81074166666667	576	Depleted_Plasma_HCC_3.raw
False	Unambiguous	FourierTransform	HCD	MS2	0	34.46025	200	1255.54626464844	3764.62424068531	3	5.82549666666667	577	Depleted_Plasma_HCC_3.raw
False	None	FourierTransform	HCD	MS2	0	34.46025	200	1255.54626464844	2510.08525266688	2	5.82549666666667	577	Depleted_Plasma_HCC_3.raw
False	None	IonTrap	CID	MS2	0	47.44143	100	1291.88134765625	1291.88134765625	1	5.830885	578	Depleted_Plasma_HCC_3.raw
False	None	FourierTransform	HCD	MS2	0	47.44143	200	1291.88134765625	2582.7554186825	2	5.84565166666667	579	Depleted_Plasma_HCC_3.raw
False	None	FourierTransform	HCD	MS2	0	47.44143	200	1291.88134765625	3873.62948970875	3	5.84565166666667	579	Depleted_Plasma_HCC_3.raw
False	None	IonTrap	CID	MS2	0		100	1037.06494140625	1037.06494140625	1	5.85107833333333	580	Depleted_Plasma_HCC_3.raw
False	None	FourierTransform	HCD	MS2	0		200	1037.06494140625	1037.06494140625	1	5.86598833333333	581	Depleted_Plasma_HCC_3.raw
False	Unambiguous	IonTrap	CID	MS2	0	0	100	1217.46520996094	1217.46520996094	1	5.87137833333333	582	Depleted_Plasma_HCC_3.raw
False	None	FourierTransform	HCD	MS2	0	0	200	1217.46520996094	2433.92314329188	2	5.88617666666667	583	Depleted_Plasma_HCC_3.raw
False	None	FourierTransform	HCD	MS2	0	0	200	1217.46520996094	3650.38107662281	3	5.88617666666667	583	Depleted_Plasma_HCC_3.raw
False	None	IonTrap	CID	MS2	0	61.46829	100	950.156066894531	950.156066894531	1	5.89989666666667	585	Depleted_Plasma_HCC_3.raw
False	None	FourierTransform	HCD	MS2	0	61.46829	200	950.156066894531	2848.45364742359	3	5.91497833333333	586	Depleted_Plasma_HCC_3.raw
False	None	FourierTransform	HCD	MS2	0	61.46829	200	950.156066894531	1899.30485715906	2	5.91497833333333	586	Depleted_Plasma_HCC_3.raw
False	Ambiguous	IonTrap	CID	MS2	0		100	1109.59655761719	1109.59655761719	1	5.92044333333333	587	Depleted_Plasma_HCC_3.raw
False	None	FourierTransform	HCD	MS2	0		200	1109.59655761719	2218.18583860438	2	5.93563333333333	588	Depleted_Plasma_HCC_3.raw
False	None	FourierTransform	HCD	MS2	0		200	1109.59655761719	3326.77511959156	3	5.93563333333333	588	Depleted_Plasma_HCC_3.raw
False	Ambiguous	IonTrap	CID	MS2	0	0	100	1040.59362792969	1040.59362792969	1	5.94105833333333	589	Depleted_Plasma_HCC_3.raw
False	None	FourierTransform	HCD	MS2	0	0	200	1040.59362792969	2080.17997922938	2	5.95599166666667	590	Depleted_Plasma_HCC_3.raw
False	None	FourierTransform	HCD	MS2	0	0	200	1040.59362792969	3119.76633052906	3	5.95599166666667	590	Depleted_Plasma_HCC_3.raw
False	Unambiguous	IonTrap	CID	MS2	0	63.16667	100	1199.462890625	1199.462890625	1	5.96138166666667	591	Depleted_Plasma_HCC_3.raw
False	None	FourierTransform	HCD	MS2	0	63.16667	200	1199.462890625	2397.91850462	2	5.97616	592	Depleted_Plasma_HCC_3.raw
False	None	FourierTransform	HCD	MS2	0	63.16667	200	1199.462890625	3596.374118615	3	5.97616	592	Depleted_Plasma_HCC_3.raw
False	Unambiguous	IonTrap	CID	MS2	0		100	1152.50659179688	1152.50659179688	1	5.98156166666667	593	Depleted_Plasma_HCC_3.raw
False	Unambiguous	FourierTransform	HCD	MS2	0		200	1152.50659179688	3455.50522213063	3	5.99641	594	Depleted_Plasma_HCC_3.raw
False	None	FourierTransform	HCD	MS2	0		200	1152.50659179688	2304.00590696375	2	5.99641	594	Depleted_Plasma_HCC_3.raw
False	None	IonTrap	CID	MS2	0	37.33292	100	1313.369140625	1313.369140625	1	6.00954833333333	596	Depleted_Plasma_HCC_3.raw
False	None	FourierTransform	HCD	MS2	0	37.33292	200	1313.369140625	2625.73100462	2	6.02529333333333	597	Depleted_Plasma_HCC_3.raw
False	None	FourierTransform	HCD	MS2	0	37.33292	200	1313.369140625	3938.092868615	3	6.02529333333333	597	Depleted_Plasma_HCC_3.raw
False	None	IonTrap	CID	MS2	0	76.56783	100	923.315490722656	2767.93191890797	3	6.03078833333333	598	Depleted_Plasma_HCC_3.raw
False	None	FourierTransform	HCD	MS2	0	76.56783	200	923.315490722656	2767.93191890797	3	6.04578833333333	599	Depleted_Plasma_HCC_3.raw
False	Unambiguous	IonTrap	CID	MS2	0	82.81528	100	982.619750976563	982.619750976563	1	6.05122166666667	600	Depleted_Plasma_HCC_3.raw
False	None	FourierTransform	HCD	MS2	0	82.81528	200	982.619750976563	1964.23222532313	2	6.066205	601	Depleted_Plasma_HCC_3.raw
False	None	FourierTransform	HCD	MS2	0	82.81528	200	982.619750976563	2945.84469966969	3	6.066205	601	Depleted_Plasma_HCC_3.raw
False	Ambiguous	IonTrap	CID	MS2	0		100	1045.58544921875	1045.58544921875	1	6.07163	602	Depleted_Plasma_HCC_3.raw
False	None	FourierTransform	HCD	MS2	0		200	1045.58544921875	3134.74179439625	3	6.08663833333333	603	Depleted_Plasma_HCC_3.raw
False	None	FourierTransform	HCD	MS2	0		200	1045.58544921875	2090.1636218075	2	6.08663833333333	603	Depleted_Plasma_HCC_3.raw
False	Unambiguous	IonTrap	CID	MS2	0		100	1160.48840332031	1160.48840332031	1	6.09206166666667	604	Depleted_Plasma_HCC_3.raw
False	None	FourierTransform	HCD	MS2	0		200	1160.48840332031	2319.96953001063	2	6.10691166666667	605	Depleted_Plasma_HCC_3.raw
False	None	FourierTransform	HCD	MS2	0		200	1160.48840332031	3479.45065670094	3	6.10691166666667	605	Depleted_Plasma_HCC_3.raw
False	None	IonTrap	CID	MS2	0	89.52598	100	888.631958007813	888.631958007813	1	6.11993	607	Depleted_Plasma_HCC_3.raw
False	None	FourierTransform	HCD	MS2	0	89.52598	200	888.631958007813	1776.25663938563	2	6.13596166666667	608	Depleted_Plasma_HCC_3.raw
False	None	FourierTransform	HCD	MS2	0	89.52598	200	888.631958007813	2663.88132076344	3	6.13596166666667	608	Depleted_Plasma_HCC_3.raw
False	Unambiguous	IonTrap	CID	MS2	0	65.93907	100	1190.46325683594	1190.46325683594	1	6.14140333333333	609	Depleted_Plasma_HCC_3.raw
False	None	FourierTransform	HCD	MS2	0	65.93907	200	1190.46325683594	3569.37521724781	3	6.15620666666667	610	Depleted_Plasma_HCC_3.raw
False	None	FourierTransform	HCD	MS2	0	65.93907	200	1190.46325683594	2379.91923704188	2	6.15620666666667	610	Depleted_Plasma_HCC_3.raw
False	None	IonTrap	CID	MS2	0		100	1303.50793457031	3908.50925045094	3	6.16159833333333	611	Depleted_Plasma_HCC_3.raw
False	Unambiguous	IonTrap	CID	MS2	0		100	1303.50793457031	2606.00859251063	2	6.16159833333333	611	Depleted_Plasma_HCC_3.raw
False	None	FourierTransform	HCD	MS2	0		200	1303.50793457031	2606.00859251063	2	6.17636833333333	612	Depleted_Plasma_HCC_3.raw
False	None	FourierTransform	HCD	MS2	0		200	1303.50793457031	3908.50925045094	3	6.17636833333333	612	Depleted_Plasma_HCC_3.raw
False	Unambiguous	IonTrap	CID	MS2	0	79.90272	100	1100.59167480469	1100.59167480469	1	6.18179333333333	613	Depleted_Plasma_HCC_3.raw
False	None	FourierTransform	HCD	MS2	0	79.90272	200	1100.59167480469	2200.17607297938	2	6.19663833333333	614	Depleted_Plasma_HCC_3.raw
False	None	FourierTransform	HCD	MS2	0	79.90272	200	1100.59167480469	3299.76047115406	3	6.19663833333333	614	Depleted_Plasma_HCC_3.raw
False	None	IonTrap	CID	MS2	0		100	936.169860839844	936.169860839844	1	6.20222666666667	615	Depleted_Plasma_HCC_3.raw
False	None	FourierTransform	HCD	MS2	0		200	936.169860839844	1871.33244504969	2	6.21723166666667	616	Depleted_Plasma_HCC_3.raw
False	None	FourierTransform	HCD	MS2	0		200	936.169860839844	2806.49502925953	3	6.21723166666667	616	Depleted_Plasma_HCC_3.raw
False	None	IonTrap	CID	MS2	0	47.92624	100	906.260803222656	906.260803222656	1	6.23061666666667	618	Depleted_Plasma_HCC_3.raw
False	None	FourierTransform	HCD	MS2	0	47.92624	200	906.260803222656	906.260803222656	1	6.24662833333333	619	Depleted_Plasma_HCC_3.raw
False	None	IonTrap	CID	MS2	0		100	1172.43725585938	1172.43725585938	1	6.25208666666667	620	Depleted_Plasma_HCC_3.raw
False	None	FourierTransform	HCD	MS2	0		200	1172.43725585938	2343.86723508875	2	6.26698333333333	621	Depleted_Plasma_HCC_3.raw
False	None	FourierTransform	HCD	MS2	0		200	1172.43725585938	3515.29721431813	3	6.26698333333333	621	Depleted_Plasma_HCC_3.raw
False	Unambiguous	IonTrap	CID	MS2	0	82.43506	100	989.570556640625	989.570556640625	1	6.272405	622	Depleted_Plasma_HCC_3.raw
False	None	FourierTransform	HCD	MS2	0	82.43506	200	989.570556640625	1978.13383665125	2	6.287365	623	Depleted_Plasma_HCC_3.raw
False	None	FourierTransform	HCD	MS2	0	82.43506	200	989.570556640625	2966.69711666188	3	6.287365	623	Depleted_Plasma_HCC_3.raw
False	Ambiguous	IonTrap	CID	MS2	0		100	1031.53479003906	1031.53479003906	1	6.2928	624	Depleted_Plasma_HCC_3.raw
False	None	FourierTransform	HCD	MS2	0		200	1031.53479003906	1031.53479003906	1	6.30768333333333	625	Depleted_Plasma_HCC_3.raw
False	Ambiguous	IonTrap	CID	MS2	0		100	1273.49047851563	1273.49047851563	1	6.31307333333333	626	Depleted_Plasma_HCC_3.raw
False	None	FourierTransform	HCD	MS2	0		200	1273.49047851563	2545.97368040125	2	6.32784	627	Depleted_Plasma_HCC_3.raw
False	None	FourierTransform	HCD	MS2	0		200	1273.49047851563	3818.45688228688	3	6.32784	627	Depleted_Plasma_HCC_3.raw
False	None	IonTrap	CID	MS2	0	0	100	1239.47473144531	1239.47473144531	1	6.342715	629	Depleted_Plasma_HCC_3.raw
False	None	FourierTransform	HCD	MS2	0	0	200	1239.47473144531	2477.94218626063	2	6.35748333333333	630	Depleted_Plasma_HCC_3.raw
False	None	FourierTransform	HCD	MS2	0	0	200	1239.47473144531	3716.40964107594	3	6.35748333333333	630	Depleted_Plasma_HCC_3.raw
False	Ambiguous	IonTrap	CID	MS2	0	47.58215	100	1148.63098144531	1148.63098144531	1	6.362945	631	Depleted_Plasma_HCC_3.raw
False	None	FourierTransform	HCD	MS2	0	47.58215	200	1148.63098144531	1148.63098144531	1	6.37774333333333	632	Depleted_Plasma_HCC_3.raw
False	Unambiguous	IonTrap	CID	MS2	0		100	1220.61584472656	1220.61584472656	1	6.38313333333333	633	Depleted_Plasma_HCC_3.raw
False	None	FourierTransform	HCD	MS2	0		200	1220.61584472656	2440.22441282313	2	6.39793833333333	634	Depleted_Plasma_HCC_3.raw
False	None	FourierTransform	HCD	MS2	0		200	1220.61584472656	3659.83298091969	3	6.39793833333333	634	Depleted_Plasma_HCC_3.raw
False	None	IonTrap	CID	MS2	0		100	1259.43444824219	1259.43444824219	1	6.40333833333333	635	Depleted_Plasma_HCC_3.raw
False	None	FourierTransform	HCD	MS2	0		200	1259.43444824219	2517.86161985438	2	6.41807166666667	636	Depleted_Plasma_HCC_3.raw
False	None	FourierTransform	HCD	MS2	0		200	1259.43444824219	3776.28879146656	3	6.41807166666667	636	Depleted_Plasma_HCC_3.raw
False	None	IonTrap	CID	MS2	0		100	1288.40673828125	1288.40673828125	1	6.42346333333333	637	Depleted_Plasma_HCC_3.raw
False	None	FourierTransform	HCD	MS2	0		200	1288.40673828125	2575.8061999325	2	6.43834	638	Depleted_Plasma_HCC_3.raw
False	None	FourierTransform	HCD	MS2	0		200	1288.40673828125	3863.20566158375	3	6.43834	638	Depleted_Plasma_HCC_3.raw
False	None	IonTrap	CID	MS2	0	53.17224	100	920.313232421875	920.313232421875	1	6.45224666666667	640	Depleted_Plasma_HCC_3.raw
False	None	FourierTransform	HCD	MS2	0	53.17224	200	920.313232421875	1839.61918821375	2	6.468295	641	Depleted_Plasma_HCC_3.raw
False	None	FourierTransform	HCD	MS2	0	53.17224	200	920.313232421875	2758.92514400563	3	6.468295	641	Depleted_Plasma_HCC_3.raw
False	Unambiguous	IonTrap	CID	MS2	0	92.97334	100	848.291259765625	848.291259765625	1	6.473795	642	Depleted_Plasma_HCC_3.raw
False	None	FourierTransform	HCD	MS2	0	92.97334	200	848.291259765625	1695.57524290125	2	6.48880166666667	643	Depleted_Plasma_HCC_3.raw
False	None	FourierTransform	HCD	MS2	0	92.97334	200	848.291259765625	2542.85922603688	3	6.48880166666667	643	Depleted_Plasma_HCC_3.raw
False	None	IonTrap	CID	MS2	0	57.19489	100	815.215759277344	815.215759277344	1	6.49427666666667	644	Depleted_Plasma_HCC_3.raw
False	None	FourierTransform	HCD	MS2	0	57.19489	200	815.215759277344	815.215759277344	1	6.50938333333333	645	Depleted_Plasma_HCC_3.raw
False	Unambiguous	IonTrap	CID	MS2	0	43.51445	100	1067.60986328125	1067.60986328125	1	6.51481333333333	646	Depleted_Plasma_HCC_3.raw
False	None	FourierTransform	HCD	MS2	0	43.51445	200	1067.60986328125	3200.81503658375	3	6.52967666666667	647	Depleted_Plasma_HCC_3.raw
False	None	FourierTransform	HCD	MS2	0	43.51445	200	1067.60986328125	2134.2124499325	2	6.52967666666667	647	Depleted_Plasma_HCC_3.raw
False	None	IonTrap	CID	MS2	0		100	1434.50219726563	2867.99711790125	2	6.53504666666667	648	Depleted_Plasma_HCC_3.raw
False	Unambiguous	IonTrap	CID	MS2	0		100	1434.50219726563	4301.49203853688	3	6.53504666666667	648	Depleted_Plasma_HCC_3.raw
False	None	FourierTransform	HCD	MS2	0		200	1434.50219726563	2867.99711790125	2	6.54972666666667	649	Depleted_Plasma_HCC_3.raw
False	None	FourierTransform	HCD	MS2	0		200	1434.50219726563	4301.49203853688	3	6.54972666666667	649	Depleted_Plasma_HCC_3.raw
False	None	IonTrap	CID	MS2	0	65.57135	100	829.266418457031	829.266418457031	1	6.562645	651	Depleted_Plasma_HCC_3.raw
False	None	FourierTransform	HCD	MS2	0	65.57135	200	829.266418457031	1657.52556028406	2	6.578795	652	Depleted_Plasma_HCC_3.raw
False	None	FourierTransform	HCD	MS2	0	65.57135	200	829.266418457031	2485.78470211109	3	6.578795	652	Depleted_Plasma_HCC_3.raw
False	Unambiguous	IonTrap	CID	MS2	0		100	1103.6044921875	1103.6044921875	1	6.58427166666667	653	Depleted_Plasma_HCC_3.raw
False	Unambiguous	FourierTransform	HCD	MS2	0		200	1103.6044921875	2206.201707745	2	6.599115	654	Depleted_Plasma_HCC_3.raw
False	Unambiguous	FourierTransform	HCD	MS2	0		200	1103.6044921875	3308.7989233025	3	6.599115	654	Depleted_Plasma_HCC_3.raw
False	None	IonTrap	CID	MS2	0	78.12654	100	1135.15502929688	1135.15502929688	1	6.60452833333333	655	Depleted_Plasma_HCC_3.raw
False	None	FourierTransform	HCD	MS2	0	78.12654	200	1135.15502929688	2269.30278196375	2	6.61951166666667	656	Depleted_Plasma_HCC_3.raw
False	None	FourierTransform	HCD	MS2	0	78.12654	200	1135.15502929688	3403.45053463063	3	6.61951166666667	656	Depleted_Plasma_HCC_3.raw
False	None	IonTrap	CID	MS2	0	85.77886	100	974.715393066406	974.715393066406	1	6.62495666666667	657	Depleted_Plasma_HCC_3.raw
False	None	FourierTransform	HCD	MS2	0	85.77886	200	974.715393066406	1948.42350950281	2	6.6399	658	Depleted_Plasma_HCC_3.raw
False	None	FourierTransform	HCD	MS2	0	85.77886	200	974.715393066406	2922.13162593922	3	6.6399	658	Depleted_Plasma_HCC_3.raw
False	Unambiguous	IonTrap	CID	MS2	0		100	1283.58715820313	2566.16703977625	2	6.64529166666667	659	Depleted_Plasma_HCC_3.raw
False	Unambiguous	IonTrap	CID	MS2	0		100	1283.58715820313	3848.74692134938	3	6.64529166666667	659	Depleted_Plasma_HCC_3.raw
False	None	FourierTransform	HCD	MS2	0		200	1283.58715820313	2566.16703977625	2	6.660085	660	Depleted_Plasma_HCC_3.raw
False	None	FourierTransform	HCD	MS2	0		200	1283.58715820313	3848.74692134938	3	6.660085	660	Depleted_Plasma_HCC_3.raw
False	Unambiguous	IonTrap	CID	MS2	0	53.78226	100	1085.61987304688	1085.61987304688	1	6.67289166666667	662	Depleted_Plasma_HCC_3.raw
False	None	FourierTransform	HCD	MS2	0	53.78226	200	1085.61987304688	3254.84506588063	3	6.688795	663	Depleted_Plasma_HCC_3.raw
False	None	FourierTransform	HCD	MS2	0	53.78226	200	1085.61987304688	2170.23246946375	2	6.688795	663	Depleted_Plasma_HCC_3.raw
False	Unambiguous	IonTrap	CID	MS2	0		100	1002.62219238281	1002.62219238281	1	6.69427166666667	664	Depleted_Plasma_HCC_3.raw
False	None	FourierTransform	HCD	MS2	0		200	1002.62219238281	2004.23710813563	2	6.70916833333333	665	Depleted_Plasma_HCC_3.raw
False	None	FourierTransform	HCD	MS2	0		200	1002.62219238281	3005.85202388844	3	6.70916833333333	665	Depleted_Plasma_HCC_3.raw
False	Unambiguous	IonTrap	CID	MS2	0	47.49492	100	1076.71948242188	1076.71948242188	1	6.71459333333333	666	Depleted_Plasma_HCC_3.raw
False	None	FourierTransform	HCD	MS2	0	47.49492	200	1076.71948242188	2152.43168821375	2	6.7295	667	Depleted_Plasma_HCC_3.raw
False	None	FourierTransform	HCD	MS2	0	47.49492	200	1076.71948242188	3228.14389400563	3	6.7295	667	Depleted_Plasma_HCC_3.raw
False	None	IonTrap	CID	MS2	0	53.44188	100	1027.23803710938	1027.23803710938	1	6.73492833333333	668	Depleted_Plasma_HCC_3.raw
False	None	FourierTransform	HCD	MS2	0	53.44188	200	1027.23803710938	2053.46879758875	2	6.749815	669	Depleted_Plasma_HCC_3.raw
False	Unambiguous	FourierTransform	HCD	MS2	0	53.44188	200	1027.23803710938	3079.69955806813	3	6.749815	669	Depleted_Plasma_HCC_3.raw
False	Ambiguous	IonTrap	CID	MS2	0		100	1179.59716796875	1179.59716796875	1	6.75521666666667	670	Depleted_Plasma_HCC_3.raw
False	Ambiguous	FourierTransform	HCD	MS2	0		200	1179.59716796875	3536.77695064625	3	6.77005833333333	671	Depleted_Plasma_HCC_3.raw
False	Ambiguous	FourierTransform	HCD	MS2	0		200	1179.59716796875	2358.1870593075	2	6.77005833333333	671	Depleted_Plasma_HCC_3.raw
False	None	IonTrap	CID	MS2	0	52.97799	100	1265.15954589844	1265.15954589844	1	6.78325	673	Depleted_Plasma_HCC_3.raw
False	None	FourierTransform	HCD	MS2	0	52.97799	200	1265.15954589844	2529.31181516688	2	6.79912833333333	674	Depleted_Plasma_HCC_3.raw
False	None	FourierTransform	HCD	MS2	0	52.97799	200	1265.15954589844	3793.46408443531	3	6.79912833333333	674	Depleted_Plasma_HCC_3.raw
False	None	IonTrap	CID	MS2	0		100	999.796936035156	999.796936035156	1	6.804605	675	Depleted_Plasma_HCC_3.raw
False	None	FourierTransform	HCD	MS2	0		200	999.796936035156	1998.58659544031	2	6.81949833333333	676	Depleted_Plasma_HCC_3.raw
False	Ambiguous	FourierTransform	HCD	MS2	0		200	999.796936035156	2997.37625484547	3	6.81949833333333	676	Depleted_Plasma_HCC_3.raw
False	Unambiguous	IonTrap	CID	MS2	0	76.73413	100	1127.56506347656	1127.56506347656	1	6.82491333333333	677	Depleted_Plasma_HCC_3.raw
False	Ambiguous	FourierTransform	HCD	MS2	0	76.73413	200	1127.56506347656	2254.12285032313	2	6.83980166666667	678	Depleted_Plasma_HCC_3.raw
False	Ambiguous	FourierTransform	HCD	MS2	0	76.73413	200	1127.56506347656	3380.68063716969	3	6.83980166666667	678	Depleted_Plasma_HCC_3.raw
False	None	IonTrap	CID	MS2	0	89.76929	100	948.70458984375	948.70458984375	1	6.84525666666667	679	Depleted_Plasma_HCC_3.raw
False	Unambiguous	IonTrap	CID	MS2	0		100	1014.67700195313	1014.67700195313	1	6.86563666666667	681	Depleted_Plasma_HCC_3.raw
False	None	FourierTransform	HCD	MS2	0		200	1014.67700195313	2028.34672727625	2	6.880595	682	Depleted_Plasma_HCC_3.raw
False	None	FourierTransform	HCD	MS2	0		200	1014.67700195313	3042.01645259938	3	6.880595	682	Depleted_Plasma_HCC_3.raw
False	None	IonTrap	CID	MS2	0	73.79732	100	908.259338378906	908.259338378906	1	6.89335666666667	684	Depleted_Plasma_HCC_3.raw
False	None	FourierTransform	HCD	MS2	0	73.79732	200	908.259338378906	908.259338378906	1	6.90946333333333	685	Depleted_Plasma_HCC_3.raw
False	Ambiguous	IonTrap	CID	MS2	0		100	1213.54907226563	1213.54907226563	1	6.91490333333333	686	Depleted_Plasma_HCC_3.raw
False	Ambiguous	IonTrap	CID	MS2	0	69.18909	100	1121.60559082031	1121.60559082031	1	6.93509	688	Depleted_Plasma_HCC_3.raw
False	None	FourierTransform	HCD	MS2	0	69.18909	200	1121.60559082031	2242.20390501063	2	6.94997833333333	689	Depleted_Plasma_HCC_3.raw
False	Ambiguous	FourierTransform	HCD	MS2	0	69.18909	200	1121.60559082031	3362.80221920094	3	6.94997833333333	689	Depleted_Plasma_HCC_3.raw
False	Unambiguous	IonTrap	CID	MS2	0	38.17009	100	1254.63549804688	1254.63549804688	1	6.95538	690	Depleted_Plasma_HCC_3.raw
False	None	FourierTransform	HCD	MS2	0	38.17009	200	1254.63549804688	3761.89194088063	3	6.970215	691	Depleted_Plasma_HCC_3.raw
False	None	FourierTransform	HCD	MS2	0	38.17009	200	1254.63549804688	2508.26371946375	2	6.970215	691	Depleted_Plasma_HCC_3.raw
False	Unambiguous	IonTrap	CID	MS2	0	71.24512	100	1113.69873046875	1113.69873046875	1	6.97563333333333	692	Depleted_Plasma_HCC_3.raw
False	None	FourierTransform	HCD	MS2	0	71.24512	200	1113.69873046875	2226.3901843075	2	6.99053333333333	693	Depleted_Plasma_HCC_3.raw
False	None	FourierTransform	HCD	MS2	0	71.24512	200	1113.69873046875	3339.08163814625	3	6.99053333333333	693	Depleted_Plasma_HCC_3.raw
False	Unambiguous	IonTrap	CID	MS2	0		100	1195.76208496094	1195.76208496094	1	7.00484666666667	695	Depleted_Plasma_HCC_3.raw
False	None	FourierTransform	HCD	MS2	0		200	1195.76208496094	2390.51689329188	2	7.01964666666667	696	Depleted_Plasma_HCC_3.raw
False	None	FourierTransform	HCD	MS2	0		200	1195.76208496094	3585.27170162281	3	7.01964666666667	696	Depleted_Plasma_HCC_3.raw
False	None	IonTrap	CID	MS2	0	76.12645	100	846.294250488281	846.294250488281	1	7.02516666666667	697	Depleted_Plasma_HCC_3.raw
False	None	FourierTransform	HCD	MS2	0	76.12645	200	846.294250488281	1691.58122434656	2	7.04018833333333	698	Depleted_Plasma_HCC_3.raw
False	None	FourierTransform	HCD	MS2	0	76.12645	200	846.294250488281	2536.86819820484	3	7.04018833333333	698	Depleted_Plasma_HCC_3.raw
False	Unambiguous	IonTrap	CID	MS2	0		100	1361.51171875	4082.52060299	3	7.04559333333333	699	Depleted_Plasma_HCC_3.raw
False	None	IonTrap	CID	MS2	0		100	1361.51171875	2722.01616087	2	7.04559333333333	699	Depleted_Plasma_HCC_3.raw
False	None	FourierTransform	HCD	MS2	0		200	1361.51171875	2722.01616087	2	7.06033	700	Depleted_Plasma_HCC_3.raw
False	None	FourierTransform	HCD	MS2	0		200	1361.51171875	4082.52060299	3	7.06033	700	Depleted_Plasma_HCC_3.raw
False	None	IonTrap	CID	MS2	0	83.16225	100	1107.22900390625	1107.22900390625	1	7.06576	701	Depleted_Plasma_HCC_3.raw
False	None	FourierTransform	HCD	MS2	0	83.16225	200	1107.22900390625	1107.22900390625	1	7.08060166666667	702	Depleted_Plasma_HCC_3.raw
False	Unambiguous	IonTrap	CID	MS2	0	32.46381	100	1048.73278808594	1048.73278808594	1	7.08602333333333	703	Depleted_Plasma_HCC_3.raw
False	None	FourierTransform	HCD	MS2	0	32.46381	200	1048.73278808594	2096.45829954188	2	7.10129833333333	704	Depleted_Plasma_HCC_3.raw
False	None	FourierTransform	HCD	MS2	0	32.46381	200	1048.73278808594	3144.18381099781	3	7.10129833333333	704	Depleted_Plasma_HCC_3.raw
False	None	IonTrap	CID	MS2	0	59.83349	100	921.313354492188	921.313354492188	1	7.11523666666667	706	Depleted_Plasma_HCC_3.raw
False	None	FourierTransform	HCD	MS2	0	59.83349	200	921.313354492188	921.313354492188	1	7.131295	707	Depleted_Plasma_HCC_3.raw
False	Unambiguous	IonTrap	CID	MS2	0		100	1475.47973632813	4424.42465572438	3	7.13683833333333	708	Depleted_Plasma_HCC_3.raw
False	None	IonTrap	CID	MS2	0		100	1475.47973632813	2949.95219602625	2	7.13683833333333	708	Depleted_Plasma_HCC_3.raw
False	None	FourierTransform	HCD	MS2	0		200	1475.47973632813	2949.95219602625	2	7.15144833333333	709	Depleted_Plasma_HCC_3.raw
False	None	FourierTransform	HCD	MS2	0		200	1475.47973632813	4424.42465572438	3	7.15144833333333	709	Depleted_Plasma_HCC_3.raw
False	Ambiguous	IonTrap	CID	MS2	0		100	1190.63586425781	1190.63586425781	1	7.15683833333333	710	Depleted_Plasma_HCC_3.raw
False	Unambiguous	FourierTransform	HCD	MS2	0		200	1190.63586425781	2380.26445188563	2	7.17168666666667	711	Depleted_Plasma_HCC_3.raw
False	Unambiguous	FourierTransform	HCD	MS2	0		200	1190.63586425781	3569.89303951344	3	7.17168666666667	711	Depleted_Plasma_HCC_3.raw
False	None	IonTrap	CID	MS2	0	85.30481	100	882.190979003906	882.190979003906	1	7.177135	712	Depleted_Plasma_HCC_3.raw
False	None	FourierTransform	HCD	MS2	0	85.30481	200	882.190979003906	1763.37468137781	2	7.19213666666667	713	Depleted_Plasma_HCC_3.raw
False	None	FourierTransform	HCD	MS2	0	85.30481	200	882.190979003906	2644.55838375172	3	7.19213666666667	713	Depleted_Plasma_HCC_3.raw
False	Unambiguous	IonTrap	CID	MS2	0	85.78558	100	995.708862304688	995.708862304688	1	7.19756	714	Depleted_Plasma_HCC_3.raw
False	None	FourierTransform	HCD	MS2	0	85.78558	200	995.708862304688	1990.41044797938	2	7.212545	715	Depleted_Plasma_HCC_3.raw
False	None	FourierTransform	HCD	MS2	0	85.78558	200	995.708862304688	2985.11203365406	3	7.212545	715	Depleted_Plasma_HCC_3.raw
False	Unambiguous	IonTrap	CID	MS2	0		100	1204.7177734375	1204.7177734375	1	7.22715	717	Depleted_Plasma_HCC_3.raw
False	None	FourierTransform	HCD	MS2	0		200	1204.7177734375	3612.1387670525	3	7.24196166666667	718	Depleted_Plasma_HCC_3.raw
False	None	FourierTransform	HCD	MS2	0		200	1204.7177734375	2408.428270245	2	7.24196166666667	718	Depleted_Plasma_HCC_3.raw
False	Unambiguous	IonTrap	CID	MS2	0		100	1154.64892578125	1154.64892578125	1	7.24741166666667	719	Depleted_Plasma_HCC_3.raw
False	None	FourierTransform	HCD	MS2	0		200	1154.64892578125	2308.2905749325	2	7.26221666666667	720	Depleted_Plasma_HCC_3.raw
False	None	FourierTransform	HCD	MS2	0		200	1154.64892578125	3461.93222408375	3	7.26221666666667	720	Depleted_Plasma_HCC_3.raw
False	None	IonTrap	CID	MS2	0	66.62882	100	965.708801269531	965.708801269531	1	7.26765166666667	721	Depleted_Plasma_HCC_3.raw
False	None	FourierTransform	HCD	MS2	0	66.62882	200	965.708801269531	1930.41032590906	2	7.28266333333333	722	Depleted_Plasma_HCC_3.raw
False	None	FourierTransform	HCD	MS2	0	66.62882	200	965.708801269531	2895.11185054859	3	7.28266333333333	722	Depleted_Plasma_HCC_3.raw
False	Unambiguous	IonTrap	CID	MS2	0	52.51638	100	1139.62451171875	1139.62451171875	1	7.28808666666667	723	Depleted_Plasma_HCC_3.raw
False	None	FourierTransform	HCD	MS2	0	52.51638	200	1139.62451171875	2278.2417468075	2	7.30290833333333	724	Depleted_Plasma_HCC_3.raw
False	None	FourierTransform	HCD	MS2	0	52.51638	200	1139.62451171875	3416.85898189625	3	7.30290833333333	724	Depleted_Plasma_HCC_3.raw
False	Unambiguous	IonTrap	CID	MS2	0		100	1206.74230957031	1206.74230957031	1	7.30840166666667	725	Depleted_Plasma_HCC_3.raw
False	None	FourierTransform	HCD	MS2	0		200	1206.74230957031	2412.47734251063	2	7.32323833333333	726	Depleted_Plasma_HCC_3.raw
False	None	FourierTransform	HCD	MS2	0		200	1206.74230957031	3618.21237545094	3	7.32323833333333	726	Depleted_Plasma_HCC_3.raw
False	Unambiguous	IonTrap	CID	MS2	0		100	1220.57885742188	2440.15043821375	2	7.33653166666667	728	Depleted_Plasma_HCC_3.raw
False	Unambiguous	IonTrap	CID	MS2	0		100	1220.57885742188	3659.72201900563	3	7.33653166666667	728	Depleted_Plasma_HCC_3.raw
False	Ambiguous	FourierTransform	HCD	MS2	0		200	1220.57885742188	2440.15043821375	2	7.35135166666667	729	Depleted_Plasma_HCC_3.raw
False	Ambiguous	FourierTransform	HCD	MS2	0		200	1220.57885742188	3659.72201900563	3	7.35135166666667	729	Depleted_Plasma_HCC_3.raw
False	None	IonTrap	CID	MS2	0	0	100	1020.74621582031	1020.74621582031	1	7.35683833333333	730	Depleted_Plasma_HCC_3.raw
False	None	FourierTransform	HCD	MS2	0	0	200	1020.74621582031	2040.48515501063	2	7.37172333333333	731	Depleted_Plasma_HCC_3.raw
False	None	FourierTransform	HCD	MS2	0	0	200	1020.74621582031	3060.22409420094	3	7.37172333333333	731	Depleted_Plasma_HCC_3.raw
False	Unambiguous	IonTrap	CID	MS2	0		100	1334.72863769531	1334.72863769531	1	7.377125	732	Depleted_Plasma_HCC_3.raw
False	None	FourierTransform	HCD	MS2	0		200	1334.72863769531	4002.17135982594	3	7.39187	733	Depleted_Plasma_HCC_3.raw
False	None	FourierTransform	HCD	MS2	0		200	1334.72863769531	2668.44999876063	2	7.39187	733	Depleted_Plasma_HCC_3.raw
False	None	IonTrap	CID	MS2	0	80.55524	100	1063.73645019531	1063.73645019531	1	7.397295	734	Depleted_Plasma_HCC_3.raw
False	None	FourierTransform	HCD	MS2	0	80.55524	200	1063.73645019531	2126.46562376063	2	7.41217666666667	735	Depleted_Plasma_HCC_3.raw
False	None	FourierTransform	HCD	MS2	0	80.55524	200	1063.73645019531	3189.19479732594	3	7.41217666666667	735	Depleted_Plasma_HCC_3.raw
False	Unambiguous	IonTrap	CID	MS2	0		100	1151.71154785156	2302.41581907313	2	7.417595	736	Depleted_Plasma_HCC_3.raw
False	None	IonTrap	CID	MS2	0		100	1151.71154785156	3453.12009029469	3	7.417595	736	Depleted_Plasma_HCC_3.raw
False	Unambiguous	FourierTransform	HCD	MS2	0		200	1151.71154785156	2302.41581907313	2	7.43244666666667	737	Depleted_Plasma_HCC_3.raw
False	None	FourierTransform	HCD	MS2	0		200	1151.71154785156	3453.12009029469	3	7.43244666666667	737	Depleted_Plasma_HCC_3.raw
False	None	IonTrap	CID	MS2	0	60.237	100	1162.14489746094	1162.14489746094	1	7.44518166666667	739	Depleted_Plasma_HCC_3.raw
False	None	FourierTransform	HCD	MS2	0	60.237	200	1162.14489746094	3484.42013912281	3	7.46001166666667	740	Depleted_Plasma_HCC_3.raw
False	None	FourierTransform	HCD	MS2	0	60.237	200	1162.14489746094	2323.28251829188	2	7.46001166666667	740	Depleted_Plasma_HCC_3.raw
False	None	IonTrap	CID	MS2	0	82.77382	100	1092.22509765625	1092.22509765625	1	7.46542666666667	741	Depleted_Plasma_HCC_3.raw
False	None	FourierTransform	HCD	MS2	0	82.77382	200	1092.22509765625	2183.4429186825	2	7.480425	742	Depleted_Plasma_HCC_3.raw
False	None	FourierTransform	HCD	MS2	0	82.77382	200	1092.22509765625	3274.66073970875	3	7.480425	742	Depleted_Plasma_HCC_3.raw
False	Unambiguous	IonTrap	CID	MS2	0	66.30816	100	1057.70947265625	1057.70947265625	1	7.485865	743	Depleted_Plasma_HCC_3.raw
False	None	FourierTransform	HCD	MS2	0	66.30816	200	1057.70947265625	2114.4116686825	2	7.50073833333333	744	Depleted_Plasma_HCC_3.raw
False	None	FourierTransform	HCD	MS2	0	66.30816	200	1057.70947265625	3171.11386470875	3	7.50073833333333	744	Depleted_Plasma_HCC_3.raw
False	Unambiguous	IonTrap	CID	MS2	0	70.46778	100	1044.66845703125	1044.66845703125	1	7.50616	745	Depleted_Plasma_HCC_3.raw
False	None	FourierTransform	HCD	MS2	0	70.46778	200	1044.66845703125	2088.3296374325	2	7.52108	746	Depleted_Plasma_HCC_3.raw
False	None	FourierTransform	HCD	MS2	0	70.46778	200	1044.66845703125	3131.99081783375	3	7.52108	746	Depleted_Plasma_HCC_3.raw
False	None	IonTrap	CID	MS2	0	72.20614	100	1025.76354980469	1025.76354980469	1	7.52651	747	Depleted_Plasma_HCC_3.raw
False	None	FourierTransform	HCD	MS2	0	72.20614	200	1025.76354980469	2050.51982297938	2	7.54139666666667	748	Depleted_Plasma_HCC_3.raw
False	None	FourierTransform	HCD	MS2	0	72.20614	200	1025.76354980469	3075.27609615406	3	7.54139666666667	748	Depleted_Plasma_HCC_3.raw
False	Ambiguous	IonTrap	CID	MS2	0		100	1292.71008300781	1292.71008300781	1	7.55464	750	Depleted_Plasma_HCC_3.raw
False	None	FourierTransform	HCD	MS2	0		200	1292.71008300781	2584.41288938563	2	7.57046166666667	751	Depleted_Plasma_HCC_3.raw
False	None	FourierTransform	HCD	MS2	0		200	1292.71008300781	3876.11569576344	3	7.57046166666667	751	Depleted_Plasma_HCC_3.raw
False	None	IonTrap	CID	MS2	0		100	989.735412597656	989.735412597656	1	7.57588166666667	752	Depleted_Plasma_HCC_3.raw
False	None	FourierTransform	HCD	MS2	0		200	989.735412597656	1978.46354856531	2	7.59083833333333	753	Depleted_Plasma_HCC_3.raw
False	None	FourierTransform	HCD	MS2	0		200	989.735412597656	2967.19168453297	3	7.59083833333333	753	Depleted_Plasma_HCC_3.raw
False	Unambiguous	IonTrap	CID	MS2	0	60.4094	100	1061.69445800781	1061.69445800781	1	7.59626833333333	754	Depleted_Plasma_HCC_3.raw
False	None	FourierTransform	HCD	MS2	0	60.4094	200	1061.69445800781	2122.38163938563	2	7.611145	755	Depleted_Plasma_HCC_3.raw
False	None	FourierTransform	HCD	MS2	0	60.4094	200	1061.69445800781	3183.06882076344	3	7.611145	755	Depleted_Plasma_HCC_3.raw
False	Ambiguous	IonTrap	CID	MS2	0		100	1252.64794921875	1252.64794921875	1	7.616535	756	Depleted_Plasma_HCC_3.raw
False	None	FourierTransform	HCD	MS2	0		200	1252.64794921875	1252.64794921875	1	7.631325	757	Depleted_Plasma_HCC_3.raw
False	Unambiguous	IonTrap	CID	MS2	0	58.99005	100	1323.65173339844	1323.65173339844	1	7.63672333333333	758	Depleted_Plasma_HCC_3.raw
False	None	FourierTransform	HCD	MS2	0	58.99005	200	1323.65173339844	3968.94064693531	3	7.65154	759	Depleted_Plasma_HCC_3.raw
False	None	FourierTransform	HCD	MS2	0	58.99005	200	1323.65173339844	2646.29619016688	2	7.65154	759	Depleted_Plasma_HCC_3.raw
False	None	IonTrap	CID	MS2	0		100	1214.17395019531	1214.17395019531	1	7.66513	761	Depleted_Plasma_HCC_3.raw
False	Unambiguous	FourierTransform	HCD	MS2	0		200	1214.17395019531	2427.34062376063	2	7.68096166666667	762	Depleted_Plasma_HCC_3.raw
False	None	FourierTransform	HCD	MS2	0		200	1214.17395019531	3640.50729732594	3	7.68096166666667	762	Depleted_Plasma_HCC_3.raw
False	None	IonTrap	CID	MS2	0	69.01988	100	1128.92004394531	1128.92004394531	1	7.68637666666667	763	Depleted_Plasma_HCC_3.raw
False	None	FourierTransform	HCD	MS2	0	69.01988	200	1128.92004394531	2256.83281126063	2	7.70126	764	Depleted_Plasma_HCC_3.raw
False	Ambiguous	FourierTransform	HCD	MS2	0	69.01988	200	1128.92004394531	3384.74557857594	3	7.70126	764	Depleted_Plasma_HCC_3.raw
False	Unambiguous	IonTrap	CID	MS2	0	78.57191	100	1113.74609375	6677.44017935	6	7.70668333333333	765	Depleted_Plasma_HCC_3.raw
False	Unambiguous	FourierTransform	HCD	MS2	0	78.57191	200	1113.74609375	6677.44017935	6	7.721525	766	Depleted_Plasma_HCC_3.raw
False	Unambiguous	IonTrap	CID	MS2	0		100	1125.51977539063	1125.51977539063	1	7.72693833333333	767	Depleted_Plasma_HCC_3.raw
False	Ambiguous	FourierTransform	HCD	MS2	0		200	1125.51977539063	3374.54477291188	3	7.741835	768	Depleted_Plasma_HCC_3.raw
False	None	FourierTransform	HCD	MS2	0		200	1125.51977539063	2250.03227415125	2	7.741835	768	Depleted_Plasma_HCC_3.raw
False	Unambiguous	IonTrap	CID	MS2	0	62.33472	100	1050.74694824219	1050.74694824219	1	7.74727	769	Depleted_Plasma_HCC_3.raw
False	None	FourierTransform	HCD	MS2	0	62.33472	200	1050.74694824219	2100.48661985438	2	7.76214666666667	770	Depleted_Plasma_HCC_3.raw
False	None	FourierTransform	HCD	MS2	0	62.33472	200	1050.74694824219	3150.22629146656	3	7.76214666666667	770	Depleted_Plasma_HCC_3.raw
False	None	IonTrap	CID	MS2	0	67.20985	100	815.215698242188	815.215698242188	1	7.77597833333333	772	Depleted_Plasma_HCC_3.raw
False	None	FourierTransform	HCD	MS2	0	67.20985	200	815.215698242188	1629.42411985438	2	7.79212833333333	773	Depleted_Plasma_HCC_3.raw
False	None	FourierTransform	HCD	MS2	0	67.20985	200	815.215698242188	2443.63254146656	3	7.79212833333333	773	Depleted_Plasma_HCC_3.raw
False	None	IonTrap	CID	MS2	0	53.59113	100	995.33056640625	995.33056640625	1	7.79754833333333	774	Depleted_Plasma_HCC_3.raw
False	None	FourierTransform	HCD	MS2	0	53.59113	200	995.33056640625	995.33056640625	1	7.8125	775	Depleted_Plasma_HCC_3.raw
False	Unambiguous	IonTrap	CID	MS2	0	0	100	1278.67468261719	1278.67468261719	1	7.81790666666667	776	Depleted_Plasma_HCC_3.raw
False	None	FourierTransform	HCD	MS2	0	0	200	1278.67468261719	3834.00949459156	3	7.83273666666667	777	Depleted_Plasma_HCC_3.raw
False	None	FourierTransform	HCD	MS2	0	0	200	1278.67468261719	2556.34208860438	2	7.83273666666667	777	Depleted_Plasma_HCC_3.raw
False	Unambiguous	IonTrap	CID	MS2	0	77.34385	100	1211.81372070313	1211.81372070313	1	7.83812666666667	778	Depleted_Plasma_HCC_3.raw
False	None	FourierTransform	HCD	MS2	0	77.34385	200	1211.81372070313	2422.62016477625	2	7.85293333333333	779	Depleted_Plasma_HCC_3.raw
False	None	FourierTransform	HCD	MS2	0	77.34385	200	1211.81372070313	3633.42660884938	3	7.85293333333333	779	Depleted_Plasma_HCC_3.raw
False	None	IonTrap	CID	MS2	0	77.38938	100	891.724426269531	891.724426269531	1	7.858385	780	Depleted_Plasma_HCC_3.raw
False	None	FourierTransform	HCD	MS2	0	77.38938	200	891.724426269531	1782.44157590906	2	7.87336333333333	781	Depleted_Plasma_HCC_3.raw
False	None	FourierTransform	HCD	MS2	0	77.38938	200	891.724426269531	2673.15872554859	3	7.87336333333333	781	Depleted_Plasma_HCC_3.raw
False	Unambiguous	IonTrap	CID	MS2	0		100	1289.66198730469	1289.66198730469	1	7.88713166666667	783	Depleted_Plasma_HCC_3.raw
False	None	FourierTransform	HCD	MS2	0		200	1289.66198730469	3866.97140865406	3	7.90296166666667	784	Depleted_Plasma_HCC_3.raw
False	None	FourierTransform	HCD	MS2	0		200	1289.66198730469	2578.31669797938	2	7.90296166666667	784	Depleted_Plasma_HCC_3.raw
False	None	IonTrap	CID	MS2	0	79.47141	100	920.313171386719	920.313171386719	1	7.90840666666667	785	Depleted_Plasma_HCC_3.raw
False	None	FourierTransform	HCD	MS2	0	79.47141	200	920.313171386719	2758.92496090016	3	7.92342333333333	786	Depleted_Plasma_HCC_3.raw
False	None	FourierTransform	HCD	MS2	0	79.47141	200	920.313171386719	1839.61906614344	2	7.92342333333333	786	Depleted_Plasma_HCC_3.raw
False	None	IonTrap	CID	MS2	0	58.63228	100	906.258422851563	906.258422851563	1	7.92887833333333	787	Depleted_Plasma_HCC_3.raw
False	None	FourierTransform	HCD	MS2	0	58.63228	200	906.258422851563	906.258422851563	1	7.94387833333333	788	Depleted_Plasma_HCC_3.raw
False	Ambiguous	IonTrap	CID	MS2	0	64.48198	100	1134.63940429688	1134.63940429688	1	7.949295	789	Depleted_Plasma_HCC_3.raw
False	None	FourierTransform	HCD	MS2	0	64.48198	200	1134.63940429688	2268.27153196375	2	7.96417166666667	790	Depleted_Plasma_HCC_3.raw
False	None	FourierTransform	HCD	MS2	0	64.48198	200	1134.63940429688	3401.90365963063	3	7.96417166666667	790	Depleted_Plasma_HCC_3.raw
False	Ambiguous	IonTrap	CID	MS2	0	49.03357	100	1156.5888671875	1156.5888671875	1	7.96959166666667	791	Depleted_Plasma_HCC_3.raw
False	None	FourierTransform	HCD	MS2	0	49.03357	200	1156.5888671875	2312.170457745	2	7.98439833333333	792	Depleted_Plasma_HCC_3.raw
False	None	FourierTransform	HCD	MS2	0	49.03357	200	1156.5888671875	3467.7520483025	3	7.98439833333333	792	Depleted_Plasma_HCC_3.raw
False	Unambiguous	IonTrap	CID	MS2	0	83.85286	100	985.52294921875	985.52294921875	1	7.99954	794	Depleted_Plasma_HCC_3.raw
False	None	FourierTransform	HCD	MS2	0	83.85286	200	985.52294921875	2954.55429439625	3	8.01448333333333	795	Depleted_Plasma_HCC_3.raw
False	None	FourierTransform	HCD	MS2	0	83.85286	200	985.52294921875	1970.0386218075	2	8.01448333333333	795	Depleted_Plasma_HCC_3.raw
False	None	IonTrap	CID	MS2	0		100	899.809020996094	899.809020996094	1	8.01992666666667	796	Depleted_Plasma_HCC_3.raw
False	None	FourierTransform	HCD	MS2	0		200	899.809020996094	1798.61076536219	2	8.03495333333333	797	Depleted_Plasma_HCC_3.raw
False	Unambiguous	FourierTransform	HCD	MS2	0		200	899.809020996094	2697.41250972828	3	8.03495333333333	797	Depleted_Plasma_HCC_3.raw
False	None	IonTrap	CID	MS2	0	14.85916	100	906.262329101563	906.262329101563	1	8.04040666666667	798	Depleted_Plasma_HCC_3.raw
False	None	FourierTransform	HCD	MS2	0	14.85916	200	906.262329101563	906.262329101563	1	8.05538666666667	799	Depleted_Plasma_HCC_3.raw
False	None	IonTrap	CID	MS2	0		100	1107.84057617188	1107.84057617188	1	8.06080333333333	800	Depleted_Plasma_HCC_3.raw
False	None	FourierTransform	HCD	MS2	0		200	1107.84057617188	2214.67387571375	2	8.07568666666667	801	Depleted_Plasma_HCC_3.raw
False	None	FourierTransform	HCD	MS2	0		200	1107.84057617188	3321.50717525563	3	8.07568666666667	801	Depleted_Plasma_HCC_3.raw
False	None	IonTrap	CID	MS2	0	94.12046	100	830.2666015625	830.2666015625	1	8.08116833333333	802	Depleted_Plasma_HCC_3.raw
False	None	FourierTransform	HCD	MS2	0	94.12046	200	830.2666015625	2488.7852514275	3	8.09621666666667	803	Depleted_Plasma_HCC_3.raw
False	None	FourierTransform	HCD	MS2	0	94.12046	200	830.2666015625	1659.525926495	2	8.09621666666667	803	Depleted_Plasma_HCC_3.raw
False	Unambiguous	IonTrap	CID	MS2	0	54.17451	100	942.625610351563	942.625610351563	1	8.109	805	Depleted_Plasma_HCC_3.raw
False	None	FourierTransform	HCD	MS2	0	54.17451	200	942.625610351563	942.625610351563	1	8.125135	806	Depleted_Plasma_HCC_3.raw
False	None	IonTrap	CID	MS2	0		100	1275.9833984375	1275.9833984375	1	8.13052833333333	807	Depleted_Plasma_HCC_3.raw
False	None	FourierTransform	HCD	MS2	0		200	1275.9833984375	2550.959520245	2	8.14533666666667	808	Depleted_Plasma_HCC_3.raw
False	Ambiguous	FourierTransform	HCD	MS2	0		200	1275.9833984375	3825.9356420525	3	8.14533666666667	808	Depleted_Plasma_HCC_3.raw
False	Unambiguous	IonTrap	CID	MS2	0		100	1024.70483398438	1024.70483398438	1	8.15075833333333	809	Depleted_Plasma_HCC_3.raw
False	None	FourierTransform	HCD	MS2	0		200	1024.70483398438	2048.40239133875	2	8.16566166666667	810	Depleted_Plasma_HCC_3.raw
False	None	FourierTransform	HCD	MS2	0		200	1024.70483398438	3072.09994869313	3	8.16566166666667	810	Depleted_Plasma_HCC_3.raw
False	Unambiguous	IonTrap	CID	MS2	0	68.62521	100	1096.63220214844	1096.63220214844	1	8.17118666666667	811	Depleted_Plasma_HCC_3.raw
False	None	FourierTransform	HCD	MS2	0	68.62521	200	1096.63220214844	3287.88205318531	3	8.18611333333333	812	Depleted_Plasma_HCC_3.raw
False	None	FourierTransform	HCD	MS2	0	68.62521	200	1096.63220214844	2192.25712766688	2	8.18611333333333	812	Depleted_Plasma_HCC_3.raw
False	Ambiguous	IonTrap	CID	MS2	0	47.07437	100	1102.72119140625	1102.72119140625	1	8.19153333333333	813	Depleted_Plasma_HCC_3.raw
False	None	FourierTransform	HCD	MS2	0	47.07437	200	1102.72119140625	2204.4351061825	2	8.206375	814	Depleted_Plasma_HCC_3.raw
False	None	FourierTransform	HCD	MS2	0	47.07437	200	1102.72119140625	3306.14902095875	3	8.206375	814	Depleted_Plasma_HCC_3.raw
False	Ambiguous	IonTrap	CID	MS2	0	86.74741	100	968.621154785156	968.621154785156	1	8.22014833333333	816	Depleted_Plasma_HCC_3.raw
False	None	FourierTransform	HCD	MS2	0	86.74741	200	968.621154785156	1936.23503294031	2	8.23612833333333	817	Depleted_Plasma_HCC_3.raw
False	None	FourierTransform	HCD	MS2	0	86.74741	200	968.621154785156	2903.84891109547	3	8.23612833333333	817	Depleted_Plasma_HCC_3.raw
False	Unambiguous	IonTrap	CID	MS2	0		100	1083.72802734375	1083.72802734375	1	8.24154833333333	818	Depleted_Plasma_HCC_3.raw
False	None	FourierTransform	HCD	MS2	0		200	1083.72802734375	2166.4487780575	2	8.25647333333333	819	Depleted_Plasma_HCC_3.raw
False	None	FourierTransform	HCD	MS2	0		200	1083.72802734375	3249.16952877125	3	8.25647333333333	819	Depleted_Plasma_HCC_3.raw
False	Unambiguous	IonTrap	CID	MS2	0		100	1206.6787109375	1206.6787109375	1	8.26186833333333	820	Depleted_Plasma_HCC_3.raw
False	None	FourierTransform	HCD	MS2	0		200	1206.6787109375	3618.0215795525	3	8.27663166666667	821	Depleted_Plasma_HCC_3.raw
False	None	FourierTransform	HCD	MS2	0		200	1206.6787109375	2412.350145245	2	8.27663166666667	821	Depleted_Plasma_HCC_3.raw
False	Ambiguous	IonTrap	CID	MS2	0		100	1167.60571289063	1167.60571289063	1	8.28203333333333	822	Depleted_Plasma_HCC_3.raw
False	None	FourierTransform	HCD	MS2	0		200	1167.60571289063	2334.20414915125	2	8.29687333333333	823	Depleted_Plasma_HCC_3.raw
False	None	FourierTransform	HCD	MS2	0		200	1167.60571289063	3500.80258541188	3	8.29687333333333	823	Depleted_Plasma_HCC_3.raw
False	None	IonTrap	CID	MS2	0	0	100	1054.74609375	1054.74609375	1	8.30236666666667	824	Depleted_Plasma_HCC_3.raw
False	None	FourierTransform	HCD	MS2	0	0	200	1054.74609375	2108.48491087	2	8.31723166666667	825	Depleted_Plasma_HCC_3.raw
False	None	FourierTransform	HCD	MS2	0	0	200	1054.74609375	3162.22372799	3	8.31723166666667	825	Depleted_Plasma_HCC_3.raw
False	None	IonTrap	CID	MS2	0	83.95217	100	923.310852050781	923.310852050781	1	8.33073333333333	827	Depleted_Plasma_HCC_3.raw
False	None	FourierTransform	HCD	MS2	0	83.95217	200	923.310852050781	1845.61442747156	2	8.346975	828	Depleted_Plasma_HCC_3.raw
False	None	FourierTransform	HCD	MS2	0	83.95217	200	923.310852050781	2767.91800289234	3	8.346975	828	Depleted_Plasma_HCC_3.raw
False	None	IonTrap	CID	MS2	0	69.26954	100	903.2861328125	903.2861328125	1	8.35242166666667	829	Depleted_Plasma_HCC_3.raw
False	None	FourierTransform	HCD	MS2	0	69.26954	200	903.2861328125	2707.8438451775	3	8.36747666666667	830	Depleted_Plasma_HCC_3.raw
False	None	FourierTransform	HCD	MS2	0	69.26954	200	903.2861328125	1805.564988995	2	8.36747666666667	830	Depleted_Plasma_HCC_3.raw
False	Unambiguous	IonTrap	CID	MS2	0	48.6202	100	1190.61511230469	1190.61511230469	1	8.37287166666667	831	Depleted_Plasma_HCC_3.raw
False	None	FourierTransform	HCD	MS2	0	48.6202	200	1190.61511230469	2380.22294797938	2	8.38765	832	Depleted_Plasma_HCC_3.raw
False	None	FourierTransform	HCD	MS2	0	48.6202	200	1190.61511230469	3569.83078365406	3	8.38765	832	Depleted_Plasma_HCC_3.raw
False	None	IonTrap	CID	MS2	0		100	987.815673828125	987.815673828125	1	8.393085	833	Depleted_Plasma_HCC_3.raw
False	None	FourierTransform	HCD	MS2	0		200	987.815673828125	1974.62407102625	2	8.40807333333333	834	Depleted_Plasma_HCC_3.raw
False	Ambiguous	FourierTransform	HCD	MS2	0		200	987.815673828125	2961.43246822438	3	8.40807333333333	834	Depleted_Plasma_HCC_3.raw
False	Unambiguous	IonTrap	CID	MS2	0	0	100	1041.5908203125	1041.5908203125	1	8.41349833333333	835	Depleted_Plasma_HCC_3.raw
False	None	FourierTransform	HCD	MS2	0	0	200	1041.5908203125	2082.174363995	2	8.42837	836	Depleted_Plasma_HCC_3.raw
False	None	FourierTransform	HCD	MS2	0	0	200	1041.5908203125	3122.7579076775	3	8.42837	836	Depleted_Plasma_HCC_3.raw
False	None	IonTrap	CID	MS2	0	61.50454	100	815.215393066406	815.215393066406	1	8.44323	838	Depleted_Plasma_HCC_3.raw
False	None	FourierTransform	HCD	MS2	0	61.50454	200	815.215393066406	1629.42350950281	2	8.45946833333333	839	Depleted_Plasma_HCC_3.raw
False	None	FourierTransform	HCD	MS2	0	61.50454	200	815.215393066406	2443.63162593922	3	8.45946833333333	839	Depleted_Plasma_HCC_3.raw
False	Unambiguous	IonTrap	CID	MS2	0	0	100	1311.55578613281	1311.55578613281	1	8.46486666666667	840	Depleted_Plasma_HCC_3.raw
False	None	FourierTransform	HCD	MS2	0	0	200	1311.55578613281	2622.10429563563	2	8.47961666666667	841	Depleted_Plasma_HCC_3.raw
False	None	FourierTransform	HCD	MS2	0	0	200	1311.55578613281	3932.65280513844	3	8.47961666666667	841	Depleted_Plasma_HCC_3.raw
False	None	IonTrap	CID	MS2	0	0	100	1175.79614257813	1175.79614257813	1	8.48501833333333	842	Depleted_Plasma_HCC_3.raw
False	None	FourierTransform	HCD	MS2	0	0	200	1175.79614257813	2350.58500852625	2	8.49981666666667	843	Depleted_Plasma_HCC_3.raw
False	None	FourierTransform	HCD	MS2	0	0	200	1175.79614257813	3525.37387447438	3	8.49981666666667	843	Depleted_Plasma_HCC_3.raw
False	Unambiguous	IonTrap	CID	MS2	0	78.02541	100	1201.75988769531	1201.75988769531	1	8.505205	844	Depleted_Plasma_HCC_3.raw
False	None	FourierTransform	HCD	MS2	0	78.02541	200	1201.75988769531	3603.26510982594	3	8.520145	845	Depleted_Plasma_HCC_3.raw
False	None	FourierTransform	HCD	MS2	0	78.02541	200	1201.75988769531	2402.51249876063	2	8.520145	845	Depleted_Plasma_HCC_3.raw
False	Ambiguous	IonTrap	CID	MS2	0	48.6411	100	966.595275878906	966.595275878906	1	8.52558833333333	846	Depleted_Plasma_HCC_3.raw
False	None	FourierTransform	HCD	MS2	0	48.6411	200	966.595275878906	1932.18327512781	2	8.54052	847	Depleted_Plasma_HCC_3.raw
False	None	FourierTransform	HCD	MS2	0	48.6411	200	966.595275878906	2897.77127437672	3	8.54052	847	Depleted_Plasma_HCC_3.raw
False	None	IonTrap	CID	MS2	0	68.24384	100	920.314086914063	920.314086914063	1	8.55533333333333	849	Depleted_Plasma_HCC_3.raw
False	None	FourierTransform	HCD	MS2	0	68.24384	200	920.314086914063	1839.62089719813	2	8.57032833333333	850	Depleted_Plasma_HCC_3.raw
False	None	FourierTransform	HCD	MS2	0	68.24384	200	920.314086914063	2758.92770748219	3	8.57032833333333	850	Depleted_Plasma_HCC_3.raw
False	None	IonTrap	CID	MS2	0	79.48814	100	1130.43518066406	1130.43518066406	1	8.57574166666667	851	Depleted_Plasma_HCC_3.raw
False	None	FourierTransform	HCD	MS2	0	79.48814	200	1130.43518066406	3389.29098873219	3	8.590645	852	Depleted_Plasma_HCC_3.raw
False	None	FourierTransform	HCD	MS2	0	79.48814	200	1130.43518066406	2259.86308469813	2	8.590645	852	Depleted_Plasma_HCC_3.raw
False	Unambiguous	IonTrap	CID	MS2	0	33.18471	100	1170.60876464844	1170.60876464844	1	8.59605833333333	853	Depleted_Plasma_HCC_3.raw
False	Unambiguous	FourierTransform	HCD	MS2	0	33.18471	200	1170.60876464844	3509.81174068531	3	8.61086166666667	854	Depleted_Plasma_HCC_3.raw
False	None	FourierTransform	HCD	MS2	0	33.18471	200	1170.60876464844	2340.21025266688	2	8.61086166666667	854	Depleted_Plasma_HCC_3.raw
False	Ambiguous	IonTrap	CID	MS2	0	57.88101	100	1194.70153808594	1194.70153808594	1	8.61625	855	Depleted_Plasma_HCC_3.raw
False	None	FourierTransform	HCD	MS2	0	57.88101	200	1194.70153808594	2388.39579954188	2	8.63109166666667	856	Depleted_Plasma_HCC_3.raw
False	None	FourierTransform	HCD	MS2	0	57.88101	200	1194.70153808594	3582.09006099781	3	8.63109166666667	856	Depleted_Plasma_HCC_3.raw
False	Unambiguous	IonTrap	CID	MS2	0		100	1223.63720703125	1223.63720703125	1	8.63648333333333	857	Depleted_Plasma_HCC_3.raw
False	None	FourierTransform	HCD	MS2	0		200	1223.63720703125	2446.2671374325	2	8.65123333333333	858	Depleted_Plasma_HCC_3.raw
False	None	FourierTransform	HCD	MS2	0		200	1223.63720703125	3668.89706783375	3	8.65123333333333	858	Depleted_Plasma_HCC_3.raw
False	Unambiguous	IonTrap	CID	MS2	0	0	100	1231.62829589844	1231.62829589844	1	8.66405166666667	860	Depleted_Plasma_HCC_3.raw
False	Ambiguous	IonTrap	CID	MS2	0	74.32534	100	977.626281738281	977.626281738281	1	8.685395	862	Depleted_Plasma_HCC_3.raw
False	None	IonTrap	CID	MS2	0	64.59598	100	1033.7158203125	1033.7158203125	1	8.70587666666667	864	Depleted_Plasma_HCC_3.raw
False	None	FourierTransform	HCD	MS2	0	64.59598	200	1033.7158203125	2066.424363995	2	8.72081666666667	865	Depleted_Plasma_HCC_3.raw
False	None	FourierTransform	HCD	MS2	0	64.59598	200	1033.7158203125	3099.1329076775	3	8.72081666666667	865	Depleted_Plasma_HCC_3.raw
False	Unambiguous	IonTrap	CID	MS2	0	0	100	1047.66784667969	1047.66784667969	1	8.72623833333333	866	Depleted_Plasma_HCC_3.raw
False	None	FourierTransform	HCD	MS2	0	0	200	1047.66784667969	2094.32841672938	2	8.74115	867	Depleted_Plasma_HCC_3.raw
False	None	FourierTransform	HCD	MS2	0	0	200	1047.66784667969	3140.98898677906	3	8.74115	867	Depleted_Plasma_HCC_3.raw
False	Unambiguous	IonTrap	CID	MS2	0		100	1071.55432128906	1071.55432128906	1	8.746575	868	Depleted_Plasma_HCC_3.raw
False	None	FourierTransform	HCD	MS2	0		200	1071.55432128906	3212.64841060719	3	8.76148	869	Depleted_Plasma_HCC_3.raw
False	None	FourierTransform	HCD	MS2	0		200	1071.55432128906	2142.10136594813	2	8.76148	869	Depleted_Plasma_HCC_3.raw
False	Unambiguous	IonTrap	CID	MS2	0		100	1253.61975097656	1253.61975097656	1	8.775715	871	Depleted_Plasma_HCC_3.raw
False	None	FourierTransform	HCD	MS2	0		200	1253.61975097656	2506.23222532313	2	8.79047333333333	872	Depleted_Plasma_HCC_3.raw
False	None	FourierTransform	HCD	MS2	0		200	1253.61975097656	3758.84469966969	3	8.79047333333333	872	Depleted_Plasma_HCC_3.raw
False	None	IonTrap	CID	MS2	0	22.6975	100	906.261291503906	906.261291503906	1	8.79596833333333	873	Depleted_Plasma_HCC_3.raw
False	None	FourierTransform	HCD	MS2	0	22.6975	200	906.261291503906	906.261291503906	1	8.81098333333333	874	Depleted_Plasma_HCC_3.raw
False	Unambiguous	IonTrap	CID	MS2	0	81.63647	100	998.540344238281	998.540344238281	1	8.81640666666667	875	Depleted_Plasma_HCC_3.raw
False	None	FourierTransform	HCD	MS2	0	81.63647	200	998.540344238281	1996.07341184656	2	8.83136833333333	876	Depleted_Plasma_HCC_3.raw
False	None	FourierTransform	HCD	MS2	0	81.63647	200	998.540344238281	2993.60647945484	3	8.83136833333333	876	Depleted_Plasma_HCC_3.raw
False	None	IonTrap	CID	MS2	0	69.62103	100	889.233459472656	889.233459472656	1	8.83681833333333	877	Depleted_Plasma_HCC_3.raw
False	None	FourierTransform	HCD	MS2	0	69.62103	200	889.233459472656	2665.68582515797	3	8.851845	878	Depleted_Plasma_HCC_3.raw
False	None	FourierTransform	HCD	MS2	0	69.62103	200	889.233459472656	1777.45964231531	2	8.851845	878	Depleted_Plasma_HCC_3.raw
False	Unambiguous	IonTrap	CID	MS2	0		100	1240.54724121094	1240.54724121094	1	8.85723333333333	879	Depleted_Plasma_HCC_3.raw
False	None	FourierTransform	HCD	MS2	0		200	1240.54724121094	2480.08720579188	2	8.87212666666667	880	Depleted_Plasma_HCC_3.raw
False	None	FourierTransform	HCD	MS2	0		200	1240.54724121094	3719.62717037281	3	8.87212666666667	880	Depleted_Plasma_HCC_3.raw
False	Unambiguous	IonTrap	CID	MS2	0	61.76609	100	1088.69409179688	1088.69409179688	1	8.88592	882	Depleted_Plasma_HCC_3.raw
False	None	FourierTransform	HCD	MS2	0	61.76609	200	1088.69409179688	1088.69409179688	1	8.90080833333333	883	Depleted_Plasma_HCC_3.raw
False	None	IonTrap	CID	MS2	0	78.40086	100	848.292419433594	848.292419433594	1	8.90631333333333	884	Depleted_Plasma_HCC_3.raw
False	None	FourierTransform	HCD	MS2	0	78.40086	200	848.292419433594	1695.57756223719	2	8.92132166666667	885	Depleted_Plasma_HCC_3.raw
False	None	FourierTransform	HCD	MS2	0	78.40086	200	848.292419433594	2542.86270504078	3	8.92132166666667	885	Depleted_Plasma_HCC_3.raw
False	Unambiguous	IonTrap	CID	MS2	0		100	1220.61755371094	1220.61755371094	1	8.92671	886	Depleted_Plasma_HCC_3.raw
False	Unambiguous	FourierTransform	HCD	MS2	0		200	1220.61755371094	3659.83810787281	3	8.94151833333333	887	Depleted_Plasma_HCC_3.raw
False	Unambiguous	FourierTransform	HCD	MS2	0		200	1220.61755371094	2440.22783079188	2	8.94151833333333	887	Depleted_Plasma_HCC_3.raw
False	None	IonTrap	CID	MS2	0		100	1387.46691894531	2773.92656126063	2	8.94690333333333	888	Depleted_Plasma_HCC_3.raw
False	Unambiguous	IonTrap	CID	MS2	0		100	1387.46691894531	4160.38620357594	3	8.94690333333333	888	Depleted_Plasma_HCC_3.raw
False	None	FourierTransform	HCD	MS2	0		200	1387.46691894531	2773.92656126063	2	8.961585	889	Depleted_Plasma_HCC_3.raw
False	None	FourierTransform	HCD	MS2	0		200	1387.46691894531	4160.38620357594	3	8.961585	889	Depleted_Plasma_HCC_3.raw
False	Unambiguous	IonTrap	CID	MS2	0		100	1116.73083496094	1116.73083496094	1	8.96700666666667	890	Depleted_Plasma_HCC_3.raw
False	None	FourierTransform	HCD	MS2	0		200	1116.73083496094	2232.45439329188	2	8.98188833333333	891	Depleted_Plasma_HCC_3.raw
False	None	FourierTransform	HCD	MS2	0		200	1116.73083496094	3348.17795162281	3	8.98188833333333	891	Depleted_Plasma_HCC_3.raw
False	Unambiguous	IonTrap	CID	MS2	0	63.53449	100	1276.48315429688	1276.48315429688	1	8.99487	893	Depleted_Plasma_HCC_3.raw
False	None	FourierTransform	HCD	MS2	0	63.53449	200	1276.48315429688	2551.95903196375	2	9.01062833333333	894	Depleted_Plasma_HCC_3.raw
False	None	FourierTransform	HCD	MS2	0	63.53449	200	1276.48315429688	3827.43490963063	3	9.01062833333333	894	Depleted_Plasma_HCC_3.raw
False	Unambiguous	IonTrap	CID	MS2	0	61.4478	100	1058.48547363281	1058.48547363281	1	9.016105	895	Depleted_Plasma_HCC_3.raw
False	None	FourierTransform	HCD	MS2	0	61.4478	200	1058.48547363281	1058.48547363281	1	9.03101333333333	896	Depleted_Plasma_HCC_3.raw
False	Ambiguous	IonTrap	CID	MS2	0		100	1234.57727050781	1234.57727050781	1	9.03640833333333	897	Depleted_Plasma_HCC_3.raw
False	None	FourierTransform	HCD	MS2	0		200	1234.57727050781	2468.14726438563	2	9.05131833333333	898	Depleted_Plasma_HCC_3.raw
False	Unambiguous	FourierTransform	HCD	MS2	0		200	1234.57727050781	3701.71725826344	3	9.05131833333333	898	Depleted_Plasma_HCC_3.raw
False	Unambiguous	IonTrap	CID	MS2	0	0	100	1265.77526855469	1265.77526855469	1	9.05671	899	Depleted_Plasma_HCC_3.raw
False	None	FourierTransform	HCD	MS2	0	0	200	1265.77526855469	2530.54326047938	2	9.07146666666667	900	Depleted_Plasma_HCC_3.raw
False	None	FourierTransform	HCD	MS2	0	0	200	1265.77526855469	3795.31125240406	3	9.07146666666667	900	Depleted_Plasma_HCC_3.raw
False	Unambiguous	IonTrap	CID	MS2	0	0	100	1243.794921875	1243.794921875	1	9.07685833333333	901	Depleted_Plasma_HCC_3.raw
False	None	FourierTransform	HCD	MS2	0	0	200	1243.794921875	2486.58256712	2	9.09164833333333	902	Depleted_Plasma_HCC_3.raw
False	None	FourierTransform	HCD	MS2	0	0	200	1243.794921875	3729.370212365	3	9.09164833333333	902	Depleted_Plasma_HCC_3.raw
False	None	IonTrap	CID	MS2	0	63.29876	100	815.215087890625	815.215087890625	1	9.10548166666667	904	Depleted_Plasma_HCC_3.raw
False	None	IonTrap	CID	MS2	0	81.73466	100	922.312683105469	922.312683105469	1	9.12712166666667	906	Depleted_Plasma_HCC_3.raw
False	None	FourierTransform	HCD	MS2	0	81.73466	200	922.312683105469	1843.61808958094	2	9.14211833333333	907	Depleted_Plasma_HCC_3.raw
False	None	FourierTransform	HCD	MS2	0	81.73466	200	922.312683105469	2764.92349605641	3	9.14211833333333	907	Depleted_Plasma_HCC_3.raw
False	None	IonTrap	CID	MS2	0	45.62391	100	1052.18627929688	1052.18627929688	1	9.14754166666667	908	Depleted_Plasma_HCC_3.raw
False	None	FourierTransform	HCD	MS2	0	45.62391	200	1052.18627929688	2103.36528196375	2	9.16247	909	Depleted_Plasma_HCC_3.raw
False	None	FourierTransform	HCD	MS2	0	45.62391	200	1052.18627929688	3154.54428463063	3	9.16247	909	Depleted_Plasma_HCC_3.raw
False	None	IonTrap	CID	MS2	0	47.12509	100	1039.78515625	1039.78515625	1	9.16789	910	Depleted_Plasma_HCC_3.raw
False	None	FourierTransform	HCD	MS2	0	47.12509	200	1039.78515625	2078.56303587	2	9.182815	911	Depleted_Plasma_HCC_3.raw
False	None	FourierTransform	HCD	MS2	0	47.12509	200	1039.78515625	3117.34091549	3	9.182815	911	Depleted_Plasma_HCC_3.raw
False	None	IonTrap	CID	MS2	0	67.33522	100	1120.79541015625	1120.79541015625	1	9.188235	912	Depleted_Plasma_HCC_3.raw
False	None	FourierTransform	HCD	MS2	0	67.33522	200	1120.79541015625	3360.37167720875	3	9.20311666666667	913	Depleted_Plasma_HCC_3.raw
False	None	FourierTransform	HCD	MS2	0	67.33522	200	1120.79541015625	2240.5835436825	2	9.20311666666667	913	Depleted_Plasma_HCC_3.raw
False	None	IonTrap	CID	MS2	0	14.37779	100	920.313720703125	920.313720703125	1	9.21718333333333	915	Depleted_Plasma_HCC_3.raw
False	None	FourierTransform	HCD	MS2	0	14.37779	200	920.313720703125	920.313720703125	1	9.23329833333333	916	Depleted_Plasma_HCC_3.raw
False	Unambiguous	IonTrap	CID	MS2	0	0	100	1085.67749023438	1085.67749023438	1	9.238775	917	Depleted_Plasma_HCC_3.raw
False	None	FourierTransform	HCD	MS2	0	0	200	1085.67749023438	2170.34770383875	2	9.25362666666667	918	Depleted_Plasma_HCC_3.raw
False	None	FourierTransform	HCD	MS2	0	0	200	1085.67749023438	3255.01791744313	3	9.25362666666667	918	Depleted_Plasma_HCC_3.raw
False	None	IonTrap	CID	MS2	0	90.53059	100	924.326599121094	924.326599121094	1	9.25907666666667	919	Depleted_Plasma_HCC_3.raw
False	None	FourierTransform	HCD	MS2	0	90.53059	200	924.326599121094	924.326599121094	1	9.27409833333333	920	Depleted_Plasma_HCC_3.raw
False	None	IonTrap	CID	MS2	0	61.10957	100	1250.40173339844	1250.40173339844	1	9.27949666666667	921	Depleted_Plasma_HCC_3.raw
False	None	FourierTransform	HCD	MS2	0	61.10957	200	1250.40173339844	3749.19064693531	3	9.294235	922	Depleted_Plasma_HCC_3.raw
False	None	FourierTransform	HCD	MS2	0	61.10957	200	1250.40173339844	2499.79619016688	2	9.294235	922	Depleted_Plasma_HCC_3.raw
False	None	IonTrap	CID	MS2	0	80.4947	100	869.773254394531	869.773254394531	1	9.29968333333333	923	Depleted_Plasma_HCC_3.raw
False	None	FourierTransform	HCD	MS2	0	80.4947	200	869.773254394531	1738.53923215906	2	9.31474	924	Depleted_Plasma_HCC_3.raw
False	None	FourierTransform	HCD	MS2	0	80.4947	200	869.773254394531	2607.30520992359	3	9.31474	924	Depleted_Plasma_HCC_3.raw
False	Ambiguous	IonTrap	CID	MS2	0		100	1097.56567382813	1097.56567382813	1	9.32785	926	Depleted_Plasma_HCC_3.raw
False	None	FourierTransform	HCD	MS2	0		200	1097.56567382813	1097.56567382813	1	9.34379333333333	927	Depleted_Plasma_HCC_3.raw
False	None	IonTrap	CID	MS2	0		100	1143.11608886719	1143.11608886719	1	9.34925333333333	928	Depleted_Plasma_HCC_3.raw
False	Ambiguous	FourierTransform	HCD	MS2	0		200	1143.11608886719	2285.22490110438	2	9.364065	929	Depleted_Plasma_HCC_3.raw
False	None	FourierTransform	HCD	MS2	0		200	1143.11608886719	3427.33371334156	3	9.364065	929	Depleted_Plasma_HCC_3.raw
False	Unambiguous	IonTrap	CID	MS2	0		100	1224.64074707031	1224.64074707031	1	9.36946333333333	930	Depleted_Plasma_HCC_3.raw
False	None	FourierTransform	HCD	MS2	0		200	1224.64074707031	2448.27421751063	2	9.384265	931	Depleted_Plasma_HCC_3.raw
False	None	FourierTransform	HCD	MS2	0		200	1224.64074707031	3671.90768795094	3	9.384265	931	Depleted_Plasma_HCC_3.raw
False	Unambiguous	IonTrap	CID	MS2	0	42.96725	100	1044.71911621094	1044.71911621094	1	9.38969666666667	932	Depleted_Plasma_HCC_3.raw
False	None	FourierTransform	HCD	MS2	0	42.96725	200	1044.71911621094	3132.14279537281	3	9.40467833333333	933	Depleted_Plasma_HCC_3.raw
False	None	FourierTransform	HCD	MS2	0	42.96725	200	1044.71911621094	2088.43095579188	2	9.40467833333333	933	Depleted_Plasma_HCC_3.raw
False	None	IonTrap	CID	MS2	0		100	1217.20483398438	1217.20483398438	1	9.41007	934	Depleted_Plasma_HCC_3.raw
False	None	FourierTransform	HCD	MS2	0		200	1217.20483398438	2433.40239133875	2	9.42487	935	Depleted_Plasma_HCC_3.raw
False	Unambiguous	FourierTransform	HCD	MS2	0		200	1217.20483398438	3649.59994869313	3	9.42487	935	Depleted_Plasma_HCC_3.raw
False	Unambiguous	IonTrap	CID	MS2	0	0	100	1167.7509765625	1167.7509765625	1	9.43907	937	Depleted_Plasma_HCC_3.raw
False	None	FourierTransform	HCD	MS2	0	0	200	1167.7509765625	2334.494676495	2	9.45496666666667	938	Depleted_Plasma_HCC_3.raw
False	None	FourierTransform	HCD	MS2	0	0	200	1167.7509765625	3501.2383764275	3	9.45496666666667	938	Depleted_Plasma_HCC_3.raw
False	None	IonTrap	CID	MS2	0	66.60814	100	938.740783691406	938.740783691406	1	9.46047166666667	939	Depleted_Plasma_HCC_3.raw
False	None	FourierTransform	HCD	MS2	0	66.60814	200	938.740783691406	1876.47429075281	2	9.47542833333333	940	Depleted_Plasma_HCC_3.raw
False	None	FourierTransform	HCD	MS2	0	66.60814	200	938.740783691406	2814.20779781422	3	9.47542833333333	940	Depleted_Plasma_HCC_3.raw
False	None	IonTrap	CID	MS2	0		100	1204.20849609375	1204.20849609375	1	9.48081833333333	941	Depleted_Plasma_HCC_3.raw
False	None	FourierTransform	HCD	MS2	0		200	1204.20849609375	3610.61093502125	3	9.49563	942	Depleted_Plasma_HCC_3.raw
False	None	FourierTransform	HCD	MS2	0		200	1204.20849609375	2407.4097155575	2	9.49563	942	Depleted_Plasma_HCC_3.raw
False	Unambiguous	IonTrap	CID	MS2	0	50.13034	100	1108.62561035156	1108.62561035156	1	9.50118	943	Depleted_Plasma_HCC_3.raw
False	None	FourierTransform	HCD	MS2	0	50.13034	200	1108.62561035156	2216.24394407313	2	9.51601333333333	944	Depleted_Plasma_HCC_3.raw
False	None	FourierTransform	HCD	MS2	0	50.13034	200	1108.62561035156	3323.86227779469	3	9.51601333333333	944	Depleted_Plasma_HCC_3.raw
False	Unambiguous	IonTrap	CID	MS2	0		100	1003.59606933594	1003.59606933594	1	9.52144	945	Depleted_Plasma_HCC_3.raw
False	None	FourierTransform	HCD	MS2	0		200	1003.59606933594	2006.18486204188	2	9.53639166666667	946	Depleted_Plasma_HCC_3.raw
False	None	FourierTransform	HCD	MS2	0		200	1003.59606933594	3008.77365474781	3	9.53639166666667	946	Depleted_Plasma_HCC_3.raw
False	None	IonTrap	CID	MS2	0	17.76818	100	994.334350585938	994.334350585938	1	9.55021166666667	948	Depleted_Plasma_HCC_3.raw
False	None	FourierTransform	HCD	MS2	0	17.76818	200	994.334350585938	994.334350585938	1	9.565175	949	Depleted_Plasma_HCC_3.raw
False	None	IonTrap	CID	MS2	0	58.15568	100	829.267761230469	829.267761230469	1	9.57069333333333	950	Depleted_Plasma_HCC_3.raw
False	None	FourierTransform	HCD	MS2	0	58.15568	200	829.267761230469	2485.78873043141	3	9.58584166666667	951	Depleted_Plasma_HCC_3.raw
False	None	FourierTransform	HCD	MS2	0	58.15568	200	829.267761230469	1657.52824583094	2	9.58584166666667	951	Depleted_Plasma_HCC_3.raw
False	None	IonTrap	CID	MS2	0	33.88408	100	1128.92114257813	1128.92114257813	1	9.59126	952	Depleted_Plasma_HCC_3.raw
False	None	FourierTransform	HCD	MS2	0	33.88408	200	1128.92114257813	2256.83500852625	2	9.60617	953	Depleted_Plasma_HCC_3.raw
False	None	FourierTransform	HCD	MS2	0	33.88408	200	1128.92114257813	3384.74887447438	3	9.60617	953	Depleted_Plasma_HCC_3.raw
False	None	IonTrap	CID	MS2	0	52.59327	100	1190.20263671875	1190.20263671875	1	9.61156	954	Depleted_Plasma_HCC_3.raw
False	None	FourierTransform	HCD	MS2	0	52.59327	200	1190.20263671875	2379.3979968075	2	9.62633	955	Depleted_Plasma_HCC_3.raw
False	None	FourierTransform	HCD	MS2	0	52.59327	200	1190.20263671875	3568.59335689625	3	9.62633	955	Depleted_Plasma_HCC_3.raw
False	Ambiguous	IonTrap	CID	MS2	0	34.88892	100	1231.67395019531	1231.67395019531	1	9.63171833333333	956	Depleted_Plasma_HCC_3.raw
False	None	FourierTransform	HCD	MS2	0	34.88892	200	1231.67395019531	2462.34062376063	2	9.64654833333333	957	Depleted_Plasma_HCC_3.raw
False	Ambiguous	FourierTransform	HCD	MS2	0	34.88892	200	1231.67395019531	3693.00729732594	3	9.64654833333333	957	Depleted_Plasma_HCC_3.raw
False	None	IonTrap	CID	MS2	0	51.91275	100	906.261474609375	906.261474609375	1	9.659815	959	Depleted_Plasma_HCC_3.raw
False	None	FourierTransform	HCD	MS2	0	51.91275	200	906.261474609375	906.261474609375	1	9.67486166666667	960	Depleted_Plasma_HCC_3.raw
False	Unambiguous	IonTrap	CID	MS2	0		100	1070.51831054688	1070.51831054688	1	9.68033333333333	961	Depleted_Plasma_HCC_3.raw
False	None	FourierTransform	HCD	MS2	0		200	1070.51831054688	1070.51831054688	1	9.69521	962	Depleted_Plasma_HCC_3.raw
False	Unambiguous	IonTrap	CID	MS2	0	43.35968	100	1228.72302246094	1228.72302246094	1	9.7006	963	Depleted_Plasma_HCC_3.raw
False	None	FourierTransform	HCD	MS2	0	43.35968	200	1228.72302246094	2456.43876829188	2	9.71542666666667	964	Depleted_Plasma_HCC_3.raw
False	None	FourierTransform	HCD	MS2	0	43.35968	200	1228.72302246094	3684.15451412281	3	9.71542666666667	964	Depleted_Plasma_HCC_3.raw
False	None	IonTrap	CID	MS2	0	50.7933	100	930.619689941406	1860.23210325281	2	9.72087666666667	965	Depleted_Plasma_HCC_3.raw
False	None	FourierTransform	HCD	MS2	0	50.7933	200	930.619689941406	1860.23210325281	2	9.735835	966	Depleted_Plasma_HCC_3.raw
False	Unambiguous	IonTrap	CID	MS2	0		100	1219.73571777344	1219.73571777344	1	9.74122833333333	967	Depleted_Plasma_HCC_3.raw
False	None	FourierTransform	HCD	MS2	0		200	1219.73571777344	2438.46415891688	2	9.75615833333333	968	Depleted_Plasma_HCC_3.raw
False	None	FourierTransform	HCD	MS2	0		200	1219.73571777344	3657.19260006031	3	9.75615833333333	968	Depleted_Plasma_HCC_3.raw
False	Unambiguous	IonTrap	CID	MS2	0		100	1175.59045410156	1175.59045410156	1	9.77053666666667	970	Depleted_Plasma_HCC_3.raw
False	Ambiguous	FourierTransform	HCD	MS2	0		200	1175.59045410156	2350.17363157313	2	9.78646	971	Depleted_Plasma_HCC_3.raw
False	Unambiguous	FourierTransform	HCD	MS2	0		200	1175.59045410156	3524.75680904469	3	9.78646	971	Depleted_Plasma_HCC_3.raw
False	None	IonTrap	CID	MS2	0	45.38678	100	1035.73327636719	1035.73327636719	1	9.79193666666667	972	Depleted_Plasma_HCC_3.raw
False	None	FourierTransform	HCD	MS2	0	45.38678	200	1035.73327636719	2070.45927610438	2	9.80682166666667	973	Depleted_Plasma_HCC_3.raw
False	None	FourierTransform	HCD	MS2	0	45.38678	200	1035.73327636719	3105.18527584156	3	9.80682166666667	973	Depleted_Plasma_HCC_3.raw
False	None	IonTrap	CID	MS2	0	84.97445	100	975.790344238281	975.790344238281	1	9.81225666666667	974	Depleted_Plasma_HCC_3.raw
False	None	FourierTransform	HCD	MS2	0	84.97445	200	975.790344238281	1950.57341184656	2	9.82727	975	Depleted_Plasma_HCC_3.raw
False	None	FourierTransform	HCD	MS2	0	84.97445	200	975.790344238281	2925.35647945484	3	9.82727	975	Depleted_Plasma_HCC_3.raw
False	None	IonTrap	CID	MS2	0		100	982.28173828125	982.28173828125	1	9.83270333333333	976	Depleted_Plasma_HCC_3.raw
False	None	FourierTransform	HCD	MS2	0		200	982.28173828125	2944.83066158375	3	9.84762166666667	977	Depleted_Plasma_HCC_3.raw
False	None	FourierTransform	HCD	MS2	0		200	982.28173828125	1963.5561999325	2	9.84762166666667	977	Depleted_Plasma_HCC_3.raw
False	Unambiguous	IonTrap	CID	MS2	0	0	100	1152.67797851563	1152.67797851563	1	9.85303166666667	978	Depleted_Plasma_HCC_3.raw
False	Ambiguous	FourierTransform	HCD	MS2	0	0	200	1152.67797851563	2304.34868040125	2	9.86788166666667	979	Depleted_Plasma_HCC_3.raw
False	None	FourierTransform	HCD	MS2	0	0	200	1152.67797851563	3456.01938228688	3	9.86788166666667	979	Depleted_Plasma_HCC_3.raw
False	None	IonTrap	CID	MS2	0	0	100	815.216735839844	815.216735839844	1	9.88101333333333	981	Depleted_Plasma_HCC_3.raw
False	None	FourierTransform	HCD	MS2	0	0	200	815.216735839844	815.216735839844	1	9.89712833333333	982	Depleted_Plasma_HCC_3.raw
False	Unambiguous	IonTrap	CID	MS2	0	37.2542	100	1271.83422851563	1271.83422851563	1	9.90286333333333	983	Depleted_Plasma_HCC_3.raw
False	None	FourierTransform	HCD	MS2	0	37.2542	200	1271.83422851563	2542.66118040125	2	9.91758	984	Depleted_Plasma_HCC_3.raw
False	None	FourierTransform	HCD	MS2	0	37.2542	200	1271.83422851563	3813.48813228688	3	9.91758	984	Depleted_Plasma_HCC_3.raw
False	Ambiguous	IonTrap	CID	MS2	0		100	1284.6572265625	2568.307176495	2	9.923085	985	Depleted_Plasma_HCC_3.raw
False	Unambiguous	IonTrap	CID	MS2	0		100	1284.6572265625	3851.9571264275	3	9.923085	985	Depleted_Plasma_HCC_3.raw
False	Unambiguous	FourierTransform	HCD	MS2	0		200	1284.6572265625	3851.9571264275	3	9.93785833333333	986	Depleted_Plasma_HCC_3.raw
False	Unambiguous	FourierTransform	HCD	MS2	0		200	1284.6572265625	2568.307176495	2	9.93785833333333	986	Depleted_Plasma_HCC_3.raw
False	None	IonTrap	CID	MS2	0		100	1072.8203125	1072.8203125	1	9.94329166666667	987	Depleted_Plasma_HCC_3.raw
False	None	FourierTransform	HCD	MS2	0		200	1072.8203125	2144.63334837	2	9.95815333333333	988	Depleted_Plasma_HCC_3.raw
False	Unambiguous	FourierTransform	HCD	MS2	0		200	1072.8203125	3216.44638424	3	9.95815333333333	988	Depleted_Plasma_HCC_3.raw
False	None	IonTrap	CID	MS2	0	68.74496	100	922.313781738281	1843.62028684656	2	9.963605	989	Depleted_Plasma_HCC_3.raw
False	None	FourierTransform	HCD	MS2	0	68.74496	200	922.313781738281	1843.62028684656	2	9.978635	990	Depleted_Plasma_HCC_3.raw
False	Unambiguous	IonTrap	CID	MS2	0	61.53193	100	1192.70239257813	1192.70239257813	1	9.99373833333333	992	Depleted_Plasma_HCC_3.raw
False	None	FourierTransform	HCD	MS2	0	61.53193	200	1192.70239257813	1192.70239257813	1	10.0085333333333	993	Depleted_Plasma_HCC_3.raw
False	None	IonTrap	CID	MS2	0	0	100	1059.79541015625	1059.79541015625	1	10.0140066666667	994	Depleted_Plasma_HCC_3.raw
False	None	FourierTransform	HCD	MS2	0	0	200	1059.79541015625	3177.37167720875	3	10.0289	995	Depleted_Plasma_HCC_3.raw
False	None	FourierTransform	HCD	MS2	0	0	200	1059.79541015625	2118.5835436825	2	10.0289	995	Depleted_Plasma_HCC_3.raw
False	None	IonTrap	CID	MS2	0	91.52425	100	991.720642089844	991.720642089844	1	10.0343216666667	996	Depleted_Plasma_HCC_3.raw
False	None	FourierTransform	HCD	MS2	0	91.52425	200	991.720642089844	1982.43400754969	2	10.04928	997	Depleted_Plasma_HCC_3.raw
False	None	FourierTransform	HCD	MS2	0	91.52425	200	991.720642089844	2973.14737300953	3	10.04928	997	Depleted_Plasma_HCC_3.raw
False	Unambiguous	IonTrap	CID	MS2	0	47.5002	100	1084.74462890625	1084.74462890625	1	10.0547016666667	998	Depleted_Plasma_HCC_3.raw
False	None	FourierTransform	HCD	MS2	0	47.5002	200	1084.74462890625	2168.4819811825	2	10.0695783333333	999	Depleted_Plasma_HCC_3.raw
False	None	FourierTransform	HCD	MS2	0	47.5002	200	1084.74462890625	3252.21933345875	3	10.0695783333333	999	Depleted_Plasma_HCC_3.raw
False	Ambiguous	IonTrap	CID	MS2	0	51.29874	100	1145.70275878906	1145.70275878906	1	10.0749883333333	1000	Depleted_Plasma_HCC_3.raw
False	None	FourierTransform	HCD	MS2	0	51.29874	200	1145.70275878906	2290.39824094813	2	10.08995	1001	Depleted_Plasma_HCC_3.raw
False	None	FourierTransform	HCD	MS2	0	51.29874	200	1145.70275878906	3435.09372310719	3	10.08995	1001	Depleted_Plasma_HCC_3.raw
False	Unambiguous	IonTrap	CID	MS2	0	0	100	1276.48571777344	1276.48571777344	1	10.1051533333333	1003	Depleted_Plasma_HCC_3.raw
False	None	FourierTransform	HCD	MS2	0	0	200	1276.48571777344	2551.96415891688	2	10.12096	1004	Depleted_Plasma_HCC_3.raw
False	None	FourierTransform	HCD	MS2	0	0	200	1276.48571777344	3827.44260006031	3	10.12096	1004	Depleted_Plasma_HCC_3.raw
False	None	IonTrap	CID	MS2	0	57.97283	100	1130.43603515625	2259.8647936825	2	10.1264216666667	1005	Depleted_Plasma_HCC_3.raw
False	None	FourierTransform	HCD	MS2	0	57.97283	200	1130.43603515625	2259.8647936825	2	10.1412833333333	1006	Depleted_Plasma_HCC_3.raw
False	Ambiguous	IonTrap	CID	MS2	0		100	1408.716796875	2816.42631712	2	10.1466566666667	1007	Depleted_Plasma_HCC_3.raw
False	Unambiguous	IonTrap	CID	MS2	0		100	1408.716796875	4224.135837365	3	10.1466566666667	1007	Depleted_Plasma_HCC_3.raw
False	None	FourierTransform	HCD	MS2	0		200	1408.716796875	2816.42631712	2	10.1613466666667	1008	Depleted_Plasma_HCC_3.raw
False	None	FourierTransform	HCD	MS2	0		200	1408.716796875	4224.135837365	3	10.1613466666667	1008	Depleted_Plasma_HCC_3.raw
False	None	IonTrap	CID	MS2	0	91.07342	100	848.293579101563	848.293579101563	1	10.1668	1009	Depleted_Plasma_HCC_3.raw
False	Unambiguous	FourierTransform	HCD	MS2	0	91.07342	200	848.293579101563	1695.57988157313	2	10.1818283333333	1010	Depleted_Plasma_HCC_3.raw
False	None	FourierTransform	HCD	MS2	0	91.07342	200	848.293579101563	2542.86618404469	3	10.1818283333333	1010	Depleted_Plasma_HCC_3.raw
False	None	IonTrap	CID	MS2	0	59.10862	100	1046.93054199219	1046.93054199219	1	10.1872483333333	1011	Depleted_Plasma_HCC_3.raw
False	None	FourierTransform	HCD	MS2	0	59.10862	200	1046.93054199219	3138.77707271656	3	10.202185	1012	Depleted_Plasma_HCC_3.raw
False	None	FourierTransform	HCD	MS2	0	59.10862	200	1046.93054199219	2092.85380735438	2	10.202185	1012	Depleted_Plasma_HCC_3.raw
False	None	IonTrap	CID	MS2	0	25.15887	100	829.267150878906	829.267150878906	1	10.217425	1014	Depleted_Plasma_HCC_3.raw
False	None	FourierTransform	HCD	MS2	0	25.15887	200	829.267150878906	829.267150878906	1	10.232495	1015	Depleted_Plasma_HCC_3.raw
False	None	IonTrap	CID	MS2	0	55.47263	100	995.331298828125	995.331298828125	1	10.2379683333333	1016	Depleted_Plasma_HCC_3.raw
False	None	FourierTransform	HCD	MS2	0	55.47263	200	995.331298828125	995.331298828125	1	10.2528966666667	1017	Depleted_Plasma_HCC_3.raw
False	None	IonTrap	CID	MS2	0	70.17908	100	903.285583496094	903.285583496094	1	10.2584483333333	1018	Depleted_Plasma_HCC_3.raw
False	None	FourierTransform	HCD	MS2	0	70.17908	200	903.285583496094	1805.56389036219	2	10.27348	1019	Depleted_Plasma_HCC_3.raw
False	None	FourierTransform	HCD	MS2	0	70.17908	200	903.285583496094	2707.84219722828	3	10.27348	1019	Depleted_Plasma_HCC_3.raw
False	None	IonTrap	CID	MS2	0	0	100	1128.91918945313	2256.83110227625	2	10.2788933333333	1020	Depleted_Plasma_HCC_3.raw
False	None	FourierTransform	HCD	MS2	0	0	200	1128.91918945313	2256.83110227625	2	10.29374	1021	Depleted_Plasma_HCC_3.raw
False	Unambiguous	IonTrap	CID	MS2	0		100	1269.51281738281	1269.51281738281	1	10.2991416666667	1022	Depleted_Plasma_HCC_3.raw
False	None	FourierTransform	HCD	MS2	0		200	1269.51281738281	3806.52389888844	3	10.3139166666667	1023	Depleted_Plasma_HCC_3.raw
False	None	FourierTransform	HCD	MS2	0		200	1269.51281738281	2538.01835813563	2	10.3139166666667	1023	Depleted_Plasma_HCC_3.raw
False	None	IonTrap	CID	MS2	0	56.82204	100	907.262145996094	907.262145996094	1	10.328095	1025	Depleted_Plasma_HCC_3.raw
False	None	FourierTransform	HCD	MS2	0	56.82204	200	907.262145996094	907.262145996094	1	10.3441283333333	1026	Depleted_Plasma_HCC_3.raw
False	None	IonTrap	CID	MS2	0	68.32369	100	846.294616699219	846.294616699219	1	10.3496516666667	1027	Depleted_Plasma_HCC_3.raw
False	None	FourierTransform	HCD	MS2	0	68.32369	200	846.294616699219	1691.58195676844	2	10.3646716666667	1028	Depleted_Plasma_HCC_3.raw
False	None	FourierTransform	HCD	MS2	0	68.32369	200	846.294616699219	2536.86929683766	3	10.3646716666667	1028	Depleted_Plasma_HCC_3.raw
False	Unambiguous	IonTrap	CID	MS2	0		100	1149.76782226563	1149.76782226563	1	10.3700716666667	1029	Depleted_Plasma_HCC_3.raw
False	None	FourierTransform	HCD	MS2	0		200	1149.76782226563	2298.52836790125	2	10.3849266666667	1030	Depleted_Plasma_HCC_3.raw
False	None	FourierTransform	HCD	MS2	0		200	1149.76782226563	3447.28891353688	3	10.3849266666667	1030	Depleted_Plasma_HCC_3.raw
False	Ambiguous	IonTrap	CID	MS2	0		100	1242.6962890625	1242.6962890625	1	10.390325	1031	Depleted_Plasma_HCC_3.raw
False	None	FourierTransform	HCD	MS2	0		200	1242.6962890625	3726.0743139275	3	10.4050633333333	1032	Depleted_Plasma_HCC_3.raw
False	None	FourierTransform	HCD	MS2	0		200	1242.6962890625	2484.385301495	2	10.4050633333333	1032	Depleted_Plasma_HCC_3.raw
False	None	IonTrap	CID	MS2	0		100	1476.56213378906	2952.11699094813	2	10.4104316666667	1033	Depleted_Plasma_HCC_3.raw
False	None	IonTrap	CID	MS2	0		100	1476.56213378906	4427.67184810719	3	10.4104316666667	1033	Depleted_Plasma_HCC_3.raw
False	None	FourierTransform	HCD	MS2	0		200	1476.56213378906	2952.11699094813	2	10.4251866666667	1034	Depleted_Plasma_HCC_3.raw
False	None	FourierTransform	HCD	MS2	0		200	1476.56213378906	4427.67184810719	3	10.4251866666667	1034	Depleted_Plasma_HCC_3.raw
False	None	IonTrap	CID	MS2	0		100	1215.23278808594	1215.23278808594	1	10.440425	1036	Depleted_Plasma_HCC_3.raw
False	None	FourierTransform	HCD	MS2	0		200	1215.23278808594	2429.45829954188	2	10.456295	1037	Depleted_Plasma_HCC_3.raw
False	Unambiguous	FourierTransform	HCD	MS2	0		200	1215.23278808594	3643.68381099781	3	10.456295	1037	Depleted_Plasma_HCC_3.raw
False	Unambiguous	IonTrap	CID	MS2	0		100	1188.70739746094	2376.40751829188	2	10.46174	1038	Depleted_Plasma_HCC_3.raw
False	Unambiguous	IonTrap	CID	MS2	0		100	1188.70739746094	3564.10763912281	3	10.46174	1038	Depleted_Plasma_HCC_3.raw
False	None	FourierTransform	HCD	MS2	0		200	1188.70739746094	2376.40751829188	2	10.47651	1039	Depleted_Plasma_HCC_3.raw
False	None	FourierTransform	HCD	MS2	0		200	1188.70739746094	3564.10763912281	3	10.47651	1039	Depleted_Plasma_HCC_3.raw
False	None	IonTrap	CID	MS2	0	34.61985	100	1101.77380371094	1101.77380371094	1	10.481925	1040	Depleted_Plasma_HCC_3.raw
False	None	FourierTransform	HCD	MS2	0	34.61985	200	1101.77380371094	2202.54033079188	2	10.4968266666667	1041	Depleted_Plasma_HCC_3.raw
False	None	FourierTransform	HCD	MS2	0	34.61985	200	1101.77380371094	3303.30685787281	3	10.4968266666667	1041	Depleted_Plasma_HCC_3.raw
False	None	IonTrap	CID	MS2	0	82.50819	100	926.778076171875	926.778076171875	1	10.5022833333333	1042	Depleted_Plasma_HCC_3.raw
False	None	FourierTransform	HCD	MS2	0	82.50819	200	926.778076171875	926.778076171875	1	10.51724	1043	Depleted_Plasma_HCC_3.raw
False	None	IonTrap	CID	MS2	0	86.80118	100	910.6728515625	910.6728515625	1	10.522685	1044	Depleted_Plasma_HCC_3.raw
False	None	FourierTransform	HCD	MS2	0	86.80118	200	910.6728515625	1820.338426495	2	10.5377016666667	1045	Depleted_Plasma_HCC_3.raw
False	None	FourierTransform	HCD	MS2	0	86.80118	200	910.6728515625	2730.0040014275	3	10.5377016666667	1045	Depleted_Plasma_HCC_3.raw
False	None	IonTrap	CID	MS2	0	42.12483	100	920.312194824219	920.312194824219	1	10.5525916666667	1047	Depleted_Plasma_HCC_3.raw
False	None	FourierTransform	HCD	MS2	0	42.12483	200	920.312194824219	920.312194824219	1	10.5686283333333	1048	Depleted_Plasma_HCC_3.raw
False	None	IonTrap	CID	MS2	0	49.3223	100	1530.53674316406	1530.53674316406	1	10.5740533333333	1049	Depleted_Plasma_HCC_3.raw
False	Ambiguous	FourierTransform	HCD	MS2	0	49.3223	200	1530.53674316406	4589.59567623219	3	10.58861	1050	Depleted_Plasma_HCC_3.raw
False	None	FourierTransform	HCD	MS2	0	49.3223	200	1530.53674316406	3060.06620969813	2	10.58861	1050	Depleted_Plasma_HCC_3.raw
False	Unambiguous	IonTrap	CID	MS2	0	0	100	1437.52563476563	1437.52563476563	1	10.594085	1051	Depleted_Plasma_HCC_3.raw
False	None	FourierTransform	HCD	MS2	0	0	200	1437.52563476563	2874.04399290125	2	10.6087533333333	1052	Depleted_Plasma_HCC_3.raw
False	None	FourierTransform	HCD	MS2	0	0	200	1437.52563476563	4310.56235103688	3	10.6087533333333	1052	Depleted_Plasma_HCC_3.raw
False	Unambiguous	IonTrap	CID	MS2	0	75.04707	100	1055.56811523438	1055.56811523438	1	10.614185	1053	Depleted_Plasma_HCC_3.raw
False	None	FourierTransform	HCD	MS2	0	75.04707	200	1055.56811523438	2110.12895383875	2	10.6290516666667	1054	Depleted_Plasma_HCC_3.raw
False	None	FourierTransform	HCD	MS2	0	75.04707	200	1055.56811523438	3164.68979244313	3	10.6290516666667	1054	Depleted_Plasma_HCC_3.raw
False	Unambiguous	IonTrap	CID	MS2	0	0	100	1195.83093261719	1195.83093261719	1	10.6344433333333	1055	Depleted_Plasma_HCC_3.raw
False	None	FourierTransform	HCD	MS2	0	0	200	1195.83093261719	2390.65458860438	2	10.64926	1056	Depleted_Plasma_HCC_3.raw
False	Unambiguous	FourierTransform	HCD	MS2	0	0	200	1195.83093261719	3585.47824459156	3	10.64926	1056	Depleted_Plasma_HCC_3.raw
False	None	IonTrap	CID	MS2	0		100	1293.20642089844	1293.20642089844	1	10.6633883333333	1058	Depleted_Plasma_HCC_3.raw
False	None	FourierTransform	HCD	MS2	0		200	1293.20642089844	3877.60470943531	3	10.6791283333333	1059	Depleted_Plasma_HCC_3.raw
False	None	FourierTransform	HCD	MS2	0		200	1293.20642089844	2585.40556516688	2	10.6791283333333	1059	Depleted_Plasma_HCC_3.raw
False	None	IonTrap	CID	MS2	0	69.94535	100	973.739196777344	973.739196777344	1	10.6846116666667	1060	Depleted_Plasma_HCC_3.raw
False	None	FourierTransform	HCD	MS2	0	69.94535	200	973.739196777344	1946.47111692469	2	10.6995716666667	1061	Depleted_Plasma_HCC_3.raw
False	None	FourierTransform	HCD	MS2	0	69.94535	200	973.739196777344	2919.20303707203	3	10.6995716666667	1061	Depleted_Plasma_HCC_3.raw
False	None	IonTrap	CID	MS2	0	69.36561	100	899.73974609375	899.73974609375	1	10.70503	1062	Depleted_Plasma_HCC_3.raw
False	None	FourierTransform	HCD	MS2	0	69.36561	200	899.73974609375	1798.4722155575	2	10.7200616666667	1063	Depleted_Plasma_HCC_3.raw
False	None	FourierTransform	HCD	MS2	0	69.36561	200	899.73974609375	2697.20468502125	3	10.7200616666667	1063	Depleted_Plasma_HCC_3.raw
False	Unambiguous	IonTrap	CID	MS2	0		100	1257.75744628906	1257.75744628906	1	10.7254716666667	1064	Depleted_Plasma_HCC_3.raw
False	None	FourierTransform	HCD	MS2	0		200	1257.75744628906	2514.50761594813	2	10.7401983333333	1065	Depleted_Plasma_HCC_3.raw
False	None	FourierTransform	HCD	MS2	0		200	1257.75744628906	3771.25778560719	3	10.7401983333333	1065	Depleted_Plasma_HCC_3.raw
False	None	IonTrap	CID	MS2	0	64.87675	100	890.236145019531	890.236145019531	1	10.745645	1066	Depleted_Plasma_HCC_3.raw
False	None	FourierTransform	HCD	MS2	0	64.87675	200	890.236145019531	2668.69388179859	3	10.7606716666667	1067	Depleted_Plasma_HCC_3.raw
False	None	FourierTransform	HCD	MS2	0	64.87675	200	890.236145019531	1779.46501340906	2	10.7606716666667	1067	Depleted_Plasma_HCC_3.raw
False	Unambiguous	IonTrap	CID	MS2	0		100	1082.70190429688	1082.70190429688	1	10.7749616666667	1069	Depleted_Plasma_HCC_3.raw
False	Unambiguous	FourierTransform	HCD	MS2	0		200	1082.70190429688	2164.39653196375	2	10.789845	1070	Depleted_Plasma_HCC_3.raw
False	None	FourierTransform	HCD	MS2	0		200	1082.70190429688	3246.09115963063	3	10.789845	1070	Depleted_Plasma_HCC_3.raw
False	None	IonTrap	CID	MS2	0	72.18221	100	874.690734863281	874.690734863281	1	10.7953483333333	1071	Depleted_Plasma_HCC_3.raw
False	None	FourierTransform	HCD	MS2	0	72.18221	200	874.690734863281	1748.37419309656	2	10.810335	1072	Depleted_Plasma_HCC_3.raw
False	None	FourierTransform	HCD	MS2	0	72.18221	200	874.690734863281	2622.05765132984	3	10.810335	1072	Depleted_Plasma_HCC_3.raw
False	None	IonTrap	CID	MS2	0	87.2579	100	1130.93408203125	1130.93408203125	1	10.8157483333333	1073	Depleted_Plasma_HCC_3.raw
False	None	FourierTransform	HCD	MS2	0	87.2579	200	1130.93408203125	2260.8608874325	2	10.8306266666667	1074	Depleted_Plasma_HCC_3.raw
False	None	FourierTransform	HCD	MS2	0	87.2579	200	1130.93408203125	3390.78769283375	3	10.8306266666667	1074	Depleted_Plasma_HCC_3.raw
False	Ambiguous	IonTrap	CID	MS2	0	56.83081	100	997.695190429688	997.695190429688	1	10.836055	1075	Depleted_Plasma_HCC_3.raw
False	None	FourierTransform	HCD	MS2	0	56.83081	200	997.695190429688	1994.38310422938	2	10.8509683333333	1076	Depleted_Plasma_HCC_3.raw
False	None	FourierTransform	HCD	MS2	0	56.83081	200	997.695190429688	2991.07101802906	3	10.8509683333333	1076	Depleted_Plasma_HCC_3.raw
False	Unambiguous	IonTrap	CID	MS2	0		100	1114.71569824219	1114.71569824219	1	10.8563816666667	1077	Depleted_Plasma_HCC_3.raw
False	None	FourierTransform	HCD	MS2	0		200	1114.71569824219	2228.42411985438	2	10.8712616666667	1078	Depleted_Plasma_HCC_3.raw
False	None	FourierTransform	HCD	MS2	0		200	1114.71569824219	3342.13254146656	3	10.8712616666667	1078	Depleted_Plasma_HCC_3.raw
False	None	IonTrap	CID	MS2	0	47.13024	100	994.332580566406	994.332580566406	1	10.8854116666667	1080	Depleted_Plasma_HCC_3.raw
False	None	FourierTransform	HCD	MS2	0	47.13024	200	994.332580566406	994.332580566406	1	10.9003416666667	1081	Depleted_Plasma_HCC_3.raw
False	None	IonTrap	CID	MS2	0	16.64759	100	903.287231445313	903.287231445313	1	10.905845	1082	Depleted_Plasma_HCC_3.raw
False	None	FourierTransform	HCD	MS2	0	16.64759	200	903.287231445313	903.287231445313	1	10.9208233333333	1083	Depleted_Plasma_HCC_3.raw
False	Unambiguous	IonTrap	CID	MS2	0	0	100	1121.74450683594	1121.74450683594	1	10.9262366666667	1084	Depleted_Plasma_HCC_3.raw
False	None	FourierTransform	HCD	MS2	0	0	200	1121.74450683594	3363.21896724781	3	10.9412383333333	1085	Depleted_Plasma_HCC_3.raw
False	None	FourierTransform	HCD	MS2	0	0	200	1121.74450683594	2242.48173704188	2	10.9412383333333	1085	Depleted_Plasma_HCC_3.raw
False	None	IonTrap	CID	MS2	0	94.78896	100	830.270629882813	830.270629882813	1	10.9467166666667	1086	Depleted_Plasma_HCC_3.raw
False	None	FourierTransform	HCD	MS2	0	94.78896	200	830.270629882813	1659.53398313563	2	10.9617566666667	1087	Depleted_Plasma_HCC_3.raw
False	None	FourierTransform	HCD	MS2	0	94.78896	200	830.270629882813	2488.79733638844	3	10.9617566666667	1087	Depleted_Plasma_HCC_3.raw
False	None	IonTrap	CID	MS2	0	78.24295	100	1128.9208984375	1128.9208984375	1	10.96717	1088	Depleted_Plasma_HCC_3.raw
False	None	FourierTransform	HCD	MS2	0	78.24295	200	1128.9208984375	2256.834520245	2	10.982045	1089	Depleted_Plasma_HCC_3.raw
False	None	FourierTransform	HCD	MS2	0	78.24295	200	1128.9208984375	3384.7481420525	3	10.982045	1089	Depleted_Plasma_HCC_3.raw
False	None	IonTrap	CID	MS2	0	79.10665	100	1011.77514648438	1011.77514648438	1	10.995745	1091	Depleted_Plasma_HCC_3.raw
False	None	FourierTransform	HCD	MS2	0	79.10665	200	1011.77514648438	2022.54301633875	2	11.0106666666667	1092	Depleted_Plasma_HCC_3.raw
False	None	FourierTransform	HCD	MS2	0	79.10665	200	1011.77514648438	3033.31088619313	3	11.0106666666667	1092	Depleted_Plasma_HCC_3.raw
False	Unambiguous	IonTrap	CID	MS2	0		100	1034.611328125	1034.611328125	1	11.0161516666667	1093	Depleted_Plasma_HCC_3.raw
False	None	FourierTransform	HCD	MS2	0		200	1034.611328125	2068.21537962	2	11.0310366666667	1094	Depleted_Plasma_HCC_3.raw
False	None	FourierTransform	HCD	MS2	0		200	1034.611328125	3101.819431115	3	11.0310366666667	1094	Depleted_Plasma_HCC_3.raw
False	Unambiguous	IonTrap	CID	MS2	0	65.81153	100	1204.47241210938	1204.47241210938	1	11.0364266666667	1095	Depleted_Plasma_HCC_3.raw
False	None	FourierTransform	HCD	MS2	0	65.81153	200	1204.47241210938	2407.93754758875	2	11.0512483333333	1096	Depleted_Plasma_HCC_3.raw
False	None	FourierTransform	HCD	MS2	0	65.81153	200	1204.47241210938	3611.40268306813	3	11.0512483333333	1096	Depleted_Plasma_HCC_3.raw
False	Unambiguous	IonTrap	CID	MS2	0		100	1220.70141601563	1220.70141601563	1	11.05665	1097	Depleted_Plasma_HCC_3.raw
False	None	FourierTransform	HCD	MS2	0		200	1220.70141601563	2440.39555540125	2	11.0714016666667	1098	Depleted_Plasma_HCC_3.raw
False	None	FourierTransform	HCD	MS2	0		200	1220.70141601563	3660.08969478688	3	11.0714016666667	1098	Depleted_Plasma_HCC_3.raw
False	Unambiguous	IonTrap	CID	MS2	0		100	1231.64965820313	2462.29203977625	2	11.0768	1099	Depleted_Plasma_HCC_3.raw
False	Unambiguous	IonTrap	CID	MS2	0		100	1231.64965820313	3692.93442134938	3	11.0768	1099	Depleted_Plasma_HCC_3.raw
False	Ambiguous	FourierTransform	HCD	MS2	0		200	1231.64965820313	3692.93442134938	3	11.0915983333333	1100	Depleted_Plasma_HCC_3.raw
False	Ambiguous	FourierTransform	HCD	MS2	0		200	1231.64965820313	2462.29203977625	2	11.0915983333333	1100	Depleted_Plasma_HCC_3.raw
False	None	IonTrap	CID	MS2	0	8.597665	100	906.262329101563	906.262329101563	1	11.105745	1102	Depleted_Plasma_HCC_3.raw
False	None	FourierTransform	HCD	MS2	0	8.597665	200	906.262329101563	906.262329101563	1	11.1219616666667	1103	Depleted_Plasma_HCC_3.raw
False	None	IonTrap	CID	MS2	0	52.04667	100	1275.98681640625	1275.98681640625	1	11.127405	1104	Depleted_Plasma_HCC_3.raw
False	None	FourierTransform	HCD	MS2	0	52.04667	200	1275.98681640625	2550.9663561825	2	11.1421233333333	1105	Depleted_Plasma_HCC_3.raw
False	Unambiguous	FourierTransform	HCD	MS2	0	52.04667	200	1275.98681640625	3825.94589595875	3	11.1421233333333	1105	Depleted_Plasma_HCC_3.raw
False	None	IonTrap	CID	MS2	0	8.597665	100	906.262329101563	906.262329101563	1	11.14758	1106	Depleted_Plasma_HCC_3.raw
False	None	FourierTransform	HCD	MS2	0	8.597665	200	906.262329101563	906.262329101563	1	11.1626266666667	1107	Depleted_Plasma_HCC_3.raw
False	Unambiguous	IonTrap	CID	MS2	0	0	100	1123.76452636719	1123.76452636719	1	11.1680366666667	1108	Depleted_Plasma_HCC_3.raw
False	None	FourierTransform	HCD	MS2	0	0	200	1123.76452636719	1123.76452636719	1	11.1828683333333	1109	Depleted_Plasma_HCC_3.raw
False	None	IonTrap	CID	MS2	0		100	981.790466308594	981.790466308594	1	11.1883033333333	1110	Depleted_Plasma_HCC_3.raw
False	None	FourierTransform	HCD	MS2	0		200	981.790466308594	2943.35684566578	3	11.2032933333333	1111	Depleted_Plasma_HCC_3.raw
False	None	FourierTransform	HCD	MS2	0		200	981.790466308594	1962.57365598719	2	11.2032933333333	1111	Depleted_Plasma_HCC_3.raw
False	None	IonTrap	CID	MS2	0	5.844558	100	920.313598632813	920.313598632813	1	11.218625	1113	Depleted_Plasma_HCC_3.raw
False	None	FourierTransform	HCD	MS2	0	5.844558	200	920.313598632813	920.313598632813	1	11.2336433333333	1114	Depleted_Plasma_HCC_3.raw
False	None	IonTrap	CID	MS2	0	49.87716	100	1031.31518554688	1031.31518554688	1	11.2391166666667	1115	Depleted_Plasma_HCC_3.raw
False	None	IonTrap	CID	MS2	0	5.844558	100	920.313598632813	920.313598632813	1	11.2594433333333	1117	Depleted_Plasma_HCC_3.raw
False	None	FourierTransform	HCD	MS2	0	5.844558	200	920.313598632813	920.313598632813	1	11.2744883333333	1118	Depleted_Plasma_HCC_3.raw
False	None	IonTrap	CID	MS2	0		100	1158.86743164063	1158.86743164063	1	11.2798933333333	1119	Depleted_Plasma_HCC_3.raw
False	None	FourierTransform	HCD	MS2	0		200	1158.86743164063	2316.72758665125	2	11.2948116666667	1120	Depleted_Plasma_HCC_3.raw
False	None	FourierTransform	HCD	MS2	0		200	1158.86743164063	3474.58774166188	3	11.2948116666667	1120	Depleted_Plasma_HCC_3.raw
False	None	IonTrap	CID	MS2	0	0	100	1086.78833007813	1086.78833007813	1	11.30024	1121	Depleted_Plasma_HCC_3.raw
False	None	FourierTransform	HCD	MS2	0	0	200	1086.78833007813	3258.35043697438	3	11.3151433333333	1122	Depleted_Plasma_HCC_3.raw
False	None	FourierTransform	HCD	MS2	0	0	200	1086.78833007813	2172.56938352625	2	11.3151433333333	1122	Depleted_Plasma_HCC_3.raw
False	None	IonTrap	CID	MS2	0	55.59939	100	1048.39501953125	2095.7827624325	2	11.3304066666667	1124	Depleted_Plasma_HCC_3.raw
False	None	FourierTransform	HCD	MS2	0	55.59939	200	1048.39501953125	2095.7827624325	2	11.345315	1125	Depleted_Plasma_HCC_3.raw
False	Unambiguous	IonTrap	CID	MS2	0	47.46062	100	1137.70837402344	1137.70837402344	1	11.35078	1126	Depleted_Plasma_HCC_3.raw
False	None	FourierTransform	HCD	MS2	0	47.46062	200	1137.70837402344	2274.40947141688	2	11.3656016666667	1127	Depleted_Plasma_HCC_3.raw
False	None	FourierTransform	HCD	MS2	0	47.46062	200	1137.70837402344	3411.11056881031	3	11.3656016666667	1127	Depleted_Plasma_HCC_3.raw
False	None	IonTrap	CID	MS2	0	70.14451	100	889.2333984375	889.2333984375	1	11.371055	1128	Depleted_Plasma_HCC_3.raw
False	None	FourierTransform	HCD	MS2	0	70.14451	200	889.2333984375	1777.459520245	2	11.3860983333333	1129	Depleted_Plasma_HCC_3.raw
False	None	FourierTransform	HCD	MS2	0	70.14451	200	889.2333984375	2665.6856420525	3	11.3860983333333	1129	Depleted_Plasma_HCC_3.raw
False	Ambiguous	IonTrap	CID	MS2	0		100	1223.76708984375	1223.76708984375	1	11.3914883333333	1130	Depleted_Plasma_HCC_3.raw
False	None	FourierTransform	HCD	MS2	0		200	1223.76708984375	3669.28671627125	3	11.4062383333333	1131	Depleted_Plasma_HCC_3.raw
False	None	FourierTransform	HCD	MS2	0		200	1223.76708984375	2446.5269030575	2	11.4062383333333	1131	Depleted_Plasma_HCC_3.raw
False	None	IonTrap	CID	MS2	0	60.33467	100	969.227233886719	969.227233886719	1	11.4116866666667	1132	Depleted_Plasma_HCC_3.raw
False	None	FourierTransform	HCD	MS2	0	60.33467	200	969.227233886719	1937.44719114344	2	11.4266733333333	1133	Depleted_Plasma_HCC_3.raw
False	Unambiguous	FourierTransform	HCD	MS2	0	60.33467	200	969.227233886719	2905.66714840016	3	11.4266733333333	1133	Depleted_Plasma_HCC_3.raw
False	None	IonTrap	CID	MS2	0	65.20093	100	846.294067382813	846.294067382813	1	11.4419833333333	1135	Depleted_Plasma_HCC_3.raw
False	None	FourierTransform	HCD	MS2	0	65.20093	200	846.294067382813	1691.58085813563	2	11.4570316666667	1136	Depleted_Plasma_HCC_3.raw
False	None	FourierTransform	HCD	MS2	0	65.20093	200	846.294067382813	2536.86764888844	3	11.4570316666667	1136	Depleted_Plasma_HCC_3.raw
False	None	IonTrap	CID	MS2	0		100	1379.41076660156	2757.81425657313	2	11.462575	1137	Depleted_Plasma_HCC_3.raw
False	Ambiguous	IonTrap	CID	MS2	0		100	1379.41076660156	4136.21774654469	3	11.462575	1137	Depleted_Plasma_HCC_3.raw
False	None	FourierTransform	HCD	MS2	0		200	1379.41076660156	2757.81425657313	2	11.47725	1138	Depleted_Plasma_HCC_3.raw
False	Ambiguous	FourierTransform	HCD	MS2	0		200	1379.41076660156	4136.21774654469	3	11.47725	1138	Depleted_Plasma_HCC_3.raw
False	Unambiguous	IonTrap	CID	MS2	0	47.31573	100	1196.68908691406	1196.68908691406	1	11.4826483333333	1139	Depleted_Plasma_HCC_3.raw
False	None	FourierTransform	HCD	MS2	0	47.31573	200	1196.68908691406	2392.37089719813	2	11.4974766666667	1140	Depleted_Plasma_HCC_3.raw
False	None	FourierTransform	HCD	MS2	0	47.31573	200	1196.68908691406	3588.05270748219	3	11.4974766666667	1140	Depleted_Plasma_HCC_3.raw
False	Unambiguous	IonTrap	CID	MS2	0	50.25961	100	1096.65344238281	1096.65344238281	1	11.50289	1141	Depleted_Plasma_HCC_3.raw
False	None	FourierTransform	HCD	MS2	0	50.25961	200	1096.65344238281	2192.29960813563	2	11.5177316666667	1142	Depleted_Plasma_HCC_3.raw
False	None	FourierTransform	HCD	MS2	0	50.25961	200	1096.65344238281	3287.94577388844	3	11.5177316666667	1142	Depleted_Plasma_HCC_3.raw
False	Ambiguous	IonTrap	CID	MS2	0	0	100	1251.609375	1251.609375	1	11.5231283333333	1143	Depleted_Plasma_HCC_3.raw
False	None	FourierTransform	HCD	MS2	0	0	200	1251.609375	1251.609375	1	11.5379166666667	1144	Depleted_Plasma_HCC_3.raw
False	None	IonTrap	CID	MS2	0	13.91186	100	1128.92041015625	2256.8335436825	2	11.55213	1146	Depleted_Plasma_HCC_3.raw
False	None	FourierTransform	HCD	MS2	0	13.91186	200	1128.92041015625	2256.8335436825	2	11.5669866666667	1147	Depleted_Plasma_HCC_3.raw
False	None	IonTrap	CID	MS2	0	70.97121	100	829.269409179688	829.269409179688	1	11.572505	1148	Depleted_Plasma_HCC_3.raw
False	None	FourierTransform	HCD	MS2	0	70.97121	200	829.269409179688	1657.53154172938	2	11.5875783333333	1149	Depleted_Plasma_HCC_3.raw
False	None	FourierTransform	HCD	MS2	0	70.97121	200	829.269409179688	2485.79367427906	3	11.5875783333333	1149	Depleted_Plasma_HCC_3.raw
False	None	IonTrap	CID	MS2	0		100	1139.43957519531	3416.30417232594	3	11.5929916666667	1150	Depleted_Plasma_HCC_3.raw
False	None	IonTrap	CID	MS2	0		100	1139.43957519531	2277.87187376063	2	11.5929916666667	1150	Depleted_Plasma_HCC_3.raw
False	None	FourierTransform	HCD	MS2	0		200	1139.43957519531	3416.30417232594	3	11.6078716666667	1151	Depleted_Plasma_HCC_3.raw
False	None	FourierTransform	HCD	MS2	0		200	1139.43957519531	2277.87187376063	2	11.6078716666667	1151	Depleted_Plasma_HCC_3.raw
False	Unambiguous	IonTrap	CID	MS2	0	70.5739	100	1083.63134765625	1083.63134765625	1	11.6132933333333	1152	Depleted_Plasma_HCC_3.raw
False	None	FourierTransform	HCD	MS2	0	70.5739	200	1083.63134765625	2166.2554186825	2	11.6281683333333	1153	Depleted_Plasma_HCC_3.raw
False	None	FourierTransform	HCD	MS2	0	70.5739	200	1083.63134765625	3248.87948970875	3	11.6281683333333	1153	Depleted_Plasma_HCC_3.raw
False	Unambiguous	IonTrap	CID	MS2	0	44.58574	100	1103.74536132813	1103.74536132813	1	11.633695	1154	Depleted_Plasma_HCC_3.raw
False	None	FourierTransform	HCD	MS2	0	44.58574	200	1103.74536132813	2206.48344602625	2	11.6486	1155	Depleted_Plasma_HCC_3.raw
False	None	FourierTransform	HCD	MS2	0	44.58574	200	1103.74536132813	3309.22153072438	3	11.6486	1155	Depleted_Plasma_HCC_3.raw
False	None	IonTrap	CID	MS2	0		100	1117.77758789063	1117.77758789063	1	11.6627966666667	1157	Depleted_Plasma_HCC_3.raw
False	None	FourierTransform	HCD	MS2	0		200	1117.77758789063	2234.54789915125	2	11.6776566666667	1158	Depleted_Plasma_HCC_3.raw
False	None	FourierTransform	HCD	MS2	0		200	1117.77758789063	3351.31821041188	3	11.6776566666667	1158	Depleted_Plasma_HCC_3.raw
False	Ambiguous	IonTrap	CID	MS2	0		100	1111.69189453125	1111.69189453125	1	11.6831333333333	1159	Depleted_Plasma_HCC_3.raw
False	None	FourierTransform	HCD	MS2	0		200	1111.69189453125	3333.06113033375	3	11.697965	1160	Depleted_Plasma_HCC_3.raw
False	None	FourierTransform	HCD	MS2	0		200	1111.69189453125	2222.3765124325	2	11.697965	1160	Depleted_Plasma_HCC_3.raw
False	Ambiguous	IonTrap	CID	MS2	0		100	1153.5869140625	1153.5869140625	1	11.7033733333333	1161	Depleted_Plasma_HCC_3.raw
False	None	FourierTransform	HCD	MS2	0		200	1153.5869140625	2306.166551495	2	11.7182416666667	1162	Depleted_Plasma_HCC_3.raw
False	Ambiguous	FourierTransform	HCD	MS2	0		200	1153.5869140625	3458.7461889275	3	11.7182416666667	1162	Depleted_Plasma_HCC_3.raw
False	None	IonTrap	CID	MS2	0	49.32256	100	1073.92321777344	1073.92321777344	1	11.7236716666667	1163	Depleted_Plasma_HCC_3.raw
False	None	FourierTransform	HCD	MS2	0	49.32256	200	1073.92321777344	2146.83915891688	2	11.73854	1164	Depleted_Plasma_HCC_3.raw
False	Unambiguous	FourierTransform	HCD	MS2	0	49.32256	200	1073.92321777344	3219.75510006031	3	11.73854	1164	Depleted_Plasma_HCC_3.raw
False	None	IonTrap	CID	MS2	0		100	1257.23461914063	1257.23461914063	1	11.74393	1165	Depleted_Plasma_HCC_3.raw
False	None	FourierTransform	HCD	MS2	0		200	1257.23461914063	2513.46196165125	2	11.7587166666667	1166	Depleted_Plasma_HCC_3.raw
False	None	FourierTransform	HCD	MS2	0		200	1257.23461914063	3769.68930416188	3	11.7587166666667	1166	Depleted_Plasma_HCC_3.raw
False	None	IonTrap	CID	MS2	0	84.53886	100	891.233581542969	891.233581542969	1	11.7729633333333	1168	Depleted_Plasma_HCC_3.raw
False	None	FourierTransform	HCD	MS2	0	84.53886	200	891.233581542969	2671.68619136891	3	11.7880066666667	1169	Depleted_Plasma_HCC_3.raw
False	None	FourierTransform	HCD	MS2	0	84.53886	200	891.233581542969	1781.45988645594	2	11.7880066666667	1169	Depleted_Plasma_HCC_3.raw
False	Unambiguous	IonTrap	CID	MS2	0		100	1168.78491210938	1168.78491210938	1	11.7934733333333	1170	Depleted_Plasma_HCC_3.raw
False	None	FourierTransform	HCD	MS2	0		200	1168.78491210938	2336.56254758875	2	11.8083733333333	1171	Depleted_Plasma_HCC_3.raw
False	None	FourierTransform	HCD	MS2	0		200	1168.78491210938	3504.34018306813	3	11.8083733333333	1171	Depleted_Plasma_HCC_3.raw
False	Unambiguous	IonTrap	CID	MS2	0	0	100	1148.74340820313	1148.74340820313	1	11.8137766666667	1172	Depleted_Plasma_HCC_3.raw
False	None	FourierTransform	HCD	MS2	0	0	200	1148.74340820313	2296.47953977625	2	11.8286566666667	1173	Depleted_Plasma_HCC_3.raw
False	None	FourierTransform	HCD	MS2	0	0	200	1148.74340820313	3444.21567134938	3	11.8286566666667	1173	Depleted_Plasma_HCC_3.raw
False	Ambiguous	IonTrap	CID	MS2	0		100	1121.69519042969	1121.69519042969	1	11.834075	1174	Depleted_Plasma_HCC_3.raw
False	None	FourierTransform	HCD	MS2	0		200	1121.69519042969	2242.38310422938	2	11.8489266666667	1175	Depleted_Plasma_HCC_3.raw
False	None	FourierTransform	HCD	MS2	0		200	1121.69519042969	3363.07101802906	3	11.8489266666667	1175	Depleted_Plasma_HCC_3.raw
False	Unambiguous	IonTrap	CID	MS2	0	44.13662	100	989.641235351563	989.641235351563	1	11.8543583333333	1176	Depleted_Plasma_HCC_3.raw
False	None	FourierTransform	HCD	MS2	0	44.13662	200	989.641235351563	2966.90915279469	3	11.869335	1177	Depleted_Plasma_HCC_3.raw
False	None	FourierTransform	HCD	MS2	0	44.13662	200	989.641235351563	1978.27519407313	2	11.869335	1177	Depleted_Plasma_HCC_3.raw
False	None	IonTrap	CID	MS2	0	49.69073	100	1031.80725097656	1031.80725097656	1	11.8845466666667	1179	Depleted_Plasma_HCC_3.raw
False	None	FourierTransform	HCD	MS2	0	49.69073	200	1031.80725097656	2062.60722532313	2	11.8994916666667	1180	Depleted_Plasma_HCC_3.raw
False	Unambiguous	FourierTransform	HCD	MS2	0	49.69073	200	1031.80725097656	3093.40719966969	3	11.8994916666667	1180	Depleted_Plasma_HCC_3.raw
False	Unambiguous	IonTrap	CID	MS2	0	49.77467	100	1320.7509765625	1320.7509765625	1	11.9049316666667	1181	Depleted_Plasma_HCC_3.raw
False	None	FourierTransform	HCD	MS2	0	49.77467	200	1320.7509765625	2640.494676495	2	11.91963	1182	Depleted_Plasma_HCC_3.raw
False	None	FourierTransform	HCD	MS2	0	49.77467	200	1320.7509765625	3960.2383764275	3	11.91963	1182	Depleted_Plasma_HCC_3.raw
False	Ambiguous	IonTrap	CID	MS2	0	0	100	1192.66357421875	1192.66357421875	1	11.9250216666667	1183	Depleted_Plasma_HCC_3.raw
False	None	FourierTransform	HCD	MS2	0	0	200	1192.66357421875	2384.3198718075	2	11.93987	1184	Depleted_Plasma_HCC_3.raw
False	None	FourierTransform	HCD	MS2	0	0	200	1192.66357421875	3575.97616939625	3	11.93987	1184	Depleted_Plasma_HCC_3.raw
False	Unambiguous	IonTrap	CID	MS2	0		100	1173.50671386719	1173.50671386719	1	11.9452733333333	1185	Depleted_Plasma_HCC_3.raw
False	None	FourierTransform	HCD	MS2	0		200	1173.50671386719	2346.00615110438	2	11.9600616666667	1186	Depleted_Plasma_HCC_3.raw
False	None	FourierTransform	HCD	MS2	0		200	1173.50671386719	3518.50558834156	3	11.9600616666667	1186	Depleted_Plasma_HCC_3.raw
False	None	IonTrap	CID	MS2	0	83.02942	100	902.857360839844	902.857360839844	1	11.9655166666667	1187	Depleted_Plasma_HCC_3.raw
False	None	FourierTransform	HCD	MS2	0	83.02942	200	902.857360839844	1804.70744504969	2	11.9806866666667	1188	Depleted_Plasma_HCC_3.raw
False	None	FourierTransform	HCD	MS2	0	83.02942	200	902.857360839844	2706.55752925953	3	11.9806866666667	1188	Depleted_Plasma_HCC_3.raw
False	Unambiguous	IonTrap	CID	MS2	0		100	1314.5146484375	1314.5146484375	1	11.9957233333333	1190	Depleted_Plasma_HCC_3.raw
False	None	FourierTransform	HCD	MS2	0		200	1314.5146484375	2628.022020245	2	12.0114616666667	1191	Depleted_Plasma_HCC_3.raw
False	Unambiguous	FourierTransform	HCD	MS2	0		200	1314.5146484375	3941.5293920525	3	12.0114616666667	1191	Depleted_Plasma_HCC_3.raw
False	Unambiguous	IonTrap	CID	MS2	0	0	100	1203.46618652344	1203.46618652344	1	12.0169	1192	Depleted_Plasma_HCC_3.raw
False	Unambiguous	FourierTransform	HCD	MS2	0	0	200	1203.46618652344	1203.46618652344	1	12.0316566666667	1193	Depleted_Plasma_HCC_3.raw
False	Unambiguous	IonTrap	CID	MS2	0		100	1265.6572265625	1265.6572265625	1	12.0370466666667	1194	Depleted_Plasma_HCC_3.raw
False	Unambiguous	IonTrap	CID	MS2	0		100	1343.70764160156	2686.40800657313	2	12.05725	1196	Depleted_Plasma_HCC_3.raw
False	Unambiguous	IonTrap	CID	MS2	0		100	1343.70764160156	4029.10837154469	3	12.05725	1196	Depleted_Plasma_HCC_3.raw
False	None	FourierTransform	HCD	MS2	0		200	1343.70764160156	2686.40800657313	2	12.0719383333333	1197	Depleted_Plasma_HCC_3.raw
False	None	FourierTransform	HCD	MS2	0		200	1343.70764160156	4029.10837154469	3	12.0719383333333	1197	Depleted_Plasma_HCC_3.raw
False	None	IonTrap	CID	MS2	0	55.03185	100	1190.1767578125	1190.1767578125	1	12.0773283333333	1198	Depleted_Plasma_HCC_3.raw
False	Ambiguous	FourierTransform	HCD	MS2	0	55.03185	200	1190.1767578125	2379.346238995	2	12.09217	1199	Depleted_Plasma_HCC_3.raw
False	None	FourierTransform	HCD	MS2	0	55.03185	200	1190.1767578125	3568.5157201775	3	12.09217	1199	Depleted_Plasma_HCC_3.raw
False	None	IonTrap	CID	MS2	0	12.59481	100	1047.89379882813	2094.78032102625	2	12.1073666666667	1201	Depleted_Plasma_HCC_3.raw
False	None	FourierTransform	HCD	MS2	0	12.59481	200	1047.89379882813	2094.78032102625	2	12.1233	1202	Depleted_Plasma_HCC_3.raw
False	None	IonTrap	CID	MS2	0	0	100	1240.37280273438	1240.37280273438	1	12.12874	1203	Depleted_Plasma_HCC_3.raw
False	None	FourierTransform	HCD	MS2	0	0	200	1240.37280273438	3719.10385494313	3	12.1434833333333	1204	Depleted_Plasma_HCC_3.raw
False	None	FourierTransform	HCD	MS2	0	0	200	1240.37280273438	2479.73832883875	2	12.1434833333333	1204	Depleted_Plasma_HCC_3.raw
False	None	IonTrap	CID	MS2	0	11.90982	100	833.243469238281	833.243469238281	1	12.1490466666667	1205	Depleted_Plasma_HCC_3.raw
False	None	FourierTransform	HCD	MS2	0	11.90982	200	833.243469238281	833.243469238281	1	12.16416	1206	Depleted_Plasma_HCC_3.raw
False	None	IonTrap	CID	MS2	0	68.08715	100	1056.89379882813	1056.89379882813	1	12.1695816666667	1207	Depleted_Plasma_HCC_3.raw
False	None	FourierTransform	HCD	MS2	0	68.08715	200	1056.89379882813	2112.78032102625	2	12.1844483333333	1208	Depleted_Plasma_HCC_3.raw
False	Unambiguous	FourierTransform	HCD	MS2	0	68.08715	200	1056.89379882813	3168.66684322438	3	12.1844483333333	1208	Depleted_Plasma_HCC_3.raw
False	Unambiguous	IonTrap	CID	MS2	0		100	1260.56604003906	1260.56604003906	1	12.1898416666667	1209	Depleted_Plasma_HCC_3.raw
False	None	FourierTransform	HCD	MS2	0		200	1260.56604003906	1260.56604003906	1	12.2046566666667	1210	Depleted_Plasma_HCC_3.raw
False	None	IonTrap	CID	MS2	0	77.42912	100	1130.43420410156	2259.86113157313	2	12.2197266666667	1212	Depleted_Plasma_HCC_3.raw
False	None	FourierTransform	HCD	MS2	0	77.42912	200	1130.43420410156	2259.86113157313	2	12.2356283333333	1213	Depleted_Plasma_HCC_3.raw
False	None	IonTrap	CID	MS2	0	23.08951	100	920.314575195313	920.314575195313	1	12.2411233333333	1214	Depleted_Plasma_HCC_3.raw
False	None	FourierTransform	HCD	MS2	0	23.08951	200	920.314575195313	920.314575195313	1	12.2560916666667	1215	Depleted_Plasma_HCC_3.raw
False	None	IonTrap	CID	MS2	0	73.78712	100	889.234741210938	889.234741210938	1	12.2615383333333	1216	Depleted_Plasma_HCC_3.raw
False	None	FourierTransform	HCD	MS2	0	73.78712	200	889.234741210938	1777.46220579188	2	12.2766116666667	1217	Depleted_Plasma_HCC_3.raw
False	None	FourierTransform	HCD	MS2	0	73.78712	200	889.234741210938	2665.68967037281	3	12.2766116666667	1217	Depleted_Plasma_HCC_3.raw
False	None	IonTrap	CID	MS2	0	72.65137	100	982.27978515625	982.27978515625	1	12.282045	1218	Depleted_Plasma_HCC_3.raw
False	None	FourierTransform	HCD	MS2	0	72.65137	200	982.27978515625	982.27978515625	1	12.2969583333333	1219	Depleted_Plasma_HCC_3.raw
False	Unambiguous	IonTrap	CID	MS2	0	0	100	1248.65502929688	1248.65502929688	1	12.3023483333333	1220	Depleted_Plasma_HCC_3.raw
False	Unambiguous	FourierTransform	HCD	MS2	0	0	200	1248.65502929688	2496.30278196375	2	12.3172716666667	1221	Depleted_Plasma_HCC_3.raw
False	Unambiguous	FourierTransform	HCD	MS2	0	0	200	1248.65502929688	3743.95053463063	3	12.3172716666667	1221	Depleted_Plasma_HCC_3.raw
False	Unambiguous	IonTrap	CID	MS2	0	46.71598	100	806.353149414063	806.353149414063	1	12.3314966666667	1223	Depleted_Plasma_HCC_3.raw
False	None	FourierTransform	HCD	MS2	0	46.71598	200	806.353149414063	1611.69902219813	2	12.3476283333333	1224	Depleted_Plasma_HCC_3.raw
False	Unambiguous	FourierTransform	HCD	MS2	0	46.71598	200	806.353149414063	2417.04489498219	3	12.3476283333333	1224	Depleted_Plasma_HCC_3.raw
False	Unambiguous	IonTrap	CID	MS2	0	0	100	1270.58093261719	1270.58093261719	1	12.35307	1225	Depleted_Plasma_HCC_3.raw
False	None	FourierTransform	HCD	MS2	0	0	200	1270.58093261719	2540.15458860438	2	12.3678016666667	1226	Depleted_Plasma_HCC_3.raw
False	None	FourierTransform	HCD	MS2	0	0	200	1270.58093261719	3809.72824459156	3	12.3678016666667	1226	Depleted_Plasma_HCC_3.raw
False	None	IonTrap	CID	MS2	0	87.15383	100	829.267272949219	829.267272949219	1	12.3732733333333	1227	Depleted_Plasma_HCC_3.raw
False	None	FourierTransform	HCD	MS2	0	87.15383	200	829.267272949219	1657.52726926844	2	12.3883983333333	1228	Depleted_Plasma_HCC_3.raw
False	None	FourierTransform	HCD	MS2	0	87.15383	200	829.267272949219	2485.78726558766	3	12.3883983333333	1228	Depleted_Plasma_HCC_3.raw
False	None	IonTrap	CID	MS2	0	0	100	1211.1220703125	1211.1220703125	1	12.3937966666667	1229	Depleted_Plasma_HCC_3.raw
False	None	FourierTransform	HCD	MS2	0	0	200	1211.1220703125	2421.236863995	2	12.408555	1230	Depleted_Plasma_HCC_3.raw
False	None	FourierTransform	HCD	MS2	0	0	200	1211.1220703125	3631.3516576775	3	12.408555	1230	Depleted_Plasma_HCC_3.raw
False	None	IonTrap	CID	MS2	0	33.29674	100	906.262878417969	906.262878417969	1	12.4140033333333	1231	Depleted_Plasma_HCC_3.raw
False	None	FourierTransform	HCD	MS2	0	33.29674	200	906.262878417969	906.262878417969	1	12.4290483333333	1232	Depleted_Plasma_HCC_3.raw
False	Ambiguous	IonTrap	CID	MS2	0	73.05858	100	1164.78039550781	1164.78039550781	1	12.443285	1234	Depleted_Plasma_HCC_3.raw
False	None	FourierTransform	HCD	MS2	0	73.05858	200	1164.78039550781	2328.55351438563	2	12.4591283333333	1235	Depleted_Plasma_HCC_3.raw
False	None	FourierTransform	HCD	MS2	0	73.05858	200	1164.78039550781	3492.32663326344	3	12.4591283333333	1235	Depleted_Plasma_HCC_3.raw
False	None	IonTrap	CID	MS2	0	86.03067	100	905.287536621094	905.287536621094	1	12.4646316666667	1236	Depleted_Plasma_HCC_3.raw
False	None	FourierTransform	HCD	MS2	0	86.03067	200	905.287536621094	905.287536621094	1	12.47962	1237	Depleted_Plasma_HCC_3.raw
False	Ambiguous	IonTrap	CID	MS2	0		100	1336.57458496094	1336.57458496094	1	12.4851383333333	1238	Depleted_Plasma_HCC_3.raw
False	Ambiguous	FourierTransform	HCD	MS2	0		200	1336.57458496094	2672.14189329188	2	12.4998833333333	1239	Depleted_Plasma_HCC_3.raw
False	Unambiguous	FourierTransform	HCD	MS2	0		200	1336.57458496094	4007.70920162281	3	12.4998833333333	1239	Depleted_Plasma_HCC_3.raw
False	None	IonTrap	CID	MS2	0	86.90184	100	997.33349609375	997.33349609375	1	12.5053066666667	1240	Depleted_Plasma_HCC_3.raw
False	None	FourierTransform	HCD	MS2	0	86.90184	200	997.33349609375	1993.6597155575	2	12.5202116666667	1241	Depleted_Plasma_HCC_3.raw
False	None	FourierTransform	HCD	MS2	0	86.90184	200	997.33349609375	2989.98593502125	3	12.5202116666667	1241	Depleted_Plasma_HCC_3.raw
False	None	IonTrap	CID	MS2	0	71.83408	100	987.743347167969	987.743347167969	1	12.5256566666667	1242	Depleted_Plasma_HCC_3.raw
False	None	FourierTransform	HCD	MS2	0	71.83408	200	987.743347167969	1974.47941770594	2	12.54062	1243	Depleted_Plasma_HCC_3.raw
False	Unambiguous	FourierTransform	HCD	MS2	0	71.83408	200	987.743347167969	2961.21548824391	3	12.54062	1243	Depleted_Plasma_HCC_3.raw
False	None	IonTrap	CID	MS2	0	3.271983	100	920.314575195313	920.314575195313	1	12.5559566666667	1245	Depleted_Plasma_HCC_3.raw
False	None	FourierTransform	HCD	MS2	0	3.271983	200	920.314575195313	920.314575195313	1	12.5719616666667	1246	Depleted_Plasma_HCC_3.raw
False	Unambiguous	IonTrap	CID	MS2	0		100	1328.69250488281	1328.69250488281	1	12.5774	1247	Depleted_Plasma_HCC_3.raw
False	None	FourierTransform	HCD	MS2	0		200	1328.69250488281	2656.37773313563	2	12.5920866666667	1248	Depleted_Plasma_HCC_3.raw
False	None	FourierTransform	HCD	MS2	0		200	1328.69250488281	3984.06296138844	3	12.5920866666667	1248	Depleted_Plasma_HCC_3.raw
False	None	IonTrap	CID	MS2	0	81.09804	100	994.334899902344	994.334899902344	1	12.597515	1249	Depleted_Plasma_HCC_3.raw
False	None	FourierTransform	HCD	MS2	0	81.09804	200	994.334899902344	1987.66252317469	2	12.612475	1250	Depleted_Plasma_HCC_3.raw
False	None	FourierTransform	HCD	MS2	0	81.09804	200	994.334899902344	2980.99014644703	3	12.612475	1250	Depleted_Plasma_HCC_3.raw
False	Ambiguous	IonTrap	CID	MS2	0		100	1351.5947265625	1351.5947265625	1	12.6178733333333	1251	Depleted_Plasma_HCC_3.raw
False	None	FourierTransform	HCD	MS2	0		200	1351.5947265625	1351.5947265625	1	12.63255	1252	Depleted_Plasma_HCC_3.raw
False	None	IonTrap	CID	MS2	0		100	939.755615234375	939.755615234375	1	12.6380066666667	1253	Depleted_Plasma_HCC_3.raw
False	None	FourierTransform	HCD	MS2	0		200	939.755615234375	1878.50395383875	2	12.6531166666667	1254	Depleted_Plasma_HCC_3.raw
False	Ambiguous	FourierTransform	HCD	MS2	0		200	939.755615234375	2817.25229244313	3	12.6531166666667	1254	Depleted_Plasma_HCC_3.raw
False	Unambiguous	IonTrap	CID	MS2	0	83.25432	100	1093.6923828125	1093.6923828125	1	12.6682533333333	1256	Depleted_Plasma_HCC_3.raw
False	None	FourierTransform	HCD	MS2	0	83.25432	200	1093.6923828125	2186.377488995	2	12.6831266666667	1257	Depleted_Plasma_HCC_3.raw
False	None	FourierTransform	HCD	MS2	0	83.25432	200	1093.6923828125	3279.0625951775	3	12.6831266666667	1257	Depleted_Plasma_HCC_3.raw
False	Unambiguous	IonTrap	CID	MS2	0		100	1040.7119140625	1040.7119140625	1	12.6886033333333	1258	Depleted_Plasma_HCC_3.raw
False	None	FourierTransform	HCD	MS2	0		200	1040.7119140625	2080.416551495	2	12.70351	1259	Depleted_Plasma_HCC_3.raw
False	None	FourierTransform	HCD	MS2	0		200	1040.7119140625	3120.1211889275	3	12.70351	1259	Depleted_Plasma_HCC_3.raw
False	None	IonTrap	CID	MS2	0		100	1060.76440429688	1060.76440429688	1	12.70893	1260	Depleted_Plasma_HCC_3.raw
False	None	FourierTransform	HCD	MS2	0		200	1060.76440429688	3180.27865963063	3	12.72386	1261	Depleted_Plasma_HCC_3.raw
False	None	FourierTransform	HCD	MS2	0		200	1060.76440429688	2120.52153196375	2	12.72386	1261	Depleted_Plasma_HCC_3.raw
False	Ambiguous	IonTrap	CID	MS2	0		100	1136.50048828125	1136.50048828125	1	12.7292733333333	1262	Depleted_Plasma_HCC_3.raw
False	None	FourierTransform	HCD	MS2	0		200	1136.50048828125	2271.9936999325	2	12.7441183333333	1263	Depleted_Plasma_HCC_3.raw
False	None	FourierTransform	HCD	MS2	0		200	1136.50048828125	3407.48691158375	3	12.7441183333333	1263	Depleted_Plasma_HCC_3.raw
False	Unambiguous	IonTrap	CID	MS2	0		100	1035.60632324219	1035.60632324219	1	12.7495416666667	1264	Depleted_Plasma_HCC_3.raw
False	Unambiguous	FourierTransform	HCD	MS2	0		200	1035.60632324219	2070.20536985438	2	12.7644633333333	1265	Depleted_Plasma_HCC_3.raw
False	Unambiguous	FourierTransform	HCD	MS2	0		200	1035.60632324219	3104.80441646656	3	12.7644633333333	1265	Depleted_Plasma_HCC_3.raw
False	Unambiguous	IonTrap	CID	MS2	0	61.23711	100	1048.39697265625	2095.7866686825	2	12.7795733333333	1267	Depleted_Plasma_HCC_3.raw
False	None	FourierTransform	HCD	MS2	0	61.23711	200	1048.39697265625	2095.7866686825	2	12.7944766666667	1268	Depleted_Plasma_HCC_3.raw
False	Unambiguous	IonTrap	CID	MS2	0		100	1204.70812988281	1204.70812988281	1	12.799915	1269	Depleted_Plasma_HCC_3.raw
False	None	FourierTransform	HCD	MS2	0		200	1204.70812988281	3612.10983638844	3	12.8147016666667	1270	Depleted_Plasma_HCC_3.raw
False	None	FourierTransform	HCD	MS2	0		200	1204.70812988281	2408.40898313563	2	12.8147016666667	1270	Depleted_Plasma_HCC_3.raw
False	Unambiguous	IonTrap	CID	MS2	0	0	100	1653.50695800781	3306.00663938563	2	12.82019	1271	Depleted_Plasma_HCC_3.raw
False	Ambiguous	IonTrap	CID	MS2	0	0	100	1653.50695800781	4958.50632076344	3	12.82019	1271	Depleted_Plasma_HCC_3.raw
False	None	FourierTransform	HCD	MS2	0	0	200	1653.50695800781	3306.00663938563	2	12.8347283333333	1272	Depleted_Plasma_HCC_3.raw
False	Unambiguous	FourierTransform	HCD	MS2	0	0	200	1653.50695800781	4958.50632076344	3	12.8347283333333	1272	Depleted_Plasma_HCC_3.raw
False	None	IonTrap	CID	MS2	0	69.40218	100	980.281372070313	980.281372070313	1	12.8401666666667	1273	Depleted_Plasma_HCC_3.raw
False	None	FourierTransform	HCD	MS2	0	69.40218	200	980.281372070313	1959.55546751063	2	12.8551233333333	1274	Depleted_Plasma_HCC_3.raw
False	None	FourierTransform	HCD	MS2	0	69.40218	200	980.281372070313	2938.82956295094	3	12.8551233333333	1274	Depleted_Plasma_HCC_3.raw
False	Unambiguous	IonTrap	CID	MS2	0		100	1273.5517578125	1273.5517578125	1	12.860515	1275	Depleted_Plasma_HCC_3.raw
False	None	FourierTransform	HCD	MS2	0		200	1273.5517578125	2546.096238995	2	12.8752966666667	1276	Depleted_Plasma_HCC_3.raw
False	None	FourierTransform	HCD	MS2	0		200	1273.5517578125	3818.6407201775	3	12.8752966666667	1276	Depleted_Plasma_HCC_3.raw
False	None	IonTrap	CID	MS2	0	43.11368	100	1129.42541503906	2257.84355344813	2	12.89058	1278	Depleted_Plasma_HCC_3.raw
False	None	FourierTransform	HCD	MS2	0	43.11368	200	1129.42541503906	2257.84355344813	2	12.9064616666667	1279	Depleted_Plasma_HCC_3.raw
False	None	IonTrap	CID	MS2	0	70.91335	100	846.2939453125	846.2939453125	1	12.9119933333333	1280	Depleted_Plasma_HCC_3.raw
False	None	FourierTransform	HCD	MS2	0	70.91335	200	846.2939453125	1691.580613995	2	12.9270466666667	1281	Depleted_Plasma_HCC_3.raw
False	None	FourierTransform	HCD	MS2	0	70.91335	200	846.2939453125	2536.8672826775	3	12.9270466666667	1281	Depleted_Plasma_HCC_3.raw
False	None	IonTrap	CID	MS2	0	40.01236	100	920.313354492188	920.313354492188	1	12.932495	1282	Depleted_Plasma_HCC_3.raw
False	None	FourierTransform	HCD	MS2	0	40.01236	200	920.313354492188	1839.61943235438	2	12.9475183333333	1283	Depleted_Plasma_HCC_3.raw
False	None	FourierTransform	HCD	MS2	0	40.01236	200	920.313354492188	2758.92551021656	3	12.9475183333333	1283	Depleted_Plasma_HCC_3.raw
False	Ambiguous	IonTrap	CID	MS2	0	0	100	1175.67663574219	1175.67663574219	1	12.95292	1284	Depleted_Plasma_HCC_3.raw
False	None	FourierTransform	HCD	MS2	0	0	200	1175.67663574219	3525.01535396656	3	12.9677416666667	1285	Depleted_Plasma_HCC_3.raw
False	None	FourierTransform	HCD	MS2	0	0	200	1175.67663574219	2350.34599485438	2	12.9677416666667	1285	Depleted_Plasma_HCC_3.raw
False	Unambiguous	IonTrap	CID	MS2	0	52.04324	100	1013.60748291016	1013.60748291016	1	12.9731633333333	1286	Depleted_Plasma_HCC_3.raw
False	Unambiguous	FourierTransform	HCD	MS2	0	52.04324	200	1013.60748291016	2026.20768919031	2	12.988215	1287	Depleted_Plasma_HCC_3.raw
False	Unambiguous	FourierTransform	HCD	MS2	0	52.04324	200	1013.60748291016	3038.80789547047	3	12.988215	1287	Depleted_Plasma_HCC_3.raw
False	None	IonTrap	CID	MS2	0	43.40269	100	829.267822265625	829.267822265625	1	13.0024516666667	1289	Depleted_Plasma_HCC_3.raw
False	None	FourierTransform	HCD	MS2	0	43.40269	200	829.267822265625	829.267822265625	1	13.0175216666667	1290	Depleted_Plasma_HCC_3.raw
False	Ambiguous	IonTrap	CID	MS2	0	47.59976	100	806.354064941406	806.354064941406	1	13.023055	1291	Depleted_Plasma_HCC_3.raw
False	None	FourierTransform	HCD	MS2	0	47.59976	200	806.354064941406	1611.70085325281	2	13.0381133333333	1292	Depleted_Plasma_HCC_3.raw
False	Unambiguous	FourierTransform	HCD	MS2	0	47.59976	200	806.354064941406	2417.04764156422	3	13.0381133333333	1292	Depleted_Plasma_HCC_3.raw
False	Ambiguous	IonTrap	CID	MS2	0		100	1424.236328125	2847.46537962	2	13.043485	1293	Depleted_Plasma_HCC_3.raw
False	Unambiguous	IonTrap	CID	MS2	0		100	1424.236328125	4270.694431115	3	13.043485	1293	Depleted_Plasma_HCC_3.raw
False	None	FourierTransform	HCD	MS2	0		200	1424.236328125	4270.694431115	3	13.0581666666667	1294	Depleted_Plasma_HCC_3.raw
False	None	FourierTransform	HCD	MS2	0		200	1424.236328125	2847.46537962	2	13.0581666666667	1294	Depleted_Plasma_HCC_3.raw
False	Unambiguous	IonTrap	CID	MS2	0	0	100	1305.533203125	1305.533203125	1	13.0635633333333	1295	Depleted_Plasma_HCC_3.raw
False	None	FourierTransform	HCD	MS2	0	0	200	1305.533203125	3914.585056115	3	13.0782716666667	1296	Depleted_Plasma_HCC_3.raw
False	None	FourierTransform	HCD	MS2	0	0	200	1305.533203125	2610.05912962	2	13.0782716666667	1296	Depleted_Plasma_HCC_3.raw
False	None	IonTrap	CID	MS2	0	91.32555	100	868.651672363281	868.651672363281	1	13.0837166666667	1297	Depleted_Plasma_HCC_3.raw
False	None	FourierTransform	HCD	MS2	0	91.32555	200	868.651672363281	1736.29606809656	2	13.0987616666667	1298	Depleted_Plasma_HCC_3.raw
False	None	FourierTransform	HCD	MS2	0	91.32555	200	868.651672363281	2603.94046382984	3	13.0987616666667	1298	Depleted_Plasma_HCC_3.raw
False	Ambiguous	IonTrap	CID	MS2	0	0	100	1177.68383789063	1177.68383789063	1	13.1129583333333	1300	Depleted_Plasma_HCC_3.raw
False	None	FourierTransform	HCD	MS2	0	0	200	1177.68383789063	2354.36039915125	2	13.1287933333333	1301	Depleted_Plasma_HCC_3.raw
False	Unambiguous	FourierTransform	HCD	MS2	0	0	200	1177.68383789063	3531.03696041188	3	13.1287933333333	1301	Depleted_Plasma_HCC_3.raw
False	Unambiguous	IonTrap	CID	MS2	0	23.31789	100	903.287292480469	903.287292480469	1	13.1344566666667	1302	Depleted_Plasma_HCC_3.raw
False	None	FourierTransform	HCD	MS2	0	23.31789	200	903.287292480469	903.287292480469	1	13.1494333333333	1303	Depleted_Plasma_HCC_3.raw
False	Ambiguous	IonTrap	CID	MS2	0	0	100	1026.611328125	1026.611328125	1	13.154965	1304	Depleted_Plasma_HCC_3.raw
False	None	FourierTransform	HCD	MS2	0	0	200	1026.611328125	3077.819431115	3	13.1699133333333	1305	Depleted_Plasma_HCC_3.raw
False	None	FourierTransform	HCD	MS2	0	0	200	1026.611328125	2052.21537962	2	13.1699133333333	1305	Depleted_Plasma_HCC_3.raw
False	Unambiguous	IonTrap	CID	MS2	0		100	1244.58679199219	1244.58679199219	1	13.175315	1306	Depleted_Plasma_HCC_3.raw
False	None	FourierTransform	HCD	MS2	0		200	1244.58679199219	2488.16630735438	2	13.190055	1307	Depleted_Plasma_HCC_3.raw
False	None	FourierTransform	HCD	MS2	0		200	1244.58679199219	3731.74582271656	3	13.190055	1307	Depleted_Plasma_HCC_3.raw
False	None	IonTrap	CID	MS2	0	38.66239	100	996.332397460938	996.332397460938	1	13.1954833333333	1308	Depleted_Plasma_HCC_3.raw
False	None	FourierTransform	HCD	MS2	0	38.66239	200	996.332397460938	996.332397460938	1	13.2104333333333	1309	Depleted_Plasma_HCC_3.raw
False	Unambiguous	IonTrap	CID	MS2	0	83.13859	100	1201.64685058594	1201.64685058594	1	13.2256433333333	1311	Depleted_Plasma_HCC_3.raw
False	Unambiguous	FourierTransform	HCD	MS2	0	83.13859	200	1201.64685058594	2402.28642454188	2	13.2414616666667	1312	Depleted_Plasma_HCC_3.raw
False	Unambiguous	FourierTransform	HCD	MS2	0	83.13859	200	1201.64685058594	3602.92599849781	3	13.2414616666667	1312	Depleted_Plasma_HCC_3.raw
False	None	IonTrap	CID	MS2	0	83.11315	100	909.258972167969	909.258972167969	1	13.24696	1313	Depleted_Plasma_HCC_3.raw
False	None	FourierTransform	HCD	MS2	0	83.11315	200	909.258972167969	2725.76236324391	3	13.26194	1314	Depleted_Plasma_HCC_3.raw
False	None	FourierTransform	HCD	MS2	0	83.11315	200	909.258972167969	1817.51066770594	2	13.26194	1314	Depleted_Plasma_HCC_3.raw
False	Unambiguous	IonTrap	CID	MS2	0	64.51295	100	1149.63366699219	1149.63366699219	1	13.2673433333333	1315	Depleted_Plasma_HCC_3.raw
False	None	FourierTransform	HCD	MS2	0	64.51295	200	1149.63366699219	2298.26005735438	2	13.2822283333333	1316	Depleted_Plasma_HCC_3.raw
False	None	FourierTransform	HCD	MS2	0	64.51295	200	1149.63366699219	3446.88644771656	3	13.2822283333333	1316	Depleted_Plasma_HCC_3.raw
False	Ambiguous	IonTrap	CID	MS2	0	60.69267	100	1125.7177734375	1125.7177734375	1	13.287645	1317	Depleted_Plasma_HCC_3.raw
False	None	FourierTransform	HCD	MS2	0	60.69267	200	1125.7177734375	2250.428270245	2	13.30248	1318	Depleted_Plasma_HCC_3.raw
False	None	FourierTransform	HCD	MS2	0	60.69267	200	1125.7177734375	3375.1387670525	3	13.30248	1318	Depleted_Plasma_HCC_3.raw
False	None	IonTrap	CID	MS2	0	75.07537	100	889.235290527344	889.235290527344	1	13.3079266666667	1319	Depleted_Plasma_HCC_3.raw
False	None	FourierTransform	HCD	MS2	0	75.07537	200	889.235290527344	2665.69131832203	3	13.3230933333333	1320	Depleted_Plasma_HCC_3.raw
False	None	FourierTransform	HCD	MS2	0	75.07537	200	889.235290527344	1777.46330442469	2	13.3230933333333	1320	Depleted_Plasma_HCC_3.raw
False	None	IonTrap	CID	MS2	0	0	100	1276.48388671875	1276.48388671875	1	13.3372966666667	1322	Depleted_Plasma_HCC_3.raw
False	None	FourierTransform	HCD	MS2	0	0	200	1276.48388671875	3827.43710689625	3	13.3531266666667	1323	Depleted_Plasma_HCC_3.raw
False	None	FourierTransform	HCD	MS2	0	0	200	1276.48388671875	2551.9604968075	2	13.3531266666667	1323	Depleted_Plasma_HCC_3.raw
False	Unambiguous	IonTrap	CID	MS2	0		100	1169.62524414063	1169.62524414063	1	13.3585766666667	1324	Depleted_Plasma_HCC_3.raw
False	None	FourierTransform	HCD	MS2	0		200	1169.62524414063	2338.24321165125	2	13.3733666666667	1325	Depleted_Plasma_HCC_3.raw
False	None	FourierTransform	HCD	MS2	0		200	1169.62524414063	3506.86117916188	3	13.3733666666667	1325	Depleted_Plasma_HCC_3.raw
False	Unambiguous	IonTrap	CID	MS2	0	0	100	1210.5205078125	1210.5205078125	1	13.378765	1326	Depleted_Plasma_HCC_3.raw
False	None	FourierTransform	HCD	MS2	0	0	200	1210.5205078125	2420.033738995	2	13.39361	1327	Depleted_Plasma_HCC_3.raw
False	None	FourierTransform	HCD	MS2	0	0	200	1210.5205078125	3629.5469701775	3	13.39361	1327	Depleted_Plasma_HCC_3.raw
False	None	IonTrap	CID	MS2	0	83.02055	100	885.67626953125	885.67626953125	1	13.399055	1328	Depleted_Plasma_HCC_3.raw
False	None	FourierTransform	HCD	MS2	0	83.02055	200	885.67626953125	2655.01425533375	3	13.4140416666667	1329	Depleted_Plasma_HCC_3.raw
False	None	FourierTransform	HCD	MS2	0	83.02055	200	885.67626953125	1770.3452624325	2	13.4140416666667	1329	Depleted_Plasma_HCC_3.raw
False	None	IonTrap	CID	MS2	0	0	100	1142.91821289063	1142.91821289063	1	13.4194433333333	1330	Depleted_Plasma_HCC_3.raw
False	None	FourierTransform	HCD	MS2	0	0	200	1142.91821289063	1142.91821289063	1	13.43433	1331	Depleted_Plasma_HCC_3.raw
False	None	IonTrap	CID	MS2	0	23.76838	100	1047.89331054688	2094.77934446375	2	13.44948	1333	Depleted_Plasma_HCC_3.raw
False	None	FourierTransform	HCD	MS2	0	23.76838	200	1047.89331054688	2094.77934446375	2	13.4654616666667	1334	Depleted_Plasma_HCC_3.raw
False	None	IonTrap	CID	MS2	0	0	100	1203.46264648438	2405.91801633875	2	13.470905	1335	Depleted_Plasma_HCC_3.raw
False	None	FourierTransform	HCD	MS2	0	0	200	1203.46264648438	2405.91801633875	2	13.485665	1336	Depleted_Plasma_HCC_3.raw
False	Unambiguous	IonTrap	CID	MS2	0	59.06067	100	1104.68139648438	1104.68139648438	1	13.4911883333333	1337	Depleted_Plasma_HCC_3.raw
False	None	FourierTransform	HCD	MS2	0	59.06067	200	1104.68139648438	2208.35551633875	2	13.506115	1338	Depleted_Plasma_HCC_3.raw
False	None	FourierTransform	HCD	MS2	0	59.06067	200	1104.68139648438	3312.02963619313	3	13.506115	1338	Depleted_Plasma_HCC_3.raw
False	Unambiguous	IonTrap	CID	MS2	0		100	1184.62414550781	1184.62414550781	1	13.5115183333333	1339	Depleted_Plasma_HCC_3.raw
False	None	FourierTransform	HCD	MS2	0		200	1184.62414550781	2368.24101438563	2	13.5263016666667	1340	Depleted_Plasma_HCC_3.raw
False	None	FourierTransform	HCD	MS2	0		200	1184.62414550781	3551.85788326344	3	13.5263016666667	1340	Depleted_Plasma_HCC_3.raw
False	None	IonTrap	CID	MS2	0	97.12984	100	835.711486816406	835.711486816406	1	13.5317616666667	1341	Depleted_Plasma_HCC_3.raw
False	Unambiguous	FourierTransform	HCD	MS2	0	97.12984	200	835.711486816406	2505.11990718922	3	13.5468633333333	1342	Depleted_Plasma_HCC_3.raw
False	None	FourierTransform	HCD	MS2	0	97.12984	200	835.711486816406	1670.41569700281	2	13.5468633333333	1342	Depleted_Plasma_HCC_3.raw
False	None	IonTrap	CID	MS2	0	78.79649	100	1130.431640625	2259.85600462	2	13.561485	1344	Depleted_Plasma_HCC_3.raw
False	None	FourierTransform	HCD	MS2	0	78.79649	200	1130.431640625	2259.85600462	2	13.576335	1345	Depleted_Plasma_HCC_3.raw
False	Unambiguous	IonTrap	CID	MS2	0	70.28706	100	1010.45202636719	1010.45202636719	1	13.581805	1346	Depleted_Plasma_HCC_3.raw
False	None	FourierTransform	HCD	MS2	0	70.28706	200	1010.45202636719	2019.89677610438	2	13.5967	1347	Depleted_Plasma_HCC_3.raw
False	None	FourierTransform	HCD	MS2	0	70.28706	200	1010.45202636719	3029.34152584156	3	13.5967	1347	Depleted_Plasma_HCC_3.raw
False	None	IonTrap	CID	MS2	0	68.22594	100	994.330261230469	994.330261230469	1	13.6021883333333	1348	Depleted_Plasma_HCC_3.raw
False	None	FourierTransform	HCD	MS2	0	68.22594	200	994.330261230469	1987.65324583094	2	13.6171466666667	1349	Depleted_Plasma_HCC_3.raw
False	None	FourierTransform	HCD	MS2	0	68.22594	200	994.330261230469	2980.97623043141	3	13.6171466666667	1349	Depleted_Plasma_HCC_3.raw
False	Unambiguous	IonTrap	CID	MS2	0	54.46935	100	931.412292480469	931.412292480469	1	13.6225916666667	1350	Depleted_Plasma_HCC_3.raw
False	Unambiguous	FourierTransform	HCD	MS2	0	54.46935	200	931.412292480469	2792.22232418141	3	13.6375483333333	1351	Depleted_Plasma_HCC_3.raw
False	None	FourierTransform	HCD	MS2	0	54.46935	200	931.412292480469	1861.81730833094	2	13.6375483333333	1351	Depleted_Plasma_HCC_3.raw
False	None	IonTrap	CID	MS2	0		100	1374.439453125	1374.439453125	1	13.6429466666667	1352	Depleted_Plasma_HCC_3.raw
False	None	FourierTransform	HCD	MS2	0		200	1374.439453125	1374.439453125	1	13.6576716666667	1353	Depleted_Plasma_HCC_3.raw
False	Unambiguous	IonTrap	CID	MS2	0	36.59188	100	806.355529785156	806.355529785156	1	13.67184	1355	Depleted_Plasma_HCC_3.raw
False	None	FourierTransform	HCD	MS2	0	36.59188	200	806.355529785156	1611.70378294031	2	13.6879666666667	1356	Depleted_Plasma_HCC_3.raw
False	Unambiguous	FourierTransform	HCD	MS2	0	36.59188	200	806.355529785156	2417.05203609547	3	13.6879666666667	1356	Depleted_Plasma_HCC_3.raw
False	None	IonTrap	CID	MS2	0	65.21013	100	846.295227050781	846.295227050781	1	13.693475	1357	Depleted_Plasma_HCC_3.raw
False	None	FourierTransform	HCD	MS2	0	65.21013	200	846.295227050781	1691.58317747156	2	13.708495	1358	Depleted_Plasma_HCC_3.raw
False	None	FourierTransform	HCD	MS2	0	65.21013	200	846.295227050781	2536.87112789234	3	13.708495	1358	Depleted_Plasma_HCC_3.raw
False	Unambiguous	IonTrap	CID	MS2	0		100	1333.54797363281	2666.08867063563	2	13.7138916666667	1359	Depleted_Plasma_HCC_3.raw
False	Unambiguous	IonTrap	CID	MS2	0		100	1333.54797363281	3998.62936763844	3	13.7138916666667	1359	Depleted_Plasma_HCC_3.raw
False	None	FourierTransform	HCD	MS2	0		200	1333.54797363281	3998.62936763844	3	13.7286516666667	1360	Depleted_Plasma_HCC_3.raw
False	None	FourierTransform	HCD	MS2	0		200	1333.54797363281	2666.08867063563	2	13.7286516666667	1360	Depleted_Plasma_HCC_3.raw
False	Unambiguous	IonTrap	CID	MS2	0		100	1212.70617675781	1212.70617675781	1	13.73404	1361	Depleted_Plasma_HCC_3.raw
False	None	FourierTransform	HCD	MS2	0		200	1212.70617675781	2424.40507688563	2	13.7488	1362	Depleted_Plasma_HCC_3.raw
False	None	FourierTransform	HCD	MS2	0		200	1212.70617675781	3636.10397701344	3	13.7488	1362	Depleted_Plasma_HCC_3.raw
False	None	IonTrap	CID	MS2	0	65.38777	100	981.281494140625	981.281494140625	1	13.7542533333333	1363	Depleted_Plasma_HCC_3.raw
False	None	FourierTransform	HCD	MS2	0	65.38777	200	981.281494140625	981.281494140625	1	13.7692816666667	1364	Depleted_Plasma_HCC_3.raw
False	None	IonTrap	CID	MS2	0	12.20354	100	906.26171875	906.26171875	1	13.7847066666667	1366	Depleted_Plasma_HCC_3.raw
False	None	FourierTransform	HCD	MS2	0	12.20354	200	906.26171875	906.26171875	1	13.800795	1367	Depleted_Plasma_HCC_3.raw
False	None	IonTrap	CID	MS2	0		100	1274.41198730469	1274.41198730469	1	13.806235	1368	Depleted_Plasma_HCC_3.raw
False	None	FourierTransform	HCD	MS2	0		200	1274.41198730469	1274.41198730469	1	13.8209783333333	1369	Depleted_Plasma_HCC_3.raw
False	None	IonTrap	CID	MS2	0	82.38908	100	921.315307617188	921.315307617188	1	13.8264316666667	1370	Depleted_Plasma_HCC_3.raw
False	None	FourierTransform	HCD	MS2	0	82.38908	200	921.315307617188	921.315307617188	1	13.8415616666667	1371	Depleted_Plasma_HCC_3.raw
False	None	IonTrap	CID	MS2	0	85.50526	100	802.980834960938	802.980834960938	1	13.8470466666667	1372	Depleted_Plasma_HCC_3.raw
False	None	FourierTransform	HCD	MS2	0	85.50526	200	802.980834960938	1604.95439329188	2	13.8621266666667	1373	Depleted_Plasma_HCC_3.raw
False	None	FourierTransform	HCD	MS2	0	85.50526	200	802.980834960938	2406.92795162281	3	13.8621266666667	1373	Depleted_Plasma_HCC_3.raw
False	None	IonTrap	CID	MS2	0	92.26797	100	816.623474121094	816.623474121094	1	13.8675983333333	1374	Depleted_Plasma_HCC_3.raw
False	None	FourierTransform	HCD	MS2	0	92.26797	200	816.623474121094	1632.23967161219	2	13.8826983333333	1375	Depleted_Plasma_HCC_3.raw
False	None	FourierTransform	HCD	MS2	0	92.26797	200	816.623474121094	2447.85586910328	3	13.8826983333333	1375	Depleted_Plasma_HCC_3.raw
False	Unambiguous	IonTrap	CID	MS2	0	43.82655	100	1224.62890625	1224.62890625	1	13.8979583333333	1377	Depleted_Plasma_HCC_3.raw
False	Ambiguous	FourierTransform	HCD	MS2	0	43.82655	200	1224.62890625	2448.25053587	2	13.913795	1378	Depleted_Plasma_HCC_3.raw
False	Unambiguous	FourierTransform	HCD	MS2	0	43.82655	200	1224.62890625	3671.87216549	3	13.913795	1378	Depleted_Plasma_HCC_3.raw
False	Unambiguous	IonTrap	CID	MS2	0	48.26017	100	1067.55517578125	1067.55517578125	1	13.9192733333333	1379	Depleted_Plasma_HCC_3.raw
False	None	FourierTransform	HCD	MS2	0	48.26017	200	1067.55517578125	3200.65097408375	3	13.934135	1380	Depleted_Plasma_HCC_3.raw
False	None	FourierTransform	HCD	MS2	0	48.26017	200	1067.55517578125	2134.1030749325	2	13.934135	1380	Depleted_Plasma_HCC_3.raw
False	None	IonTrap	CID	MS2	0	26.18975	100	907.261779785156	907.261779785156	1	13.9395833333333	1381	Depleted_Plasma_HCC_3.raw
False	None	FourierTransform	HCD	MS2	0	26.18975	200	907.261779785156	907.261779785156	1	13.9546216666667	1382	Depleted_Plasma_HCC_3.raw
False	None	IonTrap	CID	MS2	0		100	1014.72717285156	1014.72717285156	1	13.9600516666667	1383	Depleted_Plasma_HCC_3.raw
False	None	FourierTransform	HCD	MS2	0		200	1014.72717285156	2028.44706907313	2	13.9749433333333	1384	Depleted_Plasma_HCC_3.raw
False	None	FourierTransform	HCD	MS2	0		200	1014.72717285156	3042.16696529469	3	13.9749433333333	1384	Depleted_Plasma_HCC_3.raw
False	Unambiguous	IonTrap	CID	MS2	0	73.93978	100	1100.6474609375	1100.6474609375	1	13.9803583333333	1385	Depleted_Plasma_HCC_3.raw
False	None	FourierTransform	HCD	MS2	0	73.93978	200	1100.6474609375	2200.287645245	2	13.99525	1386	Depleted_Plasma_HCC_3.raw
False	None	FourierTransform	HCD	MS2	0	73.93978	200	1100.6474609375	3299.9278295525	3	13.99525	1386	Depleted_Plasma_HCC_3.raw
False	None	IonTrap	CID	MS2	0	43.55999	100	1143.42016601563	1143.42016601563	1	14.009215	1388	Depleted_Plasma_HCC_3.raw
False	None	FourierTransform	HCD	MS2	0	43.55999	200	1143.42016601563	3428.24594478688	3	14.0251283333333	1389	Depleted_Plasma_HCC_3.raw
False	None	FourierTransform	HCD	MS2	0	43.55999	200	1143.42016601563	2285.83305540125	2	14.0251283333333	1389	Depleted_Plasma_HCC_3.raw
False	Unambiguous	IonTrap	CID	MS2	0	0	100	1028.466796875	1028.466796875	1	14.0306116666667	1390	Depleted_Plasma_HCC_3.raw
False	None	FourierTransform	HCD	MS2	0	0	200	1028.466796875	2055.92631712	2	14.045495	1391	Depleted_Plasma_HCC_3.raw
False	Ambiguous	FourierTransform	HCD	MS2	0	0	200	1028.466796875	3083.385837365	3	14.045495	1391	Depleted_Plasma_HCC_3.raw
False	None	IonTrap	CID	MS2	0	68.91034	100	889.234008789063	889.234008789063	1	14.05094	1392	Depleted_Plasma_HCC_3.raw
False	None	FourierTransform	HCD	MS2	0	68.91034	200	889.234008789063	1777.46074094813	2	14.0660033333333	1393	Depleted_Plasma_HCC_3.raw
False	None	FourierTransform	HCD	MS2	0	68.91034	200	889.234008789063	2665.68747310719	3	14.0660033333333	1393	Depleted_Plasma_HCC_3.raw
False	None	IonTrap	CID	MS2	0	11.09064	100	920.313354492188	920.313354492188	1	14.0714483333333	1394	Depleted_Plasma_HCC_3.raw
False	None	FourierTransform	HCD	MS2	0	11.09064	200	920.313354492188	920.313354492188	1	14.0864283333333	1395	Depleted_Plasma_HCC_3.raw
False	Ambiguous	IonTrap	CID	MS2	0		100	1098.63830566406	1098.63830566406	1	14.0918433333333	1396	Depleted_Plasma_HCC_3.raw
False	None	FourierTransform	HCD	MS2	0		200	1098.63830566406	3293.90036373219	3	14.1067583333333	1397	Depleted_Plasma_HCC_3.raw
False	None	FourierTransform	HCD	MS2	0		200	1098.63830566406	2196.26933469813	2	14.1067583333333	1397	Depleted_Plasma_HCC_3.raw
False	None	IonTrap	CID	MS2	0	65.04161	100	1276.48742675781	2551.96757688563	2	14.1209216666667	1399	Depleted_Plasma_HCC_3.raw
False	None	IonTrap	CID	MS2	0	65.04161	100	1276.48742675781	3827.44772701344	3	14.1209216666667	1399	Depleted_Plasma_HCC_3.raw
False	None	FourierTransform	HCD	MS2	0	65.04161	200	1276.48742675781	2551.96757688563	2	14.13696	1400	Depleted_Plasma_HCC_3.raw
False	None	FourierTransform	HCD	MS2	0	65.04161	200	1276.48742675781	3827.44772701344	3	14.13696	1400	Depleted_Plasma_HCC_3.raw
False	Unambiguous	IonTrap	CID	MS2	0	65.62457	100	1048.39794921875	2095.7886218075	2	14.1424316666667	1401	Depleted_Plasma_HCC_3.raw
False	None	FourierTransform	HCD	MS2	0	65.62457	200	1048.39794921875	2095.7886218075	2	14.1573033333333	1402	Depleted_Plasma_HCC_3.raw
False	None	IonTrap	CID	MS2	0		100	1382.45947265625	2763.9116686825	2	14.1626866666667	1403	Depleted_Plasma_HCC_3.raw
False	Unambiguous	IonTrap	CID	MS2	0		100	1382.45947265625	4145.36386470875	3	14.1626866666667	1403	Depleted_Plasma_HCC_3.raw
False	None	FourierTransform	HCD	MS2	0		200	1382.45947265625	2763.9116686825	2	14.17754	1404	Depleted_Plasma_HCC_3.raw
False	None	FourierTransform	HCD	MS2	0		200	1382.45947265625	4145.36386470875	3	14.17754	1404	Depleted_Plasma_HCC_3.raw
False	Unambiguous	IonTrap	CID	MS2	0	27.06888	100	1203.96716308594	2406.92704954188	2	14.1829283333333	1405	Depleted_Plasma_HCC_3.raw
False	None	FourierTransform	HCD	MS2	0	27.06888	200	1203.96716308594	2406.92704954188	2	14.1976866666667	1406	Depleted_Plasma_HCC_3.raw
False	Ambiguous	IonTrap	CID	MS2	0	64.20841	100	1087.49487304688	1087.49487304688	1	14.2031066666667	1407	Depleted_Plasma_HCC_3.raw
False	Unambiguous	FourierTransform	HCD	MS2	0	64.20841	200	1087.49487304688	2173.98246946375	2	14.21804	1408	Depleted_Plasma_HCC_3.raw
False	Unambiguous	FourierTransform	HCD	MS2	0	64.20841	200	1087.49487304688	3260.47006588063	3	14.21804	1408	Depleted_Plasma_HCC_3.raw
False	None	IonTrap	CID	MS2	0	28.04341	100	1128.92175292969	2256.83622922938	2	14.2332533333333	1410	Depleted_Plasma_HCC_3.raw
False	None	FourierTransform	HCD	MS2	0	28.04341	200	1128.92175292969	2256.83622922938	2	14.2491283333333	1411	Depleted_Plasma_HCC_3.raw
False	None	IonTrap	CID	MS2	0	71.94482	100	1130.43420410156	2259.86113157313	2	14.2545933333333	1412	Depleted_Plasma_HCC_3.raw
False	None	FourierTransform	HCD	MS2	0	71.94482	200	1130.43420410156	2259.86113157313	2	14.269415	1413	Depleted_Plasma_HCC_3.raw
False	None	IonTrap	CID	MS2	0	0	100	1406.44616699219	1406.44616699219	1	14.274785	1414	Depleted_Plasma_HCC_3.raw
False	None	FourierTransform	HCD	MS2	0	0	200	1406.44616699219	4217.32394771656	3	14.2894983333333	1415	Depleted_Plasma_HCC_3.raw
False	None	FourierTransform	HCD	MS2	0	0	200	1406.44616699219	2811.88505735438	2	14.2894983333333	1415	Depleted_Plasma_HCC_3.raw
False	None	IonTrap	CID	MS2	0	63.35608	100	977.306091308594	977.306091308594	1	14.2949383333333	1416	Depleted_Plasma_HCC_3.raw
False	None	FourierTransform	HCD	MS2	0	63.35608	200	977.306091308594	977.306091308594	1	14.3098633333333	1417	Depleted_Plasma_HCC_3.raw
False	Unambiguous	IonTrap	CID	MS2	0		100	1423.30297851563	2845.59868040125	2	14.3152366666667	1418	Depleted_Plasma_HCC_3.raw
False	Ambiguous	IonTrap	CID	MS2	0		100	1423.30297851563	4267.89438228688	3	14.3152366666667	1418	Depleted_Plasma_HCC_3.raw
False	None	FourierTransform	HCD	MS2	0		200	1423.30297851563	2845.59868040125	2	14.3299316666667	1419	Depleted_Plasma_HCC_3.raw
False	None	FourierTransform	HCD	MS2	0		200	1423.30297851563	4267.89438228688	3	14.3299316666667	1419	Depleted_Plasma_HCC_3.raw
False	Unambiguous	IonTrap	CID	MS2	0		100	1058.41442871094	1058.41442871094	1	14.34428	1421	Depleted_Plasma_HCC_3.raw
False	None	FourierTransform	HCD	MS2	0		200	1058.41442871094	3173.22873287281	3	14.3591816666667	1422	Depleted_Plasma_HCC_3.raw
False	None	FourierTransform	HCD	MS2	0		200	1058.41442871094	2115.82158079188	2	14.3591816666667	1422	Depleted_Plasma_HCC_3.raw
False	Ambiguous	IonTrap	CID	MS2	0	39.19089	100	806.355407714844	806.355407714844	1	14.3647033333333	1423	Depleted_Plasma_HCC_3.raw
False	Unambiguous	FourierTransform	HCD	MS2	0	39.19089	200	806.355407714844	2417.05166988453	3	14.379755	1424	Depleted_Plasma_HCC_3.raw
False	None	FourierTransform	HCD	MS2	0	39.19089	200	806.355407714844	1611.70353879969	2	14.379755	1424	Depleted_Plasma_HCC_3.raw
False	None	IonTrap	CID	MS2	0	51.83403	100	1170.41943359375	1170.41943359375	1	14.38517	1425	Depleted_Plasma_HCC_3.raw
False	None	FourierTransform	HCD	MS2	0	51.83403	200	1170.41943359375	2339.8315905575	2	14.400015	1426	Depleted_Plasma_HCC_3.raw
False	None	FourierTransform	HCD	MS2	0	51.83403	200	1170.41943359375	3509.24374752125	3	14.400015	1426	Depleted_Plasma_HCC_3.raw
False	Unambiguous	IonTrap	CID	MS2	0	73.95559	100	941.626220703125	941.626220703125	1	14.4054616666667	1427	Depleted_Plasma_HCC_3.raw
False	None	FourierTransform	HCD	MS2	0	73.95559	200	941.626220703125	1882.24516477625	2	14.4204166666667	1428	Depleted_Plasma_HCC_3.raw
False	None	FourierTransform	HCD	MS2	0	73.95559	200	941.626220703125	2822.86410884938	3	14.4204166666667	1428	Depleted_Plasma_HCC_3.raw
False	None	IonTrap	CID	MS2	0	86.96313	100	867.673156738281	867.673156738281	1	14.4258683333333	1429	Depleted_Plasma_HCC_3.raw
False	None	FourierTransform	HCD	MS2	0	86.96313	200	867.673156738281	1734.33903684656	2	14.440915	1430	Depleted_Plasma_HCC_3.raw
False	None	FourierTransform	HCD	MS2	0	86.96313	200	867.673156738281	2601.00491695484	3	14.440915	1430	Depleted_Plasma_HCC_3.raw
False	Unambiguous	IonTrap	CID	MS2	0	23.96532	100	931.414672851563	931.414672851563	1	14.4552233333333	1432	Depleted_Plasma_HCC_3.raw
False	None	FourierTransform	HCD	MS2	0	23.96532	200	931.414672851563	2792.22946529469	3	14.471295	1433	Depleted_Plasma_HCC_3.raw
False	None	FourierTransform	HCD	MS2	0	23.96532	200	931.414672851563	1861.82206907313	2	14.471295	1433	Depleted_Plasma_HCC_3.raw
False	None	IonTrap	CID	MS2	0	76.34601	100	994.335571289063	994.335571289063	1	14.4767633333333	1434	Depleted_Plasma_HCC_3.raw
False	None	FourierTransform	HCD	MS2	0	76.34601	200	994.335571289063	1987.66386594813	2	14.49169	1435	Depleted_Plasma_HCC_3.raw
False	None	FourierTransform	HCD	MS2	0	76.34601	200	994.335571289063	2980.99216060719	3	14.49169	1435	Depleted_Plasma_HCC_3.raw
False	None	IonTrap	CID	MS2	0		100	1408.46301269531	2815.91874876063	2	14.49706	1436	Depleted_Plasma_HCC_3.raw
False	Unambiguous	IonTrap	CID	MS2	0		100	1408.46301269531	4223.37448482594	3	14.49706	1436	Depleted_Plasma_HCC_3.raw
False	None	FourierTransform	HCD	MS2	0		200	1408.46301269531	2815.91874876063	2	14.5118583333333	1437	Depleted_Plasma_HCC_3.raw
False	None	FourierTransform	HCD	MS2	0		200	1408.46301269531	4223.37448482594	3	14.5118583333333	1437	Depleted_Plasma_HCC_3.raw
False	None	IonTrap	CID	MS2	0	0	100	1094.79248046875	1094.79248046875	1	14.51728	1438	Depleted_Plasma_HCC_3.raw
False	None	FourierTransform	HCD	MS2	0	0	200	1094.79248046875	1094.79248046875	1	14.532155	1439	Depleted_Plasma_HCC_3.raw
False	None	IonTrap	CID	MS2	0	33.87346	100	969.787658691406	969.787658691406	1	14.53759	1440	Depleted_Plasma_HCC_3.raw
False	None	FourierTransform	HCD	MS2	0	33.87346	200	969.787658691406	1938.56804075281	2	14.5525633333333	1441	Depleted_Plasma_HCC_3.raw
False	Ambiguous	FourierTransform	HCD	MS2	0	33.87346	200	969.787658691406	2907.34842281422	3	14.5525633333333	1441	Depleted_Plasma_HCC_3.raw
False	None	IonTrap	CID	MS2	0	53.16277	100	903.286071777344	903.286071777344	1	14.566825	1443	Depleted_Plasma_HCC_3.raw
False	None	FourierTransform	HCD	MS2	0	53.16277	200	903.286071777344	1805.56486692469	2	14.58183	1444	Depleted_Plasma_HCC_3.raw
False	None	FourierTransform	HCD	MS2	0	53.16277	200	903.286071777344	2707.84366207203	3	14.58183	1444	Depleted_Plasma_HCC_3.raw
False	None	IonTrap	CID	MS2	0	90.57728	100	905.285095214844	905.285095214844	1	14.58735	1445	Depleted_Plasma_HCC_3.raw
False	None	FourierTransform	HCD	MS2	0	90.57728	200	905.285095214844	1809.56291379969	2	14.6023366666667	1446	Depleted_Plasma_HCC_3.raw
False	None	FourierTransform	HCD	MS2	0	90.57728	200	905.285095214844	2713.84073238453	3	14.6023366666667	1446	Depleted_Plasma_HCC_3.raw
False	None	IonTrap	CID	MS2	0		100	1345.31982421875	1345.31982421875	1	14.6077283333333	1447	Depleted_Plasma_HCC_3.raw
False	None	FourierTransform	HCD	MS2	0		200	1345.31982421875	2689.6323718075	2	14.622465	1448	Depleted_Plasma_HCC_3.raw
False	None	FourierTransform	HCD	MS2	0		200	1345.31982421875	4033.94491939625	3	14.622465	1448	Depleted_Plasma_HCC_3.raw
False	Ambiguous	IonTrap	CID	MS2	0	0	100	1083.5576171875	1083.5576171875	1	14.627895	1449	Depleted_Plasma_HCC_3.raw
False	None	FourierTransform	HCD	MS2	0	0	200	1083.5576171875	3248.6582983025	3	14.6427516666667	1450	Depleted_Plasma_HCC_3.raw
False	None	FourierTransform	HCD	MS2	0	0	200	1083.5576171875	2166.107957745	2	14.6427516666667	1450	Depleted_Plasma_HCC_3.raw
False	Unambiguous	IonTrap	CID	MS2	0		100	1109.55554199219	1109.55554199219	1	14.64817	1451	Depleted_Plasma_HCC_3.raw
False	None	FourierTransform	HCD	MS2	0		200	1109.55554199219	2218.10380735438	2	14.6630566666667	1452	Depleted_Plasma_HCC_3.raw
False	Unambiguous	FourierTransform	HCD	MS2	0		200	1109.55554199219	3326.65207271656	3	14.6630566666667	1452	Depleted_Plasma_HCC_3.raw
False	Unambiguous	IonTrap	CID	MS2	0	46.66319	100	1028.46752929688	1028.46752929688	1	14.6772983333333	1454	Depleted_Plasma_HCC_3.raw
False	None	FourierTransform	HCD	MS2	0	46.66319	200	1028.46752929688	1028.46752929688	1	14.6923433333333	1455	Depleted_Plasma_HCC_3.raw
False	None	IonTrap	CID	MS2	0		100	973.661865234375	973.661865234375	1	14.69783	1456	Depleted_Plasma_HCC_3.raw
False	None	FourierTransform	HCD	MS2	0		200	973.661865234375	1946.31645383875	2	14.7127616666667	1457	Depleted_Plasma_HCC_3.raw
False	None	FourierTransform	HCD	MS2	0		200	973.661865234375	2918.97104244313	3	14.7127616666667	1457	Depleted_Plasma_HCC_3.raw
False	Unambiguous	IonTrap	CID	MS2	0	41.84433	100	1114.58032226563	1114.58032226563	1	14.7181766666667	1458	Depleted_Plasma_HCC_3.raw
False	Unambiguous	FourierTransform	HCD	MS2	0	41.84433	200	1114.58032226563	2228.15336790125	2	14.7330883333333	1459	Depleted_Plasma_HCC_3.raw
False	Unambiguous	FourierTransform	HCD	MS2	0	41.84433	200	1114.58032226563	3341.72641353688	3	14.7330883333333	1459	Depleted_Plasma_HCC_3.raw
False	None	IonTrap	CID	MS2	0	66.55504	100	983.776245117188	983.776245117188	1	14.73854	1460	Depleted_Plasma_HCC_3.raw
False	None	FourierTransform	HCD	MS2	0	66.55504	200	983.776245117188	983.776245117188	1	14.753455	1461	Depleted_Plasma_HCC_3.raw
False	None	IonTrap	CID	MS2	0	45.74846	100	947.866882324219	947.866882324219	1	14.7589	1462	Depleted_Plasma_HCC_3.raw
False	None	FourierTransform	HCD	MS2	0	45.74846	200	947.866882324219	1894.72648801844	2	14.77392	1463	Depleted_Plasma_HCC_3.raw
False	None	FourierTransform	HCD	MS2	0	45.74846	200	947.866882324219	2841.58609371266	3	14.77392	1463	Depleted_Plasma_HCC_3.raw
False	None	IonTrap	CID	MS2	0	64.34759	100	1203.45837402344	2405.90947141688	2	14.7892216666667	1465	Depleted_Plasma_HCC_3.raw
False	None	FourierTransform	HCD	MS2	0	64.34759	200	1203.45837402344	2405.90947141688	2	14.804035	1466	Depleted_Plasma_HCC_3.raw
False	None	IonTrap	CID	MS2	0	77.26263	100	1276.48315429688	2551.95903196375	2	14.8094816666667	1467	Depleted_Plasma_HCC_3.raw
False	None	IonTrap	CID	MS2	0	77.26263	100	1276.48315429688	3827.43490963063	3	14.8094816666667	1467	Depleted_Plasma_HCC_3.raw
False	None	FourierTransform	HCD	MS2	0	77.26263	200	1276.48315429688	2551.95903196375	2	14.8242016666667	1468	Depleted_Plasma_HCC_3.raw
False	None	FourierTransform	HCD	MS2	0	77.26263	200	1276.48315429688	3827.43490963063	3	14.8242016666667	1468	Depleted_Plasma_HCC_3.raw
False	Ambiguous	IonTrap	CID	MS2	0		100	1021.53503417969	1021.53503417969	1	14.8296266666667	1469	Depleted_Plasma_HCC_3.raw
False	None	FourierTransform	HCD	MS2	0		200	1021.53503417969	2042.06279172938	2	14.8445916666667	1470	Depleted_Plasma_HCC_3.raw
False	Unambiguous	FourierTransform	HCD	MS2	0		200	1021.53503417969	3062.59054927906	3	14.8445916666667	1470	Depleted_Plasma_HCC_3.raw
False	Unambiguous	IonTrap	CID	MS2	0	38.59727	100	1239.50744628906	1239.50744628906	1	14.849985	1471	Depleted_Plasma_HCC_3.raw
False	None	FourierTransform	HCD	MS2	0	38.59727	200	1239.50744628906	2478.00761594813	2	14.8648366666667	1472	Depleted_Plasma_HCC_3.raw
False	None	FourierTransform	HCD	MS2	0	38.59727	200	1239.50744628906	3716.50778560719	3	14.8648366666667	1472	Depleted_Plasma_HCC_3.raw
False	None	IonTrap	CID	MS2	0	63.14128	100	963.253234863281	963.253234863281	1	14.87029	1473	Depleted_Plasma_HCC_3.raw
False	None	FourierTransform	HCD	MS2	0	63.14128	200	963.253234863281	1925.49919309656	2	14.8852766666667	1474	Depleted_Plasma_HCC_3.raw
False	None	FourierTransform	HCD	MS2	0	63.14128	200	963.253234863281	2887.74515132984	3	14.8852766666667	1474	Depleted_Plasma_HCC_3.raw
False	Unambiguous	IonTrap	CID	MS2	0	23.53149	100	1128.92077636719	2256.83427610438	2	14.8994716666667	1476	Depleted_Plasma_HCC_3.raw
False	None	FourierTransform	HCD	MS2	0	23.53149	200	1128.92077636719	2256.83427610438	2	14.914325	1477	Depleted_Plasma_HCC_3.raw
False	None	IonTrap	CID	MS2	0	0	100	1047.89477539063	2094.78227415125	2	14.9198016666667	1478	Depleted_Plasma_HCC_3.raw
False	None	FourierTransform	HCD	MS2	0	0	200	1047.89477539063	2094.78227415125	2	14.9346866666667	1479	Depleted_Plasma_HCC_3.raw
False	None	IonTrap	CID	MS2	0	66.13336	100	1130.43176269531	2259.85624876063	2	14.94011	1480	Depleted_Plasma_HCC_3.raw
False	None	FourierTransform	HCD	MS2	0	66.13336	200	1130.43176269531	2259.85624876063	2	14.95499	1481	Depleted_Plasma_HCC_3.raw
False	None	IonTrap	CID	MS2	0	49.82161	100	1246.45422363281	1246.45422363281	1	14.96038	1482	Depleted_Plasma_HCC_3.raw
False	None	FourierTransform	HCD	MS2	0	49.82161	200	1246.45422363281	2491.90117063563	2	14.9751183333333	1483	Depleted_Plasma_HCC_3.raw
False	None	FourierTransform	HCD	MS2	0	49.82161	200	1246.45422363281	3737.34811763844	3	14.9751183333333	1483	Depleted_Plasma_HCC_3.raw
False	Unambiguous	IonTrap	CID	MS2	0	51.8287	100	1018.59527587891	1018.59527587891	1	14.9805483333333	1484	Depleted_Plasma_HCC_3.raw
False	None	FourierTransform	HCD	MS2	0	51.8287	200	1018.59527587891	2036.18327512781	2	14.99548	1485	Depleted_Plasma_HCC_3.raw
False	None	FourierTransform	HCD	MS2	0	51.8287	200	1018.59527587891	3053.77127437672	3	14.99548	1485	Depleted_Plasma_HCC_3.raw
False	None	IonTrap	CID	MS2	0	29.29377	100	920.314331054688	920.314331054688	1	15.010755	1487	Depleted_Plasma_HCC_3.raw
False	None	FourierTransform	HCD	MS2	0	29.29377	200	920.314331054688	920.314331054688	1	15.026795	1488	Depleted_Plasma_HCC_3.raw
False	None	IonTrap	CID	MS2	0	32.58081	100	922.313049316406	922.313049316406	1	15.032395	1489	Depleted_Plasma_HCC_3.raw
False	None	FourierTransform	HCD	MS2	0	32.58081	200	922.313049316406	922.313049316406	1	15.0473883333333	1490	Depleted_Plasma_HCC_3.raw
False	Unambiguous	IonTrap	CID	MS2	0	64.38441	100	806.353942871094	806.353942871094	1	15.0528583333333	1491	Depleted_Plasma_HCC_3.raw
False	Ambiguous	FourierTransform	HCD	MS2	0	64.38441	200	806.353942871094	1611.70060911219	2	15.0679683333333	1492	Depleted_Plasma_HCC_3.raw
False	Unambiguous	FourierTransform	HCD	MS2	0	64.38441	200	806.353942871094	2417.04727535328	3	15.0679683333333	1492	Depleted_Plasma_HCC_3.raw
False	None	IonTrap	CID	MS2	0	90.65699	100	830.267150878906	830.267150878906	1	15.073445	1493	Depleted_Plasma_HCC_3.raw
False	None	FourierTransform	HCD	MS2	0	90.65699	200	830.267150878906	1659.52702512781	2	15.0885316666667	1494	Depleted_Plasma_HCC_3.raw
False	None	FourierTransform	HCD	MS2	0	90.65699	200	830.267150878906	2488.78689937672	3	15.0885316666667	1494	Depleted_Plasma_HCC_3.raw
False	None	IonTrap	CID	MS2	0	76.83989	100	889.233825683594	889.233825683594	1	15.093995	1495	Depleted_Plasma_HCC_3.raw
False	None	FourierTransform	HCD	MS2	0	76.83989	200	889.233825683594	1777.46037473719	2	15.10903	1496	Depleted_Plasma_HCC_3.raw
False	None	FourierTransform	HCD	MS2	0	76.83989	200	889.233825683594	2665.68692379078	3	15.10903	1496	Depleted_Plasma_HCC_3.raw
False	None	IonTrap	CID	MS2	0	68.35378	100	1042.732421875	1042.732421875	1	15.1242766666667	1498	Depleted_Plasma_HCC_3.raw
False	None	FourierTransform	HCD	MS2	0	68.35378	200	1042.732421875	3126.182712365	3	15.1391883333333	1499	Depleted_Plasma_HCC_3.raw
False	None	FourierTransform	HCD	MS2	0	68.35378	200	1042.732421875	2084.45756712	2	15.1391883333333	1499	Depleted_Plasma_HCC_3.raw
False	Unambiguous	IonTrap	CID	MS2	0		100	1321.55725097656	2642.10722532313	2	15.14464	1500	Depleted_Plasma_HCC_3.raw
False	None	IonTrap	CID	MS2	0		100	1321.55725097656	3962.65719966969	3	15.14464	1500	Depleted_Plasma_HCC_3.raw
False	None	FourierTransform	HCD	MS2	0		200	1321.55725097656	2642.10722532313	2	15.1593383333333	1501	Depleted_Plasma_HCC_3.raw
False	None	FourierTransform	HCD	MS2	0		200	1321.55725097656	3962.65719966969	3	15.1593383333333	1501	Depleted_Plasma_HCC_3.raw
False	None	IonTrap	CID	MS2	0		100	1507.20092773438	1507.20092773438	1	15.1646966666667	1502	Depleted_Plasma_HCC_3.raw
False	None	FourierTransform	HCD	MS2	0		200	1507.20092773438	3013.39457883875	2	15.179325	1503	Depleted_Plasma_HCC_3.raw
False	None	FourierTransform	HCD	MS2	0		200	1507.20092773438	4519.58822994313	3	15.179325	1503	Depleted_Plasma_HCC_3.raw
False	None	IonTrap	CID	MS2	0	93.43716	100	817.7021484375	817.7021484375	1	15.1848033333333	1504	Depleted_Plasma_HCC_3.raw
False	None	FourierTransform	HCD	MS2	0	93.43716	200	817.7021484375	1634.397020245	2	15.1999533333333	1505	Depleted_Plasma_HCC_3.raw
False	Unambiguous	FourierTransform	HCD	MS2	0	93.43716	200	817.7021484375	2451.0918920525	3	15.1999533333333	1505	Depleted_Plasma_HCC_3.raw
False	Unambiguous	IonTrap	CID	MS2	0	68.59848	100	1092.49792480469	1092.49792480469	1	15.205375	1506	Depleted_Plasma_HCC_3.raw
False	None	FourierTransform	HCD	MS2	0	68.59848	200	1092.49792480469	2183.98857297938	2	15.2202783333333	1507	Depleted_Plasma_HCC_3.raw
False	None	FourierTransform	HCD	MS2	0	68.59848	200	1092.49792480469	3275.47922115406	3	15.2202783333333	1507	Depleted_Plasma_HCC_3.raw
False	None	IonTrap	CID	MS2	0	69.26837	100	815.217041015625	815.217041015625	1	15.2349383333333	1509	Depleted_Plasma_HCC_3.raw
False	None	FourierTransform	HCD	MS2	0	69.26837	200	815.217041015625	1629.42680540125	2	15.2511283333333	1510	Depleted_Plasma_HCC_3.raw
False	None	FourierTransform	HCD	MS2	0	69.26837	200	815.217041015625	2443.63656978688	3	15.2511283333333	1510	Depleted_Plasma_HCC_3.raw
False	Ambiguous	IonTrap	CID	MS2	0		100	1103.55651855469	1103.55651855469	1	15.25659	1511	Depleted_Plasma_HCC_3.raw
False	Unambiguous	FourierTransform	HCD	MS2	0		200	1103.55651855469	2206.10576047938	2	15.27144	1512	Depleted_Plasma_HCC_3.raw
False	Unambiguous	FourierTransform	HCD	MS2	0		200	1103.55651855469	3308.65500240406	3	15.27144	1512	Depleted_Plasma_HCC_3.raw
False	None	IonTrap	CID	MS2	0	68.22268	100	903.285461425781	903.285461425781	1	15.2769016666667	1513	Depleted_Plasma_HCC_3.raw
False	None	FourierTransform	HCD	MS2	0	68.22268	200	903.285461425781	1805.56364622156	2	15.2919633333333	1514	Depleted_Plasma_HCC_3.raw
False	None	FourierTransform	HCD	MS2	0	68.22268	200	903.285461425781	2707.84183101734	3	15.2919633333333	1514	Depleted_Plasma_HCC_3.raw
False	None	IonTrap	CID	MS2	0	82.52612	100	995.332336425781	995.332336425781	1	15.2973916666667	1515	Depleted_Plasma_HCC_3.raw
False	None	FourierTransform	HCD	MS2	0	82.52612	200	995.332336425781	995.332336425781	1	15.3122933333333	1516	Depleted_Plasma_HCC_3.raw
False	Unambiguous	IonTrap	CID	MS2	0		100	1267.54370117188	1267.54370117188	1	15.3176833333333	1517	Depleted_Plasma_HCC_3.raw
False	None	FourierTransform	HCD	MS2	0		200	1267.54370117188	2534.08012571375	2	15.3324833333333	1518	Depleted_Plasma_HCC_3.raw
False	None	FourierTransform	HCD	MS2	0		200	1267.54370117188	3800.61655025563	3	15.3324833333333	1518	Depleted_Plasma_HCC_3.raw
False	None	IonTrap	CID	MS2	0	78.40901	100	848.292358398438	848.292358398438	1	15.3477083333333	1520	Depleted_Plasma_HCC_3.raw
False	None	FourierTransform	HCD	MS2	0	78.40901	200	848.292358398438	1695.57744016688	2	15.3637933333333	1521	Depleted_Plasma_HCC_3.raw
False	None	FourierTransform	HCD	MS2	0	78.40901	200	848.292358398438	2542.86252193531	3	15.3637933333333	1521	Depleted_Plasma_HCC_3.raw
False	None	IonTrap	CID	MS2	0	13.1591	100	832.242980957031	832.242980957031	1	15.3694133333333	1522	Depleted_Plasma_HCC_3.raw
False	None	FourierTransform	HCD	MS2	0	13.1591	200	832.242980957031	832.242980957031	1	15.3844433333333	1523	Depleted_Plasma_HCC_3.raw
False	Unambiguous	IonTrap	CID	MS2	0	66.7034	100	1123.53967285156	1123.53967285156	1	15.3898566666667	1524	Depleted_Plasma_HCC_3.raw
False	None	FourierTransform	HCD	MS2	0	66.7034	200	1123.53967285156	1123.53967285156	1	15.4047666666667	1525	Depleted_Plasma_HCC_3.raw
False	Unambiguous	IonTrap	CID	MS2	0		100	1002.49334716797	1002.49334716797	1	15.4101866666667	1526	Depleted_Plasma_HCC_3.raw
False	None	FourierTransform	HCD	MS2	0		200	1002.49334716797	2003.97941770594	2	15.4250833333333	1527	Depleted_Plasma_HCC_3.raw
False	Ambiguous	FourierTransform	HCD	MS2	0		200	1002.49334716797	3005.46548824391	3	15.4250833333333	1527	Depleted_Plasma_HCC_3.raw
False	Ambiguous	IonTrap	CID	MS2	0	42.98434	100	1080.64453125	1080.64453125	1	15.4305066666667	1528	Depleted_Plasma_HCC_3.raw
False	None	FourierTransform	HCD	MS2	0	42.98434	200	1080.64453125	1080.64453125	1	15.445435	1529	Depleted_Plasma_HCC_3.raw
False	None	IonTrap	CID	MS2	0	0	100	1275.98425292969	2550.96122922938	2	15.4596716666667	1531	Depleted_Plasma_HCC_3.raw
False	None	FourierTransform	HCD	MS2	0	0	200	1275.98425292969	2550.96122922938	2	15.4754616666667	1532	Depleted_Plasma_HCC_3.raw
False	None	IonTrap	CID	MS2	0	0	100	1203.46606445313	2405.92485227625	2	15.4808983333333	1533	Depleted_Plasma_HCC_3.raw
False	None	FourierTransform	HCD	MS2	0	0	200	1203.46606445313	2405.92485227625	2	15.49566	1534	Depleted_Plasma_HCC_3.raw
False	Ambiguous	IonTrap	CID	MS2	0	0	100	1227.58752441406	1227.58752441406	1	15.50105	1535	Depleted_Plasma_HCC_3.raw
False	None	FourierTransform	HCD	MS2	0	0	200	1227.58752441406	3680.74801998219	3	15.5158766666667	1536	Depleted_Plasma_HCC_3.raw
False	Unambiguous	FourierTransform	HCD	MS2	0	0	200	1227.58752441406	2454.16777219813	2	15.5158766666667	1536	Depleted_Plasma_HCC_3.raw
False	Unambiguous	IonTrap	CID	MS2	0	74.22443	100	822.461975097656	822.461975097656	1	15.5213516666667	1537	Depleted_Plasma_HCC_3.raw
False	Unambiguous	IonTrap	CID	MS2	0		100	1158.49780273438	1158.49780273438	1	15.5418983333333	1539	Depleted_Plasma_HCC_3.raw
False	Unambiguous	FourierTransform	HCD	MS2	0		200	1158.49780273438	2315.98832883875	2	15.5567816666667	1540	Depleted_Plasma_HCC_3.raw
False	None	FourierTransform	HCD	MS2	0		200	1158.49780273438	3473.47885494313	3	15.5567816666667	1540	Depleted_Plasma_HCC_3.raw
False	None	IonTrap	CID	MS2	0	27.76266	100	1129.42492675781	2257.84257688563	2	15.5709066666667	1542	Depleted_Plasma_HCC_3.raw
False	None	FourierTransform	HCD	MS2	0	27.76266	200	1129.42492675781	2257.84257688563	2	15.5867983333333	1543	Depleted_Plasma_HCC_3.raw
False	None	IonTrap	CID	MS2	0	14.89685	100	1047.89379882813	2094.78032102625	2	15.5922683333333	1544	Depleted_Plasma_HCC_3.raw
False	None	FourierTransform	HCD	MS2	0	14.89685	200	1047.89379882813	2094.78032102625	2	15.60714	1545	Depleted_Plasma_HCC_3.raw
False	Unambiguous	IonTrap	CID	MS2	0	34.07637	100	931.414123535156	931.414123535156	1	15.612585	1546	Depleted_Plasma_HCC_3.raw
False	None	FourierTransform	HCD	MS2	0	34.07637	200	931.414123535156	931.414123535156	1	15.6276283333333	1547	Depleted_Plasma_HCC_3.raw
False	Unambiguous	IonTrap	CID	MS2	0		100	1075.68774414063	1075.68774414063	1	15.6330483333333	1548	Depleted_Plasma_HCC_3.raw
False	None	FourierTransform	HCD	MS2	0		200	1075.68774414063	2150.36821165125	2	15.6479033333333	1549	Depleted_Plasma_HCC_3.raw
False	None	FourierTransform	HCD	MS2	0		200	1075.68774414063	3225.04867916188	3	15.6479033333333	1549	Depleted_Plasma_HCC_3.raw
False	Ambiguous	IonTrap	CID	MS2	0	51.93551	100	1028.46569824219	1028.46569824219	1	15.6533366666667	1550	Depleted_Plasma_HCC_3.raw
False	None	FourierTransform	HCD	MS2	0	51.93551	200	1028.46569824219	2055.92411985438	2	15.6682916666667	1551	Depleted_Plasma_HCC_3.raw
False	Unambiguous	FourierTransform	HCD	MS2	0	51.93551	200	1028.46569824219	3083.38254146656	3	15.6682916666667	1551	Depleted_Plasma_HCC_3.raw
False	None	IonTrap	CID	MS2	0	26.92862	100	906.260681152344	906.260681152344	1	15.6836016666667	1553	Depleted_Plasma_HCC_3.raw
False	None	FourierTransform	HCD	MS2	0	26.92862	200	906.260681152344	906.260681152344	1	15.6996316666667	1554	Depleted_Plasma_HCC_3.raw
False	Unambiguous	IonTrap	CID	MS2	0	61.0033	100	804.448608398438	804.448608398438	1	15.70526	1555	Depleted_Plasma_HCC_3.raw
False	Unambiguous	FourierTransform	HCD	MS2	0	61.0033	200	804.448608398438	1607.88994016688	2	15.7203116666667	1556	Depleted_Plasma_HCC_3.raw
False	None	FourierTransform	HCD	MS2	0	61.0033	200	804.448608398438	2411.33127193531	3	15.7203116666667	1556	Depleted_Plasma_HCC_3.raw
False	None	IonTrap	CID	MS2	0	53.24905	100	933.631652832031	933.631652832031	1	15.7257766666667	1557	Depleted_Plasma_HCC_3.raw
False	None	FourierTransform	HCD	MS2	0	53.24905	200	933.631652832031	2798.88040523609	3	15.74079	1558	Depleted_Plasma_HCC_3.raw
False	None	FourierTransform	HCD	MS2	0	53.24905	200	933.631652832031	1866.25602903406	2	15.74079	1558	Depleted_Plasma_HCC_3.raw
False	Unambiguous	IonTrap	CID	MS2	0		100	1295.51977539063	2590.03227415125	2	15.7461816666667	1559	Depleted_Plasma_HCC_3.raw
False	Unambiguous	IonTrap	CID	MS2	0		100	1295.51977539063	3884.54477291188	3	15.7461816666667	1559	Depleted_Plasma_HCC_3.raw
False	None	FourierTransform	HCD	MS2	0		200	1295.51977539063	2590.03227415125	2	15.7609033333333	1560	Depleted_Plasma_HCC_3.raw
False	None	FourierTransform	HCD	MS2	0		200	1295.51977539063	3884.54477291188	3	15.7609033333333	1560	Depleted_Plasma_HCC_3.raw
False	Unambiguous	IonTrap	CID	MS2	0	54.54472	100	1053.45849609375	1053.45849609375	1	15.7663333333333	1561	Depleted_Plasma_HCC_3.raw
False	None	FourierTransform	HCD	MS2	0	54.54472	200	1053.45849609375	1053.45849609375	1	15.7812483333333	1562	Depleted_Plasma_HCC_3.raw
False	None	IonTrap	CID	MS2	0	42.42876	100	1326.29736328125	1326.29736328125	1	15.7966016666667	1564	Depleted_Plasma_HCC_3.raw
[truncated: 21,716 more rows]
