# Supplementary material for: GlypNirO: An automated workflow for quantitative N- and O-linked glycoproteomic data analysis
Source: Beilstein J Org Chem. 2020 Sep 1;16:2127–35. doi: 10.3762/bjoc.16.180 (PMC7476601; doi:10.3762/bjoc.16.180)
Supplement: File 1 — Supplementary Tables S1–S42. [file Beilstein_J_Org_Chem-16-2127-s001.zip › Supplementary Table S28 Depleted_Plasma_Nor_1_MSnSpectrumInfo.txt]

Checked	Best PSM Ambiguity	Mass Analyzer	Activation Type	MS Order	# PSMs	Isolation Interference [%]	Ion Inject Time [ms]	Precursor m/z [Da]	Precursor MH+ [Da]	Precursor Charge	RT [min]	First Scan	Spectrum File	Area
False	None	IonTrap	CID	MS2	0	0	100	889.234924316406	889.234924316406	1	0.0274083333333333	2	Depleted_Plasma_Nor_1.raw
False	None	FourierTransform	HCD	MS2	0	0	200	889.234924316406	889.234924316406	1	0.0434683333333333	3	Depleted_Plasma_Nor_1.raw
False	None	IonTrap	CID	MS2	0	0	100	889.234924316406	889.234924316406	1	0.0489133333333333	4	Depleted_Plasma_Nor_1.raw
False	None	IonTrap	CID	MS2	0	0	100	963.253479003906	963.253479003906	1	0.0694016666666667	6	Depleted_Plasma_Nor_1.raw
False	None	FourierTransform	HCD	MS2	0	0	200	963.253479003906	963.253479003906	1	0.0843516666666667	7	Depleted_Plasma_Nor_1.raw
False	None	IonTrap	CID	MS2	0	83.02258	100	905.285766601563	905.285766601563	1	0.089815	8	Depleted_Plasma_Nor_1.raw
False	None	FourierTransform	HCD	MS2	0	83.02258	200	905.285766601563	1809.56425657313	2	0.104841666666667	9	Depleted_Plasma_Nor_1.raw
False	None	FourierTransform	HCD	MS2	0	83.02258	200	905.285766601563	2713.84274654469	3	0.104841666666667	9	Depleted_Plasma_Nor_1.raw
False	None	IonTrap	CID	MS2	0	0	100	906.262023925781	906.262023925781	1	0.110301666666667	10	Depleted_Plasma_Nor_1.raw
False	None	FourierTransform	HCD	MS2	0	0	200	906.262023925781	906.262023925781	1	0.125273333333333	11	Depleted_Plasma_Nor_1.raw
False	None	IonTrap	CID	MS2	0	0	100	800.184814453125	800.184814453125	1	0.139418333333333	13	Depleted_Plasma_Nor_1.raw
False	None	FourierTransform	HCD	MS2	0	0	200	800.184814453125	1599.36235227625	2	0.154508333333333	14	Depleted_Plasma_Nor_1.raw
False	None	FourierTransform	HCD	MS2	0	0	200	800.184814453125	2398.53989009938	3	0.154508333333333	14	Depleted_Plasma_Nor_1.raw
False	None	IonTrap	CID	MS2	0	43.78745	100	832.242736816406	832.242736816406	1	0.15998	15	Depleted_Plasma_Nor_1.raw
False	None	FourierTransform	HCD	MS2	0	43.78745	200	832.242736816406	832.242736816406	1	0.175096666666667	16	Depleted_Plasma_Nor_1.raw
False	None	IonTrap	CID	MS2	0	64.48959	100	978.308349609375	978.308349609375	1	0.180541666666667	17	Depleted_Plasma_Nor_1.raw
False	None	FourierTransform	HCD	MS2	0	64.48959	200	978.308349609375	1955.60942258875	2	0.195571666666667	18	Depleted_Plasma_Nor_1.raw
False	None	FourierTransform	HCD	MS2	0	64.48959	200	978.308349609375	2932.91049556813	3	0.195571666666667	18	Depleted_Plasma_Nor_1.raw
False	None	IonTrap	CID	MS2	0	30.9828	100	846.294555664063	846.294555664063	1	0.201035	19	Depleted_Plasma_Nor_1.raw
False	None	FourierTransform	HCD	MS2	0	30.9828	200	846.294555664063	846.294555664063	1	0.216133333333333	20	Depleted_Plasma_Nor_1.raw
False	None	IonTrap	CID	MS2	0	18.6429	100	921.3134765625	921.3134765625	1	0.22158	21	Depleted_Plasma_Nor_1.raw
False	None	FourierTransform	HCD	MS2	0	18.6429	200	921.3134765625	921.3134765625	1	0.236568333333333	22	Depleted_Plasma_Nor_1.raw
False	None	IonTrap	CID	MS2	0	75.09516	100	873.203430175781	873.203430175781	1	0.250718333333333	24	Depleted_Plasma_Nor_1.raw
False	None	FourierTransform	HCD	MS2	0	75.09516	200	873.203430175781	1745.39958372156	2	0.2668	25	Depleted_Plasma_Nor_1.raw
False	None	FourierTransform	HCD	MS2	0	75.09516	200	873.203430175781	2617.59573726734	3	0.2668	25	Depleted_Plasma_Nor_1.raw
False	Unambiguous	IonTrap	CID	MS2	0	44.91401	100	1052.71472167969	1052.71472167969	1	0.272221666666667	26	Depleted_Plasma_Nor_1.raw
False	None	FourierTransform	HCD	MS2	0	44.91401	200	1052.71472167969	2104.42216672938	2	0.28717	27	Depleted_Plasma_Nor_1.raw
False	None	FourierTransform	HCD	MS2	0	44.91401	200	1052.71472167969	3156.12961177906	3	0.28717	27	Depleted_Plasma_Nor_1.raw
False	None	IonTrap	CID	MS2	0	75.97328	100	966.252563476563	966.252563476563	1	0.292608333333333	28	Depleted_Plasma_Nor_1.raw
False	None	FourierTransform	HCD	MS2	0	75.97328	200	966.252563476563	966.252563476563	1	0.307535	29	Depleted_Plasma_Nor_1.raw
False	None	IonTrap	CID	MS2	0	81.36095	100	1007.74243164063	1007.74243164063	1	0.312965	30	Depleted_Plasma_Nor_1.raw
False	None	FourierTransform	HCD	MS2	0	81.36095	200	1007.74243164063	1007.74243164063	1	0.327926666666667	31	Depleted_Plasma_Nor_1.raw
False	Unambiguous	IonTrap	CID	MS2	0	0	100	1121.41015625	1121.41015625	1	0.333343333333333	32	Depleted_Plasma_Nor_1.raw
False	None	FourierTransform	HCD	MS2	0	0	200	1121.41015625	2241.81303587	2	0.348183333333333	33	Depleted_Plasma_Nor_1.raw
False	None	FourierTransform	HCD	MS2	0	0	200	1121.41015625	3362.21591549	3	0.348183333333333	33	Depleted_Plasma_Nor_1.raw
False	None	IonTrap	CID	MS2	0	6.040926	100	920.315246582031	920.315246582031	1	0.363431666666667	35	Depleted_Plasma_Nor_1.raw
False	None	FourierTransform	HCD	MS2	0	6.040926	200	920.315246582031	920.315246582031	1	0.379468333333333	36	Depleted_Plasma_Nor_1.raw
False	None	IonTrap	CID	MS2	0	85.16409	100	813.237426757813	813.237426757813	1	0.384956666666667	37	Depleted_Plasma_Nor_1.raw
False	None	FourierTransform	HCD	MS2	0	85.16409	200	813.237426757813	1625.46757688563	2	0.40007	38	Depleted_Plasma_Nor_1.raw
False	None	FourierTransform	HCD	MS2	0	85.16409	200	813.237426757813	2437.69772701344	3	0.40007	38	Depleted_Plasma_Nor_1.raw
False	None	IonTrap	CID	MS2	0	54.87843	100	995.333923339844	995.333923339844	1	0.405493333333333	39	Depleted_Plasma_Nor_1.raw
False	None	FourierTransform	HCD	MS2	0	54.87843	200	995.333923339844	995.333923339844	1	0.420396666666667	40	Depleted_Plasma_Nor_1.raw
False	None	IonTrap	CID	MS2	0	0	100	978.306884765625	978.306884765625	1	0.425838333333333	41	Depleted_Plasma_Nor_1.raw
False	None	FourierTransform	HCD	MS2	0	0	200	978.306884765625	978.306884765625	1	0.440813333333333	42	Depleted_Plasma_Nor_1.raw
False	None	IonTrap	CID	MS2	0	0	100	1160.75500488281	1160.75500488281	1	0.446221666666667	43	Depleted_Plasma_Nor_1.raw
False	None	FourierTransform	HCD	MS2	0	0	200	1160.75500488281	2320.50273313563	2	0.461026666666667	44	Depleted_Plasma_Nor_1.raw
False	None	FourierTransform	HCD	MS2	0	0	200	1160.75500488281	3480.25046138844	3	0.461026666666667	44	Depleted_Plasma_Nor_1.raw
False	Unambiguous	IonTrap	CID	MS2	0	0	100	1109.71472167969	1109.71472167969	1	0.476178333333333	46	Depleted_Plasma_Nor_1.raw
False	None	FourierTransform	HCD	MS2	0	0	200	1109.71472167969	2218.42216672938	2	0.492133333333333	47	Depleted_Plasma_Nor_1.raw
False	None	FourierTransform	HCD	MS2	0	0	200	1109.71472167969	3327.12961177906	3	0.492133333333333	47	Depleted_Plasma_Nor_1.raw
False	None	IonTrap	CID	MS2	0		100	1446.93041992188	2892.85356321375	2	0.497505	48	Depleted_Plasma_Nor_1.raw
False	None	IonTrap	CID	MS2	0		100	1446.93041992188	4338.77670650563	3	0.497505	48	Depleted_Plasma_Nor_1.raw
False	None	FourierTransform	HCD	MS2	0		200	1446.93041992188	2892.85356321375	2	0.512181666666667	49	Depleted_Plasma_Nor_1.raw
False	None	FourierTransform	HCD	MS2	0		200	1446.93041992188	4338.77670650563	3	0.512181666666667	49	Depleted_Plasma_Nor_1.raw
False	Unambiguous	IonTrap	CID	MS2	0		100	895.356750488281	895.356750488281	1	0.517626666666667	50	Depleted_Plasma_Nor_1.raw
False	None	FourierTransform	HCD	MS2	0		200	895.356750488281	1789.70622434656	2	0.53276	51	Depleted_Plasma_Nor_1.raw
False	None	FourierTransform	HCD	MS2	0		200	895.356750488281	2684.05569820484	3	0.53276	51	Depleted_Plasma_Nor_1.raw
False	Unambiguous	IonTrap	CID	MS2	0		100	1296.21704101563	2591.42680540125	2	0.538156666666667	52	Depleted_Plasma_Nor_1.raw
False	Unambiguous	IonTrap	CID	MS2	0		100	1296.21704101563	3886.63656978688	3	0.538156666666667	52	Depleted_Plasma_Nor_1.raw
False	None	FourierTransform	HCD	MS2	0		200	1296.21704101563	2591.42680540125	2	0.552915	53	Depleted_Plasma_Nor_1.raw
False	Unambiguous	FourierTransform	HCD	MS2	0		200	1296.21704101563	3886.63656978688	3	0.552915	53	Depleted_Plasma_Nor_1.raw
False	Unambiguous	IonTrap	CID	MS2	0	81.01922	100	882.315856933594	882.315856933594	1	0.566515	55	Depleted_Plasma_Nor_1.raw
False	None	FourierTransform	HCD	MS2	0	81.01922	200	882.315856933594	1763.62443723719	2	0.581535	56	Depleted_Plasma_Nor_1.raw
False	None	FourierTransform	HCD	MS2	0	81.01922	200	882.315856933594	2644.93301754078	3	0.581535	56	Depleted_Plasma_Nor_1.raw
False	None	IonTrap	CID	MS2	0	71.43089	100	869.219055175781	869.219055175781	1	0.587038333333333	57	Depleted_Plasma_Nor_1.raw
False	None	FourierTransform	HCD	MS2	0	71.43089	200	869.219055175781	2605.64261226734	3	0.602081666666667	58	Depleted_Plasma_Nor_1.raw
False	None	FourierTransform	HCD	MS2	0	71.43089	200	869.219055175781	1737.43083372156	2	0.602081666666667	58	Depleted_Plasma_Nor_1.raw
False	None	IonTrap	CID	MS2	0	75.06835	100	839.240356445313	839.240356445313	1	0.60754	59	Depleted_Plasma_Nor_1.raw
False	None	FourierTransform	HCD	MS2	0	75.06835	200	839.240356445313	1677.47343626063	2	0.622616666666667	60	Depleted_Plasma_Nor_1.raw
False	None	FourierTransform	HCD	MS2	0	75.06835	200	839.240356445313	2515.70651607594	3	0.622616666666667	60	Depleted_Plasma_Nor_1.raw
False	None	IonTrap	CID	MS2	0	0	100	1046.30456542969	1046.30456542969	1	0.628046666666667	61	Depleted_Plasma_Nor_1.raw
False	None	FourierTransform	HCD	MS2	0	0	200	1046.30456542969	2091.60185422938	2	0.642918333333333	62	Depleted_Plasma_Nor_1.raw
False	None	FourierTransform	HCD	MS2	0	0	200	1046.30456542969	3136.89914302906	3	0.642918333333333	62	Depleted_Plasma_Nor_1.raw
False	None	IonTrap	CID	MS2	0	0	100	1031.30859375	1031.30859375	1	0.64834	63	Depleted_Plasma_Nor_1.raw
False	None	FourierTransform	HCD	MS2	0	0	200	1031.30859375	2061.60991087	2	0.663276666666667	64	Depleted_Plasma_Nor_1.raw
False	None	FourierTransform	HCD	MS2	0	0	200	1031.30859375	3091.91122799	3	0.663276666666667	64	Depleted_Plasma_Nor_1.raw
False	Ambiguous	IonTrap	CID	MS2	0	0	100	1299.80432128906	1299.80432128906	1	0.67739	66	Depleted_Plasma_Nor_1.raw
False	None	FourierTransform	HCD	MS2	0	0	200	1299.80432128906	3897.39841060719	3	0.693133333333333	67	Depleted_Plasma_Nor_1.raw
False	None	FourierTransform	HCD	MS2	0	0	200	1299.80432128906	2598.60136594813	2	0.693133333333333	67	Depleted_Plasma_Nor_1.raw
False	None	IonTrap	CID	MS2	0	54.96952	100	891.231872558594	891.231872558594	1	0.698636666666667	68	Depleted_Plasma_Nor_1.raw
False	None	FourierTransform	HCD	MS2	0	54.96952	200	891.231872558594	891.231872558594	1	0.713718333333333	69	Depleted_Plasma_Nor_1.raw
False	None	IonTrap	CID	MS2	0	44.49982	100	859.256713867188	859.256713867188	1	0.719176666666667	70	Depleted_Plasma_Nor_1.raw
False	None	FourierTransform	HCD	MS2	0	44.49982	200	859.256713867188	1717.50615110438	2	0.734241666666667	71	Depleted_Plasma_Nor_1.raw
False	None	FourierTransform	HCD	MS2	0	44.49982	200	859.256713867188	2575.75558834156	3	0.734241666666667	71	Depleted_Plasma_Nor_1.raw
False	Ambiguous	IonTrap	CID	MS2	0		100	1357.76318359375	1357.76318359375	1	0.739643333333333	72	Depleted_Plasma_Nor_1.raw
False	None	FourierTransform	HCD	MS2	0		200	1357.76318359375	2714.5190905575	2	0.754323333333333	73	Depleted_Plasma_Nor_1.raw
False	None	FourierTransform	HCD	MS2	0		200	1357.76318359375	4071.27499752125	3	0.754323333333333	73	Depleted_Plasma_Nor_1.raw
False	None	IonTrap	CID	MS2	0		100	1126.78356933594	1126.78356933594	1	0.759736666666667	74	Depleted_Plasma_Nor_1.raw
False	None	FourierTransform	HCD	MS2	0		200	1126.78356933594	3378.33615474781	3	0.774606666666667	75	Depleted_Plasma_Nor_1.raw
False	None	FourierTransform	HCD	MS2	0		200	1126.78356933594	2252.55986204188	2	0.774606666666667	75	Depleted_Plasma_Nor_1.raw
False	None	IonTrap	CID	MS2	0	26.21851	100	903.287414550781	903.287414550781	1	0.789985	77	Depleted_Plasma_Nor_1.raw
False	None	FourierTransform	HCD	MS2	0	26.21851	200	903.287414550781	903.287414550781	1	0.80502	78	Depleted_Plasma_Nor_1.raw
False	None	IonTrap	CID	MS2	0	35.76368	100	906.263549804688	906.263549804688	1	0.810515	79	Depleted_Plasma_Nor_1.raw
False	None	FourierTransform	HCD	MS2	0	35.76368	200	906.263549804688	906.263549804688	1	0.825491666666667	80	Depleted_Plasma_Nor_1.raw
False	None	IonTrap	CID	MS2	0	59.76035	100	978.305480957031	978.305480957031	1	0.830925	81	Depleted_Plasma_Nor_1.raw
False	None	FourierTransform	HCD	MS2	0	59.76035	200	978.305480957031	1955.60368528406	2	0.846256666666667	82	Depleted_Plasma_Nor_1.raw
False	None	FourierTransform	HCD	MS2	0	59.76035	200	978.305480957031	2932.90188961109	3	0.846256666666667	82	Depleted_Plasma_Nor_1.raw
False	None	IonTrap	CID	MS2	0	0	100	1382.32153320313	1382.32153320313	1	0.851638333333333	83	Depleted_Plasma_Nor_1.raw
False	None	FourierTransform	HCD	MS2	0	0	200	1382.32153320313	4144.95004634938	3	0.866311666666667	84	Depleted_Plasma_Nor_1.raw
False	None	FourierTransform	HCD	MS2	0	0	200	1382.32153320313	2763.63578977625	2	0.866311666666667	84	Depleted_Plasma_Nor_1.raw
False	Unambiguous	IonTrap	CID	MS2	0		100	1225.64965820313	1225.64965820313	1	0.871701666666667	85	Depleted_Plasma_Nor_1.raw
False	None	FourierTransform	HCD	MS2	0		200	1225.64965820313	2450.29203977625	2	0.88663	86	Depleted_Plasma_Nor_1.raw
False	None	FourierTransform	HCD	MS2	0		200	1225.64965820313	3674.93442134938	3	0.88663	86	Depleted_Plasma_Nor_1.raw
False	None	IonTrap	CID	MS2	0	0	100	920.31298828125	920.31298828125	1	0.901978333333333	88	Depleted_Plasma_Nor_1.raw
False	None	FourierTransform	HCD	MS2	0	0	200	920.31298828125	920.31298828125	1	0.916995	89	Depleted_Plasma_Nor_1.raw
False	None	IonTrap	CID	MS2	0		100	1600.35607910156	1600.35607910156	1	0.922401666666667	90	Depleted_Plasma_Nor_1.raw
False	None	FourierTransform	HCD	MS2	0		200	1600.35607910156	4799.05368404469	3	0.936918333333333	91	Depleted_Plasma_Nor_1.raw
False	None	FourierTransform	HCD	MS2	0		200	1600.35607910156	3199.70488157313	2	0.936918333333333	91	Depleted_Plasma_Nor_1.raw
False	None	IonTrap	CID	MS2	0		100	1253.24462890625	1253.24462890625	1	0.94231	92	Depleted_Plasma_Nor_1.raw
False	None	FourierTransform	HCD	MS2	0		200	1253.24462890625	3757.71933345875	3	0.95712	93	Depleted_Plasma_Nor_1.raw
False	None	FourierTransform	HCD	MS2	0		200	1253.24462890625	2505.4819811825	2	0.95712	93	Depleted_Plasma_Nor_1.raw
False	None	IonTrap	CID	MS2	0	62.13986	100	997.330871582031	997.330871582031	1	0.962545	94	Depleted_Plasma_Nor_1.raw
False	None	FourierTransform	HCD	MS2	0	62.13986	200	997.330871582031	997.330871582031	1	0.977448333333333	95	Depleted_Plasma_Nor_1.raw
False	Unambiguous	IonTrap	CID	MS2	0		100	1078.04211425781	2155.07695188563	2	0.98287	96	Depleted_Plasma_Nor_1.raw
False	None	IonTrap	CID	MS2	0		100	1078.04211425781	3232.11178951344	3	0.98287	96	Depleted_Plasma_Nor_1.raw
False	None	FourierTransform	HCD	MS2	0		200	1078.04211425781	2155.07695188563	2	0.997801666666667	97	Depleted_Plasma_Nor_1.raw
False	None	FourierTransform	HCD	MS2	0		200	1078.04211425781	3232.11178951344	3	0.997801666666667	97	Depleted_Plasma_Nor_1.raw
False	None	IonTrap	CID	MS2	0	74.32841	100	846.295349121094	1691.58342161219	2	1.01323166666667	99	Depleted_Plasma_Nor_1.raw
False	None	IonTrap	CID	MS2	0	74.32841	100	846.295349121094	2536.87149410328	3	1.01323166666667	99	Depleted_Plasma_Nor_1.raw
False	None	FourierTransform	HCD	MS2	0	74.32841	200	846.295349121094	2536.87149410328	3	1.02831666666667	100	Depleted_Plasma_Nor_1.raw
False	None	FourierTransform	HCD	MS2	0	74.32841	200	846.295349121094	1691.58342161219	2	1.02831666666667	100	Depleted_Plasma_Nor_1.raw
False	None	IonTrap	CID	MS2	0	82.23676	100	889.23583984375	1777.4644030575	2	1.03383166666667	101	Depleted_Plasma_Nor_1.raw
False	None	IonTrap	CID	MS2	0	82.23676	100	889.23583984375	2665.69296627125	3	1.03383166666667	101	Depleted_Plasma_Nor_1.raw
False	None	FourierTransform	HCD	MS2	0	82.23676	200	889.23583984375	1777.4644030575	2	1.04882	102	Depleted_Plasma_Nor_1.raw
False	None	FourierTransform	HCD	MS2	0	82.23676	200	889.23583984375	2665.69296627125	3	1.04882	102	Depleted_Plasma_Nor_1.raw
False	None	IonTrap	CID	MS2	0	53.79098	100	1155.38696289063	1155.38696289063	1	1.05433833333333	103	Depleted_Plasma_Nor_1.raw
False	None	FourierTransform	HCD	MS2	0	53.79098	200	1155.38696289063	1155.38696289063	1	1.06919666666667	104	Depleted_Plasma_Nor_1.raw
False	Unambiguous	IonTrap	CID	MS2	0	71.48836	100	1124.47473144531	1124.47473144531	1	1.07461	105	Depleted_Plasma_Nor_1.raw
False	None	FourierTransform	HCD	MS2	0	71.48836	200	1124.47473144531	2247.94218626063	2	1.08944333333333	106	Depleted_Plasma_Nor_1.raw
False	None	FourierTransform	HCD	MS2	0	71.48836	200	1124.47473144531	3371.40964107594	3	1.08944333333333	106	Depleted_Plasma_Nor_1.raw
False	None	IonTrap	CID	MS2	0	60.97744	100	804.206298828125	1607.40532102625	2	1.09493166666667	107	Depleted_Plasma_Nor_1.raw
False	None	IonTrap	CID	MS2	0	60.97744	100	804.206298828125	2410.60434322438	3	1.09493166666667	107	Depleted_Plasma_Nor_1.raw
False	None	FourierTransform	HCD	MS2	0	60.97744	200	804.206298828125	2410.60434322438	3	1.11003166666667	108	Depleted_Plasma_Nor_1.raw
False	None	FourierTransform	HCD	MS2	0	60.97744	200	804.206298828125	1607.40532102625	2	1.11003166666667	108	Depleted_Plasma_Nor_1.raw
False	Unambiguous	IonTrap	CID	MS2	0	37.78122	100	1035.529296875	2070.05131712	2	1.12515666666667	110	Depleted_Plasma_Nor_1.raw
False	Unambiguous	IonTrap	CID	MS2	0	37.78122	100	1035.529296875	3104.573337365	3	1.12515666666667	110	Depleted_Plasma_Nor_1.raw
False	None	FourierTransform	HCD	MS2	0	37.78122	200	1035.529296875	2070.05131712	2	1.14113666666667	111	Depleted_Plasma_Nor_1.raw
False	None	FourierTransform	HCD	MS2	0	37.78122	200	1035.529296875	3104.573337365	3	1.14113666666667	111	Depleted_Plasma_Nor_1.raw
False	None	IonTrap	CID	MS2	0	0	100	815.215637207031	815.215637207031	1	1.14665833333333	112	Depleted_Plasma_Nor_1.raw
False	None	FourierTransform	HCD	MS2	0	0	200	815.215637207031	815.215637207031	1	1.16171166666667	113	Depleted_Plasma_Nor_1.raw
False	Unambiguous	IonTrap	CID	MS2	0	0	100	1003.45758056641	2005.90788450281	2	1.16715666666667	114	Depleted_Plasma_Nor_1.raw
False	Ambiguous	IonTrap	CID	MS2	0	0	100	1003.45758056641	3008.35818843922	3	1.16715666666667	114	Depleted_Plasma_Nor_1.raw
False	Ambiguous	FourierTransform	HCD	MS2	0	0	200	1003.45758056641	3008.35818843922	3	1.182105	115	Depleted_Plasma_Nor_1.raw
False	Unambiguous	FourierTransform	HCD	MS2	0	0	200	1003.45758056641	2005.90788450281	2	1.182105	115	Depleted_Plasma_Nor_1.raw
False	None	IonTrap	CID	MS2	0		100	1575.14599609375	3149.2847155575	2	1.18746833333333	116	Depleted_Plasma_Nor_1.raw
False	Unambiguous	IonTrap	CID	MS2	0		100	1575.14599609375	4723.42343502125	3	1.18746833333333	116	Depleted_Plasma_Nor_1.raw
False	None	FourierTransform	HCD	MS2	0		200	1575.14599609375	3149.2847155575	2	1.202025	117	Depleted_Plasma_Nor_1.raw
False	None	FourierTransform	HCD	MS2	0		200	1575.14599609375	4723.42343502125	3	1.202025	117	Depleted_Plasma_Nor_1.raw
False	Unambiguous	IonTrap	CID	MS2	0		100	984.382263183594	1967.75724973719	2	1.20746333333333	118	Depleted_Plasma_Nor_1.raw
False	None	IonTrap	CID	MS2	0		100	984.382263183594	2951.13223629078	3	1.20746333333333	118	Depleted_Plasma_Nor_1.raw
False	None	FourierTransform	HCD	MS2	0		200	984.382263183594	1967.75724973719	2	1.222545	119	Depleted_Plasma_Nor_1.raw
False	None	FourierTransform	HCD	MS2	0		200	984.382263183594	2951.13223629078	3	1.222545	119	Depleted_Plasma_Nor_1.raw
False	Unambiguous	IonTrap	CID	MS2	0	78.47116	100	935.556762695313	2804.65573482594	3	1.23778333333333	121	Depleted_Plasma_Nor_1.raw
False	Unambiguous	IonTrap	CID	MS2	0	78.47116	100	935.556762695313	1870.10624876063	2	1.23778333333333	121	Depleted_Plasma_Nor_1.raw
False	Unambiguous	FourierTransform	HCD	MS2	0	78.47116	200	935.556762695313	2804.65573482594	3	1.2538	122	Depleted_Plasma_Nor_1.raw
False	None	FourierTransform	HCD	MS2	0	78.47116	200	935.556762695313	1870.10624876063	2	1.2538	122	Depleted_Plasma_Nor_1.raw
False	Ambiguous	IonTrap	CID	MS2	0	50.10913	100	1277.54821777344	1277.54821777344	1	1.25924166666667	123	Depleted_Plasma_Nor_1.raw
False	None	FourierTransform	HCD	MS2	0	50.10913	200	1277.54821777344	2554.08915891688	2	1.27398333333333	124	Depleted_Plasma_Nor_1.raw
False	None	FourierTransform	HCD	MS2	0	50.10913	200	1277.54821777344	3830.63010006031	3	1.27398333333333	124	Depleted_Plasma_Nor_1.raw
False	None	IonTrap	CID	MS2	0	24.82696	100	920.3154296875	920.3154296875	1	1.27944	125	Depleted_Plasma_Nor_1.raw
False	None	FourierTransform	HCD	MS2	0	24.82696	200	920.3154296875	920.3154296875	1	1.294465	126	Depleted_Plasma_Nor_1.raw
False	Unambiguous	IonTrap	CID	MS2	0	86.5125	100	823.050415039063	1645.09355344813	2	1.29993333333333	127	Depleted_Plasma_Nor_1.raw
False	Unambiguous	IonTrap	CID	MS2	0	86.5125	100	823.050415039063	2467.13669185719	3	1.29993333333333	127	Depleted_Plasma_Nor_1.raw
False	None	FourierTransform	HCD	MS2	0	86.5125	200	823.050415039063	1645.09355344813	2	1.31500333333333	128	Depleted_Plasma_Nor_1.raw
False	None	FourierTransform	HCD	MS2	0	86.5125	200	823.050415039063	2467.13669185719	3	1.31500333333333	128	Depleted_Plasma_Nor_1.raw
False	Ambiguous	IonTrap	CID	MS2	0	0	100	1042.67016601563	1042.67016601563	1	1.320425	129	Depleted_Plasma_Nor_1.raw
False	None	FourierTransform	HCD	MS2	0	0	200	1042.67016601563	2084.33305540125	2	1.335345	130	Depleted_Plasma_Nor_1.raw
False	None	FourierTransform	HCD	MS2	0	0	200	1042.67016601563	3125.99594478688	3	1.335345	130	Depleted_Plasma_Nor_1.raw
False	None	IonTrap	CID	MS2	0	86.09333	100	830.268737792969	1659.53019895594	2	1.35063666666667	132	Depleted_Plasma_Nor_1.raw
False	None	IonTrap	CID	MS2	0	86.09333	100	830.268737792969	2488.79166011891	3	1.35063666666667	132	Depleted_Plasma_Nor_1.raw
False	None	FourierTransform	HCD	MS2	0	86.09333	200	830.268737792969	1659.53019895594	2	1.3668	133	Depleted_Plasma_Nor_1.raw
False	None	FourierTransform	HCD	MS2	0	86.09333	200	830.268737792969	2488.79166011891	3	1.3668	133	Depleted_Plasma_Nor_1.raw
False	None	IonTrap	CID	MS2	0	4.904593	100	846.295288085938	846.295288085938	1	1.37229666666667	134	Depleted_Plasma_Nor_1.raw
False	None	FourierTransform	HCD	MS2	0	4.904593	200	846.295288085938	846.295288085938	1	1.38732833333333	135	Depleted_Plasma_Nor_1.raw
False	None	IonTrap	CID	MS2	0		100	1127.35913085938	2253.71098508875	2	1.39285	136	Depleted_Plasma_Nor_1.raw
False	Unambiguous	IonTrap	CID	MS2	0		100	1127.35913085938	3380.06283931813	3	1.39285	136	Depleted_Plasma_Nor_1.raw
False	None	FourierTransform	HCD	MS2	0		200	1127.35913085938	2253.71098508875	2	1.40772833333333	137	Depleted_Plasma_Nor_1.raw
False	None	FourierTransform	HCD	MS2	0		200	1127.35913085938	3380.06283931813	3	1.40772833333333	137	Depleted_Plasma_Nor_1.raw
False	None	IonTrap	CID	MS2	0		100	1017.35052490234	3050.03702144703	3	1.41316166666667	138	Depleted_Plasma_Nor_1.raw
False	None	IonTrap	CID	MS2	0		100	1017.35052490234	2033.69377317469	2	1.41316166666667	138	Depleted_Plasma_Nor_1.raw
False	None	FourierTransform	HCD	MS2	0		200	1017.35052490234	2033.69377317469	2	1.42806166666667	139	Depleted_Plasma_Nor_1.raw
False	None	FourierTransform	HCD	MS2	0		200	1017.35052490234	3050.03702144703	3	1.42806166666667	139	Depleted_Plasma_Nor_1.raw
False	Unambiguous	IonTrap	CID	MS2	0	46.43587	100	960.489990234375	1919.97270383875	2	1.43352666666667	140	Depleted_Plasma_Nor_1.raw
False	Unambiguous	IonTrap	CID	MS2	0	46.43587	100	960.489990234375	2879.45541744313	3	1.43352666666667	140	Depleted_Plasma_Nor_1.raw
False	None	FourierTransform	HCD	MS2	0	46.43587	200	960.489990234375	1919.97270383875	2	1.448535	141	Depleted_Plasma_Nor_1.raw
False	None	FourierTransform	HCD	MS2	0	46.43587	200	960.489990234375	2879.45541744313	3	1.448535	141	Depleted_Plasma_Nor_1.raw
False	None	IonTrap	CID	MS2	0	0	100	1335.43286132813	1335.43286132813	1	1.46365833333333	143	Depleted_Plasma_Nor_1.raw
False	None	FourierTransform	HCD	MS2	0	0	200	1335.43286132813	2669.85844602625	2	1.478375	144	Depleted_Plasma_Nor_1.raw
False	None	FourierTransform	HCD	MS2	0	0	200	1335.43286132813	4004.28403072438	3	1.478375	144	Depleted_Plasma_Nor_1.raw
False	None	IonTrap	CID	MS2	0		100	1268.43371582031	1268.43371582031	1	1.48382166666667	145	Depleted_Plasma_Nor_1.raw
False	None	FourierTransform	HCD	MS2	0		200	1268.43371582031	2535.86015501063	2	1.49855166666667	146	Depleted_Plasma_Nor_1.raw
False	None	FourierTransform	HCD	MS2	0		200	1268.43371582031	3803.28659420094	3	1.49855166666667	146	Depleted_Plasma_Nor_1.raw
False	Unambiguous	IonTrap	CID	MS2	0		100	1306.55102539063	1306.55102539063	1	1.503945	147	Depleted_Plasma_Nor_1.raw
False	None	FourierTransform	HCD	MS2	0		200	1306.55102539063	2612.09477415125	2	1.51871666666667	148	Depleted_Plasma_Nor_1.raw
False	None	FourierTransform	HCD	MS2	0		200	1306.55102539063	3917.63852291188	3	1.51871666666667	148	Depleted_Plasma_Nor_1.raw
False	None	IonTrap	CID	MS2	0		100	1445.49353027344	1445.49353027344	1	1.52409833333333	149	Depleted_Plasma_Nor_1.raw
False	None	FourierTransform	HCD	MS2	0		200	1445.49353027344	2889.97978391688	2	1.53872833333333	150	Depleted_Plasma_Nor_1.raw
False	None	FourierTransform	HCD	MS2	0		200	1445.49353027344	4334.46603756031	3	1.53872833333333	150	Depleted_Plasma_Nor_1.raw
False	Ambiguous	IonTrap	CID	MS2	0		100	1440.89013671875	1440.89013671875	1	1.54409833333333	151	Depleted_Plasma_Nor_1.raw
False	None	FourierTransform	HCD	MS2	0		200	1440.89013671875	2880.7729968075	2	1.55876833333333	152	Depleted_Plasma_Nor_1.raw
False	None	FourierTransform	HCD	MS2	0		200	1440.89013671875	4320.65585689625	3	1.55876833333333	152	Depleted_Plasma_Nor_1.raw
False	None	IonTrap	CID	MS2	0	12.01524	100	906.260437011719	906.260437011719	1	1.574075	154	Depleted_Plasma_Nor_1.raw
False	None	FourierTransform	HCD	MS2	0	12.01524	200	906.260437011719	906.260437011719	1	1.590135	155	Depleted_Plasma_Nor_1.raw
False	None	IonTrap	CID	MS2	0	12.01524	100	906.260437011719	906.260437011719	1	1.59564	156	Depleted_Plasma_Nor_1.raw
False	None	FourierTransform	HCD	MS2	0	12.01524	200	906.260437011719	906.260437011719	1	1.61060666666667	157	Depleted_Plasma_Nor_1.raw
False	None	IonTrap	CID	MS2	0	34.07431	100	1202.36450195313	1202.36450195313	1	1.61599666666667	158	Depleted_Plasma_Nor_1.raw
False	None	FourierTransform	HCD	MS2	0	34.07431	200	1202.36450195313	2403.72172727625	2	1.63080833333333	159	Depleted_Plasma_Nor_1.raw
False	None	FourierTransform	HCD	MS2	0	34.07431	200	1202.36450195313	3605.07895259938	3	1.63080833333333	159	Depleted_Plasma_Nor_1.raw
False	Unambiguous	IonTrap	CID	MS2	0		100	942.077575683594	1883.14787473719	2	1.63626166666667	160	Depleted_Plasma_Nor_1.raw
False	Unambiguous	IonTrap	CID	MS2	0		100	942.077575683594	2824.21817379078	3	1.63626166666667	160	Depleted_Plasma_Nor_1.raw
False	None	FourierTransform	HCD	MS2	0		200	942.077575683594	1883.14787473719	2	1.65122333333333	161	Depleted_Plasma_Nor_1.raw
False	Unambiguous	FourierTransform	HCD	MS2	0		200	942.077575683594	2824.21817379078	3	1.65122333333333	161	Depleted_Plasma_Nor_1.raw
False	Unambiguous	IonTrap	CID	MS2	0	0	100	1007.43902587891	3020.30252437672	3	1.656645	162	Depleted_Plasma_Nor_1.raw
False	Unambiguous	IonTrap	CID	MS2	0	0	100	1007.43902587891	2013.87077512781	2	1.656645	162	Depleted_Plasma_Nor_1.raw
False	None	FourierTransform	HCD	MS2	0	0	200	1007.43902587891	2013.87077512781	2	1.67158833333333	163	Depleted_Plasma_Nor_1.raw
False	Unambiguous	FourierTransform	HCD	MS2	0	0	200	1007.43902587891	3020.30252437672	3	1.67158833333333	163	Depleted_Plasma_Nor_1.raw
False	None	IonTrap	CID	MS2	0	42.45639	100	921.315734863281	921.315734863281	1	1.68558666666667	165	Depleted_Plasma_Nor_1.raw
False	None	FourierTransform	HCD	MS2	0	42.45639	200	921.315734863281	921.315734863281	1	1.70163666666667	166	Depleted_Plasma_Nor_1.raw
False	None	IonTrap	CID	MS2	0	74.84125	100	995.333312988281	1989.65934934656	2	1.70711833333333	167	Depleted_Plasma_Nor_1.raw
False	None	IonTrap	CID	MS2	0	74.84125	100	995.333312988281	2983.98538570484	3	1.70711833333333	167	Depleted_Plasma_Nor_1.raw
False	None	FourierTransform	HCD	MS2	0	74.84125	200	995.333312988281	1989.65934934656	2	1.72202166666667	168	Depleted_Plasma_Nor_1.raw
False	None	FourierTransform	HCD	MS2	0	74.84125	200	995.333312988281	2983.98538570484	3	1.72202166666667	168	Depleted_Plasma_Nor_1.raw
False	Unambiguous	IonTrap	CID	MS2	0	75.34792	100	1077.48388671875	1077.48388671875	1	1.72745	169	Depleted_Plasma_Nor_1.raw
False	None	FourierTransform	HCD	MS2	0	75.34792	200	1077.48388671875	3230.43710689625	3	1.74246333333333	170	Depleted_Plasma_Nor_1.raw
False	None	FourierTransform	HCD	MS2	0	75.34792	200	1077.48388671875	2153.9604968075	2	1.74246333333333	170	Depleted_Plasma_Nor_1.raw
False	Ambiguous	IonTrap	CID	MS2	0	0	100	1223.71997070313	1223.71997070313	1	1.74786333333333	171	Depleted_Plasma_Nor_1.raw
False	None	FourierTransform	HCD	MS2	0	0	200	1223.71997070313	2446.43266477625	2	1.76261166666667	172	Depleted_Plasma_Nor_1.raw
False	None	FourierTransform	HCD	MS2	0	0	200	1223.71997070313	3669.14535884938	3	1.76261166666667	172	Depleted_Plasma_Nor_1.raw
False	None	IonTrap	CID	MS2	0		100	1013.64013671875	2026.2729968075	2	1.76803333333333	173	Depleted_Plasma_Nor_1.raw
False	None	IonTrap	CID	MS2	0		100	1013.64013671875	3038.90585689625	3	1.76803333333333	173	Depleted_Plasma_Nor_1.raw
False	None	FourierTransform	HCD	MS2	0		200	1013.64013671875	2026.2729968075	2	1.78298666666667	174	Depleted_Plasma_Nor_1.raw
False	None	FourierTransform	HCD	MS2	0		200	1013.64013671875	3038.90585689625	3	1.78298666666667	174	Depleted_Plasma_Nor_1.raw
False	None	IonTrap	CID	MS2	0	49.51516	100	1199.11376953125	1199.11376953125	1	1.798155	176	Depleted_Plasma_Nor_1.raw
False	None	FourierTransform	HCD	MS2	0	49.51516	200	1199.11376953125	2397.2202624325	2	1.81396666666667	177	Depleted_Plasma_Nor_1.raw
False	None	FourierTransform	HCD	MS2	0	49.51516	200	1199.11376953125	3595.32675533375	3	1.81396666666667	177	Depleted_Plasma_Nor_1.raw
False	None	IonTrap	CID	MS2	0	51.14574	100	1287.47961425781	1287.47961425781	1	1.81941333333333	178	Depleted_Plasma_Nor_1.raw
False	None	FourierTransform	HCD	MS2	0	51.14574	200	1287.47961425781	2573.95195188563	2	1.83413166666667	179	Depleted_Plasma_Nor_1.raw
False	None	FourierTransform	HCD	MS2	0	51.14574	200	1287.47961425781	3860.42428951344	3	1.83413166666667	179	Depleted_Plasma_Nor_1.raw
False	None	IonTrap	CID	MS2	0		100	1063.06896972656	1063.06896972656	1	1.83955333333333	180	Depleted_Plasma_Nor_1.raw
False	Ambiguous	FourierTransform	HCD	MS2	0		200	1063.06896972656	2125.13066282313	2	1.85447	181	Depleted_Plasma_Nor_1.raw
False	None	FourierTransform	HCD	MS2	0		200	1063.06896972656	3187.19235591969	3	1.85447	181	Depleted_Plasma_Nor_1.raw
False	None	IonTrap	CID	MS2	0		100	1094.01916503906	1094.01916503906	1	1.85989833333333	182	Depleted_Plasma_Nor_1.raw
False	None	FourierTransform	HCD	MS2	0		200	1094.01916503906	1094.01916503906	1	1.87474666666667	183	Depleted_Plasma_Nor_1.raw
False	None	IonTrap	CID	MS2	0		100	1259.99523925781	1259.99523925781	1	1.88015333333333	184	Depleted_Plasma_Nor_1.raw
False	None	FourierTransform	HCD	MS2	0		200	1259.99523925781	1259.99523925781	1	1.89493166666667	185	Depleted_Plasma_Nor_1.raw
False	Ambiguous	IonTrap	CID	MS2	0	51.77554	100	1245.50476074219	1245.50476074219	1	1.90911	187	Depleted_Plasma_Nor_1.raw
False	None	FourierTransform	HCD	MS2	0	51.77554	200	1245.50476074219	3734.49972896656	3	1.92496666666667	188	Depleted_Plasma_Nor_1.raw
False	None	FourierTransform	HCD	MS2	0	51.77554	200	1245.50476074219	2490.00224485438	2	1.92496666666667	188	Depleted_Plasma_Nor_1.raw
False	None	IonTrap	CID	MS2	0		100	1386.41259765625	1386.41259765625	1	1.93040333333333	189	Depleted_Plasma_Nor_1.raw
False	None	FourierTransform	HCD	MS2	0		200	1386.41259765625	2771.8179186825	2	1.945095	190	Depleted_Plasma_Nor_1.raw
False	None	FourierTransform	HCD	MS2	0		200	1386.41259765625	4157.22323970875	3	1.945095	190	Depleted_Plasma_Nor_1.raw
False	Ambiguous	IonTrap	CID	MS2	0	73.17844	100	1159.59777832031	1159.59777832031	1	1.95049833333333	191	Depleted_Plasma_Nor_1.raw
False	None	FourierTransform	HCD	MS2	0	73.17844	200	1159.59777832031	2318.18828001063	2	1.965355	192	Depleted_Plasma_Nor_1.raw
False	Ambiguous	FourierTransform	HCD	MS2	0	73.17844	200	1159.59777832031	3476.77878170094	3	1.965355	192	Depleted_Plasma_Nor_1.raw
False	Unambiguous	IonTrap	CID	MS2	0	83.73473	100	1156.58605957031	1156.58605957031	1	1.97075833333333	193	Depleted_Plasma_Nor_1.raw
False	Ambiguous	FourierTransform	HCD	MS2	0	83.73473	200	1156.58605957031	2312.16484251063	2	1.98559	194	Depleted_Plasma_Nor_1.raw
False	Unambiguous	FourierTransform	HCD	MS2	0	83.73473	200	1156.58605957031	3467.74362545094	3	1.98559	194	Depleted_Plasma_Nor_1.raw
False	None	IonTrap	CID	MS2	0		100	1348.47729492188	1348.47729492188	1	1.99098	195	Depleted_Plasma_Nor_1.raw
False	None	FourierTransform	HCD	MS2	0		200	1348.47729492188	4043.41733150563	3	2.00571	196	Depleted_Plasma_Nor_1.raw
False	None	FourierTransform	HCD	MS2	0		200	1348.47729492188	2695.94731321375	2	2.00571	196	Depleted_Plasma_Nor_1.raw
False	None	IonTrap	CID	MS2	0	33.5111	100	903.287719726563	1805.56816282313	2	2.02089833333333	198	Depleted_Plasma_Nor_1.raw
False	None	IonTrap	CID	MS2	0	33.5111	100	903.287719726563	2707.84860591969	3	2.02089833333333	198	Depleted_Plasma_Nor_1.raw
False	None	FourierTransform	HCD	MS2	0	33.5111	200	903.287719726563	1805.56816282313	2	2.03696666666667	199	Depleted_Plasma_Nor_1.raw
False	None	FourierTransform	HCD	MS2	0	33.5111	200	903.287719726563	2707.84860591969	3	2.03696666666667	199	Depleted_Plasma_Nor_1.raw
False	Unambiguous	IonTrap	CID	MS2	0		100	1139.41137695313	1139.41137695313	1	2.04244333333333	200	Depleted_Plasma_Nor_1.raw
False	None	FourierTransform	HCD	MS2	0		200	1139.41137695313	2277.81547727625	2	2.05729333333333	201	Depleted_Plasma_Nor_1.raw
False	None	FourierTransform	HCD	MS2	0		200	1139.41137695313	3416.21957759938	3	2.05729333333333	201	Depleted_Plasma_Nor_1.raw
False	None	IonTrap	CID	MS2	0		100	1472.29870605469	1472.29870605469	1	2.06266666666667	202	Depleted_Plasma_Nor_1.raw
False	None	FourierTransform	HCD	MS2	0		200	1472.29870605469	4414.88156490406	3	2.07743333333333	203	Depleted_Plasma_Nor_1.raw
False	None	FourierTransform	HCD	MS2	0		200	1472.29870605469	2943.59013547938	2	2.07743333333333	203	Depleted_Plasma_Nor_1.raw
False	Ambiguous	IonTrap	CID	MS2	0	35.319	100	1183.49060058594	1183.49060058594	1	2.08283666666667	204	Depleted_Plasma_Nor_1.raw
False	None	FourierTransform	HCD	MS2	0	35.319	200	1183.49060058594	2365.97392454188	2	2.09764166666667	205	Depleted_Plasma_Nor_1.raw
False	None	FourierTransform	HCD	MS2	0	35.319	200	1183.49060058594	3548.45724849781	3	2.09764166666667	205	Depleted_Plasma_Nor_1.raw
False	None	IonTrap	CID	MS2	0		100	1321.97399902344	2642.94072141688	2	2.10303166666667	206	Depleted_Plasma_Nor_1.raw
False	Unambiguous	IonTrap	CID	MS2	0		100	1321.97399902344	3963.90744381031	3	2.10303166666667	206	Depleted_Plasma_Nor_1.raw
False	None	FourierTransform	HCD	MS2	0		200	1321.97399902344	2642.94072141688	2	2.11777833333333	207	Depleted_Plasma_Nor_1.raw
False	None	FourierTransform	HCD	MS2	0		200	1321.97399902344	3963.90744381031	3	2.11777833333333	207	Depleted_Plasma_Nor_1.raw
False	None	IonTrap	CID	MS2	0	91.74029	100	831.269104003906	831.269104003906	1	2.13197833333333	209	Depleted_Plasma_Nor_1.raw
False	None	FourierTransform	HCD	MS2	0	91.74029	200	831.269104003906	1661.53093137781	2	2.148135	210	Depleted_Plasma_Nor_1.raw
False	None	FourierTransform	HCD	MS2	0	91.74029	200	831.269104003906	2491.79275875172	3	2.148135	210	Depleted_Plasma_Nor_1.raw
False	Unambiguous	IonTrap	CID	MS2	0	51.48483	100	1268.55712890625	1268.55712890625	1	2.15357333333333	211	Depleted_Plasma_Nor_1.raw
False	None	FourierTransform	HCD	MS2	0	51.48483	200	1268.55712890625	2536.1069811825	2	2.16832833333333	212	Depleted_Plasma_Nor_1.raw
False	None	FourierTransform	HCD	MS2	0	51.48483	200	1268.55712890625	3803.65683345875	3	2.16832833333333	212	Depleted_Plasma_Nor_1.raw
False	Ambiguous	IonTrap	CID	MS2	0	79.77471	100	1104.51916503906	1104.51916503906	1	2.17374166666667	213	Depleted_Plasma_Nor_1.raw
False	Ambiguous	FourierTransform	HCD	MS2	0	79.77471	200	1104.51916503906	2208.03105344813	2	2.18864	214	Depleted_Plasma_Nor_1.raw
False	Ambiguous	FourierTransform	HCD	MS2	0	79.77471	200	1104.51916503906	3311.54294185719	3	2.18864	214	Depleted_Plasma_Nor_1.raw
False	Unambiguous	IonTrap	CID	MS2	0		100	1186.48693847656	1186.48693847656	1	2.19404333333333	215	Depleted_Plasma_Nor_1.raw
False	None	FourierTransform	HCD	MS2	0		200	1186.48693847656	2371.96660032313	2	2.20884166666667	216	Depleted_Plasma_Nor_1.raw
False	None	FourierTransform	HCD	MS2	0		200	1186.48693847656	3557.44626216969	3	2.20884166666667	216	Depleted_Plasma_Nor_1.raw
False	None	IonTrap	CID	MS2	0	80.37701	100	829.269775390625	1657.53227415125	2	2.21440666666667	217	Depleted_Plasma_Nor_1.raw
False	None	IonTrap	CID	MS2	0	80.37701	100	829.269775390625	2485.79477291188	3	2.21440666666667	217	Depleted_Plasma_Nor_1.raw
False	None	FourierTransform	HCD	MS2	0	80.37701	200	829.269775390625	2485.79477291188	3	2.2295	218	Depleted_Plasma_Nor_1.raw
False	None	FourierTransform	HCD	MS2	0	80.37701	200	829.269775390625	1657.53227415125	2	2.2295	218	Depleted_Plasma_Nor_1.raw
False	None	IonTrap	CID	MS2	0	70.03058	100	891.233032226563	891.233032226563	1	2.24482666666667	220	Depleted_Plasma_Nor_1.raw
False	None	FourierTransform	HCD	MS2	0	70.03058	200	891.233032226563	891.233032226563	1	2.25983166666667	221	Depleted_Plasma_Nor_1.raw
False	Unambiguous	IonTrap	CID	MS2	0	83.68485	100	1276.99169921875	2552.9761218075	2	2.26528	222	Depleted_Plasma_Nor_1.raw
False	None	FourierTransform	HCD	MS2	0	83.68485	200	1276.99169921875	2552.9761218075	2	2.28	223	Depleted_Plasma_Nor_1.raw
False	None	IonTrap	CID	MS2	0	75.99634	100	1146.36474609375	1146.36474609375	1	2.28540166666667	224	Depleted_Plasma_Nor_1.raw
False	None	FourierTransform	HCD	MS2	0	75.99634	200	1146.36474609375	2291.7222155575	2	2.300255	225	Depleted_Plasma_Nor_1.raw
False	None	FourierTransform	HCD	MS2	0	75.99634	200	1146.36474609375	3437.07968502125	3	2.300255	225	Depleted_Plasma_Nor_1.raw
False	Unambiguous	IonTrap	CID	MS2	0		100	1193.52978515625	1193.52978515625	1	2.305655	226	Depleted_Plasma_Nor_1.raw
False	None	FourierTransform	HCD	MS2	0		200	1193.52978515625	3578.57480220875	3	2.32042166666667	227	Depleted_Plasma_Nor_1.raw
False	None	FourierTransform	HCD	MS2	0		200	1193.52978515625	2386.0522936825	2	2.32042166666667	227	Depleted_Plasma_Nor_1.raw
False	Unambiguous	IonTrap	CID	MS2	0	0	100	1054.56970214844	1054.56970214844	1	2.32584333333333	228	Depleted_Plasma_Nor_1.raw
False	Ambiguous	FourierTransform	HCD	MS2	0	0	200	1054.56970214844	2108.13212766688	2	2.340755	229	Depleted_Plasma_Nor_1.raw
False	Ambiguous	FourierTransform	HCD	MS2	0	0	200	1054.56970214844	3161.69455318531	3	2.340755	229	Depleted_Plasma_Nor_1.raw
False	None	IonTrap	CID	MS2	0	8.71684	100	920.314514160156	920.314514160156	1	2.35492	231	Depleted_Plasma_Nor_1.raw
False	None	FourierTransform	HCD	MS2	0	8.71684	200	920.314514160156	920.314514160156	1	2.37096833333333	232	Depleted_Plasma_Nor_1.raw
False	None	IonTrap	CID	MS2	0	37.78758	100	907.261840820313	907.261840820313	1	2.37647333333333	233	Depleted_Plasma_Nor_1.raw
False	None	FourierTransform	HCD	MS2	0	37.78758	200	907.261840820313	907.261840820313	1	2.39145	234	Depleted_Plasma_Nor_1.raw
False	Ambiguous	IonTrap	CID	MS2	0	0	100	1032.57263183594	1032.57263183594	1	2.39687333333333	235	Depleted_Plasma_Nor_1.raw
False	None	FourierTransform	HCD	MS2	0	0	200	1032.57263183594	2064.13798704188	2	2.41192	236	Depleted_Plasma_Nor_1.raw
False	Ambiguous	FourierTransform	HCD	MS2	0	0	200	1032.57263183594	3095.70334224781	3	2.41192	236	Depleted_Plasma_Nor_1.raw
False	None	IonTrap	CID	MS2	0	10.63391	100	921.315307617188	921.315307617188	1	2.41737333333333	237	Depleted_Plasma_Nor_1.raw
False	None	FourierTransform	HCD	MS2	0	10.63391	200	921.315307617188	921.315307617188	1	2.432345	238	Depleted_Plasma_Nor_1.raw
False	None	IonTrap	CID	MS2	0	70.10169	100	818.215026855469	818.215026855469	1	2.43782333333333	239	Depleted_Plasma_Nor_1.raw
False	None	FourierTransform	HCD	MS2	0	70.10169	200	818.215026855469	818.215026855469	1	2.452915	240	Depleted_Plasma_Nor_1.raw
False	None	IonTrap	CID	MS2	0		100	1234.94226074219	1234.94226074219	1	2.46704166666667	242	Depleted_Plasma_Nor_1.raw
False	None	FourierTransform	HCD	MS2	0		200	1234.94226074219	2468.87724485438	2	2.48296666666667	243	Depleted_Plasma_Nor_1.raw
False	None	FourierTransform	HCD	MS2	0		200	1234.94226074219	3702.81222896656	3	2.48296666666667	243	Depleted_Plasma_Nor_1.raw
False	None	IonTrap	CID	MS2	0		100	1266.42309570313	1266.42309570313	1	2.488425	244	Depleted_Plasma_Nor_1.raw
False	None	FourierTransform	HCD	MS2	0		200	1266.42309570313	2531.83891477625	2	2.50316	245	Depleted_Plasma_Nor_1.raw
False	None	FourierTransform	HCD	MS2	0		200	1266.42309570313	3797.25473384938	3	2.50316	245	Depleted_Plasma_Nor_1.raw
False	Unambiguous	IonTrap	CID	MS2	0		100	1057.63012695313	3170.87582759938	3	2.50858	246	Depleted_Plasma_Nor_1.raw
False	Unambiguous	IonTrap	CID	MS2	0		100	1057.63012695313	2114.25297727625	2	2.50858	246	Depleted_Plasma_Nor_1.raw
False	Unambiguous	FourierTransform	HCD	MS2	0		200	1057.63012695313	2114.25297727625	2	2.52349666666667	247	Depleted_Plasma_Nor_1.raw
False	None	FourierTransform	HCD	MS2	0		200	1057.63012695313	3170.87582759938	3	2.52349666666667	247	Depleted_Plasma_Nor_1.raw
False	Ambiguous	IonTrap	CID	MS2	0		100	1195.56359863281	1195.56359863281	1	2.528895	248	Depleted_Plasma_Nor_1.raw
False	Ambiguous	FourierTransform	HCD	MS2	0		200	1195.56359863281	2390.11992063563	2	2.543685	249	Depleted_Plasma_Nor_1.raw
False	Ambiguous	FourierTransform	HCD	MS2	0		200	1195.56359863281	3584.67624263844	3	2.543685	249	Depleted_Plasma_Nor_1.raw
False	Ambiguous	IonTrap	CID	MS2	0	43.33192	100	1021.58728027344	2042.16728391688	2	2.54910833333333	250	Depleted_Plasma_Nor_1.raw
False	Unambiguous	IonTrap	CID	MS2	0	43.33192	100	1021.58728027344	3062.74728756031	3	2.54910833333333	250	Depleted_Plasma_Nor_1.raw
False	None	FourierTransform	HCD	MS2	0	43.33192	200	1021.58728027344	3062.74728756031	3	2.56404	251	Depleted_Plasma_Nor_1.raw
False	None	FourierTransform	HCD	MS2	0	43.33192	200	1021.58728027344	2042.16728391688	2	2.56404	251	Depleted_Plasma_Nor_1.raw
False	None	IonTrap	CID	MS2	0	38.65146	100	1260.37622070313	2519.74516477625	2	2.57927333333333	253	Depleted_Plasma_Nor_1.raw
False	None	FourierTransform	HCD	MS2	0	38.65146	200	1260.37622070313	2519.74516477625	2	2.59403166666667	254	Depleted_Plasma_Nor_1.raw
False	None	IonTrap	CID	MS2	0	0	100	1457.22314453125	1457.22314453125	1	2.59946333333333	255	Depleted_Plasma_Nor_1.raw
False	None	FourierTransform	HCD	MS2	0	0	200	1457.22314453125	2913.4390124325	2	2.614075	256	Depleted_Plasma_Nor_1.raw
False	None	FourierTransform	HCD	MS2	0	0	200	1457.22314453125	4369.65488033375	3	2.614075	256	Depleted_Plasma_Nor_1.raw
False	None	IonTrap	CID	MS2	0		100	1497.40979003906	2993.81230344813	2	2.61945	257	Depleted_Plasma_Nor_1.raw
False	Unambiguous	IonTrap	CID	MS2	0		100	1497.40979003906	4490.21481685719	3	2.61945	257	Depleted_Plasma_Nor_1.raw
False	None	FourierTransform	HCD	MS2	0		200	1497.40979003906	2993.81230344813	2	2.63407833333333	258	Depleted_Plasma_Nor_1.raw
False	None	FourierTransform	HCD	MS2	0		200	1497.40979003906	4490.21481685719	3	2.63407833333333	258	Depleted_Plasma_Nor_1.raw
False	Unambiguous	IonTrap	CID	MS2	0		100	1116.47302246094	1116.47302246094	1	2.63950666666667	259	Depleted_Plasma_Nor_1.raw
False	None	FourierTransform	HCD	MS2	0		200	1116.47302246094	2231.93876829188	2	2.65434166666667	260	Depleted_Plasma_Nor_1.raw
False	None	FourierTransform	HCD	MS2	0		200	1116.47302246094	3347.40451412281	3	2.65434166666667	260	Depleted_Plasma_Nor_1.raw
False	None	IonTrap	CID	MS2	0		100	1663.3212890625	4987.9493139275	3	2.65970166666667	261	Depleted_Plasma_Nor_1.raw
False	Unambiguous	IonTrap	CID	MS2	0		100	1663.3212890625	3325.635301495	2	2.65970166666667	261	Depleted_Plasma_Nor_1.raw
False	None	FourierTransform	HCD	MS2	0		200	1663.3212890625	3325.635301495	2	2.674235	262	Depleted_Plasma_Nor_1.raw
False	None	FourierTransform	HCD	MS2	0		200	1663.3212890625	4987.9493139275	3	2.674235	262	Depleted_Plasma_Nor_1.raw
False	None	IonTrap	CID	MS2	0	65.09073	100	1128.09875488281	1128.09875488281	1	2.688595	264	Depleted_Plasma_Nor_1.raw
False	Unambiguous	FourierTransform	HCD	MS2	0	65.09073	200	1128.09875488281	2255.19023313563	2	2.70446666666667	265	Depleted_Plasma_Nor_1.raw
False	None	FourierTransform	HCD	MS2	0	65.09073	200	1128.09875488281	3382.28171138844	3	2.70446666666667	265	Depleted_Plasma_Nor_1.raw
False	Unambiguous	IonTrap	CID	MS2	0		100	1211.57897949219	1211.57897949219	1	2.70992	266	Depleted_Plasma_Nor_1.raw
False	Ambiguous	FourierTransform	HCD	MS2	0		200	1211.57897949219	2422.15068235438	2	2.72467833333333	267	Depleted_Plasma_Nor_1.raw
False	Ambiguous	FourierTransform	HCD	MS2	0		200	1211.57897949219	3632.72238521656	3	2.72467833333333	267	Depleted_Plasma_Nor_1.raw
False	Unambiguous	IonTrap	CID	MS2	0	0	100	1159.55627441406	1159.55627441406	1	2.73008	268	Depleted_Plasma_Nor_1.raw
False	None	FourierTransform	HCD	MS2	0	0	200	1159.55627441406	2318.10527219813	2	2.74493333333333	269	Depleted_Plasma_Nor_1.raw
False	Ambiguous	FourierTransform	HCD	MS2	0	0	200	1159.55627441406	3476.65426998219	3	2.74493333333333	269	Depleted_Plasma_Nor_1.raw
False	None	IonTrap	CID	MS2	0	77.28275	100	1218.91394042969	1218.91394042969	1	2.750435	270	Depleted_Plasma_Nor_1.raw
False	None	FourierTransform	HCD	MS2	0	77.28275	200	1218.91394042969	2436.82060422938	2	2.76519166666667	271	Depleted_Plasma_Nor_1.raw
False	Unambiguous	FourierTransform	HCD	MS2	0	77.28275	200	1218.91394042969	3654.72726802906	3	2.76519166666667	271	Depleted_Plasma_Nor_1.raw
False	Ambiguous	IonTrap	CID	MS2	0	73.99384	100	1118.71313476563	1118.71313476563	1	2.770605	272	Depleted_Plasma_Nor_1.raw
False	None	FourierTransform	HCD	MS2	0	73.99384	200	1118.71313476563	2236.41899290125	2	2.78548666666667	273	Depleted_Plasma_Nor_1.raw
False	None	FourierTransform	HCD	MS2	0	73.99384	200	1118.71313476563	3354.12485103688	3	2.78548666666667	273	Depleted_Plasma_Nor_1.raw
False	None	IonTrap	CID	MS2	0	83.08594	100	1097.0439453125	1097.0439453125	1	2.800675	275	Depleted_Plasma_Nor_1.raw
False	None	FourierTransform	HCD	MS2	0	83.08594	200	1097.0439453125	2193.080613995	2	2.81663333333333	276	Depleted_Plasma_Nor_1.raw
False	None	FourierTransform	HCD	MS2	0	83.08594	200	1097.0439453125	3289.1172826775	3	2.81663333333333	276	Depleted_Plasma_Nor_1.raw
False	None	IonTrap	CID	MS2	0	0	100	1269.43200683594	1269.43200683594	1	2.82208	277	Depleted_Plasma_Nor_1.raw
False	None	FourierTransform	HCD	MS2	0	0	200	1269.43200683594	3806.28146724781	3	2.83681166666667	278	Depleted_Plasma_Nor_1.raw
False	None	FourierTransform	HCD	MS2	0	0	200	1269.43200683594	2537.85673704188	2	2.83681166666667	278	Depleted_Plasma_Nor_1.raw
False	None	IonTrap	CID	MS2	0	61.24035	100	1349.49633789063	1349.49633789063	1	2.84221166666667	279	Depleted_Plasma_Nor_1.raw
False	None	IonTrap	CID	MS2	0	62.40843	100	1172.08752441406	1172.08752441406	1	2.86236	281	Depleted_Plasma_Nor_1.raw
False	Ambiguous	FourierTransform	HCD	MS2	0	62.40843	200	1172.08752441406	2343.16777219813	2	2.87715	282	Depleted_Plasma_Nor_1.raw
False	None	FourierTransform	HCD	MS2	0	62.40843	200	1172.08752441406	3514.24801998219	3	2.87715	282	Depleted_Plasma_Nor_1.raw
False	None	IonTrap	CID	MS2	0	63.08836	100	1232.17309570313	1232.17309570313	1	2.88254	283	Depleted_Plasma_Nor_1.raw
False	None	IonTrap	CID	MS2	0	49.62325	100	995.332885742188	995.332885742188	1	2.91261833333333	286	Depleted_Plasma_Nor_1.raw
False	None	FourierTransform	HCD	MS2	0	49.62325	200	995.332885742188	995.332885742188	1	2.92880166666667	287	Depleted_Plasma_Nor_1.raw
False	None	IonTrap	CID	MS2	0		100	1248.34521484375	1248.34521484375	1	2.93423833333333	288	Depleted_Plasma_Nor_1.raw
False	Unambiguous	FourierTransform	HCD	MS2	0		200	1248.34521484375	3743.02109127125	3	2.94897666666667	289	Depleted_Plasma_Nor_1.raw
False	None	FourierTransform	HCD	MS2	0		200	1248.34521484375	2495.6831530575	2	2.94897666666667	289	Depleted_Plasma_Nor_1.raw
False	None	IonTrap	CID	MS2	0	0	100	903.287170410156	903.287170410156	1	2.95442166666667	290	Depleted_Plasma_Nor_1.raw
False	None	FourierTransform	HCD	MS2	0	0	200	903.287170410156	903.287170410156	1	2.969485	291	Depleted_Plasma_Nor_1.raw
False	Unambiguous	IonTrap	CID	MS2	0	66.605	100	1065.57177734375	1065.57177734375	1	2.97490666666667	292	Depleted_Plasma_Nor_1.raw
False	None	FourierTransform	HCD	MS2	0	66.605	200	1065.57177734375	2130.1362780575	2	2.98977333333333	293	Depleted_Plasma_Nor_1.raw
False	None	FourierTransform	HCD	MS2	0	66.605	200	1065.57177734375	3194.70077877125	3	2.98977333333333	293	Depleted_Plasma_Nor_1.raw
False	Unambiguous	IonTrap	CID	MS2	0		100	1109.43884277344	1109.43884277344	1	2.99519	294	Depleted_Plasma_Nor_1.raw
False	None	FourierTransform	HCD	MS2	0		200	1109.43884277344	2217.87040891688	2	3.01009833333333	295	Depleted_Plasma_Nor_1.raw
False	None	FourierTransform	HCD	MS2	0		200	1109.43884277344	3326.30197506031	3	3.01009833333333	295	Depleted_Plasma_Nor_1.raw
False	Unambiguous	IonTrap	CID	MS2	0	68.25035	100	1037.57434082031	1037.57434082031	1	3.02379333333333	297	Depleted_Plasma_Nor_1.raw
False	None	FourierTransform	HCD	MS2	0	68.25035	200	1037.57434082031	3110.70846920094	3	3.039805	298	Depleted_Plasma_Nor_1.raw
False	Unambiguous	FourierTransform	HCD	MS2	0	68.25035	200	1037.57434082031	2074.14140501063	2	3.039805	298	Depleted_Plasma_Nor_1.raw
False	None	IonTrap	CID	MS2	0		100	1375.37927246094	1375.37927246094	1	3.04525666666667	299	Depleted_Plasma_Nor_1.raw
False	None	FourierTransform	HCD	MS2	0		200	1375.37927246094	2749.75126829188	2	3.05992833333333	300	Depleted_Plasma_Nor_1.raw
False	None	FourierTransform	HCD	MS2	0		200	1375.37927246094	4124.12326412281	3	3.05992833333333	300	Depleted_Plasma_Nor_1.raw
False	None	IonTrap	CID	MS2	0		100	1274.95922851563	1274.95922851563	1	3.06532166666667	301	Depleted_Plasma_Nor_1.raw
False	None	FourierTransform	HCD	MS2	0		200	1274.95922851563	1274.95922851563	1	3.08011666666667	302	Depleted_Plasma_Nor_1.raw
False	None	IonTrap	CID	MS2	0	87.57867	100	890.236389160156	1779.46550169031	2	3.08556	303	Depleted_Plasma_Nor_1.raw
False	None	IonTrap	CID	MS2	0	87.57867	100	890.236389160156	2668.69461422047	3	3.08556	303	Depleted_Plasma_Nor_1.raw
False	None	FourierTransform	HCD	MS2	0	87.57867	200	890.236389160156	2668.69461422047	3	3.100645	304	Depleted_Plasma_Nor_1.raw
False	None	FourierTransform	HCD	MS2	0	87.57867	200	890.236389160156	1779.46550169031	2	3.100645	304	Depleted_Plasma_Nor_1.raw
False	None	IonTrap	CID	MS2	0		100	1256.45043945313	1256.45043945313	1	3.10604	305	Depleted_Plasma_Nor_1.raw
False	None	FourierTransform	HCD	MS2	0		200	1256.45043945313	3767.33676509938	3	3.12083833333333	306	Depleted_Plasma_Nor_1.raw
False	None	FourierTransform	HCD	MS2	0		200	1256.45043945313	2511.89360227625	2	3.12083833333333	306	Depleted_Plasma_Nor_1.raw
False	None	IonTrap	CID	MS2	0	58.89885	100	908.260681152344	908.260681152344	1	3.13603666666667	308	Depleted_Plasma_Nor_1.raw
False	None	FourierTransform	HCD	MS2	0	58.89885	200	908.260681152344	908.260681152344	1	3.15213333333333	309	Depleted_Plasma_Nor_1.raw
False	None	IonTrap	CID	MS2	0	0	100	920.314575195313	920.314575195313	1	3.15762666666667	310	Depleted_Plasma_Nor_1.raw
False	None	FourierTransform	HCD	MS2	0	0	200	920.314575195313	920.314575195313	1	3.17259333333333	311	Depleted_Plasma_Nor_1.raw
False	None	IonTrap	CID	MS2	0	0	100	980.280639648438	1959.55400266688	2	3.17802666666667	312	Depleted_Plasma_Nor_1.raw
False	Unambiguous	IonTrap	CID	MS2	0	0	100	980.280639648438	2938.82736568531	3	3.17802666666667	312	Depleted_Plasma_Nor_1.raw
False	None	FourierTransform	HCD	MS2	0	0	200	980.280639648438	1959.55400266688	2	3.19304	313	Depleted_Plasma_Nor_1.raw
False	None	FourierTransform	HCD	MS2	0	0	200	980.280639648438	2938.82736568531	3	3.19304	313	Depleted_Plasma_Nor_1.raw
False	None	IonTrap	CID	MS2	0	22.72951	100	829.267944335938	829.267944335938	1	3.19851666666667	314	Depleted_Plasma_Nor_1.raw
False	None	FourierTransform	HCD	MS2	0	22.72951	200	829.267944335938	829.267944335938	1	3.213565	315	Depleted_Plasma_Nor_1.raw
False	Unambiguous	IonTrap	CID	MS2	0	0	100	1351.89404296875	1351.89404296875	1	3.218965	316	Depleted_Plasma_Nor_1.raw
False	None	FourierTransform	HCD	MS2	0	0	200	1351.89404296875	2702.7808093075	2	3.23369833333333	317	Depleted_Plasma_Nor_1.raw
False	None	FourierTransform	HCD	MS2	0	0	200	1351.89404296875	4053.66757564625	3	3.23369833333333	317	Depleted_Plasma_Nor_1.raw
False	Unambiguous	IonTrap	CID	MS2	0	79.18598	100	1240.47253417969	1240.47253417969	1	3.24882833333333	319	Depleted_Plasma_Nor_1.raw
False	None	FourierTransform	HCD	MS2	0	79.18598	200	1240.47253417969	2479.93779172938	2	3.264635	320	Depleted_Plasma_Nor_1.raw
False	None	FourierTransform	HCD	MS2	0	79.18598	200	1240.47253417969	3719.40304927906	3	3.264635	320	Depleted_Plasma_Nor_1.raw
False	Unambiguous	IonTrap	CID	MS2	0	74.09813	100	1197.5009765625	1197.5009765625	1	3.27018166666667	321	Depleted_Plasma_Nor_1.raw
False	None	FourierTransform	HCD	MS2	0	74.09813	200	1197.5009765625	2393.994676495	2	3.28495166666667	322	Depleted_Plasma_Nor_1.raw
False	None	FourierTransform	HCD	MS2	0	74.09813	200	1197.5009765625	3590.4883764275	3	3.28495166666667	322	Depleted_Plasma_Nor_1.raw
False	Unambiguous	IonTrap	CID	MS2	0		100	1190.54016113281	1190.54016113281	1	3.29034333333333	323	Depleted_Plasma_Nor_1.raw
False	None	FourierTransform	HCD	MS2	0		200	1190.54016113281	3569.60593013844	3	3.30519166666667	324	Depleted_Plasma_Nor_1.raw
False	None	FourierTransform	HCD	MS2	0		200	1190.54016113281	2380.07304563563	2	3.30519166666667	324	Depleted_Plasma_Nor_1.raw
False	Unambiguous	IonTrap	CID	MS2	0		100	1263.57946777344	1263.57946777344	1	3.310585	325	Depleted_Plasma_Nor_1.raw
False	None	FourierTransform	HCD	MS2	0		200	1263.57946777344	2526.15165891688	2	3.32531666666667	326	Depleted_Plasma_Nor_1.raw
False	None	FourierTransform	HCD	MS2	0		200	1263.57946777344	3788.72385006031	3	3.32531666666667	326	Depleted_Plasma_Nor_1.raw
False	None	IonTrap	CID	MS2	0		100	1184.02416992188	1184.02416992188	1	3.33072	327	Depleted_Plasma_Nor_1.raw
False	None	FourierTransform	HCD	MS2	0		200	1184.02416992188	2367.04106321375	2	3.345585	328	Depleted_Plasma_Nor_1.raw
False	Unambiguous	FourierTransform	HCD	MS2	0		200	1184.02416992188	3550.05795650563	3	3.345585	328	Depleted_Plasma_Nor_1.raw
False	Unambiguous	IonTrap	CID	MS2	0		100	1164.5810546875	2328.154832745	2	3.359685	330	Depleted_Plasma_Nor_1.raw
False	Unambiguous	IonTrap	CID	MS2	0		100	1164.5810546875	3491.7286108025	3	3.359685	330	Depleted_Plasma_Nor_1.raw
False	Unambiguous	IonTrap	CID	MS2	0		100	1645.396484375	4934.174899865	3	3.38104	332	Depleted_Plasma_Nor_1.raw
False	Unambiguous	IonTrap	CID	MS2	0		100	1645.396484375	3289.78569212	2	3.38104	332	Depleted_Plasma_Nor_1.raw
False	Ambiguous	FourierTransform	HCD	MS2	0		200	1645.396484375	3289.78569212	2	3.39553333333333	333	Depleted_Plasma_Nor_1.raw
False	None	FourierTransform	HCD	MS2	0		200	1645.396484375	4934.174899865	3	3.39553333333333	333	Depleted_Plasma_Nor_1.raw
False	None	IonTrap	CID	MS2	0		100	1289.96765136719	1289.96765136719	1	3.400925	334	Depleted_Plasma_Nor_1.raw
False	None	FourierTransform	HCD	MS2	0		200	1289.96765136719	2578.92802610438	2	3.41573166666667	335	Depleted_Plasma_Nor_1.raw
False	Unambiguous	FourierTransform	HCD	MS2	0		200	1289.96765136719	3867.88840084156	3	3.41573166666667	335	Depleted_Plasma_Nor_1.raw
False	None	IonTrap	CID	MS2	0	79.44205	100	910.260375976563	1819.51347532313	2	3.42117833333333	336	Depleted_Plasma_Nor_1.raw
False	None	IonTrap	CID	MS2	0	79.44205	100	910.260375976563	2728.76657466969	3	3.42117833333333	336	Depleted_Plasma_Nor_1.raw
False	None	FourierTransform	HCD	MS2	0	79.44205	200	910.260375976563	2728.76657466969	3	3.436145	337	Depleted_Plasma_Nor_1.raw
False	None	FourierTransform	HCD	MS2	0	79.44205	200	910.260375976563	1819.51347532313	2	3.436145	337	Depleted_Plasma_Nor_1.raw
False	None	IonTrap	CID	MS2	0	31.64714	100	921.315979003906	921.315979003906	1	3.44169666666667	338	Depleted_Plasma_Nor_1.raw
False	None	FourierTransform	HCD	MS2	0	31.64714	200	921.315979003906	921.315979003906	1	3.45674333333333	339	Depleted_Plasma_Nor_1.raw
False	None	IonTrap	CID	MS2	0		100	1277.41247558594	1277.41247558594	1	3.47191833333333	341	Depleted_Plasma_Nor_1.raw
False	None	FourierTransform	HCD	MS2	0		200	1277.41247558594	3830.22287349781	3	3.48669	342	Depleted_Plasma_Nor_1.raw
False	None	FourierTransform	HCD	MS2	0		200	1277.41247558594	2553.81767454188	2	3.48669	342	Depleted_Plasma_Nor_1.raw
False	None	IonTrap	CID	MS2	0	0	100	1405.40563964844	1405.40563964844	1	3.49211666666667	343	Depleted_Plasma_Nor_1.raw
False	None	FourierTransform	HCD	MS2	0	0	200	1405.40563964844	2809.80400266688	2	3.50675333333333	344	Depleted_Plasma_Nor_1.raw
False	Unambiguous	FourierTransform	HCD	MS2	0	0	200	1405.40563964844	4214.20236568531	3	3.50675333333333	344	Depleted_Plasma_Nor_1.raw
False	Unambiguous	IonTrap	CID	MS2	0		100	1134.48449707031	1134.48449707031	1	3.51217	345	Depleted_Plasma_Nor_1.raw
False	None	FourierTransform	HCD	MS2	0		200	1134.48449707031	2267.96171751063	2	3.527075	346	Depleted_Plasma_Nor_1.raw
False	Unambiguous	FourierTransform	HCD	MS2	0		200	1134.48449707031	3401.43893795094	3	3.527075	346	Depleted_Plasma_Nor_1.raw
False	Unambiguous	IonTrap	CID	MS2	0		100	1140.5654296875	1140.5654296875	1	3.532495	347	Depleted_Plasma_Nor_1.raw
False	None	FourierTransform	HCD	MS2	0		200	1140.5654296875	2280.123582745	2	3.54732666666667	348	Depleted_Plasma_Nor_1.raw
False	None	FourierTransform	HCD	MS2	0		200	1140.5654296875	3419.6817358025	3	3.54732666666667	348	Depleted_Plasma_Nor_1.raw
False	Unambiguous	IonTrap	CID	MS2	0		100	1136.513671875	1136.513671875	1	3.55274333333333	349	Depleted_Plasma_Nor_1.raw
False	None	FourierTransform	HCD	MS2	0		200	1136.513671875	2272.02006712	2	3.56763833333333	350	Depleted_Plasma_Nor_1.raw
False	None	FourierTransform	HCD	MS2	0		200	1136.513671875	3407.526462365	3	3.56763833333333	350	Depleted_Plasma_Nor_1.raw
False	None	IonTrap	CID	MS2	0	17.92518	100	815.215759277344	815.215759277344	1	3.58290833333333	352	Depleted_Plasma_Nor_1.raw
False	None	FourierTransform	HCD	MS2	0	17.92518	200	815.215759277344	815.215759277344	1	3.59801	353	Depleted_Plasma_Nor_1.raw
False	None	IonTrap	CID	MS2	0	17.92518	100	815.215759277344	815.215759277344	1	3.60353	354	Depleted_Plasma_Nor_1.raw
False	None	FourierTransform	HCD	MS2	0	17.92518	200	815.215759277344	815.215759277344	1	3.61869	355	Depleted_Plasma_Nor_1.raw
False	Unambiguous	IonTrap	CID	MS2	0		100	1070.46411132813	1070.46411132813	1	3.624125	356	Depleted_Plasma_Nor_1.raw
False	None	FourierTransform	HCD	MS2	0		200	1070.46411132813	2139.92094602625	2	3.639045	357	Depleted_Plasma_Nor_1.raw
False	None	FourierTransform	HCD	MS2	0		200	1070.46411132813	3209.37778072438	3	3.639045	357	Depleted_Plasma_Nor_1.raw
False	None	IonTrap	CID	MS2	0		100	1266.34619140625	1266.34619140625	1	3.64443833333333	358	Depleted_Plasma_Nor_1.raw
False	None	FourierTransform	HCD	MS2	0		200	1266.34619140625	3797.02402095875	3	3.65916833333333	359	Depleted_Plasma_Nor_1.raw
False	None	FourierTransform	HCD	MS2	0		200	1266.34619140625	2531.6851061825	2	3.65916833333333	359	Depleted_Plasma_Nor_1.raw
False	Unambiguous	IonTrap	CID	MS2	0	0	100	1089.47912597656	1089.47912597656	1	3.66461333333333	360	Depleted_Plasma_Nor_1.raw
False	None	IonTrap	CID	MS2	0	56.27129	100	1359.91760253906	1359.91760253906	1	3.69463666666667	363	Depleted_Plasma_Nor_1.raw
False	None	FourierTransform	HCD	MS2	0	56.27129	200	1359.91760253906	2718.82792844813	2	3.70934333333333	364	Depleted_Plasma_Nor_1.raw
False	None	FourierTransform	HCD	MS2	0	56.27129	200	1359.91760253906	4077.73825435719	3	3.70934333333333	364	Depleted_Plasma_Nor_1.raw
False	None	IonTrap	CID	MS2	0		100	1393.39074707031	2785.77421751063	2	3.714775	365	Depleted_Plasma_Nor_1.raw
False	Unambiguous	IonTrap	CID	MS2	0		100	1393.39074707031	4178.15768795094	3	3.714775	365	Depleted_Plasma_Nor_1.raw
False	None	FourierTransform	HCD	MS2	0		200	1393.39074707031	2785.77421751063	2	3.72943333333333	366	Depleted_Plasma_Nor_1.raw
False	Unambiguous	FourierTransform	HCD	MS2	0		200	1393.39074707031	4178.15768795094	3	3.72943333333333	366	Depleted_Plasma_Nor_1.raw
False	Unambiguous	IonTrap	CID	MS2	0	0	100	1034.0849609375	3100.2403295525	3	3.734865	367	Depleted_Plasma_Nor_1.raw
False	Unambiguous	IonTrap	CID	MS2	0	0	100	1034.0849609375	2067.162645245	2	3.734865	367	Depleted_Plasma_Nor_1.raw
False	None	FourierTransform	HCD	MS2	0	0	200	1034.0849609375	3100.2403295525	3	3.74981	368	Depleted_Plasma_Nor_1.raw
False	None	FourierTransform	HCD	MS2	0	0	200	1034.0849609375	2067.162645245	2	3.74981	368	Depleted_Plasma_Nor_1.raw
False	None	IonTrap	CID	MS2	0	22.32716	100	889.234985351563	889.234985351563	1	3.755255	369	Depleted_Plasma_Nor_1.raw
False	None	FourierTransform	HCD	MS2	0	22.32716	200	889.234985351563	889.234985351563	1	3.77024166666667	370	Depleted_Plasma_Nor_1.raw
False	Unambiguous	IonTrap	CID	MS2	0	78.86922	100	988.608703613281	1976.21013059656	2	3.77567666666667	371	Depleted_Plasma_Nor_1.raw
False	Unambiguous	IonTrap	CID	MS2	0	78.86922	100	988.608703613281	2963.81155757984	3	3.77567666666667	371	Depleted_Plasma_Nor_1.raw
False	None	FourierTransform	HCD	MS2	0	78.86922	200	988.608703613281	1976.21013059656	2	3.79073333333333	372	Depleted_Plasma_Nor_1.raw
False	None	FourierTransform	HCD	MS2	0	78.86922	200	988.608703613281	2963.81155757984	3	3.79073333333333	372	Depleted_Plasma_Nor_1.raw
False	None	IonTrap	CID	MS2	0	30.87162	100	847.296081542969	847.296081542969	1	3.80490166666667	374	Depleted_Plasma_Nor_1.raw
False	None	FourierTransform	HCD	MS2	0	30.87162	200	847.296081542969	847.296081542969	1	3.82096666666667	375	Depleted_Plasma_Nor_1.raw
False	None	IonTrap	CID	MS2	0	15.27177	100	907.261779785156	907.261779785156	1	3.82646666666667	376	Depleted_Plasma_Nor_1.raw
False	None	FourierTransform	HCD	MS2	0	15.27177	200	907.261779785156	907.261779785156	1	3.84147	377	Depleted_Plasma_Nor_1.raw
False	None	IonTrap	CID	MS2	0	0	100	1379.48608398438	1379.48608398438	1	3.84686166666667	378	Depleted_Plasma_Nor_1.raw
False	None	FourierTransform	HCD	MS2	0	0	200	1379.48608398438	2757.96489133875	2	3.86158333333333	379	Depleted_Plasma_Nor_1.raw
False	None	FourierTransform	HCD	MS2	0	0	200	1379.48608398438	4136.44369869313	3	3.86158333333333	379	Depleted_Plasma_Nor_1.raw
False	Unambiguous	IonTrap	CID	MS2	0		100	1248.54479980469	1248.54479980469	1	3.86697333333333	380	Depleted_Plasma_Nor_1.raw
False	None	FourierTransform	HCD	MS2	0		200	1248.54479980469	2496.08232297938	2	3.88174333333333	381	Depleted_Plasma_Nor_1.raw
False	None	FourierTransform	HCD	MS2	0		200	1248.54479980469	3743.61984615406	3	3.88174333333333	381	Depleted_Plasma_Nor_1.raw
False	None	IonTrap	CID	MS2	0	64.44093	100	1270.42517089844	1270.42517089844	1	3.88713333333333	382	Depleted_Plasma_Nor_1.raw
False	None	FourierTransform	HCD	MS2	0	64.44093	200	1270.42517089844	2539.84306516688	2	3.90191166666667	383	Depleted_Plasma_Nor_1.raw
False	None	FourierTransform	HCD	MS2	0	64.44093	200	1270.42517089844	3809.26095943531	3	3.90191166666667	383	Depleted_Plasma_Nor_1.raw
False	None	IonTrap	CID	MS2	0	0	100	903.287231445313	2707.84714107594	3	3.91608	385	Depleted_Plasma_Nor_1.raw
False	None	IonTrap	CID	MS2	0	0	100	903.287231445313	1805.56718626063	2	3.91608	385	Depleted_Plasma_Nor_1.raw
False	Unambiguous	IonTrap	CID	MS2	0	0	100	1022.52282714844	2044.03837766688	2	3.937605	387	Depleted_Plasma_Nor_1.raw
False	Unambiguous	IonTrap	CID	MS2	0	0	100	1022.52282714844	3065.55392818531	3	3.937605	387	Depleted_Plasma_Nor_1.raw
False	Unambiguous	FourierTransform	HCD	MS2	0	0	200	1022.52282714844	2044.03837766688	2	3.95253	388	Depleted_Plasma_Nor_1.raw
False	Ambiguous	FourierTransform	HCD	MS2	0	0	200	1022.52282714844	3065.55392818531	3	3.95253	388	Depleted_Plasma_Nor_1.raw
False	Unambiguous	IonTrap	CID	MS2	0	41.87987	100	1101.53662109375	2202.0659655575	2	3.95806833333333	389	Depleted_Plasma_Nor_1.raw
False	Ambiguous	IonTrap	CID	MS2	0	41.87987	100	1101.53662109375	3302.59531002125	3	3.95806833333333	389	Depleted_Plasma_Nor_1.raw
False	None	FourierTransform	HCD	MS2	0	41.87987	200	1101.53662109375	2202.0659655575	2	3.97296666666667	390	Depleted_Plasma_Nor_1.raw
False	None	FourierTransform	HCD	MS2	0	41.87987	200	1101.53662109375	3302.59531002125	3	3.97296666666667	390	Depleted_Plasma_Nor_1.raw
False	None	IonTrap	CID	MS2	0	35.02339	100	982.279357910156	1963.55143919031	2	3.97841166666667	391	Depleted_Plasma_Nor_1.raw
False	Unambiguous	IonTrap	CID	MS2	0	35.02339	100	982.279357910156	2944.82352047047	3	3.97841166666667	391	Depleted_Plasma_Nor_1.raw
False	None	FourierTransform	HCD	MS2	0	35.02339	200	982.279357910156	2944.82352047047	3	3.99335833333333	392	Depleted_Plasma_Nor_1.raw
False	None	FourierTransform	HCD	MS2	0	35.02339	200	982.279357910156	1963.55143919031	2	3.99335833333333	392	Depleted_Plasma_Nor_1.raw
False	None	IonTrap	CID	MS2	0	58.85549	100	1232.92004394531	1232.92004394531	1	3.99875	393	Depleted_Plasma_Nor_1.raw
False	None	FourierTransform	HCD	MS2	0	58.85549	200	1232.92004394531	2464.83281126063	2	4.01354833333333	394	Depleted_Plasma_Nor_1.raw
False	None	FourierTransform	HCD	MS2	0	58.85549	200	1232.92004394531	3696.74557857594	3	4.01354833333333	394	Depleted_Plasma_Nor_1.raw
False	None	IonTrap	CID	MS2	0	5.208877	100	920.315490722656	920.315490722656	1	4.02875666666667	396	Depleted_Plasma_Nor_1.raw
False	None	FourierTransform	HCD	MS2	0	5.208877	200	920.315490722656	920.315490722656	1	4.0448	397	Depleted_Plasma_Nor_1.raw
False	None	IonTrap	CID	MS2	0	6.637109	100	921.315551757813	921.315551757813	1	4.05030666666667	398	Depleted_Plasma_Nor_1.raw
False	None	FourierTransform	HCD	MS2	0	6.637109	200	921.315551757813	921.315551757813	1	4.06529666666667	399	Depleted_Plasma_Nor_1.raw
False	None	IonTrap	CID	MS2	0	61.61096	100	994.33251953125	2980.98300533375	3	4.07071666666667	400	Depleted_Plasma_Nor_1.raw
False	None	IonTrap	CID	MS2	0	61.61096	100	994.33251953125	1987.6577624325	2	4.07071666666667	400	Depleted_Plasma_Nor_1.raw
False	None	FourierTransform	HCD	MS2	0	61.61096	200	994.33251953125	2980.98300533375	3	4.08567333333333	401	Depleted_Plasma_Nor_1.raw
False	None	FourierTransform	HCD	MS2	0	61.61096	200	994.33251953125	1987.6577624325	2	4.08567333333333	401	Depleted_Plasma_Nor_1.raw
False	None	IonTrap	CID	MS2	0		100	1332.15087890625	1332.15087890625	1	4.09106833333333	402	Depleted_Plasma_Nor_1.raw
False	None	FourierTransform	HCD	MS2	0		200	1332.15087890625	2663.2944811825	2	4.10579	403	Depleted_Plasma_Nor_1.raw
False	None	FourierTransform	HCD	MS2	0		200	1332.15087890625	3994.43808345875	3	4.10579	403	Depleted_Plasma_Nor_1.raw
False	None	IonTrap	CID	MS2	0		100	1398.99597167969	1398.99597167969	1	4.11116166666667	404	Depleted_Plasma_Nor_1.raw
False	None	FourierTransform	HCD	MS2	0		200	1398.99597167969	2796.98466672938	2	4.12595666666667	405	Depleted_Plasma_Nor_1.raw
False	Ambiguous	FourierTransform	HCD	MS2	0		200	1398.99597167969	4194.97336177906	3	4.12595666666667	405	Depleted_Plasma_Nor_1.raw
False	None	IonTrap	CID	MS2	0	86.97549	100	830.2685546875	1659.529832745	2	4.14130833333333	407	Depleted_Plasma_Nor_1.raw
False	None	IonTrap	CID	MS2	0	86.97549	100	830.2685546875	2488.7911108025	3	4.14130833333333	407	Depleted_Plasma_Nor_1.raw
False	None	FourierTransform	HCD	MS2	0	86.97549	200	830.2685546875	1659.529832745	2	4.15746833333333	408	Depleted_Plasma_Nor_1.raw
False	None	FourierTransform	HCD	MS2	0	86.97549	200	830.2685546875	2488.7911108025	3	4.15746833333333	408	Depleted_Plasma_Nor_1.raw
False	None	IonTrap	CID	MS2	0	53.8768	100	1312.29614257813	1312.29614257813	1	4.16290666666667	409	Depleted_Plasma_Nor_1.raw
False	Unambiguous	FourierTransform	HCD	MS2	0	53.8768	200	1312.29614257813	3934.87387447438	3	4.177645	410	Depleted_Plasma_Nor_1.raw
False	None	FourierTransform	HCD	MS2	0	53.8768	200	1312.29614257813	2623.58500852625	2	4.177645	410	Depleted_Plasma_Nor_1.raw
False	None	IonTrap	CID	MS2	0		100	1403.28857421875	1403.28857421875	1	4.18302166666667	411	Depleted_Plasma_Nor_1.raw
False	Ambiguous	FourierTransform	HCD	MS2	0		200	1403.28857421875	2805.5698718075	2	4.19771666666667	412	Depleted_Plasma_Nor_1.raw
False	Unambiguous	FourierTransform	HCD	MS2	0		200	1403.28857421875	4207.85116939625	3	4.19771666666667	412	Depleted_Plasma_Nor_1.raw
False	Unambiguous	IonTrap	CID	MS2	0	0	100	1774.86584472656	3548.72441282313	2	4.20306833333333	413	Depleted_Plasma_Nor_1.raw
False	Unambiguous	IonTrap	CID	MS2	0	0	100	1774.86584472656	5322.58298091969	3	4.20306833333333	413	Depleted_Plasma_Nor_1.raw
False	None	FourierTransform	HCD	MS2	0	0	200	1774.86584472656	3548.72441282313	2	4.21751333333333	414	Depleted_Plasma_Nor_1.raw
False	None	FourierTransform	HCD	MS2	0	0	200	1774.86584472656	5322.58298091969	3	4.21751333333333	414	Depleted_Plasma_Nor_1.raw
False	Unambiguous	IonTrap	CID	MS2	0		100	1284.53503417969	1284.53503417969	1	4.22290333333333	415	Depleted_Plasma_Nor_1.raw
False	None	FourierTransform	HCD	MS2	0		200	1284.53503417969	2568.06279172938	2	4.23767666666667	416	Depleted_Plasma_Nor_1.raw
False	None	FourierTransform	HCD	MS2	0		200	1284.53503417969	3851.59054927906	3	4.23767666666667	416	Depleted_Plasma_Nor_1.raw
False	None	IonTrap	CID	MS2	0	39.88381	100	1339.40539550781	1339.40539550781	1	4.25279333333333	418	Depleted_Plasma_Nor_1.raw
False	None	FourierTransform	HCD	MS2	0	39.88381	200	1339.40539550781	2677.80351438563	2	4.26751833333333	419	Depleted_Plasma_Nor_1.raw
False	None	FourierTransform	HCD	MS2	0	39.88381	200	1339.40539550781	4016.20163326344	3	4.26751833333333	419	Depleted_Plasma_Nor_1.raw
False	None	IonTrap	CID	MS2	0		100	1459.56787109375	2918.1284655575	2	4.27294	420	Depleted_Plasma_Nor_1.raw
False	None	IonTrap	CID	MS2	0		100	1459.56787109375	4376.68906002125	3	4.27294	420	Depleted_Plasma_Nor_1.raw
False	None	FourierTransform	HCD	MS2	0		200	1459.56787109375	2918.1284655575	2	4.28757	421	Depleted_Plasma_Nor_1.raw
False	None	FourierTransform	HCD	MS2	0		200	1459.56787109375	4376.68906002125	3	4.28757	421	Depleted_Plasma_Nor_1.raw
False	Unambiguous	IonTrap	CID	MS2	0		100	1218.56103515625	1218.56103515625	1	4.293065	422	Depleted_Plasma_Nor_1.raw
False	None	IonTrap	CID	MS2	0		100	1296.13000488281	1296.13000488281	1	4.31326	424	Depleted_Plasma_Nor_1.raw
False	None	FourierTransform	HCD	MS2	0		200	1296.13000488281	2591.25273313563	2	4.32800166666667	425	Depleted_Plasma_Nor_1.raw
False	None	FourierTransform	HCD	MS2	0		200	1296.13000488281	3886.37546138844	3	4.32800166666667	425	Depleted_Plasma_Nor_1.raw
False	Unambiguous	IonTrap	CID	MS2	0	65.64389	100	1169.49792480469	1169.49792480469	1	4.333405	426	Depleted_Plasma_Nor_1.raw
False	None	FourierTransform	HCD	MS2	0	65.64389	200	1169.49792480469	2337.98857297938	2	4.34824666666667	427	Depleted_Plasma_Nor_1.raw
False	Unambiguous	FourierTransform	HCD	MS2	0	65.64389	200	1169.49792480469	3506.47922115406	3	4.34824666666667	427	Depleted_Plasma_Nor_1.raw
False	Unambiguous	IonTrap	CID	MS2	0	74.32941	100	1049.4853515625	2097.963426495	2	4.36237666666667	429	Depleted_Plasma_Nor_1.raw
False	Unambiguous	IonTrap	CID	MS2	0	74.32941	100	1049.4853515625	3146.4415014275	3	4.36237666666667	429	Depleted_Plasma_Nor_1.raw
False	None	FourierTransform	HCD	MS2	0	74.32941	200	1049.4853515625	2097.963426495	2	4.378305	430	Depleted_Plasma_Nor_1.raw
False	None	FourierTransform	HCD	MS2	0	74.32941	200	1049.4853515625	3146.4415014275	3	4.378305	430	Depleted_Plasma_Nor_1.raw
False	None	IonTrap	CID	MS2	0		100	1494.23522949219	1494.23522949219	1	4.38371166666667	431	Depleted_Plasma_Nor_1.raw
False	None	FourierTransform	HCD	MS2	0		200	1494.23522949219	2987.46318235438	2	4.39831666666667	432	Depleted_Plasma_Nor_1.raw
False	None	FourierTransform	HCD	MS2	0		200	1494.23522949219	4480.69113521656	3	4.39831666666667	432	Depleted_Plasma_Nor_1.raw
False	None	IonTrap	CID	MS2	0	34.26439	100	889.23486328125	889.23486328125	1	4.40376333333333	433	Depleted_Plasma_Nor_1.raw
False	None	FourierTransform	HCD	MS2	0	34.26439	200	889.23486328125	889.23486328125	1	4.41880333333333	434	Depleted_Plasma_Nor_1.raw
False	None	IonTrap	CID	MS2	0		100	1374.35888671875	2747.7104968075	2	4.42419333333333	435	Depleted_Plasma_Nor_1.raw
False	Unambiguous	IonTrap	CID	MS2	0		100	1374.35888671875	4121.06210689625	3	4.42419333333333	435	Depleted_Plasma_Nor_1.raw
False	None	FourierTransform	HCD	MS2	0		200	1374.35888671875	2747.7104968075	2	4.438885	436	Depleted_Plasma_Nor_1.raw
False	Ambiguous	FourierTransform	HCD	MS2	0		200	1374.35888671875	4121.06210689625	3	4.438885	436	Depleted_Plasma_Nor_1.raw
False	Unambiguous	IonTrap	CID	MS2	0	63.64574	100	1105.4501953125	1105.4501953125	1	4.444305	437	Depleted_Plasma_Nor_1.raw
False	None	IonTrap	CID	MS2	0	65.26463	100	997.330688476563	1993.65410032313	2	4.47420333333333	440	Depleted_Plasma_Nor_1.raw
False	None	IonTrap	CID	MS2	0	65.26463	100	997.330688476563	2989.97751216969	3	4.47420333333333	440	Depleted_Plasma_Nor_1.raw
False	None	FourierTransform	HCD	MS2	0	65.26463	200	997.330688476563	1993.65410032313	2	4.4903	441	Depleted_Plasma_Nor_1.raw
False	None	FourierTransform	HCD	MS2	0	65.26463	200	997.330688476563	2989.97751216969	3	4.4903	441	Depleted_Plasma_Nor_1.raw
False	None	IonTrap	CID	MS2	0	75.60175	100	906.261535644531	906.261535644531	1	4.49580333333333	442	Depleted_Plasma_Nor_1.raw
False	None	FourierTransform	HCD	MS2	0	75.60175	200	906.261535644531	906.261535644531	1	4.51078	443	Depleted_Plasma_Nor_1.raw
False	Unambiguous	IonTrap	CID	MS2	0		100	1325.49609375	1325.49609375	1	4.51617166666667	444	Depleted_Plasma_Nor_1.raw
False	None	FourierTransform	HCD	MS2	0		200	1325.49609375	1325.49609375	1	4.53092333333333	445	Depleted_Plasma_Nor_1.raw
False	None	IonTrap	CID	MS2	0		100	1222.00415039063	1222.00415039063	1	4.53632833333333	446	Depleted_Plasma_Nor_1.raw
False	None	FourierTransform	HCD	MS2	0		200	1222.00415039063	2443.00102415125	2	4.55108666666667	447	Depleted_Plasma_Nor_1.raw
False	Unambiguous	FourierTransform	HCD	MS2	0		200	1222.00415039063	3663.99789791188	3	4.55108666666667	447	Depleted_Plasma_Nor_1.raw
False	Unambiguous	IonTrap	CID	MS2	0	74.95735	100	1126.54895019531	1126.54895019531	1	4.55650166666667	448	Depleted_Plasma_Nor_1.raw
False	None	FourierTransform	HCD	MS2	0	74.95735	200	1126.54895019531	2252.09062376063	2	4.57137166666667	449	Depleted_Plasma_Nor_1.raw
False	None	FourierTransform	HCD	MS2	0	74.95735	200	1126.54895019531	3377.63229732594	3	4.57137166666667	449	Depleted_Plasma_Nor_1.raw
False	Ambiguous	IonTrap	CID	MS2	0	0	100	1524.79638671875	1524.79638671875	1	4.586465	451	Depleted_Plasma_Nor_1.raw
False	Unambiguous	FourierTransform	HCD	MS2	0	0	200	1524.79638671875	3048.5854968075	2	4.60213333333333	452	Depleted_Plasma_Nor_1.raw
False	Unambiguous	FourierTransform	HCD	MS2	0	0	200	1524.79638671875	4572.37460689625	3	4.60213333333333	452	Depleted_Plasma_Nor_1.raw
False	None	IonTrap	CID	MS2	0	0	100	1579.33178710938	1579.33178710938	1	4.60754833333333	453	Depleted_Plasma_Nor_1.raw
False	None	FourierTransform	HCD	MS2	0	0	200	1579.33178710938	3157.65629758875	2	4.62208166666667	454	Depleted_Plasma_Nor_1.raw
False	None	FourierTransform	HCD	MS2	0	0	200	1579.33178710938	4735.98080806813	3	4.62208166666667	454	Depleted_Plasma_Nor_1.raw
False	None	IonTrap	CID	MS2	0		100	1086.96655273438	1086.96655273438	1	4.627505	455	Depleted_Plasma_Nor_1.raw
False	None	FourierTransform	HCD	MS2	0		200	1086.96655273438	2172.92582883875	2	4.64251833333333	456	Depleted_Plasma_Nor_1.raw
False	None	FourierTransform	HCD	MS2	0		200	1086.96655273438	3258.88510494313	3	4.64251833333333	456	Depleted_Plasma_Nor_1.raw
False	Unambiguous	IonTrap	CID	MS2	0	73.9813	100	1068.98303222656	2136.95878782313	2	4.64794666666667	457	Depleted_Plasma_Nor_1.raw
False	Unambiguous	IonTrap	CID	MS2	0	73.9813	100	1068.98303222656	3204.93454341969	3	4.64794666666667	457	Depleted_Plasma_Nor_1.raw
False	None	FourierTransform	HCD	MS2	0	73.9813	200	1068.98303222656	2136.95878782313	2	4.66281	458	Depleted_Plasma_Nor_1.raw
False	None	FourierTransform	HCD	MS2	0	73.9813	200	1068.98303222656	3204.93454341969	3	4.66281	458	Depleted_Plasma_Nor_1.raw
False	Unambiguous	IonTrap	CID	MS2	0	0	100	1055.56494140625	1055.56494140625	1	4.66823	459	Depleted_Plasma_Nor_1.raw
False	Ambiguous	FourierTransform	HCD	MS2	0	0	200	1055.56494140625	3164.68027095875	3	4.68314333333333	460	Depleted_Plasma_Nor_1.raw
False	None	FourierTransform	HCD	MS2	0	0	200	1055.56494140625	2110.1226061825	2	4.68314333333333	460	Depleted_Plasma_Nor_1.raw
False	None	IonTrap	CID	MS2	0		100	1259.99755859375	1259.99755859375	1	4.69831	462	Depleted_Plasma_Nor_1.raw
False	None	FourierTransform	HCD	MS2	0		200	1259.99755859375	2518.9878405575	2	4.71413333333333	463	Depleted_Plasma_Nor_1.raw
False	Unambiguous	FourierTransform	HCD	MS2	0		200	1259.99755859375	3777.97812252125	3	4.71413333333333	463	Depleted_Plasma_Nor_1.raw
False	Unambiguous	IonTrap	CID	MS2	0	0	100	1244.58020019531	1244.58020019531	1	4.71958	464	Depleted_Plasma_Nor_1.raw
False	Unambiguous	FourierTransform	HCD	MS2	0	0	200	1244.58020019531	2488.15312376063	2	4.73432666666667	465	Depleted_Plasma_Nor_1.raw
False	None	FourierTransform	HCD	MS2	0	0	200	1244.58020019531	3731.72604732594	3	4.73432666666667	465	Depleted_Plasma_Nor_1.raw
False	None	IonTrap	CID	MS2	0	37.78908	100	903.288391113281	903.288391113281	1	4.73977	466	Depleted_Plasma_Nor_1.raw
False	None	FourierTransform	HCD	MS2	0	37.78908	200	903.288391113281	903.288391113281	1	4.75480166666667	467	Depleted_Plasma_Nor_1.raw
False	Unambiguous	IonTrap	CID	MS2	0		100	1391.53881835938	1391.53881835938	1	4.76019333333333	468	Depleted_Plasma_Nor_1.raw
False	None	FourierTransform	HCD	MS2	0		200	1391.53881835938	1391.53881835938	1	4.77485166666667	469	Depleted_Plasma_Nor_1.raw
False	Unambiguous	IonTrap	CID	MS2	0		100	1150.59216308594	1150.59216308594	1	4.78025166666667	470	Depleted_Plasma_Nor_1.raw
False	None	FourierTransform	HCD	MS2	0		200	1150.59216308594	2300.17704954188	2	4.79510166666667	471	Depleted_Plasma_Nor_1.raw
False	None	FourierTransform	HCD	MS2	0		200	1150.59216308594	3449.76193599781	3	4.79510166666667	471	Depleted_Plasma_Nor_1.raw
False	None	IonTrap	CID	MS2	0	0	100	920.315307617188	920.315307617188	1	4.80937	473	Depleted_Plasma_Nor_1.raw
False	None	FourierTransform	HCD	MS2	0	0	200	920.315307617188	920.315307617188	1	4.82439833333333	474	Depleted_Plasma_Nor_1.raw
False	None	IonTrap	CID	MS2	0	0	100	920.315307617188	920.315307617188	1	4.82989833333333	475	Depleted_Plasma_Nor_1.raw
False	None	FourierTransform	HCD	MS2	0	0	200	920.315307617188	920.315307617188	1	4.844865	476	Depleted_Plasma_Nor_1.raw
False	None	IonTrap	CID	MS2	0	52.90165	100	1224.87158203125	1224.87158203125	1	4.850255	477	Depleted_Plasma_Nor_1.raw
False	Ambiguous	IonTrap	CID	MS2	0		100	1702.37292480469	3403.73857297938	2	4.870435	479	Depleted_Plasma_Nor_1.raw
False	Unambiguous	IonTrap	CID	MS2	0		100	1702.37292480469	5105.10422115406	3	4.870435	479	Depleted_Plasma_Nor_1.raw
False	None	FourierTransform	HCD	MS2	0		200	1702.37292480469	5105.10422115406	3	4.88489833333333	480	Depleted_Plasma_Nor_1.raw
False	None	FourierTransform	HCD	MS2	0		200	1702.37292480469	3403.73857297938	2	4.88489833333333	480	Depleted_Plasma_Nor_1.raw
False	Unambiguous	IonTrap	CID	MS2	0		100	1227.53149414063	1227.53149414063	1	4.89029666666667	481	Depleted_Plasma_Nor_1.raw
False	None	FourierTransform	HCD	MS2	0		200	1227.53149414063	2454.05571165125	2	4.905115	482	Depleted_Plasma_Nor_1.raw
False	None	FourierTransform	HCD	MS2	0		200	1227.53149414063	3680.57992916188	3	4.905115	482	Depleted_Plasma_Nor_1.raw
False	None	IonTrap	CID	MS2	0	21.0488	100	815.216247558594	815.216247558594	1	4.919265	484	Depleted_Plasma_Nor_1.raw
False	None	FourierTransform	HCD	MS2	0	21.0488	200	815.216247558594	1629.42521848719	2	4.934365	485	Depleted_Plasma_Nor_1.raw
False	None	FourierTransform	HCD	MS2	0	21.0488	200	815.216247558594	2443.63418941578	3	4.934365	485	Depleted_Plasma_Nor_1.raw
False	None	IonTrap	CID	MS2	0		100	1597.25036621094	1597.25036621094	1	4.93977166666667	486	Depleted_Plasma_Nor_1.raw
False	None	FourierTransform	HCD	MS2	0		200	1597.25036621094	3193.49345579188	2	4.954305	487	Depleted_Plasma_Nor_1.raw
False	None	FourierTransform	HCD	MS2	0		200	1597.25036621094	4789.73654537281	3	4.954305	487	Depleted_Plasma_Nor_1.raw
False	None	IonTrap	CID	MS2	0	0	100	1147.4697265625	1147.4697265625	1	4.95970833333333	488	Depleted_Plasma_Nor_1.raw
False	None	FourierTransform	HCD	MS2	0	0	200	1147.4697265625	3440.3946264275	3	4.97458833333333	489	Depleted_Plasma_Nor_1.raw
False	None	FourierTransform	HCD	MS2	0	0	200	1147.4697265625	2293.932176495	2	4.97458833333333	489	Depleted_Plasma_Nor_1.raw
False	None	IonTrap	CID	MS2	0		100	1314.44018554688	1314.44018554688	1	4.98008333333333	490	Depleted_Plasma_Nor_1.raw
False	None	FourierTransform	HCD	MS2	0		200	1314.44018554688	2627.87309446375	2	4.99478166666667	491	Depleted_Plasma_Nor_1.raw
False	None	FourierTransform	HCD	MS2	0		200	1314.44018554688	3941.30600338063	3	4.99478166666667	491	Depleted_Plasma_Nor_1.raw
False	None	IonTrap	CID	MS2	0	0	100	1500.47045898438	1500.47045898438	1	5.00014	492	Depleted_Plasma_Nor_1.raw
False	None	FourierTransform	HCD	MS2	0	0	200	1500.47045898438	2999.93364133875	2	5.01478333333333	493	Depleted_Plasma_Nor_1.raw
False	Ambiguous	FourierTransform	HCD	MS2	0	0	200	1500.47045898438	4499.39682369313	3	5.01478333333333	493	Depleted_Plasma_Nor_1.raw
False	None	IonTrap	CID	MS2	0		100	1438.41333007813	1438.41333007813	1	5.028865	495	Depleted_Plasma_Nor_1.raw
False	None	FourierTransform	HCD	MS2	0		200	1438.41333007813	2875.81938352625	2	5.043535	496	Depleted_Plasma_Nor_1.raw
False	None	FourierTransform	HCD	MS2	0		200	1438.41333007813	4313.22543697438	3	5.043535	496	Depleted_Plasma_Nor_1.raw
False	Unambiguous	IonTrap	CID	MS2	0	64.95145	100	1293.53979492188	1293.53979492188	1	5.04897666666667	497	Depleted_Plasma_Nor_1.raw
False	None	IonTrap	CID	MS2	0		100	1471.33422851563	1471.33422851563	1	5.06907166666667	499	Depleted_Plasma_Nor_1.raw
False	None	FourierTransform	HCD	MS2	0		200	1471.33422851563	2941.66118040125	2	5.08375	500	Depleted_Plasma_Nor_1.raw
False	None	FourierTransform	HCD	MS2	0		200	1471.33422851563	4411.98813228688	3	5.08375	500	Depleted_Plasma_Nor_1.raw
False	None	IonTrap	CID	MS2	0		100	1284.98559570313	1284.98559570313	1	5.08914333333333	501	Depleted_Plasma_Nor_1.raw
False	None	FourierTransform	HCD	MS2	0		200	1284.98559570313	2568.96391477625	2	5.10386833333333	502	Depleted_Plasma_Nor_1.raw
False	None	FourierTransform	HCD	MS2	0		200	1284.98559570313	3852.94223384938	3	5.10386833333333	502	Depleted_Plasma_Nor_1.raw
False	None	IonTrap	CID	MS2	0		100	1350.44458007813	1350.44458007813	1	5.10926166666667	503	Depleted_Plasma_Nor_1.raw
False	None	FourierTransform	HCD	MS2	0		200	1350.44458007813	2699.88188352625	2	5.12401166666667	504	Depleted_Plasma_Nor_1.raw
False	None	FourierTransform	HCD	MS2	0		200	1350.44458007813	4049.31918697438	3	5.12401166666667	504	Depleted_Plasma_Nor_1.raw
False	None	IonTrap	CID	MS2	0	35.91433	100	907.262634277344	907.262634277344	1	5.13922166666667	506	Depleted_Plasma_Nor_1.raw
False	None	FourierTransform	HCD	MS2	0	35.91433	200	907.262634277344	907.262634277344	1	5.15437	507	Depleted_Plasma_Nor_1.raw
False	Unambiguous	IonTrap	CID	MS2	0	55.99667	100	1289.61108398438	1289.61108398438	1	5.15981166666667	508	Depleted_Plasma_Nor_1.raw
False	None	FourierTransform	HCD	MS2	0	55.99667	200	1289.61108398438	2578.21489133875	2	5.17452	509	Depleted_Plasma_Nor_1.raw
False	None	FourierTransform	HCD	MS2	0	55.99667	200	1289.61108398438	3866.81869869313	3	5.17452	509	Depleted_Plasma_Nor_1.raw
False	None	IonTrap	CID	MS2	0		100	1251.39965820313	1251.39965820313	1	5.17998833333333	510	Depleted_Plasma_Nor_1.raw
False	None	FourierTransform	HCD	MS2	0		200	1251.39965820313	2501.79203977625	2	5.19480666666667	511	Depleted_Plasma_Nor_1.raw
False	None	FourierTransform	HCD	MS2	0		200	1251.39965820313	3752.18442134938	3	5.19480666666667	511	Depleted_Plasma_Nor_1.raw
False	Unambiguous	IonTrap	CID	MS2	0		100	1533.27697753906	3065.54667844813	2	5.20016666666667	512	Depleted_Plasma_Nor_1.raw
False	None	IonTrap	CID	MS2	0		100	1533.27697753906	4597.81637935719	3	5.20016666666667	512	Depleted_Plasma_Nor_1.raw
False	None	FourierTransform	HCD	MS2	0		200	1533.27697753906	3065.54667844813	2	5.21472	513	Depleted_Plasma_Nor_1.raw
False	None	FourierTransform	HCD	MS2	0		200	1533.27697753906	4597.81637935719	3	5.21472	513	Depleted_Plasma_Nor_1.raw
False	Unambiguous	IonTrap	CID	MS2	0		100	1798.96496582031	5394.88034420094	3	5.22007166666667	514	Depleted_Plasma_Nor_1.raw
False	Unambiguous	IonTrap	CID	MS2	0		100	1798.96496582031	3596.92265501063	2	5.22007166666667	514	Depleted_Plasma_Nor_1.raw
False	Unambiguous	IonTrap	CID	MS2	0	80.96481	100	1185.53308105469	1185.53308105469	1	5.24864166666667	517	Depleted_Plasma_Nor_1.raw
False	None	FourierTransform	HCD	MS2	0	80.96481	200	1185.53308105469	2370.05888547938	2	5.26347333333333	518	Depleted_Plasma_Nor_1.raw
False	None	FourierTransform	HCD	MS2	0	80.96481	200	1185.53308105469	3554.58468990406	3	5.26347333333333	518	Depleted_Plasma_Nor_1.raw
False	Unambiguous	IonTrap	CID	MS2	0	82.94538	100	1086.56079101563	2172.11430540125	2	5.268945	519	Depleted_Plasma_Nor_1.raw
False	Ambiguous	IonTrap	CID	MS2	0	82.94538	100	1086.56079101563	3257.66781978688	3	5.268945	519	Depleted_Plasma_Nor_1.raw
False	None	FourierTransform	HCD	MS2	0	82.94538	200	1086.56079101563	2172.11430540125	2	5.28379666666667	520	Depleted_Plasma_Nor_1.raw
False	None	FourierTransform	HCD	MS2	0	82.94538	200	1086.56079101563	3257.66781978688	3	5.28379666666667	520	Depleted_Plasma_Nor_1.raw
False	Unambiguous	IonTrap	CID	MS2	0	50.81857	100	1169.49169921875	1169.49169921875	1	5.28919833333333	521	Depleted_Plasma_Nor_1.raw
False	None	FourierTransform	HCD	MS2	0	50.81857	200	1169.49169921875	3506.46054439625	3	5.30407833333333	522	Depleted_Plasma_Nor_1.raw
False	None	FourierTransform	HCD	MS2	0	50.81857	200	1169.49169921875	2337.9761218075	2	5.30407833333333	522	Depleted_Plasma_Nor_1.raw
False	None	IonTrap	CID	MS2	0	93.75235	100	845.674194335938	845.674194335938	1	5.30953833333333	523	Depleted_Plasma_Nor_1.raw
False	None	FourierTransform	HCD	MS2	0	93.75235	200	845.674194335938	1690.34111204188	2	5.32466333333333	524	Depleted_Plasma_Nor_1.raw
False	None	FourierTransform	HCD	MS2	0	93.75235	200	845.674194335938	2535.00802974781	3	5.32466333333333	524	Depleted_Plasma_Nor_1.raw
False	Unambiguous	IonTrap	CID	MS2	0		100	1083.61840820313	1083.61840820313	1	5.330085	525	Depleted_Plasma_Nor_1.raw
False	None	FourierTransform	HCD	MS2	0		200	1083.61840820313	2166.22953977625	2	5.34501666666667	526	Depleted_Plasma_Nor_1.raw
False	None	FourierTransform	HCD	MS2	0		200	1083.61840820313	3248.84067134938	3	5.34501666666667	526	Depleted_Plasma_Nor_1.raw
False	None	IonTrap	CID	MS2	0	52.7244	100	1208.33630371094	1208.33630371094	1	5.360135	528	Depleted_Plasma_Nor_1.raw
False	None	IonTrap	CID	MS2	0	20.56264	100	903.288635253906	903.288635253906	1	5.38146666666667	530	Depleted_Plasma_Nor_1.raw
False	None	FourierTransform	HCD	MS2	0	20.56264	200	903.288635253906	903.288635253906	1	5.39644333333333	531	Depleted_Plasma_Nor_1.raw
False	Unambiguous	IonTrap	CID	MS2	0	52.68793	100	1200.5068359375	1200.5068359375	1	5.40184166666667	532	Depleted_Plasma_Nor_1.raw
False	None	FourierTransform	HCD	MS2	0	52.68793	200	1200.5068359375	3599.5059545525	3	5.416655	533	Depleted_Plasma_Nor_1.raw
False	None	FourierTransform	HCD	MS2	0	52.68793	200	1200.5068359375	2400.006395245	2	5.416655	533	Depleted_Plasma_Nor_1.raw
False	Ambiguous	IonTrap	CID	MS2	0	31.19022	100	811.562927246094	811.562927246094	1	5.422125	534	Depleted_Plasma_Nor_1.raw
False	None	FourierTransform	HCD	MS2	0	31.19022	200	811.562927246094	1622.11857786219	2	5.43718166666667	535	Depleted_Plasma_Nor_1.raw
False	None	FourierTransform	HCD	MS2	0	31.19022	200	811.562927246094	2432.67422847828	3	5.43718166666667	535	Depleted_Plasma_Nor_1.raw
False	None	IonTrap	CID	MS2	0	40.25687	100	1212.39196777344	1212.39196777344	1	5.442585	536	Depleted_Plasma_Nor_1.raw
False	None	FourierTransform	HCD	MS2	0	40.25687	200	1212.39196777344	2423.77665891688	2	5.4574	537	Depleted_Plasma_Nor_1.raw
False	None	FourierTransform	HCD	MS2	0	40.25687	200	1212.39196777344	3635.16135006031	3	5.4574	537	Depleted_Plasma_Nor_1.raw
False	None	IonTrap	CID	MS2	0	80.07548	100	1361.43505859375	1361.43505859375	1	5.47147333333333	539	Depleted_Plasma_Nor_1.raw
False	None	FourierTransform	HCD	MS2	0	80.07548	200	1361.43505859375	1361.43505859375	1	5.48618	540	Depleted_Plasma_Nor_1.raw
False	None	IonTrap	CID	MS2	0		100	1400.44836425781	1400.44836425781	1	5.491705	541	Depleted_Plasma_Nor_1.raw
False	None	FourierTransform	HCD	MS2	0		200	1400.44836425781	4199.33053951344	3	5.50634833333333	542	Depleted_Plasma_Nor_1.raw
False	None	FourierTransform	HCD	MS2	0		200	1400.44836425781	2799.88945188563	2	5.50634833333333	542	Depleted_Plasma_Nor_1.raw
False	Unambiguous	IonTrap	CID	MS2	0	36.58657	100	1325.50073242188	1325.50073242188	1	5.51174666666667	543	Depleted_Plasma_Nor_1.raw
False	None	FourierTransform	HCD	MS2	0	36.58657	200	1325.50073242188	1325.50073242188	1	5.5265	544	Depleted_Plasma_Nor_1.raw
False	Unambiguous	IonTrap	CID	MS2	0		100	1340.54382324219	1340.54382324219	1	5.531895	545	Depleted_Plasma_Nor_1.raw
False	None	FourierTransform	HCD	MS2	0		200	1340.54382324219	2680.08036985438	2	5.54687	546	Depleted_Plasma_Nor_1.raw
False	None	FourierTransform	HCD	MS2	0		200	1340.54382324219	4019.61691646656	3	5.54687	546	Depleted_Plasma_Nor_1.raw
False	Unambiguous	IonTrap	CID	MS2	0		100	1129.5498046875	1129.5498046875	1	5.55229166666667	547	Depleted_Plasma_Nor_1.raw
False	None	FourierTransform	HCD	MS2	0		200	1129.5498046875	2258.092332745	2	5.56717333333333	548	Depleted_Plasma_Nor_1.raw
False	Ambiguous	FourierTransform	HCD	MS2	0		200	1129.5498046875	3386.6348608025	3	5.56717333333333	548	Depleted_Plasma_Nor_1.raw
False	None	IonTrap	CID	MS2	0	53.76192	100	829.269775390625	829.269775390625	1	5.582375	550	Depleted_Plasma_Nor_1.raw
False	None	FourierTransform	HCD	MS2	0	53.76192	200	829.269775390625	829.269775390625	1	5.59846833333333	551	Depleted_Plasma_Nor_1.raw
False	None	IonTrap	CID	MS2	0	0	100	889.234802246094	2665.68985347828	3	5.60396666666667	552	Depleted_Plasma_Nor_1.raw
False	None	IonTrap	CID	MS2	0	0	100	889.234802246094	1777.46232786219	2	5.60396666666667	552	Depleted_Plasma_Nor_1.raw
False	None	IonTrap	CID	MS2	0	55.23463	100	994.332580566406	1987.65788450281	2	5.62438666666667	554	Depleted_Plasma_Nor_1.raw
False	None	IonTrap	CID	MS2	0	55.23463	100	994.332580566406	2980.98318843922	3	5.62438666666667	554	Depleted_Plasma_Nor_1.raw
False	None	FourierTransform	HCD	MS2	0	55.23463	200	994.332580566406	1987.65788450281	2	5.63934666666667	555	Depleted_Plasma_Nor_1.raw
False	None	FourierTransform	HCD	MS2	0	55.23463	200	994.332580566406	2980.98318843922	3	5.63934666666667	555	Depleted_Plasma_Nor_1.raw
False	None	IonTrap	CID	MS2	0	13.44685	100	921.315979003906	921.315979003906	1	5.64481666666667	556	Depleted_Plasma_Nor_1.raw
False	None	FourierTransform	HCD	MS2	0	13.44685	200	921.315979003906	921.315979003906	1	5.6599	557	Depleted_Plasma_Nor_1.raw
False	None	IonTrap	CID	MS2	0	39.27687	100	977.305053710938	977.305053710938	1	5.665345	558	Depleted_Plasma_Nor_1.raw
False	None	FourierTransform	HCD	MS2	0	39.27687	200	977.305053710938	977.305053710938	1	5.68032	559	Depleted_Plasma_Nor_1.raw
False	None	IonTrap	CID	MS2	0	73.59003	100	1279.42321777344	1279.42321777344	1	5.69547833333333	561	Depleted_Plasma_Nor_1.raw
False	None	FourierTransform	HCD	MS2	0	73.59003	200	1279.42321777344	2557.83915891688	2	5.7113	562	Depleted_Plasma_Nor_1.raw
False	None	FourierTransform	HCD	MS2	0	73.59003	200	1279.42321777344	3836.25510006031	3	5.7113	562	Depleted_Plasma_Nor_1.raw
False	None	IonTrap	CID	MS2	0	86.15166	100	1155.05627441406	1155.05627441406	1	5.71675	563	Depleted_Plasma_Nor_1.raw
False	None	FourierTransform	HCD	MS2	0	86.15166	200	1155.05627441406	2309.10527219813	2	5.73157833333333	564	Depleted_Plasma_Nor_1.raw
False	None	FourierTransform	HCD	MS2	0	86.15166	200	1155.05627441406	3463.15426998219	3	5.73157833333333	564	Depleted_Plasma_Nor_1.raw
False	Unambiguous	IonTrap	CID	MS2	0		100	1315.09692382813	2629.18657102625	2	5.73697166666667	565	Depleted_Plasma_Nor_1.raw
False	Unambiguous	IonTrap	CID	MS2	0		100	1315.09692382813	3943.27621822438	3	5.73697166666667	565	Depleted_Plasma_Nor_1.raw
False	None	FourierTransform	HCD	MS2	0		200	1315.09692382813	2629.18657102625	2	5.751725	566	Depleted_Plasma_Nor_1.raw
False	None	FourierTransform	HCD	MS2	0		200	1315.09692382813	3943.27621822438	3	5.751725	566	Depleted_Plasma_Nor_1.raw
False	Unambiguous	IonTrap	CID	MS2	0	48.91716	100	1215.52429199219	1215.52429199219	1	5.75711333333333	567	Depleted_Plasma_Nor_1.raw
False	None	FourierTransform	HCD	MS2	0	48.91716	200	1215.52429199219	3644.55832271656	3	5.77189666666667	568	Depleted_Plasma_Nor_1.raw
False	None	FourierTransform	HCD	MS2	0	48.91716	200	1215.52429199219	2430.04130735438	2	5.77189666666667	568	Depleted_Plasma_Nor_1.raw
False	Unambiguous	IonTrap	CID	MS2	0		100	1178.568359375	1178.568359375	1	5.7773	569	Depleted_Plasma_Nor_1.raw
False	None	FourierTransform	HCD	MS2	0		200	1178.568359375	2356.12944212	2	5.79214333333333	570	Depleted_Plasma_Nor_1.raw
False	None	FourierTransform	HCD	MS2	0		200	1178.568359375	3533.690524865	3	5.79214333333333	570	Depleted_Plasma_Nor_1.raw
False	None	IonTrap	CID	MS2	0		100	1508.94030761719	3016.87333860438	2	5.80732166666667	572	Depleted_Plasma_Nor_1.raw
False	Unambiguous	IonTrap	CID	MS2	0		100	1508.94030761719	4524.80636959156	3	5.80732166666667	572	Depleted_Plasma_Nor_1.raw
False	None	FourierTransform	HCD	MS2	0		200	1508.94030761719	3016.87333860438	2	5.82296666666667	573	Depleted_Plasma_Nor_1.raw
False	None	FourierTransform	HCD	MS2	0		200	1508.94030761719	4524.80636959156	3	5.82296666666667	573	Depleted_Plasma_Nor_1.raw
False	Unambiguous	IonTrap	CID	MS2	0	58.69712	100	1126.60668945313	1126.60668945313	1	5.828535	574	Depleted_Plasma_Nor_1.raw
False	None	FourierTransform	HCD	MS2	0	58.69712	200	1126.60668945313	1126.60668945313	1	5.84338166666667	575	Depleted_Plasma_Nor_1.raw
False	Unambiguous	IonTrap	CID	MS2	0	72.42976	100	1090.611328125	1090.611328125	1	5.84879833333333	576	Depleted_Plasma_Nor_1.raw
False	None	FourierTransform	HCD	MS2	0	72.42976	200	1090.611328125	2180.21537962	2	5.86369666666667	577	Depleted_Plasma_Nor_1.raw
False	None	FourierTransform	HCD	MS2	0	72.42976	200	1090.611328125	3269.819431115	3	5.86369666666667	577	Depleted_Plasma_Nor_1.raw
False	None	IonTrap	CID	MS2	0	77.16402	100	1232.47082519531	1232.47082519531	1	5.86909	578	Depleted_Plasma_Nor_1.raw
False	None	FourierTransform	HCD	MS2	0	77.16402	200	1232.47082519531	2463.93437376063	2	5.88387333333333	579	Depleted_Plasma_Nor_1.raw
False	None	FourierTransform	HCD	MS2	0	77.16402	200	1232.47082519531	3695.39792232594	3	5.88387333333333	579	Depleted_Plasma_Nor_1.raw
False	Unambiguous	IonTrap	CID	MS2	0		100	1253.47338867188	1253.47338867188	1	5.88926333333333	580	Depleted_Plasma_Nor_1.raw
False	None	FourierTransform	HCD	MS2	0		200	1253.47338867188	2505.93950071375	2	5.90404166666667	581	Depleted_Plasma_Nor_1.raw
False	None	FourierTransform	HCD	MS2	0		200	1253.47338867188	3758.40561275563	3	5.90404166666667	581	Depleted_Plasma_Nor_1.raw
False	None	IonTrap	CID	MS2	0	6.877144	100	920.315307617188	920.315307617188	1	5.91922166666667	583	Depleted_Plasma_Nor_1.raw
False	None	FourierTransform	HCD	MS2	0	6.877144	200	920.315307617188	920.315307617188	1	5.9353	584	Depleted_Plasma_Nor_1.raw
False	None	IonTrap	CID	MS2	0	19.48914	100	906.261779785156	906.261779785156	1	5.9408	585	Depleted_Plasma_Nor_1.raw
False	None	FourierTransform	HCD	MS2	0	19.48914	200	906.261779785156	906.261779785156	1	5.95580666666667	586	Depleted_Plasma_Nor_1.raw
False	None	IonTrap	CID	MS2	0	0	100	1167.01440429688	1167.01440429688	1	5.96120833333333	587	Depleted_Plasma_Nor_1.raw
False	None	FourierTransform	HCD	MS2	0	0	200	1167.01440429688	2333.02153196375	2	5.97605166666667	588	Depleted_Plasma_Nor_1.raw
False	None	FourierTransform	HCD	MS2	0	0	200	1167.01440429688	3499.02865963063	3	5.97605166666667	588	Depleted_Plasma_Nor_1.raw
False	None	IonTrap	CID	MS2	0		100	1411.21105957031	1411.21105957031	1	5.98147166666667	589	Depleted_Plasma_Nor_1.raw
False	None	FourierTransform	HCD	MS2	0		200	1411.21105957031	2821.41484251063	2	5.99624166666667	590	Depleted_Plasma_Nor_1.raw
False	None	FourierTransform	HCD	MS2	0		200	1411.21105957031	4231.61862545094	3	5.99624166666667	590	Depleted_Plasma_Nor_1.raw
False	None	IonTrap	CID	MS2	0	0	100	1332.36254882813	1332.36254882813	1	6.00163666666667	591	Depleted_Plasma_Nor_1.raw
False	None	FourierTransform	HCD	MS2	0	0	200	1332.36254882813	2663.71782102625	2	6.016375	592	Depleted_Plasma_Nor_1.raw
False	None	FourierTransform	HCD	MS2	0	0	200	1332.36254882813	3995.07309322438	3	6.016375	592	Depleted_Plasma_Nor_1.raw
False	None	IonTrap	CID	MS2	0	0	100	1296.37951660156	1296.37951660156	1	6.031465	594	Depleted_Plasma_Nor_1.raw
False	Ambiguous	FourierTransform	HCD	MS2	0	0	200	1296.37951660156	3887.12399654469	3	6.04620333333333	595	Depleted_Plasma_Nor_1.raw
False	None	FourierTransform	HCD	MS2	0	0	200	1296.37951660156	2591.75175657313	2	6.04620333333333	595	Depleted_Plasma_Nor_1.raw
False	Unambiguous	IonTrap	CID	MS2	0		100	1486.82788085938	1486.82788085938	1	6.05162	596	Depleted_Plasma_Nor_1.raw
False	None	FourierTransform	HCD	MS2	0		200	1486.82788085938	2972.64848508875	2	6.06621833333333	597	Depleted_Plasma_Nor_1.raw
False	None	FourierTransform	HCD	MS2	0		200	1486.82788085938	4458.46908931813	3	6.06621833333333	597	Depleted_Plasma_Nor_1.raw
False	None	IonTrap	CID	MS2	0	54.76222	100	1043.09338378906	1043.09338378906	1	6.071655	598	Depleted_Plasma_Nor_1.raw
False	Unambiguous	FourierTransform	HCD	MS2	0	54.76222	200	1043.09338378906	2085.17949094813	2	6.08658666666667	599	Depleted_Plasma_Nor_1.raw
False	None	FourierTransform	HCD	MS2	0	54.76222	200	1043.09338378906	3127.26559810719	3	6.08658666666667	599	Depleted_Plasma_Nor_1.raw
False	Unambiguous	IonTrap	CID	MS2	0	41.33758	100	1237.583984375	1237.583984375	1	6.09198666666667	600	Depleted_Plasma_Nor_1.raw
False	None	FourierTransform	HCD	MS2	0	41.33758	200	1237.583984375	2474.16069212	2	6.10672666666667	601	Depleted_Plasma_Nor_1.raw
False	None	FourierTransform	HCD	MS2	0	41.33758	200	1237.583984375	3710.737399865	3	6.10672666666667	601	Depleted_Plasma_Nor_1.raw
False	Ambiguous	IonTrap	CID	MS2	0	64.17838	100	1102.60168457031	1102.60168457031	1	6.11214333333333	602	Depleted_Plasma_Nor_1.raw
False	None	FourierTransform	HCD	MS2	0	64.17838	200	1102.60168457031	2204.19609251063	2	6.12703666666667	603	Depleted_Plasma_Nor_1.raw
False	Unambiguous	FourierTransform	HCD	MS2	0	64.17838	200	1102.60168457031	3305.79050045094	3	6.12703666666667	603	Depleted_Plasma_Nor_1.raw
False	None	IonTrap	CID	MS2	0		100	1564.04833984375	3127.0894030575	2	6.14210166666667	605	Depleted_Plasma_Nor_1.raw
False	Unambiguous	IonTrap	CID	MS2	0		100	1564.04833984375	4690.13046627125	3	6.14210166666667	605	Depleted_Plasma_Nor_1.raw
False	None	FourierTransform	HCD	MS2	0		200	1564.04833984375	3127.0894030575	2	6.15667333333333	606	Depleted_Plasma_Nor_1.raw
False	Ambiguous	FourierTransform	HCD	MS2	0		200	1564.04833984375	4690.13046627125	3	6.15667333333333	606	Depleted_Plasma_Nor_1.raw
False	Unambiguous	IonTrap	CID	MS2	0		100	1696.98559570313	3392.96391477625	2	6.16208333333333	607	Depleted_Plasma_Nor_1.raw
False	Unambiguous	IonTrap	CID	MS2	0		100	1696.98559570313	5088.94223384938	3	6.16208333333333	607	Depleted_Plasma_Nor_1.raw
False	None	FourierTransform	HCD	MS2	0		200	1696.98559570313	3392.96391477625	2	6.17665333333333	608	Depleted_Plasma_Nor_1.raw
False	None	FourierTransform	HCD	MS2	0		200	1696.98559570313	5088.94223384938	3	6.17665333333333	608	Depleted_Plasma_Nor_1.raw
False	None	IonTrap	CID	MS2	0	51.79662	100	1028.64440917969	3083.91867427906	3	6.182075	609	Depleted_Plasma_Nor_1.raw
False	Unambiguous	IonTrap	CID	MS2	0	51.79662	100	1028.64440917969	2056.28154172938	2	6.182075	609	Depleted_Plasma_Nor_1.raw
False	None	FourierTransform	HCD	MS2	0	51.79662	200	1028.64440917969	2056.28154172938	2	6.19701166666667	610	Depleted_Plasma_Nor_1.raw
False	None	FourierTransform	HCD	MS2	0	51.79662	200	1028.64440917969	3083.91867427906	3	6.19701166666667	610	Depleted_Plasma_Nor_1.raw
False	None	IonTrap	CID	MS2	0	61.64882	100	848.292602539063	848.292602539063	1	6.20246333333333	611	Depleted_Plasma_Nor_1.raw
False	None	FourierTransform	HCD	MS2	0	61.64882	200	848.292602539063	848.292602539063	1	6.21747166666667	612	Depleted_Plasma_Nor_1.raw
False	None	IonTrap	CID	MS2	0	0	100	1385.37744140625	1385.37744140625	1	6.22285833333333	613	Depleted_Plasma_Nor_1.raw
False	None	FourierTransform	HCD	MS2	0	0	200	1385.37744140625	2769.7476061825	2	6.23757	614	Depleted_Plasma_Nor_1.raw
False	Ambiguous	FourierTransform	HCD	MS2	0	0	200	1385.37744140625	4154.11777095875	3	6.23757	614	Depleted_Plasma_Nor_1.raw
False	None	IonTrap	CID	MS2	0	0	100	1372.46166992188	1372.46166992188	1	6.25163833333333	616	Depleted_Plasma_Nor_1.raw
False	None	FourierTransform	HCD	MS2	0	0	200	1372.46166992188	2743.91606321375	2	6.26633666666667	617	Depleted_Plasma_Nor_1.raw
False	Unambiguous	FourierTransform	HCD	MS2	0	0	200	1372.46166992188	4115.37045650563	3	6.26633666666667	617	Depleted_Plasma_Nor_1.raw
False	Ambiguous	IonTrap	CID	MS2	0	65.57291	100	1181.61474609375	1181.61474609375	1	6.27179833333333	618	Depleted_Plasma_Nor_1.raw
False	None	FourierTransform	HCD	MS2	0	65.57291	200	1181.61474609375	2362.2222155575	2	6.28658333333333	619	Depleted_Plasma_Nor_1.raw
False	None	FourierTransform	HCD	MS2	0	65.57291	200	1181.61474609375	3542.82968502125	3	6.28658333333333	619	Depleted_Plasma_Nor_1.raw
False	Ambiguous	IonTrap	CID	MS2	0	0	100	1306.59509277344	1306.59509277344	1	6.291975	620	Depleted_Plasma_Nor_1.raw
False	None	FourierTransform	HCD	MS2	0	0	200	1306.59509277344	2612.18290891688	2	6.30673833333333	621	Depleted_Plasma_Nor_1.raw
False	None	FourierTransform	HCD	MS2	0	0	200	1306.59509277344	3917.77072506031	3	6.30673833333333	621	Depleted_Plasma_Nor_1.raw
False	None	IonTrap	CID	MS2	0		100	1401.36743164063	1401.36743164063	1	6.31212	622	Depleted_Plasma_Nor_1.raw
False	None	FourierTransform	HCD	MS2	0		200	1401.36743164063	2801.72758665125	2	6.32675666666667	623	Depleted_Plasma_Nor_1.raw
False	None	FourierTransform	HCD	MS2	0		200	1401.36743164063	4202.08774166188	3	6.32675666666667	623	Depleted_Plasma_Nor_1.raw
False	Unambiguous	IonTrap	CID	MS2	0	77.70889	100	1282.59069824219	1282.59069824219	1	6.33214833333333	624	Depleted_Plasma_Nor_1.raw
False	Unambiguous	FourierTransform	HCD	MS2	0	77.70889	200	1282.59069824219	3845.75754146656	3	6.347025	625	Depleted_Plasma_Nor_1.raw
False	None	FourierTransform	HCD	MS2	0	77.70889	200	1282.59069824219	2564.17411985438	2	6.347025	625	Depleted_Plasma_Nor_1.raw
False	Unambiguous	IonTrap	CID	MS2	0		100	1760.74645996094	3520.48564329188	2	6.36213333333333	627	Depleted_Plasma_Nor_1.raw
False	Unambiguous	IonTrap	CID	MS2	0		100	1760.74645996094	5280.22482662281	3	6.36213333333333	627	Depleted_Plasma_Nor_1.raw
False	None	FourierTransform	HCD	MS2	0		200	1760.74645996094	3520.48564329188	2	6.37764833333333	628	Depleted_Plasma_Nor_1.raw
False	None	FourierTransform	HCD	MS2	0		200	1760.74645996094	5280.22482662281	3	6.37764833333333	628	Depleted_Plasma_Nor_1.raw
False	Unambiguous	IonTrap	CID	MS2	0	50.5187	100	1138.43920898438	1138.43920898438	1	6.38311833333333	629	Depleted_Plasma_Nor_1.raw
False	Unambiguous	IonTrap	CID	MS2	0		100	1197.04504394531	2393.08281126063	2	6.403335	631	Depleted_Plasma_Nor_1.raw
False	None	IonTrap	CID	MS2	0		100	1197.04504394531	3589.12057857594	3	6.403335	631	Depleted_Plasma_Nor_1.raw
False	Unambiguous	FourierTransform	HCD	MS2	0		200	1197.04504394531	2393.08281126063	2	6.41816833333333	632	Depleted_Plasma_Nor_1.raw
False	None	FourierTransform	HCD	MS2	0		200	1197.04504394531	3589.12057857594	3	6.41816833333333	632	Depleted_Plasma_Nor_1.raw
False	None	IonTrap	CID	MS2	0		100	1317.36376953125	1317.36376953125	1	6.42356833333333	633	Depleted_Plasma_Nor_1.raw
False	Unambiguous	FourierTransform	HCD	MS2	0		200	1317.36376953125	3950.07675533375	3	6.43827166666667	634	Depleted_Plasma_Nor_1.raw
False	None	FourierTransform	HCD	MS2	0		200	1317.36376953125	2633.7202624325	2	6.43827166666667	634	Depleted_Plasma_Nor_1.raw
False	None	IonTrap	CID	MS2	0	38.95491	100	922.311340332031	922.311340332031	1	6.44371833333333	635	Depleted_Plasma_Nor_1.raw
False	None	FourierTransform	HCD	MS2	0	38.95491	200	922.311340332031	922.311340332031	1	6.45873666666667	636	Depleted_Plasma_Nor_1.raw
False	Unambiguous	IonTrap	CID	MS2	0	57.51338	100	1233.49438476563	1233.49438476563	1	6.47281166666667	638	Depleted_Plasma_Nor_1.raw
False	None	FourierTransform	HCD	MS2	0	57.51338	200	1233.49438476563	1233.49438476563	1	6.48863666666667	639	Depleted_Plasma_Nor_1.raw
False	Unambiguous	IonTrap	CID	MS2	0		100	1288.53735351563	1288.53735351563	1	6.49407666666667	640	Depleted_Plasma_Nor_1.raw
False	None	FourierTransform	HCD	MS2	0		200	1288.53735351563	2576.06743040125	2	6.508795	641	Depleted_Plasma_Nor_1.raw
False	None	FourierTransform	HCD	MS2	0		200	1288.53735351563	3863.59750728688	3	6.508795	641	Depleted_Plasma_Nor_1.raw
False	Unambiguous	IonTrap	CID	MS2	0	65.02205	100	1222.50146484375	1222.50146484375	1	6.51429666666667	642	Depleted_Plasma_Nor_1.raw
False	None	FourierTransform	HCD	MS2	0	65.02205	200	1222.50146484375	2443.9956530575	2	6.52912333333333	643	Depleted_Plasma_Nor_1.raw
False	None	FourierTransform	HCD	MS2	0	65.02205	200	1222.50146484375	3665.48984127125	3	6.52912333333333	643	Depleted_Plasma_Nor_1.raw
False	None	IonTrap	CID	MS2	0	51.24583	100	1345.50573730469	1345.50573730469	1	6.53451333333333	644	Depleted_Plasma_Nor_1.raw
False	None	FourierTransform	HCD	MS2	0	51.24583	200	1345.50573730469	2690.00419797938	2	6.54919166666667	645	Depleted_Plasma_Nor_1.raw
False	None	FourierTransform	HCD	MS2	0	51.24583	200	1345.50573730469	4034.50265865406	3	6.54919166666667	645	Depleted_Plasma_Nor_1.raw
False	None	IonTrap	CID	MS2	0		100	1242.14514160156	1242.14514160156	1	6.55459	646	Depleted_Plasma_Nor_1.raw
False	None	IonTrap	CID	MS2	0	0	100	920.314331054688	920.314331054688	1	6.58358	649	Depleted_Plasma_Nor_1.raw
False	None	FourierTransform	HCD	MS2	0	0	200	920.314331054688	920.314331054688	1	6.599635	650	Depleted_Plasma_Nor_1.raw
False	None	IonTrap	CID	MS2	0	37.72395	100	907.261413574219	907.261413574219	1	6.60513	651	Depleted_Plasma_Nor_1.raw
False	None	FourierTransform	HCD	MS2	0	37.72395	200	907.261413574219	907.261413574219	1	6.62011	652	Depleted_Plasma_Nor_1.raw
False	None	IonTrap	CID	MS2	0	0	100	994.332092285156	994.332092285156	1	6.62553333333333	653	Depleted_Plasma_Nor_1.raw
False	None	FourierTransform	HCD	MS2	0	0	200	994.332092285156	1987.65690794031	2	6.64051666666667	654	Depleted_Plasma_Nor_1.raw
False	None	FourierTransform	HCD	MS2	0	0	200	994.332092285156	2980.98172359547	3	6.64051666666667	654	Depleted_Plasma_Nor_1.raw
False	None	IonTrap	CID	MS2	0	0	100	1618.33911132813	1618.33911132813	1	6.64587666666667	655	Depleted_Plasma_Nor_1.raw
False	None	FourierTransform	HCD	MS2	0	0	200	1618.33911132813	3235.67094602625	2	6.66038166666667	656	Depleted_Plasma_Nor_1.raw
False	None	FourierTransform	HCD	MS2	0	0	200	1618.33911132813	4853.00278072438	3	6.66038166666667	656	Depleted_Plasma_Nor_1.raw
False	Unambiguous	IonTrap	CID	MS2	0		100	1750.00427246094	3499.00126829188	2	6.665735	657	Depleted_Plasma_Nor_1.raw
False	Unambiguous	IonTrap	CID	MS2	0		100	1750.00427246094	5247.99826412281	3	6.665735	657	Depleted_Plasma_Nor_1.raw
False	None	FourierTransform	HCD	MS2	0		200	1750.00427246094	3499.00126829188	2	6.68025	658	Depleted_Plasma_Nor_1.raw
False	None	FourierTransform	HCD	MS2	0		200	1750.00427246094	5247.99826412281	3	6.68025	658	Depleted_Plasma_Nor_1.raw
False	None	IonTrap	CID	MS2	0	25.38406	100	829.270324707031	829.270324707031	1	6.69553666666667	660	Depleted_Plasma_Nor_1.raw
False	None	FourierTransform	HCD	MS2	0	25.38406	200	829.270324707031	829.270324707031	1	6.71064	661	Depleted_Plasma_Nor_1.raw
False	Unambiguous	IonTrap	CID	MS2	0	52.22242	100	1191.5732421875	1191.5732421875	1	6.71608166666667	662	Depleted_Plasma_Nor_1.raw
False	None	FourierTransform	HCD	MS2	0	52.22242	200	1191.5732421875	3572.7051733025	3	6.73085	663	Depleted_Plasma_Nor_1.raw
False	None	FourierTransform	HCD	MS2	0	52.22242	200	1191.5732421875	2382.139207745	2	6.73085	663	Depleted_Plasma_Nor_1.raw
False	Unambiguous	IonTrap	CID	MS2	0	44.737	100	1354.52001953125	1354.52001953125	1	6.73623833333333	664	Depleted_Plasma_Nor_1.raw
False	None	FourierTransform	HCD	MS2	0	44.737	200	1354.52001953125	2708.0327624325	2	6.750995	665	Depleted_Plasma_Nor_1.raw
False	None	FourierTransform	HCD	MS2	0	44.737	200	1354.52001953125	4061.54550533375	3	6.750995	665	Depleted_Plasma_Nor_1.raw
False	None	IonTrap	CID	MS2	0		100	1468.53039550781	2936.05351438563	2	6.756365	666	Depleted_Plasma_Nor_1.raw
False	Unambiguous	IonTrap	CID	MS2	0		100	1468.53039550781	4403.57663326344	3	6.756365	666	Depleted_Plasma_Nor_1.raw
False	None	FourierTransform	HCD	MS2	0		200	1468.53039550781	2936.05351438563	2	6.77097166666667	667	Depleted_Plasma_Nor_1.raw
False	None	FourierTransform	HCD	MS2	0		200	1468.53039550781	4403.57663326344	3	6.77097166666667	667	Depleted_Plasma_Nor_1.raw
False	Unambiguous	IonTrap	CID	MS2	0	89.01468	100	984.653991699219	984.653991699219	1	6.776415	668	Depleted_Plasma_Nor_1.raw
False	None	FourierTransform	HCD	MS2	0	89.01468	200	984.653991699219	1968.30070676844	2	6.79141166666667	669	Depleted_Plasma_Nor_1.raw
False	None	FourierTransform	HCD	MS2	0	89.01468	200	984.653991699219	2951.94742183766	3	6.79141166666667	669	Depleted_Plasma_Nor_1.raw
False	Ambiguous	IonTrap	CID	MS2	0	72.77963	100	1126.55859375	1126.55859375	1	6.80557	671	Depleted_Plasma_Nor_1.raw
False	Ambiguous	FourierTransform	HCD	MS2	0	72.77963	200	1126.55859375	2252.10991087	2	6.82146666666667	672	Depleted_Plasma_Nor_1.raw
False	Ambiguous	FourierTransform	HCD	MS2	0	72.77963	200	1126.55859375	3377.66122799	3	6.82146666666667	672	Depleted_Plasma_Nor_1.raw
False	Unambiguous	IonTrap	CID	MS2	0		100	1255.73010253906	1255.73010253906	1	6.82690666666667	673	Depleted_Plasma_Nor_1.raw
False	None	FourierTransform	HCD	MS2	0		200	1255.73010253906	2510.45292844813	2	6.84164	674	Depleted_Plasma_Nor_1.raw
False	None	FourierTransform	HCD	MS2	0		200	1255.73010253906	3765.17575435719	3	6.84164	674	Depleted_Plasma_Nor_1.raw
False	Ambiguous	IonTrap	CID	MS2	0		100	1272.64697265625	1272.64697265625	1	6.84703666666667	675	Depleted_Plasma_Nor_1.raw
False	None	FourierTransform	HCD	MS2	0		200	1272.64697265625	2544.2866686825	2	6.86195	676	Depleted_Plasma_Nor_1.raw
False	Ambiguous	FourierTransform	HCD	MS2	0		200	1272.64697265625	3815.92636470875	3	6.86195	676	Depleted_Plasma_Nor_1.raw
False	Ambiguous	IonTrap	CID	MS2	0		100	1201.53466796875	1201.53466796875	1	6.86734333333333	677	Depleted_Plasma_Nor_1.raw
False	None	FourierTransform	HCD	MS2	0		200	1201.53466796875	1201.53466796875	1	6.88210333333333	678	Depleted_Plasma_Nor_1.raw
False	Ambiguous	IonTrap	CID	MS2	0		100	1041.55639648438	1041.55639648438	1	6.88752666666667	679	Depleted_Plasma_Nor_1.raw
False	None	FourierTransform	HCD	MS2	0		200	1041.55639648438	2082.10551633875	2	6.90247166666667	680	Depleted_Plasma_Nor_1.raw
False	Unambiguous	FourierTransform	HCD	MS2	0		200	1041.55639648438	3122.65463619313	3	6.90247166666667	680	Depleted_Plasma_Nor_1.raw
False	None	IonTrap	CID	MS2	0	0	100	1492.56274414063	1492.56274414063	1	6.91764166666667	682	Depleted_Plasma_Nor_1.raw
False	None	FourierTransform	HCD	MS2	0	0	200	1492.56274414063	2984.11821165125	2	6.933305	683	Depleted_Plasma_Nor_1.raw
False	None	FourierTransform	HCD	MS2	0	0	200	1492.56274414063	4475.67367916188	3	6.933305	683	Depleted_Plasma_Nor_1.raw
False	None	IonTrap	CID	MS2	0	0	100	903.288146972656	903.288146972656	1	6.93881333333333	684	Depleted_Plasma_Nor_1.raw
False	None	FourierTransform	HCD	MS2	0	0	200	903.288146972656	903.288146972656	1	6.95379166666667	685	Depleted_Plasma_Nor_1.raw
False	Unambiguous	IonTrap	CID	MS2	0		100	1335.17736816406	2669.34745969813	2	6.959185	686	Depleted_Plasma_Nor_1.raw
False	None	IonTrap	CID	MS2	0		100	1335.17736816406	4003.51755123219	3	6.959185	686	Depleted_Plasma_Nor_1.raw
False	None	FourierTransform	HCD	MS2	0		200	1335.17736816406	2669.34745969813	2	6.97395166666667	687	Depleted_Plasma_Nor_1.raw
False	None	FourierTransform	HCD	MS2	0		200	1335.17736816406	4003.51755123219	3	6.97395166666667	687	Depleted_Plasma_Nor_1.raw
False	Unambiguous	IonTrap	CID	MS2	0		100	1296.47827148438	3887.42026119313	3	6.979345	688	Depleted_Plasma_Nor_1.raw
False	None	IonTrap	CID	MS2	0		100	1296.47827148438	2591.94926633875	2	6.979345	688	Depleted_Plasma_Nor_1.raw
False	None	FourierTransform	HCD	MS2	0		200	1296.47827148438	2591.94926633875	2	6.994065	689	Depleted_Plasma_Nor_1.raw
False	None	FourierTransform	HCD	MS2	0		200	1296.47827148438	3887.42026119313	3	6.994065	689	Depleted_Plasma_Nor_1.raw
False	None	IonTrap	CID	MS2	0	0	100	1168.1494140625	1168.1494140625	1	6.99947166666667	690	Depleted_Plasma_Nor_1.raw
False	None	IonTrap	CID	MS2	0	0	100	846.296264648438	846.296264648438	1	7.02973	693	Depleted_Plasma_Nor_1.raw
False	None	FourierTransform	HCD	MS2	0	0	200	846.296264648438	846.296264648438	1	7.0458	694	Depleted_Plasma_Nor_1.raw
False	None	IonTrap	CID	MS2	0	0	100	920.315246582031	920.315246582031	1	7.051305	695	Depleted_Plasma_Nor_1.raw
False	None	FourierTransform	HCD	MS2	0	0	200	920.315246582031	920.315246582031	1	7.06628333333333	696	Depleted_Plasma_Nor_1.raw
False	Ambiguous	IonTrap	CID	MS2	0		100	1585.34912109375	3169.6909655575	2	7.07164166666667	697	Depleted_Plasma_Nor_1.raw
False	Unambiguous	IonTrap	CID	MS2	0		100	1585.34912109375	4754.03281002125	3	7.07164166666667	697	Depleted_Plasma_Nor_1.raw
False	None	FourierTransform	HCD	MS2	0		200	1585.34912109375	4754.03281002125	3	7.086255	698	Depleted_Plasma_Nor_1.raw
False	None	FourierTransform	HCD	MS2	0		200	1585.34912109375	3169.6909655575	2	7.086255	698	Depleted_Plasma_Nor_1.raw
False	None	IonTrap	CID	MS2	0	46.58955	100	889.236389160156	889.236389160156	1	7.0917	699	Depleted_Plasma_Nor_1.raw
False	None	FourierTransform	HCD	MS2	0	46.58955	200	889.236389160156	1777.46550169031	2	7.10668666666667	700	Depleted_Plasma_Nor_1.raw
False	None	FourierTransform	HCD	MS2	0	46.58955	200	889.236389160156	2665.69461422047	3	7.10668666666667	700	Depleted_Plasma_Nor_1.raw
False	None	IonTrap	CID	MS2	0		100	966.702209472656	966.702209472656	1	7.11212833333333	701	Depleted_Plasma_Nor_1.raw
False	None	FourierTransform	HCD	MS2	0		200	966.702209472656	1932.39714231531	2	7.12710166666667	702	Depleted_Plasma_Nor_1.raw
False	None	FourierTransform	HCD	MS2	0		200	966.702209472656	2898.09207515797	3	7.12710166666667	702	Depleted_Plasma_Nor_1.raw
False	Unambiguous	IonTrap	CID	MS2	0		100	1164.63952636719	1164.63952636719	1	7.14125833333333	704	Depleted_Plasma_Nor_1.raw
False	None	FourierTransform	HCD	MS2	0		200	1164.63952636719	2328.27177610438	2	7.15713333333333	705	Depleted_Plasma_Nor_1.raw
False	None	FourierTransform	HCD	MS2	0		200	1164.63952636719	3491.90402584156	3	7.15713333333333	705	Depleted_Plasma_Nor_1.raw
False	Unambiguous	IonTrap	CID	MS2	0		100	1346.61218261719	1346.61218261719	1	7.16257333333333	706	Depleted_Plasma_Nor_1.raw
False	Ambiguous	FourierTransform	HCD	MS2	0		200	1346.61218261719	4037.82199459156	3	7.17725333333333	707	Depleted_Plasma_Nor_1.raw
False	None	FourierTransform	HCD	MS2	0		200	1346.61218261719	2692.21708860438	2	7.17725333333333	707	Depleted_Plasma_Nor_1.raw
False	None	IonTrap	CID	MS2	0		100	1639.529296875	3278.05131712	2	7.18262166666667	708	Depleted_Plasma_Nor_1.raw
False	Unambiguous	IonTrap	CID	MS2	0		100	1639.529296875	4916.573337365	3	7.18262166666667	708	Depleted_Plasma_Nor_1.raw
False	None	FourierTransform	HCD	MS2	0		200	1639.529296875	3278.05131712	2	7.19728166666667	709	Depleted_Plasma_Nor_1.raw
False	Unambiguous	FourierTransform	HCD	MS2	0		200	1639.529296875	4916.573337365	3	7.19728166666667	709	Depleted_Plasma_Nor_1.raw
False	Unambiguous	IonTrap	CID	MS2	0	0	100	1176.63452148438	1176.63452148438	1	7.202705	710	Depleted_Plasma_Nor_1.raw
False	None	FourierTransform	HCD	MS2	0	0	200	1176.63452148438	2352.26176633875	2	7.21749666666667	711	Depleted_Plasma_Nor_1.raw
False	None	FourierTransform	HCD	MS2	0	0	200	1176.63452148438	3527.88901119313	3	7.21749666666667	711	Depleted_Plasma_Nor_1.raw
False	Ambiguous	IonTrap	CID	MS2	0	0	100	1180.60375976563	1180.60375976563	1	7.22291	712	Depleted_Plasma_Nor_1.raw
False	None	FourierTransform	HCD	MS2	0	0	200	1180.60375976563	2360.20024290125	2	7.23774	713	Depleted_Plasma_Nor_1.raw
False	Ambiguous	FourierTransform	HCD	MS2	0	0	200	1180.60375976563	3539.79672603688	3	7.23774	713	Depleted_Plasma_Nor_1.raw
False	None	IonTrap	CID	MS2	0	11.34188	100	920.314697265625	920.314697265625	1	7.25190333333333	715	Depleted_Plasma_Nor_1.raw
False	None	FourierTransform	HCD	MS2	0	11.34188	200	920.314697265625	920.314697265625	1	7.26796666666667	716	Depleted_Plasma_Nor_1.raw
False	None	IonTrap	CID	MS2	0		100	1703.64562988281	3406.28398313563	2	7.27337166666667	717	Depleted_Plasma_Nor_1.raw
False	None	IonTrap	CID	MS2	0		100	1703.64562988281	5108.92233638844	3	7.27337166666667	717	Depleted_Plasma_Nor_1.raw
False	None	FourierTransform	HCD	MS2	0		200	1703.64562988281	3406.28398313563	2	7.28783666666667	718	Depleted_Plasma_Nor_1.raw
False	None	FourierTransform	HCD	MS2	0		200	1703.64562988281	5108.92233638844	3	7.28783666666667	718	Depleted_Plasma_Nor_1.raw
False	Ambiguous	IonTrap	CID	MS2	0	88.26875	100	1244.60388183594	1244.60388183594	1	7.29323333333333	719	Depleted_Plasma_Nor_1.raw
False	None	FourierTransform	HCD	MS2	0	88.26875	200	1244.60388183594	2488.20048704188	2	7.30802666666667	720	Depleted_Plasma_Nor_1.raw
False	None	FourierTransform	HCD	MS2	0	88.26875	200	1244.60388183594	3731.79709224781	3	7.30802666666667	720	Depleted_Plasma_Nor_1.raw
False	None	IonTrap	CID	MS2	0		100	1690.10424804688	3379.20121946375	2	7.31337666666667	721	Depleted_Plasma_Nor_1.raw
False	Unambiguous	IonTrap	CID	MS2	0		100	1690.10424804688	5068.29819088063	3	7.31337666666667	721	Depleted_Plasma_Nor_1.raw
False	None	FourierTransform	HCD	MS2	0		200	1690.10424804688	5068.29819088063	3	7.32784	722	Depleted_Plasma_Nor_1.raw
False	None	FourierTransform	HCD	MS2	0		200	1690.10424804688	3379.20121946375	2	7.32784	722	Depleted_Plasma_Nor_1.raw
False	Unambiguous	IonTrap	CID	MS2	0		100	1440.57653808594	2880.14579954188	2	7.33321833333333	723	Depleted_Plasma_Nor_1.raw
False	Unambiguous	IonTrap	CID	MS2	0		100	1440.57653808594	4319.71506099781	3	7.33321833333333	723	Depleted_Plasma_Nor_1.raw
False	None	FourierTransform	HCD	MS2	0		200	1440.57653808594	2880.14579954188	2	7.34792	724	Depleted_Plasma_Nor_1.raw
False	None	FourierTransform	HCD	MS2	0		200	1440.57653808594	4319.71506099781	3	7.34792	724	Depleted_Plasma_Nor_1.raw
False	None	IonTrap	CID	MS2	0	60.24623	100	829.267456054688	829.267456054688	1	7.362135	726	Depleted_Plasma_Nor_1.raw
False	None	FourierTransform	HCD	MS2	0	60.24623	200	829.267456054688	829.267456054688	1	7.37731333333333	727	Depleted_Plasma_Nor_1.raw
False	None	IonTrap	CID	MS2	0	35.59283	100	907.260803222656	907.260803222656	1	7.38281	728	Depleted_Plasma_Nor_1.raw
False	None	FourierTransform	HCD	MS2	0	35.59283	200	907.260803222656	907.260803222656	1	7.39781333333333	729	Depleted_Plasma_Nor_1.raw
False	Unambiguous	IonTrap	CID	MS2	0	51.6569	100	1215.58154296875	1215.58154296875	1	7.40320833333333	730	Depleted_Plasma_Nor_1.raw
False	Ambiguous	FourierTransform	HCD	MS2	0	51.6569	200	1215.58154296875	3644.73007564625	3	7.41803	731	Depleted_Plasma_Nor_1.raw
False	Unambiguous	FourierTransform	HCD	MS2	0	51.6569	200	1215.58154296875	2430.1558093075	2	7.41803	731	Depleted_Plasma_Nor_1.raw
False	Ambiguous	IonTrap	CID	MS2	0	74.05826	100	1233.62341308594	1233.62341308594	1	7.42342166666667	732	Depleted_Plasma_Nor_1.raw
False	None	FourierTransform	HCD	MS2	0	74.05826	200	1233.62341308594	2466.23954954188	2	7.438195	733	Depleted_Plasma_Nor_1.raw
False	Unambiguous	FourierTransform	HCD	MS2	0	74.05826	200	1233.62341308594	3698.85568599781	3	7.438195	733	Depleted_Plasma_Nor_1.raw
False	None	IonTrap	CID	MS2	0	19.61199	100	995.334411621094	995.334411621094	1	7.44361666666667	734	Depleted_Plasma_Nor_1.raw
False	None	FourierTransform	HCD	MS2	0	19.61199	200	995.334411621094	995.334411621094	1	7.45856833333333	735	Depleted_Plasma_Nor_1.raw
False	Unambiguous	IonTrap	CID	MS2	0		100	1274.60009765625	1274.60009765625	1	7.47276	737	Depleted_Plasma_Nor_1.raw
False	None	FourierTransform	HCD	MS2	0		200	1274.60009765625	2548.1929186825	2	7.48750666666667	738	Depleted_Plasma_Nor_1.raw
False	None	FourierTransform	HCD	MS2	0		200	1274.60009765625	3821.78573970875	3	7.48750666666667	738	Depleted_Plasma_Nor_1.raw
False	Unambiguous	IonTrap	CID	MS2	0		100	1457.74816894531	4371.22995357594	3	7.49293666666667	739	Depleted_Plasma_Nor_1.raw
False	Unambiguous	IonTrap	CID	MS2	0		100	1457.74816894531	2914.48906126063	2	7.49293666666667	739	Depleted_Plasma_Nor_1.raw
False	Unambiguous	FourierTransform	HCD	MS2	0		200	1457.74816894531	4371.22995357594	3	7.50756333333333	740	Depleted_Plasma_Nor_1.raw
False	None	FourierTransform	HCD	MS2	0		200	1457.74816894531	2914.48906126063	2	7.50756333333333	740	Depleted_Plasma_Nor_1.raw
False	Unambiguous	IonTrap	CID	MS2	0		100	1172.76611328125	1172.76611328125	1	7.51296666666667	741	Depleted_Plasma_Nor_1.raw
False	None	FourierTransform	HCD	MS2	0		200	1172.76611328125	2344.5249499325	2	7.52781166666667	742	Depleted_Plasma_Nor_1.raw
False	None	FourierTransform	HCD	MS2	0		200	1172.76611328125	3516.28378658375	3	7.52781166666667	742	Depleted_Plasma_Nor_1.raw
False	None	IonTrap	CID	MS2	0		100	1277.97412109375	1277.97412109375	1	7.53320166666667	743	Depleted_Plasma_Nor_1.raw
False	None	FourierTransform	HCD	MS2	0		200	1277.97412109375	2554.9409655575	2	7.54805833333333	744	Depleted_Plasma_Nor_1.raw
False	None	FourierTransform	HCD	MS2	0		200	1277.97412109375	3831.90781002125	3	7.54805833333333	744	Depleted_Plasma_Nor_1.raw
False	Unambiguous	IonTrap	CID	MS2	0	52.57603	100	1052.6611328125	3155.9688451775	3	7.55348166666667	745	Depleted_Plasma_Nor_1.raw
False	None	FourierTransform	HCD	MS2	0	52.57603	200	1052.6611328125	3155.9688451775	3	7.56840333333333	746	Depleted_Plasma_Nor_1.raw
False	None	IonTrap	CID	MS2	0	29.07629	100	815.215881347656	815.215881347656	1	7.58259666666667	748	Depleted_Plasma_Nor_1.raw
False	None	FourierTransform	HCD	MS2	0	29.07629	200	815.215881347656	2443.63309078297	3	7.59768833333333	749	Depleted_Plasma_Nor_1.raw
False	None	FourierTransform	HCD	MS2	0	29.07629	200	815.215881347656	1629.42448606531	2	7.59768833333333	749	Depleted_Plasma_Nor_1.raw
False	None	IonTrap	CID	MS2	0	0	100	903.287048339844	903.287048339844	1	7.60318333333333	750	Depleted_Plasma_Nor_1.raw
False	None	FourierTransform	HCD	MS2	0	0	200	903.287048339844	903.287048339844	1	7.618195	751	Depleted_Plasma_Nor_1.raw
False	None	IonTrap	CID	MS2	0	49.86605	100	1287.09948730469	1287.09948730469	1	7.623585	752	Depleted_Plasma_Nor_1.raw
False	None	FourierTransform	HCD	MS2	0	49.86605	200	1287.09948730469	2573.19169797938	2	7.63836166666667	753	Depleted_Plasma_Nor_1.raw
False	None	FourierTransform	HCD	MS2	0	49.86605	200	1287.09948730469	3859.28390865406	3	7.63836166666667	753	Depleted_Plasma_Nor_1.raw
False	None	IonTrap	CID	MS2	0		100	1267.38403320313	1267.38403320313	1	7.64375166666667	754	Depleted_Plasma_Nor_1.raw
False	None	FourierTransform	HCD	MS2	0		200	1267.38403320313	2533.76078977625	2	7.65850333333333	755	Depleted_Plasma_Nor_1.raw
False	Unambiguous	FourierTransform	HCD	MS2	0		200	1267.38403320313	3800.13754634938	3	7.65850333333333	755	Depleted_Plasma_Nor_1.raw
False	None	IonTrap	CID	MS2	0		100	910.2568359375	910.2568359375	1	7.66394666666667	756	Depleted_Plasma_Nor_1.raw
False	None	FourierTransform	HCD	MS2	0		200	910.2568359375	2728.7559545525	3	7.67896333333333	757	Depleted_Plasma_Nor_1.raw
False	None	FourierTransform	HCD	MS2	0		200	910.2568359375	1819.506395245	2	7.67896333333333	757	Depleted_Plasma_Nor_1.raw
False	None	IonTrap	CID	MS2	0	65.20857	100	1129.4228515625	1129.4228515625	1	7.69414833333333	759	Depleted_Plasma_Nor_1.raw
False	None	FourierTransform	HCD	MS2	0	65.20857	200	1129.4228515625	2257.838426495	2	7.71014	760	Depleted_Plasma_Nor_1.raw
False	None	FourierTransform	HCD	MS2	0	65.20857	200	1129.4228515625	3386.2540014275	3	7.71014	760	Depleted_Plasma_Nor_1.raw
False	Unambiguous	IonTrap	CID	MS2	0	63.71932	100	1197.59558105469	1197.59558105469	1	7.71569333333333	761	Depleted_Plasma_Nor_1.raw
False	None	FourierTransform	HCD	MS2	0	63.71932	200	1197.59558105469	2394.18388547938	2	7.73046166666667	762	Depleted_Plasma_Nor_1.raw
False	None	FourierTransform	HCD	MS2	0	63.71932	200	1197.59558105469	3590.77218990406	3	7.73046166666667	762	Depleted_Plasma_Nor_1.raw
False	None	IonTrap	CID	MS2	0	52.03708	100	889.235961914063	889.235961914063	1	7.73590666666667	763	Depleted_Plasma_Nor_1.raw
False	None	FourierTransform	HCD	MS2	0	52.03708	200	889.235961914063	1777.46464719813	2	7.75095166666667	764	Depleted_Plasma_Nor_1.raw
False	None	FourierTransform	HCD	MS2	0	52.03708	200	889.235961914063	2665.69333248219	3	7.75095166666667	764	Depleted_Plasma_Nor_1.raw
False	Unambiguous	IonTrap	CID	MS2	0	0	100	1312.66723632813	1312.66723632813	1	7.75635166666667	765	Depleted_Plasma_Nor_1.raw
False	None	FourierTransform	HCD	MS2	0	0	200	1312.66723632813	3935.98715572438	3	7.77106666666667	766	Depleted_Plasma_Nor_1.raw
False	None	FourierTransform	HCD	MS2	0	0	200	1312.66723632813	2624.32719602625	2	7.77106666666667	766	Depleted_Plasma_Nor_1.raw
False	Unambiguous	IonTrap	CID	MS2	0		100	1306.70422363281	1306.70422363281	1	7.77647	767	Depleted_Plasma_Nor_1.raw
False	None	FourierTransform	HCD	MS2	0		200	1306.70422363281	2612.40117063563	2	7.79122833333333	768	Depleted_Plasma_Nor_1.raw
False	None	FourierTransform	HCD	MS2	0		200	1306.70422363281	3918.09811763844	3	7.79122833333333	768	Depleted_Plasma_Nor_1.raw
False	Unambiguous	IonTrap	CID	MS2	0		100	1674.29296875	3347.57866087	2	7.8065	770	Depleted_Plasma_Nor_1.raw
False	Unambiguous	IonTrap	CID	MS2	0		100	1674.29296875	5020.86435299	3	7.8065	770	Depleted_Plasma_Nor_1.raw
False	None	FourierTransform	HCD	MS2	0		200	1674.29296875	3347.57866087	2	7.821005	771	Depleted_Plasma_Nor_1.raw
False	None	FourierTransform	HCD	MS2	0		200	1674.29296875	5020.86435299	3	7.821005	771	Depleted_Plasma_Nor_1.raw
False	None	IonTrap	CID	MS2	0		100	1798.74304199219	3596.47880735438	2	7.82642833333333	772	Depleted_Plasma_Nor_1.raw
False	None	IonTrap	CID	MS2	0		100	1798.74304199219	5394.21457271656	3	7.82642833333333	772	Depleted_Plasma_Nor_1.raw
False	None	FourierTransform	HCD	MS2	0		200	1798.74304199219	5394.21457271656	3	7.84083333333333	773	Depleted_Plasma_Nor_1.raw
False	None	FourierTransform	HCD	MS2	0		200	1798.74304199219	3596.47880735438	2	7.84083333333333	773	Depleted_Plasma_Nor_1.raw
False	Unambiguous	IonTrap	CID	MS2	0		100	1698.40661621094	3395.80595579188	2	7.84618666666667	774	Depleted_Plasma_Nor_1.raw
False	Unambiguous	IonTrap	CID	MS2	0		100	1698.40661621094	5093.20529537281	3	7.84618666666667	774	Depleted_Plasma_Nor_1.raw
False	None	FourierTransform	HCD	MS2	0		200	1698.40661621094	3395.80595579188	2	7.86070833333333	775	Depleted_Plasma_Nor_1.raw
False	None	FourierTransform	HCD	MS2	0		200	1698.40661621094	5093.20529537281	3	7.86070833333333	775	Depleted_Plasma_Nor_1.raw
False	None	IonTrap	CID	MS2	0	36.07609	100	1055.29956054688	1055.29956054688	1	7.86613833333333	776	Depleted_Plasma_Nor_1.raw
False	None	FourierTransform	HCD	MS2	0	36.07609	200	1055.29956054688	1055.29956054688	1	7.881075	777	Depleted_Plasma_Nor_1.raw
False	None	IonTrap	CID	MS2	0	0	100	921.314514160156	921.314514160156	1	7.88662666666667	778	Depleted_Plasma_Nor_1.raw
False	None	FourierTransform	HCD	MS2	0	0	200	921.314514160156	921.314514160156	1	7.901675	779	Depleted_Plasma_Nor_1.raw
False	Ambiguous	IonTrap	CID	MS2	0		100	1357.09558105469	4069.27218990406	3	7.91680333333333	781	Depleted_Plasma_Nor_1.raw
False	Unambiguous	IonTrap	CID	MS2	0		100	1357.09558105469	2713.18388547938	2	7.91680333333333	781	Depleted_Plasma_Nor_1.raw
False	None	FourierTransform	HCD	MS2	0		200	1357.09558105469	2713.18388547938	2	7.931535	782	Depleted_Plasma_Nor_1.raw
False	Ambiguous	FourierTransform	HCD	MS2	0		200	1357.09558105469	4069.27218990406	3	7.931535	782	Depleted_Plasma_Nor_1.raw
False	None	IonTrap	CID	MS2	0	0	100	1382.51672363281	1382.51672363281	1	7.93696833333333	783	Depleted_Plasma_Nor_1.raw
False	None	FourierTransform	HCD	MS2	0	0	200	1382.51672363281	1382.51672363281	1	7.951625	784	Depleted_Plasma_Nor_1.raw
False	Unambiguous	IonTrap	CID	MS2	0	78.51152	100	1076.70324707031	1076.70324707031	1	7.95704666666667	785	Depleted_Plasma_Nor_1.raw
False	None	FourierTransform	HCD	MS2	0	78.51152	200	1076.70324707031	2152.39921751063	2	7.971985	786	Depleted_Plasma_Nor_1.raw
False	None	FourierTransform	HCD	MS2	0	78.51152	200	1076.70324707031	3228.09518795094	3	7.971985	786	Depleted_Plasma_Nor_1.raw
False	None	IonTrap	CID	MS2	0		100	1244.16748046875	1244.16748046875	1	7.977375	787	Depleted_Plasma_Nor_1.raw
False	None	FourierTransform	HCD	MS2	0		200	1244.16748046875	2487.3276843075	2	7.99211666666667	788	Depleted_Plasma_Nor_1.raw
False	None	FourierTransform	HCD	MS2	0		200	1244.16748046875	3730.48788814625	3	7.99211666666667	788	Depleted_Plasma_Nor_1.raw
False	Unambiguous	IonTrap	CID	MS2	0	38.22461	100	1239.61108398438	1239.61108398438	1	7.997505	789	Depleted_Plasma_Nor_1.raw
False	None	FourierTransform	HCD	MS2	0	38.22461	200	1239.61108398438	2478.21489133875	2	8.012315	790	Depleted_Plasma_Nor_1.raw
False	None	FourierTransform	HCD	MS2	0	38.22461	200	1239.61108398438	3716.81869869313	3	8.012315	790	Depleted_Plasma_Nor_1.raw
False	None	IonTrap	CID	MS2	0	34.24784	100	906.262756347656	906.262756347656	1	8.02752	792	Depleted_Plasma_Nor_1.raw
False	None	FourierTransform	HCD	MS2	0	34.24784	200	906.262756347656	906.262756347656	1	8.04256333333333	793	Depleted_Plasma_Nor_1.raw
False	Unambiguous	IonTrap	CID	MS2	0		100	1651.41564941406	3301.82402219813	2	8.04797333333333	794	Depleted_Plasma_Nor_1.raw
False	Unambiguous	IonTrap	CID	MS2	0		100	1651.41564941406	4952.23239498219	3	8.04797333333333	794	Depleted_Plasma_Nor_1.raw
False	None	FourierTransform	HCD	MS2	0		200	1651.41564941406	3301.82402219813	2	8.06257833333333	795	Depleted_Plasma_Nor_1.raw
False	Unambiguous	FourierTransform	HCD	MS2	0		200	1651.41564941406	4952.23239498219	3	8.06257833333333	795	Depleted_Plasma_Nor_1.raw
False	Ambiguous	IonTrap	CID	MS2	0	0	100	1026.6357421875	1026.6357421875	1	8.06800333333333	796	Depleted_Plasma_Nor_1.raw
False	None	FourierTransform	HCD	MS2	0	0	200	1026.6357421875	3077.8926733025	3	8.082975	797	Depleted_Plasma_Nor_1.raw
False	None	FourierTransform	HCD	MS2	0	0	200	1026.6357421875	2052.264207745	2	8.082975	797	Depleted_Plasma_Nor_1.raw
False	Unambiguous	IonTrap	CID	MS2	0		100	1686.29406738281	3371.58085813563	2	8.08832833333333	798	Depleted_Plasma_Nor_1.raw
False	Unambiguous	IonTrap	CID	MS2	0		100	1686.29406738281	5056.86764888844	3	8.08832833333333	798	Depleted_Plasma_Nor_1.raw
False	None	FourierTransform	HCD	MS2	0		200	1686.29406738281	3371.58085813563	2	8.10281666666667	799	Depleted_Plasma_Nor_1.raw
False	None	FourierTransform	HCD	MS2	0		200	1686.29406738281	5056.86764888844	3	8.10281666666667	799	Depleted_Plasma_Nor_1.raw
False	Unambiguous	IonTrap	CID	MS2	0		100	1404.58557128906	2808.16386594813	2	8.10819333333333	800	Depleted_Plasma_Nor_1.raw
False	Unambiguous	IonTrap	CID	MS2	0		100	1404.58557128906	4211.74216060719	3	8.10819333333333	800	Depleted_Plasma_Nor_1.raw
False	None	FourierTransform	HCD	MS2	0		200	1404.58557128906	2808.16386594813	2	8.12290333333333	801	Depleted_Plasma_Nor_1.raw
False	None	FourierTransform	HCD	MS2	0		200	1404.58557128906	4211.74216060719	3	8.12290333333333	801	Depleted_Plasma_Nor_1.raw
False	None	IonTrap	CID	MS2	0	0	100	920.313903808594	920.313903808594	1	8.13704333333333	803	Depleted_Plasma_Nor_1.raw
False	None	FourierTransform	HCD	MS2	0	0	200	920.313903808594	920.313903808594	1	8.15203833333333	804	Depleted_Plasma_Nor_1.raw
False	None	IonTrap	CID	MS2	0	58.11022	100	1391.49462890625	1391.49462890625	1	8.15747	805	Depleted_Plasma_Nor_1.raw
False	Unambiguous	IonTrap	CID	MS2	0		100	1165.53308105469	2330.05888547938	2	8.17754666666667	807	Depleted_Plasma_Nor_1.raw
False	Ambiguous	IonTrap	CID	MS2	0		100	1165.53308105469	3494.58468990406	3	8.17754666666667	807	Depleted_Plasma_Nor_1.raw
False	None	FourierTransform	HCD	MS2	0		200	1165.53308105469	2330.05888547938	2	8.19239666666667	808	Depleted_Plasma_Nor_1.raw
False	None	FourierTransform	HCD	MS2	0		200	1165.53308105469	3494.58468990406	3	8.19239666666667	808	Depleted_Plasma_Nor_1.raw
False	Unambiguous	IonTrap	CID	MS2	0	74.94151	100	1156.70568847656	1156.70568847656	1	8.1978	809	Depleted_Plasma_Nor_1.raw
False	None	FourierTransform	HCD	MS2	0	74.94151	200	1156.70568847656	2312.40410032313	2	8.2126	810	Depleted_Plasma_Nor_1.raw
False	None	FourierTransform	HCD	MS2	0	74.94151	200	1156.70568847656	3468.10251216969	3	8.2126	810	Depleted_Plasma_Nor_1.raw
False	None	IonTrap	CID	MS2	0		100	1450.20629882813	1450.20629882813	1	8.21798	811	Depleted_Plasma_Nor_1.raw
False	None	IonTrap	CID	MS2	0	14.58253	100	994.335144042969	994.335144042969	1	8.24725666666667	814	Depleted_Plasma_Nor_1.raw
False	None	FourierTransform	HCD	MS2	0	14.58253	200	994.335144042969	994.335144042969	1	8.26219833333333	815	Depleted_Plasma_Nor_1.raw
False	None	IonTrap	CID	MS2	0	30.59243	100	904.289794921875	904.289794921875	1	8.26769666666667	816	Depleted_Plasma_Nor_1.raw
False	None	FourierTransform	HCD	MS2	0	30.59243	200	904.289794921875	904.289794921875	1	8.282675	817	Depleted_Plasma_Nor_1.raw
False	None	IonTrap	CID	MS2	0	14.58253	100	994.335144042969	994.335144042969	1	8.288105	818	Depleted_Plasma_Nor_1.raw
False	None	FourierTransform	HCD	MS2	0	14.58253	200	994.335144042969	994.335144042969	1	8.30307833333333	819	Depleted_Plasma_Nor_1.raw
False	Unambiguous	IonTrap	CID	MS2	0		100	1643.37060546875	3285.7339343075	2	8.30843666666667	820	Depleted_Plasma_Nor_1.raw
False	Unambiguous	IonTrap	CID	MS2	0		100	1643.37060546875	4928.09726314625	3	8.30843666666667	820	Depleted_Plasma_Nor_1.raw
False	None	FourierTransform	HCD	MS2	0		200	1643.37060546875	3285.7339343075	2	8.32293333333333	821	Depleted_Plasma_Nor_1.raw
False	None	FourierTransform	HCD	MS2	0		200	1643.37060546875	4928.09726314625	3	8.32293333333333	821	Depleted_Plasma_Nor_1.raw
False	None	IonTrap	CID	MS2	0	66.28985	100	1214.26623535156	1214.26623535156	1	8.32833833333333	822	Depleted_Plasma_Nor_1.raw
False	None	FourierTransform	HCD	MS2	0	66.28985	200	1214.26623535156	2427.52519407313	2	8.343155	823	Depleted_Plasma_Nor_1.raw
False	None	FourierTransform	HCD	MS2	0	66.28985	200	1214.26623535156	3640.78415279469	3	8.343155	823	Depleted_Plasma_Nor_1.raw
False	Unambiguous	IonTrap	CID	MS2	0	41.68349	100	1272.56811523438	1272.56811523438	1	8.35833833333333	825	Depleted_Plasma_Nor_1.raw
False	Unambiguous	FourierTransform	HCD	MS2	0	41.68349	200	1272.56811523438	3815.68979244313	3	8.374135	826	Depleted_Plasma_Nor_1.raw
False	Unambiguous	FourierTransform	HCD	MS2	0	41.68349	200	1272.56811523438	2544.12895383875	2	8.374135	826	Depleted_Plasma_Nor_1.raw
False	Unambiguous	IonTrap	CID	MS2	0	65.10638	100	1282.53039550781	1282.53039550781	1	8.37957333333333	827	Depleted_Plasma_Nor_1.raw
False	None	FourierTransform	HCD	MS2	0	65.10638	200	1282.53039550781	2564.05351438563	2	8.39431666666667	828	Depleted_Plasma_Nor_1.raw
False	Unambiguous	FourierTransform	HCD	MS2	0	65.10638	200	1282.53039550781	3845.57663326344	3	8.39431666666667	828	Depleted_Plasma_Nor_1.raw
False	Unambiguous	IonTrap	CID	MS2	0	41.72759	100	1252.67041015625	1252.67041015625	1	8.39983166666667	829	Depleted_Plasma_Nor_1.raw
False	Ambiguous	FourierTransform	HCD	MS2	0	41.72759	200	1252.67041015625	2504.3335436825	2	8.41462833333333	830	Depleted_Plasma_Nor_1.raw
False	Ambiguous	FourierTransform	HCD	MS2	0	41.72759	200	1252.67041015625	3755.99667720875	3	8.41462833333333	830	Depleted_Plasma_Nor_1.raw
False	None	IonTrap	CID	MS2	0	73.32373	100	1256.08422851563	1256.08422851563	1	8.42002	831	Depleted_Plasma_Nor_1.raw
False	None	FourierTransform	HCD	MS2	0	73.32373	200	1256.08422851563	2511.16118040125	2	8.43475	832	Depleted_Plasma_Nor_1.raw
False	Unambiguous	FourierTransform	HCD	MS2	0	73.32373	200	1256.08422851563	3766.23813228688	3	8.43475	832	Depleted_Plasma_Nor_1.raw
False	None	IonTrap	CID	MS2	0	0	100	1009.85675048828	1009.85675048828	1	8.44018166666667	833	Depleted_Plasma_Nor_1.raw
False	None	FourierTransform	HCD	MS2	0	0	200	1009.85675048828	2018.70622434656	2	8.45512333333333	834	Depleted_Plasma_Nor_1.raw
False	None	FourierTransform	HCD	MS2	0	0	200	1009.85675048828	3027.55569820484	3	8.45512333333333	834	Depleted_Plasma_Nor_1.raw
False	None	IonTrap	CID	MS2	0	4.158905	100	920.314331054688	920.314331054688	1	8.47042333333333	836	Depleted_Plasma_Nor_1.raw
False	None	FourierTransform	HCD	MS2	0	4.158905	200	920.314331054688	920.314331054688	1	8.48646666666667	837	Depleted_Plasma_Nor_1.raw
False	None	IonTrap	CID	MS2	0	37.2595	100	829.268981933594	829.268981933594	1	8.49198833333333	838	Depleted_Plasma_Nor_1.raw
False	None	FourierTransform	HCD	MS2	0	37.2595	200	829.268981933594	829.268981933594	1	8.50703	839	Depleted_Plasma_Nor_1.raw
False	None	IonTrap	CID	MS2	0	10.92722	100	815.216064453125	815.216064453125	1	8.51284	840	Depleted_Plasma_Nor_1.raw
False	None	FourierTransform	HCD	MS2	0	10.92722	200	815.216064453125	815.216064453125	1	8.52795166666667	841	Depleted_Plasma_Nor_1.raw
False	Unambiguous	IonTrap	CID	MS2	0		100	1726.98901367188	3452.97075071375	2	8.53330333333333	842	Depleted_Plasma_Nor_1.raw
False	None	IonTrap	CID	MS2	0		100	1726.98901367188	5178.95248775563	3	8.53330333333333	842	Depleted_Plasma_Nor_1.raw
False	None	FourierTransform	HCD	MS2	0		200	1726.98901367188	5178.95248775563	3	8.54775333333333	843	Depleted_Plasma_Nor_1.raw
False	None	FourierTransform	HCD	MS2	0		200	1726.98901367188	3452.97075071375	2	8.54775333333333	843	Depleted_Plasma_Nor_1.raw
False	Unambiguous	IonTrap	CID	MS2	0	0	100	1701.81970214844	3402.63212766688	2	8.55311333333333	844	Depleted_Plasma_Nor_1.raw
False	Unambiguous	IonTrap	CID	MS2	0	0	100	1701.81970214844	5103.44455318531	3	8.55311333333333	844	Depleted_Plasma_Nor_1.raw
False	None	FourierTransform	HCD	MS2	0	0	200	1701.81970214844	3402.63212766688	2	8.56773333333333	845	Depleted_Plasma_Nor_1.raw
False	Ambiguous	FourierTransform	HCD	MS2	0	0	200	1701.81970214844	5103.44455318531	3	8.56773333333333	845	Depleted_Plasma_Nor_1.raw
False	None	IonTrap	CID	MS2	0		100	1784.24462890625	3567.4819811825	2	8.58177333333333	847	Depleted_Plasma_Nor_1.raw
False	Ambiguous	IonTrap	CID	MS2	0		100	1784.24462890625	5350.71933345875	3	8.58177333333333	847	Depleted_Plasma_Nor_1.raw
False	None	FourierTransform	HCD	MS2	0		200	1784.24462890625	3567.4819811825	2	8.5973	848	Depleted_Plasma_Nor_1.raw
False	None	FourierTransform	HCD	MS2	0		200	1784.24462890625	5350.71933345875	3	8.5973	848	Depleted_Plasma_Nor_1.raw
False	None	IonTrap	CID	MS2	0		100	1624.34753417969	4871.02804927906	3	8.602715	849	Depleted_Plasma_Nor_1.raw
False	Ambiguous	IonTrap	CID	MS2	0		100	1624.34753417969	3247.68779172938	2	8.602715	849	Depleted_Plasma_Nor_1.raw
False	None	FourierTransform	HCD	MS2	0		200	1624.34753417969	3247.68779172938	2	8.61723166666667	850	Depleted_Plasma_Nor_1.raw
False	None	FourierTransform	HCD	MS2	0		200	1624.34753417969	4871.02804927906	3	8.61723166666667	850	Depleted_Plasma_Nor_1.raw
False	None	IonTrap	CID	MS2	0	0	100	1358.51037597656	1358.51037597656	1	8.62264	851	Depleted_Plasma_Nor_1.raw
False	None	FourierTransform	HCD	MS2	0	0	200	1358.51037597656	2716.01347532313	2	8.63737333333333	852	Depleted_Plasma_Nor_1.raw
False	None	FourierTransform	HCD	MS2	0	0	200	1358.51037597656	4073.51657466969	3	8.63737333333333	852	Depleted_Plasma_Nor_1.raw
False	Unambiguous	IonTrap	CID	MS2	0	0	100	991.555847167969	991.555847167969	1	8.642795	853	Depleted_Plasma_Nor_1.raw
False	Ambiguous	FourierTransform	HCD	MS2	0	0	200	991.555847167969	1982.10441770594	2	8.65769666666667	854	Depleted_Plasma_Nor_1.raw
False	Unambiguous	FourierTransform	HCD	MS2	0	0	200	991.555847167969	2972.65298824391	3	8.65769666666667	854	Depleted_Plasma_Nor_1.raw
False	None	IonTrap	CID	MS2	0	51.93608	100	1230.03967285156	1230.03967285156	1	8.66309666666667	855	Depleted_Plasma_Nor_1.raw
False	None	FourierTransform	HCD	MS2	0	51.93608	200	1230.03967285156	2459.07206907313	2	8.67790333333333	856	Depleted_Plasma_Nor_1.raw
False	None	FourierTransform	HCD	MS2	0	51.93608	200	1230.03967285156	3688.10446529469	3	8.67790333333333	856	Depleted_Plasma_Nor_1.raw
False	None	IonTrap	CID	MS2	0	35.20773	100	906.263366699219	906.263366699219	1	8.69215333333333	858	Depleted_Plasma_Nor_1.raw
False	None	FourierTransform	HCD	MS2	0	35.20773	200	906.263366699219	906.263366699219	1	8.70715833333333	859	Depleted_Plasma_Nor_1.raw
False	None	IonTrap	CID	MS2	0	0	100	1223.25842285156	1223.25842285156	1	8.71259666666667	860	Depleted_Plasma_Nor_1.raw
False	None	FourierTransform	HCD	MS2	0	0	200	1223.25842285156	2445.50956907313	2	8.72737	861	Depleted_Plasma_Nor_1.raw
False	None	FourierTransform	HCD	MS2	0	0	200	1223.25842285156	3667.76071529469	3	8.72737	861	Depleted_Plasma_Nor_1.raw
False	None	IonTrap	CID	MS2	0	58.01579	100	889.233764648438	889.233764648438	1	8.73282666666667	862	Depleted_Plasma_Nor_1.raw
False	None	FourierTransform	HCD	MS2	0	58.01579	200	889.233764648438	1777.46025266688	2	8.74798333333333	863	Depleted_Plasma_Nor_1.raw
False	None	FourierTransform	HCD	MS2	0	58.01579	200	889.233764648438	2665.68674068531	3	8.74798333333333	863	Depleted_Plasma_Nor_1.raw
False	None	IonTrap	CID	MS2	0		100	1232.13830566406	1232.13830566406	1	8.753375	864	Depleted_Plasma_Nor_1.raw
False	None	FourierTransform	HCD	MS2	0		200	1232.13830566406	3694.40036373219	3	8.768145	865	Depleted_Plasma_Nor_1.raw
False	None	FourierTransform	HCD	MS2	0		200	1232.13830566406	2463.26933469813	2	8.768145	865	Depleted_Plasma_Nor_1.raw
False	Unambiguous	IonTrap	CID	MS2	0		100	1085.62731933594	1085.62731933594	1	8.77356666666667	866	Depleted_Plasma_Nor_1.raw
False	None	FourierTransform	HCD	MS2	0		200	1085.62731933594	2170.24736204188	2	8.78846833333333	867	Depleted_Plasma_Nor_1.raw
False	None	FourierTransform	HCD	MS2	0		200	1085.62731933594	3254.86740474781	3	8.78846833333333	867	Depleted_Plasma_Nor_1.raw
False	None	IonTrap	CID	MS2	0	61.74844	100	909.261840820313	909.261840820313	1	8.80369833333333	869	Depleted_Plasma_Nor_1.raw
False	None	IonTrap	CID	MS2	0	14.16429	100	920.313171386719	920.313171386719	1	8.82419333333333	871	Depleted_Plasma_Nor_1.raw
False	None	FourierTransform	HCD	MS2	0	14.16429	200	920.313171386719	920.313171386719	1	8.839185	872	Depleted_Plasma_Nor_1.raw
False	None	IonTrap	CID	MS2	0	73.74504	100	1308.94165039063	1308.94165039063	1	8.844575	873	Depleted_Plasma_Nor_1.raw
False	None	FourierTransform	HCD	MS2	0	73.74504	200	1308.94165039063	1308.94165039063	1	8.85932833333333	874	Depleted_Plasma_Nor_1.raw
False	Unambiguous	IonTrap	CID	MS2	0		100	1627.88171386719	3254.75615110438	2	8.86468666666667	875	Depleted_Plasma_Nor_1.raw
False	Unambiguous	IonTrap	CID	MS2	0		100	1627.88171386719	4881.63058834156	3	8.86468666666667	875	Depleted_Plasma_Nor_1.raw
False	None	FourierTransform	HCD	MS2	0		200	1627.88171386719	4881.63058834156	3	8.87921666666667	876	Depleted_Plasma_Nor_1.raw
False	None	FourierTransform	HCD	MS2	0		200	1627.88171386719	3254.75615110438	2	8.87921666666667	876	Depleted_Plasma_Nor_1.raw
False	Unambiguous	IonTrap	CID	MS2	0	50.58125	100	1069.64099121094	1069.64099121094	1	8.884645	877	Depleted_Plasma_Nor_1.raw
False	None	FourierTransform	HCD	MS2	0	50.58125	200	1069.64099121094	2138.27470579188	2	8.89956666666667	878	Depleted_Plasma_Nor_1.raw
False	None	FourierTransform	HCD	MS2	0	50.58125	200	1069.64099121094	3206.90842037281	3	8.89956666666667	878	Depleted_Plasma_Nor_1.raw
False	Ambiguous	IonTrap	CID	MS2	0	39.37784	100	1218.61535644531	1218.61535644531	1	8.91490166666667	880	Depleted_Plasma_Nor_1.raw
False	Ambiguous	FourierTransform	HCD	MS2	0	39.37784	200	1218.61535644531	2436.22343626063	2	8.92968166666667	881	Depleted_Plasma_Nor_1.raw
False	Unambiguous	FourierTransform	HCD	MS2	0	39.37784	200	1218.61535644531	3653.83151607594	3	8.92968166666667	881	Depleted_Plasma_Nor_1.raw
False	None	IonTrap	CID	MS2	0	35.53006	100	1060.70556640625	1060.70556640625	1	8.935155	882	Depleted_Plasma_Nor_1.raw
False	None	FourierTransform	HCD	MS2	0	35.53006	200	1060.70556640625	3180.10214595875	3	8.95005	883	Depleted_Plasma_Nor_1.raw
False	None	FourierTransform	HCD	MS2	0	35.53006	200	1060.70556640625	2120.4038561825	2	8.95005	883	Depleted_Plasma_Nor_1.raw
False	Unambiguous	IonTrap	CID	MS2	0	61.23727	100	1159.63940429688	1159.63940429688	1	8.95545333333333	884	Depleted_Plasma_Nor_1.raw
False	None	FourierTransform	HCD	MS2	0	61.23727	200	1159.63940429688	2318.27153196375	2	8.97031166666667	885	Depleted_Plasma_Nor_1.raw
False	Unambiguous	FourierTransform	HCD	MS2	0	61.23727	200	1159.63940429688	3476.90365963063	3	8.97031166666667	885	Depleted_Plasma_Nor_1.raw
False	Unambiguous	IonTrap	CID	MS2	0	0	100	1180.70043945313	1180.70043945313	1	8.975715	886	Depleted_Plasma_Nor_1.raw
False	None	FourierTransform	HCD	MS2	0	0	200	1180.70043945313	2360.39360227625	2	8.99052	887	Depleted_Plasma_Nor_1.raw
False	None	FourierTransform	HCD	MS2	0	0	200	1180.70043945313	3540.08676509938	3	8.99052	887	Depleted_Plasma_Nor_1.raw
False	Unambiguous	IonTrap	CID	MS2	0	0	100	1128.92395019531	2256.84062376063	2	8.99593333333333	888	Depleted_Plasma_Nor_1.raw
False	None	FourierTransform	HCD	MS2	0	0	200	1128.92395019531	2256.84062376063	2	9.01080666666667	889	Depleted_Plasma_Nor_1.raw
False	None	IonTrap	CID	MS2	0		100	1203.43969726563	2405.87211790125	2	9.02598166666667	891	Depleted_Plasma_Nor_1.raw
False	None	IonTrap	CID	MS2	0		100	1203.43969726563	3608.30453853688	3	9.02598166666667	891	Depleted_Plasma_Nor_1.raw
False	Unambiguous	IonTrap	CID	MS2	0		100	1781.39318847656	3561.77910032313	2	9.0472	893	Depleted_Plasma_Nor_1.raw
False	None	IonTrap	CID	MS2	0		100	1781.39318847656	5342.16501216969	3	9.0472	893	Depleted_Plasma_Nor_1.raw
False	None	FourierTransform	HCD	MS2	0		200	1781.39318847656	5342.16501216969	3	9.06163666666667	894	Depleted_Plasma_Nor_1.raw
False	None	FourierTransform	HCD	MS2	0		200	1781.39318847656	3561.77910032313	2	9.06163666666667	894	Depleted_Plasma_Nor_1.raw
False	Unambiguous	IonTrap	CID	MS2	0		100	1689.40380859375	3377.8003405575	2	9.06698666666667	895	Depleted_Plasma_Nor_1.raw
False	Unambiguous	IonTrap	CID	MS2	0		100	1689.40380859375	5066.19687252125	3	9.06698666666667	895	Depleted_Plasma_Nor_1.raw
False	None	FourierTransform	HCD	MS2	0		200	1689.40380859375	3377.8003405575	2	9.081505	896	Depleted_Plasma_Nor_1.raw
False	None	FourierTransform	HCD	MS2	0		200	1689.40380859375	5066.19687252125	3	9.081505	896	Depleted_Plasma_Nor_1.raw
False	None	IonTrap	CID	MS2	0		100	931.6416015625	931.6416015625	1	9.08706333333333	897	Depleted_Plasma_Nor_1.raw
False	None	FourierTransform	HCD	MS2	0		200	931.6416015625	1862.275926495	2	9.10205833333333	898	Depleted_Plasma_Nor_1.raw
False	None	FourierTransform	HCD	MS2	0		200	931.6416015625	2792.9102514275	3	9.10205833333333	898	Depleted_Plasma_Nor_1.raw
False	None	IonTrap	CID	MS2	0	0	100	1010.74377441406	1010.74377441406	1	9.107485	899	Depleted_Plasma_Nor_1.raw
False	None	FourierTransform	HCD	MS2	0	0	200	1010.74377441406	3030.21676998219	3	9.12244166666667	900	Depleted_Plasma_Nor_1.raw
False	None	FourierTransform	HCD	MS2	0	0	200	1010.74377441406	2020.48027219813	2	9.12244166666667	900	Depleted_Plasma_Nor_1.raw
False	None	IonTrap	CID	MS2	0	4.634687	100	921.316772460938	921.316772460938	1	9.13768333333333	902	Depleted_Plasma_Nor_1.raw
False	None	FourierTransform	HCD	MS2	0	4.634687	200	921.316772460938	921.316772460938	1	9.1538	903	Depleted_Plasma_Nor_1.raw
False	Unambiguous	IonTrap	CID	MS2	0	0	100	1393.57556152344	1393.57556152344	1	9.159245	904	Depleted_Plasma_Nor_1.raw
False	None	FourierTransform	HCD	MS2	0	0	200	1393.57556152344	1393.57556152344	1	9.17393	905	Depleted_Plasma_Nor_1.raw
False	Ambiguous	IonTrap	CID	MS2	0	52.05175	100	1282.61938476563	1282.61938476563	1	9.17932166666667	906	Depleted_Plasma_Nor_1.raw
False	None	FourierTransform	HCD	MS2	0	52.05175	200	1282.61938476563	2564.23149290125	2	9.194095	907	Depleted_Plasma_Nor_1.raw
False	None	FourierTransform	HCD	MS2	0	52.05175	200	1282.61938476563	3845.84360103688	3	9.194095	907	Depleted_Plasma_Nor_1.raw
False	None	IonTrap	CID	MS2	0	20.85854	100	994.334228515625	994.334228515625	1	9.19952	908	Depleted_Plasma_Nor_1.raw
False	None	FourierTransform	HCD	MS2	0	20.85854	200	994.334228515625	994.334228515625	1	9.214445	909	Depleted_Plasma_Nor_1.raw
False	None	IonTrap	CID	MS2	0	50.95079	100	890.236633300781	890.236633300781	1	9.21990166666667	910	Depleted_Plasma_Nor_1.raw
False	None	FourierTransform	HCD	MS2	0	50.95079	200	890.236633300781	890.236633300781	1	9.23492666666667	911	Depleted_Plasma_Nor_1.raw
False	None	IonTrap	CID	MS2	0	57.65447	100	817.214599609375	817.214599609375	1	9.25024	913	Depleted_Plasma_Nor_1.raw
False	None	FourierTransform	HCD	MS2	0	57.65447	200	817.214599609375	817.214599609375	1	9.26646666666667	914	Depleted_Plasma_Nor_1.raw
False	Ambiguous	IonTrap	CID	MS2	0	75.56633	100	1212.67639160156	1212.67639160156	1	9.271905	915	Depleted_Plasma_Nor_1.raw
False	None	FourierTransform	HCD	MS2	0	75.56633	200	1212.67639160156	2424.34550657313	2	9.28668333333333	916	Depleted_Plasma_Nor_1.raw
False	None	FourierTransform	HCD	MS2	0	75.56633	200	1212.67639160156	3636.01462154469	3	9.28668333333333	916	Depleted_Plasma_Nor_1.raw
False	None	IonTrap	CID	MS2	0		100	1582.56787109375	1582.56787109375	1	9.29204166666667	917	Depleted_Plasma_Nor_1.raw
False	None	FourierTransform	HCD	MS2	0		200	1582.56787109375	3164.1284655575	2	9.306625	918	Depleted_Plasma_Nor_1.raw
False	None	FourierTransform	HCD	MS2	0		200	1582.56787109375	4745.68906002125	3	9.306625	918	Depleted_Plasma_Nor_1.raw
False	None	IonTrap	CID	MS2	0	35.91807	100	1243.97106933594	1243.97106933594	1	9.312015	919	Depleted_Plasma_Nor_1.raw
False	None	IonTrap	CID	MS2	0	49.49879	100	1721.63244628906	3442.25761594813	2	9.332135	921	Depleted_Plasma_Nor_1.raw
False	Ambiguous	IonTrap	CID	MS2	0	49.49879	100	1721.63244628906	5162.88278560719	3	9.332135	921	Depleted_Plasma_Nor_1.raw
False	None	FourierTransform	HCD	MS2	0	49.49879	200	1721.63244628906	5162.88278560719	3	9.34663666666667	922	Depleted_Plasma_Nor_1.raw
False	None	FourierTransform	HCD	MS2	0	49.49879	200	1721.63244628906	3442.25761594813	2	9.34663666666667	922	Depleted_Plasma_Nor_1.raw
False	None	IonTrap	CID	MS2	0	44.53409	100	903.287963867188	903.287963867188	1	9.36185	924	Depleted_Plasma_Nor_1.raw
False	None	FourierTransform	HCD	MS2	0	44.53409	200	903.287963867188	903.287963867188	1	9.376865	925	Depleted_Plasma_Nor_1.raw
False	Ambiguous	IonTrap	CID	MS2	0	0	100	1397.57409667969	1397.57409667969	1	9.38228833333333	926	Depleted_Plasma_Nor_1.raw
False	None	FourierTransform	HCD	MS2	0	0	200	1397.57409667969	2794.14091672938	2	9.39695333333333	927	Depleted_Plasma_Nor_1.raw
False	None	FourierTransform	HCD	MS2	0	0	200	1397.57409667969	4190.70773677906	3	9.39695333333333	927	Depleted_Plasma_Nor_1.raw
False	Unambiguous	IonTrap	CID	MS2	0		100	1121.47387695313	1121.47387695313	1	9.40237166666667	928	Depleted_Plasma_Nor_1.raw
False	None	FourierTransform	HCD	MS2	0		200	1121.47387695313	2241.94047727625	2	9.41725833333333	929	Depleted_Plasma_Nor_1.raw
False	None	FourierTransform	HCD	MS2	0		200	1121.47387695313	3362.40707759938	3	9.41725833333333	929	Depleted_Plasma_Nor_1.raw
False	Unambiguous	IonTrap	CID	MS2	0		100	1322.6611328125	1322.6611328125	1	9.42264666666667	930	Depleted_Plasma_Nor_1.raw
False	Ambiguous	FourierTransform	HCD	MS2	0		200	1322.6611328125	3965.9688451775	3	9.43747833333333	931	Depleted_Plasma_Nor_1.raw
False	Ambiguous	FourierTransform	HCD	MS2	0		200	1322.6611328125	2644.314988995	2	9.43747833333333	931	Depleted_Plasma_Nor_1.raw
False	None	IonTrap	CID	MS2	0		100	1264.1962890625	1264.1962890625	1	9.44287333333333	932	Depleted_Plasma_Nor_1.raw
False	None	FourierTransform	HCD	MS2	0		200	1264.1962890625	2527.385301495	2	9.45767333333333	933	Depleted_Plasma_Nor_1.raw
False	None	FourierTransform	HCD	MS2	0		200	1264.1962890625	3790.5743139275	3	9.45767333333333	933	Depleted_Plasma_Nor_1.raw
False	Unambiguous	IonTrap	CID	MS2	0		100	1776.49792480469	3551.98857297938	2	9.47277666666667	935	Depleted_Plasma_Nor_1.raw
False	Unambiguous	IonTrap	CID	MS2	0		100	1776.49792480469	5327.47922115406	3	9.47277666666667	935	Depleted_Plasma_Nor_1.raw
False	None	FourierTransform	HCD	MS2	0		200	1776.49792480469	3551.98857297938	2	9.4883	936	Depleted_Plasma_Nor_1.raw
False	None	FourierTransform	HCD	MS2	0		200	1776.49792480469	5327.47922115406	3	9.4883	936	Depleted_Plasma_Nor_1.raw
False	None	IonTrap	CID	MS2	0	32.79294	100	906.261901855469	906.261901855469	1	9.49379333333333	937	Depleted_Plasma_Nor_1.raw
False	None	FourierTransform	HCD	MS2	0	32.79294	200	906.261901855469	906.261901855469	1	9.50880333333333	938	Depleted_Plasma_Nor_1.raw
False	Unambiguous	IonTrap	CID	MS2	0		100	1647.18090820313	4939.52817134938	3	9.51416333333333	939	Depleted_Plasma_Nor_1.raw
False	Unambiguous	IonTrap	CID	MS2	0		100	1647.18090820313	3293.35453977625	2	9.51416333333333	939	Depleted_Plasma_Nor_1.raw
False	None	FourierTransform	HCD	MS2	0		200	1647.18090820313	3293.35453977625	2	9.52871166666667	940	Depleted_Plasma_Nor_1.raw
False	None	FourierTransform	HCD	MS2	0		200	1647.18090820313	4939.52817134938	3	9.52871166666667	940	Depleted_Plasma_Nor_1.raw
False	None	IonTrap	CID	MS2	0	46.79773	100	847.294921875	847.294921875	1	9.53416166666667	941	Depleted_Plasma_Nor_1.raw
False	None	FourierTransform	HCD	MS2	0	46.79773	200	847.294921875	847.294921875	1	9.54919333333333	942	Depleted_Plasma_Nor_1.raw
False	None	IonTrap	CID	MS2	0	76.29598	100	908.259033203125	908.259033203125	1	9.55463833333333	943	Depleted_Plasma_Nor_1.raw
False	None	FourierTransform	HCD	MS2	0	76.29598	200	908.259033203125	908.259033203125	1	9.569655	944	Depleted_Plasma_Nor_1.raw
False	None	IonTrap	CID	MS2	0	10.81504	100	920.315612792969	920.315612792969	1	9.58488666666667	946	Depleted_Plasma_Nor_1.raw
False	None	FourierTransform	HCD	MS2	0	10.81504	200	920.315612792969	920.315612792969	1	9.60096666666667	947	Depleted_Plasma_Nor_1.raw
False	None	IonTrap	CID	MS2	0	37.12158	100	1591.49597167969	1591.49597167969	1	9.60648333333333	948	Depleted_Plasma_Nor_1.raw
False	None	FourierTransform	HCD	MS2	0	37.12158	200	1591.49597167969	4772.47336177906	3	9.62103333333333	949	Depleted_Plasma_Nor_1.raw
False	None	FourierTransform	HCD	MS2	0	37.12158	200	1591.49597167969	3181.98466672938	2	9.62103333333333	949	Depleted_Plasma_Nor_1.raw
False	Ambiguous	IonTrap	CID	MS2	0	0	100	1253.71838378906	1253.71838378906	1	9.62643666666667	950	Depleted_Plasma_Nor_1.raw
False	None	FourierTransform	HCD	MS2	0	0	200	1253.71838378906	2506.42949094813	2	9.64123666666667	951	Depleted_Plasma_Nor_1.raw
False	None	FourierTransform	HCD	MS2	0	0	200	1253.71838378906	3759.14059810719	3	9.64123666666667	951	Depleted_Plasma_Nor_1.raw
False	Ambiguous	IonTrap	CID	MS2	0	47.36255	100	1269.57336425781	1269.57336425781	1	9.64663666666667	952	Depleted_Plasma_Nor_1.raw
False	None	FourierTransform	HCD	MS2	0	47.36255	200	1269.57336425781	2538.13945188563	2	9.66136666666667	953	Depleted_Plasma_Nor_1.raw
False	None	FourierTransform	HCD	MS2	0	47.36255	200	1269.57336425781	3806.70553951344	3	9.66136666666667	953	Depleted_Plasma_Nor_1.raw
False	None	IonTrap	CID	MS2	0		100	1439.07958984375	1439.07958984375	1	9.66675166666667	954	Depleted_Plasma_Nor_1.raw
False	None	FourierTransform	HCD	MS2	0		200	1439.07958984375	2877.1519030575	2	9.68158	955	Depleted_Plasma_Nor_1.raw
False	None	FourierTransform	HCD	MS2	0		200	1439.07958984375	4315.22421627125	3	9.68158	955	Depleted_Plasma_Nor_1.raw
False	Ambiguous	IonTrap	CID	MS2	0		100	1343.60510253906	1343.60510253906	1	9.69569666666667	957	Depleted_Plasma_Nor_1.raw
False	None	FourierTransform	HCD	MS2	0		200	1343.60510253906	1343.60510253906	1	9.71146666666667	958	Depleted_Plasma_Nor_1.raw
False	None	IonTrap	CID	MS2	0	65.94544	100	1262.11486816406	1262.11486816406	1	9.71691333333333	959	Depleted_Plasma_Nor_1.raw
False	Unambiguous	FourierTransform	HCD	MS2	0	65.94544	200	1262.11486816406	2523.22245969813	2	9.73164333333333	960	Depleted_Plasma_Nor_1.raw
False	None	FourierTransform	HCD	MS2	0	65.94544	200	1262.11486816406	3784.33005123219	3	9.73164333333333	960	Depleted_Plasma_Nor_1.raw
False	None	IonTrap	CID	MS2	0		100	1278.20227050781	1278.20227050781	1	9.737045	961	Depleted_Plasma_Nor_1.raw
False	None	FourierTransform	HCD	MS2	0		200	1278.20227050781	2555.39726438563	2	9.75182333333333	962	Depleted_Plasma_Nor_1.raw
False	None	FourierTransform	HCD	MS2	0		200	1278.20227050781	3832.59225826344	3	9.75182333333333	962	Depleted_Plasma_Nor_1.raw
False	None	IonTrap	CID	MS2	0		100	1386.49157714844	1386.49157714844	1	9.75720666666667	963	Depleted_Plasma_Nor_1.raw
False	None	FourierTransform	HCD	MS2	0		200	1386.49157714844	2771.97587766688	2	9.77188333333333	964	Depleted_Plasma_Nor_1.raw
False	None	FourierTransform	HCD	MS2	0		200	1386.49157714844	4157.46017818531	3	9.77188333333333	964	Depleted_Plasma_Nor_1.raw
False	Unambiguous	IonTrap	CID	MS2	0		100	1504.67944335938	3008.35161008875	2	9.77734833333333	965	Depleted_Plasma_Nor_1.raw
False	Unambiguous	IonTrap	CID	MS2	0		100	1504.67944335938	4512.02377681813	3	9.77734833333333	965	Depleted_Plasma_Nor_1.raw
False	Unambiguous	FourierTransform	HCD	MS2	0		200	1504.67944335938	4512.02377681813	3	9.79197666666667	966	Depleted_Plasma_Nor_1.raw
False	None	FourierTransform	HCD	MS2	0		200	1504.67944335938	3008.35161008875	2	9.79197666666667	966	Depleted_Plasma_Nor_1.raw
False	None	IonTrap	CID	MS2	0	5.316855	100	921.315246582031	921.315246582031	1	9.80732666666667	968	Depleted_Plasma_Nor_1.raw
False	None	FourierTransform	HCD	MS2	0	5.316855	200	921.315246582031	921.315246582031	1	9.82233	969	Depleted_Plasma_Nor_1.raw
False	None	IonTrap	CID	MS2	0	87.84581	100	831.267333984375	831.267333984375	1	9.82785833333333	970	Depleted_Plasma_Nor_1.raw
False	None	FourierTransform	HCD	MS2	0	87.84581	200	831.267333984375	1661.52739133875	2	9.842915	971	Depleted_Plasma_Nor_1.raw
False	None	FourierTransform	HCD	MS2	0	87.84581	200	831.267333984375	2491.78744869313	3	9.842915	971	Depleted_Plasma_Nor_1.raw
False	None	IonTrap	CID	MS2	0	33.5767	100	994.333312988281	994.333312988281	1	9.84833833333333	972	Depleted_Plasma_Nor_1.raw
False	None	FourierTransform	HCD	MS2	0	33.5767	200	994.333312988281	994.333312988281	1	9.86329666666667	973	Depleted_Plasma_Nor_1.raw
False	Unambiguous	IonTrap	CID	MS2	0	0	100	1758.34387207031	5273.01706295094	3	9.868665	974	Depleted_Plasma_Nor_1.raw
False	Ambiguous	IonTrap	CID	MS2	0	0	100	1758.34387207031	3515.68046751063	2	9.868665	974	Depleted_Plasma_Nor_1.raw
False	None	FourierTransform	HCD	MS2	0	0	200	1758.34387207031	3515.68046751063	2	9.88310166666667	975	Depleted_Plasma_Nor_1.raw
False	None	FourierTransform	HCD	MS2	0	0	200	1758.34387207031	5273.01706295094	3	9.88310166666667	975	Depleted_Plasma_Nor_1.raw
False	Unambiguous	IonTrap	CID	MS2	0		100	1285.6484375	2570.28959837	2	9.88850333333333	976	Depleted_Plasma_Nor_1.raw
False	Unambiguous	IonTrap	CID	MS2	0		100	1285.6484375	3854.93075924	3	9.88850333333333	976	Depleted_Plasma_Nor_1.raw
False	None	FourierTransform	HCD	MS2	0		200	1285.6484375	2570.28959837	2	9.90327166666667	977	Depleted_Plasma_Nor_1.raw
False	None	FourierTransform	HCD	MS2	0		200	1285.6484375	3854.93075924	3	9.90327166666667	977	Depleted_Plasma_Nor_1.raw
False	None	IonTrap	CID	MS2	0	69.44999	100	829.267517089844	829.267517089844	1	9.91750833333333	979	Depleted_Plasma_Nor_1.raw
False	None	FourierTransform	HCD	MS2	0	69.44999	200	829.267517089844	2485.78799800953	3	9.93363333333333	980	Depleted_Plasma_Nor_1.raw
False	None	FourierTransform	HCD	MS2	0	69.44999	200	829.267517089844	1657.52775754969	2	9.93363333333333	980	Depleted_Plasma_Nor_1.raw
False	Unambiguous	IonTrap	CID	MS2	0	0	100	1275.65209960938	1275.65209960938	1	9.93908	981	Depleted_Plasma_Nor_1.raw
False	Ambiguous	FourierTransform	HCD	MS2	0	0	200	1275.65209960938	3824.94174556813	3	9.95390333333333	982	Depleted_Plasma_Nor_1.raw
False	None	FourierTransform	HCD	MS2	0	0	200	1275.65209960938	2550.29692258875	2	9.95390333333333	982	Depleted_Plasma_Nor_1.raw
False	None	IonTrap	CID	MS2	0	76.75642	100	971.827514648438	971.827514648438	1	9.95934	983	Depleted_Plasma_Nor_1.raw
False	None	FourierTransform	HCD	MS2	0	76.75642	200	971.827514648438	1942.64775266688	2	9.97434833333333	984	Depleted_Plasma_Nor_1.raw
False	None	FourierTransform	HCD	MS2	0	76.75642	200	971.827514648438	2913.46799068531	3	9.97434833333333	984	Depleted_Plasma_Nor_1.raw
False	Ambiguous	IonTrap	CID	MS2	0		100	1421.66271972656	1421.66271972656	1	9.97971833333333	985	Depleted_Plasma_Nor_1.raw
False	None	FourierTransform	HCD	MS2	0		200	1421.66271972656	2842.31816282313	2	9.99434333333333	986	Depleted_Plasma_Nor_1.raw
False	None	FourierTransform	HCD	MS2	0		200	1421.66271972656	4262.97360591969	3	9.99434333333333	986	Depleted_Plasma_Nor_1.raw
False	Ambiguous	IonTrap	CID	MS2	0		100	1180.58911132813	1180.58911132813	1	9.99974666666667	987	Depleted_Plasma_Nor_1.raw
False	None	FourierTransform	HCD	MS2	0		200	1180.58911132813	3539.75278072438	3	10.014575	988	Depleted_Plasma_Nor_1.raw
False	None	FourierTransform	HCD	MS2	0		200	1180.58911132813	2360.17094602625	2	10.014575	988	Depleted_Plasma_Nor_1.raw
False	None	IonTrap	CID	MS2	0	53.46454	100	891.234069824219	891.234069824219	1	10.0287766666667	990	Depleted_Plasma_Nor_1.raw
False	None	IonTrap	CID	MS2	0	65.39938	100	903.286865234375	903.286865234375	1	10.0493066666667	992	Depleted_Plasma_Nor_1.raw
False	None	FourierTransform	HCD	MS2	0	65.39938	200	903.286865234375	1805.56645383875	2	10.0642833333333	993	Depleted_Plasma_Nor_1.raw
False	None	FourierTransform	HCD	MS2	0	65.39938	200	903.286865234375	2707.84604244313	3	10.0642833333333	993	Depleted_Plasma_Nor_1.raw
False	Unambiguous	IonTrap	CID	MS2	0	0	100	1053.70874023438	1053.70874023438	1	10.069705	994	Depleted_Plasma_Nor_1.raw
False	None	FourierTransform	HCD	MS2	0	0	200	1053.70874023438	2106.41020383875	2	10.0846566666667	995	Depleted_Plasma_Nor_1.raw
False	None	FourierTransform	HCD	MS2	0	0	200	1053.70874023438	3159.11166744313	3	10.0846566666667	995	Depleted_Plasma_Nor_1.raw
False	Unambiguous	IonTrap	CID	MS2	0		100	1745.05334472656	3489.09941282313	2	10.09001	996	Depleted_Plasma_Nor_1.raw
False	Unambiguous	IonTrap	CID	MS2	0		100	1745.05334472656	5233.14548091969	3	10.09001	996	Depleted_Plasma_Nor_1.raw
False	None	FourierTransform	HCD	MS2	0		200	1745.05334472656	5233.14548091969	3	10.1044433333333	997	Depleted_Plasma_Nor_1.raw
False	None	FourierTransform	HCD	MS2	0		200	1745.05334472656	3489.09941282313	2	10.1044433333333	997	Depleted_Plasma_Nor_1.raw
False	None	IonTrap	CID	MS2	0	0	100	886.715698242188	886.715698242188	1	10.1098966666667	998	Depleted_Plasma_Nor_1.raw
False	None	FourierTransform	HCD	MS2	0	0	200	886.715698242188	2658.13254146656	3	10.12504	999	Depleted_Plasma_Nor_1.raw
False	None	FourierTransform	HCD	MS2	0	0	200	886.715698242188	1772.42411985438	2	10.12504	999	Depleted_Plasma_Nor_1.raw
False	None	IonTrap	CID	MS2	0	22.2199	100	906.263488769531	906.263488769531	1	10.1392116666667	1001	Depleted_Plasma_Nor_1.raw
False	None	FourierTransform	HCD	MS2	0	22.2199	200	906.263488769531	906.263488769531	1	10.1553	1002	Depleted_Plasma_Nor_1.raw
False	None	IonTrap	CID	MS2	0	22.2199	100	906.263488769531	906.263488769531	1	10.1608	1003	Depleted_Plasma_Nor_1.raw
False	None	FourierTransform	HCD	MS2	0	22.2199	200	906.263488769531	906.263488769531	1	10.175765	1004	Depleted_Plasma_Nor_1.raw
False	None	IonTrap	CID	MS2	0		100	1336.5	2671.99272337	2	10.181165	1005	Depleted_Plasma_Nor_1.raw
False	None	IonTrap	CID	MS2	0		100	1336.5	4007.48544674	3	10.181165	1005	Depleted_Plasma_Nor_1.raw
False	None	FourierTransform	HCD	MS2	0		200	1336.5	2671.99272337	2	10.1959066666667	1006	Depleted_Plasma_Nor_1.raw
False	None	FourierTransform	HCD	MS2	0		200	1336.5	4007.48544674	3	10.1959066666667	1006	Depleted_Plasma_Nor_1.raw
False	None	IonTrap	CID	MS2	0		100	848.685791015625	848.685791015625	1	10.2013516666667	1007	Depleted_Plasma_Nor_1.raw
False	None	FourierTransform	HCD	MS2	0		200	848.685791015625	2544.04281978688	3	10.21637	1008	Depleted_Plasma_Nor_1.raw
False	None	FourierTransform	HCD	MS2	0		200	848.685791015625	1696.36430540125	2	10.21637	1008	Depleted_Plasma_Nor_1.raw
False	None	IonTrap	CID	MS2	0	89.48506	100	845.813781738281	845.813781738281	1	10.2218383333333	1009	Depleted_Plasma_Nor_1.raw
False	None	FourierTransform	HCD	MS2	0	89.48506	200	845.813781738281	1690.62028684656	2	10.2369083333333	1010	Depleted_Plasma_Nor_1.raw
False	Ambiguous	FourierTransform	HCD	MS2	0	89.48506	200	845.813781738281	2535.42679195484	3	10.2369083333333	1010	Depleted_Plasma_Nor_1.raw
False	None	IonTrap	CID	MS2	0	6.833924	100	920.315063476563	920.315063476563	1	10.251065	1012	Depleted_Plasma_Nor_1.raw
False	None	FourierTransform	HCD	MS2	0	6.833924	200	920.315063476563	920.315063476563	1	10.267135	1013	Depleted_Plasma_Nor_1.raw
False	Unambiguous	IonTrap	CID	MS2	0	0	100	1241.53259277344	1241.53259277344	1	10.2725716666667	1014	Depleted_Plasma_Nor_1.raw
False	None	FourierTransform	HCD	MS2	0	0	200	1241.53259277344	2482.05790891688	2	10.2873316666667	1015	Depleted_Plasma_Nor_1.raw
False	None	FourierTransform	HCD	MS2	0	0	200	1241.53259277344	3722.58322506031	3	10.2873316666667	1015	Depleted_Plasma_Nor_1.raw
False	Ambiguous	IonTrap	CID	MS2	0	0	100	1072.6728515625	1072.6728515625	1	10.292865	1016	Depleted_Plasma_Nor_1.raw
False	None	FourierTransform	HCD	MS2	0	0	200	1072.6728515625	3216.0040014275	3	10.3077716666667	1017	Depleted_Plasma_Nor_1.raw
False	None	FourierTransform	HCD	MS2	0	0	200	1072.6728515625	2144.338426495	2	10.3077716666667	1017	Depleted_Plasma_Nor_1.raw
False	None	IonTrap	CID	MS2	0		100	943.778503417969	943.778503417969	1	10.3132166666667	1018	Depleted_Plasma_Nor_1.raw
False	None	FourierTransform	HCD	MS2	0		200	943.778503417969	1886.54973020594	2	10.3282016666667	1019	Depleted_Plasma_Nor_1.raw
False	None	FourierTransform	HCD	MS2	0		200	943.778503417969	2829.32095699391	3	10.3282016666667	1019	Depleted_Plasma_Nor_1.raw
False	Ambiguous	IonTrap	CID	MS2	0	67.15148	100	1218.72668457031	1218.72668457031	1	10.333595	1020	Depleted_Plasma_Nor_1.raw
False	None	FourierTransform	HCD	MS2	0	67.15148	200	1218.72668457031	2436.44609251063	2	10.3483916666667	1021	Depleted_Plasma_Nor_1.raw
False	None	FourierTransform	HCD	MS2	0	67.15148	200	1218.72668457031	3654.16550045094	3	10.3483916666667	1021	Depleted_Plasma_Nor_1.raw
False	None	IonTrap	CID	MS2	0	43.69273	100	1128.92199707031	1128.92199707031	1	10.3637933333333	1023	Depleted_Plasma_Nor_1.raw
False	None	FourierTransform	HCD	MS2	0	43.69273	200	1128.92199707031	2256.83671751063	2	10.3798016666667	1024	Depleted_Plasma_Nor_1.raw
False	Ambiguous	FourierTransform	HCD	MS2	0	43.69273	200	1128.92199707031	3384.75143795094	3	10.3798016666667	1024	Depleted_Plasma_Nor_1.raw
False	Unambiguous	IonTrap	CID	MS2	0		100	1465.56970214844	1465.56970214844	1	10.38524	1025	Depleted_Plasma_Nor_1.raw
False	None	FourierTransform	HCD	MS2	0		200	1465.56970214844	2930.13212766688	2	10.399845	1026	Depleted_Plasma_Nor_1.raw
False	None	FourierTransform	HCD	MS2	0		200	1465.56970214844	4394.69455318531	3	10.399845	1026	Depleted_Plasma_Nor_1.raw
False	Unambiguous	IonTrap	CID	MS2	0	48.59132	100	1096.66870117188	1096.66870117188	1	10.40526	1027	Depleted_Plasma_Nor_1.raw
False	None	FourierTransform	HCD	MS2	0	48.59132	200	1096.66870117188	2192.33012571375	2	10.42016	1028	Depleted_Plasma_Nor_1.raw
False	None	FourierTransform	HCD	MS2	0	48.59132	200	1096.66870117188	3287.99155025563	3	10.42016	1028	Depleted_Plasma_Nor_1.raw
False	None	IonTrap	CID	MS2	0		100	1456.02429199219	1456.02429199219	1	10.4255333333333	1029	Depleted_Plasma_Nor_1.raw
False	None	FourierTransform	HCD	MS2	0		200	1456.02429199219	2911.04130735438	2	10.4401716666667	1030	Depleted_Plasma_Nor_1.raw
False	None	FourierTransform	HCD	MS2	0		200	1456.02429199219	4366.05832271656	3	10.4401716666667	1030	Depleted_Plasma_Nor_1.raw
False	None	IonTrap	CID	MS2	0		100	859.760803222656	859.760803222656	1	10.44562	1031	Depleted_Plasma_Nor_1.raw
False	None	IonTrap	CID	MS2	0	18.26691	100	920.313720703125	920.313720703125	1	10.4749666666667	1034	Depleted_Plasma_Nor_1.raw
False	None	FourierTransform	HCD	MS2	0	18.26691	200	920.313720703125	920.313720703125	1	10.4909716666667	1035	Depleted_Plasma_Nor_1.raw
False	Ambiguous	IonTrap	CID	MS2	0		100	1188.50354003906	3563.49606685719	3	10.4964216666667	1036	Depleted_Plasma_Nor_1.raw
False	Unambiguous	IonTrap	CID	MS2	0		100	1188.50354003906	2375.99980344813	2	10.4964216666667	1036	Depleted_Plasma_Nor_1.raw
False	None	FourierTransform	HCD	MS2	0		200	1188.50354003906	2375.99980344813	2	10.5111883333333	1037	Depleted_Plasma_Nor_1.raw
False	None	FourierTransform	HCD	MS2	0		200	1188.50354003906	3563.49606685719	3	10.5111883333333	1037	Depleted_Plasma_Nor_1.raw
False	Unambiguous	IonTrap	CID	MS2	0		100	1051.62915039063	1051.62915039063	1	10.51661	1038	Depleted_Plasma_Nor_1.raw
False	Unambiguous	FourierTransform	HCD	MS2	0		200	1051.62915039063	2102.25102415125	2	10.5315366666667	1039	Depleted_Plasma_Nor_1.raw
False	None	FourierTransform	HCD	MS2	0		200	1051.62915039063	3152.87289791188	3	10.5315366666667	1039	Depleted_Plasma_Nor_1.raw
False	Ambiguous	IonTrap	CID	MS2	0	0	100	1174.63415527344	1174.63415527344	1	10.5369483333333	1040	Depleted_Plasma_Nor_1.raw
False	Unambiguous	FourierTransform	HCD	MS2	0	0	200	1174.63415527344	2348.26103391688	2	10.5517383333333	1041	Depleted_Plasma_Nor_1.raw
False	None	FourierTransform	HCD	MS2	0	0	200	1174.63415527344	3521.88791256031	3	10.5517383333333	1041	Depleted_Plasma_Nor_1.raw
False	None	IonTrap	CID	MS2	0		100	955.708984375	955.708984375	1	10.5571833333333	1042	Depleted_Plasma_Nor_1.raw
False	None	FourierTransform	HCD	MS2	0		200	955.708984375	2865.112399865	3	10.5721866666667	1043	Depleted_Plasma_Nor_1.raw
False	None	FourierTransform	HCD	MS2	0		200	955.708984375	1910.41069212	2	10.5721866666667	1043	Depleted_Plasma_Nor_1.raw
False	None	IonTrap	CID	MS2	0	32.12479	100	995.333618164063	995.333618164063	1	10.5873916666667	1045	Depleted_Plasma_Nor_1.raw
False	None	FourierTransform	HCD	MS2	0	32.12479	200	995.333618164063	995.333618164063	1	10.6023216666667	1046	Depleted_Plasma_Nor_1.raw
False	Unambiguous	IonTrap	CID	MS2	0	40.28124	100	1048.39758300781	2095.78788938563	2	10.6078016666667	1047	Depleted_Plasma_Nor_1.raw
False	None	FourierTransform	HCD	MS2	0	40.28124	200	1048.39758300781	2095.78788938563	2	10.622675	1048	Depleted_Plasma_Nor_1.raw
False	Unambiguous	IonTrap	CID	MS2	0		100	1201.55627441406	1201.55627441406	1	10.62817	1049	Depleted_Plasma_Nor_1.raw
False	Unambiguous	IonTrap	CID	MS2	0		100	1279.53930664063	1279.53930664063	1	10.6484166666667	1051	Depleted_Plasma_Nor_1.raw
False	None	FourierTransform	HCD	MS2	0		200	1279.53930664063	1279.53930664063	1	10.6631366666667	1052	Depleted_Plasma_Nor_1.raw
False	None	IonTrap	CID	MS2	0	0	100	1326.47644042969	1326.47644042969	1	10.66853	1053	Depleted_Plasma_Nor_1.raw
False	None	FourierTransform	HCD	MS2	0	0	200	1326.47644042969	2651.94560422938	2	10.6832666666667	1054	Depleted_Plasma_Nor_1.raw
False	None	FourierTransform	HCD	MS2	0	0	200	1326.47644042969	3977.41476802906	3	10.6832666666667	1054	Depleted_Plasma_Nor_1.raw
False	None	IonTrap	CID	MS2	0	27.25871	100	890.236938476563	890.236938476563	1	10.6974916666667	1056	Depleted_Plasma_Nor_1.raw
False	None	FourierTransform	HCD	MS2	0	27.25871	200	890.236938476563	890.236938476563	1	10.7128566666667	1057	Depleted_Plasma_Nor_1.raw
False	Ambiguous	IonTrap	CID	MS2	0		100	1416.68225097656	2832.35722532313	2	10.7182766666667	1058	Depleted_Plasma_Nor_1.raw
False	Ambiguous	IonTrap	CID	MS2	0		100	1416.68225097656	4248.03219966969	3	10.7182766666667	1058	Depleted_Plasma_Nor_1.raw
False	None	FourierTransform	HCD	MS2	0		200	1416.68225097656	2832.35722532313	2	10.732905	1059	Depleted_Plasma_Nor_1.raw
False	None	FourierTransform	HCD	MS2	0		200	1416.68225097656	4248.03219966969	3	10.732905	1059	Depleted_Plasma_Nor_1.raw
False	None	IonTrap	CID	MS2	0	80.6652	100	829.268432617188	829.268432617188	1	10.7383783333333	1060	Depleted_Plasma_Nor_1.raw
False	None	FourierTransform	HCD	MS2	0	80.6652	200	829.268432617188	829.268432617188	1	10.7534983333333	1061	Depleted_Plasma_Nor_1.raw
False	Unambiguous	IonTrap	CID	MS2	0		100	1421.66369628906	2842.32011594813	2	10.7588683333333	1062	Depleted_Plasma_Nor_1.raw
False	Ambiguous	IonTrap	CID	MS2	0		100	1421.66369628906	4262.97653560719	3	10.7588683333333	1062	Depleted_Plasma_Nor_1.raw
False	None	FourierTransform	HCD	MS2	0		200	1421.66369628906	4262.97653560719	3	10.7734966666667	1063	Depleted_Plasma_Nor_1.raw
False	None	FourierTransform	HCD	MS2	0		200	1421.66369628906	2842.32011594813	2	10.7734966666667	1063	Depleted_Plasma_Nor_1.raw
False	None	IonTrap	CID	MS2	0		100	1696.51135253906	3392.01542844813	2	10.778855	1064	Depleted_Plasma_Nor_1.raw
False	Unambiguous	IonTrap	CID	MS2	0		100	1696.51135253906	5087.51950435719	3	10.778855	1064	Depleted_Plasma_Nor_1.raw
False	None	FourierTransform	HCD	MS2	0		200	1696.51135253906	3392.01542844813	2	10.7933933333333	1065	Depleted_Plasma_Nor_1.raw
False	None	FourierTransform	HCD	MS2	0		200	1696.51135253906	5087.51950435719	3	10.7933933333333	1065	Depleted_Plasma_Nor_1.raw
False	None	IonTrap	CID	MS2	0	18.25266	100	906.264587402344	906.264587402344	1	10.8088016666667	1067	Depleted_Plasma_Nor_1.raw
False	None	FourierTransform	HCD	MS2	0	18.25266	200	906.264587402344	906.264587402344	1	10.823835	1068	Depleted_Plasma_Nor_1.raw
False	None	IonTrap	CID	MS2	0	38.8336	100	807.802917480469	807.802917480469	1	10.8293566666667	1069	Depleted_Plasma_Nor_1.raw
False	None	FourierTransform	HCD	MS2	0	38.8336	200	807.802917480469	1614.59855833094	2	10.8444066666667	1070	Depleted_Plasma_Nor_1.raw
False	Unambiguous	FourierTransform	HCD	MS2	0	38.8336	200	807.802917480469	2421.39419918141	3	10.8444066666667	1070	Depleted_Plasma_Nor_1.raw
False	None	IonTrap	CID	MS2	0	69.614	100	877.759704589844	877.759704589844	1	10.849865	1071	Depleted_Plasma_Nor_1.raw
False	Ambiguous	FourierTransform	HCD	MS2	0	69.614	200	877.759704589844	2631.26456050953	3	10.8649116666667	1072	Depleted_Plasma_Nor_1.raw
False	None	FourierTransform	HCD	MS2	0	69.614	200	877.759704589844	1754.51213254969	2	10.8649116666667	1072	Depleted_Plasma_Nor_1.raw
False	Unambiguous	IonTrap	CID	MS2	0		100	983.596252441406	983.596252441406	1	10.870345	1073	Depleted_Plasma_Nor_1.raw
False	None	FourierTransform	HCD	MS2	0		200	983.596252441406	1966.18522825281	2	10.88526	1074	Depleted_Plasma_Nor_1.raw
False	None	FourierTransform	HCD	MS2	0		200	983.596252441406	2948.77420406422	3	10.88526	1074	Depleted_Plasma_Nor_1.raw
False	None	IonTrap	CID	MS2	0	47.24612	100	903.289123535156	903.289123535156	1	10.8907133333333	1075	Depleted_Plasma_Nor_1.raw
False	None	FourierTransform	HCD	MS2	0	47.24612	200	903.289123535156	1805.57097044031	2	10.9057383333333	1076	Depleted_Plasma_Nor_1.raw
False	None	FourierTransform	HCD	MS2	0	47.24612	200	903.289123535156	2707.85281734547	3	10.9057383333333	1076	Depleted_Plasma_Nor_1.raw
False	None	IonTrap	CID	MS2	0	8.874423	100	846.29541015625	846.29541015625	1	10.9210966666667	1078	Depleted_Plasma_Nor_1.raw
False	None	FourierTransform	HCD	MS2	0	8.874423	200	846.29541015625	846.29541015625	1	10.936145	1079	Depleted_Plasma_Nor_1.raw
False	None	IonTrap	CID	MS2	0	30.84505	100	921.312438964844	921.312438964844	1	10.941645	1080	Depleted_Plasma_Nor_1.raw
False	None	FourierTransform	HCD	MS2	0	30.84505	200	921.312438964844	921.312438964844	1	10.9566116666667	1081	Depleted_Plasma_Nor_1.raw
False	None	IonTrap	CID	MS2	0		100	1433.47912597656	2865.95097532313	2	10.96199	1082	Depleted_Plasma_Nor_1.raw
False	Unambiguous	IonTrap	CID	MS2	0		100	1433.47912597656	4298.42282466969	3	10.96199	1082	Depleted_Plasma_Nor_1.raw
False	None	FourierTransform	HCD	MS2	0		200	1433.47912597656	2865.95097532313	2	10.9767766666667	1083	Depleted_Plasma_Nor_1.raw
False	None	FourierTransform	HCD	MS2	0		200	1433.47912597656	4298.42282466969	3	10.9767766666667	1083	Depleted_Plasma_Nor_1.raw
False	Unambiguous	IonTrap	CID	MS2	0		100	1541.36926269531	3081.73124876063	2	10.982135	1084	Depleted_Plasma_Nor_1.raw
False	Unambiguous	IonTrap	CID	MS2	0		100	1541.36926269531	4622.09323482594	3	10.982135	1084	Depleted_Plasma_Nor_1.raw
False	None	FourierTransform	HCD	MS2	0		200	1541.36926269531	3081.73124876063	2	10.9966983333333	1085	Depleted_Plasma_Nor_1.raw
False	None	FourierTransform	HCD	MS2	0		200	1541.36926269531	4622.09323482594	3	10.9966983333333	1085	Depleted_Plasma_Nor_1.raw
False	None	IonTrap	CID	MS2	0	38.13531	100	908.258728027344	908.258728027344	1	11.002155	1086	Depleted_Plasma_Nor_1.raw
False	None	FourierTransform	HCD	MS2	0	38.13531	200	908.258728027344	908.258728027344	1	11.0171716666667	1087	Depleted_Plasma_Nor_1.raw
False	None	IonTrap	CID	MS2	0	54.23403	100	894.7001953125	894.7001953125	1	11.032465	1089	Depleted_Plasma_Nor_1.raw
False	None	FourierTransform	HCD	MS2	0	54.23403	200	894.7001953125	1788.393113995	2	11.0486333333333	1090	Depleted_Plasma_Nor_1.raw
False	None	FourierTransform	HCD	MS2	0	54.23403	200	894.7001953125	2682.0860326775	3	11.0486333333333	1090	Depleted_Plasma_Nor_1.raw
False	Unambiguous	IonTrap	CID	MS2	0		100	1086.69323730469	1086.69323730469	1	11.0541083333333	1091	Depleted_Plasma_Nor_1.raw
False	None	FourierTransform	HCD	MS2	0		200	1086.69323730469	2172.37919797938	2	11.0689916666667	1092	Depleted_Plasma_Nor_1.raw
False	None	FourierTransform	HCD	MS2	0		200	1086.69323730469	3258.06515865406	3	11.0689916666667	1092	Depleted_Plasma_Nor_1.raw
False	Unambiguous	IonTrap	CID	MS2	0		100	926.600524902344	926.600524902344	1	11.0744383333333	1093	Depleted_Plasma_Nor_1.raw
False	None	FourierTransform	HCD	MS2	0		200	926.600524902344	1852.19377317469	2	11.089465	1094	Depleted_Plasma_Nor_1.raw
False	None	FourierTransform	HCD	MS2	0		200	926.600524902344	2777.78702144703	3	11.089465	1094	Depleted_Plasma_Nor_1.raw
False	None	IonTrap	CID	MS2	0	65.72825	100	1129.92443847656	1129.92443847656	1	11.0948816666667	1095	Depleted_Plasma_Nor_1.raw
False	None	FourierTransform	HCD	MS2	0	65.72825	200	1129.92443847656	3387.75876216969	3	11.1097283333333	1096	Depleted_Plasma_Nor_1.raw
False	None	FourierTransform	HCD	MS2	0	65.72825	200	1129.92443847656	2258.84160032313	2	11.1097283333333	1096	Depleted_Plasma_Nor_1.raw
False	Unambiguous	IonTrap	CID	MS2	0		100	1331.61437988281	1331.61437988281	1	11.1151233333333	1097	Depleted_Plasma_Nor_1.raw
False	Ambiguous	FourierTransform	HCD	MS2	0		200	1331.61437988281	2662.22148313563	2	11.1298633333333	1098	Depleted_Plasma_Nor_1.raw
False	Unambiguous	FourierTransform	HCD	MS2	0		200	1331.61437988281	3992.82858638844	3	11.1298633333333	1098	Depleted_Plasma_Nor_1.raw
False	Unambiguous	IonTrap	CID	MS2	0		100	1061.64868164063	1061.64868164063	1	11.14515	1100	Depleted_Plasma_Nor_1.raw
False	None	FourierTransform	HCD	MS2	0		200	1061.64868164063	2122.29008665125	2	11.1611333333333	1101	Depleted_Plasma_Nor_1.raw
False	None	FourierTransform	HCD	MS2	0		200	1061.64868164063	3182.93149166188	3	11.1611333333333	1101	Depleted_Plasma_Nor_1.raw
False	Unambiguous	IonTrap	CID	MS2	0	85.78397	100	1114.73608398438	1114.73608398438	1	11.166605	1102	Depleted_Plasma_Nor_1.raw
False	None	FourierTransform	HCD	MS2	0	85.78397	200	1114.73608398438	3342.19369869313	3	11.1814533333333	1103	Depleted_Plasma_Nor_1.raw
False	None	FourierTransform	HCD	MS2	0	85.78397	200	1114.73608398438	2228.46489133875	2	11.1814533333333	1103	Depleted_Plasma_Nor_1.raw
False	None	IonTrap	CID	MS2	0	88.30476	100	812.760803222656	812.760803222656	1	11.1869266666667	1104	Depleted_Plasma_Nor_1.raw
False	None	FourierTransform	HCD	MS2	0	88.30476	200	812.760803222656	2436.26785640797	3	11.2020333333333	1105	Depleted_Plasma_Nor_1.raw
False	None	FourierTransform	HCD	MS2	0	88.30476	200	812.760803222656	1624.51432981531	2	11.2020333333333	1105	Depleted_Plasma_Nor_1.raw
False	Unambiguous	IonTrap	CID	MS2	0	77.59248	100	1121.66455078125	1121.66455078125	1	11.207465	1106	Depleted_Plasma_Nor_1.raw
False	None	FourierTransform	HCD	MS2	0	77.59248	200	1121.66455078125	2242.3218249325	2	11.2223016666667	1107	Depleted_Plasma_Nor_1.raw
False	Unambiguous	FourierTransform	HCD	MS2	0	77.59248	200	1121.66455078125	3362.97909908375	3	11.2223016666667	1107	Depleted_Plasma_Nor_1.raw
False	Unambiguous	IonTrap	CID	MS2	0	64.62535	100	1193.64990234375	1193.64990234375	1	11.227695	1108	Depleted_Plasma_Nor_1.raw
False	Unambiguous	FourierTransform	HCD	MS2	0	64.62535	200	1193.64990234375	1193.64990234375	1	11.24251	1109	Depleted_Plasma_Nor_1.raw
False	None	IonTrap	CID	MS2	0	0	100	815.215942382813	815.215942382813	1	11.2577933333333	1111	Depleted_Plasma_Nor_1.raw
False	None	FourierTransform	HCD	MS2	0	0	200	815.215942382813	815.215942382813	1	11.2728883333333	1112	Depleted_Plasma_Nor_1.raw
False	Unambiguous	IonTrap	CID	MS2	0		100	1203.40771484375	1203.40771484375	1	11.2783416666667	1113	Depleted_Plasma_Nor_1.raw
False	None	FourierTransform	HCD	MS2	0		200	1203.40771484375	2405.8081530575	2	11.2931133333333	1114	Depleted_Plasma_Nor_1.raw
False	None	FourierTransform	HCD	MS2	0		200	1203.40771484375	3608.20859127125	3	11.2931133333333	1114	Depleted_Plasma_Nor_1.raw
False	None	IonTrap	CID	MS2	0		100	950.662536621094	950.662536621094	1	11.29856	1115	Depleted_Plasma_Nor_1.raw
False	None	FourierTransform	HCD	MS2	0		200	950.662536621094	1900.31779661219	2	11.31402	1116	Depleted_Plasma_Nor_1.raw
False	None	FourierTransform	HCD	MS2	0		200	950.662536621094	2849.97305660328	3	11.31402	1116	Depleted_Plasma_Nor_1.raw
False	Unambiguous	IonTrap	CID	MS2	0		100	1044.59948730469	1044.59948730469	1	11.3194416666667	1117	Depleted_Plasma_Nor_1.raw
False	None	FourierTransform	HCD	MS2	0		200	1044.59948730469	3131.78390865406	3	11.3343183333333	1118	Depleted_Plasma_Nor_1.raw
False	None	FourierTransform	HCD	MS2	0		200	1044.59948730469	2088.19169797938	2	11.3343183333333	1118	Depleted_Plasma_Nor_1.raw
False	Unambiguous	IonTrap	CID	MS2	0		100	1511.61791992188	3022.22856321375	2	11.3396816666667	1119	Depleted_Plasma_Nor_1.raw
False	Ambiguous	IonTrap	CID	MS2	0		100	1511.61791992188	4532.83920650563	3	11.3396816666667	1119	Depleted_Plasma_Nor_1.raw
False	None	FourierTransform	HCD	MS2	0		200	1511.61791992188	3022.22856321375	2	11.3543183333333	1120	Depleted_Plasma_Nor_1.raw
False	None	FourierTransform	HCD	MS2	0		200	1511.61791992188	4532.83920650563	3	11.3543183333333	1120	Depleted_Plasma_Nor_1.raw
False	None	IonTrap	CID	MS2	0	76.46492	100	829.26904296875	1657.5308093075	2	11.3696666666667	1122	Depleted_Plasma_Nor_1.raw
False	None	FourierTransform	HCD	MS2	0	76.46492	200	829.26904296875	1657.5308093075	2	11.3851333333333	1123	Depleted_Plasma_Nor_1.raw
False	None	IonTrap	CID	MS2	0	80.15596	100	996.331115722656	996.331115722656	1	11.3906016666667	1124	Depleted_Plasma_Nor_1.raw
False	None	FourierTransform	HCD	MS2	0	80.15596	200	996.331115722656	1991.65495481531	2	11.40552	1125	Depleted_Plasma_Nor_1.raw
False	None	FourierTransform	HCD	MS2	0	80.15596	200	996.331115722656	2986.97879390797	3	11.40552	1125	Depleted_Plasma_Nor_1.raw
False	Unambiguous	IonTrap	CID	MS2	0		100	1090.61926269531	1090.61926269531	1	11.410935	1126	Depleted_Plasma_Nor_1.raw
False	None	FourierTransform	HCD	MS2	0		200	1090.61926269531	2180.23124876063	2	11.4258566666667	1127	Depleted_Plasma_Nor_1.raw
False	None	FourierTransform	HCD	MS2	0		200	1090.61926269531	3269.84323482594	3	11.4258566666667	1127	Depleted_Plasma_Nor_1.raw
False	None	IonTrap	CID	MS2	0	79.00171	100	977.306213378906	977.306213378906	1	11.4312983333333	1128	Depleted_Plasma_Nor_1.raw
False	None	FourierTransform	HCD	MS2	0	79.00171	200	977.306213378906	1953.60515012781	2	11.4462233333333	1129	Depleted_Plasma_Nor_1.raw
False	None	FourierTransform	HCD	MS2	0	79.00171	200	977.306213378906	2929.90408687672	3	11.4462233333333	1129	Depleted_Plasma_Nor_1.raw
False	None	IonTrap	CID	MS2	0	83.35326	100	1047.89599609375	1047.89599609375	1	11.4516533333333	1130	Depleted_Plasma_Nor_1.raw
False	None	FourierTransform	HCD	MS2	0	83.35326	200	1047.89599609375	2094.7847155575	2	11.4665733333333	1131	Depleted_Plasma_Nor_1.raw
False	Unambiguous	FourierTransform	HCD	MS2	0	83.35326	200	1047.89599609375	3141.67343502125	3	11.4665733333333	1131	Depleted_Plasma_Nor_1.raw
False	None	IonTrap	CID	MS2	0	67.61088	100	906.261169433594	906.261169433594	1	11.48119	1133	Depleted_Plasma_Nor_1.raw
False	None	FourierTransform	HCD	MS2	0	67.61088	200	906.261169433594	2716.76895504078	3	11.496195	1134	Depleted_Plasma_Nor_1.raw
False	None	FourierTransform	HCD	MS2	0	67.61088	200	906.261169433594	1811.51506223719	2	11.496195	1134	Depleted_Plasma_Nor_1.raw
False	None	IonTrap	CID	MS2	0	7.480261	100	920.315551757813	920.315551757813	1	11.5016966666667	1135	Depleted_Plasma_Nor_1.raw
False	None	FourierTransform	HCD	MS2	0	7.480261	200	920.315551757813	920.315551757813	1	11.51669	1136	Depleted_Plasma_Nor_1.raw
False	None	IonTrap	CID	MS2	0	60.54898	100	903.287841796875	903.287841796875	1	11.5221383333333	1137	Depleted_Plasma_Nor_1.raw
False	None	FourierTransform	HCD	MS2	0	60.54898	200	903.287841796875	1805.56840696375	2	11.5371716666667	1138	Depleted_Plasma_Nor_1.raw
False	None	FourierTransform	HCD	MS2	0	60.54898	200	903.287841796875	2707.84897213063	3	11.5371716666667	1138	Depleted_Plasma_Nor_1.raw
False	Unambiguous	IonTrap	CID	MS2	0	54.50851	100	1375.57824707031	1375.57824707031	1	11.542565	1139	Depleted_Plasma_Nor_1.raw
False	None	FourierTransform	HCD	MS2	0	54.50851	200	1375.57824707031	1375.57824707031	1	11.557265	1140	Depleted_Plasma_Nor_1.raw
False	None	IonTrap	CID	MS2	0	46.03249	100	805.808349609375	805.808349609375	1	11.56274	1141	Depleted_Plasma_Nor_1.raw
False	None	IonTrap	CID	MS2	0	0	100	920.314086914063	920.314086914063	1	11.59306	1144	Depleted_Plasma_Nor_1.raw
False	None	FourierTransform	HCD	MS2	0	0	200	920.314086914063	920.314086914063	1	11.6091333333333	1145	Depleted_Plasma_Nor_1.raw
False	Ambiguous	IonTrap	CID	MS2	0		100	1190.70092773438	1190.70092773438	1	11.6145716666667	1146	Depleted_Plasma_Nor_1.raw
False	None	FourierTransform	HCD	MS2	0		200	1190.70092773438	2380.39457883875	2	11.6293733333333	1147	Depleted_Plasma_Nor_1.raw
False	None	FourierTransform	HCD	MS2	0		200	1190.70092773438	3570.08822994313	3	11.6293733333333	1147	Depleted_Plasma_Nor_1.raw
False	Unambiguous	IonTrap	CID	MS2	0	0	100	1298.55102539063	1298.55102539063	1	11.6347633333333	1148	Depleted_Plasma_Nor_1.raw
False	None	FourierTransform	HCD	MS2	0	0	200	1298.55102539063	2596.09477415125	2	11.6496466666667	1149	Depleted_Plasma_Nor_1.raw
False	Unambiguous	FourierTransform	HCD	MS2	0	0	200	1298.55102539063	3893.63852291188	3	11.6496466666667	1149	Depleted_Plasma_Nor_1.raw
False	Ambiguous	IonTrap	CID	MS2	0	35.02829	100	1217.69555664063	1217.69555664063	1	11.6550366666667	1150	Depleted_Plasma_Nor_1.raw
False	None	FourierTransform	HCD	MS2	0	35.02829	200	1217.69555664063	1217.69555664063	1	11.6698083333333	1151	Depleted_Plasma_Nor_1.raw
False	None	IonTrap	CID	MS2	0	54.18151	100	821.790405273438	821.790405273438	1	11.6752766666667	1152	Depleted_Plasma_Nor_1.raw
False	None	FourierTransform	HCD	MS2	0	54.18151	200	821.790405273438	2463.35666256031	3	11.6903683333333	1153	Depleted_Plasma_Nor_1.raw
False	None	FourierTransform	HCD	MS2	0	54.18151	200	821.790405273438	1642.57353391688	2	11.6903683333333	1153	Depleted_Plasma_Nor_1.raw
False	None	IonTrap	CID	MS2	0		100	938.695373535156	938.695373535156	1	11.7055766666667	1155	Depleted_Plasma_Nor_1.raw
False	None	FourierTransform	HCD	MS2	0		200	938.695373535156	1876.38347044031	2	11.721635	1156	Depleted_Plasma_Nor_1.raw
False	None	FourierTransform	HCD	MS2	0		200	938.695373535156	2814.07156734547	3	11.721635	1156	Depleted_Plasma_Nor_1.raw
False	Unambiguous	IonTrap	CID	MS2	0	0	100	1199.61865234375	1199.61865234375	1	11.7270733333333	1157	Depleted_Plasma_Nor_1.raw
False	None	FourierTransform	HCD	MS2	0	0	200	1199.61865234375	2398.2300280575	2	11.7418566666667	1158	Depleted_Plasma_Nor_1.raw
False	None	FourierTransform	HCD	MS2	0	0	200	1199.61865234375	3596.84140377125	3	11.7418566666667	1158	Depleted_Plasma_Nor_1.raw
False	Unambiguous	IonTrap	CID	MS2	0		100	1183.54675292969	2366.08622922938	2	11.7472583333333	1159	Depleted_Plasma_Nor_1.raw
False	Unambiguous	IonTrap	CID	MS2	0		100	1183.54675292969	3548.62570552906	3	11.7472583333333	1159	Depleted_Plasma_Nor_1.raw
False	None	FourierTransform	HCD	MS2	0		200	1183.54675292969	2366.08622922938	2	11.7620916666667	1160	Depleted_Plasma_Nor_1.raw
False	None	FourierTransform	HCD	MS2	0		200	1183.54675292969	3548.62570552906	3	11.7620916666667	1160	Depleted_Plasma_Nor_1.raw
False	None	IonTrap	CID	MS2	0	0	100	1767.74475097656	5301.21969966969	3	11.7674433333333	1161	Depleted_Plasma_Nor_1.raw
False	Unambiguous	IonTrap	CID	MS2	0	0	100	1767.74475097656	3534.48222532313	2	11.7674433333333	1161	Depleted_Plasma_Nor_1.raw
False	None	FourierTransform	HCD	MS2	0	0	200	1767.74475097656	3534.48222532313	2	11.7818916666667	1162	Depleted_Plasma_Nor_1.raw
False	None	FourierTransform	HCD	MS2	0	0	200	1767.74475097656	5301.21969966969	3	11.7818916666667	1162	Depleted_Plasma_Nor_1.raw
False	None	IonTrap	CID	MS2	0	74.32606	100	909.261352539063	909.261352539063	1	11.7873466666667	1163	Depleted_Plasma_Nor_1.raw
False	None	FourierTransform	HCD	MS2	0	74.32606	200	909.261352539063	1817.51542844813	2	11.8023616666667	1164	Depleted_Plasma_Nor_1.raw
False	None	FourierTransform	HCD	MS2	0	74.32606	200	909.261352539063	2725.76950435719	3	11.8023616666667	1164	Depleted_Plasma_Nor_1.raw
False	None	IonTrap	CID	MS2	0	27.897	100	1128.92224121094	2256.83720579188	2	11.8176583333333	1166	Depleted_Plasma_Nor_1.raw
False	None	FourierTransform	HCD	MS2	0	27.897	200	1128.92224121094	2256.83720579188	2	11.8325133333333	1167	Depleted_Plasma_Nor_1.raw
False	Unambiguous	IonTrap	CID	MS2	0	0	100	1101.66125488281	1101.66125488281	1	11.8379833333333	1168	Depleted_Plasma_Nor_1.raw
False	None	FourierTransform	HCD	MS2	0	0	200	1101.66125488281	3302.96921138844	3	11.85285	1169	Depleted_Plasma_Nor_1.raw
False	None	FourierTransform	HCD	MS2	0	0	200	1101.66125488281	2202.31523313563	2	11.85285	1169	Depleted_Plasma_Nor_1.raw
False	Ambiguous	IonTrap	CID	MS2	0	0	100	1258.73791503906	1258.73791503906	1	11.8582416666667	1170	Depleted_Plasma_Nor_1.raw
False	None	FourierTransform	HCD	MS2	0	0	200	1258.73791503906	2516.46855344813	2	11.873025	1171	Depleted_Plasma_Nor_1.raw
False	None	FourierTransform	HCD	MS2	0	0	200	1258.73791503906	3774.19919185719	3	11.873025	1171	Depleted_Plasma_Nor_1.raw
False	None	IonTrap	CID	MS2	0		100	1008.73773193359	1008.73773193359	1	11.8784466666667	1172	Depleted_Plasma_Nor_1.raw
False	None	FourierTransform	HCD	MS2	0		200	1008.73773193359	2016.46818723719	2	11.893365	1173	Depleted_Plasma_Nor_1.raw
False	None	FourierTransform	HCD	MS2	0		200	1008.73773193359	3024.19864254078	3	11.893365	1173	Depleted_Plasma_Nor_1.raw
False	Unambiguous	IonTrap	CID	MS2	0	0	100	1277.5634765625	1277.5634765625	1	11.8987566666667	1174	Depleted_Plasma_Nor_1.raw
False	Unambiguous	FourierTransform	HCD	MS2	0	0	200	1277.5634765625	2554.119676495	2	11.9135266666667	1175	Depleted_Plasma_Nor_1.raw
False	Unambiguous	FourierTransform	HCD	MS2	0	0	200	1277.5634765625	3830.6758764275	3	11.9135266666667	1175	Depleted_Plasma_Nor_1.raw
False	None	IonTrap	CID	MS2	0	5.577004	100	846.296081542969	846.296081542969	1	11.9287816666667	1177	Depleted_Plasma_Nor_1.raw
False	None	FourierTransform	HCD	MS2	0	5.577004	200	846.296081542969	846.296081542969	1	11.9438316666667	1178	Depleted_Plasma_Nor_1.raw
False	None	IonTrap	CID	MS2	0	5.577004	100	846.296081542969	846.296081542969	1	11.9493366666667	1179	Depleted_Plasma_Nor_1.raw
False	None	FourierTransform	HCD	MS2	0	5.577004	200	846.296081542969	846.296081542969	1	11.9643466666667	1180	Depleted_Plasma_Nor_1.raw
False	None	IonTrap	CID	MS2	0	24.18805	100	832.243957519531	832.243957519531	1	11.9698316666667	1181	Depleted_Plasma_Nor_1.raw
False	None	FourierTransform	HCD	MS2	0	24.18805	200	832.243957519531	832.243957519531	1	11.9850333333333	1182	Depleted_Plasma_Nor_1.raw
False	Unambiguous	IonTrap	CID	MS2	0		100	1244.6396484375	1244.6396484375	1	11.9904316666667	1183	Depleted_Plasma_Nor_1.raw
False	None	FourierTransform	HCD	MS2	0		200	1244.6396484375	2488.272020245	2	12.0051733333333	1184	Depleted_Plasma_Nor_1.raw
False	None	FourierTransform	HCD	MS2	0		200	1244.6396484375	3731.9043920525	3	12.0051733333333	1184	Depleted_Plasma_Nor_1.raw
False	None	IonTrap	CID	MS2	0		100	964.254821777344	964.254821777344	1	12.010605	1185	Depleted_Plasma_Nor_1.raw
False	None	FourierTransform	HCD	MS2	0		200	964.254821777344	964.254821777344	1	12.0255783333333	1186	Depleted_Plasma_Nor_1.raw
False	Unambiguous	IonTrap	CID	MS2	0		100	1312.68249511719	1312.68249511719	1	12.0408583333333	1188	Depleted_Plasma_Nor_1.raw
False	None	FourierTransform	HCD	MS2	0		200	1312.68249511719	1312.68249511719	1	12.0566333333333	1189	Depleted_Plasma_Nor_1.raw
False	None	IonTrap	CID	MS2	0		100	1535.59423828125	4604.76816158375	3	12.0620533333333	1190	Depleted_Plasma_Nor_1.raw
False	None	IonTrap	CID	MS2	0		100	1535.59423828125	3070.1811999325	2	12.0620533333333	1190	Depleted_Plasma_Nor_1.raw
False	None	FourierTransform	HCD	MS2	0		200	1535.59423828125	3070.1811999325	2	12.0766066666667	1191	Depleted_Plasma_Nor_1.raw
False	None	FourierTransform	HCD	MS2	0		200	1535.59423828125	4604.76816158375	3	12.0766066666667	1191	Depleted_Plasma_Nor_1.raw
False	Ambiguous	IonTrap	CID	MS2	0	66.05499	100	1236.58447265625	1236.58447265625	1	12.0819966666667	1192	Depleted_Plasma_Nor_1.raw
False	None	FourierTransform	HCD	MS2	0	66.05499	200	1236.58447265625	2472.1616686825	2	12.09679	1193	Depleted_Plasma_Nor_1.raw
False	None	FourierTransform	HCD	MS2	0	66.05499	200	1236.58447265625	3707.73886470875	3	12.09679	1193	Depleted_Plasma_Nor_1.raw
False	None	IonTrap	CID	MS2	0	30.4591	100	1048.39660644531	2095.78593626063	2	12.1022183333333	1194	Depleted_Plasma_Nor_1.raw
False	None	FourierTransform	HCD	MS2	0	30.4591	200	1048.39660644531	2095.78593626063	2	12.11709	1195	Depleted_Plasma_Nor_1.raw
False	Unambiguous	IonTrap	CID	MS2	0		100	1078.60986328125	1078.60986328125	1	12.1225116666667	1196	Depleted_Plasma_Nor_1.raw
False	None	FourierTransform	HCD	MS2	0		200	1078.60986328125	2156.2124499325	2	12.1374166666667	1197	Depleted_Plasma_Nor_1.raw
False	None	FourierTransform	HCD	MS2	0		200	1078.60986328125	3233.81503658375	3	12.1374166666667	1197	Depleted_Plasma_Nor_1.raw
False	None	IonTrap	CID	MS2	0	88.89771	100	830.269958496094	830.269958496094	1	12.15175	1199	Depleted_Plasma_Nor_1.raw
False	None	FourierTransform	HCD	MS2	0	88.89771	200	830.269958496094	1659.53264036219	2	12.1668566666667	1200	Depleted_Plasma_Nor_1.raw
False	None	FourierTransform	HCD	MS2	0	88.89771	200	830.269958496094	2488.79532222828	3	12.1668566666667	1200	Depleted_Plasma_Nor_1.raw
False	Unambiguous	IonTrap	CID	MS2	0	0	100	1366.52062988281	1366.52062988281	1	12.172295	1201	Depleted_Plasma_Nor_1.raw
False	None	FourierTransform	HCD	MS2	0	0	200	1366.52062988281	1366.52062988281	1	12.1869666666667	1202	Depleted_Plasma_Nor_1.raw
False	Unambiguous	IonTrap	CID	MS2	0		100	1201.77404785156	1201.77404785156	1	12.1923616666667	1203	Depleted_Plasma_Nor_1.raw
False	None	FourierTransform	HCD	MS2	0		200	1201.77404785156	2402.54081907313	2	12.2072083333333	1204	Depleted_Plasma_Nor_1.raw
False	None	FourierTransform	HCD	MS2	0		200	1201.77404785156	3603.30759029469	3	12.2072083333333	1204	Depleted_Plasma_Nor_1.raw
False	Unambiguous	IonTrap	CID	MS2	0		100	1166.552734375	2332.09819212	2	12.2126133333333	1205	Depleted_Plasma_Nor_1.raw
False	Unambiguous	IonTrap	CID	MS2	0		100	1166.552734375	3497.643649865	3	12.2126133333333	1205	Depleted_Plasma_Nor_1.raw
False	Unambiguous	FourierTransform	HCD	MS2	0		200	1166.552734375	3497.643649865	3	12.2274033333333	1206	Depleted_Plasma_Nor_1.raw
False	None	FourierTransform	HCD	MS2	0		200	1166.552734375	2332.09819212	2	12.2274033333333	1206	Depleted_Plasma_Nor_1.raw
False	Unambiguous	IonTrap	CID	MS2	0		100	1306.6435546875	1306.6435546875	1	12.2327933333333	1207	Depleted_Plasma_Nor_1.raw
False	Ambiguous	FourierTransform	HCD	MS2	0		200	1306.6435546875	2612.279832745	2	12.2475766666667	1208	Depleted_Plasma_Nor_1.raw
False	Unambiguous	FourierTransform	HCD	MS2	0		200	1306.6435546875	3917.9161108025	3	12.2475766666667	1208	Depleted_Plasma_Nor_1.raw
False	None	IonTrap	CID	MS2	0	0	100	920.314880371094	920.314880371094	1	12.26173	1210	Depleted_Plasma_Nor_1.raw
False	None	FourierTransform	HCD	MS2	0	0	200	920.314880371094	920.314880371094	1	12.2778016666667	1211	Depleted_Plasma_Nor_1.raw
False	None	IonTrap	CID	MS2	0	0	100	920.314880371094	920.314880371094	1	12.2833	1212	Depleted_Plasma_Nor_1.raw
False	None	FourierTransform	HCD	MS2	0	0	200	920.314880371094	920.314880371094	1	12.298265	1213	Depleted_Plasma_Nor_1.raw
False	None	IonTrap	CID	MS2	0	33.36238	100	903.288330078125	903.288330078125	1	12.30371	1214	Depleted_Plasma_Nor_1.raw
False	None	FourierTransform	HCD	MS2	0	33.36238	200	903.288330078125	903.288330078125	1	12.318875	1215	Depleted_Plasma_Nor_1.raw
False	Ambiguous	IonTrap	CID	MS2	0	54.46397	100	912.618591308594	912.618591308594	1	12.3243316666667	1216	Depleted_Plasma_Nor_1.raw
False	None	FourierTransform	HCD	MS2	0	54.46397	200	912.618591308594	2735.84122066578	3	12.33931	1217	Depleted_Plasma_Nor_1.raw
False	None	FourierTransform	HCD	MS2	0	54.46397	200	912.618591308594	1824.22990598719	2	12.33931	1217	Depleted_Plasma_Nor_1.raw
False	None	IonTrap	CID	MS2	0		100	981.820007324219	981.820007324219	1	12.344745	1218	Depleted_Plasma_Nor_1.raw
False	None	FourierTransform	HCD	MS2	0		200	981.820007324219	1962.63273801844	2	12.3597333333333	1219	Depleted_Plasma_Nor_1.raw
False	None	FourierTransform	HCD	MS2	0		200	981.820007324219	2943.44546871266	3	12.3597333333333	1219	Depleted_Plasma_Nor_1.raw
False	None	IonTrap	CID	MS2	0	67.27663	100	908.259765625	908.259765625	1	12.3739483333333	1221	Depleted_Plasma_Nor_1.raw
False	None	FourierTransform	HCD	MS2	0	67.27663	200	908.259765625	908.259765625	1	12.3899716666667	1222	Depleted_Plasma_Nor_1.raw
False	Unambiguous	IonTrap	CID	MS2	0	65.03056	100	1081.54418945313	1081.54418945313	1	12.3954416666667	1223	Depleted_Plasma_Nor_1.raw
False	None	FourierTransform	HCD	MS2	0	65.03056	200	1081.54418945313	2162.08110227625	2	12.4102933333333	1224	Depleted_Plasma_Nor_1.raw
False	None	FourierTransform	HCD	MS2	0	65.03056	200	1081.54418945313	3242.61801509938	3	12.4102933333333	1224	Depleted_Plasma_Nor_1.raw
False	None	IonTrap	CID	MS2	0	61.93327	100	891.23193359375	891.23193359375	1	12.4157483333333	1225	Depleted_Plasma_Nor_1.raw
False	None	FourierTransform	HCD	MS2	0	61.93327	200	891.23193359375	891.23193359375	1	12.4307783333333	1226	Depleted_Plasma_Nor_1.raw
False	Unambiguous	IonTrap	CID	MS2	0		100	1286.6640625	2572.32084837	2	12.43617	1227	Depleted_Plasma_Nor_1.raw
False	Unambiguous	IonTrap	CID	MS2	0		100	1286.6640625	3857.97763424	3	12.43617	1227	Depleted_Plasma_Nor_1.raw
False	None	FourierTransform	HCD	MS2	0		200	1286.6640625	2572.32084837	2	12.4508866666667	1228	Depleted_Plasma_Nor_1.raw
False	Unambiguous	FourierTransform	HCD	MS2	0		200	1286.6640625	3857.97763424	3	12.4508866666667	1228	Depleted_Plasma_Nor_1.raw
False	Unambiguous	IonTrap	CID	MS2	0		100	994.529235839844	994.529235839844	1	12.4563183333333	1229	Depleted_Plasma_Nor_1.raw
False	None	FourierTransform	HCD	MS2	0		200	994.529235839844	1988.05119504969	2	12.47128	1230	Depleted_Plasma_Nor_1.raw
False	Unambiguous	FourierTransform	HCD	MS2	0		200	994.529235839844	2981.57315425953	3	12.47128	1230	Depleted_Plasma_Nor_1.raw
False	Unambiguous	IonTrap	CID	MS2	0	0	100	1760.52062988281	3520.03398313563	2	12.4855083333333	1232	Depleted_Plasma_Nor_1.raw
False	Unambiguous	IonTrap	CID	MS2	0	0	100	1760.52062988281	5279.54733638844	3	12.4855083333333	1232	Depleted_Plasma_Nor_1.raw
False	None	FourierTransform	HCD	MS2	0	0	200	1760.52062988281	3520.03398313563	2	12.4999683333333	1233	Depleted_Plasma_Nor_1.raw
False	None	FourierTransform	HCD	MS2	0	0	200	1760.52062988281	5279.54733638844	3	12.4999683333333	1233	Depleted_Plasma_Nor_1.raw
False	None	IonTrap	CID	MS2	0	0	100	1128.92199707031	1128.92199707031	1	12.50543	1234	Depleted_Plasma_Nor_1.raw
False	None	FourierTransform	HCD	MS2	0	0	200	1128.92199707031	2256.83671751063	2	12.5202516666667	1235	Depleted_Plasma_Nor_1.raw
False	None	FourierTransform	HCD	MS2	0	0	200	1128.92199707031	3384.75143795094	3	12.5202516666667	1235	Depleted_Plasma_Nor_1.raw
False	Unambiguous	IonTrap	CID	MS2	0		100	1232.56945800781	1232.56945800781	1	12.52565	1236	Depleted_Plasma_Nor_1.raw
False	None	FourierTransform	HCD	MS2	0		200	1232.56945800781	2464.13163938563	2	12.540455	1237	Depleted_Plasma_Nor_1.raw
False	None	FourierTransform	HCD	MS2	0		200	1232.56945800781	3695.69382076344	3	12.540455	1237	Depleted_Plasma_Nor_1.raw
False	Unambiguous	IonTrap	CID	MS2	0		100	1034.66625976563	2068.32524290125	2	12.5458833333333	1238	Depleted_Plasma_Nor_1.raw
False	None	IonTrap	CID	MS2	0		100	1034.66625976563	3101.98422603688	3	12.5458833333333	1238	Depleted_Plasma_Nor_1.raw
False	None	FourierTransform	HCD	MS2	0		200	1034.66625976563	2068.32524290125	2	12.560765	1239	Depleted_Plasma_Nor_1.raw
False	None	FourierTransform	HCD	MS2	0		200	1034.66625976563	3101.98422603688	3	12.560765	1239	Depleted_Plasma_Nor_1.raw
False	None	IonTrap	CID	MS2	0		100	895.763671875	895.763671875	1	12.5662183333333	1240	Depleted_Plasma_Nor_1.raw
False	None	FourierTransform	HCD	MS2	0		200	895.763671875	1790.52006712	2	12.5812466666667	1241	Depleted_Plasma_Nor_1.raw
False	None	FourierTransform	HCD	MS2	0		200	895.763671875	2685.276462365	3	12.5812466666667	1241	Depleted_Plasma_Nor_1.raw
False	Ambiguous	IonTrap	CID	MS2	0	50.99944	100	1186.6552734375	1186.6552734375	1	12.5954316666667	1243	Depleted_Plasma_Nor_1.raw
False	Ambiguous	FourierTransform	HCD	MS2	0	50.99944	200	1186.6552734375	2372.303270245	2	12.6113	1244	Depleted_Plasma_Nor_1.raw
False	Unambiguous	FourierTransform	HCD	MS2	0	50.99944	200	1186.6552734375	3557.9512670525	3	12.6113	1244	Depleted_Plasma_Nor_1.raw
False	Unambiguous	IonTrap	CID	MS2	0	0	100	1016.64910888672	1016.64910888672	1	12.616775	1245	Depleted_Plasma_Nor_1.raw
False	None	FourierTransform	HCD	MS2	0	0	200	1016.64910888672	2032.29094114344	2	12.63168	1246	Depleted_Plasma_Nor_1.raw
False	None	FourierTransform	HCD	MS2	0	0	200	1016.64910888672	3047.93277340016	3	12.63168	1246	Depleted_Plasma_Nor_1.raw
False	Unambiguous	IonTrap	CID	MS2	0	60.13254	100	1208.58386230469	1208.58386230469	1	12.6370833333333	1247	Depleted_Plasma_Nor_1.raw
False	None	FourierTransform	HCD	MS2	0	60.13254	200	1208.58386230469	3623.73703365406	3	12.65191	1248	Depleted_Plasma_Nor_1.raw
False	None	FourierTransform	HCD	MS2	0	60.13254	200	1208.58386230469	2416.16044797938	2	12.65191	1248	Depleted_Plasma_Nor_1.raw
False	None	IonTrap	CID	MS2	0		100	945.689025878906	945.689025878906	1	12.65746	1249	Depleted_Plasma_Nor_1.raw
False	None	FourierTransform	HCD	MS2	0		200	945.689025878906	2835.05252437672	3	12.6724333333333	1250	Depleted_Plasma_Nor_1.raw
False	None	FourierTransform	HCD	MS2	0		200	945.689025878906	1890.37077512781	2	12.6724333333333	1250	Depleted_Plasma_Nor_1.raw
False	Unambiguous	IonTrap	CID	MS2	0	58.27036	100	1115.63989257813	1115.63989257813	1	12.677855	1251	Depleted_Plasma_Nor_1.raw
False	None	FourierTransform	HCD	MS2	0	58.27036	200	1115.63989257813	1115.63989257813	1	12.6927366666667	1252	Depleted_Plasma_Nor_1.raw
False	Ambiguous	IonTrap	CID	MS2	0	56.80066	100	1212.56469726563	1212.56469726563	1	12.70695	1254	Depleted_Plasma_Nor_1.raw
False	None	FourierTransform	HCD	MS2	0	56.80066	200	1212.56469726563	2424.12211790125	2	12.7228016666667	1255	Depleted_Plasma_Nor_1.raw
False	None	FourierTransform	HCD	MS2	0	56.80066	200	1212.56469726563	3635.67953853688	3	12.7228016666667	1255	Depleted_Plasma_Nor_1.raw
False	Ambiguous	IonTrap	CID	MS2	0	64.13176	100	1322.66284179688	1322.66284179688	1	12.72824	1256	Depleted_Plasma_Nor_1.raw
False	None	FourierTransform	HCD	MS2	0	64.13176	200	1322.66284179688	1322.66284179688	1	12.7429666666667	1257	Depleted_Plasma_Nor_1.raw
False	None	IonTrap	CID	MS2	0	81.08611	100	996.777099609375	996.777099609375	1	12.7484016666667	1258	Depleted_Plasma_Nor_1.raw
False	None	FourierTransform	HCD	MS2	0	81.08611	200	996.777099609375	2988.31674556813	3	12.7633683333333	1259	Depleted_Plasma_Nor_1.raw
False	None	FourierTransform	HCD	MS2	0	81.08611	200	996.777099609375	1992.54692258875	2	12.7633683333333	1259	Depleted_Plasma_Nor_1.raw
False	Ambiguous	IonTrap	CID	MS2	0		100	966.607971191406	966.607971191406	1	12.7688083333333	1260	Depleted_Plasma_Nor_1.raw
False	None	FourierTransform	HCD	MS2	0		200	966.607971191406	1932.20866575281	2	12.7837583333333	1261	Depleted_Plasma_Nor_1.raw
False	None	FourierTransform	HCD	MS2	0		200	966.607971191406	2897.80936031422	3	12.7837583333333	1261	Depleted_Plasma_Nor_1.raw
False	None	IonTrap	CID	MS2	0		100	1407.556640625	2814.10600462	2	12.7891316666667	1262	Depleted_Plasma_Nor_1.raw
False	None	IonTrap	CID	MS2	0		100	1407.556640625	4220.655368615	3	12.7891316666667	1262	Depleted_Plasma_Nor_1.raw
False	None	FourierTransform	HCD	MS2	0		200	1407.556640625	2814.10600462	2	12.8038183333333	1263	Depleted_Plasma_Nor_1.raw
False	None	FourierTransform	HCD	MS2	0		200	1407.556640625	4220.655368615	3	12.8038183333333	1263	Depleted_Plasma_Nor_1.raw
False	Unambiguous	IonTrap	CID	MS2	0	58.47398	100	806.357238769531	806.357238769531	1	12.81914	1265	Depleted_Plasma_Nor_1.raw
False	None	FourierTransform	HCD	MS2	0	58.47398	200	806.357238769531	1611.70720090906	2	12.8343333333333	1266	Depleted_Plasma_Nor_1.raw
False	None	FourierTransform	HCD	MS2	0	58.47398	200	806.357238769531	2417.05716304859	3	12.8343333333333	1266	Depleted_Plasma_Nor_1.raw
False	None	IonTrap	CID	MS2	0	84.80636	100	877.81689453125	877.81689453125	1	12.8398383333333	1267	Depleted_Plasma_Nor_1.raw
False	None	FourierTransform	HCD	MS2	0	84.80636	200	877.81689453125	1754.6265124325	2	12.8548266666667	1268	Depleted_Plasma_Nor_1.raw
False	None	FourierTransform	HCD	MS2	0	84.80636	200	877.81689453125	2631.43613033375	3	12.8548266666667	1268	Depleted_Plasma_Nor_1.raw
False	Unambiguous	IonTrap	CID	MS2	0	52.72104	100	1089.59704589844	1089.59704589844	1	12.8602483333333	1269	Depleted_Plasma_Nor_1.raw
False	Unambiguous	FourierTransform	HCD	MS2	0	52.72104	200	1089.59704589844	2178.18681516688	2	12.8751566666667	1270	Depleted_Plasma_Nor_1.raw
False	None	FourierTransform	HCD	MS2	0	52.72104	200	1089.59704589844	3266.77658443531	3	12.8751566666667	1270	Depleted_Plasma_Nor_1.raw
False	None	IonTrap	CID	MS2	0	16.84395	100	1047.89685058594	2094.78642454188	2	12.8805883333333	1271	Depleted_Plasma_Nor_1.raw
False	None	FourierTransform	HCD	MS2	0	16.84395	200	1047.89685058594	2094.78642454188	2	12.89547	1272	Depleted_Plasma_Nor_1.raw
False	Unambiguous	IonTrap	CID	MS2	0		100	1412.64270019531	2824.27812376063	2	12.9008483333333	1273	Depleted_Plasma_Nor_1.raw
False	Unambiguous	IonTrap	CID	MS2	0		100	1412.64270019531	4235.91354732594	3	12.9008483333333	1273	Depleted_Plasma_Nor_1.raw
False	None	FourierTransform	HCD	MS2	0		200	1412.64270019531	4235.91354732594	3	12.9155383333333	1274	Depleted_Plasma_Nor_1.raw
False	None	FourierTransform	HCD	MS2	0		200	1412.64270019531	2824.27812376063	2	12.9155383333333	1274	Depleted_Plasma_Nor_1.raw
False	Ambiguous	IonTrap	CID	MS2	0		100	1219.60668945313	1219.60668945313	1	12.9307233333333	1276	Depleted_Plasma_Nor_1.raw
False	None	FourierTransform	HCD	MS2	0		200	1219.60668945313	2438.20610227625	2	12.9455	1277	Depleted_Plasma_Nor_1.raw
False	Ambiguous	FourierTransform	HCD	MS2	0		200	1219.60668945313	3656.80551509938	3	12.9455	1277	Depleted_Plasma_Nor_1.raw
False	None	IonTrap	CID	MS2	0	91.02002	100	831.267211914063	831.267211914063	1	12.9510283333333	1278	Depleted_Plasma_Nor_1.raw
False	None	FourierTransform	HCD	MS2	0	91.02002	200	831.267211914063	831.267211914063	1	12.96608	1279	Depleted_Plasma_Nor_1.raw
False	Unambiguous	IonTrap	CID	MS2	0		100	1137.4326171875	1137.4326171875	1	12.971495	1280	Depleted_Plasma_Nor_1.raw
False	None	FourierTransform	HCD	MS2	0		200	1137.4326171875	2273.857957745	2	12.9863733333333	1281	Depleted_Plasma_Nor_1.raw
False	None	FourierTransform	HCD	MS2	0		200	1137.4326171875	3410.2832983025	3	12.9863733333333	1281	Depleted_Plasma_Nor_1.raw
False	None	IonTrap	CID	MS2	0	78.13242	100	858.735473632813	858.735473632813	1	12.99183	1282	Depleted_Plasma_Nor_1.raw
False	None	FourierTransform	HCD	MS2	0	78.13242	200	858.735473632813	1716.46367063563	2	13.0069316666667	1283	Depleted_Plasma_Nor_1.raw
False	None	FourierTransform	HCD	MS2	0	78.13242	200	858.735473632813	2574.19186763844	3	13.0069316666667	1283	Depleted_Plasma_Nor_1.raw
False	Ambiguous	IonTrap	CID	MS2	0		100	1094.73498535156	1094.73498535156	1	13.0123516666667	1284	Depleted_Plasma_Nor_1.raw
False	None	FourierTransform	HCD	MS2	0		200	1094.73498535156	2188.46269407313	2	13.0272483333333	1285	Depleted_Plasma_Nor_1.raw
False	None	FourierTransform	HCD	MS2	0		200	1094.73498535156	3282.19040279469	3	13.0272483333333	1285	Depleted_Plasma_Nor_1.raw
False	None	IonTrap	CID	MS2	0	77.8765	100	890.234985351563	890.234985351563	1	13.04144	1287	Depleted_Plasma_Nor_1.raw
False	None	FourierTransform	HCD	MS2	0	77.8765	200	890.234985351563	1779.46269407313	2	13.0574716666667	1288	Depleted_Plasma_Nor_1.raw
False	None	FourierTransform	HCD	MS2	0	77.8765	200	890.234985351563	2668.69040279469	3	13.0574716666667	1288	Depleted_Plasma_Nor_1.raw
False	None	IonTrap	CID	MS2	0	83.54898	100	952.725280761719	952.725280761719	1	13.062975	1289	Depleted_Plasma_Nor_1.raw
False	None	FourierTransform	HCD	MS2	0	83.54898	200	952.725280761719	1904.44328489344	2	13.07792	1290	Depleted_Plasma_Nor_1.raw
False	None	FourierTransform	HCD	MS2	0	83.54898	200	952.725280761719	2856.16128902516	3	13.07792	1290	Depleted_Plasma_Nor_1.raw
False	Unambiguous	IonTrap	CID	MS2	0	66.00193	100	1228.63610839844	1228.63610839844	1	13.0833133333333	1291	Depleted_Plasma_Nor_1.raw
False	None	FourierTransform	HCD	MS2	0	66.00193	200	1228.63610839844	1228.63610839844	1	13.0981433333333	1292	Depleted_Plasma_Nor_1.raw
False	Unambiguous	IonTrap	CID	MS2	0	0	100	1154.76672363281	1154.76672363281	1	13.1035466666667	1293	Depleted_Plasma_Nor_1.raw
False	None	FourierTransform	HCD	MS2	0	0	200	1154.76672363281	3462.28561763844	3	13.1183483333333	1294	Depleted_Plasma_Nor_1.raw
False	None	FourierTransform	HCD	MS2	0	0	200	1154.76672363281	2308.52617063563	2	13.1183483333333	1294	Depleted_Plasma_Nor_1.raw
False	None	IonTrap	CID	MS2	0		100	1293.47680664063	2585.94633665125	2	13.123745	1295	Depleted_Plasma_Nor_1.raw
False	None	IonTrap	CID	MS2	0		100	1293.47680664063	3878.41586666188	3	13.123745	1295	Depleted_Plasma_Nor_1.raw
False	None	FourierTransform	HCD	MS2	0		200	1293.47680664063	2585.94633665125	2	13.1385033333333	1296	Depleted_Plasma_Nor_1.raw
False	None	FourierTransform	HCD	MS2	0		200	1293.47680664063	3878.41586666188	3	13.1385033333333	1296	Depleted_Plasma_Nor_1.raw
False	None	IonTrap	CID	MS2	0	66.22042	100	908.261352539063	908.261352539063	1	13.15371	1298	Depleted_Plasma_Nor_1.raw
False	None	FourierTransform	HCD	MS2	0	66.22042	200	908.261352539063	908.261352539063	1	13.1698016666667	1299	Depleted_Plasma_Nor_1.raw
False	None	IonTrap	CID	MS2	0		100	816.216674804688	1631.42607297938	2	13.1754266666667	1300	Depleted_Plasma_Nor_1.raw
False	None	FourierTransform	HCD	MS2	0		200	816.216674804688	1631.42607297938	2	13.189785	1301	Depleted_Plasma_Nor_1.raw
False	Unambiguous	IonTrap	CID	MS2	0		100	1033.64636230469	1033.64636230469	1	13.1952066666667	1302	Depleted_Plasma_Nor_1.raw
False	None	FourierTransform	HCD	MS2	0		200	1033.64636230469	3098.92453365406	3	13.2101733333333	1303	Depleted_Plasma_Nor_1.raw
False	None	FourierTransform	HCD	MS2	0		200	1033.64636230469	2066.28544797938	2	13.2101733333333	1303	Depleted_Plasma_Nor_1.raw
False	Unambiguous	IonTrap	CID	MS2	0	0	100	1195.51940917969	1195.51940917969	1	13.2155616666667	1304	Depleted_Plasma_Nor_1.raw
False	None	FourierTransform	HCD	MS2	0	0	200	1195.51940917969	1195.51940917969	1	13.23033	1305	Depleted_Plasma_Nor_1.raw
False	None	IonTrap	CID	MS2	0	0	100	1075.73828125	1075.73828125	1	13.23575	1306	Depleted_Plasma_Nor_1.raw
False	None	FourierTransform	HCD	MS2	0	0	200	1075.73828125	2150.46928587	2	13.2506783333333	1307	Depleted_Plasma_Nor_1.raw
False	None	FourierTransform	HCD	MS2	0	0	200	1075.73828125	3225.20029049	3	13.2506783333333	1307	Depleted_Plasma_Nor_1.raw
False	None	IonTrap	CID	MS2	0	39.32757	100	1128.41552734375	2255.8237780575	2	13.2659	1309	Depleted_Plasma_Nor_1.raw
False	None	FourierTransform	HCD	MS2	0	39.32757	200	1128.41552734375	2255.8237780575	2	13.2821333333333	1310	Depleted_Plasma_Nor_1.raw
False	None	IonTrap	CID	MS2	0	60.05223	100	981.281494140625	981.281494140625	1	13.2876183333333	1311	Depleted_Plasma_Nor_1.raw
False	None	FourierTransform	HCD	MS2	0	60.05223	200	981.281494140625	981.281494140625	1	13.302535	1312	Depleted_Plasma_Nor_1.raw
False	Ambiguous	IonTrap	CID	MS2	0	0	100	1277.59704589844	1277.59704589844	1	13.3079416666667	1313	Depleted_Plasma_Nor_1.raw
False	None	FourierTransform	HCD	MS2	0	0	200	1277.59704589844	1277.59704589844	1	13.32274	1314	Depleted_Plasma_Nor_1.raw
False	Unambiguous	IonTrap	CID	MS2	0	0	100	1170.74963378906	1170.74963378906	1	13.3281533333333	1315	Depleted_Plasma_Nor_1.raw
False	None	FourierTransform	HCD	MS2	0	0	200	1170.74963378906	1170.74963378906	1	13.34305	1316	Depleted_Plasma_Nor_1.raw
False	Ambiguous	IonTrap	CID	MS2	0	65.47195	100	1180.64367675781	1180.64367675781	1	13.348455	1317	Depleted_Plasma_Nor_1.raw
False	None	FourierTransform	HCD	MS2	0	65.47195	200	1180.64367675781	2360.28007688563	2	13.3633133333333	1318	Depleted_Plasma_Nor_1.raw
False	None	FourierTransform	HCD	MS2	0	65.47195	200	1180.64367675781	3539.91647701344	3	13.3633133333333	1318	Depleted_Plasma_Nor_1.raw
False	None	IonTrap	CID	MS2	0	83.96252	100	844.73193359375	844.73193359375	1	13.3786016666667	1320	Depleted_Plasma_Nor_1.raw
False	None	FourierTransform	HCD	MS2	0	83.96252	200	844.73193359375	1688.4565905575	2	13.3936716666667	1321	Depleted_Plasma_Nor_1.raw
False	None	FourierTransform	HCD	MS2	0	83.96252	200	844.73193359375	2532.18124752125	3	13.3936716666667	1321	Depleted_Plasma_Nor_1.raw
False	Unambiguous	IonTrap	CID	MS2	0		100	1236.57702636719	1236.57702636719	1	13.3991133333333	1322	Depleted_Plasma_Nor_1.raw
False	None	FourierTransform	HCD	MS2	0		200	1236.57702636719	3707.71652584156	3	13.4138516666667	1323	Depleted_Plasma_Nor_1.raw
False	None	FourierTransform	HCD	MS2	0		200	1236.57702636719	2472.14677610438	2	13.4138516666667	1323	Depleted_Plasma_Nor_1.raw
False	None	IonTrap	CID	MS2	0	66.83485	100	958.724975585938	958.724975585938	1	13.419305	1324	Depleted_Plasma_Nor_1.raw
False	None	FourierTransform	HCD	MS2	0	66.83485	200	958.724975585938	1916.44267454188	2	13.4343066666667	1325	Depleted_Plasma_Nor_1.raw
False	None	FourierTransform	HCD	MS2	0	66.83485	200	958.724975585938	2874.16037349781	3	13.4343066666667	1325	Depleted_Plasma_Nor_1.raw
False	Unambiguous	IonTrap	CID	MS2	0		100	1068.68908691406	1068.68908691406	1	13.43973	1326	Depleted_Plasma_Nor_1.raw
False	None	FourierTransform	HCD	MS2	0		200	1068.68908691406	2136.37089719813	2	13.454605	1327	Depleted_Plasma_Nor_1.raw
False	None	FourierTransform	HCD	MS2	0		200	1068.68908691406	3204.05270748219	3	13.454605	1327	Depleted_Plasma_Nor_1.raw
False	Unambiguous	IonTrap	CID	MS2	0	0	100	1311.6572265625	1311.6572265625	1	13.4600116666667	1328	Depleted_Plasma_Nor_1.raw
False	Unambiguous	FourierTransform	HCD	MS2	0	0	200	1311.6572265625	2622.307176495	2	13.4747616666667	1329	Depleted_Plasma_Nor_1.raw
False	Unambiguous	FourierTransform	HCD	MS2	0	0	200	1311.6572265625	3932.9571264275	3	13.4747616666667	1329	Depleted_Plasma_Nor_1.raw
False	Unambiguous	IonTrap	CID	MS2	0	61.38494	100	806.35498046875	806.35498046875	1	13.48849	1331	Depleted_Plasma_Nor_1.raw
False	None	FourierTransform	HCD	MS2	0	61.38494	200	806.35498046875	1611.7026843075	2	13.5046333333333	1332	Depleted_Plasma_Nor_1.raw
False	Ambiguous	FourierTransform	HCD	MS2	0	61.38494	200	806.35498046875	2417.05038814625	3	13.5046333333333	1332	Depleted_Plasma_Nor_1.raw
False	None	IonTrap	CID	MS2	0	21.40467	100	903.287414550781	903.287414550781	1	13.5102316666667	1333	Depleted_Plasma_Nor_1.raw
False	None	FourierTransform	HCD	MS2	0	21.40467	200	903.287414550781	903.287414550781	1	13.5252366666667	1334	Depleted_Plasma_Nor_1.raw
False	None	IonTrap	CID	MS2	0	0	100	1364.45166015625	1364.45166015625	1	13.5306366666667	1335	Depleted_Plasma_Nor_1.raw
False	None	FourierTransform	HCD	MS2	0	0	200	1364.45166015625	2727.8960436825	2	13.54536	1336	Depleted_Plasma_Nor_1.raw
False	None	FourierTransform	HCD	MS2	0	0	200	1364.45166015625	4091.34042720875	3	13.54536	1336	Depleted_Plasma_Nor_1.raw
False	None	IonTrap	CID	MS2	0	59.3504	100	942.840576171875	942.840576171875	1	13.5508083333333	1337	Depleted_Plasma_Nor_1.raw
False	None	FourierTransform	HCD	MS2	0	59.3504	200	942.840576171875	1884.67387571375	2	13.5657916666667	1338	Depleted_Plasma_Nor_1.raw
False	None	FourierTransform	HCD	MS2	0	59.3504	200	942.840576171875	2826.50717525563	3	13.5657916666667	1338	Depleted_Plasma_Nor_1.raw
False	None	IonTrap	CID	MS2	0	16.84619	100	994.333557128906	994.333557128906	1	13.5712116666667	1339	Depleted_Plasma_Nor_1.raw
False	None	FourierTransform	HCD	MS2	0	16.84619	200	994.333557128906	994.333557128906	1	13.58617	1340	Depleted_Plasma_Nor_1.raw
False	Unambiguous	IonTrap	CID	MS2	0		100	1308.57653808594	2616.14579954188	2	13.6013533333333	1342	Depleted_Plasma_Nor_1.raw
False	Unambiguous	IonTrap	CID	MS2	0		100	1308.57653808594	3923.71506099781	3	13.6013533333333	1342	Depleted_Plasma_Nor_1.raw
False	None	FourierTransform	HCD	MS2	0		200	1308.57653808594	2616.14579954188	2	13.617135	1343	Depleted_Plasma_Nor_1.raw
False	None	FourierTransform	HCD	MS2	0		200	1308.57653808594	3923.71506099781	3	13.617135	1343	Depleted_Plasma_Nor_1.raw
False	None	IonTrap	CID	MS2	0	91.13151	100	830.268859863281	830.268859863281	1	13.6226583333333	1344	Depleted_Plasma_Nor_1.raw
False	None	FourierTransform	HCD	MS2	0	91.13151	200	830.268859863281	1659.53044309656	2	13.6377466666667	1345	Depleted_Plasma_Nor_1.raw
False	None	FourierTransform	HCD	MS2	0	91.13151	200	830.268859863281	2488.79202632984	3	13.6377466666667	1345	Depleted_Plasma_Nor_1.raw
False	Unambiguous	IonTrap	CID	MS2	0	0	100	1061.6005859375	1061.6005859375	1	13.6431683333333	1346	Depleted_Plasma_Nor_1.raw
False	None	FourierTransform	HCD	MS2	0	0	200	1061.6005859375	3182.7872045525	3	13.6581066666667	1347	Depleted_Plasma_Nor_1.raw
False	None	FourierTransform	HCD	MS2	0	0	200	1061.6005859375	2122.193895245	2	13.6581066666667	1347	Depleted_Plasma_Nor_1.raw
False	None	IonTrap	CID	MS2	0	0	100	1030.73608398438	1030.73608398438	1	13.66353	1348	Depleted_Plasma_Nor_1.raw
False	None	FourierTransform	HCD	MS2	0	0	200	1030.73608398438	2060.46489133875	2	13.6785433333333	1349	Depleted_Plasma_Nor_1.raw
False	None	FourierTransform	HCD	MS2	0	0	200	1030.73608398438	3090.19369869313	3	13.6785433333333	1349	Depleted_Plasma_Nor_1.raw
False	None	IonTrap	CID	MS2	0	41.22786	100	1047.89489746094	1047.89489746094	1	13.6839733333333	1350	Depleted_Plasma_Nor_1.raw
False	None	IonTrap	CID	MS2	0	35.85924	100	921.314636230469	921.314636230469	1	13.7131533333333	1353	Depleted_Plasma_Nor_1.raw
False	None	FourierTransform	HCD	MS2	0	35.85924	200	921.314636230469	921.314636230469	1	13.7281516666667	1354	Depleted_Plasma_Nor_1.raw
False	None	IonTrap	CID	MS2	0	54.87628	100	889.234130859375	889.234130859375	1	13.733655	1355	Depleted_Plasma_Nor_1.raw
False	None	FourierTransform	HCD	MS2	0	54.87628	200	889.234130859375	2665.68783931813	3	13.7486433333333	1356	Depleted_Plasma_Nor_1.raw
False	None	FourierTransform	HCD	MS2	0	54.87628	200	889.234130859375	1777.46098508875	2	13.7486433333333	1356	Depleted_Plasma_Nor_1.raw
False	None	IonTrap	CID	MS2	0	74.47009	100	976.811462402344	976.811462402344	1	13.7540766666667	1357	Depleted_Plasma_Nor_1.raw
False	None	FourierTransform	HCD	MS2	0	74.47009	200	976.811462402344	2928.41983394703	3	13.7690566666667	1358	Depleted_Plasma_Nor_1.raw
False	None	FourierTransform	HCD	MS2	0	74.47009	200	976.811462402344	1952.61564817469	2	13.7690566666667	1358	Depleted_Plasma_Nor_1.raw
False	None	IonTrap	CID	MS2	0		100	1288.44885253906	1288.44885253906	1	13.7744533333333	1359	Depleted_Plasma_Nor_1.raw
False	None	FourierTransform	HCD	MS2	0		200	1288.44885253906	2575.89042844813	2	13.7891716666667	1360	Depleted_Plasma_Nor_1.raw
False	None	FourierTransform	HCD	MS2	0		200	1288.44885253906	3863.33200435719	3	13.7891716666667	1360	Depleted_Plasma_Nor_1.raw
False	Unambiguous	IonTrap	CID	MS2	0		100	1186.64025878906	1186.64025878906	1	13.79456	1361	Depleted_Plasma_Nor_1.raw
False	None	FourierTransform	HCD	MS2	0		200	1186.64025878906	2372.27324094813	2	13.8093783333333	1362	Depleted_Plasma_Nor_1.raw
False	Ambiguous	FourierTransform	HCD	MS2	0		200	1186.64025878906	3557.90622310719	3	13.8093783333333	1362	Depleted_Plasma_Nor_1.raw
False	None	IonTrap	CID	MS2	0	0	100	1538.31335449219	1538.31335449219	1	13.824485	1364	Depleted_Plasma_Nor_1.raw
False	Unambiguous	FourierTransform	HCD	MS2	0	0	200	1538.31335449219	3075.61943235438	2	13.8401333333333	1365	Depleted_Plasma_Nor_1.raw
False	None	FourierTransform	HCD	MS2	0	0	200	1538.31335449219	4612.92551021656	3	13.8401333333333	1365	Depleted_Plasma_Nor_1.raw
False	Unambiguous	IonTrap	CID	MS2	0	0	100	1268.57592773438	1268.57592773438	1	13.8456866666667	1366	Depleted_Plasma_Nor_1.raw
False	None	FourierTransform	HCD	MS2	0	0	200	1268.57592773438	1268.57592773438	1	13.8604133333333	1367	Depleted_Plasma_Nor_1.raw
False	None	IonTrap	CID	MS2	0		100	1477.48449707031	2953.96171751063	2	13.865785	1368	Depleted_Plasma_Nor_1.raw
False	Unambiguous	IonTrap	CID	MS2	0		100	1477.48449707031	4430.43893795094	3	13.865785	1368	Depleted_Plasma_Nor_1.raw
False	None	FourierTransform	HCD	MS2	0		200	1477.48449707031	2953.96171751063	2	13.8807483333333	1369	Depleted_Plasma_Nor_1.raw
False	Unambiguous	FourierTransform	HCD	MS2	0		200	1477.48449707031	4430.43893795094	3	13.8807483333333	1369	Depleted_Plasma_Nor_1.raw
False	Unambiguous	IonTrap	CID	MS2	0		100	1300.65759277344	2600.30790891688	2	13.8861466666667	1370	Depleted_Plasma_Nor_1.raw
False	Unambiguous	IonTrap	CID	MS2	0		100	1300.65759277344	3899.95822506031	3	13.8861466666667	1370	Depleted_Plasma_Nor_1.raw
False	Unambiguous	FourierTransform	HCD	MS2	0		200	1300.65759277344	2600.30790891688	2	13.9008566666667	1371	Depleted_Plasma_Nor_1.raw
False	Ambiguous	FourierTransform	HCD	MS2	0		200	1300.65759277344	3899.95822506031	3	13.9008566666667	1371	Depleted_Plasma_Nor_1.raw
False	None	IonTrap	CID	MS2	0	0	100	972.752990722656	972.752990722656	1	13.90629	1372	Depleted_Plasma_Nor_1.raw
False	None	FourierTransform	HCD	MS2	0	0	200	972.752990722656	972.752990722656	1	13.9212683333333	1373	Depleted_Plasma_Nor_1.raw
False	None	IonTrap	CID	MS2	0	75.59447	100	848.293395996094	848.293395996094	1	13.9354316666667	1375	Depleted_Plasma_Nor_1.raw
False	None	FourierTransform	HCD	MS2	0	75.59447	200	848.293395996094	848.293395996094	1	13.9505016666667	1376	Depleted_Plasma_Nor_1.raw
False	None	IonTrap	CID	MS2	0	19.47626	100	833.244201660156	833.244201660156	1	13.95601	1377	Depleted_Plasma_Nor_1.raw
False	None	FourierTransform	HCD	MS2	0	19.47626	200	833.244201660156	833.244201660156	1	13.9710416666667	1378	Depleted_Plasma_Nor_1.raw
False	None	IonTrap	CID	MS2	0	24.1668	100	906.261352539063	906.261352539063	1	13.9764883333333	1379	Depleted_Plasma_Nor_1.raw
False	None	FourierTransform	HCD	MS2	0	24.1668	200	906.261352539063	906.261352539063	1	13.9915466666667	1380	Depleted_Plasma_Nor_1.raw
False	Unambiguous	IonTrap	CID	MS2	0		100	1226.56018066406	2452.11308469813	2	13.9969383333333	1381	Depleted_Plasma_Nor_1.raw
False	Unambiguous	IonTrap	CID	MS2	0		100	1226.56018066406	3677.66598873219	3	13.9969383333333	1381	Depleted_Plasma_Nor_1.raw
False	Unambiguous	FourierTransform	HCD	MS2	0		200	1226.56018066406	2452.11308469813	2	14.0116883333333	1382	Depleted_Plasma_Nor_1.raw
False	Ambiguous	FourierTransform	HCD	MS2	0		200	1226.56018066406	3677.66598873219	3	14.0116883333333	1382	Depleted_Plasma_Nor_1.raw
False	Unambiguous	IonTrap	CID	MS2	0	0	100	1338.73217773438	1338.73217773438	1	14.0171883333333	1383	Depleted_Plasma_Nor_1.raw
False	None	FourierTransform	HCD	MS2	0	0	200	1338.73217773438	2676.45707883875	2	14.0319566666667	1384	Depleted_Plasma_Nor_1.raw
False	None	FourierTransform	HCD	MS2	0	0	200	1338.73217773438	4014.18197994313	3	14.0319566666667	1384	Depleted_Plasma_Nor_1.raw
False	None	IonTrap	CID	MS2	0	0	100	1128.92272949219	2256.83818235438	2	14.047585	1386	Depleted_Plasma_Nor_1.raw
False	None	FourierTransform	HCD	MS2	0	0	200	1128.92272949219	2256.83818235438	2	14.0634683333333	1387	Depleted_Plasma_Nor_1.raw
False	Ambiguous	IonTrap	CID	MS2	0	55.16359	100	1284.57702636719	1284.57702636719	1	14.0689083333333	1388	Depleted_Plasma_Nor_1.raw
False	None	FourierTransform	HCD	MS2	0	55.16359	200	1284.57702636719	2568.14677610438	2	14.08363	1389	Depleted_Plasma_Nor_1.raw
False	None	FourierTransform	HCD	MS2	0	55.16359	200	1284.57702636719	3851.71652584156	3	14.08363	1389	Depleted_Plasma_Nor_1.raw
False	None	IonTrap	CID	MS2	0	68.81149	100	980.281005859375	980.281005859375	1	14.0890766666667	1390	Depleted_Plasma_Nor_1.raw
False	None	FourierTransform	HCD	MS2	0	68.81149	200	980.281005859375	1959.55473508875	2	14.1040866666667	1391	Depleted_Plasma_Nor_1.raw
False	None	FourierTransform	HCD	MS2	0	68.81149	200	980.281005859375	2938.82846431813	3	14.1040866666667	1391	Depleted_Plasma_Nor_1.raw
False	Ambiguous	IonTrap	CID	MS2	0		100	1219.59387207031	1219.59387207031	1	14.1094783333333	1392	Depleted_Plasma_Nor_1.raw
False	Unambiguous	FourierTransform	HCD	MS2	0		200	1219.59387207031	1219.59387207031	1	14.1242266666667	1393	Depleted_Plasma_Nor_1.raw
False	None	IonTrap	CID	MS2	0	60.55835	100	989.705322265625	989.705322265625	1	14.1296483333333	1394	Depleted_Plasma_Nor_1.raw
False	None	FourierTransform	HCD	MS2	0	60.55835	200	989.705322265625	2967.10141353688	3	14.1446233333333	1395	Depleted_Plasma_Nor_1.raw
False	None	FourierTransform	HCD	MS2	0	60.55835	200	989.705322265625	1978.40336790125	2	14.1446233333333	1395	Depleted_Plasma_Nor_1.raw
False	None	IonTrap	CID	MS2	0	0	100	815.215576171875	815.215576171875	1	14.1599833333333	1397	Depleted_Plasma_Nor_1.raw
False	None	FourierTransform	HCD	MS2	0	0	200	815.215576171875	815.215576171875	1	14.1761333333333	1398	Depleted_Plasma_Nor_1.raw
False	None	IonTrap	CID	MS2	0	41.70731	100	994.332214355469	994.332214355469	1	14.1816033333333	1399	Depleted_Plasma_Nor_1.raw
False	None	FourierTransform	HCD	MS2	0	41.70731	200	994.332214355469	994.332214355469	1	14.1966466666667	1400	Depleted_Plasma_Nor_1.raw
False	Unambiguous	IonTrap	CID	MS2	0	52.91967	100	806.354675292969	806.354675292969	1	14.2021166666667	1401	Depleted_Plasma_Nor_1.raw
False	None	FourierTransform	HCD	MS2	0	52.91967	200	806.354675292969	1611.70207395594	2	14.217225	1402	Depleted_Plasma_Nor_1.raw
False	Unambiguous	FourierTransform	HCD	MS2	0	52.91967	200	806.354675292969	2417.04947261891	3	14.217225	1402	Depleted_Plasma_Nor_1.raw
False	Unambiguous	IonTrap	CID	MS2	0		100	1091.53515625	1091.53515625	1	14.2226433333333	1403	Depleted_Plasma_Nor_1.raw
False	None	FourierTransform	HCD	MS2	0		200	1091.53515625	2182.06303587	2	14.2375166666667	1404	Depleted_Plasma_Nor_1.raw
False	None	FourierTransform	HCD	MS2	0		200	1091.53515625	3272.59091549	3	14.2375166666667	1404	Depleted_Plasma_Nor_1.raw
False	Unambiguous	IonTrap	CID	MS2	0		100	1125.66491699219	3374.98019771656	3	14.2429466666667	1405	Depleted_Plasma_Nor_1.raw
False	Unambiguous	IonTrap	CID	MS2	0		100	1125.66491699219	2250.32255735438	2	14.2429466666667	1405	Depleted_Plasma_Nor_1.raw
False	None	FourierTransform	HCD	MS2	0		200	1125.66491699219	2250.32255735438	2	14.2578316666667	1406	Depleted_Plasma_Nor_1.raw
False	None	FourierTransform	HCD	MS2	0		200	1125.66491699219	3374.98019771656	3	14.2578316666667	1406	Depleted_Plasma_Nor_1.raw
False	None	IonTrap	CID	MS2	0	74.4252	100	903.287536621094	903.287536621094	1	14.27315	1408	Depleted_Plasma_Nor_1.raw
False	None	FourierTransform	HCD	MS2	0	74.4252	200	903.287536621094	1805.56779661219	2	14.2893033333333	1409	Depleted_Plasma_Nor_1.raw
False	None	FourierTransform	HCD	MS2	0	74.4252	200	903.287536621094	2707.84805660328	3	14.2893033333333	1409	Depleted_Plasma_Nor_1.raw
False	Unambiguous	IonTrap	CID	MS2	0	49.90901	100	1048.39587402344	2095.78447141688	2	14.2947816666667	1410	Depleted_Plasma_Nor_1.raw
False	Unambiguous	FourierTransform	HCD	MS2	0	49.90901	200	1048.39587402344	2095.78447141688	2	14.3096566666667	1411	Depleted_Plasma_Nor_1.raw
False	None	IonTrap	CID	MS2	0	15.93971	100	921.315795898438	921.315795898438	1	14.31511	1412	Depleted_Plasma_Nor_1.raw
False	None	FourierTransform	HCD	MS2	0	15.93971	200	921.315795898438	921.315795898438	1	14.3301316666667	1413	Depleted_Plasma_Nor_1.raw
False	Unambiguous	IonTrap	CID	MS2	0		100	1210.51623535156	1210.51623535156	1	14.3355333333333	1414	Depleted_Plasma_Nor_1.raw
False	None	FourierTransform	HCD	MS2	0		200	1210.51623535156	2420.02519407313	2	14.3502916666667	1415	Depleted_Plasma_Nor_1.raw
False	None	FourierTransform	HCD	MS2	0		200	1210.51623535156	3629.53415279469	3	14.3502916666667	1415	Depleted_Plasma_Nor_1.raw
False	Unambiguous	IonTrap	CID	MS2	0		100	1371.56030273438	2742.11332883875	2	14.3556816666667	1416	Depleted_Plasma_Nor_1.raw
False	None	IonTrap	CID	MS2	0		100	1371.56030273438	4112.66635494313	3	14.3556816666667	1416	Depleted_Plasma_Nor_1.raw
False	Unambiguous	FourierTransform	HCD	MS2	0		200	1371.56030273438	2742.11332883875	2	14.370515	1417	Depleted_Plasma_Nor_1.raw
False	None	FourierTransform	HCD	MS2	0		200	1371.56030273438	4112.66635494313	3	14.370515	1417	Depleted_Plasma_Nor_1.raw
False	Ambiguous	IonTrap	CID	MS2	0	0	100	1171.58666992188	1171.58666992188	1	14.3857033333333	1419	Depleted_Plasma_Nor_1.raw
False	None	FourierTransform	HCD	MS2	0	0	200	1171.58666992188	2342.16606321375	2	14.4005283333333	1420	Depleted_Plasma_Nor_1.raw
False	None	FourierTransform	HCD	MS2	0	0	200	1171.58666992188	3512.74545650563	3	14.4005283333333	1420	Depleted_Plasma_Nor_1.raw
False	None	IonTrap	CID	MS2	0		100	1295.37658691406	1295.37658691406	1	14.4059816666667	1421	Depleted_Plasma_Nor_1.raw
False	None	FourierTransform	HCD	MS2	0		200	1295.37658691406	3884.11520748219	3	14.42069	1422	Depleted_Plasma_Nor_1.raw
False	None	FourierTransform	HCD	MS2	0		200	1295.37658691406	2589.74589719813	2	14.42069	1422	Depleted_Plasma_Nor_1.raw
False	Unambiguous	IonTrap	CID	MS2	0		100	1020.623046875	1020.623046875	1	14.4261283333333	1423	Depleted_Plasma_Nor_1.raw
False	None	FourierTransform	HCD	MS2	0		200	1020.623046875	2040.23881712	2	14.4410716666667	1424	Depleted_Plasma_Nor_1.raw
False	None	FourierTransform	HCD	MS2	0		200	1020.623046875	3059.854587365	3	14.4410716666667	1424	Depleted_Plasma_Nor_1.raw
False	None	IonTrap	CID	MS2	0	41.1243	100	809.750671386719	809.750671386719	1	14.4468866666667	1425	Depleted_Plasma_Nor_1.raw
False	Unambiguous	IonTrap	CID	MS2	0		100	1222.79260253906	1222.79260253906	1	14.4673316666667	1427	Depleted_Plasma_Nor_1.raw
False	None	FourierTransform	HCD	MS2	0		200	1222.79260253906	2444.57792844813	2	14.4821516666667	1428	Depleted_Plasma_Nor_1.raw
False	None	FourierTransform	HCD	MS2	0		200	1222.79260253906	3666.36325435719	3	14.4821516666667	1428	Depleted_Plasma_Nor_1.raw
False	None	IonTrap	CID	MS2	0	70.40463	100	829.26953125	829.26953125	1	14.4973016666667	1430	Depleted_Plasma_Nor_1.raw
False	None	FourierTransform	HCD	MS2	0	70.40463	200	829.26953125	829.26953125	1	14.5123733333333	1431	Depleted_Plasma_Nor_1.raw
False	None	IonTrap	CID	MS2	0	63.2483	100	889.235717773438	889.235717773438	1	14.5178883333333	1432	Depleted_Plasma_Nor_1.raw
False	None	FourierTransform	HCD	MS2	0	63.2483	200	889.235717773438	1777.46415891688	2	14.5328866666667	1433	Depleted_Plasma_Nor_1.raw
False	None	FourierTransform	HCD	MS2	0	63.2483	200	889.235717773438	2665.69260006031	3	14.5328866666667	1433	Depleted_Plasma_Nor_1.raw
False	None	IonTrap	CID	MS2	0	0	100	920.314880371094	920.314880371094	1	14.5384466666667	1434	Depleted_Plasma_Nor_1.raw
False	None	FourierTransform	HCD	MS2	0	0	200	920.314880371094	920.314880371094	1	14.5534683333333	1435	Depleted_Plasma_Nor_1.raw
False	None	IonTrap	CID	MS2	0	56.61775	100	908.261657714844	908.261657714844	1	14.5589133333333	1436	Depleted_Plasma_Nor_1.raw
False	None	FourierTransform	HCD	MS2	0	56.61775	200	908.261657714844	908.261657714844	1	14.57388	1437	Depleted_Plasma_Nor_1.raw
False	Ambiguous	IonTrap	CID	MS2	0	67.95755	100	1143.625	1143.625	1	14.5793016666667	1438	Depleted_Plasma_Nor_1.raw
False	None	FourierTransform	HCD	MS2	0	67.95755	200	1143.625	1143.625	1	14.5941683333333	1439	Depleted_Plasma_Nor_1.raw
False	None	IonTrap	CID	MS2	0	5.714663	100	846.295349121094	846.295349121094	1	14.6094666666667	1441	Depleted_Plasma_Nor_1.raw
False	None	FourierTransform	HCD	MS2	0	5.714663	200	846.295349121094	846.295349121094	1	14.6256333333333	1442	Depleted_Plasma_Nor_1.raw
False	None	IonTrap	CID	MS2	0	79.77206	100	905.285461425781	905.285461425781	1	14.6311283333333	1443	Depleted_Plasma_Nor_1.raw
False	None	FourierTransform	HCD	MS2	0	79.77206	200	905.285461425781	905.285461425781	1	14.646145	1444	Depleted_Plasma_Nor_1.raw
False	None	IonTrap	CID	MS2	0	0	100	1488.37390136719	1488.37390136719	1	14.6515133333333	1445	Depleted_Plasma_Nor_1.raw
False	Unambiguous	FourierTransform	HCD	MS2	0	0	200	1488.37390136719	2975.74052610438	2	14.6661683333333	1446	Depleted_Plasma_Nor_1.raw
False	Unambiguous	FourierTransform	HCD	MS2	0	0	200	1488.37390136719	4463.10715084156	3	14.6661683333333	1446	Depleted_Plasma_Nor_1.raw
False	None	IonTrap	CID	MS2	0		100	1287.48046875	2573.95366087	2	14.6715616666667	1447	Depleted_Plasma_Nor_1.raw
False	None	IonTrap	CID	MS2	0		100	1287.48046875	3860.42685299	3	14.6715616666667	1447	Depleted_Plasma_Nor_1.raw
False	None	FourierTransform	HCD	MS2	0		200	1287.48046875	2573.95366087	2	14.6863016666667	1448	Depleted_Plasma_Nor_1.raw
False	None	FourierTransform	HCD	MS2	0		200	1287.48046875	3860.42685299	3	14.6863016666667	1448	Depleted_Plasma_Nor_1.raw
False	None	IonTrap	CID	MS2	0		100	914.779907226563	914.779907226563	1	14.69175	1449	Depleted_Plasma_Nor_1.raw
False	None	FourierTransform	HCD	MS2	0		200	914.779907226563	2742.32516841969	3	14.7068716666667	1450	Depleted_Plasma_Nor_1.raw
False	None	FourierTransform	HCD	MS2	0		200	914.779907226563	1828.55253782313	2	14.7068716666667	1450	Depleted_Plasma_Nor_1.raw
False	None	IonTrap	CID	MS2	0	24.74126	100	1128.92053222656	2256.83378782313	2	14.722055	1452	Depleted_Plasma_Nor_1.raw
False	None	FourierTransform	HCD	MS2	0	24.74126	200	1128.92053222656	2256.83378782313	2	14.7379683333333	1453	Depleted_Plasma_Nor_1.raw
False	None	IonTrap	CID	MS2	0	17.89157	100	1203.46533203125	2405.9233874325	2	14.743415	1454	Depleted_Plasma_Nor_1.raw
False	None	FourierTransform	HCD	MS2	0	17.89157	200	1203.46533203125	2405.9233874325	2	14.7582016666667	1455	Depleted_Plasma_Nor_1.raw
False	Unambiguous	IonTrap	CID	MS2	0	0	100	1189.46069335938	1189.46069335938	1	14.763595	1456	Depleted_Plasma_Nor_1.raw
False	None	FourierTransform	HCD	MS2	0	0	200	1189.46069335938	2377.91411008875	2	14.7784183333333	1457	Depleted_Plasma_Nor_1.raw
False	None	FourierTransform	HCD	MS2	0	0	200	1189.46069335938	3566.36752681813	3	14.7784183333333	1457	Depleted_Plasma_Nor_1.raw
False	Ambiguous	IonTrap	CID	MS2	0		100	1176.62463378906	1176.62463378906	1	14.7838283333333	1458	Depleted_Plasma_Nor_1.raw
False	Unambiguous	FourierTransform	HCD	MS2	0		200	1176.62463378906	3527.85934810719	3	14.7986516666667	1459	Depleted_Plasma_Nor_1.raw
False	None	FourierTransform	HCD	MS2	0		200	1176.62463378906	2352.24199094813	2	14.7986516666667	1459	Depleted_Plasma_Nor_1.raw
False	Unambiguous	IonTrap	CID	MS2	0		100	1218.58776855469	3653.74875240406	3	14.8040433333333	1460	Depleted_Plasma_Nor_1.raw
False	Unambiguous	IonTrap	CID	MS2	0		100	1218.58776855469	2436.16826047938	2	14.8040433333333	1460	Depleted_Plasma_Nor_1.raw
False	None	FourierTransform	HCD	MS2	0		200	1218.58776855469	2436.16826047938	2	14.8188416666667	1461	Depleted_Plasma_Nor_1.raw
False	None	FourierTransform	HCD	MS2	0		200	1218.58776855469	3653.74875240406	3	14.8188416666667	1461	Depleted_Plasma_Nor_1.raw
False	None	IonTrap	CID	MS2	0	64.47501	100	847.294555664063	847.294555664063	1	14.83409	1463	Depleted_Plasma_Nor_1.raw
False	None	FourierTransform	HCD	MS2	0	64.47501	200	847.294555664063	847.294555664063	1	14.8501333333333	1464	Depleted_Plasma_Nor_1.raw
False	Unambiguous	IonTrap	CID	MS2	0	73.30275	100	806.355529785156	806.355529785156	1	14.8556533333333	1465	Depleted_Plasma_Nor_1.raw
False	Unambiguous	FourierTransform	HCD	MS2	0	73.30275	200	806.355529785156	1611.70378294031	2	14.8707383333333	1466	Depleted_Plasma_Nor_1.raw
False	Unambiguous	FourierTransform	HCD	MS2	0	73.30275	200	806.355529785156	2417.05203609547	3	14.8707383333333	1466	Depleted_Plasma_Nor_1.raw
False	Unambiguous	IonTrap	CID	MS2	0		100	1252.65466308594	1252.65466308594	1	14.876235	1467	Depleted_Plasma_Nor_1.raw
False	None	FourierTransform	HCD	MS2	0		200	1252.65466308594	2504.30204954188	2	14.8910283333333	1468	Depleted_Plasma_Nor_1.raw
False	Ambiguous	FourierTransform	HCD	MS2	0		200	1252.65466308594	3755.94943599781	3	14.8910283333333	1468	Depleted_Plasma_Nor_1.raw
False	Unambiguous	IonTrap	CID	MS2	0	44.38561	100	1035.73193359375	1035.73193359375	1	14.89645	1469	Depleted_Plasma_Nor_1.raw
False	None	FourierTransform	HCD	MS2	0	44.38561	200	1035.73193359375	2070.4565905575	2	14.911345	1470	Depleted_Plasma_Nor_1.raw
False	None	FourierTransform	HCD	MS2	0	44.38561	200	1035.73193359375	3105.18124752125	3	14.911345	1470	Depleted_Plasma_Nor_1.raw
False	Ambiguous	IonTrap	CID	MS2	0	51.94927	100	1091.63952636719	1091.63952636719	1	14.91676	1471	Depleted_Plasma_Nor_1.raw
False	None	FourierTransform	HCD	MS2	0	51.94927	200	1091.63952636719	1091.63952636719	1	14.931655	1472	Depleted_Plasma_Nor_1.raw
False	Unambiguous	IonTrap	CID	MS2	0	60.61374	100	1048.39636230469	2095.78544797938	2	14.9468916666667	1474	Depleted_Plasma_Nor_1.raw
False	None	FourierTransform	HCD	MS2	0	60.61374	200	1048.39636230469	2095.78544797938	2	14.9628	1475	Depleted_Plasma_Nor_1.raw
False	Unambiguous	IonTrap	CID	MS2	0		100	1238.68688964844	1238.68688964844	1	14.9682383333333	1476	Depleted_Plasma_Nor_1.raw
False	None	FourierTransform	HCD	MS2	0		200	1238.68688964844	2476.36650266688	2	14.9829766666667	1477	Depleted_Plasma_Nor_1.raw
False	None	FourierTransform	HCD	MS2	0		200	1238.68688964844	3714.04611568531	3	14.9829766666667	1477	Depleted_Plasma_Nor_1.raw
False	Unambiguous	IonTrap	CID	MS2	0	49.28757	100	1137.69995117188	1137.69995117188	1	14.9884	1478	Depleted_Plasma_Nor_1.raw
False	None	FourierTransform	HCD	MS2	0	49.28757	200	1137.69995117188	3411.08530025563	3	15.0032883333333	1479	Depleted_Plasma_Nor_1.raw
False	None	FourierTransform	HCD	MS2	0	49.28757	200	1137.69995117188	2274.39262571375	2	15.0032883333333	1479	Depleted_Plasma_Nor_1.raw
False	Unambiguous	IonTrap	CID	MS2	0	56.12333	100	988.602416992188	988.602416992188	1	15.00871	1480	Depleted_Plasma_Nor_1.raw
False	None	FourierTransform	HCD	MS2	0	56.12333	200	988.602416992188	1976.19755735438	2	15.023615	1481	Depleted_Plasma_Nor_1.raw
False	None	FourierTransform	HCD	MS2	0	56.12333	200	988.602416992188	2963.79269771656	3	15.023615	1481	Depleted_Plasma_Nor_1.raw
False	Ambiguous	IonTrap	CID	MS2	0	56.12633	100	1122.58032226563	1122.58032226563	1	15.0290416666667	1482	Depleted_Plasma_Nor_1.raw
False	Unambiguous	FourierTransform	HCD	MS2	0	56.12633	200	1122.58032226563	2244.15336790125	2	15.04403	1483	Depleted_Plasma_Nor_1.raw
False	Ambiguous	FourierTransform	HCD	MS2	0	56.12633	200	1122.58032226563	3365.72641353688	3	15.04403	1483	Depleted_Plasma_Nor_1.raw
False	None	IonTrap	CID	MS2	0	64.6173	100	923.312194824219	923.312194824219	1	15.05931	1485	Depleted_Plasma_Nor_1.raw
False	None	FourierTransform	HCD	MS2	0	64.6173	200	923.312194824219	923.312194824219	1	15.0743033333333	1486	Depleted_Plasma_Nor_1.raw
False	Unambiguous	IonTrap	CID	MS2	0	70.3992	100	892.61669921875	892.61669921875	1	15.0798033333333	1487	Depleted_Plasma_Nor_1.raw
False	None	FourierTransform	HCD	MS2	0	70.3992	200	892.61669921875	2675.83554439625	3	15.0948033333333	1488	Depleted_Plasma_Nor_1.raw
False	None	FourierTransform	HCD	MS2	0	70.3992	200	892.61669921875	1784.2261218075	2	15.0948033333333	1488	Depleted_Plasma_Nor_1.raw
False	None	IonTrap	CID	MS2	0	62.46966	100	985.385986328125	985.385986328125	1	15.100245	1489	Depleted_Plasma_Nor_1.raw
False	None	FourierTransform	HCD	MS2	0	62.46966	200	985.385986328125	1969.76469602625	2	15.115215	1490	Depleted_Plasma_Nor_1.raw
False	None	FourierTransform	HCD	MS2	0	62.46966	200	985.385986328125	2954.14340572438	3	15.115215	1490	Depleted_Plasma_Nor_1.raw
False	None	IonTrap	CID	MS2	0	35.65911	100	878.586120605469	878.586120605469	1	15.12066	1491	Depleted_Plasma_Nor_1.raw
False	None	FourierTransform	HCD	MS2	0	35.65911	200	878.586120605469	1756.16496458094	2	15.1356766666667	1492	Depleted_Plasma_Nor_1.raw
False	None	FourierTransform	HCD	MS2	0	35.65911	200	878.586120605469	2633.74380855641	3	15.1356766666667	1492	Depleted_Plasma_Nor_1.raw
False	Unambiguous	IonTrap	CID	MS2	0		100	1056.69494628906	1056.69494628906	1	15.1411133333333	1493	Depleted_Plasma_Nor_1.raw
False	None	FourierTransform	HCD	MS2	0		200	1056.69494628906	2112.38261594813	2	15.1560283333333	1494	Depleted_Plasma_Nor_1.raw
False	None	FourierTransform	HCD	MS2	0		200	1056.69494628906	3168.07028560719	3	15.1560283333333	1494	Depleted_Plasma_Nor_1.raw
False	None	IonTrap	CID	MS2	0	29.04941	100	920.313293457031	920.313293457031	1	15.1712566666667	1496	Depleted_Plasma_Nor_1.raw
False	None	FourierTransform	HCD	MS2	0	29.04941	200	920.313293457031	920.313293457031	1	15.1873	1497	Depleted_Plasma_Nor_1.raw
False	Ambiguous	IonTrap	CID	MS2	0	73.10523	100	909.447814941406	909.447814941406	1	15.1928066666667	1498	Depleted_Plasma_Nor_1.raw
False	None	FourierTransform	HCD	MS2	0	73.10523	200	909.447814941406	1817.88835325281	2	15.2077833333333	1499	Depleted_Plasma_Nor_1.raw
False	None	FourierTransform	HCD	MS2	0	73.10523	200	909.447814941406	2726.32889156422	3	15.2077833333333	1499	Depleted_Plasma_Nor_1.raw
False	Unambiguous	IonTrap	CID	MS2	0		100	959.473327636719	959.473327636719	1	15.213335	1500	Depleted_Plasma_Nor_1.raw
False	None	FourierTransform	HCD	MS2	0		200	959.473327636719	1917.93937864344	2	15.2283383333333	1501	Depleted_Plasma_Nor_1.raw
False	None	FourierTransform	HCD	MS2	0		200	959.473327636719	2876.40542965016	3	15.2283383333333	1501	Depleted_Plasma_Nor_1.raw
False	Unambiguous	IonTrap	CID	MS2	0	51.84549	100	1002.57043457031	1002.57043457031	1	15.2337816666667	1502	Depleted_Plasma_Nor_1.raw
False	None	FourierTransform	HCD	MS2	0	51.84549	200	1002.57043457031	2004.13359251063	2	15.248675	1503	Depleted_Plasma_Nor_1.raw
False	None	FourierTransform	HCD	MS2	0	51.84549	200	1002.57043457031	3005.69675045094	3	15.248675	1503	Depleted_Plasma_Nor_1.raw
False	None	IonTrap	CID	MS2	0	0	100	829.268371582031	829.268371582031	1	15.254145	1504	Depleted_Plasma_Nor_1.raw
False	None	FourierTransform	HCD	MS2	0	0	200	829.268371582031	829.268371582031	1	15.2692366666667	1505	Depleted_Plasma_Nor_1.raw
False	None	IonTrap	CID	MS2	0	19.09677	100	906.261779785156	906.261779785156	1	15.2846	1507	Depleted_Plasma_Nor_1.raw
False	None	FourierTransform	HCD	MS2	0	19.09677	200	906.261779785156	906.261779785156	1	15.300635	1508	Depleted_Plasma_Nor_1.raw
False	Unambiguous	IonTrap	CID	MS2	0	0	100	1277.49047851563	1277.49047851563	1	15.3061016666667	1509	Depleted_Plasma_Nor_1.raw
False	None	FourierTransform	HCD	MS2	0	0	200	1277.49047851563	2553.97368040125	2	15.3208216666667	1510	Depleted_Plasma_Nor_1.raw
False	None	FourierTransform	HCD	MS2	0	0	200	1277.49047851563	3830.45688228688	3	15.3208216666667	1510	Depleted_Plasma_Nor_1.raw
False	Unambiguous	IonTrap	CID	MS2	0		100	1183.61926269531	1183.61926269531	1	15.326225	1511	Depleted_Plasma_Nor_1.raw
False	None	FourierTransform	HCD	MS2	0		200	1183.61926269531	1183.61926269531	1	15.3410616666667	1512	Depleted_Plasma_Nor_1.raw
False	None	IonTrap	CID	MS2	0	66.46941	100	889.234619140625	889.234619140625	1	15.3465266666667	1513	Depleted_Plasma_Nor_1.raw
False	None	FourierTransform	HCD	MS2	0	66.46941	200	889.234619140625	889.234619140625	1	15.3615416666667	1514	Depleted_Plasma_Nor_1.raw
False	None	IonTrap	CID	MS2	0	80.61192	100	976.698547363281	976.698547363281	1	15.36698	1515	Depleted_Plasma_Nor_1.raw
False	None	IonTrap	CID	MS2	0	51.52603	100	816.21533203125	816.21533203125	1	15.396285	1518	Depleted_Plasma_Nor_1.raw
False	None	FourierTransform	HCD	MS2	0	51.52603	200	816.21533203125	816.21533203125	1	15.4124666666667	1519	Depleted_Plasma_Nor_1.raw
False	None	IonTrap	CID	MS2	0		100	864.676086425781	864.676086425781	1	15.417965	1520	Depleted_Plasma_Nor_1.raw
False	None	FourierTransform	HCD	MS2	0		200	864.676086425781	1728.34489622156	2	15.4329683333333	1521	Depleted_Plasma_Nor_1.raw
False	None	FourierTransform	HCD	MS2	0		200	864.676086425781	2592.01370601734	3	15.4329683333333	1521	Depleted_Plasma_Nor_1.raw
False	Ambiguous	IonTrap	CID	MS2	0		100	1270.67065429688	1270.67065429688	1	15.4383716666667	1522	Depleted_Plasma_Nor_1.raw
False	Unambiguous	FourierTransform	HCD	MS2	0		200	1270.67065429688	2540.33403196375	2	15.453195	1523	Depleted_Plasma_Nor_1.raw
False	Ambiguous	FourierTransform	HCD	MS2	0		200	1270.67065429688	3809.99740963063	3	15.453195	1523	Depleted_Plasma_Nor_1.raw
False	None	IonTrap	CID	MS2	0	0	100	880.779296875	880.779296875	1	15.4586433333333	1524	Depleted_Plasma_Nor_1.raw
False	None	FourierTransform	HCD	MS2	0	0	200	880.779296875	1760.55131712	2	15.4736283333333	1525	Depleted_Plasma_Nor_1.raw
False	Ambiguous	FourierTransform	HCD	MS2	0	0	200	880.779296875	2640.323337365	3	15.4736283333333	1525	Depleted_Plasma_Nor_1.raw
False	None	IonTrap	CID	MS2	0		100	873.643005371094	873.643005371094	1	15.479075	1526	Depleted_Plasma_Nor_1.raw
False	None	FourierTransform	HCD	MS2	0		200	873.643005371094	1746.27873411219	2	15.4941366666667	1527	Depleted_Plasma_Nor_1.raw
False	None	FourierTransform	HCD	MS2	0		200	873.643005371094	2618.91446285328	3	15.4941366666667	1527	Depleted_Plasma_Nor_1.raw
False	None	IonTrap	CID	MS2	0	25.56039	100	1128.923828125	2256.84037962	2	15.5092866666667	1529	Depleted_Plasma_Nor_1.raw
False	None	FourierTransform	HCD	MS2	0	25.56039	200	1128.923828125	2256.84037962	2	15.5241383333333	1530	Depleted_Plasma_Nor_1.raw
False	Unambiguous	IonTrap	CID	MS2	0	73.47871	100	806.355163574219	806.355163574219	1	15.5296616666667	1531	Depleted_Plasma_Nor_1.raw
False	Ambiguous	FourierTransform	HCD	MS2	0	73.47871	200	806.355163574219	1611.70305051844	2	15.5447283333333	1532	Depleted_Plasma_Nor_1.raw
False	Ambiguous	FourierTransform	HCD	MS2	0	73.47871	200	806.355163574219	2417.05093746266	3	15.5447283333333	1532	Depleted_Plasma_Nor_1.raw
False	Unambiguous	IonTrap	CID	MS2	0	0	100	1260.50036621094	1260.50036621094	1	15.550235	1533	Depleted_Plasma_Nor_1.raw
False	None	FourierTransform	HCD	MS2	0	0	200	1260.50036621094	2519.99345579188	2	15.56502	1534	Depleted_Plasma_Nor_1.raw
False	None	FourierTransform	HCD	MS2	0	0	200	1260.50036621094	3779.48654537281	3	15.56502	1534	Depleted_Plasma_Nor_1.raw
False	None	IonTrap	CID	MS2	0	0	100	1417.47009277344	1417.47009277344	1	15.570405	1535	Depleted_Plasma_Nor_1.raw
False	Unambiguous	IonTrap	CID	MS2	0	74.83652	100	1152.48913574219	1152.48913574219	1	15.5904433333333	1537	Depleted_Plasma_Nor_1.raw
False	Unambiguous	FourierTransform	HCD	MS2	0	74.83652	200	1152.48913574219	2303.97099485438	2	15.605295	1538	Depleted_Plasma_Nor_1.raw
False	Unambiguous	FourierTransform	HCD	MS2	0	74.83652	200	1152.48913574219	3455.45285396656	3	15.605295	1538	Depleted_Plasma_Nor_1.raw
False	None	IonTrap	CID	MS2	0	34.91563	100	846.294738769531	846.294738769531	1	15.62056	1540	Depleted_Plasma_Nor_1.raw
False	None	FourierTransform	HCD	MS2	0	34.91563	200	846.294738769531	846.294738769531	1	15.6366333333333	1541	Depleted_Plasma_Nor_1.raw
False	None	IonTrap	CID	MS2	0	0	100	1290.40551757813	1290.40551757813	1	15.6420733333333	1542	Depleted_Plasma_Nor_1.raw
False	None	FourierTransform	HCD	MS2	0	0	200	1290.40551757813	2579.80375852625	2	15.6567816666667	1543	Depleted_Plasma_Nor_1.raw
False	None	FourierTransform	HCD	MS2	0	0	200	1290.40551757813	3869.20199947438	3	15.6567816666667	1543	Depleted_Plasma_Nor_1.raw
False	None	IonTrap	CID	MS2	0	72.14214	100	848.295593261719	848.295593261719	1	15.6622383333333	1544	Depleted_Plasma_Nor_1.raw
False	None	FourierTransform	HCD	MS2	0	72.14214	200	848.295593261719	848.295593261719	1	15.67731	1545	Depleted_Plasma_Nor_1.raw
False	None	IonTrap	CID	MS2	0		100	1025.87170410156	1025.87170410156	1	15.68273	1546	Depleted_Plasma_Nor_1.raw
False	None	FourierTransform	HCD	MS2	0		200	1025.87170410156	3075.60055904469	3	15.69762	1547	Depleted_Plasma_Nor_1.raw
False	None	FourierTransform	HCD	MS2	0		200	1025.87170410156	2050.73613157313	2	15.69762	1547	Depleted_Plasma_Nor_1.raw
False	Ambiguous	IonTrap	CID	MS2	0	58.54837	100	1100.67138671875	1100.67138671875	1	15.7030416666667	1548	Depleted_Plasma_Nor_1.raw
False	None	FourierTransform	HCD	MS2	0	58.54837	200	1100.67138671875	2200.3354968075	2	15.7180416666667	1549	Depleted_Plasma_Nor_1.raw
False	None	FourierTransform	HCD	MS2	0	58.54837	200	1100.67138671875	3299.99960689625	3	15.7180416666667	1549	Depleted_Plasma_Nor_1.raw
False	None	IonTrap	CID	MS2	0	65.35656	100	1253.45275878906	1253.45275878906	1	15.7330033333333	1551	Depleted_Plasma_Nor_1.raw
False	None	FourierTransform	HCD	MS2	0	65.35656	200	1253.45275878906	2505.89824094813	2	15.7488	1552	Depleted_Plasma_Nor_1.raw
False	None	FourierTransform	HCD	MS2	0	65.35656	200	1253.45275878906	3758.34372310719	3	15.7488	1552	Depleted_Plasma_Nor_1.raw
False	None	IonTrap	CID	MS2	0	65.39346	100	996.331481933594	996.331481933594	1	15.75427	1553	Depleted_Plasma_Nor_1.raw
False	None	FourierTransform	HCD	MS2	0	65.39346	200	996.331481933594	996.331481933594	1	15.7691733333333	1554	Depleted_Plasma_Nor_1.raw
False	None	IonTrap	CID	MS2	0	51.33878	100	903.287719726563	903.287719726563	1	15.7746333333333	1555	Depleted_Plasma_Nor_1.raw
False	None	FourierTransform	HCD	MS2	0	51.33878	200	903.287719726563	2707.84860591969	3	15.7896716666667	1556	Depleted_Plasma_Nor_1.raw
False	None	FourierTransform	HCD	MS2	0	51.33878	200	903.287719726563	1805.56816282313	2	15.7896716666667	1556	Depleted_Plasma_Nor_1.raw
False	None	IonTrap	CID	MS2	0		100	1345.36657714844	2689.72587766688	2	15.79506	1557	Depleted_Plasma_Nor_1.raw
False	Unambiguous	IonTrap	CID	MS2	0		100	1345.36657714844	4034.08517818531	3	15.79506	1557	Depleted_Plasma_Nor_1.raw
False	None	FourierTransform	HCD	MS2	0		200	1345.36657714844	2689.72587766688	2	15.8097383333333	1558	Depleted_Plasma_Nor_1.raw
False	None	FourierTransform	HCD	MS2	0		200	1345.36657714844	4034.08517818531	3	15.8097383333333	1558	Depleted_Plasma_Nor_1.raw
[truncated: 21,098 more rows]
