# Supplementary material for: GlypNirO: An automated workflow for quantitative N- and O-linked glycoproteomic data analysis
Source: Beilstein J Org Chem. 2020 Sep 1;16:2127–35. doi: 10.3762/bjoc.16.180 (PMC7476601; doi:10.3762/bjoc.16.180)
Supplement: File 1 — Supplementary Tables S1–S42. [file Beilstein_J_Org_Chem-16-2127-s001.zip › Supplementary Table S29 Depleted_Plasma_Nor_2_MSnSpectrumInfo.txt]

Checked	Best PSM Ambiguity	Mass Analyzer	Activation Type	MS Order	# PSMs	Isolation Interference [%]	Ion Inject Time [ms]	Precursor m/z [Da]	Precursor MH+ [Da]	Precursor Charge	RT [min]	First Scan	Spectrum File	Area
False	None	IonTrap	CID	MS2	0	66.89507	100	891.232788085938	891.232788085938	1	0.0271233333333333	2	Depleted_Plasma_Nor_2.raw
False	None	IonTrap	CID	MS2	0	0	100	903.2861328125	903.2861328125	1	0.04761	4	Depleted_Plasma_Nor_2.raw
False	Unambiguous	IonTrap	CID	MS2	0	0	100	847.293884277344	847.293884277344	1	0.0680866666666667	6	Depleted_Plasma_Nor_2.raw
False	None	IonTrap	CID	MS2	0		100	1034.86145019531	2068.71562376063	2	0.0885416666666667	8	Depleted_Plasma_Nor_2.raw
False	Unambiguous	IonTrap	CID	MS2	0		100	1034.86145019531	3102.56979732594	3	0.0885416666666667	8	Depleted_Plasma_Nor_2.raw
False	None	IonTrap	CID	MS2	0		100	1149.73413085938	2298.46098508875	2	0.108886666666667	10	Depleted_Plasma_Nor_2.raw
False	None	IonTrap	CID	MS2	0		100	1149.73413085938	3447.18783931813	3	0.108886666666667	10	Depleted_Plasma_Nor_2.raw
False	None	FourierTransform	HCD	MS2	0		200	1149.73413085938	2298.46098508875	2	0.123713333333333	11	Depleted_Plasma_Nor_2.raw
False	None	FourierTransform	HCD	MS2	0		200	1149.73413085938	3447.18783931813	3	0.123713333333333	11	Depleted_Plasma_Nor_2.raw
False	None	IonTrap	CID	MS2	0	37.38308	100	906.259826660156	906.259826660156	1	0.138048333333333	13	Depleted_Plasma_Nor_2.raw
False	None	FourierTransform	HCD	MS2	0	37.38308	200	906.259826660156	906.259826660156	1	0.154085	14	Depleted_Plasma_Nor_2.raw
False	None	IonTrap	CID	MS2	0	84.14637	100	830.267883300781	830.267883300781	1	0.159556666666667	15	Depleted_Plasma_Nor_2.raw
False	None	FourierTransform	HCD	MS2	0	84.14637	200	830.267883300781	1659.52848997156	2	0.174646666666667	16	Depleted_Plasma_Nor_2.raw
False	None	FourierTransform	HCD	MS2	0	84.14637	200	830.267883300781	2488.78909664234	3	0.174646666666667	16	Depleted_Plasma_Nor_2.raw
False	None	IonTrap	CID	MS2	0	50.15648	100	964.253173828125	964.253173828125	1	0.18009	17	Depleted_Plasma_Nor_2.raw
False	None	FourierTransform	HCD	MS2	0	50.15648	200	964.253173828125	964.253173828125	1	0.19516	18	Depleted_Plasma_Nor_2.raw
False	None	IonTrap	CID	MS2	0	75.44566	100	922.311767578125	922.311767578125	1	0.210483333333333	20	Depleted_Plasma_Nor_2.raw
False	None	FourierTransform	HCD	MS2	0	75.44566	200	922.311767578125	1843.61625852625	2	0.22548	21	Depleted_Plasma_Nor_2.raw
False	None	FourierTransform	HCD	MS2	0	75.44566	200	922.311767578125	2764.92074947438	3	0.22548	21	Depleted_Plasma_Nor_2.raw
False	Unambiguous	IonTrap	CID	MS2	0		100	1173.67419433594	1173.67419433594	1	0.230883333333333	22	Depleted_Plasma_Nor_2.raw
False	None	FourierTransform	HCD	MS2	0		200	1173.67419433594	1173.67419433594	1	0.24573	23	Depleted_Plasma_Nor_2.raw
False	Unambiguous	IonTrap	CID	MS2	0		100	1541.82397460938	4623.45737056813	3	0.251098333333333	24	Depleted_Plasma_Nor_2.raw
False	Ambiguous	IonTrap	CID	MS2	0		100	1541.82397460938	3082.64067258875	2	0.251098333333333	24	Depleted_Plasma_Nor_2.raw
False	None	FourierTransform	HCD	MS2	0		200	1541.82397460938	3082.64067258875	2	0.265661666666667	25	Depleted_Plasma_Nor_2.raw
False	None	FourierTransform	HCD	MS2	0		200	1541.82397460938	4623.45737056813	3	0.265661666666667	25	Depleted_Plasma_Nor_2.raw
False	None	IonTrap	CID	MS2	0	66.96658	100	979.304870605469	979.304870605469	1	0.271166666666667	26	Depleted_Plasma_Nor_2.raw
False	None	FourierTransform	HCD	MS2	0	66.96658	200	979.304870605469	1957.60246458094	2	0.286143333333333	27	Depleted_Plasma_Nor_2.raw
False	None	FourierTransform	HCD	MS2	0	66.96658	200	979.304870605469	2935.90005855641	3	0.286143333333333	27	Depleted_Plasma_Nor_2.raw
False	None	IonTrap	CID	MS2	0	0	100	832.242004394531	832.242004394531	1	0.291611666666667	28	Depleted_Plasma_Nor_2.raw
False	None	FourierTransform	HCD	MS2	0	0	200	832.242004394531	832.242004394531	1	0.306638333333333	29	Depleted_Plasma_Nor_2.raw
False	Unambiguous	IonTrap	CID	MS2	0	51.06144	100	1134.7490234375	1134.7490234375	1	0.321708333333333	31	Depleted_Plasma_Nor_2.raw
False	None	FourierTransform	HCD	MS2	0	51.06144	200	1134.7490234375	3402.2325170525	3	0.337745	32	Depleted_Plasma_Nor_2.raw
False	None	FourierTransform	HCD	MS2	0	51.06144	200	1134.7490234375	2268.490770245	2	0.337745	32	Depleted_Plasma_Nor_2.raw
False	Unambiguous	IonTrap	CID	MS2	0	55.30124	100	1141.69921875	1141.69921875	1	0.343146666666667	33	Depleted_Plasma_Nor_2.raw
False	Unambiguous	FourierTransform	HCD	MS2	0	55.30124	200	1141.69921875	2282.39116087	2	0.358015	34	Depleted_Plasma_Nor_2.raw
False	Unambiguous	FourierTransform	HCD	MS2	0	55.30124	200	1141.69921875	3423.08310299	3	0.358015	34	Depleted_Plasma_Nor_2.raw
False	Unambiguous	IonTrap	CID	MS2	0	59.67015	100	1325.77368164063	2650.54008665125	2	0.363523333333333	35	Depleted_Plasma_Nor_2.raw
False	Unambiguous	IonTrap	CID	MS2	0	59.67015	100	1325.77368164063	3975.30649166188	3	0.363523333333333	35	Depleted_Plasma_Nor_2.raw
False	None	FourierTransform	HCD	MS2	0	59.67015	200	1325.77368164063	2650.54008665125	2	0.37822	36	Depleted_Plasma_Nor_2.raw
False	None	FourierTransform	HCD	MS2	0	59.67015	200	1325.77368164063	3975.30649166188	3	0.37822	36	Depleted_Plasma_Nor_2.raw
False	None	IonTrap	CID	MS2	0		100	1199.19165039063	1199.19165039063	1	0.38361	37	Depleted_Plasma_Nor_2.raw
False	None	FourierTransform	HCD	MS2	0		200	1199.19165039063	2397.37602415125	2	0.398416666666667	38	Depleted_Plasma_Nor_2.raw
False	None	FourierTransform	HCD	MS2	0		200	1199.19165039063	3595.56039791188	3	0.398416666666667	38	Depleted_Plasma_Nor_2.raw
False	Unambiguous	IonTrap	CID	MS2	0		100	1268.96337890625	3804.87558345875	3	0.403815	39	Depleted_Plasma_Nor_2.raw
False	None	IonTrap	CID	MS2	0		100	1268.96337890625	2536.9194811825	2	0.403815	39	Depleted_Plasma_Nor_2.raw
False	None	FourierTransform	HCD	MS2	0		200	1268.96337890625	2536.9194811825	2	0.418556666666667	40	Depleted_Plasma_Nor_2.raw
False	Unambiguous	FourierTransform	HCD	MS2	0		200	1268.96337890625	3804.87558345875	3	0.418556666666667	40	Depleted_Plasma_Nor_2.raw
False	None	IonTrap	CID	MS2	0	68.79083	100	1193.82861328125	2386.6499499325	2	0.430046666666667	42	Depleted_Plasma_Nor_2.raw
False	Ambiguous	IonTrap	CID	MS2	0	68.79083	100	1193.82861328125	3579.47128658375	3	0.430046666666667	42	Depleted_Plasma_Nor_2.raw
False	None	FourierTransform	HCD	MS2	0	68.79083	200	1193.82861328125	1193.82861328125	1	0.445918333333333	43	Depleted_Plasma_Nor_2.raw
False	None	IonTrap	CID	MS2	0	83.91842	100	1117.85290527344	2234.69853391688	2	0.451331666666667	44	Depleted_Plasma_Nor_2.raw
False	Unambiguous	IonTrap	CID	MS2	0	83.91842	100	1117.85290527344	3351.54416256031	3	0.451331666666667	44	Depleted_Plasma_Nor_2.raw
False	None	FourierTransform	HCD	MS2	0	83.91842	200	1117.85290527344	2234.69853391688	2	0.466173333333333	45	Depleted_Plasma_Nor_2.raw
False	None	FourierTransform	HCD	MS2	0	83.91842	200	1117.85290527344	3351.54416256031	3	0.466173333333333	45	Depleted_Plasma_Nor_2.raw
False	None	IonTrap	CID	MS2	0	42.5022	100	883.901184082031	883.901184082031	1	0.471635	46	Depleted_Plasma_Nor_2.raw
False	None	FourierTransform	HCD	MS2	0	42.5022	200	883.901184082031	883.901184082031	1	0.486676666666667	47	Depleted_Plasma_Nor_2.raw
False	None	IonTrap	CID	MS2	0	75.34764	100	800.768859863281	1600.53044309656	2	0.492148333333333	48	Depleted_Plasma_Nor_2.raw
False	None	FourierTransform	HCD	MS2	0	75.34764	200	800.768859863281	1600.53044309656	2	0.507206666666667	49	Depleted_Plasma_Nor_2.raw
False	Unambiguous	IonTrap	CID	MS2	0	34.17367	100	1271.80981445313	1271.80981445313	1	0.512606666666667	50	Depleted_Plasma_Nor_2.raw
False	Ambiguous	FourierTransform	HCD	MS2	0	34.17367	200	1271.80981445313	1271.80981445313	1	0.527411666666667	51	Depleted_Plasma_Nor_2.raw
False	None	IonTrap	CID	MS2	0	85.02174	100	819.293701171875	1637.58012571375	2	0.541653333333333	53	Depleted_Plasma_Nor_2.raw
False	None	IonTrap	CID	MS2	0	85.02174	100	819.293701171875	2455.86655025563	3	0.541653333333333	53	Depleted_Plasma_Nor_2.raw
False	Unambiguous	FourierTransform	HCD	MS2	0	85.02174	200	819.293701171875	1637.58012571375	2	0.557751666666667	54	Depleted_Plasma_Nor_2.raw
False	None	FourierTransform	HCD	MS2	0	85.02174	200	819.293701171875	2455.86655025563	3	0.557751666666667	54	Depleted_Plasma_Nor_2.raw
False	None	IonTrap	CID	MS2	0	83.03746	100	865.300354003906	1729.59343137781	2	0.563246666666667	55	Depleted_Plasma_Nor_2.raw
False	None	IonTrap	CID	MS2	0	83.03746	100	865.300354003906	2593.88650875172	3	0.563246666666667	55	Depleted_Plasma_Nor_2.raw
False	None	FourierTransform	HCD	MS2	0	83.03746	200	865.300354003906	2593.88650875172	3	0.578291666666667	56	Depleted_Plasma_Nor_2.raw
False	None	FourierTransform	HCD	MS2	0	83.03746	200	865.300354003906	1729.59343137781	2	0.578291666666667	56	Depleted_Plasma_Nor_2.raw
False	Unambiguous	IonTrap	CID	MS2	0	79.25891	100	1377.87780761719	4131.61886959156	3	0.583681666666667	57	Depleted_Plasma_Nor_2.raw
False	Unambiguous	FourierTransform	HCD	MS2	0	79.25891	200	1377.87780761719	4131.61886959156	3	0.598405	58	Depleted_Plasma_Nor_2.raw
False	Unambiguous	IonTrap	CID	MS2	0	54.88591	100	1366.87756347656	4098.61813716969	3	0.603795	59	Depleted_Plasma_Nor_2.raw
False	None	FourierTransform	HCD	MS2	0	54.88591	200	1366.87756347656	4098.61813716969	3	0.618501666666667	60	Depleted_Plasma_Nor_2.raw
False	None	IonTrap	CID	MS2	0	47.11377	100	1383.22045898438	4147.64682369313	3	0.623891666666667	61	Depleted_Plasma_Nor_2.raw
False	None	FourierTransform	HCD	MS2	0	47.11377	200	1383.22045898438	4147.64682369313	3	0.638878333333333	62	Depleted_Plasma_Nor_2.raw
False	None	IonTrap	CID	MS2	0	84.91565	100	833.245239257813	833.245239257813	1	0.653071666666667	64	Depleted_Plasma_Nor_2.raw
False	None	FourierTransform	HCD	MS2	0	84.91565	200	833.245239257813	1665.48320188563	2	0.668153333333333	65	Depleted_Plasma_Nor_2.raw
False	None	FourierTransform	HCD	MS2	0	84.91565	200	833.245239257813	2497.72116451344	3	0.668153333333333	65	Depleted_Plasma_Nor_2.raw
False	None	IonTrap	CID	MS2	0	84.25556	100	1028.34399414063	3083.01742916188	3	0.673626666666667	66	Depleted_Plasma_Nor_2.raw
False	None	IonTrap	CID	MS2	0	84.25556	100	1028.34399414063	2055.68071165125	2	0.673626666666667	66	Depleted_Plasma_Nor_2.raw
False	None	FourierTransform	HCD	MS2	0	84.25556	200	1028.34399414063	2055.68071165125	2	0.688538333333333	67	Depleted_Plasma_Nor_2.raw
False	None	FourierTransform	HCD	MS2	0	84.25556	200	1028.34399414063	3083.01742916188	3	0.688538333333333	67	Depleted_Plasma_Nor_2.raw
False	None	IonTrap	CID	MS2	0	78.36083	100	1039.30139160156	1039.30139160156	1	0.693971666666667	68	Depleted_Plasma_Nor_2.raw
False	None	FourierTransform	HCD	MS2	0	78.36083	200	1039.30139160156	2077.59550657313	2	0.708998333333333	69	Depleted_Plasma_Nor_2.raw
False	None	FourierTransform	HCD	MS2	0	78.36083	200	1039.30139160156	3115.88962154469	3	0.708998333333333	69	Depleted_Plasma_Nor_2.raw
False	None	IonTrap	CID	MS2	0	0	100	1264.45190429688	1264.45190429688	1	0.714398333333333	70	Depleted_Plasma_Nor_2.raw
False	None	FourierTransform	HCD	MS2	0	0	200	1264.45190429688	2527.89653196375	2	0.729126666666667	71	Depleted_Plasma_Nor_2.raw
False	None	FourierTransform	HCD	MS2	0	0	200	1264.45190429688	3791.34115963063	3	0.729126666666667	71	Depleted_Plasma_Nor_2.raw
False	None	IonTrap	CID	MS2	0	72.75464	100	1059.34289550781	1059.34289550781	1	0.734551666666667	72	Depleted_Plasma_Nor_2.raw
False	None	FourierTransform	HCD	MS2	0	72.75464	200	1059.34289550781	1059.34289550781	1	0.749481666666667	73	Depleted_Plasma_Nor_2.raw
False	None	IonTrap	CID	MS2	0	50.87354	100	907.263305664063	907.263305664063	1	0.764706666666667	75	Depleted_Plasma_Nor_2.raw
False	None	FourierTransform	HCD	MS2	0	50.87354	200	907.263305664063	907.263305664063	1	0.780755	76	Depleted_Plasma_Nor_2.raw
False	None	IonTrap	CID	MS2	0	70.08156	100	829.267639160156	829.267639160156	1	0.786283333333333	77	Depleted_Plasma_Nor_2.raw
False	None	FourierTransform	HCD	MS2	0	70.08156	200	829.267639160156	829.267639160156	1	0.801335	78	Depleted_Plasma_Nor_2.raw
False	None	IonTrap	CID	MS2	0	9.809355	100	903.286254882813	903.286254882813	1	0.806793333333333	79	Depleted_Plasma_Nor_2.raw
False	None	FourierTransform	HCD	MS2	0	9.809355	200	903.286254882813	903.286254882813	1	0.821828333333333	80	Depleted_Plasma_Nor_2.raw
False	None	IonTrap	CID	MS2	0	29.37769	100	889.234741210938	889.234741210938	1	0.827286666666667	81	Depleted_Plasma_Nor_2.raw
False	None	FourierTransform	HCD	MS2	0	29.37769	200	889.234741210938	889.234741210938	1	0.842271666666667	82	Depleted_Plasma_Nor_2.raw
False	None	IonTrap	CID	MS2	0	75.09921	100	994.334167480469	2980.98794918141	3	0.847695	83	Depleted_Plasma_Nor_2.raw
False	None	FourierTransform	HCD	MS2	0	75.09921	200	994.334167480469	2980.98794918141	3	0.862653333333333	84	Depleted_Plasma_Nor_2.raw
False	Unambiguous	IonTrap	CID	MS2	0	44.48135	100	1083.64709472656	1083.64709472656	1	0.877341666666667	86	Depleted_Plasma_Nor_2.raw
False	None	FourierTransform	HCD	MS2	0	44.48135	200	1083.64709472656	3248.92673091969	3	0.893253333333333	87	Depleted_Plasma_Nor_2.raw
False	None	FourierTransform	HCD	MS2	0	44.48135	200	1083.64709472656	2166.28691282313	2	0.893253333333333	87	Depleted_Plasma_Nor_2.raw
False	None	IonTrap	CID	MS2	0	74.65112	100	846.294494628906	1691.58171262781	2	0.89878	88	Depleted_Plasma_Nor_2.raw
False	None	IonTrap	CID	MS2	0	74.65112	100	846.294494628906	2536.86893062672	3	0.89878	88	Depleted_Plasma_Nor_2.raw
False	None	FourierTransform	HCD	MS2	0	74.65112	200	846.294494628906	1691.58171262781	2	0.913806666666667	89	Depleted_Plasma_Nor_2.raw
False	None	FourierTransform	HCD	MS2	0	74.65112	200	846.294494628906	2536.86893062672	3	0.913806666666667	89	Depleted_Plasma_Nor_2.raw
False	Unambiguous	IonTrap	CID	MS2	0	77.81623	100	968.591613769531	1936.17595090906	2	0.91924	90	Depleted_Plasma_Nor_2.raw
False	Unambiguous	IonTrap	CID	MS2	0	77.81623	100	968.591613769531	2903.76028804859	3	0.91924	90	Depleted_Plasma_Nor_2.raw
False	None	FourierTransform	HCD	MS2	0	77.81623	200	968.591613769531	1936.17595090906	2	0.934213333333333	91	Depleted_Plasma_Nor_2.raw
False	None	FourierTransform	HCD	MS2	0	77.81623	200	968.591613769531	2903.76028804859	3	0.934213333333333	91	Depleted_Plasma_Nor_2.raw
False	None	IonTrap	CID	MS2	0		100	1275.51025390625	1275.51025390625	1	0.93961	92	Depleted_Plasma_Nor_2.raw
False	None	FourierTransform	HCD	MS2	0		200	1275.51025390625	3824.51620845875	3	0.954331666666667	93	Depleted_Plasma_Nor_2.raw
False	None	FourierTransform	HCD	MS2	0		200	1275.51025390625	2550.0132311825	2	0.954331666666667	93	Depleted_Plasma_Nor_2.raw
False	Unambiguous	IonTrap	CID	MS2	0	76.41272	100	1047.61254882813	2094.21782102625	2	0.959753333333333	94	Depleted_Plasma_Nor_2.raw
False	Unambiguous	IonTrap	CID	MS2	0	76.41272	100	1047.61254882813	3140.82309322438	3	0.959753333333333	94	Depleted_Plasma_Nor_2.raw
False	Unambiguous	FourierTransform	HCD	MS2	0	76.41272	200	1047.61254882813	2094.21782102625	2	0.974708333333333	95	Depleted_Plasma_Nor_2.raw
False	None	FourierTransform	HCD	MS2	0	76.41272	200	1047.61254882813	3140.82309322438	3	0.974708333333333	95	Depleted_Plasma_Nor_2.raw
False	Unambiguous	IonTrap	CID	MS2	0		100	1207.6025390625	1207.6025390625	1	0.988775	97	Depleted_Plasma_Nor_2.raw
False	Unambiguous	FourierTransform	HCD	MS2	0		200	1207.6025390625	2414.197801495	2	1.0046	98	Depleted_Plasma_Nor_2.raw
False	Unambiguous	FourierTransform	HCD	MS2	0		200	1207.6025390625	3620.7930639275	3	1.0046	98	Depleted_Plasma_Nor_2.raw
False	Unambiguous	IonTrap	CID	MS2	0	0	100	1285.53332519531	1285.53332519531	1	1.01004	99	Depleted_Plasma_Nor_2.raw
False	None	FourierTransform	HCD	MS2	0	0	200	1285.53332519531	3854.58542232594	3	1.02477	100	Depleted_Plasma_Nor_2.raw
False	None	FourierTransform	HCD	MS2	0	0	200	1285.53332519531	2570.05937376063	2	1.02477	100	Depleted_Plasma_Nor_2.raw
False	None	IonTrap	CID	MS2	0		100	1409.45581054688	1409.45581054688	1	1.03015666666667	101	Depleted_Plasma_Nor_2.raw
False	None	FourierTransform	HCD	MS2	0		200	1409.45581054688	2817.90434446375	2	1.044975	102	Depleted_Plasma_Nor_2.raw
False	None	FourierTransform	HCD	MS2	0		200	1409.45581054688	4226.35287838063	3	1.044975	102	Depleted_Plasma_Nor_2.raw
False	None	IonTrap	CID	MS2	0	42.49499	100	1228.13415527344	1228.13415527344	1	1.05036666666667	103	Depleted_Plasma_Nor_2.raw
False	Unambiguous	FourierTransform	HCD	MS2	0	42.49499	200	1228.13415527344	2455.26103391688	2	1.06511833333333	104	Depleted_Plasma_Nor_2.raw
False	None	FourierTransform	HCD	MS2	0	42.49499	200	1228.13415527344	3682.38791256031	3	1.06511833333333	104	Depleted_Plasma_Nor_2.raw
False	None	IonTrap	CID	MS2	0	77.47694	100	921.313903808594	1841.62053098719	2	1.070575	105	Depleted_Plasma_Nor_2.raw
False	None	IonTrap	CID	MS2	0	77.47694	100	921.313903808594	2761.92715816578	3	1.070575	105	Depleted_Plasma_Nor_2.raw
False	None	FourierTransform	HCD	MS2	0	77.47694	200	921.313903808594	2761.92715816578	3	1.085635	106	Depleted_Plasma_Nor_2.raw
False	None	FourierTransform	HCD	MS2	0	77.47694	200	921.313903808594	1841.62053098719	2	1.085635	106	Depleted_Plasma_Nor_2.raw
False	Ambiguous	IonTrap	CID	MS2	0		100	1215.53454589844	1215.53454589844	1	1.10074	108	Depleted_Plasma_Nor_2.raw
False	Unambiguous	FourierTransform	HCD	MS2	0		200	1215.53454589844	3644.58908443531	3	1.116585	109	Depleted_Plasma_Nor_2.raw
False	None	FourierTransform	HCD	MS2	0		200	1215.53454589844	2430.06181516688	2	1.116585	109	Depleted_Plasma_Nor_2.raw
False	None	IonTrap	CID	MS2	0	44.47522	100	1174.05249023438	1174.05249023438	1	1.12203833333333	110	Depleted_Plasma_Nor_2.raw
False	None	FourierTransform	HCD	MS2	0	44.47522	200	1174.05249023438	1174.05249023438	1	1.136835	111	Depleted_Plasma_Nor_2.raw
False	Unambiguous	IonTrap	CID	MS2	0	77.26549	100	1055.63696289063	2110.26664915125	2	1.14226	112	Depleted_Plasma_Nor_2.raw
False	Unambiguous	IonTrap	CID	MS2	0	77.26549	100	1055.63696289063	3164.89633541188	3	1.14226	112	Depleted_Plasma_Nor_2.raw
False	None	FourierTransform	HCD	MS2	0	77.26549	200	1055.63696289063	2110.26664915125	2	1.15719666666667	113	Depleted_Plasma_Nor_2.raw
False	None	FourierTransform	HCD	MS2	0	77.26549	200	1055.63696289063	3164.89633541188	3	1.15719666666667	113	Depleted_Plasma_Nor_2.raw
False	None	IonTrap	CID	MS2	0		100	1461.96948242188	1461.96948242188	1	1.162575	114	Depleted_Plasma_Nor_2.raw
False	None	FourierTransform	HCD	MS2	0		200	1461.96948242188	2922.93168821375	2	1.177185	115	Depleted_Plasma_Nor_2.raw
False	Unambiguous	FourierTransform	HCD	MS2	0		200	1461.96948242188	4383.89389400563	3	1.177185	115	Depleted_Plasma_Nor_2.raw
False	None	IonTrap	CID	MS2	0		100	1390.43835449219	1390.43835449219	1	1.182575	116	Depleted_Plasma_Nor_2.raw
False	None	FourierTransform	HCD	MS2	0		200	1390.43835449219	1390.43835449219	1	1.19731333333333	117	Depleted_Plasma_Nor_2.raw
False	None	IonTrap	CID	MS2	0	57.76418	100	1135.11608886719	1135.11608886719	1	1.21253666666667	119	Depleted_Plasma_Nor_2.raw
False	None	FourierTransform	HCD	MS2	0	57.76418	200	1135.11608886719	2269.22490110438	2	1.22842333333333	120	Depleted_Plasma_Nor_2.raw
False	None	FourierTransform	HCD	MS2	0	57.76418	200	1135.11608886719	3403.33371334156	3	1.22842333333333	120	Depleted_Plasma_Nor_2.raw
False	Unambiguous	IonTrap	CID	MS2	0	57.48791	100	1250.53930664063	1250.53930664063	1	1.23386333333333	121	Depleted_Plasma_Nor_2.raw
False	None	FourierTransform	HCD	MS2	0	57.48791	200	1250.53930664063	2500.07133665125	2	1.248615	122	Depleted_Plasma_Nor_2.raw
False	None	FourierTransform	HCD	MS2	0	57.48791	200	1250.53930664063	3749.60336666188	3	1.248615	122	Depleted_Plasma_Nor_2.raw
False	Unambiguous	IonTrap	CID	MS2	0	66.11114	100	1099.63879394531	1099.63879394531	1	1.25403166666667	123	Depleted_Plasma_Nor_2.raw
False	Unambiguous	FourierTransform	HCD	MS2	0	66.11114	200	1099.63879394531	2198.27031126063	2	1.26895166666667	124	Depleted_Plasma_Nor_2.raw
False	Unambiguous	FourierTransform	HCD	MS2	0	66.11114	200	1099.63879394531	3296.90182857594	3	1.26895166666667	124	Depleted_Plasma_Nor_2.raw
False	Unambiguous	IonTrap	CID	MS2	0	83.50326	100	1125.43481445313	1125.43481445313	1	1.27436666666667	125	Depleted_Plasma_Nor_2.raw
False	None	FourierTransform	HCD	MS2	0	83.50326	200	1125.43481445313	3374.28989009938	3	1.2892	126	Depleted_Plasma_Nor_2.raw
False	None	FourierTransform	HCD	MS2	0	83.50326	200	1125.43481445313	2249.86235227625	2	1.2892	126	Depleted_Plasma_Nor_2.raw
False	Unambiguous	IonTrap	CID	MS2	0	88.0642	100	1117.65393066406	1117.65393066406	1	1.29462333333333	127	Depleted_Plasma_Nor_2.raw
False	None	FourierTransform	HCD	MS2	0	88.0642	200	1117.65393066406	2234.30058469813	2	1.30953666666667	128	Depleted_Plasma_Nor_2.raw
False	None	FourierTransform	HCD	MS2	0	88.0642	200	1117.65393066406	3350.94723873219	3	1.30953666666667	128	Depleted_Plasma_Nor_2.raw
False	None	IonTrap	CID	MS2	0	77.53969	100	924.314819335938	1847.62236204188	2	1.323765	130	Depleted_Plasma_Nor_2.raw
False	None	IonTrap	CID	MS2	0	77.53969	100	924.314819335938	2770.92990474781	3	1.323765	130	Depleted_Plasma_Nor_2.raw
False	Unambiguous	IonTrap	CID	MS2	0	0	100	1094.50329589844	1094.50329589844	1	1.34439	132	Depleted_Plasma_Nor_2.raw
False	None	FourierTransform	HCD	MS2	0	0	200	1094.50329589844	2187.99931516688	2	1.35923166666667	133	Depleted_Plasma_Nor_2.raw
False	None	FourierTransform	HCD	MS2	0	0	200	1094.50329589844	3281.49533443531	3	1.35923166666667	133	Depleted_Plasma_Nor_2.raw
False	Unambiguous	IonTrap	CID	MS2	0		100	1292.55285644531	1292.55285644531	1	1.36462833333333	134	Depleted_Plasma_Nor_2.raw
False	None	FourierTransform	HCD	MS2	0		200	1292.55285644531	3875.64401607594	3	1.37951833333333	135	Depleted_Plasma_Nor_2.raw
False	None	FourierTransform	HCD	MS2	0		200	1292.55285644531	2584.09843626063	2	1.37951833333333	135	Depleted_Plasma_Nor_2.raw
False	None	IonTrap	CID	MS2	0	0	100	1364.45263671875	1364.45263671875	1	1.38491166666667	136	Depleted_Plasma_Nor_2.raw
False	None	FourierTransform	HCD	MS2	0	0	200	1364.45263671875	2727.8979968075	2	1.39958333333333	137	Depleted_Plasma_Nor_2.raw
False	None	FourierTransform	HCD	MS2	0	0	200	1364.45263671875	4091.34335689625	3	1.39958333333333	137	Depleted_Plasma_Nor_2.raw
False	None	IonTrap	CID	MS2	0		100	1145.38159179688	1145.38159179688	1	1.40529833333333	138	Depleted_Plasma_Nor_2.raw
False	None	FourierTransform	HCD	MS2	0		200	1145.38159179688	2289.75590696375	2	1.42015333333333	139	Depleted_Plasma_Nor_2.raw
False	None	FourierTransform	HCD	MS2	0		200	1145.38159179688	3434.13022213063	3	1.42015333333333	139	Depleted_Plasma_Nor_2.raw
False	None	IonTrap	CID	MS2	0		100	1265.9404296875	1265.9404296875	1	1.43527333333333	141	Depleted_Plasma_Nor_2.raw
False	None	FourierTransform	HCD	MS2	0		200	1265.9404296875	2530.873582745	2	1.45108666666667	142	Depleted_Plasma_Nor_2.raw
False	None	FourierTransform	HCD	MS2	0		200	1265.9404296875	3795.8067358025	3	1.45108666666667	142	Depleted_Plasma_Nor_2.raw
False	None	IonTrap	CID	MS2	0	73.00107	100	1269.48095703125	1269.48095703125	1	1.45653	143	Depleted_Plasma_Nor_2.raw
False	None	FourierTransform	HCD	MS2	0	73.00107	200	1269.48095703125	3806.42831783375	3	1.47126333333333	144	Depleted_Plasma_Nor_2.raw
False	None	FourierTransform	HCD	MS2	0	73.00107	200	1269.48095703125	2537.9546374325	2	1.47126333333333	144	Depleted_Plasma_Nor_2.raw
False	Unambiguous	IonTrap	CID	MS2	0	79.58068	100	1039.12634277344	2077.24540891688	2	1.476685	145	Depleted_Plasma_Nor_2.raw
False	Ambiguous	IonTrap	CID	MS2	0	79.58068	100	1039.12634277344	3115.36447506031	3	1.476685	145	Depleted_Plasma_Nor_2.raw
False	Unambiguous	FourierTransform	HCD	MS2	0	79.58068	200	1039.12634277344	2077.24540891688	2	1.49162833333333	146	Depleted_Plasma_Nor_2.raw
False	None	FourierTransform	HCD	MS2	0	79.58068	200	1039.12634277344	3115.36447506031	3	1.49162833333333	146	Depleted_Plasma_Nor_2.raw
False	None	IonTrap	CID	MS2	0	85.14067	100	889.235473632813	1777.46367063563	2	1.49707333333333	147	Depleted_Plasma_Nor_2.raw
False	Unambiguous	IonTrap	CID	MS2	0	85.14067	100	889.235473632813	2665.69186763844	3	1.49707333333333	147	Depleted_Plasma_Nor_2.raw
False	None	FourierTransform	HCD	MS2	0	85.14067	200	889.235473632813	1777.46367063563	2	1.51206666666667	148	Depleted_Plasma_Nor_2.raw
False	None	FourierTransform	HCD	MS2	0	85.14067	200	889.235473632813	2665.69186763844	3	1.51206666666667	148	Depleted_Plasma_Nor_2.raw
False	Unambiguous	IonTrap	CID	MS2	0	54.70807	100	1109.46667480469	3326.38547115406	3	1.51748333333333	149	Depleted_Plasma_Nor_2.raw
False	Unambiguous	IonTrap	CID	MS2	0	54.70807	100	1109.46667480469	2217.92607297938	2	1.51748333333333	149	Depleted_Plasma_Nor_2.raw
False	None	FourierTransform	HCD	MS2	0	54.70807	200	1109.46667480469	2217.92607297938	2	1.53241333333333	150	Depleted_Plasma_Nor_2.raw
False	None	FourierTransform	HCD	MS2	0	54.70807	200	1109.46667480469	3326.38547115406	3	1.53241333333333	150	Depleted_Plasma_Nor_2.raw
False	None	IonTrap	CID	MS2	0	44.55758	100	994.332641601563	994.332641601563	1	1.54773	152	Depleted_Plasma_Nor_2.raw
False	None	FourierTransform	HCD	MS2	0	44.55758	200	994.332641601563	994.332641601563	1	1.56266	153	Depleted_Plasma_Nor_2.raw
False	Unambiguous	IonTrap	CID	MS2	0		100	1282.58825683594	1282.58825683594	1	1.5681	154	Depleted_Plasma_Nor_2.raw
False	None	FourierTransform	HCD	MS2	0		200	1282.58825683594	1282.58825683594	1	1.58283	155	Depleted_Plasma_Nor_2.raw
False	Ambiguous	IonTrap	CID	MS2	0	65.43947	100	1274.58386230469	1274.58386230469	1	1.58822833333333	156	Depleted_Plasma_Nor_2.raw
False	Unambiguous	FourierTransform	HCD	MS2	0	65.43947	200	1274.58386230469	3821.73703365406	3	1.60299666666667	157	Depleted_Plasma_Nor_2.raw
False	None	FourierTransform	HCD	MS2	0	65.43947	200	1274.58386230469	2548.16044797938	2	1.60299666666667	157	Depleted_Plasma_Nor_2.raw
False	None	IonTrap	CID	MS2	0	83.2925	100	1220.16137695313	1220.16137695313	1	1.60839166666667	158	Depleted_Plasma_Nor_2.raw
False	None	FourierTransform	HCD	MS2	0	83.2925	200	1220.16137695313	3658.46957759938	3	1.62314	159	Depleted_Plasma_Nor_2.raw
False	None	FourierTransform	HCD	MS2	0	83.2925	200	1220.16137695313	2439.31547727625	2	1.62314	159	Depleted_Plasma_Nor_2.raw
False	None	IonTrap	CID	MS2	0	44.55758	100	994.332641601563	994.332641601563	1	1.62856833333333	160	Depleted_Plasma_Nor_2.raw
False	None	FourierTransform	HCD	MS2	0	44.55758	200	994.332641601563	994.332641601563	1	1.64352833333333	161	Depleted_Plasma_Nor_2.raw
False	Unambiguous	IonTrap	CID	MS2	0	87.25971	100	1204.60876464844	1204.60876464844	1	1.65747333333333	163	Depleted_Plasma_Nor_2.raw
False	Ambiguous	FourierTransform	HCD	MS2	0	87.25971	200	1204.60876464844	2408.21025266688	2	1.67227166666667	164	Depleted_Plasma_Nor_2.raw
False	Unambiguous	FourierTransform	HCD	MS2	0	87.25971	200	1204.60876464844	3611.81174068531	3	1.67227166666667	164	Depleted_Plasma_Nor_2.raw
False	None	IonTrap	CID	MS2	0	47.21124	100	1395.07470703125	1395.07470703125	1	1.677705	165	Depleted_Plasma_Nor_2.raw
False	None	FourierTransform	HCD	MS2	0	47.21124	200	1395.07470703125	2789.1421374325	2	1.692365	166	Depleted_Plasma_Nor_2.raw
False	Unambiguous	FourierTransform	HCD	MS2	0	47.21124	200	1395.07470703125	4183.20956783375	3	1.692365	166	Depleted_Plasma_Nor_2.raw
False	Unambiguous	IonTrap	CID	MS2	0	0	100	1177.60656738281	1177.60656738281	1	1.69778166666667	167	Depleted_Plasma_Nor_2.raw
False	None	FourierTransform	HCD	MS2	0	0	200	1177.60656738281	3530.80514888844	3	1.712625	168	Depleted_Plasma_Nor_2.raw
False	None	FourierTransform	HCD	MS2	0	0	200	1177.60656738281	2354.20585813563	2	1.712625	168	Depleted_Plasma_Nor_2.raw
False	None	IonTrap	CID	MS2	0		100	1187.98962402344	1187.98962402344	1	1.718125	169	Depleted_Plasma_Nor_2.raw
False	None	FourierTransform	HCD	MS2	0		200	1187.98962402344	2374.97197141688	2	1.732915	170	Depleted_Plasma_Nor_2.raw
False	None	FourierTransform	HCD	MS2	0		200	1187.98962402344	3561.95431881031	3	1.732915	170	Depleted_Plasma_Nor_2.raw
False	Ambiguous	IonTrap	CID	MS2	0		100	1084.5419921875	1084.5419921875	1	1.73834333333333	171	Depleted_Plasma_Nor_2.raw
False	Ambiguous	FourierTransform	HCD	MS2	0		200	1084.5419921875	2168.076707745	2	1.75325	172	Depleted_Plasma_Nor_2.raw
False	Unambiguous	FourierTransform	HCD	MS2	0		200	1084.5419921875	3251.6114233025	3	1.75325	172	Depleted_Plasma_Nor_2.raw
False	None	IonTrap	CID	MS2	0	80.00808	100	1209.96508789063	1209.96508789063	1	1.76841833333333	174	Depleted_Plasma_Nor_2.raw
False	None	FourierTransform	HCD	MS2	0	80.00808	200	1209.96508789063	3627.88071041188	3	1.78425166666667	175	Depleted_Plasma_Nor_2.raw
False	None	FourierTransform	HCD	MS2	0	80.00808	200	1209.96508789063	2418.92289915125	2	1.78425166666667	175	Depleted_Plasma_Nor_2.raw
False	None	IonTrap	CID	MS2	0	93.98448	100	831.266479492188	831.266479492188	1	1.789775	176	Depleted_Plasma_Nor_2.raw
False	None	FourierTransform	HCD	MS2	0	93.98448	200	831.266479492188	2491.78488521656	3	1.80482833333333	177	Depleted_Plasma_Nor_2.raw
False	None	FourierTransform	HCD	MS2	0	93.98448	200	831.266479492188	1661.52568235438	2	1.80482833333333	177	Depleted_Plasma_Nor_2.raw
False	Ambiguous	IonTrap	CID	MS2	0	69.23167	100	1153.529296875	1153.529296875	1	1.81023833333333	178	Depleted_Plasma_Nor_2.raw
False	None	FourierTransform	HCD	MS2	0	69.23167	200	1153.529296875	1153.529296875	1	1.82508666666667	179	Depleted_Plasma_Nor_2.raw
False	None	IonTrap	CID	MS2	0		100	1228.02551269531	1228.02551269531	1	1.83047666666667	180	Depleted_Plasma_Nor_2.raw
False	None	FourierTransform	HCD	MS2	0		200	1228.02551269531	2455.04374876063	2	1.845225	181	Depleted_Plasma_Nor_2.raw
False	None	FourierTransform	HCD	MS2	0		200	1228.02551269531	3682.06198482594	3	1.845225	181	Depleted_Plasma_Nor_2.raw
False	None	IonTrap	CID	MS2	0	84.9276	100	982.282287597656	1963.55729856531	2	1.850665	182	Depleted_Plasma_Nor_2.raw
False	None	IonTrap	CID	MS2	0	84.9276	100	982.282287597656	2944.83230953297	3	1.850665	182	Depleted_Plasma_Nor_2.raw
False	None	FourierTransform	HCD	MS2	0	84.9276	200	982.282287597656	1963.55729856531	2	1.865635	183	Depleted_Plasma_Nor_2.raw
False	None	FourierTransform	HCD	MS2	0	84.9276	200	982.282287597656	2944.83230953297	3	1.865635	183	Depleted_Plasma_Nor_2.raw
False	None	IonTrap	CID	MS2	0	0	100	1360.93762207031	1360.93762207031	1	1.88071833333333	185	Depleted_Plasma_Nor_2.raw
False	None	FourierTransform	HCD	MS2	0	0	200	1360.93762207031	4080.79831295094	3	1.896585	186	Depleted_Plasma_Nor_2.raw
False	None	FourierTransform	HCD	MS2	0	0	200	1360.93762207031	2720.86796751063	2	1.896585	186	Depleted_Plasma_Nor_2.raw
False	Unambiguous	IonTrap	CID	MS2	0	37.33052	100	1371.51733398438	1371.51733398438	1	1.90202333333333	187	Depleted_Plasma_Nor_2.raw
False	None	FourierTransform	HCD	MS2	0	37.33052	200	1371.51733398438	2742.02739133875	2	1.91669666666667	188	Depleted_Plasma_Nor_2.raw
False	None	FourierTransform	HCD	MS2	0	37.33052	200	1371.51733398438	4112.53744869313	3	1.91669666666667	188	Depleted_Plasma_Nor_2.raw
False	None	IonTrap	CID	MS2	0	77.98328	100	1035.68762207031	2070.36796751063	2	1.92213	189	Depleted_Plasma_Nor_2.raw
False	None	IonTrap	CID	MS2	0	77.98328	100	1035.68762207031	3105.04831295094	3	1.92213	189	Depleted_Plasma_Nor_2.raw
False	None	FourierTransform	HCD	MS2	0	77.98328	200	1035.68762207031	2070.36796751063	2	1.93705166666667	190	Depleted_Plasma_Nor_2.raw
False	None	FourierTransform	HCD	MS2	0	77.98328	200	1035.68762207031	3105.04831295094	3	1.93705166666667	190	Depleted_Plasma_Nor_2.raw
False	Unambiguous	IonTrap	CID	MS2	0	0	100	1349.6416015625	1349.6416015625	1	1.94244	191	Depleted_Plasma_Nor_2.raw
False	None	FourierTransform	HCD	MS2	0	0	200	1349.6416015625	1349.6416015625	1	1.95712	192	Depleted_Plasma_Nor_2.raw
False	Unambiguous	IonTrap	CID	MS2	0	75.43774	100	1055.57299804688	3164.70444088063	3	1.96255166666667	193	Depleted_Plasma_Nor_2.raw
False	Ambiguous	IonTrap	CID	MS2	0	75.43774	100	1055.57299804688	2110.13871946375	2	1.96255166666667	193	Depleted_Plasma_Nor_2.raw
False	None	FourierTransform	HCD	MS2	0	75.43774	200	1055.57299804688	2110.13871946375	2	1.97747	194	Depleted_Plasma_Nor_2.raw
False	None	FourierTransform	HCD	MS2	0	75.43774	200	1055.57299804688	3164.70444088063	3	1.97747	194	Depleted_Plasma_Nor_2.raw
False	None	IonTrap	CID	MS2	0	30.25018	100	815.216674804688	815.216674804688	1	1.992575	196	Depleted_Plasma_Nor_2.raw
False	None	FourierTransform	HCD	MS2	0	30.25018	200	815.216674804688	815.216674804688	1	2.00765666666667	197	Depleted_Plasma_Nor_2.raw
False	Unambiguous	IonTrap	CID	MS2	0		100	1279.50524902344	1279.50524902344	1	2.01312166666667	198	Depleted_Plasma_Nor_2.raw
False	Unambiguous	FourierTransform	HCD	MS2	0		200	1279.50524902344	2558.00322141688	2	2.02784833333333	199	Depleted_Plasma_Nor_2.raw
False	None	FourierTransform	HCD	MS2	0		200	1279.50524902344	3836.50119381031	3	2.02784833333333	199	Depleted_Plasma_Nor_2.raw
False	None	IonTrap	CID	MS2	0	0	100	1480.38073730469	1480.38073730469	1	2.03322833333333	200	Depleted_Plasma_Nor_2.raw
False	Unambiguous	FourierTransform	HCD	MS2	0	0	200	1480.38073730469	4439.12765865406	3	2.04786166666667	201	Depleted_Plasma_Nor_2.raw
False	None	FourierTransform	HCD	MS2	0	0	200	1480.38073730469	2959.75419797938	2	2.04786166666667	201	Depleted_Plasma_Nor_2.raw
False	Unambiguous	IonTrap	CID	MS2	0		100	1231.52221679688	1231.52221679688	1	2.05325333333333	202	Depleted_Plasma_Nor_2.raw
False	None	FourierTransform	HCD	MS2	0		200	1231.52221679688	2462.03715696375	2	2.06812833333333	203	Depleted_Plasma_Nor_2.raw
False	None	FourierTransform	HCD	MS2	0		200	1231.52221679688	3692.55209713063	3	2.06812833333333	203	Depleted_Plasma_Nor_2.raw
False	Unambiguous	IonTrap	CID	MS2	0	0	100	1173.47790527344	1173.47790527344	1	2.07354	204	Depleted_Plasma_Nor_2.raw
False	None	FourierTransform	HCD	MS2	0	0	200	1173.47790527344	2345.94853391688	2	2.08839	205	Depleted_Plasma_Nor_2.raw
False	None	FourierTransform	HCD	MS2	0	0	200	1173.47790527344	3518.41916256031	3	2.08839	205	Depleted_Plasma_Nor_2.raw
False	None	IonTrap	CID	MS2	0	44.32909	100	920.314636230469	1839.62199583094	2	2.10222666666667	207	Depleted_Plasma_Nor_2.raw
False	None	IonTrap	CID	MS2	0	44.32909	100	920.314636230469	2758.92935543141	3	2.10222666666667	207	Depleted_Plasma_Nor_2.raw
False	None	FourierTransform	HCD	MS2	0	44.32909	200	920.314636230469	1839.62199583094	2	2.11825166666667	208	Depleted_Plasma_Nor_2.raw
False	None	FourierTransform	HCD	MS2	0	44.32909	200	920.314636230469	2758.92935543141	3	2.11825166666667	208	Depleted_Plasma_Nor_2.raw
False	Unambiguous	IonTrap	CID	MS2	0	69.60179	100	1104.55529785156	1104.55529785156	1	2.123715	209	Depleted_Plasma_Nor_2.raw
False	Ambiguous	FourierTransform	HCD	MS2	0	69.60179	200	1104.55529785156	3311.65134029469	3	2.13871833333333	210	Depleted_Plasma_Nor_2.raw
False	None	FourierTransform	HCD	MS2	0	69.60179	200	1104.55529785156	2208.10331907313	2	2.13871833333333	210	Depleted_Plasma_Nor_2.raw
False	Unambiguous	IonTrap	CID	MS2	0		100	1184.61950683594	1184.61950683594	1	2.14412166666667	211	Depleted_Plasma_Nor_2.raw
False	None	FourierTransform	HCD	MS2	0		200	1184.61950683594	2368.23173704188	2	2.15895	212	Depleted_Plasma_Nor_2.raw
False	None	FourierTransform	HCD	MS2	0		200	1184.61950683594	3551.84396724781	3	2.15895	212	Depleted_Plasma_Nor_2.raw
False	None	IonTrap	CID	MS2	0	63.4915	100	1167.07482910156	1167.07482910156	1	2.164355	213	Depleted_Plasma_Nor_2.raw
False	Ambiguous	FourierTransform	HCD	MS2	0	63.4915	200	1167.07482910156	2333.14238157313	2	2.17917	214	Depleted_Plasma_Nor_2.raw
False	None	FourierTransform	HCD	MS2	0	63.4915	200	1167.07482910156	3499.20993404469	3	2.17917	214	Depleted_Plasma_Nor_2.raw
False	None	IonTrap	CID	MS2	0	82.50274	100	869.673400878906	1738.33952512781	2	2.18462	215	Depleted_Plasma_Nor_2.raw
False	None	IonTrap	CID	MS2	0	82.50274	100	869.673400878906	2607.00564937672	3	2.18462	215	Depleted_Plasma_Nor_2.raw
False	None	FourierTransform	HCD	MS2	0	82.50274	200	869.673400878906	1738.33952512781	2	2.19967	216	Depleted_Plasma_Nor_2.raw
False	None	FourierTransform	HCD	MS2	0	82.50274	200	869.673400878906	2607.00564937672	3	2.19967	216	Depleted_Plasma_Nor_2.raw
False	None	IonTrap	CID	MS2	0	0	100	1254.44250488281	1254.44250488281	1	2.21377	218	Depleted_Plasma_Nor_2.raw
False	None	FourierTransform	HCD	MS2	0	0	200	1254.44250488281	2507.87773313563	2	2.22958666666667	219	Depleted_Plasma_Nor_2.raw
False	None	FourierTransform	HCD	MS2	0	0	200	1254.44250488281	3761.31296138844	3	2.22958666666667	219	Depleted_Plasma_Nor_2.raw
False	Unambiguous	IonTrap	CID	MS2	0	69.25874	100	1199.54248046875	1199.54248046875	1	2.235145	220	Depleted_Plasma_Nor_2.raw
False	None	FourierTransform	HCD	MS2	0	69.25874	200	1199.54248046875	2398.0776843075	2	2.249935	221	Depleted_Plasma_Nor_2.raw
False	None	FourierTransform	HCD	MS2	0	69.25874	200	1199.54248046875	3596.61288814625	3	2.249935	221	Depleted_Plasma_Nor_2.raw
False	None	IonTrap	CID	MS2	0	71.29198	100	1269.01416015625	1269.01416015625	1	2.25532333333333	222	Depleted_Plasma_Nor_2.raw
False	None	FourierTransform	HCD	MS2	0	71.29198	200	1269.01416015625	2537.0210436825	2	2.27010166666667	223	Depleted_Plasma_Nor_2.raw
False	Unambiguous	FourierTransform	HCD	MS2	0	71.29198	200	1269.01416015625	3805.02792720875	3	2.27010166666667	223	Depleted_Plasma_Nor_2.raw
False	Unambiguous	IonTrap	CID	MS2	0	78.47765	100	1058.63330078125	2116.2593249325	2	2.27552166666667	224	Depleted_Plasma_Nor_2.raw
False	Ambiguous	IonTrap	CID	MS2	0	78.47765	100	1058.63330078125	3173.88534908375	3	2.27552166666667	224	Depleted_Plasma_Nor_2.raw
False	None	FourierTransform	HCD	MS2	0	78.47765	200	1058.63330078125	3173.88534908375	3	2.29042166666667	225	Depleted_Plasma_Nor_2.raw
False	None	FourierTransform	HCD	MS2	0	78.47765	200	1058.63330078125	2116.2593249325	2	2.29042166666667	225	Depleted_Plasma_Nor_2.raw
False	None	IonTrap	CID	MS2	0	84.84422	100	862.640319824219	1724.27336301844	2	2.29586833333333	226	Depleted_Plasma_Nor_2.raw
False	None	IonTrap	CID	MS2	0	84.84422	100	862.640319824219	2585.90640621266	3	2.29586833333333	226	Depleted_Plasma_Nor_2.raw
False	None	FourierTransform	HCD	MS2	0	84.84422	200	862.640319824219	1724.27336301844	2	2.31092166666667	227	Depleted_Plasma_Nor_2.raw
False	None	FourierTransform	HCD	MS2	0	84.84422	200	862.640319824219	2585.90640621266	3	2.31092166666667	227	Depleted_Plasma_Nor_2.raw
False	Unambiguous	IonTrap	CID	MS2	0	0	100	1258.5068359375	1258.5068359375	1	2.32607833333333	229	Depleted_Plasma_Nor_2.raw
False	None	FourierTransform	HCD	MS2	0	0	200	1258.5068359375	2516.006395245	2	2.34191833333333	230	Depleted_Plasma_Nor_2.raw
False	None	FourierTransform	HCD	MS2	0	0	200	1258.5068359375	3773.5059545525	3	2.34191833333333	230	Depleted_Plasma_Nor_2.raw
False	None	IonTrap	CID	MS2	0	73.3638	100	892.75927734375	7135.02328234	8	2.34742833333333	231	Depleted_Plasma_Nor_2.raw
False	None	FourierTransform	HCD	MS2	0	73.3638	200	892.75927734375	7135.02328234	8	2.362415	232	Depleted_Plasma_Nor_2.raw
False	Unambiguous	IonTrap	CID	MS2	0	72.05965	100	1030.56164550781	3089.67038326344	3	2.36783666666667	233	Depleted_Plasma_Nor_2.raw
False	Unambiguous	IonTrap	CID	MS2	0	72.05965	100	1030.56164550781	2060.11601438563	2	2.36783666666667	233	Depleted_Plasma_Nor_2.raw
False	Unambiguous	FourierTransform	HCD	MS2	0	72.05965	200	1030.56164550781	2060.11601438563	2	2.38277	234	Depleted_Plasma_Nor_2.raw
False	Unambiguous	FourierTransform	HCD	MS2	0	72.05965	200	1030.56164550781	3089.67038326344	3	2.38277	234	Depleted_Plasma_Nor_2.raw
False	Unambiguous	IonTrap	CID	MS2	0		100	1243.47314453125	1243.47314453125	1	2.38816	235	Depleted_Plasma_Nor_2.raw
False	None	FourierTransform	HCD	MS2	0		200	1243.47314453125	2485.9390124325	2	2.40302833333333	236	Depleted_Plasma_Nor_2.raw
False	None	FourierTransform	HCD	MS2	0		200	1243.47314453125	3728.40488033375	3	2.40302833333333	236	Depleted_Plasma_Nor_2.raw
False	None	IonTrap	CID	MS2	0		100	1248.41662597656	1248.41662597656	1	2.40841833333333	237	Depleted_Plasma_Nor_2.raw
False	None	FourierTransform	HCD	MS2	0		200	1248.41662597656	2495.82597532313	2	2.42321166666667	238	Depleted_Plasma_Nor_2.raw
False	None	FourierTransform	HCD	MS2	0		200	1248.41662597656	3743.23532466969	3	2.42321166666667	238	Depleted_Plasma_Nor_2.raw
False	None	IonTrap	CID	MS2	0	33.84225	100	906.261596679688	906.261596679688	1	2.43767666666667	240	Depleted_Plasma_Nor_2.raw
False	None	FourierTransform	HCD	MS2	0	33.84225	200	906.261596679688	906.261596679688	1	2.453755	241	Depleted_Plasma_Nor_2.raw
False	None	IonTrap	CID	MS2	0	32.45166	100	1188.43603515625	1188.43603515625	1	2.4592	242	Depleted_Plasma_Nor_2.raw
False	None	FourierTransform	HCD	MS2	0	32.45166	200	1188.43603515625	1188.43603515625	1	2.473975	243	Depleted_Plasma_Nor_2.raw
False	Unambiguous	IonTrap	CID	MS2	0	0	100	1050.54345703125	1050.54345703125	1	2.479395	244	Depleted_Plasma_Nor_2.raw
False	Unambiguous	FourierTransform	HCD	MS2	0	0	200	1050.54345703125	2100.0796374325	2	2.49431666666667	245	Depleted_Plasma_Nor_2.raw
False	Ambiguous	FourierTransform	HCD	MS2	0	0	200	1050.54345703125	3149.61581783375	3	2.49431666666667	245	Depleted_Plasma_Nor_2.raw
False	Unambiguous	IonTrap	CID	MS2	0	37.90674	100	1003.13323974609	2005.25920286219	2	2.49974833333333	246	Depleted_Plasma_Nor_2.raw
False	None	FourierTransform	HCD	MS2	0	37.90674	200	1003.13323974609	2005.25920286219	2	2.51464833333333	247	Depleted_Plasma_Nor_2.raw
False	None	IonTrap	CID	MS2	0	93.33588	100	830.267333984375	1659.52739133875	2	2.52012	248	Depleted_Plasma_Nor_2.raw
False	None	IonTrap	CID	MS2	0	93.33588	100	830.267333984375	2488.78744869313	3	2.52012	248	Depleted_Plasma_Nor_2.raw
False	None	FourierTransform	HCD	MS2	0	93.33588	200	830.267333984375	2488.78744869313	3	2.53523166666667	249	Depleted_Plasma_Nor_2.raw
False	None	FourierTransform	HCD	MS2	0	93.33588	200	830.267333984375	1659.52739133875	2	2.53523166666667	249	Depleted_Plasma_Nor_2.raw
False	None	IonTrap	CID	MS2	0	81.79289	100	1228.99963378906	1228.99963378906	1	2.54933666666667	251	Depleted_Plasma_Nor_2.raw
False	None	FourierTransform	HCD	MS2	0	81.79289	200	1228.99963378906	2456.99199094813	2	2.56525333333333	252	Depleted_Plasma_Nor_2.raw
False	None	FourierTransform	HCD	MS2	0	81.79289	200	1228.99963378906	3684.98434810719	3	2.56525333333333	252	Depleted_Plasma_Nor_2.raw
False	None	IonTrap	CID	MS2	0		100	1383.41870117188	1383.41870117188	1	2.5708	253	Depleted_Plasma_Nor_2.raw
False	None	FourierTransform	HCD	MS2	0		200	1383.41870117188	1383.41870117188	1	2.58546666666667	254	Depleted_Plasma_Nor_2.raw
False	Unambiguous	IonTrap	CID	MS2	0	82.1986	100	1075.98425292969	2150.96122922938	2	2.590895	255	Depleted_Plasma_Nor_2.raw
False	Unambiguous	IonTrap	CID	MS2	0	82.1986	100	1075.98425292969	3225.93820552906	3	2.590895	255	Depleted_Plasma_Nor_2.raw
False	None	FourierTransform	HCD	MS2	0	82.1986	200	1075.98425292969	2150.96122922938	2	2.60582166666667	256	Depleted_Plasma_Nor_2.raw
False	None	FourierTransform	HCD	MS2	0	82.1986	200	1075.98425292969	3225.93820552906	3	2.60582166666667	256	Depleted_Plasma_Nor_2.raw
False	Unambiguous	IonTrap	CID	MS2	0		100	1329.51965332031	1329.51965332031	1	2.61121166666667	257	Depleted_Plasma_Nor_2.raw
False	None	FourierTransform	HCD	MS2	0		200	1329.51965332031	3986.54440670094	3	2.6259	258	Depleted_Plasma_Nor_2.raw
False	None	FourierTransform	HCD	MS2	0		200	1329.51965332031	2658.03203001063	2	2.6259	258	Depleted_Plasma_Nor_2.raw
False	None	IonTrap	CID	MS2	0	71.86152	100	909.260864257813	909.260864257813	1	2.63135	259	Depleted_Plasma_Nor_2.raw
False	None	FourierTransform	HCD	MS2	0	71.86152	200	909.260864257813	909.260864257813	1	2.64638333333333	260	Depleted_Plasma_Nor_2.raw
False	Ambiguous	IonTrap	CID	MS2	0	0	100	1156.54443359375	1156.54443359375	1	2.66157833333333	262	Depleted_Plasma_Nor_2.raw
False	Unambiguous	FourierTransform	HCD	MS2	0	0	200	1156.54443359375	2312.0815905575	2	2.67741833333333	263	Depleted_Plasma_Nor_2.raw
False	Unambiguous	FourierTransform	HCD	MS2	0	0	200	1156.54443359375	3467.61874752125	3	2.67741833333333	263	Depleted_Plasma_Nor_2.raw
False	None	IonTrap	CID	MS2	0	53.5594	100	846.295471191406	846.295471191406	1	2.682925	264	Depleted_Plasma_Nor_2.raw
False	None	FourierTransform	HCD	MS2	0	53.5594	200	846.295471191406	846.295471191406	1	2.69795166666667	265	Depleted_Plasma_Nor_2.raw
False	Unambiguous	IonTrap	CID	MS2	0	50.6274	100	1010.57757568359	2020.14787473719	2	2.70337833333333	266	Depleted_Plasma_Nor_2.raw
False	Unambiguous	IonTrap	CID	MS2	0	50.6274	100	1010.57757568359	3029.71817379078	3	2.70337833333333	266	Depleted_Plasma_Nor_2.raw
False	None	FourierTransform	HCD	MS2	0	50.6274	200	1010.57757568359	3029.71817379078	3	2.71835333333333	267	Depleted_Plasma_Nor_2.raw
False	None	FourierTransform	HCD	MS2	0	50.6274	200	1010.57757568359	2020.14787473719	2	2.71835333333333	267	Depleted_Plasma_Nor_2.raw
False	None	IonTrap	CID	MS2	0		100	1272.47680664063	1272.47680664063	1	2.72374666666667	268	Depleted_Plasma_Nor_2.raw
False	None	FourierTransform	HCD	MS2	0		200	1272.47680664063	2543.94633665125	2	2.73857166666667	269	Depleted_Plasma_Nor_2.raw
False	None	FourierTransform	HCD	MS2	0		200	1272.47680664063	3815.41586666188	3	2.73857166666667	269	Depleted_Plasma_Nor_2.raw
False	Unambiguous	IonTrap	CID	MS2	0		100	975.621887207031	1950.23649778406	2	2.74400333333333	270	Depleted_Plasma_Nor_2.raw
False	None	IonTrap	CID	MS2	0		100	975.621887207031	2924.85110836109	3	2.74400333333333	270	Depleted_Plasma_Nor_2.raw
False	None	FourierTransform	HCD	MS2	0		200	975.621887207031	1950.23649778406	2	2.75901833333333	271	Depleted_Plasma_Nor_2.raw
False	None	FourierTransform	HCD	MS2	0		200	975.621887207031	2924.85110836109	3	2.75901833333333	271	Depleted_Plasma_Nor_2.raw
False	None	IonTrap	CID	MS2	0	64.74669	100	1153.09143066406	1153.09143066406	1	2.77314166666667	273	Depleted_Plasma_Nor_2.raw
False	None	FourierTransform	HCD	MS2	0	64.74669	200	1153.09143066406	2305.17558469813	2	2.78800666666667	274	Depleted_Plasma_Nor_2.raw
False	None	FourierTransform	HCD	MS2	0	64.74669	200	1153.09143066406	3457.25973873219	3	2.78800666666667	274	Depleted_Plasma_Nor_2.raw
False	None	IonTrap	CID	MS2	0	0	100	1300.43957519531	1300.43957519531	1	2.79345833333333	275	Depleted_Plasma_Nor_2.raw
False	None	FourierTransform	HCD	MS2	0	0	200	1300.43957519531	2599.87187376063	2	2.80816666666667	276	Depleted_Plasma_Nor_2.raw
False	None	FourierTransform	HCD	MS2	0	0	200	1300.43957519531	3899.30417232594	3	2.80816666666667	276	Depleted_Plasma_Nor_2.raw
False	None	IonTrap	CID	MS2	0	0	100	1541.32983398438	1541.32983398438	1	2.81353	277	Depleted_Plasma_Nor_2.raw
False	None	FourierTransform	HCD	MS2	0	0	200	1541.32983398438	3081.65239133875	2	2.82816	278	Depleted_Plasma_Nor_2.raw
False	Unambiguous	FourierTransform	HCD	MS2	0	0	200	1541.32983398438	4621.97494869313	3	2.82816	278	Depleted_Plasma_Nor_2.raw
False	Unambiguous	IonTrap	CID	MS2	0		100	1184.5703125	1184.5703125	1	2.83356	279	Depleted_Plasma_Nor_2.raw
False	None	FourierTransform	HCD	MS2	0		200	1184.5703125	2368.13334837	2	2.84834666666667	280	Depleted_Plasma_Nor_2.raw
False	None	FourierTransform	HCD	MS2	0		200	1184.5703125	3551.69638424	3	2.84834666666667	280	Depleted_Plasma_Nor_2.raw
False	Unambiguous	IonTrap	CID	MS2	0		100	1146.64794921875	1146.64794921875	1	2.85374833333333	281	Depleted_Plasma_Nor_2.raw
False	Unambiguous	FourierTransform	HCD	MS2	0		200	1146.64794921875	3437.92929439625	3	2.86862833333333	282	Depleted_Plasma_Nor_2.raw
False	None	FourierTransform	HCD	MS2	0		200	1146.64794921875	2292.2886218075	2	2.86862833333333	282	Depleted_Plasma_Nor_2.raw
False	Ambiguous	IonTrap	CID	MS2	0	90.00308	100	996.051391601563	1991.09550657313	2	2.88329333333333	284	Depleted_Plasma_Nor_2.raw
False	Unambiguous	IonTrap	CID	MS2	0	90.00308	100	996.051391601563	2986.13962154469	3	2.88329333333333	284	Depleted_Plasma_Nor_2.raw
False	Unambiguous	FourierTransform	HCD	MS2	0	90.00308	200	996.051391601563	1991.09550657313	2	2.89825666666667	285	Depleted_Plasma_Nor_2.raw
False	None	FourierTransform	HCD	MS2	0	90.00308	200	996.051391601563	2986.13962154469	3	2.89825666666667	285	Depleted_Plasma_Nor_2.raw
False	Unambiguous	IonTrap	CID	MS2	0		100	1138.50695800781	1138.50695800781	1	2.90384666666667	286	Depleted_Plasma_Nor_2.raw
False	None	FourierTransform	HCD	MS2	0		200	1138.50695800781	2276.00663938563	2	2.91879166666667	287	Depleted_Plasma_Nor_2.raw
False	None	FourierTransform	HCD	MS2	0		200	1138.50695800781	3413.50632076344	3	2.91879166666667	287	Depleted_Plasma_Nor_2.raw
False	Unambiguous	IonTrap	CID	MS2	0	39.12173	100	1323.60620117188	1323.60620117188	1	2.92418333333333	288	Depleted_Plasma_Nor_2.raw
False	None	FourierTransform	HCD	MS2	0	39.12173	200	1323.60620117188	2646.20512571375	2	2.93896	289	Depleted_Plasma_Nor_2.raw
False	None	FourierTransform	HCD	MS2	0	39.12173	200	1323.60620117188	3968.80405025563	3	2.93896	289	Depleted_Plasma_Nor_2.raw
False	None	IonTrap	CID	MS2	0	74.21768	100	1212.2978515625	1212.2978515625	1	2.94435166666667	290	Depleted_Plasma_Nor_2.raw
False	None	FourierTransform	HCD	MS2	0	74.21768	200	1212.2978515625	2423.588426495	2	2.95911666666667	291	Depleted_Plasma_Nor_2.raw
False	None	FourierTransform	HCD	MS2	0	74.21768	200	1212.2978515625	3634.8790014275	3	2.95911666666667	291	Depleted_Plasma_Nor_2.raw
False	None	IonTrap	CID	MS2	0		100	1171.05871582031	1171.05871582031	1	2.96452	292	Depleted_Plasma_Nor_2.raw
False	None	FourierTransform	HCD	MS2	0		200	1171.05871582031	2341.11015501063	2	2.97939	293	Depleted_Plasma_Nor_2.raw
False	None	FourierTransform	HCD	MS2	0		200	1171.05871582031	3511.16159420094	3	2.97939	293	Depleted_Plasma_Nor_2.raw
False	None	IonTrap	CID	MS2	0	74.82767	100	1237.96936035156	1237.96936035156	1	2.99354666666667	295	Depleted_Plasma_Nor_2.raw
False	None	FourierTransform	HCD	MS2	0	74.82767	200	1237.96936035156	2474.93144407313	2	3.008315	296	Depleted_Plasma_Nor_2.raw
False	None	FourierTransform	HCD	MS2	0	74.82767	200	1237.96936035156	3711.89352779469	3	3.008315	296	Depleted_Plasma_Nor_2.raw
False	None	IonTrap	CID	MS2	0	76.40768	100	1019.68823242188	2038.36918821375	2	3.01378833333333	297	Depleted_Plasma_Nor_2.raw
False	None	IonTrap	CID	MS2	0	76.40768	100	1019.68823242188	3057.05014400563	3	3.01378833333333	297	Depleted_Plasma_Nor_2.raw
False	None	FourierTransform	HCD	MS2	0	76.40768	200	1019.68823242188	1019.68823242188	1	3.02867166666667	298	Depleted_Plasma_Nor_2.raw
False	None	IonTrap	CID	MS2	0		100	1313.24328613281	1313.24328613281	1	3.03407833333333	299	Depleted_Plasma_Nor_2.raw
False	None	FourierTransform	HCD	MS2	0		200	1313.24328613281	2625.47929563563	2	3.04884	300	Depleted_Plasma_Nor_2.raw
False	None	FourierTransform	HCD	MS2	0		200	1313.24328613281	3937.71530513844	3	3.04884	300	Depleted_Plasma_Nor_2.raw
False	Unambiguous	IonTrap	CID	MS2	0	73.48254	100	1038.08972167969	2075.17216672938	2	3.05426666666667	301	Depleted_Plasma_Nor_2.raw
False	Unambiguous	IonTrap	CID	MS2	0	73.48254	100	1038.08972167969	3112.25461177906	3	3.05426666666667	301	Depleted_Plasma_Nor_2.raw
False	None	FourierTransform	HCD	MS2	0	73.48254	200	1038.08972167969	2075.17216672938	2	3.06914166666667	302	Depleted_Plasma_Nor_2.raw
False	None	FourierTransform	HCD	MS2	0	73.48254	200	1038.08972167969	3112.25461177906	3	3.06914166666667	302	Depleted_Plasma_Nor_2.raw
False	None	IonTrap	CID	MS2	0	48.90099	100	980.280456542969	980.280456542969	1	3.07459833333333	303	Depleted_Plasma_Nor_2.raw
False	None	FourierTransform	HCD	MS2	0	48.90099	200	980.280456542969	980.280456542969	1	3.089685	304	Depleted_Plasma_Nor_2.raw
False	None	IonTrap	CID	MS2	0	78.98691	100	890.234436035156	1779.46159544031	2	3.10339333333333	306	Depleted_Plasma_Nor_2.raw
False	None	IonTrap	CID	MS2	0	78.98691	100	890.234436035156	2668.68875484547	3	3.10339333333333	306	Depleted_Plasma_Nor_2.raw
False	None	FourierTransform	HCD	MS2	0	78.98691	200	890.234436035156	2668.68875484547	3	3.11941833333333	307	Depleted_Plasma_Nor_2.raw
False	None	FourierTransform	HCD	MS2	0	78.98691	200	890.234436035156	1779.46159544031	2	3.11941833333333	307	Depleted_Plasma_Nor_2.raw
False	Unambiguous	IonTrap	CID	MS2	0	83.1961	100	1081.66882324219	2162.33036985438	2	3.12489	308	Depleted_Plasma_Nor_2.raw
False	Unambiguous	IonTrap	CID	MS2	0	83.1961	100	1081.66882324219	3242.99191646656	3	3.12489	308	Depleted_Plasma_Nor_2.raw
False	None	FourierTransform	HCD	MS2	0	83.1961	200	1081.66882324219	2162.33036985438	2	3.139775	309	Depleted_Plasma_Nor_2.raw
False	None	FourierTransform	HCD	MS2	0	83.1961	200	1081.66882324219	3242.99191646656	3	3.139775	309	Depleted_Plasma_Nor_2.raw
False	Ambiguous	IonTrap	CID	MS2	0	87.3866	100	1117.61083984375	1117.61083984375	1	3.1452	310	Depleted_Plasma_Nor_2.raw
False	Ambiguous	FourierTransform	HCD	MS2	0	87.3866	200	1117.61083984375	2234.2144030575	2	3.16008	311	Depleted_Plasma_Nor_2.raw
False	None	FourierTransform	HCD	MS2	0	87.3866	200	1117.61083984375	3350.81796627125	3	3.16008	311	Depleted_Plasma_Nor_2.raw
False	Unambiguous	IonTrap	CID	MS2	0	80.26702	100	1084.48461914063	1084.48461914063	1	3.16550166666667	312	Depleted_Plasma_Nor_2.raw
False	None	FourierTransform	HCD	MS2	0	80.26702	200	1084.48461914063	3251.43930416188	3	3.180385	313	Depleted_Plasma_Nor_2.raw
False	None	FourierTransform	HCD	MS2	0	80.26702	200	1084.48461914063	2167.96196165125	2	3.180385	313	Depleted_Plasma_Nor_2.raw
False	None	IonTrap	CID	MS2	0		100	1283.43029785156	1283.43029785156	1	3.185775	314	Depleted_Plasma_Nor_2.raw
False	None	FourierTransform	HCD	MS2	0		200	1283.43029785156	2565.85331907313	2	3.20055166666667	315	Depleted_Plasma_Nor_2.raw
False	None	FourierTransform	HCD	MS2	0		200	1283.43029785156	3848.27634029469	3	3.20055166666667	315	Depleted_Plasma_Nor_2.raw
False	None	IonTrap	CID	MS2	0	86.73064	100	830.268859863281	830.268859863281	1	3.21556833333333	317	Depleted_Plasma_Nor_2.raw
False	None	FourierTransform	HCD	MS2	0	86.73064	200	830.268859863281	1659.53044309656	2	3.23064	318	Depleted_Plasma_Nor_2.raw
False	None	FourierTransform	HCD	MS2	0	86.73064	200	830.268859863281	2488.79202632984	3	3.23064	318	Depleted_Plasma_Nor_2.raw
False	Unambiguous	IonTrap	CID	MS2	0		100	1243.58764648438	1243.58764648438	1	3.23608	319	Depleted_Plasma_Nor_2.raw
False	None	FourierTransform	HCD	MS2	0		200	1243.58764648438	2486.16801633875	2	3.25084833333333	320	Depleted_Plasma_Nor_2.raw
False	None	FourierTransform	HCD	MS2	0		200	1243.58764648438	3728.74838619313	3	3.25084833333333	320	Depleted_Plasma_Nor_2.raw
False	None	IonTrap	CID	MS2	0	55.45523	100	1217.42431640625	1217.42431640625	1	3.256345	321	Depleted_Plasma_Nor_2.raw
False	None	FourierTransform	HCD	MS2	0	55.45523	200	1217.42431640625	3650.25839595875	3	3.271145	322	Depleted_Plasma_Nor_2.raw
False	None	FourierTransform	HCD	MS2	0	55.45523	200	1217.42431640625	2433.8413561825	2	3.271145	322	Depleted_Plasma_Nor_2.raw
False	Unambiguous	IonTrap	CID	MS2	0	80.53661	100	1280.60290527344	1280.60290527344	1	3.276535	323	Depleted_Plasma_Nor_2.raw
False	None	FourierTransform	HCD	MS2	0	80.53661	200	1280.60290527344	2560.19853391688	2	3.29127666666667	324	Depleted_Plasma_Nor_2.raw
False	None	FourierTransform	HCD	MS2	0	80.53661	200	1280.60290527344	3839.79416256031	3	3.29127666666667	324	Depleted_Plasma_Nor_2.raw
False	Unambiguous	IonTrap	CID	MS2	0		100	1043.56689453125	1043.56689453125	1	3.29670833333333	325	Depleted_Plasma_Nor_2.raw
False	None	FourierTransform	HCD	MS2	0		200	1043.56689453125	2086.1265124325	2	3.31163666666667	326	Depleted_Plasma_Nor_2.raw
False	None	FourierTransform	HCD	MS2	0		200	1043.56689453125	3128.68613033375	3	3.31163666666667	326	Depleted_Plasma_Nor_2.raw
False	Unambiguous	IonTrap	CID	MS2	0	53.22525	100	1027.61437988281	2054.22148313563	2	3.32571333333333	328	Depleted_Plasma_Nor_2.raw
False	Unambiguous	IonTrap	CID	MS2	0	53.22525	100	1027.61437988281	3080.82858638844	3	3.32571333333333	328	Depleted_Plasma_Nor_2.raw
False	None	FourierTransform	HCD	MS2	0	53.22525	200	1027.61437988281	2054.22148313563	2	3.34063333333333	329	Depleted_Plasma_Nor_2.raw
False	None	FourierTransform	HCD	MS2	0	53.22525	200	1027.61437988281	3080.82858638844	3	3.34063333333333	329	Depleted_Plasma_Nor_2.raw
False	Unambiguous	IonTrap	CID	MS2	0	84.67516	100	1150.61535644531	1150.61535644531	1	3.346085	330	Depleted_Plasma_Nor_2.raw
False	None	FourierTransform	HCD	MS2	0	84.67516	200	1150.61535644531	2300.22343626063	2	3.360915	331	Depleted_Plasma_Nor_2.raw
False	None	FourierTransform	HCD	MS2	0	84.67516	200	1150.61535644531	3449.83151607594	3	3.360915	331	Depleted_Plasma_Nor_2.raw
False	None	IonTrap	CID	MS2	0	72.05061	100	1250.18688964844	1250.18688964844	1	3.36631	332	Depleted_Plasma_Nor_2.raw
False	None	FourierTransform	HCD	MS2	0	72.05061	200	1250.18688964844	2499.36650266688	2	3.38109666666667	333	Depleted_Plasma_Nor_2.raw
False	None	FourierTransform	HCD	MS2	0	72.05061	200	1250.18688964844	3748.54611568531	3	3.38109666666667	333	Depleted_Plasma_Nor_2.raw
False	None	IonTrap	CID	MS2	0	83.93353	100	836.237670898438	836.237670898438	1	3.38655333333333	334	Depleted_Plasma_Nor_2.raw
False	None	FourierTransform	HCD	MS2	0	83.93353	200	836.237670898438	836.237670898438	1	3.40160333333333	335	Depleted_Plasma_Nor_2.raw
False	Unambiguous	IonTrap	CID	MS2	0	62.40249	100	1206.56066894531	1206.56066894531	1	3.40700333333333	336	Depleted_Plasma_Nor_2.raw
False	None	FourierTransform	HCD	MS2	0	62.40249	200	1206.56066894531	2412.11406126063	2	3.42182333333333	337	Depleted_Plasma_Nor_2.raw
False	None	FourierTransform	HCD	MS2	0	62.40249	200	1206.56066894531	3617.66745357594	3	3.42182333333333	337	Depleted_Plasma_Nor_2.raw
False	Unambiguous	IonTrap	CID	MS2	0	55.72237	100	1175.56469726563	1175.56469726563	1	3.43679666666667	339	Depleted_Plasma_Nor_2.raw
False	None	FourierTransform	HCD	MS2	0	55.72237	200	1175.56469726563	3524.67953853688	3	3.45275166666667	340	Depleted_Plasma_Nor_2.raw
False	None	FourierTransform	HCD	MS2	0	55.72237	200	1175.56469726563	2350.12211790125	2	3.45275166666667	340	Depleted_Plasma_Nor_2.raw
False	Unambiguous	IonTrap	CID	MS2	0		100	1332.5283203125	1332.5283203125	1	3.45819166666667	341	Depleted_Plasma_Nor_2.raw
False	None	FourierTransform	HCD	MS2	0		200	1332.5283203125	2664.049363995	2	3.47291166666667	342	Depleted_Plasma_Nor_2.raw
False	None	FourierTransform	HCD	MS2	0		200	1332.5283203125	3995.5704076775	3	3.47291166666667	342	Depleted_Plasma_Nor_2.raw
False	Ambiguous	IonTrap	CID	MS2	0	24.55673	100	1190.552734375	1190.552734375	1	3.47830333333333	343	Depleted_Plasma_Nor_2.raw
False	None	IonTrap	CID	MS2	0		100	1133.15698242188	1133.15698242188	1	3.49853333333333	345	Depleted_Plasma_Nor_2.raw
False	None	FourierTransform	HCD	MS2	0		200	1133.15698242188	2265.30668821375	2	3.513355	346	Depleted_Plasma_Nor_2.raw
False	Unambiguous	FourierTransform	HCD	MS2	0		200	1133.15698242188	3397.45639400563	3	3.513355	346	Depleted_Plasma_Nor_2.raw
False	None	IonTrap	CID	MS2	0	46.66623	100	1270.470703125	1270.470703125	1	3.51875166666667	347	Depleted_Plasma_Nor_2.raw
False	None	FourierTransform	HCD	MS2	0	46.66623	200	1270.470703125	1270.470703125	1	3.53353333333333	348	Depleted_Plasma_Nor_2.raw
False	None	IonTrap	CID	MS2	0	32.77046	100	920.315307617188	920.315307617188	1	3.547385	350	Depleted_Plasma_Nor_2.raw
False	None	FourierTransform	HCD	MS2	0	32.77046	200	920.315307617188	920.315307617188	1	3.56342	351	Depleted_Plasma_Nor_2.raw
False	None	IonTrap	CID	MS2	0	74.35815	100	815.21728515625	1629.4272936825	2	3.568945	352	Depleted_Plasma_Nor_2.raw
False	None	IonTrap	CID	MS2	0	74.35815	100	815.21728515625	2443.63730220875	3	3.568945	352	Depleted_Plasma_Nor_2.raw
False	None	IonTrap	CID	MS2	0	32.77046	100	920.315307617188	920.315307617188	1	3.58949833333333	354	Depleted_Plasma_Nor_2.raw
False	None	FourierTransform	HCD	MS2	0	32.77046	200	920.315307617188	920.315307617188	1	3.60462166666667	355	Depleted_Plasma_Nor_2.raw
False	None	IonTrap	CID	MS2	0		100	1370.40368652344	1370.40368652344	1	3.61001333333333	356	Depleted_Plasma_Nor_2.raw
False	None	FourierTransform	HCD	MS2	0		200	1370.40368652344	1370.40368652344	1	3.62471166666667	357	Depleted_Plasma_Nor_2.raw
False	None	IonTrap	CID	MS2	0		100	1165.26672363281	1165.26672363281	1	3.63011833333333	358	Depleted_Plasma_Nor_2.raw
False	None	FourierTransform	HCD	MS2	0		200	1165.26672363281	2329.52617063563	2	3.64498	359	Depleted_Plasma_Nor_2.raw
False	None	FourierTransform	HCD	MS2	0		200	1165.26672363281	3493.78561763844	3	3.64498	359	Depleted_Plasma_Nor_2.raw
False	None	IonTrap	CID	MS2	0		100	1304.51708984375	1304.51708984375	1	3.66005166666667	361	Depleted_Plasma_Nor_2.raw
False	None	FourierTransform	HCD	MS2	0		200	1304.51708984375	3911.53671627125	3	3.67478833333333	362	Depleted_Plasma_Nor_2.raw
False	None	FourierTransform	HCD	MS2	0		200	1304.51708984375	2608.0269030575	2	3.67478833333333	362	Depleted_Plasma_Nor_2.raw
False	Unambiguous	IonTrap	CID	MS2	0	0	100	1292.5380859375	1292.5380859375	1	3.68022666666667	363	Depleted_Plasma_Nor_2.raw
False	None	FourierTransform	HCD	MS2	0	0	200	1292.5380859375	2584.068895245	2	3.69497	364	Depleted_Plasma_Nor_2.raw
False	None	FourierTransform	HCD	MS2	0	0	200	1292.5380859375	3875.5997045525	3	3.69497	364	Depleted_Plasma_Nor_2.raw
False	Unambiguous	IonTrap	CID	MS2	0	38.0134	100	999.574645996094	999.574645996094	1	3.7004	365	Depleted_Plasma_Nor_2.raw
False	None	FourierTransform	HCD	MS2	0	38.0134	200	999.574645996094	1998.14201536219	2	3.71534333333333	366	Depleted_Plasma_Nor_2.raw
False	None	FourierTransform	HCD	MS2	0	38.0134	200	999.574645996094	2996.70938472828	3	3.71534333333333	366	Depleted_Plasma_Nor_2.raw
False	Unambiguous	IonTrap	CID	MS2	0		100	1439.29211425781	2877.57695188563	2	3.72071666666667	367	Depleted_Plasma_Nor_2.raw
False	Unambiguous	IonTrap	CID	MS2	0		100	1439.29211425781	4315.86178951344	3	3.72071666666667	367	Depleted_Plasma_Nor_2.raw
False	None	FourierTransform	HCD	MS2	0		200	1439.29211425781	4315.86178951344	3	3.73535833333333	368	Depleted_Plasma_Nor_2.raw
False	None	FourierTransform	HCD	MS2	0		200	1439.29211425781	2877.57695188563	2	3.73535833333333	368	Depleted_Plasma_Nor_2.raw
False	None	IonTrap	CID	MS2	0	0	100	1343.42822265625	1343.42822265625	1	3.74074833333333	369	Depleted_Plasma_Nor_2.raw
False	None	FourierTransform	HCD	MS2	0	0	200	1343.42822265625	2685.8491686825	2	3.75549333333333	370	Depleted_Plasma_Nor_2.raw
False	None	FourierTransform	HCD	MS2	0	0	200	1343.42822265625	4028.27011470875	3	3.75549333333333	370	Depleted_Plasma_Nor_2.raw
False	Unambiguous	IonTrap	CID	MS2	0	65.72021	100	958.13427734375	1915.2612780575	2	3.77061833333333	372	Depleted_Plasma_Nor_2.raw
False	Unambiguous	IonTrap	CID	MS2	0	65.72021	100	958.13427734375	2872.38827877125	3	3.77061833333333	372	Depleted_Plasma_Nor_2.raw
False	None	FourierTransform	HCD	MS2	0	65.72021	200	958.13427734375	1915.2612780575	2	3.786755	373	Depleted_Plasma_Nor_2.raw
False	Unambiguous	FourierTransform	HCD	MS2	0	65.72021	200	958.13427734375	2872.38827877125	3	3.786755	373	Depleted_Plasma_Nor_2.raw
False	Ambiguous	IonTrap	CID	MS2	0		100	1124.55053710938	1124.55053710938	1	3.79221666666667	374	Depleted_Plasma_Nor_2.raw
False	None	FourierTransform	HCD	MS2	0		200	1124.55053710938	2248.09379758875	2	3.80708833333333	375	Depleted_Plasma_Nor_2.raw
False	None	FourierTransform	HCD	MS2	0		200	1124.55053710938	3371.63705806813	3	3.80708833333333	375	Depleted_Plasma_Nor_2.raw
False	Ambiguous	IonTrap	CID	MS2	0	0	100	1160.607421875	1160.607421875	1	3.81248833333333	376	Depleted_Plasma_Nor_2.raw
False	Unambiguous	FourierTransform	HCD	MS2	0	0	200	1160.607421875	3479.807712365	3	3.82734	377	Depleted_Plasma_Nor_2.raw
False	Unambiguous	FourierTransform	HCD	MS2	0	0	200	1160.607421875	2320.20756712	2	3.82734	377	Depleted_Plasma_Nor_2.raw
False	Unambiguous	IonTrap	CID	MS2	0		100	1197.5361328125	1197.5361328125	1	3.83273	378	Depleted_Plasma_Nor_2.raw
False	None	FourierTransform	HCD	MS2	0		200	1197.5361328125	2394.064988995	2	3.84752666666667	379	Depleted_Plasma_Nor_2.raw
False	None	FourierTransform	HCD	MS2	0		200	1197.5361328125	3590.5938451775	3	3.84752666666667	379	Depleted_Plasma_Nor_2.raw
False	None	IonTrap	CID	MS2	0		100	941.125122070313	1881.24296751063	2	3.85298166666667	380	Depleted_Plasma_Nor_2.raw
False	Unambiguous	IonTrap	CID	MS2	0		100	941.125122070313	2821.36081295094	3	3.85298166666667	380	Depleted_Plasma_Nor_2.raw
False	None	FourierTransform	HCD	MS2	0		200	941.125122070313	1881.24296751063	2	3.86799333333333	381	Depleted_Plasma_Nor_2.raw
False	None	FourierTransform	HCD	MS2	0		200	941.125122070313	2821.36081295094	3	3.86799333333333	381	Depleted_Plasma_Nor_2.raw
False	Unambiguous	IonTrap	CID	MS2	0	68.01431	100	1075.5322265625	2150.057176495	2	3.883115	383	Depleted_Plasma_Nor_2.raw
False	Unambiguous	IonTrap	CID	MS2	0	68.01431	100	1075.5322265625	3224.5821264275	3	3.883115	383	Depleted_Plasma_Nor_2.raw
False	None	FourierTransform	HCD	MS2	0	68.01431	200	1075.5322265625	3224.5821264275	3	3.89909166666667	384	Depleted_Plasma_Nor_2.raw
False	None	FourierTransform	HCD	MS2	0	68.01431	200	1075.5322265625	2150.057176495	2	3.89909166666667	384	Depleted_Plasma_Nor_2.raw
False	None	IonTrap	CID	MS2	0	0	100	1349.36975097656	1349.36975097656	1	3.90453166666667	385	Depleted_Plasma_Nor_2.raw
False	None	FourierTransform	HCD	MS2	0	0	200	1349.36975097656	2697.73222532313	2	3.91924	386	Depleted_Plasma_Nor_2.raw
False	None	FourierTransform	HCD	MS2	0	0	200	1349.36975097656	4046.09469966969	3	3.91924	386	Depleted_Plasma_Nor_2.raw
False	None	IonTrap	CID	MS2	0	51.90498	100	1260.99328613281	1260.99328613281	1	3.92463	387	Depleted_Plasma_Nor_2.raw
False	None	FourierTransform	HCD	MS2	0	51.90498	200	1260.99328613281	2520.97929563563	2	3.93940666666667	388	Depleted_Plasma_Nor_2.raw
False	None	FourierTransform	HCD	MS2	0	51.90498	200	1260.99328613281	3780.96530513844	3	3.93940666666667	388	Depleted_Plasma_Nor_2.raw
False	None	IonTrap	CID	MS2	0		100	1433.44897460938	2865.89067258875	2	3.94477833333333	389	Depleted_Plasma_Nor_2.raw
False	Unambiguous	IonTrap	CID	MS2	0		100	1433.44897460938	4298.33237056813	3	3.94477833333333	389	Depleted_Plasma_Nor_2.raw
False	None	FourierTransform	HCD	MS2	0		200	1433.44897460938	2865.89067258875	2	3.959535	390	Depleted_Plasma_Nor_2.raw
False	Unambiguous	FourierTransform	HCD	MS2	0		200	1433.44897460938	4298.33237056813	3	3.959535	390	Depleted_Plasma_Nor_2.raw
False	None	IonTrap	CID	MS2	0		100	1203.01818847656	1203.01818847656	1	3.96492833333333	391	Depleted_Plasma_Nor_2.raw
False	None	FourierTransform	HCD	MS2	0		200	1203.01818847656	1203.01818847656	1	3.97974166666667	392	Depleted_Plasma_Nor_2.raw
False	None	IonTrap	CID	MS2	0	87.20567	100	830.2685546875	830.2685546875	1	3.99497666666667	394	Depleted_Plasma_Nor_2.raw
False	None	FourierTransform	HCD	MS2	0	87.20567	200	830.2685546875	1659.529832745	2	4.0111	395	Depleted_Plasma_Nor_2.raw
False	None	FourierTransform	HCD	MS2	0	87.20567	200	830.2685546875	2488.7911108025	3	4.0111	395	Depleted_Plasma_Nor_2.raw
False	Unambiguous	IonTrap	CID	MS2	0	68.25951	100	1078.63500976563	1078.63500976563	1	4.01657166666667	396	Depleted_Plasma_Nor_2.raw
False	Unambiguous	FourierTransform	HCD	MS2	0	68.25951	200	1078.63500976563	2156.26274290125	2	4.03146333333333	397	Depleted_Plasma_Nor_2.raw
False	None	FourierTransform	HCD	MS2	0	68.25951	200	1078.63500976563	3233.89047603688	3	4.03146333333333	397	Depleted_Plasma_Nor_2.raw
False	None	IonTrap	CID	MS2	0		100	1459.41345214844	2917.81962766688	2	4.03683833333333	398	Depleted_Plasma_Nor_2.raw
False	Unambiguous	IonTrap	CID	MS2	0		100	1459.41345214844	4376.22580318531	3	4.03683833333333	398	Depleted_Plasma_Nor_2.raw
False	Ambiguous	FourierTransform	HCD	MS2	0		200	1459.41345214844	4376.22580318531	3	4.05149666666667	399	Depleted_Plasma_Nor_2.raw
False	None	FourierTransform	HCD	MS2	0		200	1459.41345214844	2917.81962766688	2	4.05149666666667	399	Depleted_Plasma_Nor_2.raw
False	None	IonTrap	CID	MS2	0		100	1244.4775390625	1244.4775390625	1	4.056895	400	Depleted_Plasma_Nor_2.raw
False	None	FourierTransform	HCD	MS2	0		200	1244.4775390625	2487.947801495	2	4.07167333333333	401	Depleted_Plasma_Nor_2.raw
False	None	FourierTransform	HCD	MS2	0		200	1244.4775390625	3731.4180639275	3	4.07167333333333	401	Depleted_Plasma_Nor_2.raw
False	None	IonTrap	CID	MS2	0		100	1295.37817382813	1295.37817382813	1	4.077065	402	Depleted_Plasma_Nor_2.raw
False	None	FourierTransform	HCD	MS2	0		200	1295.37817382813	2589.74907102625	2	4.09183	403	Depleted_Plasma_Nor_2.raw
False	Unambiguous	FourierTransform	HCD	MS2	0		200	1295.37817382813	3884.11996822438	3	4.09183	403	Depleted_Plasma_Nor_2.raw
False	None	IonTrap	CID	MS2	0	55.9286	100	1340.4833984375	1340.4833984375	1	4.10677	405	Depleted_Plasma_Nor_2.raw
False	None	FourierTransform	HCD	MS2	0	55.9286	200	1340.4833984375	1340.4833984375	1	4.12258666666667	406	Depleted_Plasma_Nor_2.raw
False	Unambiguous	IonTrap	CID	MS2	0	0	100	1153.61047363281	1153.61047363281	1	4.12814666666667	407	Depleted_Plasma_Nor_2.raw
False	None	FourierTransform	HCD	MS2	0	0	200	1153.61047363281	3458.81686763844	3	4.14298333333333	408	Depleted_Plasma_Nor_2.raw
False	Unambiguous	FourierTransform	HCD	MS2	0	0	200	1153.61047363281	2306.21367063563	2	4.14298333333333	408	Depleted_Plasma_Nor_2.raw
False	Unambiguous	IonTrap	CID	MS2	0	0	100	1281.59167480469	1281.59167480469	1	4.14837333333333	409	Depleted_Plasma_Nor_2.raw
False	Unambiguous	FourierTransform	HCD	MS2	0	0	200	1281.59167480469	2562.17607297938	2	4.16314	410	Depleted_Plasma_Nor_2.raw
False	Unambiguous	FourierTransform	HCD	MS2	0	0	200	1281.59167480469	3842.76047115406	3	4.16314	410	Depleted_Plasma_Nor_2.raw
False	Ambiguous	IonTrap	CID	MS2	0		100	1091.61535644531	1091.61535644531	1	4.16855333333333	411	Depleted_Plasma_Nor_2.raw
False	Ambiguous	FourierTransform	HCD	MS2	0		200	1091.61535644531	1091.61535644531	1	4.18342	412	Depleted_Plasma_Nor_2.raw
False	Ambiguous	IonTrap	CID	MS2	0		100	1226.583984375	1226.583984375	1	4.18881	413	Depleted_Plasma_Nor_2.raw
False	None	FourierTransform	HCD	MS2	0		200	1226.583984375	2452.16069212	2	4.20361833333333	414	Depleted_Plasma_Nor_2.raw
False	None	FourierTransform	HCD	MS2	0		200	1226.583984375	3677.737399865	3	4.20361833333333	414	Depleted_Plasma_Nor_2.raw
False	None	IonTrap	CID	MS2	0	57.23785	100	1271.482421875	1271.482421875	1	4.21876666666667	416	Depleted_Plasma_Nor_2.raw
False	None	FourierTransform	HCD	MS2	0	57.23785	200	1271.482421875	1271.482421875	1	4.23458666666667	417	Depleted_Plasma_Nor_2.raw
False	Unambiguous	IonTrap	CID	MS2	0	76.06665	100	1195.49816894531	1195.49816894531	1	4.240025	418	Depleted_Plasma_Nor_2.raw
False	None	FourierTransform	HCD	MS2	0	76.06665	200	1195.49816894531	2389.98906126063	2	4.254825	419	Depleted_Plasma_Nor_2.raw
False	None	FourierTransform	HCD	MS2	0	76.06665	200	1195.49816894531	3584.47995357594	3	4.254825	419	Depleted_Plasma_Nor_2.raw
False	Unambiguous	IonTrap	CID	MS2	0		100	1222.57763671875	2444.1479968075	2	4.260215	420	Depleted_Plasma_Nor_2.raw
False	Unambiguous	IonTrap	CID	MS2	0		100	1222.57763671875	3665.71835689625	3	4.260215	420	Depleted_Plasma_Nor_2.raw
False	Ambiguous	FourierTransform	HCD	MS2	0		200	1222.57763671875	2444.1479968075	2	4.27502166666667	421	Depleted_Plasma_Nor_2.raw
False	Unambiguous	FourierTransform	HCD	MS2	0		200	1222.57763671875	3665.71835689625	3	4.27502166666667	421	Depleted_Plasma_Nor_2.raw
False	None	IonTrap	CID	MS2	0	76.31797	100	889.234375	1777.46147337	2	4.28047	422	Depleted_Plasma_Nor_2.raw
False	None	IonTrap	CID	MS2	0	76.31797	100	889.234375	2665.68857174	3	4.28047	422	Depleted_Plasma_Nor_2.raw
False	None	FourierTransform	HCD	MS2	0	76.31797	200	889.234375	1777.46147337	2	4.29559166666667	423	Depleted_Plasma_Nor_2.raw
False	None	FourierTransform	HCD	MS2	0	76.31797	200	889.234375	2665.68857174	3	4.29559166666667	423	Depleted_Plasma_Nor_2.raw
False	Unambiguous	IonTrap	CID	MS2	0	77.6334	100	895.682922363281	2685.03421382984	3	4.30103833333333	424	Depleted_Plasma_Nor_2.raw
False	None	IonTrap	CID	MS2	0	77.6334	100	895.682922363281	1790.35856809656	2	4.30103833333333	424	Depleted_Plasma_Nor_2.raw
False	None	FourierTransform	HCD	MS2	0	77.6334	200	895.682922363281	1790.35856809656	2	4.31607	425	Depleted_Plasma_Nor_2.raw
False	None	FourierTransform	HCD	MS2	0	77.6334	200	895.682922363281	2685.03421382984	3	4.31607	425	Depleted_Plasma_Nor_2.raw
False	None	IonTrap	CID	MS2	0	5.765351	100	906.260559082031	906.260559082031	1	4.33004166666667	427	Depleted_Plasma_Nor_2.raw
False	None	FourierTransform	HCD	MS2	0	5.765351	200	906.260559082031	906.260559082031	1	4.34608666666667	428	Depleted_Plasma_Nor_2.raw
False	None	IonTrap	CID	MS2	0	29.31162	100	920.314331054688	920.314331054688	1	4.35159333333333	429	Depleted_Plasma_Nor_2.raw
False	None	FourierTransform	HCD	MS2	0	29.31162	200	920.314331054688	920.314331054688	1	4.366595	430	Depleted_Plasma_Nor_2.raw
False	None	IonTrap	CID	MS2	0	69.46626	100	981.283325195313	981.283325195313	1	4.37203	431	Depleted_Plasma_Nor_2.raw
False	None	FourierTransform	HCD	MS2	0	69.46626	200	981.283325195313	2941.83542232594	3	4.38699833333333	432	Depleted_Plasma_Nor_2.raw
False	None	FourierTransform	HCD	MS2	0	69.46626	200	981.283325195313	1961.55937376063	2	4.38699833333333	432	Depleted_Plasma_Nor_2.raw
False	Unambiguous	IonTrap	CID	MS2	0	42.44045	100	1353.52770996094	1353.52770996094	1	4.39239	433	Depleted_Plasma_Nor_2.raw
False	None	FourierTransform	HCD	MS2	0	42.44045	200	1353.52770996094	4058.56857662281	3	4.40710166666667	434	Depleted_Plasma_Nor_2.raw
False	None	FourierTransform	HCD	MS2	0	42.44045	200	1353.52770996094	2706.04814329188	2	4.40710166666667	434	Depleted_Plasma_Nor_2.raw
False	Unambiguous	IonTrap	CID	MS2	0		100	1067.62475585938	1067.62475585938	1	4.41252333333333	435	Depleted_Plasma_Nor_2.raw
False	None	FourierTransform	HCD	MS2	0		200	1067.62475585938	2134.24223508875	2	4.42744333333333	436	Depleted_Plasma_Nor_2.raw
False	None	FourierTransform	HCD	MS2	0		200	1067.62475585938	3200.85971431813	3	4.42744333333333	436	Depleted_Plasma_Nor_2.raw
False	None	IonTrap	CID	MS2	0	76.4444	100	904.287780761719	904.287780761719	1	4.44264	438	Depleted_Plasma_Nor_2.raw
False	None	FourierTransform	HCD	MS2	0	76.4444	200	904.287780761719	1807.56828489344	2	4.45766166666667	439	Depleted_Plasma_Nor_2.raw
False	None	FourierTransform	HCD	MS2	0	76.4444	200	904.287780761719	2710.84878902516	3	4.45766166666667	439	Depleted_Plasma_Nor_2.raw
False	Ambiguous	IonTrap	CID	MS2	0	66.44493	100	1288.49084472656	1288.49084472656	1	4.46321833333333	440	Depleted_Plasma_Nor_2.raw
False	None	FourierTransform	HCD	MS2	0	66.44493	200	1288.49084472656	3863.45798091969	3	4.47794333333333	441	Depleted_Plasma_Nor_2.raw
False	None	FourierTransform	HCD	MS2	0	66.44493	200	1288.49084472656	2575.97441282313	2	4.47794333333333	441	Depleted_Plasma_Nor_2.raw
False	Unambiguous	IonTrap	CID	MS2	0	66.6655	100	960.203125	2878.59482174	3	4.48339666666667	442	Depleted_Plasma_Nor_2.raw
False	None	IonTrap	CID	MS2	0	66.6655	100	960.203125	1919.39897337	2	4.48339666666667	442	Depleted_Plasma_Nor_2.raw
False	None	FourierTransform	HCD	MS2	0	66.6655	200	960.203125	1919.39897337	2	4.49839166666667	443	Depleted_Plasma_Nor_2.raw
False	None	FourierTransform	HCD	MS2	0	66.6655	200	960.203125	2878.59482174	3	4.49839166666667	443	Depleted_Plasma_Nor_2.raw
False	None	IonTrap	CID	MS2	0		100	1182.46423339844	1182.46423339844	1	4.50380166666667	444	Depleted_Plasma_Nor_2.raw
False	None	FourierTransform	HCD	MS2	0		200	1182.46423339844	2363.92119016688	2	4.51858166666667	445	Depleted_Plasma_Nor_2.raw
False	None	FourierTransform	HCD	MS2	0		200	1182.46423339844	3545.37814693531	3	4.51858166666667	445	Depleted_Plasma_Nor_2.raw
False	Ambiguous	IonTrap	CID	MS2	0		100	1199.61926269531	1199.61926269531	1	4.52397166666667	446	Depleted_Plasma_Nor_2.raw
False	None	FourierTransform	HCD	MS2	0		200	1199.61926269531	2398.23124876063	2	4.53879666666667	447	Depleted_Plasma_Nor_2.raw
False	None	FourierTransform	HCD	MS2	0		200	1199.61926269531	3596.84323482594	3	4.53879666666667	447	Depleted_Plasma_Nor_2.raw
False	None	IonTrap	CID	MS2	0	65.98452	100	995.332458496094	2983.98282222828	3	4.55369166666667	449	Depleted_Plasma_Nor_2.raw
False	None	IonTrap	CID	MS2	0	65.98452	100	995.332458496094	1989.65764036219	2	4.55369166666667	449	Depleted_Plasma_Nor_2.raw
False	None	FourierTransform	HCD	MS2	0	65.98452	200	995.332458496094	1989.65764036219	2	4.568625	450	Depleted_Plasma_Nor_2.raw
False	None	FourierTransform	HCD	MS2	0	65.98452	200	995.332458496094	2983.98282222828	3	4.568625	450	Depleted_Plasma_Nor_2.raw
False	None	IonTrap	CID	MS2	0	0	100	1231.23229980469	1231.23229980469	1	4.57408666666667	451	Depleted_Plasma_Nor_2.raw
False	None	FourierTransform	HCD	MS2	0	0	200	1231.23229980469	2461.45732297938	2	4.58884166666667	452	Depleted_Plasma_Nor_2.raw
False	Unambiguous	FourierTransform	HCD	MS2	0	0	200	1231.23229980469	3691.68234615406	3	4.58884166666667	452	Depleted_Plasma_Nor_2.raw
False	Ambiguous	IonTrap	CID	MS2	0	63.53001	100	1054.59484863281	2108.18242063563	2	4.594265	453	Depleted_Plasma_Nor_2.raw
False	Ambiguous	IonTrap	CID	MS2	0	63.53001	100	1054.59484863281	3161.76999263844	3	4.594265	453	Depleted_Plasma_Nor_2.raw
False	None	FourierTransform	HCD	MS2	0	63.53001	200	1054.59484863281	3161.76999263844	3	4.60919166666667	454	Depleted_Plasma_Nor_2.raw
False	None	FourierTransform	HCD	MS2	0	63.53001	200	1054.59484863281	2108.18242063563	2	4.60919166666667	454	Depleted_Plasma_Nor_2.raw
False	Unambiguous	IonTrap	CID	MS2	0	77.91321	100	1267.65234375	1267.65234375	1	4.61459666666667	455	Depleted_Plasma_Nor_2.raw
False	None	FourierTransform	HCD	MS2	0	77.91321	200	1267.65234375	3800.94247799	3	4.62932666666667	456	Depleted_Plasma_Nor_2.raw
False	None	FourierTransform	HCD	MS2	0	77.91321	200	1267.65234375	2534.29741087	2	4.62932666666667	456	Depleted_Plasma_Nor_2.raw
False	Unambiguous	IonTrap	CID	MS2	0		100	1251.50659179688	1251.50659179688	1	4.63484333333333	457	Depleted_Plasma_Nor_2.raw
False	None	FourierTransform	HCD	MS2	0		200	1251.50659179688	1251.50659179688	1	4.64963666666667	458	Depleted_Plasma_Nor_2.raw
False	None	IonTrap	CID	MS2	0	50.99364	100	829.269165039063	829.269165039063	1	4.66489666666667	460	Depleted_Plasma_Nor_2.raw
False	None	FourierTransform	HCD	MS2	0	50.99364	200	829.269165039063	829.269165039063	1	4.68	461	Depleted_Plasma_Nor_2.raw
False	None	IonTrap	CID	MS2	0	83.50509	100	978.3076171875	978.3076171875	1	4.68548333333333	462	Depleted_Plasma_Nor_2.raw
False	None	FourierTransform	HCD	MS2	0	83.50509	200	978.3076171875	978.3076171875	1	4.70041833333333	463	Depleted_Plasma_Nor_2.raw
False	Unambiguous	IonTrap	CID	MS2	0	0	100	1006.65692138672	1006.65692138672	1	4.70584	464	Depleted_Plasma_Nor_2.raw
False	None	IonTrap	CID	MS2	0	75.91132	100	868.595458984375	868.595458984375	1	4.72629	466	Depleted_Plasma_Nor_2.raw
False	None	FourierTransform	HCD	MS2	0	75.91132	200	868.595458984375	2603.77182369313	3	4.7413	467	Depleted_Plasma_Nor_2.raw
False	None	FourierTransform	HCD	MS2	0	75.91132	200	868.595458984375	1736.18364133875	2	4.7413	467	Depleted_Plasma_Nor_2.raw
False	Unambiguous	IonTrap	CID	MS2	0	64.57012	100	1110.59326171875	1110.59326171875	1	4.746715	468	Depleted_Plasma_Nor_2.raw
False	None	FourierTransform	HCD	MS2	0	64.57012	200	1110.59326171875	2220.1792468075	2	4.76162833333333	469	Depleted_Plasma_Nor_2.raw
False	None	FourierTransform	HCD	MS2	0	64.57012	200	1110.59326171875	3329.76523189625	3	4.76162833333333	469	Depleted_Plasma_Nor_2.raw
False	Unambiguous	IonTrap	CID	MS2	0		100	1284.47143554688	1284.47143554688	1	4.77651666666667	471	Depleted_Plasma_Nor_2.raw
False	None	FourierTransform	HCD	MS2	0		200	1284.47143554688	2567.93559446375	2	4.79242	472	Depleted_Plasma_Nor_2.raw
False	None	FourierTransform	HCD	MS2	0		200	1284.47143554688	3851.39975338063	3	4.79242	472	Depleted_Plasma_Nor_2.raw
False	Unambiguous	IonTrap	CID	MS2	0		100	1409.87683105469	1409.87683105469	1	4.79784166666667	473	Depleted_Plasma_Nor_2.raw
False	None	FourierTransform	HCD	MS2	0		200	1409.87683105469	2818.74638547938	2	4.81259166666667	474	Depleted_Plasma_Nor_2.raw
False	None	FourierTransform	HCD	MS2	0		200	1409.87683105469	4227.61593990406	3	4.81259166666667	474	Depleted_Plasma_Nor_2.raw
False	Unambiguous	IonTrap	CID	MS2	0		100	1165.56323242188	1165.56323242188	1	4.81801833333333	475	Depleted_Plasma_Nor_2.raw
False	None	FourierTransform	HCD	MS2	0		200	1165.56323242188	1165.56323242188	1	4.83289166666667	476	Depleted_Plasma_Nor_2.raw
False	None	IonTrap	CID	MS2	0		100	1225.14489746094	1225.14489746094	1	4.838285	477	Depleted_Plasma_Nor_2.raw
False	None	FourierTransform	HCD	MS2	0		200	1225.14489746094	1225.14489746094	1	4.853035	478	Depleted_Plasma_Nor_2.raw
False	None	IonTrap	CID	MS2	0	94.50696	100	849.689270019531	849.689270019531	1	4.85848166666667	479	Depleted_Plasma_Nor_2.raw
False	None	FourierTransform	HCD	MS2	0	94.50696	200	849.689270019531	1698.37126340906	2	4.87357166666667	480	Depleted_Plasma_Nor_2.raw
False	None	FourierTransform	HCD	MS2	0	94.50696	200	849.689270019531	2547.05325679859	3	4.87357166666667	480	Depleted_Plasma_Nor_2.raw
False	Unambiguous	IonTrap	CID	MS2	0	44.30155	100	1027.61218261719	1027.61218261719	1	4.88879166666667	482	Depleted_Plasma_Nor_2.raw
False	None	FourierTransform	HCD	MS2	0	44.30155	200	1027.61218261719	2054.21708860438	2	4.90475333333333	483	Depleted_Plasma_Nor_2.raw
False	None	FourierTransform	HCD	MS2	0	44.30155	200	1027.61218261719	3080.82199459156	3	4.90475333333333	483	Depleted_Plasma_Nor_2.raw
False	Unambiguous	IonTrap	CID	MS2	0	63.03401	100	1095.68005371094	1095.68005371094	1	4.91022	484	Depleted_Plasma_Nor_2.raw
False	None	FourierTransform	HCD	MS2	0	63.03401	200	1095.68005371094	3285.02560787281	3	4.92507	485	Depleted_Plasma_Nor_2.raw
False	None	FourierTransform	HCD	MS2	0	63.03401	200	1095.68005371094	2190.35283079188	2	4.92507	485	Depleted_Plasma_Nor_2.raw
False	Unambiguous	IonTrap	CID	MS2	0	39.22881	100	1143.57275390625	1143.57275390625	1	4.93047166666667	486	Depleted_Plasma_Nor_2.raw
False	None	FourierTransform	HCD	MS2	0	39.22881	200	1143.57275390625	2286.1382311825	2	4.94535333333333	487	Depleted_Plasma_Nor_2.raw
False	Ambiguous	FourierTransform	HCD	MS2	0	39.22881	200	1143.57275390625	3428.70370845875	3	4.94535333333333	487	Depleted_Plasma_Nor_2.raw
False	Unambiguous	IonTrap	CID	MS2	0		100	1269.57104492188	1269.57104492188	1	4.950745	488	Depleted_Plasma_Nor_2.raw
False	None	FourierTransform	HCD	MS2	0		200	1269.57104492188	2538.13481321375	2	4.96547666666667	489	Depleted_Plasma_Nor_2.raw
False	None	FourierTransform	HCD	MS2	0		200	1269.57104492188	3806.69858150563	3	4.96547666666667	489	Depleted_Plasma_Nor_2.raw
False	Unambiguous	IonTrap	CID	MS2	0	0	100	1279.52124023438	1279.52124023438	1	4.97086666666667	490	Depleted_Plasma_Nor_2.raw
False	None	FourierTransform	HCD	MS2	0	0	200	1279.52124023438	3836.54916744313	3	4.98577333333333	491	Depleted_Plasma_Nor_2.raw
False	None	FourierTransform	HCD	MS2	0	0	200	1279.52124023438	2558.03520383875	2	4.98577333333333	491	Depleted_Plasma_Nor_2.raw
False	Ambiguous	IonTrap	CID	MS2	0	75.85452	100	1220.52807617188	1220.52807617188	1	5.00091	493	Depleted_Plasma_Nor_2.raw
False	Unambiguous	FourierTransform	HCD	MS2	0	75.85452	200	1220.52807617188	3659.56967525563	3	5.01675166666667	494	Depleted_Plasma_Nor_2.raw
False	None	FourierTransform	HCD	MS2	0	75.85452	200	1220.52807617188	2440.04887571375	2	5.01675166666667	494	Depleted_Plasma_Nor_2.raw
False	Unambiguous	IonTrap	CID	MS2	0	65.73395	100	1257.49194335938	1257.49194335938	1	5.02219666666667	495	Depleted_Plasma_Nor_2.raw
False	None	FourierTransform	HCD	MS2	0	65.73395	200	1257.49194335938	2513.97661008875	2	5.03693166666667	496	Depleted_Plasma_Nor_2.raw
False	None	FourierTransform	HCD	MS2	0	65.73395	200	1257.49194335938	3770.46127681813	3	5.03693166666667	496	Depleted_Plasma_Nor_2.raw
False	None	IonTrap	CID	MS2	0	81.7952	100	1191.92126464844	1191.92126464844	1	5.04233333333333	497	Depleted_Plasma_Nor_2.raw
False	None	FourierTransform	HCD	MS2	0	81.7952	200	1191.92126464844	2382.83525266688	2	5.05716	498	Depleted_Plasma_Nor_2.raw
False	Unambiguous	FourierTransform	HCD	MS2	0	81.7952	200	1191.92126464844	3573.74924068531	3	5.05716	498	Depleted_Plasma_Nor_2.raw
False	None	IonTrap	CID	MS2	0		100	1311.94067382813	1311.94067382813	1	5.06254833333333	499	Depleted_Plasma_Nor_2.raw
False	Ambiguous	FourierTransform	HCD	MS2	0		200	1311.94067382813	3933.80746822438	3	5.07725833333333	500	Depleted_Plasma_Nor_2.raw
False	None	FourierTransform	HCD	MS2	0		200	1311.94067382813	2622.87407102625	2	5.07725833333333	500	Depleted_Plasma_Nor_2.raw
False	Unambiguous	IonTrap	CID	MS2	0	72.16632	100	1272.52307128906	1272.52307128906	1	5.08264833333333	501	Depleted_Plasma_Nor_2.raw
False	None	FourierTransform	HCD	MS2	0	72.16632	200	1272.52307128906	2544.03886594813	2	5.09745	502	Depleted_Plasma_Nor_2.raw
False	None	FourierTransform	HCD	MS2	0	72.16632	200	1272.52307128906	3815.55466060719	3	5.09745	502	Depleted_Plasma_Nor_2.raw
False	None	IonTrap	CID	MS2	0	45.85389	100	1321.39208984375	1321.39208984375	1	5.11274166666667	504	Depleted_Plasma_Nor_2.raw
False	None	FourierTransform	HCD	MS2	0	45.85389	200	1321.39208984375	2641.7769030575	2	5.127475	505	Depleted_Plasma_Nor_2.raw
False	None	FourierTransform	HCD	MS2	0	45.85389	200	1321.39208984375	3962.16171627125	3	5.127475	505	Depleted_Plasma_Nor_2.raw
False	None	IonTrap	CID	MS2	0	0	100	906.262023925781	906.262023925781	1	5.13297	506	Depleted_Plasma_Nor_2.raw
False	None	FourierTransform	HCD	MS2	0	0	200	906.262023925781	906.262023925781	1	5.14797166666667	507	Depleted_Plasma_Nor_2.raw
False	Unambiguous	IonTrap	CID	MS2	0	0	100	1136.57897949219	1136.57897949219	1	5.15350333333333	508	Depleted_Plasma_Nor_2.raw
False	None	FourierTransform	HCD	MS2	0	0	200	1136.57897949219	3407.72238521656	3	5.16837666666667	509	Depleted_Plasma_Nor_2.raw
False	None	FourierTransform	HCD	MS2	0	0	200	1136.57897949219	2272.15068235438	2	5.16837666666667	509	Depleted_Plasma_Nor_2.raw
False	Unambiguous	IonTrap	CID	MS2	0		100	1132.56616210938	1132.56616210938	1	5.17380166666667	510	Depleted_Plasma_Nor_2.raw
False	None	FourierTransform	HCD	MS2	0		200	1132.56616210938	3395.68393306813	3	5.188625	511	Depleted_Plasma_Nor_2.raw
False	None	FourierTransform	HCD	MS2	0		200	1132.56616210938	2264.12504758875	2	5.188625	511	Depleted_Plasma_Nor_2.raw
False	None	IonTrap	CID	MS2	0	72.40799	100	1124.42407226563	1124.42407226563	1	5.19404666666667	512	Depleted_Plasma_Nor_2.raw
False	None	FourierTransform	HCD	MS2	0	72.40799	200	1124.42407226563	1124.42407226563	1	5.208935	513	Depleted_Plasma_Nor_2.raw
False	None	IonTrap	CID	MS2	0	75.95966	100	815.218200683594	815.218200683594	1	5.223945	515	Depleted_Plasma_Nor_2.raw
False	None	FourierTransform	HCD	MS2	0	75.95966	200	815.218200683594	1629.42912473719	2	5.24008666666667	516	Depleted_Plasma_Nor_2.raw
False	None	FourierTransform	HCD	MS2	0	75.95966	200	815.218200683594	2443.64004879078	3	5.24008666666667	516	Depleted_Plasma_Nor_2.raw
False	None	IonTrap	CID	MS2	0	61.91012	100	995.33251953125	995.33251953125	1	5.24555833333333	517	Depleted_Plasma_Nor_2.raw
False	Ambiguous	IonTrap	CID	MS2	0	40.86708	100	1199.57165527344	1199.57165527344	1	5.2659	519	Depleted_Plasma_Nor_2.raw
False	None	FourierTransform	HCD	MS2	0	40.86708	200	1199.57165527344	2398.13603391688	2	5.280705	520	Depleted_Plasma_Nor_2.raw
False	None	FourierTransform	HCD	MS2	0	40.86708	200	1199.57165527344	3596.70041256031	3	5.280705	520	Depleted_Plasma_Nor_2.raw
False	None	IonTrap	CID	MS2	0		100	1181.41394042969	1181.41394042969	1	5.28610666666667	521	Depleted_Plasma_Nor_2.raw
False	None	FourierTransform	HCD	MS2	0		200	1181.41394042969	3542.22726802906	3	5.30091333333333	522	Depleted_Plasma_Nor_2.raw
False	None	FourierTransform	HCD	MS2	0		200	1181.41394042969	2361.82060422938	2	5.30091333333333	522	Depleted_Plasma_Nor_2.raw
False	Unambiguous	IonTrap	CID	MS2	0	0	100	1031.62255859375	2062.2378405575	2	5.30633666666667	523	Depleted_Plasma_Nor_2.raw
False	Unambiguous	IonTrap	CID	MS2	0	0	100	1031.62255859375	3092.85312252125	3	5.30633666666667	523	Depleted_Plasma_Nor_2.raw
False	None	FourierTransform	HCD	MS2	0	0	200	1031.62255859375	2062.2378405575	2	5.32139166666667	524	Depleted_Plasma_Nor_2.raw
False	None	FourierTransform	HCD	MS2	0	0	200	1031.62255859375	3092.85312252125	3	5.32139166666667	524	Depleted_Plasma_Nor_2.raw
False	None	IonTrap	CID	MS2	0	88.54669	100	830.269897460938	1659.53251829188	2	5.336675	526	Depleted_Plasma_Nor_2.raw
False	None	IonTrap	CID	MS2	0	88.54669	100	830.269897460938	2488.79513912281	3	5.336675	526	Depleted_Plasma_Nor_2.raw
False	None	FourierTransform	HCD	MS2	0	88.54669	200	830.269897460938	1659.53251829188	2	5.35275166666667	527	Depleted_Plasma_Nor_2.raw
False	None	FourierTransform	HCD	MS2	0	88.54669	200	830.269897460938	2488.79513912281	3	5.35275166666667	527	Depleted_Plasma_Nor_2.raw
False	Unambiguous	IonTrap	CID	MS2	0		100	1213.48181152344	1213.48181152344	1	5.35819	528	Depleted_Plasma_Nor_2.raw
False	None	FourierTransform	HCD	MS2	0		200	1213.48181152344	3638.43088131031	3	5.37298166666667	529	Depleted_Plasma_Nor_2.raw
False	None	FourierTransform	HCD	MS2	0		200	1213.48181152344	2425.95634641688	2	5.37298166666667	529	Depleted_Plasma_Nor_2.raw
False	None	IonTrap	CID	MS2	0		100	1261.98828125	1261.98828125	1	5.37838	530	Depleted_Plasma_Nor_2.raw
False	None	FourierTransform	HCD	MS2	0		200	1261.98828125	2522.96928587	2	5.39315833333333	531	Depleted_Plasma_Nor_2.raw
False	Unambiguous	FourierTransform	HCD	MS2	0		200	1261.98828125	3783.95029049	3	5.39315833333333	531	Depleted_Plasma_Nor_2.raw
False	Unambiguous	IonTrap	CID	MS2	0		100	1234.48132324219	1234.48132324219	1	5.39854666666667	532	Depleted_Plasma_Nor_2.raw
False	None	FourierTransform	HCD	MS2	0		200	1234.48132324219	2467.95536985438	2	5.41332	533	Depleted_Plasma_Nor_2.raw
False	None	FourierTransform	HCD	MS2	0		200	1234.48132324219	3701.42941646656	3	5.41332	533	Depleted_Plasma_Nor_2.raw
False	Ambiguous	IonTrap	CID	MS2	0		100	1713.35461425781	3425.70195188563	2	5.41867166666667	534	Depleted_Plasma_Nor_2.raw
False	None	IonTrap	CID	MS2	0		100	1713.35461425781	5138.04928951344	3	5.41867166666667	534	Depleted_Plasma_Nor_2.raw
False	None	FourierTransform	HCD	MS2	0		200	1713.35461425781	5138.04928951344	3	5.43317833333333	535	Depleted_Plasma_Nor_2.raw
False	None	FourierTransform	HCD	MS2	0		200	1713.35461425781	3425.70195188563	2	5.43317833333333	535	Depleted_Plasma_Nor_2.raw
False	Unambiguous	IonTrap	CID	MS2	0	71.03409	100	910.621398925781	910.621398925781	1	5.447315	537	Depleted_Plasma_Nor_2.raw
False	None	FourierTransform	HCD	MS2	0	71.03409	200	910.621398925781	1820.23552122156	2	5.46231333333333	538	Depleted_Plasma_Nor_2.raw
False	None	FourierTransform	HCD	MS2	0	71.03409	200	910.621398925781	2729.84964351734	3	5.46231333333333	538	Depleted_Plasma_Nor_2.raw
False	Unambiguous	IonTrap	CID	MS2	0	76.46313	100	1046.61474609375	1046.61474609375	1	5.467785	539	Depleted_Plasma_Nor_2.raw
False	None	FourierTransform	HCD	MS2	0	76.46313	200	1046.61474609375	2092.2222155575	2	5.48268666666667	540	Depleted_Plasma_Nor_2.raw
False	None	FourierTransform	HCD	MS2	0	76.46313	200	1046.61474609375	3137.82968502125	3	5.48268666666667	540	Depleted_Plasma_Nor_2.raw
False	Ambiguous	IonTrap	CID	MS2	0	67.39979	100	1082.58093261719	1082.58093261719	1	5.48821833333333	541	Depleted_Plasma_Nor_2.raw
False	None	FourierTransform	HCD	MS2	0	67.39979	200	1082.58093261719	2164.15458860438	2	5.50312	542	Depleted_Plasma_Nor_2.raw
False	None	FourierTransform	HCD	MS2	0	67.39979	200	1082.58093261719	3245.72824459156	3	5.50312	542	Depleted_Plasma_Nor_2.raw
False	Ambiguous	IonTrap	CID	MS2	0		100	1090.51818847656	1090.51818847656	1	5.50853333333333	543	Depleted_Plasma_Nor_2.raw
False	Ambiguous	FourierTransform	HCD	MS2	0		200	1090.51818847656	3269.54001216969	3	5.52341166666667	544	Depleted_Plasma_Nor_2.raw
False	Unambiguous	FourierTransform	HCD	MS2	0		200	1090.51818847656	2180.02910032313	2	5.52341166666667	544	Depleted_Plasma_Nor_2.raw
False	None	IonTrap	CID	MS2	0	79.96416	100	889.2353515625	889.2353515625	1	5.52885666666667	545	Depleted_Plasma_Nor_2.raw
False	None	FourierTransform	HCD	MS2	0	79.96416	200	889.2353515625	1777.463426495	2	5.54390333333333	546	Depleted_Plasma_Nor_2.raw
False	None	FourierTransform	HCD	MS2	0	79.96416	200	889.2353515625	2665.6915014275	3	5.54390333333333	546	Depleted_Plasma_Nor_2.raw
False	None	IonTrap	CID	MS2	0	9.991196	100	920.314392089844	920.314392089844	1	5.55792166666667	548	Depleted_Plasma_Nor_2.raw
False	None	FourierTransform	HCD	MS2	0	9.991196	200	920.314392089844	920.314392089844	1	5.57391833333333	549	Depleted_Plasma_Nor_2.raw
False	None	IonTrap	CID	MS2	0	0	100	1111.279296875	1111.279296875	1	5.57940166666667	550	Depleted_Plasma_Nor_2.raw
False	None	FourierTransform	HCD	MS2	0	0	200	1111.279296875	2221.55131712	2	5.59424166666667	551	Depleted_Plasma_Nor_2.raw
False	None	FourierTransform	HCD	MS2	0	0	200	1111.279296875	3331.823337365	3	5.59424166666667	551	Depleted_Plasma_Nor_2.raw
False	Unambiguous	IonTrap	CID	MS2	0	49.73851	100	1008.54797363281	1008.54797363281	1	5.59966166666667	552	Depleted_Plasma_Nor_2.raw
False	None	FourierTransform	HCD	MS2	0	49.73851	200	1008.54797363281	3023.62936763844	3	5.61460666666667	553	Depleted_Plasma_Nor_2.raw
False	None	FourierTransform	HCD	MS2	0	49.73851	200	1008.54797363281	2016.08867063563	2	5.61460666666667	553	Depleted_Plasma_Nor_2.raw
False	Ambiguous	IonTrap	CID	MS2	0	48.49422	100	1041.48718261719	1041.48718261719	1	5.62002666666667	554	Depleted_Plasma_Nor_2.raw
False	None	FourierTransform	HCD	MS2	0	48.49422	200	1041.48718261719	2081.96708860438	2	5.634925	555	Depleted_Plasma_Nor_2.raw
False	None	FourierTransform	HCD	MS2	0	48.49422	200	1041.48718261719	3122.44699459156	3	5.634925	555	Depleted_Plasma_Nor_2.raw
False	Unambiguous	IonTrap	CID	MS2	0	48.57082	100	1037.63903808594	1037.63903808594	1	5.640345	556	Depleted_Plasma_Nor_2.raw
False	None	FourierTransform	HCD	MS2	0	48.57082	200	1037.63903808594	2074.27079954188	2	5.655385	557	Depleted_Plasma_Nor_2.raw
False	None	FourierTransform	HCD	MS2	0	48.57082	200	1037.63903808594	3110.90256099781	3	5.655385	557	Depleted_Plasma_Nor_2.raw
False	None	IonTrap	CID	MS2	0	63.40954	100	958.383666992188	1915.76005735438	2	5.66951833333333	559	Depleted_Plasma_Nor_2.raw
False	Unambiguous	IonTrap	CID	MS2	0	63.40954	100	958.383666992188	2873.13644771656	3	5.66951833333333	559	Depleted_Plasma_Nor_2.raw
False	None	FourierTransform	HCD	MS2	0	63.40954	200	958.383666992188	1915.76005735438	2	5.68449333333333	560	Depleted_Plasma_Nor_2.raw
False	None	FourierTransform	HCD	MS2	0	63.40954	200	958.383666992188	2873.13644771656	3	5.68449333333333	560	Depleted_Plasma_Nor_2.raw
False	None	IonTrap	CID	MS2	0	13.06865	100	1277.17102050781	3829.49850826344	3	5.68993833333333	561	Depleted_Plasma_Nor_2.raw
False	Unambiguous	FourierTransform	HCD	MS2	0	13.06865	200	1277.17102050781	3829.49850826344	3	5.70467833333333	562	Depleted_Plasma_Nor_2.raw
False	Unambiguous	IonTrap	CID	MS2	0		100	1071.59240722656	2142.17753782313	2	5.71010666666667	563	Depleted_Plasma_Nor_2.raw
False	Unambiguous	IonTrap	CID	MS2	0		100	1071.59240722656	3212.76266841969	3	5.71010666666667	563	Depleted_Plasma_Nor_2.raw
False	None	FourierTransform	HCD	MS2	0		200	1071.59240722656	2142.17753782313	2	5.72500833333333	564	Depleted_Plasma_Nor_2.raw
False	None	FourierTransform	HCD	MS2	0		200	1071.59240722656	3212.76266841969	3	5.72500833333333	564	Depleted_Plasma_Nor_2.raw
False	None	IonTrap	CID	MS2	0		100	1231.81225585938	2462.61723508875	2	5.73041166666667	565	Depleted_Plasma_Nor_2.raw
False	Unambiguous	IonTrap	CID	MS2	0		100	1231.81225585938	3693.42221431813	3	5.73041166666667	565	Depleted_Plasma_Nor_2.raw
False	None	FourierTransform	HCD	MS2	0		200	1231.81225585938	1231.81225585938	1	5.74516833333333	566	Depleted_Plasma_Nor_2.raw
False	None	IonTrap	CID	MS2	0		100	1338.46350097656	1338.46350097656	1	5.75056	567	Depleted_Plasma_Nor_2.raw
False	None	FourierTransform	HCD	MS2	0		200	1338.46350097656	4013.37594966969	3	5.76530333333333	568	Depleted_Plasma_Nor_2.raw
False	None	FourierTransform	HCD	MS2	0		200	1338.46350097656	2675.91972532313	2	5.76530333333333	568	Depleted_Plasma_Nor_2.raw
False	Ambiguous	IonTrap	CID	MS2	0	55.72935	100	865.95166015625	1730.8960436825	2	5.78045	570	Depleted_Plasma_Nor_2.raw
False	None	IonTrap	CID	MS2	0	55.72935	100	865.95166015625	2595.84042720875	3	5.78045	570	Depleted_Plasma_Nor_2.raw
False	Ambiguous	FourierTransform	HCD	MS2	0	55.72935	200	865.95166015625	1730.8960436825	2	5.79658666666667	571	Depleted_Plasma_Nor_2.raw
False	None	FourierTransform	HCD	MS2	0	55.72935	200	865.95166015625	2595.84042720875	3	5.79658666666667	571	Depleted_Plasma_Nor_2.raw
False	None	IonTrap	CID	MS2	0		100	1358.00415039063	2715.00102415125	2	5.80203333333333	572	Depleted_Plasma_Nor_2.raw
False	Unambiguous	IonTrap	CID	MS2	0		100	1358.00415039063	4071.99789791188	3	5.80203333333333	572	Depleted_Plasma_Nor_2.raw
False	None	FourierTransform	HCD	MS2	0		200	1358.00415039063	2715.00102415125	2	5.81671666666667	573	Depleted_Plasma_Nor_2.raw
False	Unambiguous	FourierTransform	HCD	MS2	0		200	1358.00415039063	4071.99789791188	3	5.81671666666667	573	Depleted_Plasma_Nor_2.raw
False	None	IonTrap	CID	MS2	0	0	100	1581.35070800781	1581.35070800781	1	5.82219166666667	574	Depleted_Plasma_Nor_2.raw
False	None	FourierTransform	HCD	MS2	0	0	200	1581.35070800781	3161.69413938563	2	5.836765	575	Depleted_Plasma_Nor_2.raw
False	None	FourierTransform	HCD	MS2	0	0	200	1581.35070800781	4742.03757076344	3	5.836765	575	Depleted_Plasma_Nor_2.raw
False	Unambiguous	IonTrap	CID	MS2	0	47.43402	100	1210.529296875	1210.529296875	1	5.84216166666667	576	Depleted_Plasma_Nor_2.raw
False	None	FourierTransform	HCD	MS2	0	47.43402	200	1210.529296875	2420.05131712	2	5.85692	577	Depleted_Plasma_Nor_2.raw
False	Unambiguous	FourierTransform	HCD	MS2	0	47.43402	200	1210.529296875	3629.573337365	3	5.85692	577	Depleted_Plasma_Nor_2.raw
False	Unambiguous	IonTrap	CID	MS2	0		100	1225.57373046875	1225.57373046875	1	5.86231	578	Depleted_Plasma_Nor_2.raw
False	None	FourierTransform	HCD	MS2	0		200	1225.57373046875	1225.57373046875	1	5.87712166666667	579	Depleted_Plasma_Nor_2.raw
False	None	IonTrap	CID	MS2	0	75.28876	100	1238.45556640625	1238.45556640625	1	5.89225666666667	581	Depleted_Plasma_Nor_2.raw
False	None	FourierTransform	HCD	MS2	0	75.28876	200	1238.45556640625	2475.9038561825	2	5.908085	582	Depleted_Plasma_Nor_2.raw
False	None	FourierTransform	HCD	MS2	0	75.28876	200	1238.45556640625	3713.35214595875	3	5.908085	582	Depleted_Plasma_Nor_2.raw
False	Ambiguous	IonTrap	CID	MS2	0	49.50495	100	1031.58813476563	1031.58813476563	1	5.91356333333333	583	Depleted_Plasma_Nor_2.raw
False	None	FourierTransform	HCD	MS2	0	49.50495	200	1031.58813476563	2062.16899290125	2	5.92845166666667	584	Depleted_Plasma_Nor_2.raw
False	None	FourierTransform	HCD	MS2	0	49.50495	200	1031.58813476563	3092.74985103688	3	5.92845166666667	584	Depleted_Plasma_Nor_2.raw
False	Ambiguous	IonTrap	CID	MS2	0	52.23053	100	1247.51501464844	1247.51501464844	1	5.93384166666667	585	Depleted_Plasma_Nor_2.raw
False	None	FourierTransform	HCD	MS2	0	52.23053	200	1247.51501464844	3740.53049068531	3	5.94863	586	Depleted_Plasma_Nor_2.raw
False	None	FourierTransform	HCD	MS2	0	52.23053	200	1247.51501464844	2494.02275266688	2	5.94863	586	Depleted_Plasma_Nor_2.raw
False	None	IonTrap	CID	MS2	0	64.35322	100	996.332275390625	996.332275390625	1	5.95407	587	Depleted_Plasma_Nor_2.raw
False	None	FourierTransform	HCD	MS2	0	64.35322	200	996.332275390625	1991.65727415125	2	5.96898	588	Depleted_Plasma_Nor_2.raw
False	None	FourierTransform	HCD	MS2	0	64.35322	200	996.332275390625	2986.98227291188	3	5.96898	588	Depleted_Plasma_Nor_2.raw
False	None	IonTrap	CID	MS2	0	67.4425	100	862.625122070313	1724.24296751063	2	5.97442666666667	589	Depleted_Plasma_Nor_2.raw
False	None	IonTrap	CID	MS2	0	67.4425	100	862.625122070313	2585.86081295094	3	5.97442666666667	589	Depleted_Plasma_Nor_2.raw
False	None	FourierTransform	HCD	MS2	0	67.4425	200	862.625122070313	1724.24296751063	2	5.98958666666667	590	Depleted_Plasma_Nor_2.raw
False	None	FourierTransform	HCD	MS2	0	67.4425	200	862.625122070313	2585.86081295094	3	5.98958666666667	590	Depleted_Plasma_Nor_2.raw
False	None	IonTrap	CID	MS2	0	61.35006	100	829.267700195313	1657.52812376063	2	6.00481	592	Depleted_Plasma_Nor_2.raw
False	None	IonTrap	CID	MS2	0	61.35006	100	829.267700195313	2485.78854732594	3	6.00481	592	Depleted_Plasma_Nor_2.raw
False	None	FourierTransform	HCD	MS2	0	61.35006	200	829.267700195313	2485.78854732594	3	6.02092	593	Depleted_Plasma_Nor_2.raw
False	None	FourierTransform	HCD	MS2	0	61.35006	200	829.267700195313	1657.52812376063	2	6.02092	593	Depleted_Plasma_Nor_2.raw
False	None	IonTrap	CID	MS2	0		100	1280.93701171875	1280.93701171875	1	6.026375	594	Depleted_Plasma_Nor_2.raw
False	None	FourierTransform	HCD	MS2	0		200	1280.93701171875	2560.8667468075	2	6.04110166666667	595	Depleted_Plasma_Nor_2.raw
False	Ambiguous	FourierTransform	HCD	MS2	0		200	1280.93701171875	3840.79648189625	3	6.04110166666667	595	Depleted_Plasma_Nor_2.raw
False	Ambiguous	IonTrap	CID	MS2	0	77.71029	100	1150.61181640625	1150.61181640625	1	6.04652	596	Depleted_Plasma_Nor_2.raw
False	Ambiguous	FourierTransform	HCD	MS2	0	77.71029	200	1150.61181640625	2300.2163561825	2	6.06136833333333	597	Depleted_Plasma_Nor_2.raw
False	Ambiguous	FourierTransform	HCD	MS2	0	77.71029	200	1150.61181640625	3449.82089595875	3	6.06136833333333	597	Depleted_Plasma_Nor_2.raw
False	None	IonTrap	CID	MS2	0	50.06273	100	981.280090332031	981.280090332031	1	6.06681	598	Depleted_Plasma_Nor_2.raw
False	None	FourierTransform	HCD	MS2	0	50.06273	200	981.280090332031	981.280090332031	1	6.08175	599	Depleted_Plasma_Nor_2.raw
False	None	IonTrap	CID	MS2	0	58.41858	100	1169.96362304688	1169.96362304688	1	6.08715333333333	600	Depleted_Plasma_Nor_2.raw
False	None	FourierTransform	HCD	MS2	0	58.41858	200	1169.96362304688	3507.87631588063	3	6.10199833333333	601	Depleted_Plasma_Nor_2.raw
False	None	FourierTransform	HCD	MS2	0	58.41858	200	1169.96362304688	2338.91996946375	2	6.10199833333333	601	Depleted_Plasma_Nor_2.raw
False	None	IonTrap	CID	MS2	0	22.68002	100	906.26318359375	906.26318359375	1	6.11714666666667	603	Depleted_Plasma_Nor_2.raw
False	None	FourierTransform	HCD	MS2	0	22.68002	200	906.26318359375	906.26318359375	1	6.13215166666667	604	Depleted_Plasma_Nor_2.raw
False	Unambiguous	IonTrap	CID	MS2	0	52.91431	100	1284.56530761719	1284.56530761719	1	6.137945	605	Depleted_Plasma_Nor_2.raw
False	Ambiguous	FourierTransform	HCD	MS2	0	52.91431	200	1284.56530761719	2568.12333860438	2	6.15267166666667	606	Depleted_Plasma_Nor_2.raw
False	None	FourierTransform	HCD	MS2	0	52.91431	200	1284.56530761719	3851.68136959156	3	6.15267166666667	606	Depleted_Plasma_Nor_2.raw
False	Ambiguous	IonTrap	CID	MS2	0	0	100	1160.48608398438	1160.48608398438	1	6.15818833333333	607	Depleted_Plasma_Nor_2.raw
False	None	FourierTransform	HCD	MS2	0	0	200	1160.48608398438	2319.96489133875	2	6.17304	608	Depleted_Plasma_Nor_2.raw
False	None	FourierTransform	HCD	MS2	0	0	200	1160.48608398438	3479.44369869313	3	6.17304	608	Depleted_Plasma_Nor_2.raw
False	None	IonTrap	CID	MS2	0		100	1193.36743164063	1193.36743164063	1	6.17844166666667	609	Depleted_Plasma_Nor_2.raw
False	None	FourierTransform	HCD	MS2	0		200	1193.36743164063	3578.08774166188	3	6.193225	610	Depleted_Plasma_Nor_2.raw
False	None	FourierTransform	HCD	MS2	0		200	1193.36743164063	2385.72758665125	2	6.193225	610	Depleted_Plasma_Nor_2.raw
False	Unambiguous	IonTrap	CID	MS2	0		100	946.602111816406	946.602111816406	1	6.19867166666667	611	Depleted_Plasma_Nor_2.raw
False	None	FourierTransform	HCD	MS2	0		200	946.602111816406	1892.19694700281	2	6.21367333333333	612	Depleted_Plasma_Nor_2.raw
False	None	FourierTransform	HCD	MS2	0		200	946.602111816406	2837.79178218922	3	6.21367333333333	612	Depleted_Plasma_Nor_2.raw
False	Ambiguous	IonTrap	CID	MS2	0	0	100	1012.69525146484	1012.69525146484	1	6.22778333333333	614	Depleted_Plasma_Nor_2.raw
False	None	FourierTransform	HCD	MS2	0	0	200	1012.69525146484	2024.38322629969	2	6.24375833333333	615	Depleted_Plasma_Nor_2.raw
False	None	FourierTransform	HCD	MS2	0	0	200	1012.69525146484	3036.07120113453	3	6.24375833333333	615	Depleted_Plasma_Nor_2.raw
False	None	IonTrap	CID	MS2	0	77.95164	100	846.29443359375	846.29443359375	1	6.249265	616	Depleted_Plasma_Nor_2.raw
False	None	FourierTransform	HCD	MS2	0	77.95164	200	846.29443359375	1691.5815905575	2	6.26429333333333	617	Depleted_Plasma_Nor_2.raw
False	None	FourierTransform	HCD	MS2	0	77.95164	200	846.29443359375	2536.86874752125	3	6.26429333333333	617	Depleted_Plasma_Nor_2.raw
False	None	IonTrap	CID	MS2	0	78.1888	100	868.639099121094	868.639099121094	1	6.26974	618	Depleted_Plasma_Nor_2.raw
False	None	FourierTransform	HCD	MS2	0	78.1888	200	868.639099121094	2603.90274410328	3	6.284835	619	Depleted_Plasma_Nor_2.raw
False	None	FourierTransform	HCD	MS2	0	78.1888	200	868.639099121094	1736.27092161219	2	6.284835	619	Depleted_Plasma_Nor_2.raw
False	Unambiguous	IonTrap	CID	MS2	0	62.30944	100	1252.41076660156	1252.41076660156	1	6.290235	620	Depleted_Plasma_Nor_2.raw
False	None	FourierTransform	HCD	MS2	0	62.30944	200	1252.41076660156	2503.81425657313	2	6.30497666666667	621	Depleted_Plasma_Nor_2.raw
False	None	FourierTransform	HCD	MS2	0	62.30944	200	1252.41076660156	3755.21774654469	3	6.30497666666667	621	Depleted_Plasma_Nor_2.raw
False	Ambiguous	IonTrap	CID	MS2	0	78.45258	100	1125.62536621094	1125.62536621094	1	6.310395	622	Depleted_Plasma_Nor_2.raw
False	None	FourierTransform	HCD	MS2	0	78.45258	200	1125.62536621094	2250.24345579188	2	6.32542	623	Depleted_Plasma_Nor_2.raw
False	None	FourierTransform	HCD	MS2	0	78.45258	200	1125.62536621094	3374.86154537281	3	6.32542	623	Depleted_Plasma_Nor_2.raw
False	Unambiguous	IonTrap	CID	MS2	0	50.53053	100	1140.61462402344	1140.61462402344	1	6.34059333333333	625	Depleted_Plasma_Nor_2.raw
False	None	FourierTransform	HCD	MS2	0	50.53053	200	1140.61462402344	2280.22197141688	2	6.355455	626	Depleted_Plasma_Nor_2.raw
False	Ambiguous	FourierTransform	HCD	MS2	0	50.53053	200	1140.61462402344	3419.82931881031	3	6.355455	626	Depleted_Plasma_Nor_2.raw
False	None	IonTrap	CID	MS2	0	58.68334	100	921.314208984375	921.314208984375	1	6.36096166666667	627	Depleted_Plasma_Nor_2.raw
False	None	FourierTransform	HCD	MS2	0	58.68334	200	921.314208984375	921.314208984375	1	6.37594333333333	628	Depleted_Plasma_Nor_2.raw
False	Unambiguous	IonTrap	CID	MS2	0	0	100	1435.59448242188	1435.59448242188	1	6.38131333333333	629	Depleted_Plasma_Nor_2.raw
False	None	FourierTransform	HCD	MS2	0	0	200	1435.59448242188	2870.18168821375	2	6.39600333333333	630	Depleted_Plasma_Nor_2.raw
False	Unambiguous	FourierTransform	HCD	MS2	0	0	200	1435.59448242188	4304.76889400563	3	6.39600333333333	630	Depleted_Plasma_Nor_2.raw
False	None	IonTrap	CID	MS2	0	0	100	1767.24609375	3533.48491087	2	6.40135333333333	631	Depleted_Plasma_Nor_2.raw
False	Unambiguous	IonTrap	CID	MS2	0	0	100	1767.24609375	5299.72372799	3	6.40135333333333	631	Depleted_Plasma_Nor_2.raw
False	None	FourierTransform	HCD	MS2	0	0	200	1767.24609375	3533.48491087	2	6.41577666666667	632	Depleted_Plasma_Nor_2.raw
False	None	FourierTransform	HCD	MS2	0	0	200	1767.24609375	5299.72372799	3	6.41577666666667	632	Depleted_Plasma_Nor_2.raw
False	None	IonTrap	CID	MS2	0	76.0928	100	889.234313964844	1777.46135129969	2	6.42122166666667	633	Depleted_Plasma_Nor_2.raw
False	None	IonTrap	CID	MS2	0	76.0928	100	889.234313964844	2665.68838863453	3	6.42122166666667	633	Depleted_Plasma_Nor_2.raw
False	None	FourierTransform	HCD	MS2	0	76.0928	200	889.234313964844	2665.68838863453	3	6.43628833333333	634	Depleted_Plasma_Nor_2.raw
False	None	FourierTransform	HCD	MS2	0	76.0928	200	889.234313964844	1777.46135129969	2	6.43628833333333	634	Depleted_Plasma_Nor_2.raw
False	Unambiguous	IonTrap	CID	MS2	0	24.17144	100	1721.96484375	3442.92241087	2	6.45137666666667	636	Depleted_Plasma_Nor_2.raw
False	Unambiguous	IonTrap	CID	MS2	0	24.17144	100	1721.96484375	5163.87997799	3	6.45137666666667	636	Depleted_Plasma_Nor_2.raw
False	None	FourierTransform	HCD	MS2	0	24.17144	200	1721.96484375	3442.92241087	2	6.46691833333333	637	Depleted_Plasma_Nor_2.raw
False	None	FourierTransform	HCD	MS2	0	24.17144	200	1721.96484375	5163.87997799	3	6.46691833333333	637	Depleted_Plasma_Nor_2.raw
False	Unambiguous	IonTrap	CID	MS2	0	29.57326	100	1621.97058105469	1621.97058105469	1	6.472325	638	Depleted_Plasma_Nor_2.raw
False	None	FourierTransform	HCD	MS2	0	29.57326	200	1621.97058105469	3242.93388547938	2	6.486835	639	Depleted_Plasma_Nor_2.raw
False	None	FourierTransform	HCD	MS2	0	29.57326	200	1621.97058105469	4863.89718990406	3	6.486835	639	Depleted_Plasma_Nor_2.raw
False	Unambiguous	IonTrap	CID	MS2	0	32.59864	100	1521.97790527344	1521.97790527344	1	6.4923	640	Depleted_Plasma_Nor_2.raw
False	None	FourierTransform	HCD	MS2	0	32.59864	200	1521.97790527344	3042.94853391688	2	6.506935	641	Depleted_Plasma_Nor_2.raw
False	None	FourierTransform	HCD	MS2	0	32.59864	200	1521.97790527344	4563.91916256031	3	6.506935	641	Depleted_Plasma_Nor_2.raw
False	None	IonTrap	CID	MS2	0		100	1341.03149414063	1341.03149414063	1	6.51233333333333	642	Depleted_Plasma_Nor_2.raw
False	None	FourierTransform	HCD	MS2	0		200	1341.03149414063	2681.05571165125	2	6.52702166666667	643	Depleted_Plasma_Nor_2.raw
False	None	FourierTransform	HCD	MS2	0		200	1341.03149414063	4021.07992916188	3	6.52702166666667	643	Depleted_Plasma_Nor_2.raw
False	Unambiguous	IonTrap	CID	MS2	0	78.8423	100	1106.60083007813	1106.60083007813	1	6.53243833333333	644	Depleted_Plasma_Nor_2.raw
False	Unambiguous	FourierTransform	HCD	MS2	0	78.8423	200	1106.60083007813	2212.19438352625	2	6.54736333333333	645	Depleted_Plasma_Nor_2.raw
False	None	FourierTransform	HCD	MS2	0	78.8423	200	1106.60083007813	3317.78793697438	3	6.54736333333333	645	Depleted_Plasma_Nor_2.raw
False	Unambiguous	IonTrap	CID	MS2	0		100	1208.544921875	1208.544921875	1	6.56263666666667	647	Depleted_Plasma_Nor_2.raw
False	None	FourierTransform	HCD	MS2	0		200	1208.544921875	2416.08256712	2	6.57745	648	Depleted_Plasma_Nor_2.raw
False	Unambiguous	FourierTransform	HCD	MS2	0		200	1208.544921875	3623.620212365	3	6.57745	648	Depleted_Plasma_Nor_2.raw
False	Unambiguous	IonTrap	CID	MS2	0		100	1242.54553222656	1242.54553222656	1	6.58291	649	Depleted_Plasma_Nor_2.raw
False	Unambiguous	FourierTransform	HCD	MS2	0		200	1242.54553222656	3725.62204341969	3	6.59766166666667	650	Depleted_Plasma_Nor_2.raw
False	None	FourierTransform	HCD	MS2	0		200	1242.54553222656	2484.08378782313	2	6.59766166666667	650	Depleted_Plasma_Nor_2.raw
False	Unambiguous	IonTrap	CID	MS2	0	0	100	1372.54467773438	1372.54467773438	1	6.60305	651	Depleted_Plasma_Nor_2.raw
False	None	FourierTransform	HCD	MS2	0	0	200	1372.54467773438	2744.08207883875	2	6.61779166666667	652	Depleted_Plasma_Nor_2.raw
False	None	FourierTransform	HCD	MS2	0	0	200	1372.54467773438	4115.61947994313	3	6.61779166666667	652	Depleted_Plasma_Nor_2.raw
False	Unambiguous	IonTrap	CID	MS2	0		100	1061.60107421875	1061.60107421875	1	6.62321833333333	653	Depleted_Plasma_Nor_2.raw
False	Ambiguous	FourierTransform	HCD	MS2	0		200	1061.60107421875	2122.1948718075	2	6.63808833333333	654	Depleted_Plasma_Nor_2.raw
False	Unambiguous	FourierTransform	HCD	MS2	0		200	1061.60107421875	3182.78866939625	3	6.63808833333333	654	Depleted_Plasma_Nor_2.raw
False	Unambiguous	IonTrap	CID	MS2	0		100	1176.53344726563	1176.53344726563	1	6.64349166666667	655	Depleted_Plasma_Nor_2.raw
False	Unambiguous	FourierTransform	HCD	MS2	0		200	1176.53344726563	3527.58578853688	3	6.65836666666667	656	Depleted_Plasma_Nor_2.raw
False	None	FourierTransform	HCD	MS2	0		200	1176.53344726563	2352.05961790125	2	6.65836666666667	656	Depleted_Plasma_Nor_2.raw
False	None	IonTrap	CID	MS2	0	46.97911	100	903.28662109375	903.28662109375	1	6.67308333333333	658	Depleted_Plasma_Nor_2.raw
False	None	FourierTransform	HCD	MS2	0	46.97911	200	903.28662109375	903.28662109375	1	6.68925166666667	659	Depleted_Plasma_Nor_2.raw
False	None	IonTrap	CID	MS2	0	73.5155	100	997.329528808594	997.329528808594	1	6.69472	660	Depleted_Plasma_Nor_2.raw
False	None	FourierTransform	HCD	MS2	0	73.5155	200	997.329528808594	1993.65178098719	2	6.70963166666667	661	Depleted_Plasma_Nor_2.raw
False	None	FourierTransform	HCD	MS2	0	73.5155	200	997.329528808594	2989.97403316578	3	6.70963166666667	661	Depleted_Plasma_Nor_2.raw
False	Ambiguous	IonTrap	CID	MS2	0	0	100	1138.67932128906	1138.67932128906	1	6.71505	662	Depleted_Plasma_Nor_2.raw
False	None	FourierTransform	HCD	MS2	0	0	200	1138.67932128906	2276.35136594813	2	6.729955	663	Depleted_Plasma_Nor_2.raw
False	None	FourierTransform	HCD	MS2	0	0	200	1138.67932128906	3414.02341060719	3	6.729955	663	Depleted_Plasma_Nor_2.raw
False	None	IonTrap	CID	MS2	0	75.97694	100	994.331420898438	994.331420898438	1	6.73537666666667	664	Depleted_Plasma_Nor_2.raw
False	None	FourierTransform	HCD	MS2	0	75.97694	200	994.331420898438	1987.65556516688	2	6.75028166666667	665	Depleted_Plasma_Nor_2.raw
False	None	FourierTransform	HCD	MS2	0	75.97694	200	994.331420898438	2980.97970943531	3	6.75028166666667	665	Depleted_Plasma_Nor_2.raw
False	None	IonTrap	CID	MS2	0	0	100	1367.49291992188	1367.49291992188	1	6.75567333333333	666	Depleted_Plasma_Nor_2.raw
False	None	FourierTransform	HCD	MS2	0	0	200	1367.49291992188	1367.49291992188	1	6.77075	667	Depleted_Plasma_Nor_2.raw
False	None	IonTrap	CID	MS2	0	54.75318	100	1008.36352539063	1008.36352539063	1	6.78601	669	Depleted_Plasma_Nor_2.raw
False	None	FourierTransform	HCD	MS2	0	54.75318	200	1008.36352539063	2015.71977415125	2	6.80095333333333	670	Depleted_Plasma_Nor_2.raw
False	None	FourierTransform	HCD	MS2	0	54.75318	200	1008.36352539063	3023.07602291188	3	6.80095333333333	670	Depleted_Plasma_Nor_2.raw
False	None	IonTrap	CID	MS2	0	89.47953	100	905.287109375	905.287109375	1	6.806455	671	Depleted_Plasma_Nor_2.raw
False	None	FourierTransform	HCD	MS2	0	89.47953	200	905.287109375	1809.56694212	2	6.82143666666667	672	Depleted_Plasma_Nor_2.raw
False	None	FourierTransform	HCD	MS2	0	89.47953	200	905.287109375	2713.846774865	3	6.82143666666667	672	Depleted_Plasma_Nor_2.raw
False	None	IonTrap	CID	MS2	0		100	1282.06164550781	1282.06164550781	1	6.82682666666667	673	Depleted_Plasma_Nor_2.raw
False	Unambiguous	IonTrap	CID	MS2	0		100	1350.57727050781	1350.57727050781	1	6.847115	675	Depleted_Plasma_Nor_2.raw
False	None	FourierTransform	HCD	MS2	0		200	1350.57727050781	1350.57727050781	1	6.86180166666667	676	Depleted_Plasma_Nor_2.raw
False	Unambiguous	IonTrap	CID	MS2	0	48.13807	100	1100.68322753906	1100.68322753906	1	6.86721666666667	677	Depleted_Plasma_Nor_2.raw
False	None	FourierTransform	HCD	MS2	0	48.13807	200	1100.68322753906	3300.03512935719	3	6.882145	678	Depleted_Plasma_Nor_2.raw
False	None	FourierTransform	HCD	MS2	0	48.13807	200	1100.68322753906	2200.35917844813	2	6.882145	678	Depleted_Plasma_Nor_2.raw
False	Ambiguous	IonTrap	CID	MS2	0		100	1273.69775390625	1273.69775390625	1	6.896585	680	Depleted_Plasma_Nor_2.raw
False	None	FourierTransform	HCD	MS2	0		200	1273.69775390625	2546.3882311825	2	6.91241833333333	681	Depleted_Plasma_Nor_2.raw
False	None	FourierTransform	HCD	MS2	0		200	1273.69775390625	3819.07870845875	3	6.91241833333333	681	Depleted_Plasma_Nor_2.raw
False	Unambiguous	IonTrap	CID	MS2	0	0	100	1244.80944824219	1244.80944824219	1	6.91785666666667	682	Depleted_Plasma_Nor_2.raw
False	None	FourierTransform	HCD	MS2	0	0	200	1244.80944824219	2488.61161985438	2	6.93260833333333	683	Depleted_Plasma_Nor_2.raw
False	None	FourierTransform	HCD	MS2	0	0	200	1244.80944824219	3732.41379146656	3	6.93260833333333	683	Depleted_Plasma_Nor_2.raw
False	Unambiguous	IonTrap	CID	MS2	0	54.03483	100	1071.68530273438	1071.68530273438	1	6.93803	684	Depleted_Plasma_Nor_2.raw
False	None	FourierTransform	HCD	MS2	0	54.03483	200	1071.68530273438	2142.36332883875	2	6.95295833333333	685	Depleted_Plasma_Nor_2.raw
False	None	FourierTransform	HCD	MS2	0	54.03483	200	1071.68530273438	3213.04135494313	3	6.95295833333333	685	Depleted_Plasma_Nor_2.raw
False	Unambiguous	IonTrap	CID	MS2	0		100	1295.67395019531	3885.00729732594	3	6.95834833333333	686	Depleted_Plasma_Nor_2.raw
False	Unambiguous	IonTrap	CID	MS2	0		100	1295.67395019531	2590.34062376063	2	6.95834833333333	686	Depleted_Plasma_Nor_2.raw
False	Unambiguous	FourierTransform	HCD	MS2	0		200	1295.67395019531	2590.34062376063	2	6.973055	687	Depleted_Plasma_Nor_2.raw
False	None	FourierTransform	HCD	MS2	0		200	1295.67395019531	3885.00729732594	3	6.973055	687	Depleted_Plasma_Nor_2.raw
False	Ambiguous	IonTrap	CID	MS2	0	69.74021	100	1117.71740722656	1117.71740722656	1	6.97847166666667	688	Depleted_Plasma_Nor_2.raw
False	None	FourierTransform	HCD	MS2	0	69.74021	200	1117.71740722656	2234.42753782313	2	6.99338333333333	689	Depleted_Plasma_Nor_2.raw
False	None	FourierTransform	HCD	MS2	0	69.74021	200	1117.71740722656	3351.13766841969	3	6.99338333333333	689	Depleted_Plasma_Nor_2.raw
False	None	IonTrap	CID	MS2	0	84.11409	100	830.270080566406	830.270080566406	1	7.00735166666667	691	Depleted_Plasma_Nor_2.raw
False	None	FourierTransform	HCD	MS2	0	84.11409	200	830.270080566406	1659.53288450281	2	7.023585	692	Depleted_Plasma_Nor_2.raw
False	None	FourierTransform	HCD	MS2	0	84.11409	200	830.270080566406	2488.79568843922	3	7.023585	692	Depleted_Plasma_Nor_2.raw
False	None	IonTrap	CID	MS2	0	73.11087	100	882.196350097656	882.196350097656	1	7.02908333333333	693	Depleted_Plasma_Nor_2.raw
False	None	FourierTransform	HCD	MS2	0	73.11087	200	882.196350097656	2644.57449703297	3	7.04407666666667	694	Depleted_Plasma_Nor_2.raw
False	None	FourierTransform	HCD	MS2	0	73.11087	200	882.196350097656	1763.38542356531	2	7.04407666666667	694	Depleted_Plasma_Nor_2.raw
False	Unambiguous	IonTrap	CID	MS2	0	50.11064	100	958.637939453125	1916.26860227625	2	7.04952166666667	695	Depleted_Plasma_Nor_2.raw
False	None	IonTrap	CID	MS2	0	50.11064	100	958.637939453125	2873.89926509938	3	7.04952166666667	695	Depleted_Plasma_Nor_2.raw
False	None	FourierTransform	HCD	MS2	0	50.11064	200	958.637939453125	1916.26860227625	2	7.06455833333333	696	Depleted_Plasma_Nor_2.raw
False	None	FourierTransform	HCD	MS2	0	50.11064	200	958.637939453125	2873.89926509938	3	7.06455833333333	696	Depleted_Plasma_Nor_2.raw
False	None	IonTrap	CID	MS2	0	62.80746	100	1128.92102050781	1128.92102050781	1	7.06997333333333	697	Depleted_Plasma_Nor_2.raw
False	None	FourierTransform	HCD	MS2	0	62.80746	200	1128.92102050781	2256.83476438563	2	7.08481	698	Depleted_Plasma_Nor_2.raw
False	Unambiguous	FourierTransform	HCD	MS2	0	62.80746	200	1128.92102050781	3384.74850826344	3	7.08481	698	Depleted_Plasma_Nor_2.raw
False	Ambiguous	IonTrap	CID	MS2	0	0	100	1110.56335449219	1110.56335449219	1	7.090245	699	Depleted_Plasma_Nor_2.raw
False	None	FourierTransform	HCD	MS2	0	0	200	1110.56335449219	3329.67551021656	3	7.10513166666667	700	Depleted_Plasma_Nor_2.raw
False	None	FourierTransform	HCD	MS2	0	0	200	1110.56335449219	2220.11943235438	2	7.10513166666667	700	Depleted_Plasma_Nor_2.raw
False	None	IonTrap	CID	MS2	0	5.815752	100	920.313781738281	920.313781738281	1	7.12036666666667	702	Depleted_Plasma_Nor_2.raw
False	None	FourierTransform	HCD	MS2	0	5.815752	200	920.313781738281	920.313781738281	1	7.136425	703	Depleted_Plasma_Nor_2.raw
False	None	IonTrap	CID	MS2	0	85.80702	100	908.261352539063	908.261352539063	1	7.14191833333333	704	Depleted_Plasma_Nor_2.raw
False	None	FourierTransform	HCD	MS2	0	85.80702	200	908.261352539063	1815.51542844813	2	7.15689666666667	705	Depleted_Plasma_Nor_2.raw
False	None	FourierTransform	HCD	MS2	0	85.80702	200	908.261352539063	2722.76950435719	3	7.15689666666667	705	Depleted_Plasma_Nor_2.raw
False	None	IonTrap	CID	MS2	0	5.815752	100	920.313781738281	920.313781738281	1	7.16234833333333	706	Depleted_Plasma_Nor_2.raw
False	None	FourierTransform	HCD	MS2	0	5.815752	200	920.313781738281	920.313781738281	1	7.17736666666667	707	Depleted_Plasma_Nor_2.raw
False	Unambiguous	IonTrap	CID	MS2	0		100	1030.57739257813	1030.57739257813	1	7.18280333333333	708	Depleted_Plasma_Nor_2.raw
False	None	FourierTransform	HCD	MS2	0		200	1030.57739257813	2060.14750852625	2	7.197795	709	Depleted_Plasma_Nor_2.raw
False	None	FourierTransform	HCD	MS2	0		200	1030.57739257813	3089.71762447438	3	7.197795	709	Depleted_Plasma_Nor_2.raw
False	Unambiguous	IonTrap	CID	MS2	0		100	1312.70434570313	1312.70434570313	1	7.20319666666667	710	Depleted_Plasma_Nor_2.raw
False	Unambiguous	FourierTransform	HCD	MS2	0		200	1312.70434570313	3936.09848384938	3	7.21796166666667	711	Depleted_Plasma_Nor_2.raw
False	Ambiguous	FourierTransform	HCD	MS2	0		200	1312.70434570313	2624.40141477625	2	7.21796166666667	711	Depleted_Plasma_Nor_2.raw
False	Unambiguous	IonTrap	CID	MS2	0	67.9015	100	1079.68054199219	1079.68054199219	1	7.23311333333333	713	Depleted_Plasma_Nor_2.raw
False	None	FourierTransform	HCD	MS2	0	67.9015	200	1079.68054199219	2158.35380735438	2	7.24799666666667	714	Depleted_Plasma_Nor_2.raw
False	None	FourierTransform	HCD	MS2	0	67.9015	200	1079.68054199219	3237.02707271656	3	7.24799666666667	714	Depleted_Plasma_Nor_2.raw
False	Unambiguous	IonTrap	CID	MS2	0		100	1796.47192382813	3591.93657102625	2	7.25339666666667	715	Depleted_Plasma_Nor_2.raw
False	Unambiguous	IonTrap	CID	MS2	0		100	1796.47192382813	5387.40121822438	3	7.25339666666667	715	Depleted_Plasma_Nor_2.raw
False	None	FourierTransform	HCD	MS2	0		200	1796.47192382813	3591.93657102625	2	7.26780833333333	716	Depleted_Plasma_Nor_2.raw
False	None	FourierTransform	HCD	MS2	0		200	1796.47192382813	5387.40121822438	3	7.26780833333333	716	Depleted_Plasma_Nor_2.raw
False	None	IonTrap	CID	MS2	0		100	1494.12719726563	1494.12719726563	1	7.27319166666667	717	Depleted_Plasma_Nor_2.raw
False	Unambiguous	FourierTransform	HCD	MS2	0		200	1494.12719726563	2987.24711790125	2	7.287815	718	Depleted_Plasma_Nor_2.raw
False	None	FourierTransform	HCD	MS2	0		200	1494.12719726563	4480.36703853688	3	7.287815	718	Depleted_Plasma_Nor_2.raw
False	Ambiguous	IonTrap	CID	MS2	0	67.54239	100	1196.6640625	1196.6640625	1	7.29321833333333	719	Depleted_Plasma_Nor_2.raw
False	None	FourierTransform	HCD	MS2	0	67.54239	200	1196.6640625	2392.32084837	2	7.30798666666667	720	Depleted_Plasma_Nor_2.raw
False	None	FourierTransform	HCD	MS2	0	67.54239	200	1196.6640625	3587.97763424	3	7.30798666666667	720	Depleted_Plasma_Nor_2.raw
False	None	IonTrap	CID	MS2	0	0	100	1629.59326171875	3258.1792468075	2	7.31335666666667	721	Depleted_Plasma_Nor_2.raw
False	Unambiguous	IonTrap	CID	MS2	0	0	100	1629.59326171875	4886.76523189625	3	7.31335666666667	721	Depleted_Plasma_Nor_2.raw
False	None	FourierTransform	HCD	MS2	0	0	200	1629.59326171875	3258.1792468075	2	7.327915	722	Depleted_Plasma_Nor_2.raw
False	None	FourierTransform	HCD	MS2	0	0	200	1629.59326171875	4886.76523189625	3	7.327915	722	Depleted_Plasma_Nor_2.raw
False	None	IonTrap	CID	MS2	0	69.84892	100	889.234008789063	1777.46074094813	2	7.343135	724	Depleted_Plasma_Nor_2.raw
False	None	FourierTransform	HCD	MS2	0	69.84892	200	889.234008789063	1777.46074094813	2	7.35815	725	Depleted_Plasma_Nor_2.raw
False	Unambiguous	IonTrap	CID	MS2	0		100	1184.50537109375	2368.0034655575	2	7.36360166666667	726	Depleted_Plasma_Nor_2.raw
False	Unambiguous	IonTrap	CID	MS2	0		100	1184.50537109375	3551.50156002125	3	7.36360166666667	726	Depleted_Plasma_Nor_2.raw
False	Unambiguous	FourierTransform	HCD	MS2	0		200	1184.50537109375	3551.50156002125	3	7.37849333333333	727	Depleted_Plasma_Nor_2.raw
False	None	FourierTransform	HCD	MS2	0		200	1184.50537109375	2368.0034655575	2	7.37849333333333	727	Depleted_Plasma_Nor_2.raw
False	None	IonTrap	CID	MS2	0		100	1219.44177246094	1219.44177246094	1	7.38389166666667	728	Depleted_Plasma_Nor_2.raw
False	None	FourierTransform	HCD	MS2	0		200	1219.44177246094	2437.87626829188	2	7.39868833333333	729	Depleted_Plasma_Nor_2.raw
False	None	FourierTransform	HCD	MS2	0		200	1219.44177246094	3656.31076412281	3	7.39868833333333	729	Depleted_Plasma_Nor_2.raw
False	Unambiguous	IonTrap	CID	MS2	0		100	1238.52233886719	1238.52233886719	1	7.40408166666667	730	Depleted_Plasma_Nor_2.raw
False	None	FourierTransform	HCD	MS2	0		200	1238.52233886719	2476.03740110438	2	7.41884666666667	731	Depleted_Plasma_Nor_2.raw
False	None	FourierTransform	HCD	MS2	0		200	1238.52233886719	3713.55246334156	3	7.41884666666667	731	Depleted_Plasma_Nor_2.raw
False	Unambiguous	IonTrap	CID	MS2	0	0	100	1441.79357910156	1441.79357910156	1	7.42421666666667	732	Depleted_Plasma_Nor_2.raw
False	None	FourierTransform	HCD	MS2	0	0	200	1441.79357910156	2882.57988157313	2	7.43888833333333	733	Depleted_Plasma_Nor_2.raw
False	Unambiguous	FourierTransform	HCD	MS2	0	0	200	1441.79357910156	4323.36618404469	3	7.43888833333333	733	Depleted_Plasma_Nor_2.raw
False	None	IonTrap	CID	MS2	0	79.60086	100	997.334411621094	997.334411621094	1	7.45281	735	Depleted_Plasma_Nor_2.raw
False	None	FourierTransform	HCD	MS2	0	79.60086	200	997.334411621094	1993.66154661219	2	7.46875333333333	736	Depleted_Plasma_Nor_2.raw
False	None	FourierTransform	HCD	MS2	0	79.60086	200	997.334411621094	2989.98868160328	3	7.46875333333333	736	Depleted_Plasma_Nor_2.raw
False	None	IonTrap	CID	MS2	0	82.46304	100	904.289367675781	904.289367675781	1	7.47425	737	Depleted_Plasma_Nor_2.raw
False	None	FourierTransform	HCD	MS2	0	82.46304	200	904.289367675781	1807.57145872156	2	7.489235	738	Depleted_Plasma_Nor_2.raw
False	None	FourierTransform	HCD	MS2	0	82.46304	200	904.289367675781	2710.85354976734	3	7.489235	738	Depleted_Plasma_Nor_2.raw
False	Unambiguous	IonTrap	CID	MS2	0		100	1665.44860839844	3329.88994016688	2	7.49462333333333	739	Depleted_Plasma_Nor_2.raw
False	Unambiguous	IonTrap	CID	MS2	0		100	1665.44860839844	4994.33127193531	3	7.49462333333333	739	Depleted_Plasma_Nor_2.raw
False	None	FourierTransform	HCD	MS2	0		200	1665.44860839844	3329.88994016688	2	7.50915833333333	740	Depleted_Plasma_Nor_2.raw
False	None	FourierTransform	HCD	MS2	0		200	1665.44860839844	4994.33127193531	3	7.50915833333333	740	Depleted_Plasma_Nor_2.raw
False	Unambiguous	IonTrap	CID	MS2	0	34.65402	100	1261.82043457031	1261.82043457031	1	7.51456	741	Depleted_Plasma_Nor_2.raw
False	None	FourierTransform	HCD	MS2	0	34.65402	200	1261.82043457031	3783.44675045094	3	7.52929166666667	742	Depleted_Plasma_Nor_2.raw
False	None	FourierTransform	HCD	MS2	0	34.65402	200	1261.82043457031	2522.63359251063	2	7.52929166666667	742	Depleted_Plasma_Nor_2.raw
False	Ambiguous	IonTrap	CID	MS2	0	0	100	1032.59802246094	1032.59802246094	1	7.53471833333333	743	Depleted_Plasma_Nor_2.raw
False	None	FourierTransform	HCD	MS2	0	0	200	1032.59802246094	2064.18876829188	2	7.549775	744	Depleted_Plasma_Nor_2.raw
False	None	FourierTransform	HCD	MS2	0	0	200	1032.59802246094	3095.77951412281	3	7.549775	744	Depleted_Plasma_Nor_2.raw
False	None	IonTrap	CID	MS2	0	46.85657	100	1047.89404296875	1047.89404296875	1	7.56473	746	Depleted_Plasma_Nor_2.raw
False	None	FourierTransform	HCD	MS2	0	46.85657	200	1047.89404296875	2094.7808093075	2	7.57963166666667	747	Depleted_Plasma_Nor_2.raw
False	Unambiguous	FourierTransform	HCD	MS2	0	46.85657	200	1047.89404296875	3141.66757564625	3	7.57963166666667	747	Depleted_Plasma_Nor_2.raw
False	None	IonTrap	CID	MS2	0	46.39346	100	1181.09558105469	1181.09558105469	1	7.5851	748	Depleted_Plasma_Nor_2.raw
False	None	FourierTransform	HCD	MS2	0	46.39346	200	1181.09558105469	3541.27218990406	3	7.599885	749	Depleted_Plasma_Nor_2.raw
False	None	FourierTransform	HCD	MS2	0	46.39346	200	1181.09558105469	2361.18388547938	2	7.599885	749	Depleted_Plasma_Nor_2.raw
False	None	IonTrap	CID	MS2	0	69.8183	100	950.682800292969	950.682800292969	1	7.60533666666667	750	Depleted_Plasma_Nor_2.raw
False	None	FourierTransform	HCD	MS2	0	69.8183	200	950.682800292969	1900.35832395594	2	7.62033166666667	751	Depleted_Plasma_Nor_2.raw
False	None	FourierTransform	HCD	MS2	0	69.8183	200	950.682800292969	2850.03384761891	3	7.62033166666667	751	Depleted_Plasma_Nor_2.raw
False	Unambiguous	IonTrap	CID	MS2	0		100	1414.56726074219	1414.56726074219	1	7.62570166666667	752	Depleted_Plasma_Nor_2.raw
False	None	FourierTransform	HCD	MS2	0		200	1414.56726074219	2828.12724485438	2	7.64034333333333	753	Depleted_Plasma_Nor_2.raw
False	None	FourierTransform	HCD	MS2	0		200	1414.56726074219	4241.68722896656	3	7.64034333333333	753	Depleted_Plasma_Nor_2.raw
False	None	IonTrap	CID	MS2	0		100	976.805908203125	976.805908203125	1	7.64578666666667	754	Depleted_Plasma_Nor_2.raw
False	None	FourierTransform	HCD	MS2	0		200	976.805908203125	2928.40317134938	3	7.660765	755	Depleted_Plasma_Nor_2.raw
False	None	FourierTransform	HCD	MS2	0		200	976.805908203125	1952.60453977625	2	7.660765	755	Depleted_Plasma_Nor_2.raw
False	None	IonTrap	CID	MS2	0	60.22789	100	1203.06579589844	1203.06579589844	1	7.67588833333333	757	Depleted_Plasma_Nor_2.raw
False	None	FourierTransform	HCD	MS2	0	60.22789	200	1203.06579589844	3607.18283443531	3	7.69175166666667	758	Depleted_Plasma_Nor_2.raw
False	Ambiguous	FourierTransform	HCD	MS2	0	60.22789	200	1203.06579589844	2405.12431516688	2	7.69175166666667	758	Depleted_Plasma_Nor_2.raw
False	Ambiguous	IonTrap	CID	MS2	0		100	1388.59252929688	1388.59252929688	1	7.69719166666667	759	Depleted_Plasma_Nor_2.raw
False	None	FourierTransform	HCD	MS2	0		200	1388.59252929688	2776.17778196375	2	7.71185666666667	760	Depleted_Plasma_Nor_2.raw
False	None	FourierTransform	HCD	MS2	0		200	1388.59252929688	4163.76303463063	3	7.71185666666667	760	Depleted_Plasma_Nor_2.raw
False	None	IonTrap	CID	MS2	0		100	1510.57458496094	3020.14189329188	2	7.71733	761	Depleted_Plasma_Nor_2.raw
False	Unambiguous	IonTrap	CID	MS2	0		100	1510.57458496094	4529.70920162281	3	7.71733	761	Depleted_Plasma_Nor_2.raw
False	None	FourierTransform	HCD	MS2	0		200	1510.57458496094	3020.14189329188	2	7.73194166666667	762	Depleted_Plasma_Nor_2.raw
False	None	FourierTransform	HCD	MS2	0		200	1510.57458496094	4529.70920162281	3	7.73194166666667	762	Depleted_Plasma_Nor_2.raw
False	Unambiguous	IonTrap	CID	MS2	0		100	1480.51550292969	1480.51550292969	1	7.7373	763	Depleted_Plasma_Nor_2.raw
False	None	FourierTransform	HCD	MS2	0		200	1480.51550292969	4439.53195552906	3	7.75188333333333	764	Depleted_Plasma_Nor_2.raw
False	None	FourierTransform	HCD	MS2	0		200	1480.51550292969	2960.02372922938	2	7.75188333333333	764	Depleted_Plasma_Nor_2.raw
False	None	IonTrap	CID	MS2	0	47.21323	100	1128.91979980469	1128.91979980469	1	7.75730333333333	765	Depleted_Plasma_Nor_2.raw
False	None	FourierTransform	HCD	MS2	0	47.21323	200	1128.91979980469	1128.91979980469	1	7.77219333333333	766	Depleted_Plasma_Nor_2.raw
False	Unambiguous	IonTrap	CID	MS2	0	0	100	1294.66760253906	1294.66760253906	1	7.78625833333333	768	Depleted_Plasma_Nor_2.raw
False	None	IonTrap	CID	MS2	0		100	1216.45544433594	1216.45544433594	1	7.80752666666667	770	Depleted_Plasma_Nor_2.raw
False	None	FourierTransform	HCD	MS2	0		200	1216.45544433594	2431.90361204188	2	7.82229	771	Depleted_Plasma_Nor_2.raw
False	None	FourierTransform	HCD	MS2	0		200	1216.45544433594	3647.35177974781	3	7.82229	771	Depleted_Plasma_Nor_2.raw
False	Unambiguous	IonTrap	CID	MS2	0		100	1396.66333007813	2792.31938352625	2	7.82768	772	Depleted_Plasma_Nor_2.raw
False	Unambiguous	IonTrap	CID	MS2	0		100	1396.66333007813	4187.97543697438	3	7.82768	772	Depleted_Plasma_Nor_2.raw
False	Unambiguous	FourierTransform	HCD	MS2	0		200	1396.66333007813	2792.31938352625	2	7.8424	773	Depleted_Plasma_Nor_2.raw
False	None	FourierTransform	HCD	MS2	0		200	1396.66333007813	4187.97543697438	3	7.8424	773	Depleted_Plasma_Nor_2.raw
False	None	IonTrap	CID	MS2	0		100	1276.45715332031	1276.45715332031	1	7.84779	774	Depleted_Plasma_Nor_2.raw
False	None	FourierTransform	HCD	MS2	0		200	1276.45715332031	3827.35690670094	3	7.86250833333333	775	Depleted_Plasma_Nor_2.raw
False	None	FourierTransform	HCD	MS2	0		200	1276.45715332031	2551.90703001063	2	7.86250833333333	775	Depleted_Plasma_Nor_2.raw
False	None	IonTrap	CID	MS2	0	85.45497	100	909.259582519531	909.259582519531	1	7.86796833333333	776	Depleted_Plasma_Nor_2.raw
False	None	FourierTransform	HCD	MS2	0	85.45497	200	909.259582519531	1817.51188840906	2	7.88299166666667	777	Depleted_Plasma_Nor_2.raw
False	None	FourierTransform	HCD	MS2	0	85.45497	200	909.259582519531	2725.76419429859	3	7.88299166666667	777	Depleted_Plasma_Nor_2.raw
False	Unambiguous	IonTrap	CID	MS2	0	86.85329	100	1125.61010742188	1125.61010742188	1	7.89826666666667	779	Depleted_Plasma_Nor_2.raw
False	None	FourierTransform	HCD	MS2	0	86.85329	200	1125.61010742188	2250.21293821375	2	7.91425333333333	780	Depleted_Plasma_Nor_2.raw
False	None	FourierTransform	HCD	MS2	0	86.85329	200	1125.61010742188	3374.81576900563	3	7.91425333333333	780	Depleted_Plasma_Nor_2.raw
False	Unambiguous	IonTrap	CID	MS2	0	61.10345	100	1105.64392089844	1105.64392089844	1	7.91971666666667	781	Depleted_Plasma_Nor_2.raw
False	None	FourierTransform	HCD	MS2	0	61.10345	200	1105.64392089844	2210.28056516688	2	7.93458333333333	782	Depleted_Plasma_Nor_2.raw
False	None	FourierTransform	HCD	MS2	0	61.10345	200	1105.64392089844	3314.91720943531	3	7.93458333333333	782	Depleted_Plasma_Nor_2.raw
False	None	IonTrap	CID	MS2	0		100	1021.71435546875	1021.71435546875	1	7.940015	783	Depleted_Plasma_Nor_2.raw
False	None	FourierTransform	HCD	MS2	0		200	1021.71435546875	1021.71435546875	1	7.95495166666667	784	Depleted_Plasma_Nor_2.raw
False	Unambiguous	IonTrap	CID	MS2	0	30.58084	100	1085.64379882813	1085.64379882813	1	7.96037333333333	785	Depleted_Plasma_Nor_2.raw
False	None	FourierTransform	HCD	MS2	0	30.58084	200	1085.64379882813	2170.28032102625	2	7.97523166666667	786	Depleted_Plasma_Nor_2.raw
False	None	FourierTransform	HCD	MS2	0	30.58084	200	1085.64379882813	3254.91684322438	3	7.97523166666667	786	Depleted_Plasma_Nor_2.raw
False	None	IonTrap	CID	MS2	0	79.14466	100	846.294921875	846.294921875	1	7.98070833333333	787	Depleted_Plasma_Nor_2.raw
False	None	FourierTransform	HCD	MS2	0	79.14466	200	846.294921875	1691.58256712	2	7.99579	788	Depleted_Plasma_Nor_2.raw
False	None	FourierTransform	HCD	MS2	0	79.14466	200	846.294921875	2536.870212365	3	7.99579	788	Depleted_Plasma_Nor_2.raw
False	Unambiguous	IonTrap	CID	MS2	0		100	1133.61340332031	1133.61340332031	1	8.01094166666667	790	Depleted_Plasma_Nor_2.raw
False	Unambiguous	FourierTransform	HCD	MS2	0		200	1133.61340332031	2266.21953001063	2	8.02579166666667	791	Depleted_Plasma_Nor_2.raw
False	Ambiguous	FourierTransform	HCD	MS2	0		200	1133.61340332031	3398.82565670094	3	8.02579166666667	791	Depleted_Plasma_Nor_2.raw
False	Unambiguous	IonTrap	CID	MS2	0		100	1094.63427734375	1094.63427734375	1	8.031255	792	Depleted_Plasma_Nor_2.raw
False	Unambiguous	FourierTransform	HCD	MS2	0		200	1094.63427734375	3281.88827877125	3	8.04610166666667	793	Depleted_Plasma_Nor_2.raw
False	Unambiguous	FourierTransform	HCD	MS2	0		200	1094.63427734375	2188.2612780575	2	8.04610166666667	793	Depleted_Plasma_Nor_2.raw
False	None	IonTrap	CID	MS2	0		100	1444.48901367188	1444.48901367188	1	8.05148666666667	794	Depleted_Plasma_Nor_2.raw
False	None	FourierTransform	HCD	MS2	0		200	1444.48901367188	2887.97075071375	2	8.066265	795	Depleted_Plasma_Nor_2.raw
False	None	FourierTransform	HCD	MS2	0		200	1444.48901367188	4331.45248775563	3	8.066265	795	Depleted_Plasma_Nor_2.raw
False	None	IonTrap	CID	MS2	0	0	100	1471.48278808594	1471.48278808594	1	8.07163833333333	796	Depleted_Plasma_Nor_2.raw
False	None	FourierTransform	HCD	MS2	0	0	200	1471.48278808594	2941.95829954188	2	8.08624666666667	797	Depleted_Plasma_Nor_2.raw
False	None	FourierTransform	HCD	MS2	0	0	200	1471.48278808594	4412.43381099781	3	8.08624666666667	797	Depleted_Plasma_Nor_2.raw
False	None	IonTrap	CID	MS2	0		100	1485.51220703125	2970.0171374325	2	8.091615	798	Depleted_Plasma_Nor_2.raw
False	Unambiguous	IonTrap	CID	MS2	0		100	1485.51220703125	4454.52206783375	3	8.091615	798	Depleted_Plasma_Nor_2.raw
False	Unambiguous	FourierTransform	HCD	MS2	0		200	1485.51220703125	4454.52206783375	3	8.10625333333333	799	Depleted_Plasma_Nor_2.raw
False	None	FourierTransform	HCD	MS2	0		200	1485.51220703125	2970.0171374325	2	8.10625333333333	799	Depleted_Plasma_Nor_2.raw
False	None	IonTrap	CID	MS2	0	23.86845	100	815.215698242188	815.215698242188	1	8.1215	801	Depleted_Plasma_Nor_2.raw
False	None	FourierTransform	HCD	MS2	0	23.86845	200	815.215698242188	1629.42411985438	2	8.136605	802	Depleted_Plasma_Nor_2.raw
False	None	FourierTransform	HCD	MS2	0	23.86845	200	815.215698242188	2443.63254146656	3	8.136605	802	Depleted_Plasma_Nor_2.raw
False	None	IonTrap	CID	MS2	0	0	100	906.260986328125	906.260986328125	1	8.14210333333333	803	Depleted_Plasma_Nor_2.raw
False	None	FourierTransform	HCD	MS2	0	0	200	906.260986328125	906.260986328125	1	8.15711666666667	804	Depleted_Plasma_Nor_2.raw
False	None	IonTrap	CID	MS2	0		100	1647.537109375	3294.06694212	2	8.162475	805	Depleted_Plasma_Nor_2.raw
False	Ambiguous	IonTrap	CID	MS2	0		100	1647.537109375	4940.596774865	3	8.162475	805	Depleted_Plasma_Nor_2.raw
False	None	FourierTransform	HCD	MS2	0		200	1647.537109375	4940.596774865	3	8.17701666666667	806	Depleted_Plasma_Nor_2.raw
False	None	FourierTransform	HCD	MS2	0		200	1647.537109375	3294.06694212	2	8.17701666666667	806	Depleted_Plasma_Nor_2.raw
False	Unambiguous	IonTrap	CID	MS2	0		100	1054.72607421875	1054.72607421875	1	8.18244	807	Depleted_Plasma_Nor_2.raw
False	None	FourierTransform	HCD	MS2	0		200	1054.72607421875	2108.4448718075	2	8.19733	808	Depleted_Plasma_Nor_2.raw
False	None	FourierTransform	HCD	MS2	0		200	1054.72607421875	3162.16366939625	3	8.19733	808	Depleted_Plasma_Nor_2.raw
False	Unambiguous	IonTrap	CID	MS2	0	0	100	1075.56127929688	1075.56127929688	1	8.20276333333333	809	Depleted_Plasma_Nor_2.raw
False	None	FourierTransform	HCD	MS2	0	0	200	1075.56127929688	2150.11528196375	2	8.21767833333333	810	Depleted_Plasma_Nor_2.raw
False	None	FourierTransform	HCD	MS2	0	0	200	1075.56127929688	3224.66928463063	3	8.21767833333333	810	Depleted_Plasma_Nor_2.raw
False	None	IonTrap	CID	MS2	0	68.74137	100	922.311645507813	922.311645507813	1	8.23155666666667	812	Depleted_Plasma_Nor_2.raw
False	None	FourierTransform	HCD	MS2	0	68.74137	200	922.311645507813	922.311645507813	1	8.24775166666667	813	Depleted_Plasma_Nor_2.raw
False	None	IonTrap	CID	MS2	0	57.73879	100	976.781066894531	976.781066894531	1	8.253255	814	Depleted_Plasma_Nor_2.raw
False	None	FourierTransform	HCD	MS2	0	57.73879	200	976.781066894531	1952.55485715906	2	8.26818833333333	815	Depleted_Plasma_Nor_2.raw
False	None	FourierTransform	HCD	MS2	0	57.73879	200	976.781066894531	2928.32864742359	3	8.26818833333333	815	Depleted_Plasma_Nor_2.raw
False	Unambiguous	IonTrap	CID	MS2	0	51.7881	100	1066.6474609375	1066.6474609375	1	8.27361333333333	816	Depleted_Plasma_Nor_2.raw
False	None	FourierTransform	HCD	MS2	0	51.7881	200	1066.6474609375	2132.287645245	2	8.28853166666667	817	Depleted_Plasma_Nor_2.raw
False	None	FourierTransform	HCD	MS2	0	51.7881	200	1066.6474609375	3197.9278295525	3	8.28853166666667	817	Depleted_Plasma_Nor_2.raw
False	Unambiguous	IonTrap	CID	MS2	0		100	1384.69165039063	4152.06039791188	3	8.29392666666667	818	Depleted_Plasma_Nor_2.raw
False	Unambiguous	IonTrap	CID	MS2	0		100	1384.69165039063	2768.37602415125	2	8.29392666666667	818	Depleted_Plasma_Nor_2.raw
False	None	FourierTransform	HCD	MS2	0		200	1384.69165039063	2768.37602415125	2	8.30858833333333	819	Depleted_Plasma_Nor_2.raw
False	None	FourierTransform	HCD	MS2	0		200	1384.69165039063	4152.06039791188	3	8.30858833333333	819	Depleted_Plasma_Nor_2.raw
False	None	IonTrap	CID	MS2	0		100	1402.49914550781	1402.49914550781	1	8.31396	820	Depleted_Plasma_Nor_2.raw
False	None	FourierTransform	HCD	MS2	0		200	1402.49914550781	2803.99101438563	2	8.32865666666667	821	Depleted_Plasma_Nor_2.raw
False	None	FourierTransform	HCD	MS2	0		200	1402.49914550781	4205.48288326344	3	8.32865666666667	821	Depleted_Plasma_Nor_2.raw
False	None	IonTrap	CID	MS2	0	64.59641	100	829.268249511719	829.268249511719	1	8.34380166666667	823	Depleted_Plasma_Nor_2.raw
False	None	FourierTransform	HCD	MS2	0	64.59641	200	829.268249511719	1657.52922239344	2	8.35992	824	Depleted_Plasma_Nor_2.raw
False	None	FourierTransform	HCD	MS2	0	64.59641	200	829.268249511719	2485.79019527516	3	8.35992	824	Depleted_Plasma_Nor_2.raw
False	Unambiguous	IonTrap	CID	MS2	0		100	1137.65112304688	1137.65112304688	1	8.36539	825	Depleted_Plasma_Nor_2.raw
False	Unambiguous	FourierTransform	HCD	MS2	0		200	1137.65112304688	3410.93881588063	3	8.38022	826	Depleted_Plasma_Nor_2.raw
False	None	FourierTransform	HCD	MS2	0		200	1137.65112304688	2274.29496946375	2	8.38022	826	Depleted_Plasma_Nor_2.raw
False	Ambiguous	IonTrap	CID	MS2	0	78.65804	100	1005.64202880859	1005.64202880859	1	8.38564333333333	827	Depleted_Plasma_Nor_2.raw
False	None	FourierTransform	HCD	MS2	0	78.65804	200	1005.64202880859	2010.27678098719	2	8.400595	828	Depleted_Plasma_Nor_2.raw
False	None	FourierTransform	HCD	MS2	0	78.65804	200	1005.64202880859	3014.91153316578	3	8.400595	828	Depleted_Plasma_Nor_2.raw
False	None	IonTrap	CID	MS2	0		100	1428.5390625	2856.07084837	2	8.40597833333333	829	Depleted_Plasma_Nor_2.raw
False	None	IonTrap	CID	MS2	0		100	1428.5390625	4283.60263424	3	8.40597833333333	829	Depleted_Plasma_Nor_2.raw
False	None	IonTrap	CID	MS2	0		100	1028.74621582031	1028.74621582031	1	8.42614	831	Depleted_Plasma_Nor_2.raw
False	None	FourierTransform	HCD	MS2	0		200	1028.74621582031	2056.48515501063	2	8.441075	832	Depleted_Plasma_Nor_2.raw
False	None	FourierTransform	HCD	MS2	0		200	1028.74621582031	3084.22409420094	3	8.441075	832	Depleted_Plasma_Nor_2.raw
False	None	IonTrap	CID	MS2	0	75.9589	100	1129.92395019531	1129.92395019531	1	8.45626166666667	834	Depleted_Plasma_Nor_2.raw
False	Unambiguous	FourierTransform	HCD	MS2	0	75.9589	200	1129.92395019531	3387.75729732594	3	8.47147333333333	835	Depleted_Plasma_Nor_2.raw
False	None	FourierTransform	HCD	MS2	0	75.9589	200	1129.92395019531	2258.84062376063	2	8.47147333333333	835	Depleted_Plasma_Nor_2.raw
False	Ambiguous	IonTrap	CID	MS2	0	0	100	1175.63037109375	1175.63037109375	1	8.47692666666667	836	Depleted_Plasma_Nor_2.raw
False	Unambiguous	FourierTransform	HCD	MS2	0	0	200	1175.63037109375	2350.2534655575	2	8.49173	837	Depleted_Plasma_Nor_2.raw
False	Ambiguous	FourierTransform	HCD	MS2	0	0	200	1175.63037109375	3524.87656002125	3	8.49173	837	Depleted_Plasma_Nor_2.raw
False	Unambiguous	IonTrap	CID	MS2	0	40.31891	100	1309.60546875	1309.60546875	1	8.49712833333333	838	Depleted_Plasma_Nor_2.raw
False	None	FourierTransform	HCD	MS2	0	40.31891	200	1309.60546875	2618.20366087	2	8.51190166666667	839	Depleted_Plasma_Nor_2.raw
False	None	FourierTransform	HCD	MS2	0	40.31891	200	1309.60546875	3926.80185299	3	8.51190166666667	839	Depleted_Plasma_Nor_2.raw
False	None	IonTrap	CID	MS2	0	17.62268	100	889.233764648438	889.233764648438	1	8.51734666666667	840	Depleted_Plasma_Nor_2.raw
False	None	FourierTransform	HCD	MS2	0	17.62268	200	889.233764648438	889.233764648438	1	8.53233666666667	841	Depleted_Plasma_Nor_2.raw
False	Unambiguous	IonTrap	CID	MS2	0		100	1189.71508789063	1189.71508789063	1	8.53773	842	Depleted_Plasma_Nor_2.raw
False	None	FourierTransform	HCD	MS2	0		200	1189.71508789063	1189.71508789063	1	8.55258166666667	843	Depleted_Plasma_Nor_2.raw
False	None	IonTrap	CID	MS2	0	74.82879	100	998.81298828125	998.81298828125	1	8.56778166666667	845	Depleted_Plasma_Nor_2.raw
False	None	FourierTransform	HCD	MS2	0	74.82879	200	998.81298828125	1996.6186999325	2	8.58375166666667	846	Depleted_Plasma_Nor_2.raw
False	Ambiguous	FourierTransform	HCD	MS2	0	74.82879	200	998.81298828125	2994.42441158375	3	8.58375166666667	846	Depleted_Plasma_Nor_2.raw
False	None	IonTrap	CID	MS2	0	50.97338	100	903.286682128906	903.286682128906	1	8.589365	847	Depleted_Plasma_Nor_2.raw
False	None	FourierTransform	HCD	MS2	0	50.97338	200	903.286682128906	1805.56608762781	2	8.60434833333333	848	Depleted_Plasma_Nor_2.raw
False	None	FourierTransform	HCD	MS2	0	50.97338	200	903.286682128906	2707.84549312672	3	8.60434833333333	848	Depleted_Plasma_Nor_2.raw
False	None	IonTrap	CID	MS2	0	33.88484	100	1058.28857421875	1058.28857421875	1	8.60978333333333	849	Depleted_Plasma_Nor_2.raw
False	None	FourierTransform	HCD	MS2	0	33.88484	200	1058.28857421875	2115.5698718075	2	8.62471	850	Depleted_Plasma_Nor_2.raw
False	None	FourierTransform	HCD	MS2	0	33.88484	200	1058.28857421875	3172.85116939625	3	8.62471	850	Depleted_Plasma_Nor_2.raw
False	None	IonTrap	CID	MS2	0	76.42815	100	1047.75805664063	1047.75805664063	1	8.63013333333333	851	Depleted_Plasma_Nor_2.raw
False	None	FourierTransform	HCD	MS2	0	76.42815	200	1047.75805664063	2094.50883665125	2	8.64500833333333	852	Depleted_Plasma_Nor_2.raw
False	None	FourierTransform	HCD	MS2	0	76.42815	200	1047.75805664063	3141.25961666188	3	8.64500833333333	852	Depleted_Plasma_Nor_2.raw
False	Ambiguous	IonTrap	CID	MS2	0		100	1280.63061523438	1280.63061523438	1	8.65041	853	Depleted_Plasma_Nor_2.raw
False	Ambiguous	FourierTransform	HCD	MS2	0		200	1280.63061523438	2560.25395383875	2	8.66518333333333	854	Depleted_Plasma_Nor_2.raw
False	Ambiguous	FourierTransform	HCD	MS2	0		200	1280.63061523438	3839.87729244313	3	8.66518333333333	854	Depleted_Plasma_Nor_2.raw
False	Unambiguous	IonTrap	CID	MS2	0		100	1346.60070800781	1346.60070800781	1	8.68000833333333	856	Depleted_Plasma_Nor_2.raw
False	None	FourierTransform	HCD	MS2	0		200	1346.60070800781	2692.19413938563	2	8.69575333333333	857	Depleted_Plasma_Nor_2.raw
False	None	FourierTransform	HCD	MS2	0		200	1346.60070800781	4037.78757076344	3	8.69575333333333	857	Depleted_Plasma_Nor_2.raw
False	None	IonTrap	CID	MS2	0	69.75243	100	948.800170898438	948.800170898438	1	8.70125666666667	858	Depleted_Plasma_Nor_2.raw
False	None	FourierTransform	HCD	MS2	0	69.75243	200	948.800170898438	1896.59306516688	2	8.71621	859	Depleted_Plasma_Nor_2.raw
False	None	FourierTransform	HCD	MS2	0	69.75243	200	948.800170898438	2844.38595943531	3	8.71621	859	Depleted_Plasma_Nor_2.raw
False	None	IonTrap	CID	MS2	0	0	100	1393.4443359375	1393.4443359375	1	8.72160166666667	860	Depleted_Plasma_Nor_2.raw
False	None	FourierTransform	HCD	MS2	0	0	200	1393.4443359375	1393.4443359375	1	8.73630833333333	861	Depleted_Plasma_Nor_2.raw
False	Unambiguous	IonTrap	CID	MS2	0		100	1741.54455566406	5222.61911373219	3	8.74166	862	Depleted_Plasma_Nor_2.raw
False	None	IonTrap	CID	MS2	0		100	1741.54455566406	3482.08183469813	2	8.74166	862	Depleted_Plasma_Nor_2.raw
False	None	FourierTransform	HCD	MS2	0		200	1741.54455566406	3482.08183469813	2	8.75621	863	Depleted_Plasma_Nor_2.raw
False	None	FourierTransform	HCD	MS2	0		200	1741.54455566406	5222.61911373219	3	8.75621	863	Depleted_Plasma_Nor_2.raw
False	None	IonTrap	CID	MS2	0		100	1105.77514648438	1105.77514648438	1	8.761635	864	Depleted_Plasma_Nor_2.raw
False	None	FourierTransform	HCD	MS2	0		200	1105.77514648438	2210.54301633875	2	8.77653666666667	865	Depleted_Plasma_Nor_2.raw
False	None	FourierTransform	HCD	MS2	0		200	1105.77514648438	3315.31088619313	3	8.77653666666667	865	Depleted_Plasma_Nor_2.raw
False	None	IonTrap	CID	MS2	0	56.8754	100	908.2607421875	908.2607421875	1	8.79178166666667	867	Depleted_Plasma_Nor_2.raw
False	None	FourierTransform	HCD	MS2	0	56.8754	200	908.2607421875	908.2607421875	1	8.80792	868	Depleted_Plasma_Nor_2.raw
False	None	IonTrap	CID	MS2	0	48.62792	100	906.261047363281	906.261047363281	1	8.813415	869	Depleted_Plasma_Nor_2.raw
False	None	FourierTransform	HCD	MS2	0	48.62792	200	906.261047363281	906.261047363281	1	8.828425	870	Depleted_Plasma_Nor_2.raw
False	Ambiguous	IonTrap	CID	MS2	0	35.99228	100	1254.64501953125	1254.64501953125	1	8.83381666666667	871	Depleted_Plasma_Nor_2.raw
False	Unambiguous	FourierTransform	HCD	MS2	0	35.99228	200	1254.64501953125	3761.92050533375	3	8.84860333333333	872	Depleted_Plasma_Nor_2.raw
False	None	FourierTransform	HCD	MS2	0	35.99228	200	1254.64501953125	2508.2827624325	2	8.84860333333333	872	Depleted_Plasma_Nor_2.raw
False	None	IonTrap	CID	MS2	0	57.82094	100	891.235961914063	891.235961914063	1	8.85405166666667	873	Depleted_Plasma_Nor_2.raw
False	None	FourierTransform	HCD	MS2	0	57.82094	200	891.235961914063	891.235961914063	1	8.86902833333333	874	Depleted_Plasma_Nor_2.raw
False	Unambiguous	IonTrap	CID	MS2	0		100	1344.52038574219	1344.52038574219	1	8.874425	875	Depleted_Plasma_Nor_2.raw
False	None	IonTrap	CID	MS2	0	34.72048	100	1043.78100585938	1043.78100585938	1	8.903295	878	Depleted_Plasma_Nor_2.raw
False	None	FourierTransform	HCD	MS2	0	34.72048	200	1043.78100585938	2086.55473508875	2	8.91925333333333	879	Depleted_Plasma_Nor_2.raw
False	None	FourierTransform	HCD	MS2	0	34.72048	200	1043.78100585938	3129.32846431813	3	8.91925333333333	879	Depleted_Plasma_Nor_2.raw
False	Unambiguous	IonTrap	CID	MS2	0		100	1143.59118652344	1143.59118652344	1	8.924825	880	Depleted_Plasma_Nor_2.raw
False	None	FourierTransform	HCD	MS2	0		200	1143.59118652344	2286.17509641688	2	8.93966833333333	881	Depleted_Plasma_Nor_2.raw
False	None	FourierTransform	HCD	MS2	0		200	1143.59118652344	3428.75900631031	3	8.93966833333333	881	Depleted_Plasma_Nor_2.raw
False	Ambiguous	IonTrap	CID	MS2	0		100	938.591674804688	938.591674804688	1	8.94511666666667	882	Depleted_Plasma_Nor_2.raw
False	None	FourierTransform	HCD	MS2	0		200	938.591674804688	1876.17607297938	2	8.96012333333333	883	Depleted_Plasma_Nor_2.raw
False	None	FourierTransform	HCD	MS2	0		200	938.591674804688	2813.76047115406	3	8.96012333333333	883	Depleted_Plasma_Nor_2.raw
False	Unambiguous	IonTrap	CID	MS2	0	37.76687	100	1265.59643554688	1265.59643554688	1	8.96552166666667	884	Depleted_Plasma_Nor_2.raw
False	None	FourierTransform	HCD	MS2	0	37.76687	200	1265.59643554688	2530.18559446375	2	8.98028166666667	885	Depleted_Plasma_Nor_2.raw
False	None	FourierTransform	HCD	MS2	0	37.76687	200	1265.59643554688	3794.77475338063	3	8.98028166666667	885	Depleted_Plasma_Nor_2.raw
False	Unambiguous	IonTrap	CID	MS2	0		100	1118.57958984375	1118.57958984375	1	8.985695	886	Depleted_Plasma_Nor_2.raw
False	None	FourierTransform	HCD	MS2	0		200	1118.57958984375	2236.1519030575	2	9.00058166666667	887	Depleted_Plasma_Nor_2.raw
False	None	FourierTransform	HCD	MS2	0		200	1118.57958984375	3353.72421627125	3	9.00058166666667	887	Depleted_Plasma_Nor_2.raw
False	Ambiguous	IonTrap	CID	MS2	0	73.67436	100	1012.63507080078	1012.63507080078	1	9.01577333333333	889	Depleted_Plasma_Nor_2.raw
False	None	FourierTransform	HCD	MS2	0	73.67436	200	1012.63507080078	1012.63507080078	1	9.03175333333333	890	Depleted_Plasma_Nor_2.raw
False	Unambiguous	IonTrap	CID	MS2	0	0	100	1223.73608398438	1223.73608398438	1	9.03732166666667	891	Depleted_Plasma_Nor_2.raw
False	None	FourierTransform	HCD	MS2	0	0	200	1223.73608398438	2446.46489133875	2	9.0521	892	Depleted_Plasma_Nor_2.raw
False	Unambiguous	FourierTransform	HCD	MS2	0	0	200	1223.73608398438	3669.19369869313	3	9.0521	892	Depleted_Plasma_Nor_2.raw
False	None	IonTrap	CID	MS2	0		100	1327.49645996094	2653.98564329188	2	9.05750333333333	893	Depleted_Plasma_Nor_2.raw
False	None	IonTrap	CID	MS2	0		100	1327.49645996094	3980.47482662281	3	9.05750333333333	893	Depleted_Plasma_Nor_2.raw
False	None	FourierTransform	HCD	MS2	0		200	1327.49645996094	2653.98564329188	2	9.07224	894	Depleted_Plasma_Nor_2.raw
False	None	FourierTransform	HCD	MS2	0		200	1327.49645996094	3980.47482662281	3	9.07224	894	Depleted_Plasma_Nor_2.raw
False	Ambiguous	IonTrap	CID	MS2	0		100	1160.64807128906	1160.64807128906	1	9.07764166666667	895	Depleted_Plasma_Nor_2.raw
False	Unambiguous	FourierTransform	HCD	MS2	0		200	1160.64807128906	2320.28886594813	2	9.09258166666667	896	Depleted_Plasma_Nor_2.raw
False	None	FourierTransform	HCD	MS2	0		200	1160.64807128906	3479.92966060719	3	9.09258166666667	896	Depleted_Plasma_Nor_2.raw
False	Unambiguous	IonTrap	CID	MS2	0		100	1238.53991699219	1238.53991699219	1	9.09797166666667	897	Depleted_Plasma_Nor_2.raw
False	None	FourierTransform	HCD	MS2	0		200	1238.53991699219	1238.53991699219	1	9.112775	898	Depleted_Plasma_Nor_2.raw
False	Unambiguous	IonTrap	CID	MS2	0		100	980.717468261719	980.717468261719	1	9.12797666666667	900	Depleted_Plasma_Nor_2.raw
False	None	FourierTransform	HCD	MS2	0		200	980.717468261719	1960.42765989344	2	9.14292333333333	901	Depleted_Plasma_Nor_2.raw
False	None	FourierTransform	HCD	MS2	0		200	980.717468261719	2940.13785152516	3	9.14292333333333	901	Depleted_Plasma_Nor_2.raw
False	None	IonTrap	CID	MS2	0	86.41092	100	839.716430664063	839.716430664063	1	9.14843166666667	902	Depleted_Plasma_Nor_2.raw
False	None	FourierTransform	HCD	MS2	0	86.41092	200	839.716430664063	1678.42558469813	2	9.16348	903	Depleted_Plasma_Nor_2.raw
False	None	FourierTransform	HCD	MS2	0	86.41092	200	839.716430664063	2517.13473873219	3	9.16348	903	Depleted_Plasma_Nor_2.raw
False	Unambiguous	IonTrap	CID	MS2	0		100	1134.638671875	1134.638671875	1	9.16889333333333	904	Depleted_Plasma_Nor_2.raw
False	Ambiguous	FourierTransform	HCD	MS2	0		200	1134.638671875	2268.27006712	2	9.183765	905	Depleted_Plasma_Nor_2.raw
False	Unambiguous	FourierTransform	HCD	MS2	0		200	1134.638671875	3401.901462365	3	9.183765	905	Depleted_Plasma_Nor_2.raw
False	Unambiguous	IonTrap	CID	MS2	0		100	1214.59716796875	1214.59716796875	1	9.18916666666667	906	Depleted_Plasma_Nor_2.raw
False	None	FourierTransform	HCD	MS2	0		200	1214.59716796875	3641.77695064625	3	9.20394666666667	907	Depleted_Plasma_Nor_2.raw
False	None	FourierTransform	HCD	MS2	0		200	1214.59716796875	2428.1870593075	2	9.20394666666667	907	Depleted_Plasma_Nor_2.raw
False	Unambiguous	IonTrap	CID	MS2	0	69.34753	100	1027.63195800781	1027.63195800781	1	9.20936666666667	908	Depleted_Plasma_Nor_2.raw
False	None	FourierTransform	HCD	MS2	0	69.34753	200	1027.63195800781	2054.25663938563	2	9.224305	909	Depleted_Plasma_Nor_2.raw
False	None	FourierTransform	HCD	MS2	0	69.34753	200	1027.63195800781	3080.88132076344	3	9.224305	909	Depleted_Plasma_Nor_2.raw
False	Ambiguous	IonTrap	CID	MS2	0	43.7382	100	1340.65209960938	1340.65209960938	1	9.23942333333333	911	Depleted_Plasma_Nor_2.raw
False	Ambiguous	FourierTransform	HCD	MS2	0	43.7382	200	1340.65209960938	2680.29692258875	2	9.25414	912	Depleted_Plasma_Nor_2.raw
False	Unambiguous	FourierTransform	HCD	MS2	0	43.7382	200	1340.65209960938	4019.94174556813	3	9.25414	912	Depleted_Plasma_Nor_2.raw
False	None	IonTrap	CID	MS2	0	0	100	1575.54504394531	1575.54504394531	1	9.25966166666667	913	Depleted_Plasma_Nor_2.raw
False	None	FourierTransform	HCD	MS2	0	0	200	1575.54504394531	3150.08281126063	2	9.27421666666667	914	Depleted_Plasma_Nor_2.raw
False	None	FourierTransform	HCD	MS2	0	0	200	1575.54504394531	4724.62057857594	3	9.27421666666667	914	Depleted_Plasma_Nor_2.raw
False	None	IonTrap	CID	MS2	0	72.94247	100	1129.42199707031	4514.66615839125	4	9.27963666666667	915	Depleted_Plasma_Nor_2.raw
False	None	FourierTransform	HCD	MS2	0	72.94247	200	1129.42199707031	4514.66615839125	4	9.29450666666667	916	Depleted_Plasma_Nor_2.raw
False	None	IonTrap	CID	MS2	0	73.08677	100	1229.16442871094	1229.16442871094	1	9.29989666666667	917	Depleted_Plasma_Nor_2.raw
False	None	FourierTransform	HCD	MS2	0	73.08677	200	1229.16442871094	2457.32158079188	2	9.314675	918	Depleted_Plasma_Nor_2.raw
False	None	FourierTransform	HCD	MS2	0	73.08677	200	1229.16442871094	3685.47873287281	3	9.314675	918	Depleted_Plasma_Nor_2.raw
False	None	IonTrap	CID	MS2	0	51.92265	100	903.286926269531	903.286926269531	1	9.32012	919	Depleted_Plasma_Nor_2.raw
False	None	FourierTransform	HCD	MS2	0	51.92265	200	903.286926269531	903.286926269531	1	9.335155	920	Depleted_Plasma_Nor_2.raw
False	None	IonTrap	CID	MS2	0	10.22405	100	920.314758300781	920.314758300781	1	9.34948666666667	922	Depleted_Plasma_Nor_2.raw
False	None	FourierTransform	HCD	MS2	0	10.22405	200	920.314758300781	920.314758300781	1	9.36449833333333	923	Depleted_Plasma_Nor_2.raw
False	None	IonTrap	CID	MS2	0	30.23706	100	994.334533691406	994.334533691406	1	9.36997166666667	924	Depleted_Plasma_Nor_2.raw
False	None	FourierTransform	HCD	MS2	0	30.23706	200	994.334533691406	994.334533691406	1	9.384905	925	Depleted_Plasma_Nor_2.raw
False	None	IonTrap	CID	MS2	0	66.47683	100	996.33203125	996.33203125	1	9.390335	926	Depleted_Plasma_Nor_2.raw
False	None	FourierTransform	HCD	MS2	0	66.47683	200	996.33203125	996.33203125	1	9.40529	927	Depleted_Plasma_Nor_2.raw
False	None	IonTrap	CID	MS2	0	97.75233	100	831.820068359375	831.820068359375	1	9.41076166666667	928	Depleted_Plasma_Nor_2.raw
False	None	FourierTransform	HCD	MS2	0	97.75233	200	831.820068359375	1662.63286008875	2	9.42583666666667	929	Depleted_Plasma_Nor_2.raw
False	None	FourierTransform	HCD	MS2	0	97.75233	200	831.820068359375	2493.44565181813	3	9.42583666666667	929	Depleted_Plasma_Nor_2.raw
False	Unambiguous	IonTrap	CID	MS2	0	0	100	1101.67395019531	1101.67395019531	1	9.43135666666667	930	Depleted_Plasma_Nor_2.raw
False	None	FourierTransform	HCD	MS2	0	0	200	1101.67395019531	2202.34062376063	2	9.44625333333333	931	Depleted_Plasma_Nor_2.raw
False	None	FourierTransform	HCD	MS2	0	0	200	1101.67395019531	3303.00729732594	3	9.44625333333333	931	Depleted_Plasma_Nor_2.raw
False	None	IonTrap	CID	MS2	0	15.82696	100	906.260375976563	906.260375976563	1	9.46147	933	Depleted_Plasma_Nor_2.raw
False	None	FourierTransform	HCD	MS2	0	15.82696	200	906.260375976563	906.260375976563	1	9.47646833333333	934	Depleted_Plasma_Nor_2.raw
False	None	IonTrap	CID	MS2	0	79.32271	100	829.268859863281	829.268859863281	1	9.482005	935	Depleted_Plasma_Nor_2.raw
False	None	FourierTransform	HCD	MS2	0	79.32271	200	829.268859863281	1657.53044309656	2	9.49705166666667	936	Depleted_Plasma_Nor_2.raw
False	None	FourierTransform	HCD	MS2	0	79.32271	200	829.268859863281	2485.79202632984	3	9.49705166666667	936	Depleted_Plasma_Nor_2.raw
False	Unambiguous	IonTrap	CID	MS2	0	0	100	1303.794921875	1303.794921875	1	9.50244166666667	937	Depleted_Plasma_Nor_2.raw
False	None	FourierTransform	HCD	MS2	0	0	200	1303.794921875	2606.58256712	2	9.51719833333333	938	Depleted_Plasma_Nor_2.raw
False	None	FourierTransform	HCD	MS2	0	0	200	1303.794921875	3909.370212365	3	9.51719833333333	938	Depleted_Plasma_Nor_2.raw
False	None	IonTrap	CID	MS2	0	72.77598	100	942.693481445313	942.693481445313	1	9.52265333333333	939	Depleted_Plasma_Nor_2.raw
False	None	FourierTransform	HCD	MS2	0	72.77598	200	942.693481445313	1884.37968626063	2	9.53761333333333	940	Depleted_Plasma_Nor_2.raw
False	None	FourierTransform	HCD	MS2	0	72.77598	200	942.693481445313	2826.06589107594	3	9.53761333333333	940	Depleted_Plasma_Nor_2.raw
False	Unambiguous	IonTrap	CID	MS2	0	71.34628	100	971.647338867188	971.647338867188	1	9.54305166666667	941	Depleted_Plasma_Nor_2.raw
False	None	FourierTransform	HCD	MS2	0	71.34628	200	971.647338867188	1942.28740110438	2	9.55803833333333	942	Depleted_Plasma_Nor_2.raw
False	None	FourierTransform	HCD	MS2	0	71.34628	200	971.647338867188	2912.92746334156	3	9.55803833333333	942	Depleted_Plasma_Nor_2.raw
False	None	IonTrap	CID	MS2	0	60.96337	100	815.217346191406	815.217346191406	1	9.572075	944	Depleted_Plasma_Nor_2.raw
False	None	FourierTransform	HCD	MS2	0	60.96337	200	815.217346191406	2443.63748531422	3	9.58825333333333	945	Depleted_Plasma_Nor_2.raw
False	None	FourierTransform	HCD	MS2	0	60.96337	200	815.217346191406	1629.42741575281	2	9.58825333333333	945	Depleted_Plasma_Nor_2.raw
False	None	IonTrap	CID	MS2	0	69.57104	100	817.213928222656	817.213928222656	1	9.59380333333333	946	Depleted_Plasma_Nor_2.raw
False	None	FourierTransform	HCD	MS2	0	69.57104	200	817.213928222656	1633.42057981531	2	9.608975	947	Depleted_Plasma_Nor_2.raw
False	None	FourierTransform	HCD	MS2	0	69.57104	200	817.213928222656	2449.62723140797	3	9.608975	947	Depleted_Plasma_Nor_2.raw
False	Unambiguous	IonTrap	CID	MS2	0	29.12716	100	1087.67248535156	1087.67248535156	1	9.61439666666667	948	Depleted_Plasma_Nor_2.raw
False	None	FourierTransform	HCD	MS2	0	29.12716	200	1087.67248535156	2174.33769407313	2	9.629325	949	Depleted_Plasma_Nor_2.raw
False	None	FourierTransform	HCD	MS2	0	29.12716	200	1087.67248535156	3261.00290279469	3	9.629325	949	Depleted_Plasma_Nor_2.raw
False	Ambiguous	IonTrap	CID	MS2	0	71.64146	100	1119.67846679688	1119.67846679688	1	9.63473833333333	950	Depleted_Plasma_Nor_2.raw
False	None	FourierTransform	HCD	MS2	0	71.64146	200	1119.67846679688	2238.34965696375	2	9.64957	951	Depleted_Plasma_Nor_2.raw
False	None	FourierTransform	HCD	MS2	0	71.64146	200	1119.67846679688	3357.02084713063	3	9.64957	951	Depleted_Plasma_Nor_2.raw
False	Unambiguous	IonTrap	CID	MS2	0	31.10113	100	1306.55554199219	1306.55554199219	1	9.65496166666667	952	Depleted_Plasma_Nor_2.raw
False	None	FourierTransform	HCD	MS2	0	31.10113	200	1306.55554199219	3917.65207271656	3	9.67006833333333	953	Depleted_Plasma_Nor_2.raw
False	None	FourierTransform	HCD	MS2	0	31.10113	200	1306.55554199219	2612.10380735438	2	9.67006833333333	953	Depleted_Plasma_Nor_2.raw
False	Unambiguous	IonTrap	CID	MS2	0		100	1352.58654785156	2704.16581907313	2	9.68416666666667	955	Depleted_Plasma_Nor_2.raw
False	Unambiguous	IonTrap	CID	MS2	0		100	1352.58654785156	4055.74509029469	3	9.68416666666667	955	Depleted_Plasma_Nor_2.raw
False	None	FourierTransform	HCD	MS2	0		200	1352.58654785156	2704.16581907313	2	9.69992	956	Depleted_Plasma_Nor_2.raw
False	None	FourierTransform	HCD	MS2	0		200	1352.58654785156	4055.74509029469	3	9.69992	956	Depleted_Plasma_Nor_2.raw
False	None	IonTrap	CID	MS2	0	74.09359	100	910.2607421875	910.2607421875	1	9.70542666666667	957	Depleted_Plasma_Nor_2.raw
False	None	FourierTransform	HCD	MS2	0	74.09359	200	910.2607421875	1819.514207745	2	9.7204	958	Depleted_Plasma_Nor_2.raw
False	None	FourierTransform	HCD	MS2	0	74.09359	200	910.2607421875	2728.7676733025	3	9.7204	958	Depleted_Plasma_Nor_2.raw
False	None	IonTrap	CID	MS2	0	61.97103	100	1256.15161132813	1256.15161132813	1	9.72579333333333	959	Depleted_Plasma_Nor_2.raw
False	Unambiguous	FourierTransform	HCD	MS2	0	61.97103	200	1256.15161132813	2511.29594602625	2	9.74057333333333	960	Depleted_Plasma_Nor_2.raw
False	None	FourierTransform	HCD	MS2	0	61.97103	200	1256.15161132813	3766.44028072438	3	9.74057333333333	960	Depleted_Plasma_Nor_2.raw
False	Unambiguous	IonTrap	CID	MS2	0		100	1400.61767578125	1400.61767578125	1	9.74595666666667	961	Depleted_Plasma_Nor_2.raw
False	None	IonTrap	CID	MS2	0	47.91598	100	1014.76776123047	1014.76776123047	1	9.76602666666667	963	Depleted_Plasma_Nor_2.raw
False	None	FourierTransform	HCD	MS2	0	47.91598	200	1014.76776123047	2028.52824583094	2	9.78108	964	Depleted_Plasma_Nor_2.raw
False	Unambiguous	FourierTransform	HCD	MS2	0	47.91598	200	1014.76776123047	3042.28873043141	3	9.78108	964	Depleted_Plasma_Nor_2.raw
False	None	IonTrap	CID	MS2	0	49.26785	100	1324.56750488281	1324.56750488281	1	9.79589166666667	966	Depleted_Plasma_Nor_2.raw
False	None	FourierTransform	HCD	MS2	0	49.26785	200	1324.56750488281	2648.12773313563	2	9.81061833333333	967	Depleted_Plasma_Nor_2.raw
False	None	FourierTransform	HCD	MS2	0	49.26785	200	1324.56750488281	3971.68796138844	3	9.81061833333333	967	Depleted_Plasma_Nor_2.raw
False	Unambiguous	IonTrap	CID	MS2	0		100	1223.76806640625	1223.76806640625	1	9.816075	968	Depleted_Plasma_Nor_2.raw
False	None	FourierTransform	HCD	MS2	0		200	1223.76806640625	2446.5288561825	2	9.83083	969	Depleted_Plasma_Nor_2.raw
False	None	FourierTransform	HCD	MS2	0		200	1223.76806640625	3669.28964595875	3	9.83083	969	Depleted_Plasma_Nor_2.raw
False	Ambiguous	IonTrap	CID	MS2	0	81.34064	100	1170.63623046875	1170.63623046875	1	9.83623833333333	970	Depleted_Plasma_Nor_2.raw
False	None	FourierTransform	HCD	MS2	0	81.34064	200	1170.63623046875	3509.89413814625	3	9.85110166666667	971	Depleted_Plasma_Nor_2.raw
False	None	FourierTransform	HCD	MS2	0	81.34064	200	1170.63623046875	2340.2651843075	2	9.85110166666667	971	Depleted_Plasma_Nor_2.raw
False	Unambiguous	IonTrap	CID	MS2	0		100	1270.66052246094	1270.66052246094	1	9.85649666666667	972	Depleted_Plasma_Nor_2.raw
False	Unambiguous	FourierTransform	HCD	MS2	0		200	1270.66052246094	2540.31376829188	2	9.871225	973	Depleted_Plasma_Nor_2.raw
False	None	FourierTransform	HCD	MS2	0		200	1270.66052246094	3809.96701412281	3	9.871225	973	Depleted_Plasma_Nor_2.raw
False	None	IonTrap	CID	MS2	0	76.79581	100	946.737976074219	946.737976074219	1	9.87667	974	Depleted_Plasma_Nor_2.raw
False	None	FourierTransform	HCD	MS2	0	76.79581	200	946.737976074219	1892.46867551844	2	9.89169833333333	975	Depleted_Plasma_Nor_2.raw
False	None	FourierTransform	HCD	MS2	0	76.79581	200	946.737976074219	2838.19937496266	3	9.89169833333333	975	Depleted_Plasma_Nor_2.raw
False	None	IonTrap	CID	MS2	0	36.02251	100	1128.92150878906	2256.83574094813	2	9.90521666666667	977	Depleted_Plasma_Nor_2.raw
False	None	FourierTransform	HCD	MS2	0	36.02251	200	1128.92150878906	2256.83574094813	2	9.921085	978	Depleted_Plasma_Nor_2.raw
False	Unambiguous	IonTrap	CID	MS2	0	0	100	1142.7021484375	1142.7021484375	1	9.92654333333333	979	Depleted_Plasma_Nor_2.raw
False	None	FourierTransform	HCD	MS2	0	0	200	1142.7021484375	3426.0918920525	3	9.941355	980	Depleted_Plasma_Nor_2.raw
False	None	FourierTransform	HCD	MS2	0	0	200	1142.7021484375	2284.397020245	2	9.941355	980	Depleted_Plasma_Nor_2.raw
False	Unambiguous	IonTrap	CID	MS2	0		100	1298.71923828125	1298.71923828125	1	9.94675166666667	981	Depleted_Plasma_Nor_2.raw
False	None	FourierTransform	HCD	MS2	0		200	1298.71923828125	1298.71923828125	1	9.96161666666667	982	Depleted_Plasma_Nor_2.raw
False	Unambiguous	IonTrap	CID	MS2	0	0	100	1251.62780761719	1251.62780761719	1	9.967015	983	Depleted_Plasma_Nor_2.raw
False	None	FourierTransform	HCD	MS2	0	0	200	1251.62780761719	2502.24833860438	2	9.98175333333333	984	Depleted_Plasma_Nor_2.raw
False	Ambiguous	FourierTransform	HCD	MS2	0	0	200	1251.62780761719	3752.86886959156	3	9.98175333333333	984	Depleted_Plasma_Nor_2.raw
False	Ambiguous	IonTrap	CID	MS2	0		100	1199.63073730469	1199.63073730469	1	9.98714333333333	985	Depleted_Plasma_Nor_2.raw
False	None	IonTrap	CID	MS2	0	42.96529	100	920.312622070313	920.312622070313	1	10.0171266666667	988	Depleted_Plasma_Nor_2.raw
False	None	FourierTransform	HCD	MS2	0	42.96529	200	920.312622070313	920.312622070313	1	10.0321216666667	989	Depleted_Plasma_Nor_2.raw
False	Unambiguous	IonTrap	CID	MS2	0		100	1091.66320800781	1091.66320800781	1	10.037605	990	Depleted_Plasma_Nor_2.raw
False	None	FourierTransform	HCD	MS2	0		200	1091.66320800781	3272.97507076344	3	10.0524566666667	991	Depleted_Plasma_Nor_2.raw
False	None	FourierTransform	HCD	MS2	0		200	1091.66320800781	2182.31913938563	2	10.0524566666667	991	Depleted_Plasma_Nor_2.raw
False	None	IonTrap	CID	MS2	0	74.99574	100	889.234191894531	889.234191894531	1	10.0579033333333	992	Depleted_Plasma_Nor_2.raw
False	None	FourierTransform	HCD	MS2	0	74.99574	200	889.234191894531	1777.46110715906	2	10.072965	993	Depleted_Plasma_Nor_2.raw
False	None	FourierTransform	HCD	MS2	0	74.99574	200	889.234191894531	2665.68802242359	3	10.072965	993	Depleted_Plasma_Nor_2.raw
False	None	IonTrap	CID	MS2	0	82.21753	100	923.742309570313	923.742309570313	1	10.07841	994	Depleted_Plasma_Nor_2.raw
False	None	FourierTransform	HCD	MS2	0	82.21753	200	923.742309570313	1846.47734251063	2	10.0933783333333	995	Depleted_Plasma_Nor_2.raw
False	None	FourierTransform	HCD	MS2	0	82.21753	200	923.742309570313	2769.21237545094	3	10.0933783333333	995	Depleted_Plasma_Nor_2.raw
False	Unambiguous	IonTrap	CID	MS2	0		100	1355.5810546875	1355.5810546875	1	10.098785	996	Depleted_Plasma_Nor_2.raw
False	None	FourierTransform	HCD	MS2	0		200	1355.5810546875	2710.154832745	2	10.1135416666667	997	Depleted_Plasma_Nor_2.raw
False	None	FourierTransform	HCD	MS2	0		200	1355.5810546875	4064.7286108025	3	10.1135416666667	997	Depleted_Plasma_Nor_2.raw
False	None	IonTrap	CID	MS2	0		100	1416.49768066406	1416.49768066406	1	10.1276416666667	999	Depleted_Plasma_Nor_2.raw
False	None	FourierTransform	HCD	MS2	0		200	1416.49768066406	2831.98808469813	2	10.1424366666667	1000	Depleted_Plasma_Nor_2.raw
False	None	FourierTransform	HCD	MS2	0		200	1416.49768066406	4247.47848873219	3	10.1424366666667	1000	Depleted_Plasma_Nor_2.raw
False	Ambiguous	IonTrap	CID	MS2	0		100	1413.51904296875	1413.51904296875	1	10.147855	1001	Depleted_Plasma_Nor_2.raw
False	None	FourierTransform	HCD	MS2	0		200	1413.51904296875	2826.0308093075	2	10.1624933333333	1002	Depleted_Plasma_Nor_2.raw
False	None	FourierTransform	HCD	MS2	0		200	1413.51904296875	4238.54257564625	3	10.1624933333333	1002	Depleted_Plasma_Nor_2.raw
False	None	IonTrap	CID	MS2	0		100	1457.47534179688	2913.94340696375	2	10.167875	1003	Depleted_Plasma_Nor_2.raw
False	Unambiguous	IonTrap	CID	MS2	0		100	1457.47534179688	4370.41147213063	3	10.167875	1003	Depleted_Plasma_Nor_2.raw
False	None	FourierTransform	HCD	MS2	0		200	1457.47534179688	2913.94340696375	2	10.182565	1004	Depleted_Plasma_Nor_2.raw
False	None	FourierTransform	HCD	MS2	0		200	1457.47534179688	4370.41147213063	3	10.182565	1004	Depleted_Plasma_Nor_2.raw
False	Unambiguous	IonTrap	CID	MS2	0	48.03773	100	1002.66424560547	1002.66424560547	1	10.1879883333333	1005	Depleted_Plasma_Nor_2.raw
False	None	FourierTransform	HCD	MS2	0	48.03773	200	1002.66424560547	3005.97818355641	3	10.20288	1006	Depleted_Plasma_Nor_2.raw
False	None	FourierTransform	HCD	MS2	0	48.03773	200	1002.66424560547	2004.32121458094	2	10.20288	1006	Depleted_Plasma_Nor_2.raw
False	Unambiguous	IonTrap	CID	MS2	0		100	984.667602539063	984.667602539063	1	10.2083133333333	1007	Depleted_Plasma_Nor_2.raw
False	None	FourierTransform	HCD	MS2	0		200	984.667602539063	1968.32792844813	2	10.2233116666667	1008	Depleted_Plasma_Nor_2.raw
False	None	FourierTransform	HCD	MS2	0		200	984.667602539063	2951.98825435719	3	10.2233116666667	1008	Depleted_Plasma_Nor_2.raw
False	None	IonTrap	CID	MS2	0	91.13486	100	830.268798828125	830.268798828125	1	10.23854	1010	Depleted_Plasma_Nor_2.raw
False	None	FourierTransform	HCD	MS2	0	91.13486	200	830.268798828125	1659.53032102625	2	10.2536133333333	1011	Depleted_Plasma_Nor_2.raw
False	None	FourierTransform	HCD	MS2	0	91.13486	200	830.268798828125	2488.79184322438	3	10.2536133333333	1011	Depleted_Plasma_Nor_2.raw
False	None	IonTrap	CID	MS2	0	65.41683	100	981.280334472656	981.280334472656	1	10.2591083333333	1012	Depleted_Plasma_Nor_2.raw
False	None	FourierTransform	HCD	MS2	0	65.41683	200	981.280334472656	981.280334472656	1	10.27403	1013	Depleted_Plasma_Nor_2.raw
False	Unambiguous	IonTrap	CID	MS2	0		100	1069.58984375	1069.58984375	1	10.2794533333333	1014	Depleted_Plasma_Nor_2.raw
False	None	FourierTransform	HCD	MS2	0		200	1069.58984375	3206.75497799	3	10.294395	1015	Depleted_Plasma_Nor_2.raw
False	None	FourierTransform	HCD	MS2	0		200	1069.58984375	2138.17241087	2	10.294395	1015	Depleted_Plasma_Nor_2.raw
False	Unambiguous	IonTrap	CID	MS2	0		100	1018.69659423828	1018.69659423828	1	10.29984	1016	Depleted_Plasma_Nor_2.raw
False	None	FourierTransform	HCD	MS2	0		200	1018.69659423828	2036.38591184656	2	10.3148416666667	1017	Depleted_Plasma_Nor_2.raw
False	None	FourierTransform	HCD	MS2	0		200	1018.69659423828	3054.07522945484	3	10.3148416666667	1017	Depleted_Plasma_Nor_2.raw
False	None	IonTrap	CID	MS2	0	81.04186	100	812.758605957031	812.758605957031	1	10.3203166666667	1018	Depleted_Plasma_Nor_2.raw
False	None	FourierTransform	HCD	MS2	0	81.04186	200	812.758605957031	1624.50993528406	2	10.335445	1019	Depleted_Plasma_Nor_2.raw
False	None	FourierTransform	HCD	MS2	0	81.04186	200	812.758605957031	2436.26126461109	3	10.335445	1019	Depleted_Plasma_Nor_2.raw
False	None	IonTrap	CID	MS2	0	67.82605	100	877.759460449219	877.759460449219	1	10.3505883333333	1021	Depleted_Plasma_Nor_2.raw
False	None	FourierTransform	HCD	MS2	0	67.82605	200	877.759460449219	877.759460449219	1	10.3656333333333	1022	Depleted_Plasma_Nor_2.raw
False	None	IonTrap	CID	MS2	0	67.75126	100	963.253112792969	963.253112792969	1	10.3712133333333	1023	Depleted_Plasma_Nor_2.raw
False	None	FourierTransform	HCD	MS2	0	67.75126	200	963.253112792969	2887.74478511891	3	10.38616	1024	Depleted_Plasma_Nor_2.raw
False	None	FourierTransform	HCD	MS2	0	67.75126	200	963.253112792969	1925.49894895594	2	10.38616	1024	Depleted_Plasma_Nor_2.raw
False	None	IonTrap	CID	MS2	0		100	1220.50830078125	3659.51034908375	3	10.391575	1025	Depleted_Plasma_Nor_2.raw
False	Unambiguous	IonTrap	CID	MS2	0		100	1220.50830078125	2440.0093249325	2	10.391575	1025	Depleted_Plasma_Nor_2.raw
False	None	FourierTransform	HCD	MS2	0		200	1220.50830078125	2440.0093249325	2	10.406395	1026	Depleted_Plasma_Nor_2.raw
False	None	FourierTransform	HCD	MS2	0		200	1220.50830078125	3659.51034908375	3	10.406395	1026	Depleted_Plasma_Nor_2.raw
False	None	IonTrap	CID	MS2	0	0	100	1047.89379882813	1047.89379882813	1	10.4118166666667	1027	Depleted_Plasma_Nor_2.raw
False	None	FourierTransform	HCD	MS2	0	0	200	1047.89379882813	2094.78032102625	2	10.42669	1028	Depleted_Plasma_Nor_2.raw
False	Ambiguous	FourierTransform	HCD	MS2	0	0	200	1047.89379882813	3141.66684322438	3	10.42669	1028	Depleted_Plasma_Nor_2.raw
False	None	IonTrap	CID	MS2	0		100	1309.43615722656	2617.86503782313	2	10.4320883333333	1029	Depleted_Plasma_Nor_2.raw
False	Unambiguous	IonTrap	CID	MS2	0		100	1309.43615722656	3926.29391841969	3	10.4320883333333	1029	Depleted_Plasma_Nor_2.raw
False	None	FourierTransform	HCD	MS2	0		200	1309.43615722656	2617.86503782313	2	10.4468533333333	1030	Depleted_Plasma_Nor_2.raw
False	None	FourierTransform	HCD	MS2	0		200	1309.43615722656	3926.29391841969	3	10.4468533333333	1030	Depleted_Plasma_Nor_2.raw
False	None	IonTrap	CID	MS2	0	7.136257	100	906.262023925781	906.262023925781	1	10.4610133333333	1032	Depleted_Plasma_Nor_2.raw
False	None	FourierTransform	HCD	MS2	0	7.136257	200	906.262023925781	906.262023925781	1	10.477085	1033	Depleted_Plasma_Nor_2.raw
False	None	IonTrap	CID	MS2	0	38.71508	100	1074.75329589844	1074.75329589844	1	10.4826616666667	1034	Depleted_Plasma_Nor_2.raw
False	None	FourierTransform	HCD	MS2	0	38.71508	200	1074.75329589844	2148.49931516688	2	10.4975216666667	1035	Depleted_Plasma_Nor_2.raw
False	None	FourierTransform	HCD	MS2	0	38.71508	200	1074.75329589844	3222.24533443531	3	10.4975216666667	1035	Depleted_Plasma_Nor_2.raw
False	None	IonTrap	CID	MS2	0	64.39468	100	1032.6611328125	1032.6611328125	1	10.502955	1036	Depleted_Plasma_Nor_2.raw
False	None	FourierTransform	HCD	MS2	0	64.39468	200	1032.6611328125	2064.314988995	2	10.5178866666667	1037	Depleted_Plasma_Nor_2.raw
False	None	FourierTransform	HCD	MS2	0	64.39468	200	1032.6611328125	3095.9688451775	3	10.5178866666667	1037	Depleted_Plasma_Nor_2.raw
False	Unambiguous	IonTrap	CID	MS2	0	0	100	1137.67761230469	1137.67761230469	1	10.5233083333333	1038	Depleted_Plasma_Nor_2.raw
False	None	FourierTransform	HCD	MS2	0	0	200	1137.67761230469	2274.34794797938	2	10.5381733333333	1039	Depleted_Plasma_Nor_2.raw
False	None	FourierTransform	HCD	MS2	0	0	200	1137.67761230469	3411.01828365406	3	10.5381733333333	1039	Depleted_Plasma_Nor_2.raw
False	Unambiguous	IonTrap	CID	MS2	0		100	1110.60107421875	1110.60107421875	1	10.54359	1040	Depleted_Plasma_Nor_2.raw
False	None	FourierTransform	HCD	MS2	0		200	1110.60107421875	3329.78866939625	3	10.5584783333333	1041	Depleted_Plasma_Nor_2.raw
False	None	FourierTransform	HCD	MS2	0		200	1110.60107421875	2220.1948718075	2	10.5584783333333	1041	Depleted_Plasma_Nor_2.raw
False	None	IonTrap	CID	MS2	0	9.0123	100	846.295349121094	846.295349121094	1	10.5736433333333	1043	Depleted_Plasma_Nor_2.raw
False	None	FourierTransform	HCD	MS2	0	9.0123	200	846.295349121094	846.295349121094	1	10.5897533333333	1044	Depleted_Plasma_Nor_2.raw
False	None	IonTrap	CID	MS2	0	54.21872	100	816.215209960938	816.215209960938	1	10.595275	1045	Depleted_Plasma_Nor_2.raw
False	None	FourierTransform	HCD	MS2	0	54.21872	200	816.215209960938	816.215209960938	1	10.6103766666667	1046	Depleted_Plasma_Nor_2.raw
False	None	IonTrap	CID	MS2	0	0	100	999.73193359375	999.73193359375	1	10.6157966666667	1047	Depleted_Plasma_Nor_2.raw
False	None	FourierTransform	HCD	MS2	0	0	200	999.73193359375	1998.4565905575	2	10.6307383333333	1048	Depleted_Plasma_Nor_2.raw
False	None	FourierTransform	HCD	MS2	0	0	200	999.73193359375	2997.18124752125	3	10.6307383333333	1048	Depleted_Plasma_Nor_2.raw
False	None	IonTrap	CID	MS2	0	9.0123	100	846.295349121094	846.295349121094	1	10.6361816666667	1049	Depleted_Plasma_Nor_2.raw
False	None	FourierTransform	HCD	MS2	0	9.0123	200	846.295349121094	846.295349121094	1	10.65133	1050	Depleted_Plasma_Nor_2.raw
False	Ambiguous	IonTrap	CID	MS2	0		100	1010.71435546875	1010.71435546875	1	10.6567583333333	1051	Depleted_Plasma_Nor_2.raw
False	None	FourierTransform	HCD	MS2	0		200	1010.71435546875	2020.4214343075	2	10.6717083333333	1052	Depleted_Plasma_Nor_2.raw
False	None	FourierTransform	HCD	MS2	0		200	1010.71435546875	3030.12851314625	3	10.6717083333333	1052	Depleted_Plasma_Nor_2.raw
False	None	IonTrap	CID	MS2	0	26.45922	100	1128.92211914063	2256.83696165125	2	10.6858216666667	1054	Depleted_Plasma_Nor_2.raw
False	None	FourierTransform	HCD	MS2	0	26.45922	200	1128.92211914063	2256.83696165125	2	10.7017516666667	1055	Depleted_Plasma_Nor_2.raw
False	Unambiguous	IonTrap	CID	MS2	0	44.07735	100	903.287353515625	903.287353515625	1	10.7072566666667	1056	Depleted_Plasma_Nor_2.raw
False	None	FourierTransform	HCD	MS2	0	44.07735	200	903.287353515625	903.287353515625	1	10.72224	1057	Depleted_Plasma_Nor_2.raw
False	Ambiguous	IonTrap	CID	MS2	0	0	100	1217.625	1217.625	1	10.72763	1058	Depleted_Plasma_Nor_2.raw
False	None	FourierTransform	HCD	MS2	0	0	200	1217.625	1217.625	1	10.7424283333333	1059	Depleted_Plasma_Nor_2.raw
False	None	IonTrap	CID	MS2	0	37.49865	100	995.33154296875	995.33154296875	1	10.7478633333333	1060	Depleted_Plasma_Nor_2.raw
False	None	FourierTransform	HCD	MS2	0	37.49865	200	995.33154296875	995.33154296875	1	10.7627666666667	1061	Depleted_Plasma_Nor_2.raw
False	None	IonTrap	CID	MS2	0	78.9889	100	889.234130859375	889.234130859375	1	10.7682116666667	1062	Depleted_Plasma_Nor_2.raw
False	None	FourierTransform	HCD	MS2	0	78.9889	200	889.234130859375	1777.46098508875	2	10.783255	1063	Depleted_Plasma_Nor_2.raw
False	None	FourierTransform	HCD	MS2	0	78.9889	200	889.234130859375	2665.68783931813	3	10.783255	1063	Depleted_Plasma_Nor_2.raw
False	Unambiguous	IonTrap	CID	MS2	0	0	100	1124.65148925781	1124.65148925781	1	10.7984866666667	1065	Depleted_Plasma_Nor_2.raw
False	None	FourierTransform	HCD	MS2	0	0	200	1124.65148925781	2248.29570188563	2	10.8144183333333	1066	Depleted_Plasma_Nor_2.raw
False	None	FourierTransform	HCD	MS2	0	0	200	1124.65148925781	3371.93991451344	3	10.8144183333333	1066	Depleted_Plasma_Nor_2.raw
False	Unambiguous	IonTrap	CID	MS2	0	76.47294	100	1132.6396484375	1132.6396484375	1	10.8200016666667	1067	Depleted_Plasma_Nor_2.raw
False	None	FourierTransform	HCD	MS2	0	76.47294	200	1132.6396484375	2264.272020245	2	10.8348316666667	1068	Depleted_Plasma_Nor_2.raw
False	Unambiguous	FourierTransform	HCD	MS2	0	76.47294	200	1132.6396484375	3395.9043920525	3	10.8348316666667	1068	Depleted_Plasma_Nor_2.raw
False	Unambiguous	IonTrap	CID	MS2	0		100	1336.57580566406	2672.14433469813	2	10.8402233333333	1069	Depleted_Plasma_Nor_2.raw
False	Ambiguous	IonTrap	CID	MS2	0		100	1336.57580566406	4007.71286373219	3	10.8402233333333	1069	Depleted_Plasma_Nor_2.raw
False	None	FourierTransform	HCD	MS2	0		200	1336.57580566406	4007.71286373219	3	10.8549633333333	1070	Depleted_Plasma_Nor_2.raw
False	None	FourierTransform	HCD	MS2	0		200	1336.57580566406	2672.14433469813	2	10.8549633333333	1070	Depleted_Plasma_Nor_2.raw
False	None	IonTrap	CID	MS2	0	51.54419	100	910.726806640625	910.726806640625	1	10.8604233333333	1071	Depleted_Plasma_Nor_2.raw
False	None	FourierTransform	HCD	MS2	0	51.54419	200	910.726806640625	1820.44633665125	2	10.8754016666667	1072	Depleted_Plasma_Nor_2.raw
False	None	FourierTransform	HCD	MS2	0	51.54419	200	910.726806640625	2730.16586666188	3	10.8754016666667	1072	Depleted_Plasma_Nor_2.raw
False	Unambiguous	IonTrap	CID	MS2	0		100	1279.70263671875	2558.3979968075	2	10.880795	1073	Depleted_Plasma_Nor_2.raw
False	Unambiguous	IonTrap	CID	MS2	0		100	1279.70263671875	3837.09335689625	3	10.880795	1073	Depleted_Plasma_Nor_2.raw
False	None	FourierTransform	HCD	MS2	0		200	1279.70263671875	2558.3979968075	2	10.89557	1074	Depleted_Plasma_Nor_2.raw
False	None	FourierTransform	HCD	MS2	0		200	1279.70263671875	3837.09335689625	3	10.89557	1074	Depleted_Plasma_Nor_2.raw
False	None	IonTrap	CID	MS2	0	8.438457	100	920.314453125	920.314453125	1	10.9098	1076	Depleted_Plasma_Nor_2.raw
False	None	FourierTransform	HCD	MS2	0	8.438457	200	920.314453125	920.314453125	1	10.924795	1077	Depleted_Plasma_Nor_2.raw
False	None	IonTrap	CID	MS2	0	67.89841	100	829.2685546875	829.2685546875	1	10.9303316666667	1078	Depleted_Plasma_Nor_2.raw
False	None	FourierTransform	HCD	MS2	0	67.89841	200	829.2685546875	1657.529832745	2	10.9453783333333	1079	Depleted_Plasma_Nor_2.raw
False	None	FourierTransform	HCD	MS2	0	67.89841	200	829.2685546875	2485.7911108025	3	10.9453783333333	1079	Depleted_Plasma_Nor_2.raw
False	None	IonTrap	CID	MS2	0	78.62698	100	997.330383300781	997.330383300781	1	10.950805	1080	Depleted_Plasma_Nor_2.raw
False	None	FourierTransform	HCD	MS2	0	78.62698	200	997.330383300781	997.330383300781	1	10.9657783333333	1081	Depleted_Plasma_Nor_2.raw
False	None	IonTrap	CID	MS2	0	8.438457	100	920.314453125	920.314453125	1	10.9712233333333	1082	Depleted_Plasma_Nor_2.raw
False	None	FourierTransform	HCD	MS2	0	8.438457	200	920.314453125	920.314453125	1	10.9861883333333	1083	Depleted_Plasma_Nor_2.raw
False	None	IonTrap	CID	MS2	0	59.6787	100	982.281372070313	982.281372070313	1	10.9917283333333	1084	Depleted_Plasma_Nor_2.raw
False	None	FourierTransform	HCD	MS2	0	59.6787	200	982.281372070313	1963.55546751063	2	11.006725	1085	Depleted_Plasma_Nor_2.raw
False	None	FourierTransform	HCD	MS2	0	59.6787	200	982.281372070313	2944.82956295094	3	11.006725	1085	Depleted_Plasma_Nor_2.raw
False	None	IonTrap	CID	MS2	0	78.78564	100	908.260437011719	908.260437011719	1	11.0208933333333	1087	Depleted_Plasma_Nor_2.raw
False	None	FourierTransform	HCD	MS2	0	78.78564	200	908.260437011719	908.260437011719	1	11.0370783333333	1088	Depleted_Plasma_Nor_2.raw
False	Unambiguous	IonTrap	CID	MS2	0	60.59547	100	1174.64038085938	1174.64038085938	1	11.0425283333333	1089	Depleted_Plasma_Nor_2.raw
False	None	FourierTransform	HCD	MS2	0	60.59547	200	1174.64038085938	1174.64038085938	1	11.0573316666667	1090	Depleted_Plasma_Nor_2.raw
False	Unambiguous	IonTrap	CID	MS2	0	0	100	1296.69140625	1296.69140625	1	11.06273	1091	Depleted_Plasma_Nor_2.raw
False	Unambiguous	FourierTransform	HCD	MS2	0	0	200	1296.69140625	2592.37553587	2	11.077495	1092	Depleted_Plasma_Nor_2.raw
False	Unambiguous	FourierTransform	HCD	MS2	0	0	200	1296.69140625	3888.05966549	3	11.077495	1092	Depleted_Plasma_Nor_2.raw
False	Unambiguous	IonTrap	CID	MS2	0		100	1146.70324707031	2292.39921751063	2	11.0828983333333	1093	Depleted_Plasma_Nor_2.raw
False	Ambiguous	IonTrap	CID	MS2	0		100	1146.70324707031	3438.09518795094	3	11.0828983333333	1093	Depleted_Plasma_Nor_2.raw
False	None	FourierTransform	HCD	MS2	0		200	1146.70324707031	2292.39921751063	2	11.0976983333333	1094	Depleted_Plasma_Nor_2.raw
False	None	FourierTransform	HCD	MS2	0		200	1146.70324707031	3438.09518795094	3	11.0976983333333	1094	Depleted_Plasma_Nor_2.raw
False	Unambiguous	IonTrap	CID	MS2	0	65.06481	100	1234.50390625	1234.50390625	1	11.1030966666667	1095	Depleted_Plasma_Nor_2.raw
False	None	FourierTransform	HCD	MS2	0	65.06481	200	1234.50390625	3701.49716549	3	11.1179116666667	1096	Depleted_Plasma_Nor_2.raw
False	None	FourierTransform	HCD	MS2	0	65.06481	200	1234.50390625	2468.00053587	2	11.1179116666667	1096	Depleted_Plasma_Nor_2.raw
False	None	IonTrap	CID	MS2	0	21.46669	100	906.261901855469	906.261901855469	1	11.13318	1098	Depleted_Plasma_Nor_2.raw
False	None	FourierTransform	HCD	MS2	0	21.46669	200	906.261901855469	906.261901855469	1	11.1492533333333	1099	Depleted_Plasma_Nor_2.raw
False	Unambiguous	IonTrap	CID	MS2	0	72.33569	100	1320.7578125	1320.7578125	1	11.1546966666667	1100	Depleted_Plasma_Nor_2.raw
False	None	FourierTransform	HCD	MS2	0	72.33569	200	1320.7578125	1320.7578125	1	11.169515	1101	Depleted_Plasma_Nor_2.raw
False	Ambiguous	IonTrap	CID	MS2	0		100	1095.62219238281	1095.62219238281	1	11.1749416666667	1102	Depleted_Plasma_Nor_2.raw
False	None	FourierTransform	HCD	MS2	0		200	1095.62219238281	2190.23710813563	2	11.1898316666667	1103	Depleted_Plasma_Nor_2.raw
False	None	FourierTransform	HCD	MS2	0		200	1095.62219238281	3284.85202388844	3	11.1898316666667	1103	Depleted_Plasma_Nor_2.raw
False	None	IonTrap	CID	MS2	0	0	100	807.802062988281	807.802062988281	1	11.1953033333333	1104	Depleted_Plasma_Nor_2.raw
False	Unambiguous	FourierTransform	HCD	MS2	0	0	200	807.802062988281	2421.39163570484	3	11.2103583333333	1105	Depleted_Plasma_Nor_2.raw
False	None	FourierTransform	HCD	MS2	0	0	200	807.802062988281	1614.59684934656	2	11.2103583333333	1105	Depleted_Plasma_Nor_2.raw
False	Ambiguous	IonTrap	CID	MS2	0		100	1118.73278808594	1118.73278808594	1	11.215785	1106	Depleted_Plasma_Nor_2.raw
False	None	FourierTransform	HCD	MS2	0		200	1118.73278808594	2236.45829954188	2	11.2306733333333	1107	Depleted_Plasma_Nor_2.raw
False	None	FourierTransform	HCD	MS2	0		200	1118.73278808594	3354.18381099781	3	11.2306733333333	1107	Depleted_Plasma_Nor_2.raw
False	Unambiguous	IonTrap	CID	MS2	0	48.83484	100	1078.72985839844	1078.72985839844	1	11.2460366666667	1109	Depleted_Plasma_Nor_2.raw
False	None	FourierTransform	HCD	MS2	0	48.83484	200	1078.72985839844	2156.45244016688	2	11.26192	1110	Depleted_Plasma_Nor_2.raw
False	None	FourierTransform	HCD	MS2	0	48.83484	200	1078.72985839844	3234.17502193531	3	11.26192	1110	Depleted_Plasma_Nor_2.raw
False	Unambiguous	IonTrap	CID	MS2	0		100	1171.67004394531	1171.67004394531	1	11.26737	1111	Depleted_Plasma_Nor_2.raw
False	None	FourierTransform	HCD	MS2	0		200	1171.67004394531	3512.99557857594	3	11.2822033333333	1112	Depleted_Plasma_Nor_2.raw
False	None	FourierTransform	HCD	MS2	0		200	1171.67004394531	2342.33281126063	2	11.2822033333333	1112	Depleted_Plasma_Nor_2.raw
False	Unambiguous	IonTrap	CID	MS2	0	61.29641	100	1081.68359375	1081.68359375	1	11.2876283333333	1113	Depleted_Plasma_Nor_2.raw
False	None	FourierTransform	HCD	MS2	0	61.29641	200	1081.68359375	3243.03622799	3	11.30253	1114	Depleted_Plasma_Nor_2.raw
False	None	FourierTransform	HCD	MS2	0	61.29641	200	1081.68359375	2162.35991087	2	11.30253	1114	Depleted_Plasma_Nor_2.raw
False	None	IonTrap	CID	MS2	0	66.68164	100	1047.89477539063	1047.89477539063	1	11.307975	1115	Depleted_Plasma_Nor_2.raw
False	None	IonTrap	CID	MS2	0		100	1009.73529052734	2018.46330442469	2	11.3282966666667	1117	Depleted_Plasma_Nor_2.raw
False	Unambiguous	IonTrap	CID	MS2	0		100	1009.73529052734	3027.19131832203	3	11.3282966666667	1117	Depleted_Plasma_Nor_2.raw
False	None	FourierTransform	HCD	MS2	0		200	1009.73529052734	2018.46330442469	2	11.3433483333333	1118	Depleted_Plasma_Nor_2.raw
False	None	FourierTransform	HCD	MS2	0		200	1009.73529052734	3027.19131832203	3	11.3433483333333	1118	Depleted_Plasma_Nor_2.raw
False	None	IonTrap	CID	MS2	0	59.77636	100	885.819030761719	885.819030761719	1	11.357535	1120	Depleted_Plasma_Nor_2.raw
False	None	FourierTransform	HCD	MS2	0	59.77636	200	885.819030761719	1770.63078489344	2	11.3735866666667	1121	Depleted_Plasma_Nor_2.raw
False	None	FourierTransform	HCD	MS2	0	59.77636	200	885.819030761719	2655.44253902516	3	11.3735866666667	1121	Depleted_Plasma_Nor_2.raw
False	None	IonTrap	CID	MS2	0	71.9566	100	1128.9208984375	1128.9208984375	1	11.3790466666667	1122	Depleted_Plasma_Nor_2.raw
False	None	FourierTransform	HCD	MS2	0	71.9566	200	1128.9208984375	3384.7481420525	3	11.3939016666667	1123	Depleted_Plasma_Nor_2.raw
False	None	FourierTransform	HCD	MS2	0	71.9566	200	1128.9208984375	2256.834520245	2	11.3939016666667	1123	Depleted_Plasma_Nor_2.raw
False	Ambiguous	IonTrap	CID	MS2	0	32.61001	100	1099.68627929688	1099.68627929688	1	11.399315	1124	Depleted_Plasma_Nor_2.raw
False	None	FourierTransform	HCD	MS2	0	32.61001	200	1099.68627929688	2198.36528196375	2	11.4142066666667	1125	Depleted_Plasma_Nor_2.raw
False	None	FourierTransform	HCD	MS2	0	32.61001	200	1099.68627929688	3297.04428463063	3	11.4142066666667	1125	Depleted_Plasma_Nor_2.raw
False	Ambiguous	IonTrap	CID	MS2	0		100	1436.64001464844	1436.64001464844	1	11.41958	1126	Depleted_Plasma_Nor_2.raw
False	None	FourierTransform	HCD	MS2	0		200	1436.64001464844	2872.27275266688	2	11.4342183333333	1127	Depleted_Plasma_Nor_2.raw
False	None	FourierTransform	HCD	MS2	0		200	1436.64001464844	4307.90549068531	3	11.4342183333333	1127	Depleted_Plasma_Nor_2.raw
False	Unambiguous	IonTrap	CID	MS2	0	44.02049	100	1134.67785644531	1134.67785644531	1	11.439635	1128	Depleted_Plasma_Nor_2.raw
False	None	FourierTransform	HCD	MS2	0	44.02049	200	1134.67785644531	3402.01901607594	3	11.4545283333333	1129	Depleted_Plasma_Nor_2.raw
False	None	FourierTransform	HCD	MS2	0	44.02049	200	1134.67785644531	2268.34843626063	2	11.4545283333333	1129	Depleted_Plasma_Nor_2.raw
False	None	IonTrap	CID	MS2	0	26.57039	100	994.332946777344	994.332946777344	1	11.46873	1131	Depleted_Plasma_Nor_2.raw
False	None	FourierTransform	HCD	MS2	0	26.57039	200	994.332946777344	994.332946777344	1	11.48366	1132	Depleted_Plasma_Nor_2.raw
False	None	IonTrap	CID	MS2	0	18.41604	100	922.311950683594	922.311950683594	1	11.4891633333333	1133	Depleted_Plasma_Nor_2.raw
False	None	FourierTransform	HCD	MS2	0	18.41604	200	922.311950683594	922.311950683594	1	11.5041416666667	1134	Depleted_Plasma_Nor_2.raw
False	None	IonTrap	CID	MS2	0	67.59634	100	1036.72448730469	1036.72448730469	1	11.509585	1135	Depleted_Plasma_Nor_2.raw
False	None	FourierTransform	HCD	MS2	0	67.59634	200	1036.72448730469	2072.44169797938	2	11.52462	1136	Depleted_Plasma_Nor_2.raw
False	None	FourierTransform	HCD	MS2	0	67.59634	200	1036.72448730469	3108.15890865406	3	11.52462	1136	Depleted_Plasma_Nor_2.raw
False	None	IonTrap	CID	MS2	0	80.37449	100	889.233703613281	889.233703613281	1	11.5300733333333	1137	Depleted_Plasma_Nor_2.raw
False	None	FourierTransform	HCD	MS2	0	80.37449	200	889.233703613281	1777.46013059656	2	11.54506	1138	Depleted_Plasma_Nor_2.raw
False	None	FourierTransform	HCD	MS2	0	80.37449	200	889.233703613281	2665.68655757984	3	11.54506	1138	Depleted_Plasma_Nor_2.raw
False	Ambiguous	IonTrap	CID	MS2	0	0	100	1282.63549804688	1282.63549804688	1	11.55045	1139	Depleted_Plasma_Nor_2.raw
False	None	FourierTransform	HCD	MS2	0	0	200	1282.63549804688	3845.89194088063	3	11.5652283333333	1140	Depleted_Plasma_Nor_2.raw
False	None	FourierTransform	HCD	MS2	0	0	200	1282.63549804688	2564.26371946375	2	11.5652283333333	1140	Depleted_Plasma_Nor_2.raw
False	None	IonTrap	CID	MS2	0	66.34995	100	882.713562011719	882.713562011719	1	11.580545	1142	Depleted_Plasma_Nor_2.raw
False	None	FourierTransform	HCD	MS2	0	66.34995	200	882.713562011719	1764.41984739344	2	11.5965866666667	1143	Depleted_Plasma_Nor_2.raw
False	None	FourierTransform	HCD	MS2	0	66.34995	200	882.713562011719	2646.12613277516	3	11.5965866666667	1143	Depleted_Plasma_Nor_2.raw
False	Unambiguous	IonTrap	CID	MS2	0	76.86481	100	1155.61010742188	1155.61010742188	1	11.6020366666667	1144	Depleted_Plasma_Nor_2.raw
False	None	FourierTransform	HCD	MS2	0	76.86481	200	1155.61010742188	2310.21293821375	2	11.6168416666667	1145	Depleted_Plasma_Nor_2.raw
False	None	FourierTransform	HCD	MS2	0	76.86481	200	1155.61010742188	3464.81576900563	3	11.6168416666667	1145	Depleted_Plasma_Nor_2.raw
False	None	IonTrap	CID	MS2	0		100	1031.70324707031	1031.70324707031	1	11.622275	1146	Depleted_Plasma_Nor_2.raw
False	None	FourierTransform	HCD	MS2	0		200	1031.70324707031	2062.39921751063	2	11.6372316666667	1147	Depleted_Plasma_Nor_2.raw
False	None	FourierTransform	HCD	MS2	0		200	1031.70324707031	3093.09518795094	3	11.6372316666667	1147	Depleted_Plasma_Nor_2.raw
False	Unambiguous	IonTrap	CID	MS2	0	0	100	1023.59582519531	1023.59582519531	1	11.64266	1148	Depleted_Plasma_Nor_2.raw
False	None	FourierTransform	HCD	MS2	0	0	200	1023.59582519531	3068.77292232594	3	11.65755	1149	Depleted_Plasma_Nor_2.raw
False	None	FourierTransform	HCD	MS2	0	0	200	1023.59582519531	2046.18437376063	2	11.65755	1149	Depleted_Plasma_Nor_2.raw
False	Ambiguous	IonTrap	CID	MS2	0	84.5459	100	956.641418457031	956.641418457031	1	11.6629966666667	1150	Depleted_Plasma_Nor_2.raw
False	None	FourierTransform	HCD	MS2	0	84.5459	200	956.641418457031	1912.27556028406	2	11.6780233333333	1151	Depleted_Plasma_Nor_2.raw
False	None	FourierTransform	HCD	MS2	0	84.5459	200	956.641418457031	2867.90970211109	3	11.6780233333333	1151	Depleted_Plasma_Nor_2.raw
False	None	IonTrap	CID	MS2	0	43.98444	100	903.286865234375	903.286865234375	1	11.6923383333333	1153	Depleted_Plasma_Nor_2.raw
False	None	FourierTransform	HCD	MS2	0	43.98444	200	903.286865234375	903.286865234375	1	11.7084216666667	1154	Depleted_Plasma_Nor_2.raw
False	None	IonTrap	CID	MS2	0	8.420309	100	920.314636230469	920.314636230469	1	11.7139183333333	1155	Depleted_Plasma_Nor_2.raw
False	None	FourierTransform	HCD	MS2	0	8.420309	200	920.314636230469	920.314636230469	1	11.7288916666667	1156	Depleted_Plasma_Nor_2.raw
False	None	IonTrap	CID	MS2	0	8.420309	100	920.314636230469	920.314636230469	1	11.7343433333333	1157	Depleted_Plasma_Nor_2.raw
False	None	FourierTransform	HCD	MS2	0	8.420309	200	920.314636230469	920.314636230469	1	11.7493866666667	1158	Depleted_Plasma_Nor_2.raw
False	None	IonTrap	CID	MS2	0	11.06373	100	906.262878417969	906.262878417969	1	11.7548316666667	1159	Depleted_Plasma_Nor_2.raw
False	None	FourierTransform	HCD	MS2	0	11.06373	200	906.262878417969	906.262878417969	1	11.7698016666667	1160	Depleted_Plasma_Nor_2.raw
False	None	IonTrap	CID	MS2	0	77.37143	100	867.815246582031	867.815246582031	1	11.7752566666667	1161	Depleted_Plasma_Nor_2.raw
False	None	FourierTransform	HCD	MS2	0	77.37143	200	867.815246582031	1734.62321653406	2	11.790315	1162	Depleted_Plasma_Nor_2.raw
False	Unambiguous	FourierTransform	HCD	MS2	0	77.37143	200	867.815246582031	2601.43118648609	3	11.790315	1162	Depleted_Plasma_Nor_2.raw
False	None	IonTrap	CID	MS2	0	26.22737	100	906.263244628906	906.263244628906	1	11.8058916666667	1164	Depleted_Plasma_Nor_2.raw
False	None	FourierTransform	HCD	MS2	0	26.22737	200	906.263244628906	906.263244628906	1	11.82192	1165	Depleted_Plasma_Nor_2.raw
False	None	IonTrap	CID	MS2	0	66.56513	100	981.281372070313	981.281372070313	1	11.8274033333333	1166	Depleted_Plasma_Nor_2.raw
False	None	FourierTransform	HCD	MS2	0	66.56513	200	981.281372070313	1961.55546751063	2	11.8423283333333	1167	Depleted_Plasma_Nor_2.raw
False	None	FourierTransform	HCD	MS2	0	66.56513	200	981.281372070313	2941.82956295094	3	11.8423283333333	1167	Depleted_Plasma_Nor_2.raw
False	Unambiguous	IonTrap	CID	MS2	0		100	1005.64068603516	1005.64068603516	1	11.8477583333333	1168	Depleted_Plasma_Nor_2.raw
False	None	FourierTransform	HCD	MS2	0		200	1005.64068603516	3014.90750484547	3	11.8628066666667	1169	Depleted_Plasma_Nor_2.raw
False	None	FourierTransform	HCD	MS2	0		200	1005.64068603516	2010.27409544031	2	11.8628066666667	1169	Depleted_Plasma_Nor_2.raw
False	None	IonTrap	CID	MS2	0	86.4999	100	899.740844726563	899.740844726563	1	11.8682566666667	1170	Depleted_Plasma_Nor_2.raw
False	None	FourierTransform	HCD	MS2	0	86.4999	200	899.740844726563	899.740844726563	1	11.8832583333333	1171	Depleted_Plasma_Nor_2.raw
False	Unambiguous	IonTrap	CID	MS2	0		100	1350.64465332031	1350.64465332031	1	11.8886483333333	1172	Depleted_Plasma_Nor_2.raw
False	Ambiguous	FourierTransform	HCD	MS2	0		200	1350.64465332031	2700.28203001063	2	11.90338	1173	Depleted_Plasma_Nor_2.raw
False	Unambiguous	FourierTransform	HCD	MS2	0		200	1350.64465332031	4049.91940670094	3	11.90338	1173	Depleted_Plasma_Nor_2.raw
False	None	IonTrap	CID	MS2	0	0	100	1047.89575195313	2094.78422727625	2	11.9175716666667	1175	Depleted_Plasma_Nor_2.raw
False	None	FourierTransform	HCD	MS2	0	0	200	1047.89575195313	2094.78422727625	2	11.932485	1176	Depleted_Plasma_Nor_2.raw
False	None	IonTrap	CID	MS2	0	91.15938	100	830.26904296875	830.26904296875	1	11.938005	1177	Depleted_Plasma_Nor_2.raw
False	None	FourierTransform	HCD	MS2	0	91.15938	200	830.26904296875	2488.79257564625	3	11.95309	1178	Depleted_Plasma_Nor_2.raw
False	None	FourierTransform	HCD	MS2	0	91.15938	200	830.26904296875	1659.5308093075	2	11.95309	1178	Depleted_Plasma_Nor_2.raw
False	Unambiguous	IonTrap	CID	MS2	0	0	100	1090.66015625	1090.66015625	1	11.95851	1179	Depleted_Plasma_Nor_2.raw
False	None	FourierTransform	HCD	MS2	0	0	200	1090.66015625	2180.31303587	2	11.9734016666667	1180	Depleted_Plasma_Nor_2.raw
False	None	FourierTransform	HCD	MS2	0	0	200	1090.66015625	3269.96591549	3	11.9734016666667	1180	Depleted_Plasma_Nor_2.raw
False	None	IonTrap	CID	MS2	0	20.55599	100	807.804138183594	807.804138183594	1	11.9788816666667	1181	Depleted_Plasma_Nor_2.raw
False	None	FourierTransform	HCD	MS2	0	20.55599	200	807.804138183594	1614.60099973719	2	11.993945	1182	Depleted_Plasma_Nor_2.raw
False	None	FourierTransform	HCD	MS2	0	20.55599	200	807.804138183594	2421.39786129078	3	11.993945	1182	Depleted_Plasma_Nor_2.raw
False	Unambiguous	IonTrap	CID	MS2	0	48.42403	100	1205.78198242188	1205.78198242188	1	11.999335	1183	Depleted_Plasma_Nor_2.raw
False	None	FourierTransform	HCD	MS2	0	48.42403	200	1205.78198242188	3615.33139400563	3	12.0141516666667	1184	Depleted_Plasma_Nor_2.raw
False	None	FourierTransform	HCD	MS2	0	48.42403	200	1205.78198242188	2410.55668821375	2	12.0141516666667	1184	Depleted_Plasma_Nor_2.raw
False	None	IonTrap	CID	MS2	0	5.348674	100	1128.92236328125	2256.8374499325	2	12.02949	1186	Depleted_Plasma_Nor_2.raw
False	None	FourierTransform	HCD	MS2	0	5.348674	200	1128.92236328125	2256.8374499325	2	12.04542	1187	Depleted_Plasma_Nor_2.raw
False	Unambiguous	IonTrap	CID	MS2	0	38.70134	100	1247.62353515625	1247.62353515625	1	12.0508666666667	1188	Depleted_Plasma_Nor_2.raw
False	None	FourierTransform	HCD	MS2	0	38.70134	200	1247.62353515625	2494.2397936825	2	12.0656116666667	1189	Depleted_Plasma_Nor_2.raw
False	None	FourierTransform	HCD	MS2	0	38.70134	200	1247.62353515625	3740.85605220875	3	12.0656116666667	1189	Depleted_Plasma_Nor_2.raw
False	Unambiguous	IonTrap	CID	MS2	0	73.99443	100	1057.62719726563	1057.62719726563	1	12.071045	1190	Depleted_Plasma_Nor_2.raw
False	None	FourierTransform	HCD	MS2	0	73.99443	200	1057.62719726563	1057.62719726563	1	12.0859666666667	1191	Depleted_Plasma_Nor_2.raw
False	None	IonTrap	CID	MS2	0		100	967.695190429688	967.695190429688	1	12.0914083333333	1192	Depleted_Plasma_Nor_2.raw
False	None	FourierTransform	HCD	MS2	0		200	967.695190429688	1934.38310422938	2	12.1063333333333	1193	Depleted_Plasma_Nor_2.raw
False	None	FourierTransform	HCD	MS2	0		200	967.695190429688	2901.07101802906	3	12.1063333333333	1193	Depleted_Plasma_Nor_2.raw
False	Unambiguous	IonTrap	CID	MS2	0		100	1044.59765625	1044.59765625	1	12.111755	1194	Depleted_Plasma_Nor_2.raw
False	None	FourierTransform	HCD	MS2	0		200	1044.59765625	3131.77841549	3	12.1266983333333	1195	Depleted_Plasma_Nor_2.raw
False	Unambiguous	FourierTransform	HCD	MS2	0		200	1044.59765625	2088.18803587	2	12.1266983333333	1195	Depleted_Plasma_Nor_2.raw
False	Unambiguous	IonTrap	CID	MS2	0	13.40565	100	1721.96618652344	3442.92509641688	2	12.1407733333333	1197	Depleted_Plasma_Nor_2.raw
False	Unambiguous	IonTrap	CID	MS2	0	13.40565	100	1721.96618652344	5163.88400631031	3	12.1407733333333	1197	Depleted_Plasma_Nor_2.raw
False	None	FourierTransform	HCD	MS2	0	13.40565	200	1721.96618652344	3442.92509641688	2	12.1552583333333	1198	Depleted_Plasma_Nor_2.raw
False	None	FourierTransform	HCD	MS2	0	13.40565	200	1721.96618652344	5163.88400631031	3	12.1552583333333	1198	Depleted_Plasma_Nor_2.raw
False	Unambiguous	IonTrap	CID	MS2	0	39.48035	100	1621.97216796875	1621.97216796875	1	12.16068	1199	Depleted_Plasma_Nor_2.raw
False	None	FourierTransform	HCD	MS2	0	39.48035	200	1621.97216796875	3242.9370593075	2	12.175185	1200	Depleted_Plasma_Nor_2.raw
False	None	FourierTransform	HCD	MS2	0	39.48035	200	1621.97216796875	4863.90195064625	3	12.175185	1200	Depleted_Plasma_Nor_2.raw
False	Ambiguous	IonTrap	CID	MS2	0	0	100	1244.66296386719	1244.66296386719	1	12.1805816666667	1201	Depleted_Plasma_Nor_2.raw
False	Ambiguous	FourierTransform	HCD	MS2	0	0	200	1244.66296386719	3731.97433834156	3	12.1953716666667	1202	Depleted_Plasma_Nor_2.raw
False	None	FourierTransform	HCD	MS2	0	0	200	1244.66296386719	2488.31865110438	2	12.1953716666667	1202	Depleted_Plasma_Nor_2.raw
False	None	IonTrap	CID	MS2	0	52.52832	100	889.234985351563	889.234985351563	1	12.2009433333333	1203	Depleted_Plasma_Nor_2.raw
False	None	FourierTransform	HCD	MS2	0	52.52832	200	889.234985351563	889.234985351563	1	12.21594	1204	Depleted_Plasma_Nor_2.raw
False	None	IonTrap	CID	MS2	0	0	100	1521.97973632813	1521.97973632813	1	12.2213	1205	Depleted_Plasma_Nor_2.raw
False	None	FourierTransform	HCD	MS2	0	0	200	1521.97973632813	3042.95219602625	2	12.23592	1206	Depleted_Plasma_Nor_2.raw
False	None	FourierTransform	HCD	MS2	0	0	200	1521.97973632813	4563.92465572438	3	12.23592	1206	Depleted_Plasma_Nor_2.raw
False	None	IonTrap	CID	MS2	0		100	820.662231445313	820.662231445313	1	12.2511933333333	1208	Depleted_Plasma_Nor_2.raw
False	None	FourierTransform	HCD	MS2	0		200	820.662231445313	1640.31718626063	2	12.26742	1209	Depleted_Plasma_Nor_2.raw
False	None	FourierTransform	HCD	MS2	0		200	820.662231445313	2459.97214107594	3	12.26742	1209	Depleted_Plasma_Nor_2.raw
False	Ambiguous	IonTrap	CID	MS2	0		100	926.647399902344	926.647399902344	1	12.2729266666667	1210	Depleted_Plasma_Nor_2.raw
False	None	FourierTransform	HCD	MS2	0		200	926.647399902344	1852.28752317469	2	12.287895	1211	Depleted_Plasma_Nor_2.raw
False	None	FourierTransform	HCD	MS2	0		200	926.647399902344	2777.92764644703	3	12.287895	1211	Depleted_Plasma_Nor_2.raw
False	None	IonTrap	CID	MS2	0	77.84629	100	1026.79602050781	1026.79602050781	1	12.293315	1212	Depleted_Plasma_Nor_2.raw
False	None	FourierTransform	HCD	MS2	0	77.84629	200	1026.79602050781	3078.37350826344	3	12.308245	1213	Depleted_Plasma_Nor_2.raw
False	None	FourierTransform	HCD	MS2	0	77.84629	200	1026.79602050781	2052.58476438563	2	12.308245	1213	Depleted_Plasma_Nor_2.raw
False	None	IonTrap	CID	MS2	0	52.98621	100	1009.74914550781	1009.74914550781	1	12.3136766666667	1214	Depleted_Plasma_Nor_2.raw
False	None	FourierTransform	HCD	MS2	0	52.98621	200	1009.74914550781	2018.49101438563	2	12.3285683333333	1215	Depleted_Plasma_Nor_2.raw
False	None	FourierTransform	HCD	MS2	0	52.98621	200	1009.74914550781	3027.23288326344	3	12.3285683333333	1215	Depleted_Plasma_Nor_2.raw
False	None	IonTrap	CID	MS2	0	87.47154	100	972.743591308594	972.743591308594	1	12.3340016666667	1216	Depleted_Plasma_Nor_2.raw
False	None	FourierTransform	HCD	MS2	0	87.47154	200	972.743591308594	1944.47990598719	2	12.3489816666667	1217	Depleted_Plasma_Nor_2.raw
False	None	FourierTransform	HCD	MS2	0	87.47154	200	972.743591308594	2916.21622066578	3	12.3489816666667	1217	Depleted_Plasma_Nor_2.raw
False	None	IonTrap	CID	MS2	0	30.13486	100	921.314208984375	921.314208984375	1	12.3642216666667	1219	Depleted_Plasma_Nor_2.raw
False	None	FourierTransform	HCD	MS2	0	30.13486	200	921.314208984375	921.314208984375	1	12.3793466666667	1220	Depleted_Plasma_Nor_2.raw
False	Unambiguous	IonTrap	CID	MS2	0	0	100	1242.64465332031	1242.64465332031	1	12.3847866666667	1221	Depleted_Plasma_Nor_2.raw
False	None	FourierTransform	HCD	MS2	0	0	200	1242.64465332031	3725.91940670094	3	12.39953	1222	Depleted_Plasma_Nor_2.raw
False	None	FourierTransform	HCD	MS2	0	0	200	1242.64465332031	2484.28203001063	2	12.39953	1222	Depleted_Plasma_Nor_2.raw
False	None	IonTrap	CID	MS2	0	56.65819	100	995.332580566406	995.332580566406	1	12.4049566666667	1223	Depleted_Plasma_Nor_2.raw
False	None	FourierTransform	HCD	MS2	0	56.65819	200	995.332580566406	1989.65788450281	2	12.4199416666667	1224	Depleted_Plasma_Nor_2.raw
False	None	FourierTransform	HCD	MS2	0	56.65819	200	995.332580566406	2983.98318843922	3	12.4199416666667	1224	Depleted_Plasma_Nor_2.raw
False	Unambiguous	IonTrap	CID	MS2	0	62.02649	100	1019.64672851563	1019.64672851563	1	12.4253616666667	1225	Depleted_Plasma_Nor_2.raw
False	None	FourierTransform	HCD	MS2	0	62.02649	200	1019.64672851563	2038.28618040125	2	12.4402483333333	1226	Depleted_Plasma_Nor_2.raw
False	None	FourierTransform	HCD	MS2	0	62.02649	200	1019.64672851563	3056.92563228688	3	12.4402483333333	1226	Depleted_Plasma_Nor_2.raw
False	Unambiguous	IonTrap	CID	MS2	0	69.62618	100	1066.66918945313	1066.66918945313	1	12.44567	1227	Depleted_Plasma_Nor_2.raw
False	None	FourierTransform	HCD	MS2	0	69.62618	200	1066.66918945313	2132.33110227625	2	12.460585	1228	Depleted_Plasma_Nor_2.raw
False	None	FourierTransform	HCD	MS2	0	69.62618	200	1066.66918945313	3197.99301509938	3	12.460585	1228	Depleted_Plasma_Nor_2.raw
False	None	IonTrap	CID	MS2	0	27.15743	100	906.261840820313	906.261840820313	1	12.4758866666667	1230	Depleted_Plasma_Nor_2.raw
False	None	FourierTransform	HCD	MS2	0	27.15743	200	906.261840820313	906.261840820313	1	12.49192	1231	Depleted_Plasma_Nor_2.raw
False	None	IonTrap	CID	MS2	0	64.61526	100	909.258117675781	909.258117675781	1	12.4974283333333	1232	Depleted_Plasma_Nor_2.raw
False	None	FourierTransform	HCD	MS2	0	64.61526	200	909.258117675781	909.258117675781	1	12.5124066666667	1233	Depleted_Plasma_Nor_2.raw
False	None	IonTrap	CID	MS2	0	83.75101	100	1130.93688964844	2260.86650266688	2	12.517835	1234	Depleted_Plasma_Nor_2.raw
False	None	IonTrap	CID	MS2	0	55.85711	100	877.75830078125	877.75830078125	1	12.53818	1236	Depleted_Plasma_Nor_2.raw
False	None	FourierTransform	HCD	MS2	0	55.85711	200	877.75830078125	1754.5093249325	2	12.553275	1237	Depleted_Plasma_Nor_2.raw
False	None	FourierTransform	HCD	MS2	0	55.85711	200	877.75830078125	2631.26034908375	3	12.553275	1237	Depleted_Plasma_Nor_2.raw
False	Ambiguous	IonTrap	CID	MS2	0		100	1268.67346191406	1268.67346191406	1	12.55867	1238	Depleted_Plasma_Nor_2.raw
False	Unambiguous	FourierTransform	HCD	MS2	0		200	1268.67346191406	2536.33964719813	2	12.5734783333333	1239	Depleted_Plasma_Nor_2.raw
False	None	FourierTransform	HCD	MS2	0		200	1268.67346191406	3804.00583248219	3	12.5734783333333	1239	Depleted_Plasma_Nor_2.raw
False	None	IonTrap	CID	MS2	0	47.60072	100	978.305053710938	978.305053710938	1	12.5887416666667	1241	Depleted_Plasma_Nor_2.raw
False	None	IonTrap	CID	MS2	0	55.12141	100	903.285705566406	903.285705566406	1	12.60943	1243	Depleted_Plasma_Nor_2.raw
False	None	FourierTransform	HCD	MS2	0	55.12141	200	903.285705566406	2707.84256343922	3	12.6244166666667	1244	Depleted_Plasma_Nor_2.raw
False	None	FourierTransform	HCD	MS2	0	55.12141	200	903.285705566406	1805.56413450281	2	12.6244166666667	1244	Depleted_Plasma_Nor_2.raw
False	None	IonTrap	CID	MS2	0		100	1029.72485351563	2058.44243040125	2	12.62986	1245	Depleted_Plasma_Nor_2.raw
False	None	IonTrap	CID	MS2	0		100	1029.72485351563	3087.16000728688	3	12.62986	1245	Depleted_Plasma_Nor_2.raw
False	None	FourierTransform	HCD	MS2	0		200	1029.72485351563	2058.44243040125	2	12.6447983333333	1246	Depleted_Plasma_Nor_2.raw
False	None	FourierTransform	HCD	MS2	0		200	1029.72485351563	3087.16000728688	3	12.6447983333333	1246	Depleted_Plasma_Nor_2.raw
False	Unambiguous	IonTrap	CID	MS2	0		100	982.560424804688	982.560424804688	1	12.650235	1247	Depleted_Plasma_Nor_2.raw
False	None	FourierTransform	HCD	MS2	0		200	982.560424804688	1964.11357297938	2	12.6651516666667	1248	Depleted_Plasma_Nor_2.raw
False	None	FourierTransform	HCD	MS2	0		200	982.560424804688	2945.66672115406	3	12.6651516666667	1248	Depleted_Plasma_Nor_2.raw
False	Unambiguous	IonTrap	CID	MS2	0	0	100	962.62890625	962.62890625	1	12.6706066666667	1249	Depleted_Plasma_Nor_2.raw
False	None	FourierTransform	HCD	MS2	0	0	200	962.62890625	2885.87216549	3	12.685595	1250	Depleted_Plasma_Nor_2.raw
False	None	FourierTransform	HCD	MS2	0	0	200	962.62890625	1924.25053587	2	12.685595	1250	Depleted_Plasma_Nor_2.raw
False	None	IonTrap	CID	MS2	0	12.09643	100	1128.92138671875	2256.8354968075	2	12.700865	1252	Depleted_Plasma_Nor_2.raw
False	None	FourierTransform	HCD	MS2	0	12.09643	200	1128.92138671875	2256.8354968075	2	12.7167583333333	1253	Depleted_Plasma_Nor_2.raw
False	None	IonTrap	CID	MS2	0	91.59179	100	830.267822265625	830.267822265625	1	12.7223833333333	1254	Depleted_Plasma_Nor_2.raw
False	None	FourierTransform	HCD	MS2	0	91.59179	200	830.267822265625	1659.52836790125	2	12.737795	1255	Depleted_Plasma_Nor_2.raw
False	None	FourierTransform	HCD	MS2	0	91.59179	200	830.267822265625	2488.78891353688	3	12.737795	1255	Depleted_Plasma_Nor_2.raw
False	None	IonTrap	CID	MS2	0	12.04847	100	1047.89367675781	2094.78007688563	2	12.743215	1256	Depleted_Plasma_Nor_2.raw
False	None	FourierTransform	HCD	MS2	0	12.04847	200	1047.89367675781	2094.78007688563	2	12.758145	1257	Depleted_Plasma_Nor_2.raw
False	Unambiguous	IonTrap	CID	MS2	0	38.32665	100	806.354125976563	806.354125976563	1	12.7636283333333	1258	Depleted_Plasma_Nor_2.raw
False	None	FourierTransform	HCD	MS2	0	38.32665	200	806.354125976563	1611.70097532313	2	12.7787233333333	1259	Depleted_Plasma_Nor_2.raw
False	Unambiguous	FourierTransform	HCD	MS2	0	38.32665	200	806.354125976563	2417.04782466969	3	12.7787233333333	1259	Depleted_Plasma_Nor_2.raw
False	None	IonTrap	CID	MS2	0	91.65578	100	891.648620605469	891.648620605469	1	12.78417	1260	Depleted_Plasma_Nor_2.raw
False	None	FourierTransform	HCD	MS2	0	91.65578	200	891.648620605469	1782.28996458094	2	12.7992033333333	1261	Depleted_Plasma_Nor_2.raw
False	None	FourierTransform	HCD	MS2	0	91.65578	200	891.648620605469	2672.93130855641	3	12.7992033333333	1261	Depleted_Plasma_Nor_2.raw
False	Unambiguous	IonTrap	CID	MS2	0	82.84467	100	889.027160644531	1777.04704465906	2	12.8134416666667	1263	Depleted_Plasma_Nor_2.raw
False	Unambiguous	IonTrap	CID	MS2	0	82.84467	100	889.027160644531	2665.06692867359	3	12.8134416666667	1263	Depleted_Plasma_Nor_2.raw
False	None	FourierTransform	HCD	MS2	0	82.84467	200	889.027160644531	1777.04704465906	2	12.8284566666667	1264	Depleted_Plasma_Nor_2.raw
False	None	FourierTransform	HCD	MS2	0	82.84467	200	889.027160644531	2665.06692867359	3	12.8284566666667	1264	Depleted_Plasma_Nor_2.raw
False	Unambiguous	IonTrap	CID	MS2	0	0	100	1170.70434570313	1170.70434570313	1	12.833925	1265	Depleted_Plasma_Nor_2.raw
False	None	FourierTransform	HCD	MS2	0	0	200	1170.70434570313	2340.40141477625	2	12.8487233333333	1266	Depleted_Plasma_Nor_2.raw
False	None	FourierTransform	HCD	MS2	0	0	200	1170.70434570313	3510.09848384938	3	12.8487233333333	1266	Depleted_Plasma_Nor_2.raw
False	None	IonTrap	CID	MS2	0		100	935.71923828125	935.71923828125	1	12.8541716666667	1267	Depleted_Plasma_Nor_2.raw
False	None	FourierTransform	HCD	MS2	0		200	935.71923828125	2805.14316158375	3	12.8691766666667	1268	Depleted_Plasma_Nor_2.raw
False	None	FourierTransform	HCD	MS2	0		200	935.71923828125	1870.4311999325	2	12.8691766666667	1268	Depleted_Plasma_Nor_2.raw
False	None	IonTrap	CID	MS2	0	0	100	1016.70843505859	1016.70843505859	1	12.8746066666667	1269	Depleted_Plasma_Nor_2.raw
False	None	FourierTransform	HCD	MS2	0	0	200	1016.70843505859	2032.40959348719	2	12.889605	1270	Depleted_Plasma_Nor_2.raw
False	None	FourierTransform	HCD	MS2	0	0	200	1016.70843505859	3048.11075191578	3	12.889605	1270	Depleted_Plasma_Nor_2.raw
False	Unambiguous	IonTrap	CID	MS2	0	76.35152	100	848.294860839844	848.294860839844	1	12.89505	1271	Depleted_Plasma_Nor_2.raw
False	None	FourierTransform	HCD	MS2	0	76.35152	200	848.294860839844	848.294860839844	1	12.9101133333333	1272	Depleted_Plasma_Nor_2.raw
False	None	IonTrap	CID	MS2	0	43.07999	100	1025.72473144531	1025.72473144531	1	12.92542	1274	Depleted_Plasma_Nor_2.raw
False	None	FourierTransform	HCD	MS2	0	43.07999	200	1025.72473144531	2050.44218626063	2	12.9414216666667	1275	Depleted_Plasma_Nor_2.raw
False	None	FourierTransform	HCD	MS2	0	43.07999	200	1025.72473144531	3075.15964107594	3	12.9414216666667	1275	Depleted_Plasma_Nor_2.raw
False	Unambiguous	IonTrap	CID	MS2	0		100	1265.67199707031	1265.67199707031	1	12.9468616666667	1276	Depleted_Plasma_Nor_2.raw
False	Ambiguous	FourierTransform	HCD	MS2	0		200	1265.67199707031	3795.00143795094	3	12.9616	1277	Depleted_Plasma_Nor_2.raw
False	None	FourierTransform	HCD	MS2	0		200	1265.67199707031	2530.33671751063	2	12.9616	1277	Depleted_Plasma_Nor_2.raw
False	Ambiguous	IonTrap	CID	MS2	0		100	1248.67126464844	2496.33525266688	2	12.9669916666667	1278	Depleted_Plasma_Nor_2.raw
False	Unambiguous	IonTrap	CID	MS2	0		100	1248.67126464844	3743.99924068531	3	12.9669916666667	1278	Depleted_Plasma_Nor_2.raw
False	Unambiguous	FourierTransform	HCD	MS2	0		200	1248.67126464844	2496.33525266688	2	12.9817816666667	1279	Depleted_Plasma_Nor_2.raw
False	Unambiguous	FourierTransform	HCD	MS2	0		200	1248.67126464844	3743.99924068531	3	12.9817816666667	1279	Depleted_Plasma_Nor_2.raw
False	None	IonTrap	CID	MS2	0	0	100	1040.82629394531	1040.82629394531	1	12.9872233333333	1280	Depleted_Plasma_Nor_2.raw
False	None	FourierTransform	HCD	MS2	0	0	200	1040.82629394531	2080.64531126063	2	13.0020983333333	1281	Depleted_Plasma_Nor_2.raw
False	None	FourierTransform	HCD	MS2	0	0	200	1040.82629394531	3120.46432857594	3	13.0020983333333	1281	Depleted_Plasma_Nor_2.raw
False	Unambiguous	IonTrap	CID	MS2	0		100	1461.57666015625	1461.57666015625	1	13.0074716666667	1282	Depleted_Plasma_Nor_2.raw
False	None	FourierTransform	HCD	MS2	0		200	1461.57666015625	2922.1460436825	2	13.022135	1283	Depleted_Plasma_Nor_2.raw
False	None	FourierTransform	HCD	MS2	0		200	1461.57666015625	4382.71542720875	3	13.022135	1283	Depleted_Plasma_Nor_2.raw
False	None	IonTrap	CID	MS2	0	20.71577	100	920.314514160156	920.314514160156	1	13.0377466666667	1285	Depleted_Plasma_Nor_2.raw
False	None	FourierTransform	HCD	MS2	0	20.71577	200	920.314514160156	920.314514160156	1	13.0527716666667	1286	Depleted_Plasma_Nor_2.raw
False	None	IonTrap	CID	MS2	0	0	100	1134.84143066406	1134.84143066406	1	13.0583433333333	1287	Depleted_Plasma_Nor_2.raw
False	None	FourierTransform	HCD	MS2	0	0	200	1134.84143066406	2268.67558469813	2	13.0731766666667	1288	Depleted_Plasma_Nor_2.raw
False	None	FourierTransform	HCD	MS2	0	0	200	1134.84143066406	3402.50973873219	3	13.0731766666667	1288	Depleted_Plasma_Nor_2.raw
False	None	IonTrap	CID	MS2	0	70.88207	100	996.334228515625	996.334228515625	1	13.07861	1289	Depleted_Plasma_Nor_2.raw
False	None	FourierTransform	HCD	MS2	0	70.88207	200	996.334228515625	996.334228515625	1	13.0935633333333	1290	Depleted_Plasma_Nor_2.raw
False	Unambiguous	IonTrap	CID	MS2	0		100	1100.71655273438	1100.71655273438	1	13.09898	1291	Depleted_Plasma_Nor_2.raw
False	None	FourierTransform	HCD	MS2	0		200	1100.71655273438	2200.42582883875	2	13.1138233333333	1292	Depleted_Plasma_Nor_2.raw
False	None	FourierTransform	HCD	MS2	0		200	1100.71655273438	3300.13510494313	3	13.1138233333333	1292	Depleted_Plasma_Nor_2.raw
False	None	IonTrap	CID	MS2	0	90.61601	100	882.717163085938	882.717163085938	1	13.1192866666667	1293	Depleted_Plasma_Nor_2.raw
False	None	FourierTransform	HCD	MS2	0	90.61601	200	882.717163085938	2646.13693599781	3	13.13435	1294	Depleted_Plasma_Nor_2.raw
False	None	FourierTransform	HCD	MS2	0	90.61601	200	882.717163085938	1764.42704954188	2	13.13435	1294	Depleted_Plasma_Nor_2.raw
False	None	IonTrap	CID	MS2	0	7.209968	100	906.261657714844	906.261657714844	1	13.1485616666667	1296	Depleted_Plasma_Nor_2.raw
False	None	FourierTransform	HCD	MS2	0	7.209968	200	906.261657714844	906.261657714844	1	13.164585	1297	Depleted_Plasma_Nor_2.raw
False	None	IonTrap	CID	MS2	0	83.92876	100	818.213684082031	818.213684082031	1	13.170105	1298	Depleted_Plasma_Nor_2.raw
False	None	FourierTransform	HCD	MS2	0	83.92876	200	818.213684082031	1635.42009153406	2	13.1851833333333	1299	Depleted_Plasma_Nor_2.raw
False	None	FourierTransform	HCD	MS2	0	83.92876	200	818.213684082031	2452.62649898609	3	13.1851833333333	1299	Depleted_Plasma_Nor_2.raw
False	None	IonTrap	CID	MS2	0	7.209968	100	906.261657714844	906.261657714844	1	13.1906316666667	1300	Depleted_Plasma_Nor_2.raw
False	None	FourierTransform	HCD	MS2	0	7.209968	200	906.261657714844	906.261657714844	1	13.2056483333333	1301	Depleted_Plasma_Nor_2.raw
False	None	IonTrap	CID	MS2	0	36.68317	100	894.7822265625	894.7822265625	1	13.2111016666667	1302	Depleted_Plasma_Nor_2.raw
False	Unambiguous	FourierTransform	HCD	MS2	0	36.68317	200	894.7822265625	2682.3321264275	3	13.22621	1303	Depleted_Plasma_Nor_2.raw
False	None	FourierTransform	HCD	MS2	0	36.68317	200	894.7822265625	1788.557176495	2	13.22621	1303	Depleted_Plasma_Nor_2.raw
False	Ambiguous	IonTrap	CID	MS2	0	77.12387	100	1062.59948730469	1062.59948730469	1	13.23163	1304	Depleted_Plasma_Nor_2.raw
False	None	FourierTransform	HCD	MS2	0	77.12387	200	1062.59948730469	2124.19169797938	2	13.2465466666667	1305	Depleted_Plasma_Nor_2.raw
False	None	FourierTransform	HCD	MS2	0	77.12387	200	1062.59948730469	3185.78390865406	3	13.2465466666667	1305	Depleted_Plasma_Nor_2.raw
False	None	IonTrap	CID	MS2	0	88.18149	100	1130.935546875	2260.86381712	2	13.2607866666667	1307	Depleted_Plasma_Nor_2.raw
False	None	FourierTransform	HCD	MS2	0	88.18149	200	1130.935546875	2260.86381712	2	13.2767533333333	1308	Depleted_Plasma_Nor_2.raw
False	None	IonTrap	CID	MS2	0	35.3906	100	1209.94604492188	1209.94604492188	1	13.282195	1309	Depleted_Plasma_Nor_2.raw
False	None	FourierTransform	HCD	MS2	0	35.3906	200	1209.94604492188	2418.88481321375	2	13.2969866666667	1310	Depleted_Plasma_Nor_2.raw
False	None	FourierTransform	HCD	MS2	0	35.3906	200	1209.94604492188	3627.82358150563	3	13.2969866666667	1310	Depleted_Plasma_Nor_2.raw
False	Unambiguous	IonTrap	CID	MS2	0		100	1217.61193847656	2434.21660032313	2	13.3023766666667	1311	Depleted_Plasma_Nor_2.raw
False	Unambiguous	IonTrap	CID	MS2	0		100	1217.61193847656	3650.82126216969	3	13.3023766666667	1311	Depleted_Plasma_Nor_2.raw
False	Unambiguous	IonTrap	CID	MS2	0	60.69279	100	1203.46374511719	1203.46374511719	1	13.3225666666667	1313	Depleted_Plasma_Nor_2.raw
False	None	FourierTransform	HCD	MS2	0	60.69279	200	1203.46374511719	1203.46374511719	1	13.3376816666667	1314	Depleted_Plasma_Nor_2.raw
False	None	IonTrap	CID	MS2	0	6.589915	100	833.243347167969	833.243347167969	1	13.3431633333333	1315	Depleted_Plasma_Nor_2.raw
False	None	FourierTransform	HCD	MS2	0	6.589915	200	833.243347167969	833.243347167969	1	13.35825	1316	Depleted_Plasma_Nor_2.raw
False	None	IonTrap	CID	MS2	0	23.1116	100	1128.92126464844	2256.83525266688	2	13.3734666666667	1318	Depleted_Plasma_Nor_2.raw
False	None	FourierTransform	HCD	MS2	0	23.1116	200	1128.92126464844	2256.83525266688	2	13.3883183333333	1319	Depleted_Plasma_Nor_2.raw
False	Unambiguous	IonTrap	CID	MS2	0	45.91057	100	806.355102539063	806.355102539063	1	13.39396	1320	Depleted_Plasma_Nor_2.raw
False	None	FourierTransform	HCD	MS2	0	45.91057	200	806.355102539063	1611.70292844813	2	13.4090216666667	1321	Depleted_Plasma_Nor_2.raw
False	Unambiguous	FourierTransform	HCD	MS2	0	45.91057	200	806.355102539063	2417.05075435719	3	13.4090216666667	1321	Depleted_Plasma_Nor_2.raw
False	None	IonTrap	CID	MS2	0	80.32345	100	879.763610839844	879.763610839844	1	13.41447	1322	Depleted_Plasma_Nor_2.raw
False	None	FourierTransform	HCD	MS2	0	80.32345	200	879.763610839844	1758.51994504969	2	13.42954	1323	Depleted_Plasma_Nor_2.raw
False	Unambiguous	FourierTransform	HCD	MS2	0	80.32345	200	879.763610839844	2637.27627925953	3	13.42954	1323	Depleted_Plasma_Nor_2.raw
False	Unambiguous	IonTrap	CID	MS2	0		100	1095.71118164063	1095.71118164063	1	13.4349566666667	1324	Depleted_Plasma_Nor_2.raw
False	None	FourierTransform	HCD	MS2	0		200	1095.71118164063	1095.71118164063	1	13.4497983333333	1325	Depleted_Plasma_Nor_2.raw
False	None	IonTrap	CID	MS2	0	0	100	1047.89404296875	2094.7808093075	2	13.4552183333333	1326	Depleted_Plasma_Nor_2.raw
False	None	FourierTransform	HCD	MS2	0	0	200	1047.89404296875	2094.7808093075	2	13.4705	1327	Depleted_Plasma_Nor_2.raw
False	Unambiguous	IonTrap	CID	MS2	0	0	100	1183.65856933594	1183.65856933594	1	13.48471	1329	Depleted_Plasma_Nor_2.raw
False	None	FourierTransform	HCD	MS2	0	0	200	1183.65856933594	2366.30986204188	2	13.500585	1330	Depleted_Plasma_Nor_2.raw
False	None	FourierTransform	HCD	MS2	0	0	200	1183.65856933594	3548.96115474781	3	13.500585	1330	Depleted_Plasma_Nor_2.raw
False	Unambiguous	IonTrap	CID	MS2	0	82.70309	100	889.362182617188	889.362182617188	1	13.5060816666667	1331	Depleted_Plasma_Nor_2.raw
False	None	FourierTransform	HCD	MS2	0	82.70309	200	889.362182617188	1777.71708860438	2	13.5210766666667	1332	Depleted_Plasma_Nor_2.raw
False	None	FourierTransform	HCD	MS2	0	82.70309	200	889.362182617188	2666.07199459156	3	13.5210766666667	1332	Depleted_Plasma_Nor_2.raw
False	None	IonTrap	CID	MS2	0	54.25891	100	943.731079101563	943.731079101563	1	13.5265383333333	1333	Depleted_Plasma_Nor_2.raw
False	None	FourierTransform	HCD	MS2	0	54.25891	200	943.731079101563	2829.17868404469	3	13.5415766666667	1334	Depleted_Plasma_Nor_2.raw
False	None	FourierTransform	HCD	MS2	0	54.25891	200	943.731079101563	1886.45488157313	2	13.5415766666667	1334	Depleted_Plasma_Nor_2.raw
False	None	IonTrap	CID	MS2	0	79.88756	100	936.699401855469	936.699401855469	1	13.5470233333333	1335	Depleted_Plasma_Nor_2.raw
False	None	FourierTransform	HCD	MS2	0	79.88756	200	936.699401855469	1872.39152708094	2	13.5620883333333	1336	Depleted_Plasma_Nor_2.raw
False	None	FourierTransform	HCD	MS2	0	79.88756	200	936.699401855469	2808.08365230641	3	13.5620883333333	1336	Depleted_Plasma_Nor_2.raw
False	None	IonTrap	CID	MS2	0		100	973.73681640625	973.73681640625	1	13.5675283333333	1337	Depleted_Plasma_Nor_2.raw
False	None	FourierTransform	HCD	MS2	0		200	973.73681640625	1946.4663561825	2	13.5825333333333	1338	Depleted_Plasma_Nor_2.raw
False	None	FourierTransform	HCD	MS2	0		200	973.73681640625	2919.19589595875	3	13.5825333333333	1338	Depleted_Plasma_Nor_2.raw
False	None	IonTrap	CID	MS2	0	64.67776	100	990.692443847656	990.692443847656	1	13.5967633333333	1340	Depleted_Plasma_Nor_2.raw
False	None	FourierTransform	HCD	MS2	0	64.67776	200	990.692443847656	1980.37761106531	2	13.6127533333333	1341	Depleted_Plasma_Nor_2.raw
False	None	FourierTransform	HCD	MS2	0	64.67776	200	990.692443847656	2970.06277828297	3	13.6127533333333	1341	Depleted_Plasma_Nor_2.raw
False	Unambiguous	IonTrap	CID	MS2	0	64.82824	100	822.416870117188	822.416870117188	1	13.6183	1342	Depleted_Plasma_Nor_2.raw
False	Ambiguous	FourierTransform	HCD	MS2	0	64.82824	200	822.416870117188	1643.82646360438	2	13.633355	1343	Depleted_Plasma_Nor_2.raw
False	Ambiguous	FourierTransform	HCD	MS2	0	64.82824	200	822.416870117188	2465.23605709156	3	13.633355	1343	Depleted_Plasma_Nor_2.raw
False	Ambiguous	IonTrap	CID	MS2	0	0	100	1103.54650878906	1103.54650878906	1	13.63879	1344	Depleted_Plasma_Nor_2.raw
False	None	FourierTransform	HCD	MS2	0	0	200	1103.54650878906	2206.08574094813	2	13.6536816666667	1345	Depleted_Plasma_Nor_2.raw
False	None	FourierTransform	HCD	MS2	0	0	200	1103.54650878906	3308.62497310719	3	13.6536816666667	1345	Depleted_Plasma_Nor_2.raw
False	Unambiguous	IonTrap	CID	MS2	0		100	1005.66528320313	2010.32328977625	2	13.6591033333333	1346	Depleted_Plasma_Nor_2.raw
False	None	IonTrap	CID	MS2	0		100	1005.66528320313	3014.98129634938	3	13.6591033333333	1346	Depleted_Plasma_Nor_2.raw
False	None	FourierTransform	HCD	MS2	0		200	1005.66528320313	2010.32328977625	2	13.673995	1347	Depleted_Plasma_Nor_2.raw
False	None	FourierTransform	HCD	MS2	0		200	1005.66528320313	3014.98129634938	3	13.673995	1347	Depleted_Plasma_Nor_2.raw
False	None	IonTrap	CID	MS2	0	45.76622	100	923.723205566406	923.723205566406	1	13.6794516666667	1348	Depleted_Plasma_Nor_2.raw
False	None	FourierTransform	HCD	MS2	0	45.76622	200	923.723205566406	2769.15506343922	3	13.694475	1349	Depleted_Plasma_Nor_2.raw
False	None	FourierTransform	HCD	MS2	0	45.76622	200	923.723205566406	1846.43913450281	2	13.694475	1349	Depleted_Plasma_Nor_2.raw
False	None	IonTrap	CID	MS2	0	55.19272	100	815.216918945313	1629.42656126063	2	13.7098016666667	1351	Depleted_Plasma_Nor_2.raw
False	None	FourierTransform	HCD	MS2	0	55.19272	200	815.216918945313	1629.42656126063	2	13.7252516666667	1352	Depleted_Plasma_Nor_2.raw
False	None	IonTrap	CID	MS2	0	24.95358	100	920.314453125	920.314453125	1	13.7308516666667	1353	Depleted_Plasma_Nor_2.raw
False	None	FourierTransform	HCD	MS2	0	24.95358	200	920.314453125	920.314453125	1	13.7458633333333	1354	Depleted_Plasma_Nor_2.raw
False	Unambiguous	IonTrap	CID	MS2	0	0	100	1278.56408691406	1278.56408691406	1	13.751255	1355	Depleted_Plasma_Nor_2.raw
False	None	FourierTransform	HCD	MS2	0	0	200	1278.56408691406	2556.12089719813	2	13.7660216666667	1356	Depleted_Plasma_Nor_2.raw
False	None	FourierTransform	HCD	MS2	0	0	200	1278.56408691406	3833.67770748219	3	13.7660216666667	1356	Depleted_Plasma_Nor_2.raw
False	Unambiguous	IonTrap	CID	MS2	0		100	929.633728027344	929.633728027344	1	13.7714683333333	1357	Depleted_Plasma_Nor_2.raw
False	None	FourierTransform	HCD	MS2	0		200	929.633728027344	2786.88663082203	3	13.7864633333333	1358	Depleted_Plasma_Nor_2.raw
False	None	FourierTransform	HCD	MS2	0		200	929.633728027344	1858.26017942469	2	13.7864633333333	1358	Depleted_Plasma_Nor_2.raw
False	None	IonTrap	CID	MS2	0		100	984.848388671875	984.848388671875	1	13.7918983333333	1359	Depleted_Plasma_Nor_2.raw
False	None	FourierTransform	HCD	MS2	0		200	984.848388671875	1968.68950071375	2	13.80687	1360	Depleted_Plasma_Nor_2.raw
False	Unambiguous	FourierTransform	HCD	MS2	0		200	984.848388671875	2952.53061275563	3	13.80687	1360	Depleted_Plasma_Nor_2.raw
False	Unambiguous	IonTrap	CID	MS2	0	65.91869	100	1011.68780517578	1011.68780517578	1	13.8221416666667	1362	Depleted_Plasma_Nor_2.raw
False	None	FourierTransform	HCD	MS2	0	65.91869	200	1011.68780517578	2022.36833372156	2	13.8380866666667	1363	Depleted_Plasma_Nor_2.raw
False	None	FourierTransform	HCD	MS2	0	65.91869	200	1011.68780517578	3033.04886226734	3	13.8380866666667	1363	Depleted_Plasma_Nor_2.raw
False	None	IonTrap	CID	MS2	0	75.87373	100	909.258728027344	909.258728027344	1	13.843595	1364	Depleted_Plasma_Nor_2.raw
False	None	FourierTransform	HCD	MS2	0	75.87373	200	909.258728027344	1817.51017942469	2	13.8585666666667	1365	Depleted_Plasma_Nor_2.raw
False	None	FourierTransform	HCD	MS2	0	75.87373	200	909.258728027344	2725.76163082203	3	13.8585666666667	1365	Depleted_Plasma_Nor_2.raw
False	Unambiguous	IonTrap	CID	MS2	0	67.38749	100	1171.63000488281	1171.63000488281	1	13.86397	1366	Depleted_Plasma_Nor_2.raw
False	None	FourierTransform	HCD	MS2	0	67.38749	200	1171.63000488281	3512.87546138844	3	13.8788083333333	1367	Depleted_Plasma_Nor_2.raw
False	None	FourierTransform	HCD	MS2	0	67.38749	200	1171.63000488281	2342.25273313563	2	13.8788083333333	1367	Depleted_Plasma_Nor_2.raw
False	None	IonTrap	CID	MS2	0	44.77411	100	1000.79797363281	1000.79797363281	1	13.884245	1368	Depleted_Plasma_Nor_2.raw
False	None	FourierTransform	HCD	MS2	0	44.77411	200	1000.79797363281	2000.58867063563	2	13.8992466666667	1369	Depleted_Plasma_Nor_2.raw
False	None	FourierTransform	HCD	MS2	0	44.77411	200	1000.79797363281	3000.37936763844	3	13.8992466666667	1369	Depleted_Plasma_Nor_2.raw
False	Unambiguous	IonTrap	CID	MS2	0	76.98935	100	994.66796875	994.66796875	1	13.90467	1370	Depleted_Plasma_Nor_2.raw
False	None	FourierTransform	HCD	MS2	0	76.98935	200	994.66796875	1988.32866087	2	13.9196283333333	1371	Depleted_Plasma_Nor_2.raw
False	None	FourierTransform	HCD	MS2	0	76.98935	200	994.66796875	2981.98935299	3	13.9196283333333	1371	Depleted_Plasma_Nor_2.raw
False	None	IonTrap	CID	MS2	0	0	100	1548.42504882813	1548.42504882813	1	13.9347783333333	1373	Depleted_Plasma_Nor_2.raw
False	None	FourierTransform	HCD	MS2	0	0	200	1548.42504882813	3095.84282102625	2	13.9504183333333	1374	Depleted_Plasma_Nor_2.raw
False	None	FourierTransform	HCD	MS2	0	0	200	1548.42504882813	4643.26059322438	3	13.9504183333333	1374	Depleted_Plasma_Nor_2.raw
False	Unambiguous	IonTrap	CID	MS2	0	0	100	1203.96752929688	3609.88803463063	3	13.9558666666667	1375	Depleted_Plasma_Nor_2.raw
False	None	IonTrap	CID	MS2	0	0	100	1203.96752929688	2406.92778196375	2	13.9558666666667	1375	Depleted_Plasma_Nor_2.raw
False	None	FourierTransform	HCD	MS2	0	0	200	1203.96752929688	2406.92778196375	2	13.9706316666667	1376	Depleted_Plasma_Nor_2.raw
False	None	FourierTransform	HCD	MS2	0	0	200	1203.96752929688	3609.88803463063	3	13.9706316666667	1376	Depleted_Plasma_Nor_2.raw
False	None	IonTrap	CID	MS2	0	80.19678	100	952.698364257813	952.698364257813	1	13.9760816666667	1377	Depleted_Plasma_Nor_2.raw
False	None	FourierTransform	HCD	MS2	0	80.19678	200	952.698364257813	1904.38945188563	2	13.9910766666667	1378	Depleted_Plasma_Nor_2.raw
False	None	FourierTransform	HCD	MS2	0	80.19678	200	952.698364257813	2856.08053951344	3	13.9910766666667	1378	Depleted_Plasma_Nor_2.raw
False	None	IonTrap	CID	MS2	0		100	1305.5341796875	1305.5341796875	1	13.996475	1379	Depleted_Plasma_Nor_2.raw
False	None	FourierTransform	HCD	MS2	0		200	1305.5341796875	2610.061082745	2	14.0111833333333	1380	Depleted_Plasma_Nor_2.raw
False	None	FourierTransform	HCD	MS2	0		200	1305.5341796875	3914.5879858025	3	14.0111833333333	1380	Depleted_Plasma_Nor_2.raw
False	Unambiguous	IonTrap	CID	MS2	0	65.59174	100	1061.61938476563	1061.61938476563	1	14.016605	1381	Depleted_Plasma_Nor_2.raw
False	None	FourierTransform	HCD	MS2	0	65.59174	200	1061.61938476563	2122.23149290125	2	14.03153	1382	Depleted_Plasma_Nor_2.raw
False	None	FourierTransform	HCD	MS2	0	65.59174	200	1061.61938476563	3182.84360103688	3	14.03153	1382	Depleted_Plasma_Nor_2.raw
False	None	IonTrap	CID	MS2	0	20.68928	100	1128.92065429688	2256.83403196375	2	14.0457016666667	1384	Depleted_Plasma_Nor_2.raw
False	None	IonTrap	CID	MS2	0	0	100	1047.89453125	1047.89453125	1	14.0671716666667	1386	Depleted_Plasma_Nor_2.raw
False	None	FourierTransform	HCD	MS2	0	0	200	1047.89453125	3141.66904049	3	14.0820516666667	1387	Depleted_Plasma_Nor_2.raw
False	None	FourierTransform	HCD	MS2	0	0	200	1047.89453125	2094.78178587	2	14.0820516666667	1387	Depleted_Plasma_Nor_2.raw
False	None	IonTrap	CID	MS2	0	54.47056	100	907.264038085938	907.264038085938	1	14.0875	1388	Depleted_Plasma_Nor_2.raw
False	None	FourierTransform	HCD	MS2	0	54.47056	200	907.264038085938	907.264038085938	1	14.1025283333333	1389	Depleted_Plasma_Nor_2.raw
False	Ambiguous	IonTrap	CID	MS2	0	52.61414	100	806.3544921875	806.3544921875	1	14.108005	1390	Depleted_Plasma_Nor_2.raw
False	Ambiguous	FourierTransform	HCD	MS2	0	52.61414	200	806.3544921875	1611.701707745	2	14.1230566666667	1391	Depleted_Plasma_Nor_2.raw
False	Ambiguous	FourierTransform	HCD	MS2	0	52.61414	200	806.3544921875	2417.0489233025	3	14.1230566666667	1391	Depleted_Plasma_Nor_2.raw
False	None	IonTrap	CID	MS2	0		100	1484.30578613281	1484.30578613281	1	14.128415	1392	Depleted_Plasma_Nor_2.raw
False	None	FourierTransform	HCD	MS2	0		200	1484.30578613281	2967.60429563563	2	14.14309	1393	Depleted_Plasma_Nor_2.raw
False	None	FourierTransform	HCD	MS2	0		200	1484.30578613281	4450.90280513844	3	14.14309	1393	Depleted_Plasma_Nor_2.raw
False	None	IonTrap	CID	MS2	0	78.75056	100	889.235717773438	889.235717773438	1	14.1584033333333	1395	Depleted_Plasma_Nor_2.raw
False	None	FourierTransform	HCD	MS2	0	78.75056	200	889.235717773438	2665.69260006031	3	14.1745866666667	1396	Depleted_Plasma_Nor_2.raw
False	None	FourierTransform	HCD	MS2	0	78.75056	200	889.235717773438	1777.46415891688	2	14.1745866666667	1396	Depleted_Plasma_Nor_2.raw
False	None	IonTrap	CID	MS2	0	0	100	1316.46801757813	1316.46801757813	1	14.1800266666667	1397	Depleted_Plasma_Nor_2.raw
False	None	FourierTransform	HCD	MS2	0	0	200	1316.46801757813	2631.92875852625	2	14.1947316666667	1398	Depleted_Plasma_Nor_2.raw
False	None	FourierTransform	HCD	MS2	0	0	200	1316.46801757813	3947.38949947438	3	14.1947316666667	1398	Depleted_Plasma_Nor_2.raw
False	Unambiguous	IonTrap	CID	MS2	0		100	1176.64685058594	1176.64685058594	1	14.2001383333333	1399	Depleted_Plasma_Nor_2.raw
False	None	FourierTransform	HCD	MS2	0		200	1176.64685058594	2352.28642454188	2	14.2150016666667	1400	Depleted_Plasma_Nor_2.raw
False	None	FourierTransform	HCD	MS2	0		200	1176.64685058594	3527.92599849781	3	14.2150016666667	1400	Depleted_Plasma_Nor_2.raw
False	Unambiguous	IonTrap	CID	MS2	0	45.91627	100	1255.61657714844	1255.61657714844	1	14.22039	1401	Depleted_Plasma_Nor_2.raw
False	Ambiguous	FourierTransform	HCD	MS2	0	45.91627	200	1255.61657714844	2510.22587766688	2	14.2352233333333	1402	Depleted_Plasma_Nor_2.raw
False	Ambiguous	FourierTransform	HCD	MS2	0	45.91627	200	1255.61657714844	3764.83517818531	3	14.2352233333333	1402	Depleted_Plasma_Nor_2.raw
False	Unambiguous	IonTrap	CID	MS2	0		100	1013.70123291016	1013.70123291016	1	14.24066	1403	Depleted_Plasma_Nor_2.raw
False	None	FourierTransform	HCD	MS2	0		200	1013.70123291016	2026.39518919031	2	14.2556183333333	1404	Depleted_Plasma_Nor_2.raw
False	None	FourierTransform	HCD	MS2	0		200	1013.70123291016	3039.08914547047	3	14.2556183333333	1404	Depleted_Plasma_Nor_2.raw
False	None	IonTrap	CID	MS2	0	30.89463	100	829.268188476563	829.268188476563	1	14.2712533333333	1406	Depleted_Plasma_Nor_2.raw
False	None	FourierTransform	HCD	MS2	0	30.89463	200	829.268188476563	1657.52910032313	2	14.2863216666667	1407	Depleted_Plasma_Nor_2.raw
False	None	FourierTransform	HCD	MS2	0	30.89463	200	829.268188476563	2485.79001216969	3	14.2863216666667	1407	Depleted_Plasma_Nor_2.raw
False	Unambiguous	IonTrap	CID	MS2	0		100	1142.57214355469	1142.57214355469	1	14.2917716666667	1408	Depleted_Plasma_Nor_2.raw
False	Ambiguous	FourierTransform	HCD	MS2	0		200	1142.57214355469	2284.13701047938	2	14.3066	1409	Depleted_Plasma_Nor_2.raw
False	Ambiguous	FourierTransform	HCD	MS2	0		200	1142.57214355469	3425.70187740406	3	14.3066	1409	Depleted_Plasma_Nor_2.raw
False	Unambiguous	IonTrap	CID	MS2	0	47.73674	100	1238.64685058594	1238.64685058594	1	14.312	1410	Depleted_Plasma_Nor_2.raw
False	Unambiguous	FourierTransform	HCD	MS2	0	47.73674	200	1238.64685058594	3713.92599849781	3	14.3267866666667	1411	Depleted_Plasma_Nor_2.raw
False	Unambiguous	FourierTransform	HCD	MS2	0	47.73674	200	1238.64685058594	2476.28642454188	2	14.3267866666667	1411	Depleted_Plasma_Nor_2.raw
False	Ambiguous	IonTrap	CID	MS2	0	64.2452	100	1108.61376953125	2216.2202624325	2	14.3322066666667	1412	Depleted_Plasma_Nor_2.raw
False	None	FourierTransform	HCD	MS2	0	64.2452	200	1108.61376953125	2216.2202624325	2	14.3470366666667	1413	Depleted_Plasma_Nor_2.raw
False	None	IonTrap	CID	MS2	0	86.76369	100	892.233093261719	892.233093261719	1	14.3524916666667	1414	Depleted_Plasma_Nor_2.raw
False	Unambiguous	IonTrap	CID	MS2	0	15.44173	100	931.416198730469	931.416198730469	1	14.38176	1417	Depleted_Plasma_Nor_2.raw
False	None	FourierTransform	HCD	MS2	0	15.44173	200	931.416198730469	931.416198730469	1	14.3977516666667	1418	Depleted_Plasma_Nor_2.raw
False	Unambiguous	IonTrap	CID	MS2	0	52.80672	100	1409.54162597656	1409.54162597656	1	14.4032816666667	1419	Depleted_Plasma_Nor_2.raw
False	None	FourierTransform	HCD	MS2	0	52.80672	200	1409.54162597656	2818.07597532313	2	14.4179216666667	1420	Depleted_Plasma_Nor_2.raw
False	None	FourierTransform	HCD	MS2	0	52.80672	200	1409.54162597656	4226.61032466969	3	14.4179216666667	1420	Depleted_Plasma_Nor_2.raw
False	Unambiguous	IonTrap	CID	MS2	0		100	1419.57250976563	1419.57250976563	1	14.4233016666667	1421	Depleted_Plasma_Nor_2.raw
False	Unambiguous	IonTrap	CID	MS2	0	0	100	1112.78564453125	1112.78564453125	1	14.44339	1423	Depleted_Plasma_Nor_2.raw
False	None	FourierTransform	HCD	MS2	0	0	200	1112.78564453125	3336.34238033375	3	14.4582266666667	1424	Depleted_Plasma_Nor_2.raw
False	None	FourierTransform	HCD	MS2	0	0	200	1112.78564453125	2224.5640124325	2	14.4582266666667	1424	Depleted_Plasma_Nor_2.raw
False	Unambiguous	IonTrap	CID	MS2	0		100	1131.43603515625	1131.43603515625	1	14.4636483333333	1425	Depleted_Plasma_Nor_2.raw
False	None	FourierTransform	HCD	MS2	0		200	1131.43603515625	2261.8647936825	2	14.4785266666667	1426	Depleted_Plasma_Nor_2.raw
False	None	FourierTransform	HCD	MS2	0		200	1131.43603515625	3392.29355220875	3	14.4785266666667	1426	Depleted_Plasma_Nor_2.raw
False	Unambiguous	IonTrap	CID	MS2	0		100	1278.57849121094	1278.57849121094	1	14.4926933333333	1428	Depleted_Plasma_Nor_2.raw
False	None	FourierTransform	HCD	MS2	0		200	1278.57849121094	2556.14970579188	2	14.5074433333333	1429	Depleted_Plasma_Nor_2.raw
False	None	FourierTransform	HCD	MS2	0		200	1278.57849121094	3833.72092037281	3	14.5074433333333	1429	Depleted_Plasma_Nor_2.raw
False	Ambiguous	IonTrap	CID	MS2	0	42.29709	100	1080.67687988281	1080.67687988281	1	14.5129166666667	1430	Depleted_Plasma_Nor_2.raw
False	None	FourierTransform	HCD	MS2	0	42.29709	200	1080.67687988281	2160.34648313563	2	14.52779	1431	Depleted_Plasma_Nor_2.raw
False	None	FourierTransform	HCD	MS2	0	42.29709	200	1080.67687988281	3240.01608638844	3	14.52779	1431	Depleted_Plasma_Nor_2.raw
False	Unambiguous	IonTrap	CID	MS2	0		100	1067.53405761719	1067.53405761719	1	14.5332166666667	1432	Depleted_Plasma_Nor_2.raw
False	None	FourierTransform	HCD	MS2	0		200	1067.53405761719	2134.06083860438	2	14.5481316666667	1433	Depleted_Plasma_Nor_2.raw
False	None	FourierTransform	HCD	MS2	0		200	1067.53405761719	3200.58761959156	3	14.5481316666667	1433	Depleted_Plasma_Nor_2.raw
False	Ambiguous	IonTrap	CID	MS2	0	62.31437	100	822.459838867188	822.459838867188	1	14.553605	1434	Depleted_Plasma_Nor_2.raw
False	None	FourierTransform	HCD	MS2	0	62.31437	200	822.459838867188	1643.91240110438	2	14.5686683333333	1435	Depleted_Plasma_Nor_2.raw
False	None	FourierTransform	HCD	MS2	0	62.31437	200	822.459838867188	2465.36496334156	3	14.5686683333333	1435	Depleted_Plasma_Nor_2.raw
False	None	IonTrap	CID	MS2	0	45.86168	100	922.691650390625	922.691650390625	1	14.5742183333333	1436	Depleted_Plasma_Nor_2.raw
False	None	FourierTransform	HCD	MS2	0	45.86168	200	922.691650390625	1844.37602415125	2	14.5892416666667	1437	Depleted_Plasma_Nor_2.raw
False	None	FourierTransform	HCD	MS2	0	45.86168	200	922.691650390625	2766.06039791188	3	14.5892416666667	1437	Depleted_Plasma_Nor_2.raw
False	None	IonTrap	CID	MS2	0		100	1350.0029296875	2698.998582745	2	14.6048933333333	1439	Depleted_Plasma_Nor_2.raw
False	Ambiguous	IonTrap	CID	MS2	0		100	1350.0029296875	4047.9942358025	3	14.6048933333333	1439	Depleted_Plasma_Nor_2.raw
False	Ambiguous	FourierTransform	HCD	MS2	0		200	1350.0029296875	4047.9942358025	3	14.6196016666667	1440	Depleted_Plasma_Nor_2.raw
False	None	FourierTransform	HCD	MS2	0		200	1350.0029296875	2698.998582745	2	14.6196016666667	1440	Depleted_Plasma_Nor_2.raw
False	None	IonTrap	CID	MS2	0	41.17017	100	1203.96813964844	2406.92900266688	2	14.6250466666667	1441	Depleted_Plasma_Nor_2.raw
False	None	FourierTransform	HCD	MS2	0	41.17017	200	1203.96813964844	2406.92900266688	2	14.63981	1442	Depleted_Plasma_Nor_2.raw
False	None	IonTrap	CID	MS2	0	94.46569	100	836.654663085938	836.654663085938	1	14.6452816666667	1443	Depleted_Plasma_Nor_2.raw
False	None	FourierTransform	HCD	MS2	0	94.46569	200	836.654663085938	1672.30204954188	2	14.6603633333333	1444	Depleted_Plasma_Nor_2.raw
False	None	FourierTransform	HCD	MS2	0	94.46569	200	836.654663085938	2507.94943599781	3	14.6603633333333	1444	Depleted_Plasma_Nor_2.raw
False	Ambiguous	IonTrap	CID	MS2	0	35.44371	100	897.649108886719	897.649108886719	1	14.6658166666667	1445	Depleted_Plasma_Nor_2.raw
False	None	FourierTransform	HCD	MS2	0	35.44371	200	897.649108886719	1794.29094114344	2	14.680795	1446	Depleted_Plasma_Nor_2.raw
False	None	FourierTransform	HCD	MS2	0	35.44371	200	897.649108886719	2690.93277340016	3	14.680795	1446	Depleted_Plasma_Nor_2.raw
False	Unambiguous	IonTrap	CID	MS2	0		100	1115.67150878906	1115.67150878906	1	14.6862166666667	1447	Depleted_Plasma_Nor_2.raw
False	None	FourierTransform	HCD	MS2	0		200	1115.67150878906	3344.99997310719	3	14.7011033333333	1448	Depleted_Plasma_Nor_2.raw
False	None	FourierTransform	HCD	MS2	0		200	1115.67150878906	2230.33574094813	2	14.7011033333333	1448	Depleted_Plasma_Nor_2.raw
False	Unambiguous	IonTrap	CID	MS2	0	12.28535	100	1128.92248535156	2256.83769407313	2	14.71633	1450	Depleted_Plasma_Nor_2.raw
False	None	FourierTransform	HCD	MS2	0	12.28535	200	1128.92248535156	2256.83769407313	2	14.7322516666667	1451	Depleted_Plasma_Nor_2.raw
False	None	IonTrap	CID	MS2	0	0	100	1047.89538574219	2094.78349485438	2	14.73773	1452	Depleted_Plasma_Nor_2.raw
False	None	FourierTransform	HCD	MS2	0	0	200	1047.89538574219	2094.78349485438	2	14.7527233333333	1453	Depleted_Plasma_Nor_2.raw
False	Unambiguous	IonTrap	CID	MS2	0	47.7356	100	804.44775390625	804.44775390625	1	14.758195	1454	Depleted_Plasma_Nor_2.raw
False	Ambiguous	FourierTransform	HCD	MS2	0	47.7356	200	804.44775390625	804.44775390625	1	14.7733416666667	1455	Depleted_Plasma_Nor_2.raw
False	None	IonTrap	CID	MS2	0		100	1322.18493652344	1322.18493652344	1	14.7787316666667	1456	Depleted_Plasma_Nor_2.raw
False	None	FourierTransform	HCD	MS2	0		200	1322.18493652344	2643.36259641688	2	14.7934316666667	1457	Depleted_Plasma_Nor_2.raw
False	None	FourierTransform	HCD	MS2	0		200	1322.18493652344	3964.54025631031	3	14.7934316666667	1457	Depleted_Plasma_Nor_2.raw
False	Ambiguous	IonTrap	CID	MS2	0		100	1492.33605957031	4474.99362545094	3	14.7988033333333	1458	Depleted_Plasma_Nor_2.raw
False	Unambiguous	IonTrap	CID	MS2	0		100	1492.33605957031	2983.66484251063	2	14.7988033333333	1458	Depleted_Plasma_Nor_2.raw
False	None	FourierTransform	HCD	MS2	0		200	1492.33605957031	4474.99362545094	3	14.8134566666667	1459	Depleted_Plasma_Nor_2.raw
False	None	FourierTransform	HCD	MS2	0		200	1492.33605957031	2983.66484251063	2	14.8134566666667	1459	Depleted_Plasma_Nor_2.raw
False	None	IonTrap	CID	MS2	0	80.80495	100	890.234924316406	890.234924316406	1	14.8286883333333	1461	Depleted_Plasma_Nor_2.raw
False	None	FourierTransform	HCD	MS2	0	80.80495	200	890.234924316406	1779.46257200281	2	14.8447516666667	1462	Depleted_Plasma_Nor_2.raw
False	None	FourierTransform	HCD	MS2	0	80.80495	200	890.234924316406	2668.69021968922	3	14.8447516666667	1462	Depleted_Plasma_Nor_2.raw
False	Unambiguous	IonTrap	CID	MS2	0		100	1010.63916015625	1010.63916015625	1	14.8502233333333	1463	Depleted_Plasma_Nor_2.raw
False	None	FourierTransform	HCD	MS2	0		200	1010.63916015625	2020.2710436825	2	14.8651216666667	1464	Depleted_Plasma_Nor_2.raw
False	None	FourierTransform	HCD	MS2	0		200	1010.63916015625	3029.90292720875	3	14.8651216666667	1464	Depleted_Plasma_Nor_2.raw
False	None	IonTrap	CID	MS2	0		100	1412.50756835938	2824.00786008875	2	14.8704916666667	1465	Depleted_Plasma_Nor_2.raw
False	Unambiguous	IonTrap	CID	MS2	0		100	1412.50756835938	4235.50815181813	3	14.8704916666667	1465	Depleted_Plasma_Nor_2.raw
False	None	FourierTransform	HCD	MS2	0		200	1412.50756835938	2824.00786008875	2	14.8851983333333	1466	Depleted_Plasma_Nor_2.raw
False	None	FourierTransform	HCD	MS2	0		200	1412.50756835938	4235.50815181813	3	14.8851983333333	1466	Depleted_Plasma_Nor_2.raw
False	None	IonTrap	CID	MS2	0	51.75369	100	1226.44665527344	1226.44665527344	1	14.8905966666667	1467	Depleted_Plasma_Nor_2.raw
False	None	FourierTransform	HCD	MS2	0	51.75369	200	1226.44665527344	2451.88603391688	2	14.9053433333333	1468	Depleted_Plasma_Nor_2.raw
False	None	FourierTransform	HCD	MS2	0	51.75369	200	1226.44665527344	3677.32541256031	3	14.9053433333333	1468	Depleted_Plasma_Nor_2.raw
False	Ambiguous	IonTrap	CID	MS2	0		100	1121.57592773438	2242.14457883875	2	14.91076	1469	Depleted_Plasma_Nor_2.raw
False	Unambiguous	IonTrap	CID	MS2	0		100	1121.57592773438	3362.71322994313	3	14.91076	1469	Depleted_Plasma_Nor_2.raw
False	None	FourierTransform	HCD	MS2	0		200	1121.57592773438	2242.14457883875	2	14.9257783333333	1470	Depleted_Plasma_Nor_2.raw
False	Ambiguous	FourierTransform	HCD	MS2	0		200	1121.57592773438	3362.71322994313	3	14.9257783333333	1470	Depleted_Plasma_Nor_2.raw
False	Unambiguous	IonTrap	CID	MS2	0		100	1220.63208007813	1220.63208007813	1	14.9410083333333	1472	Depleted_Plasma_Nor_2.raw
False	None	FourierTransform	HCD	MS2	0		200	1220.63208007813	2440.25688352625	2	14.95692	1473	Depleted_Plasma_Nor_2.raw
False	Ambiguous	FourierTransform	HCD	MS2	0		200	1220.63208007813	3659.88168697438	3	14.95692	1473	Depleted_Plasma_Nor_2.raw
False	Unambiguous	IonTrap	CID	MS2	0	57.81153	100	1029.52685546875	1029.52685546875	1	14.9623916666667	1474	Depleted_Plasma_Nor_2.raw
False	Ambiguous	FourierTransform	HCD	MS2	0	57.81153	200	1029.52685546875	3086.56601314625	3	14.97728	1475	Depleted_Plasma_Nor_2.raw
False	Ambiguous	FourierTransform	HCD	MS2	0	57.81153	200	1029.52685546875	2058.0464343075	2	14.97728	1475	Depleted_Plasma_Nor_2.raw
False	None	IonTrap	CID	MS2	0		100	1254.42565917969	1254.42565917969	1	14.9826683333333	1476	Depleted_Plasma_Nor_2.raw
False	None	FourierTransform	HCD	MS2	0		200	1254.42565917969	2507.84404172938	2	14.9974733333333	1477	Depleted_Plasma_Nor_2.raw
False	None	FourierTransform	HCD	MS2	0		200	1254.42565917969	3761.26242427906	3	14.9974733333333	1477	Depleted_Plasma_Nor_2.raw
False	None	IonTrap	CID	MS2	0		100	1466.51184082031	1466.51184082031	1	15.0028433333333	1478	Depleted_Plasma_Nor_2.raw
False	None	FourierTransform	HCD	MS2	0		200	1466.51184082031	2932.01640501063	2	15.01745	1479	Depleted_Plasma_Nor_2.raw
False	None	FourierTransform	HCD	MS2	0		200	1466.51184082031	4397.52096920094	3	15.01745	1479	Depleted_Plasma_Nor_2.raw
False	None	IonTrap	CID	MS2	0	79.95617	100	982.280090332031	982.280090332031	1	15.022895	1480	Depleted_Plasma_Nor_2.raw
False	None	FourierTransform	HCD	MS2	0	79.95617	200	982.280090332031	1963.55290403406	2	15.038225	1481	Depleted_Plasma_Nor_2.raw
False	None	FourierTransform	HCD	MS2	0	79.95617	200	982.280090332031	2944.82571773609	3	15.038225	1481	Depleted_Plasma_Nor_2.raw
False	None	IonTrap	CID	MS2	0	0	100	920.314514160156	920.314514160156	1	15.05246	1483	Depleted_Plasma_Nor_2.raw
False	None	FourierTransform	HCD	MS2	0	0	200	920.314514160156	920.314514160156	1	15.0674533333333	1484	Depleted_Plasma_Nor_2.raw
False	None	IonTrap	CID	MS2	0	34.42568	100	1276.48400878906	1276.48400878906	1	15.0728916666667	1485	Depleted_Plasma_Nor_2.raw
False	None	FourierTransform	HCD	MS2	0	34.42568	200	1276.48400878906	2551.96074094813	2	15.0876333333333	1486	Depleted_Plasma_Nor_2.raw
False	None	FourierTransform	HCD	MS2	0	34.42568	200	1276.48400878906	3827.43747310719	3	15.0876333333333	1486	Depleted_Plasma_Nor_2.raw
False	None	IonTrap	CID	MS2	0	0	100	994.333068847656	994.333068847656	1	15.0931783333333	1487	Depleted_Plasma_Nor_2.raw
False	None	FourierTransform	HCD	MS2	0	0	200	994.333068847656	994.333068847656	1	15.1081383333333	1488	Depleted_Plasma_Nor_2.raw
False	None	IonTrap	CID	MS2	0	20.07474	100	800.186767578125	800.186767578125	1	15.11361	1489	Depleted_Plasma_Nor_2.raw
False	None	FourierTransform	HCD	MS2	0	20.07474	200	800.186767578125	800.186767578125	1	15.1286916666667	1490	Depleted_Plasma_Nor_2.raw
False	None	IonTrap	CID	MS2	0		100	1112.40441894531	1112.40441894531	1	15.1341066666667	1491	Depleted_Plasma_Nor_2.raw
False	None	FourierTransform	HCD	MS2	0		200	1112.40441894531	2223.80156126063	2	15.14901	1492	Depleted_Plasma_Nor_2.raw
False	None	FourierTransform	HCD	MS2	0		200	1112.40441894531	3335.19870357594	3	15.14901	1492	Depleted_Plasma_Nor_2.raw
False	Unambiguous	IonTrap	CID	MS2	0	85.00776	100	998.582641601563	998.582641601563	1	15.1631633333333	1494	Depleted_Plasma_Nor_2.raw
False	Unambiguous	IonTrap	CID	MS2	0	62.39344	100	963.554931640625	963.554931640625	1	15.183585	1496	Depleted_Plasma_Nor_2.raw
False	Ambiguous	FourierTransform	HCD	MS2	0	62.39344	200	963.554931640625	1926.10258665125	2	15.1985333333333	1497	Depleted_Plasma_Nor_2.raw
False	Unambiguous	FourierTransform	HCD	MS2	0	62.39344	200	963.554931640625	2888.65024166188	3	15.1985333333333	1497	Depleted_Plasma_Nor_2.raw
False	None	IonTrap	CID	MS2	0	31.12225	100	980.279602050781	980.279602050781	1	15.203975	1498	Depleted_Plasma_Nor_2.raw
False	None	FourierTransform	HCD	MS2	0	31.12225	200	980.279602050781	980.279602050781	1	15.218955	1499	Depleted_Plasma_Nor_2.raw
False	Unambiguous	IonTrap	CID	MS2	0		100	1455.4814453125	2909.955613995	2	15.2243316666667	1500	Depleted_Plasma_Nor_2.raw
False	Unambiguous	IonTrap	CID	MS2	0		100	1455.4814453125	4364.4297826775	3	15.2243316666667	1500	Depleted_Plasma_Nor_2.raw
False	None	FourierTransform	HCD	MS2	0		200	1455.4814453125	2909.955613995	2	15.23896	1501	Depleted_Plasma_Nor_2.raw
False	None	FourierTransform	HCD	MS2	0		200	1455.4814453125	4364.4297826775	3	15.23896	1501	Depleted_Plasma_Nor_2.raw
False	None	IonTrap	CID	MS2	0		100	975.723327636719	975.723327636719	1	15.244405	1502	Depleted_Plasma_Nor_2.raw
False	None	FourierTransform	HCD	MS2	0		200	975.723327636719	2925.15542965016	3	15.259385	1503	Depleted_Plasma_Nor_2.raw
False	None	FourierTransform	HCD	MS2	0		200	975.723327636719	1950.43937864344	2	15.259385	1503	Depleted_Plasma_Nor_2.raw
False	None	IonTrap	CID	MS2	0	95.32442	100	831.267517089844	831.267517089844	1	15.2747833333333	1505	Depleted_Plasma_Nor_2.raw
False	None	FourierTransform	HCD	MS2	0	95.32442	200	831.267517089844	831.267517089844	1	15.29093	1506	Depleted_Plasma_Nor_2.raw
False	Unambiguous	IonTrap	CID	MS2	0		100	1014.56829833984	1014.56829833984	1	15.2964133333333	1507	Depleted_Plasma_Nor_2.raw
False	None	FourierTransform	HCD	MS2	0		200	1014.56829833984	2028.12932004969	2	15.311315	1508	Depleted_Plasma_Nor_2.raw
False	None	FourierTransform	HCD	MS2	0		200	1014.56829833984	3041.69034175953	3	15.311315	1508	Depleted_Plasma_Nor_2.raw
False	Ambiguous	IonTrap	CID	MS2	0		100	1144.572265625	1144.572265625	1	15.316715	1509	Depleted_Plasma_Nor_2.raw
False	Ambiguous	FourierTransform	HCD	MS2	0		200	1144.572265625	2288.13725462	2	15.3315633333333	1510	Depleted_Plasma_Nor_2.raw
False	Unambiguous	FourierTransform	HCD	MS2	0		200	1144.572265625	3431.702243615	3	15.3315633333333	1510	Depleted_Plasma_Nor_2.raw
False	Unambiguous	IonTrap	CID	MS2	0	49.1395	100	1086.58813476563	1086.58813476563	1	15.3369933333333	1511	Depleted_Plasma_Nor_2.raw
False	Unambiguous	FourierTransform	HCD	MS2	0	49.1395	200	1086.58813476563	3257.74985103688	3	15.3518483333333	1512	Depleted_Plasma_Nor_2.raw
False	Ambiguous	FourierTransform	HCD	MS2	0	49.1395	200	1086.58813476563	2172.16899290125	2	15.3518483333333	1512	Depleted_Plasma_Nor_2.raw
False	Unambiguous	IonTrap	CID	MS2	0		100	1349.50939941406	2698.01152219813	2	15.3572383333333	1513	Depleted_Plasma_Nor_2.raw
False	None	IonTrap	CID	MS2	0		100	1349.50939941406	4046.51364498219	3	15.3572383333333	1513	Depleted_Plasma_Nor_2.raw
False	None	FourierTransform	HCD	MS2	0		200	1349.50939941406	2698.01152219813	2	15.3719766666667	1514	Depleted_Plasma_Nor_2.raw
False	None	FourierTransform	HCD	MS2	0		200	1349.50939941406	4046.51364498219	3	15.3719766666667	1514	Depleted_Plasma_Nor_2.raw
False	None	IonTrap	CID	MS2	0	40.70712	100	907.2626953125	907.2626953125	1	15.3872333333333	1516	Depleted_Plasma_Nor_2.raw
False	None	FourierTransform	HCD	MS2	0	40.70712	200	907.2626953125	907.2626953125	1	15.4032533333333	1517	Depleted_Plasma_Nor_2.raw
False	Unambiguous	IonTrap	CID	MS2	0	42.80792	100	806.354309082031	806.354309082031	1	15.4087816666667	1518	Depleted_Plasma_Nor_2.raw
False	Ambiguous	FourierTransform	HCD	MS2	0	42.80792	200	806.354309082031	806.354309082031	1	15.42384	1519	Depleted_Plasma_Nor_2.raw
False	None	IonTrap	CID	MS2	0	29.8849	100	1128.92065429688	2256.83403196375	2	15.4292616666667	1520	Depleted_Plasma_Nor_2.raw
False	None	FourierTransform	HCD	MS2	0	29.8849	200	1128.92065429688	2256.83403196375	2	15.4442633333333	1521	Depleted_Plasma_Nor_2.raw
False	Unambiguous	IonTrap	CID	MS2	0	0	100	1203.4677734375	2405.928270245	2	15.449655	1522	Depleted_Plasma_Nor_2.raw
False	Unambiguous	IonTrap	CID	MS2	0	47.58637	100	1048.39599609375	2095.7847155575	2	15.4698616666667	1524	Depleted_Plasma_Nor_2.raw
False	None	FourierTransform	HCD	MS2	0	47.58637	200	1048.39599609375	2095.7847155575	2	15.4847883333333	1525	Depleted_Plasma_Nor_2.raw
False	None	IonTrap	CID	MS2	0	0	100	920.312744140625	920.312744140625	1	15.5001166666667	1527	Depleted_Plasma_Nor_2.raw
False	None	FourierTransform	HCD	MS2	0	0	200	920.312744140625	920.312744140625	1	15.5162533333333	1528	Depleted_Plasma_Nor_2.raw
False	Unambiguous	IonTrap	CID	MS2	0		100	1283.80871582031	1283.80871582031	1	15.5217016666667	1529	Depleted_Plasma_Nor_2.raw
False	None	FourierTransform	HCD	MS2	0		200	1283.80871582031	2566.61015501063	2	15.53643	1530	Depleted_Plasma_Nor_2.raw
False	None	FourierTransform	HCD	MS2	0		200	1283.80871582031	3849.41159420094	3	15.53643	1530	Depleted_Plasma_Nor_2.raw
False	Unambiguous	IonTrap	CID	MS2	0	0	100	1759.3330078125	3517.658738995	2	15.5417816666667	1531	Depleted_Plasma_Nor_2.raw
False	None	IonTrap	CID	MS2	0	0	100	1759.3330078125	5275.9844701775	3	15.5417816666667	1531	Depleted_Plasma_Nor_2.raw
False	None	FourierTransform	HCD	MS2	0	0	200	1759.3330078125	5275.9844701775	3	15.556285	1532	Depleted_Plasma_Nor_2.raw
False	None	FourierTransform	HCD	MS2	0	0	200	1759.3330078125	3517.658738995	2	15.556285	1532	Depleted_Plasma_Nor_2.raw
False	Unambiguous	IonTrap	CID	MS2	0	43.15191	100	1082.49487304688	1082.49487304688	1	15.561705	1533	Depleted_Plasma_Nor_2.raw
False	None	IonTrap	CID	MS2	0	20.70826	100	903.286193847656	903.286193847656	1	15.58201	1535	Depleted_Plasma_Nor_2.raw
False	None	FourierTransform	HCD	MS2	0	20.70826	200	903.286193847656	903.286193847656	1	15.59704	1536	Depleted_Plasma_Nor_2.raw
False	None	IonTrap	CID	MS2	0	63.1103	100	889.2333984375	889.2333984375	1	15.6114033333333	1538	Depleted_Plasma_Nor_2.raw
False	None	FourierTransform	HCD	MS2	0	63.1103	200	889.2333984375	889.2333984375	1	15.6264416666667	1539	Depleted_Plasma_Nor_2.raw
False	Unambiguous	IonTrap	CID	MS2	0	31.46832	100	931.414428710938	931.414428710938	1	15.6319366666667	1540	Depleted_Plasma_Nor_2.raw
False	None	FourierTransform	HCD	MS2	0	31.46832	200	931.414428710938	931.414428710938	1	15.6469033333333	1541	Depleted_Plasma_Nor_2.raw
False	Unambiguous	IonTrap	CID	MS2	0	56.07841	100	1028.46569824219	1028.46569824219	1	15.6523416666667	1542	Depleted_Plasma_Nor_2.raw
False	Ambiguous	FourierTransform	HCD	MS2	0	56.07841	200	1028.46569824219	2055.92411985438	2	15.667295	1543	Depleted_Plasma_Nor_2.raw
False	None	FourierTransform	HCD	MS2	0	56.07841	200	1028.46569824219	3083.38254146656	3	15.667295	1543	Depleted_Plasma_Nor_2.raw
[truncated: 21,148 more rows]
