# Supplementary material for: GlypNirO: An automated workflow for quantitative N- and O-linked glycoproteomic data analysis
Source: Beilstein J Org Chem. 2020 Sep 1;16:2127–35. doi: 10.3762/bjoc.16.180 (PMC7476601; doi:10.3762/bjoc.16.180)
Supplement: File 1 — Supplementary Tables S1–S42. [file Beilstein_J_Org_Chem-16-2127-s001.zip › Supplementary Table S30 Depleted_Plasma_Nor_3_MSnSpectrumInfo.txt]

Checked	Best PSM Ambiguity	Mass Analyzer	Activation Type	MS Order	# PSMs	Isolation Interference [%]	Ion Inject Time [ms]	Precursor m/z [Da]	Precursor MH+ [Da]	Precursor Charge	RT [min]	First Scan	Spectrum File	Area
False	None	IonTrap	CID	MS2	0	12.71726	100	889.234924316406	889.234924316406	1	0.0272116666666667	2	Depleted_Plasma_Nor_3.raw
False	None	FourierTransform	HCD	MS2	0	12.71726	200	889.234924316406	889.234924316406	1	0.042225	3	Depleted_Plasma_Nor_3.raw
False	None	IonTrap	CID	MS2	0	14.01941	100	800.183898925781	800.183898925781	1	0.0477	4	Depleted_Plasma_Nor_3.raw
False	None	FourierTransform	HCD	MS2	0	14.01941	200	800.183898925781	800.183898925781	1	0.0628033333333333	5	Depleted_Plasma_Nor_3.raw
False	None	IonTrap	CID	MS2	0	12.71726	100	889.234924316406	889.234924316406	1	0.0682616666666667	6	Depleted_Plasma_Nor_3.raw
False	None	FourierTransform	HCD	MS2	0	12.71726	200	889.234924316406	889.234924316406	1	0.0832416666666667	7	Depleted_Plasma_Nor_3.raw
False	None	IonTrap	CID	MS2	0	23.35318	100	903.286376953125	903.286376953125	1	0.08869	8	Depleted_Plasma_Nor_3.raw
False	None	FourierTransform	HCD	MS2	0	23.35318	200	903.286376953125	903.286376953125	1	0.103738333333333	9	Depleted_Plasma_Nor_3.raw
False	None	IonTrap	CID	MS2	0	66.02881	100	907.260803222656	907.260803222656	1	0.109188333333333	10	Depleted_Plasma_Nor_3.raw
False	None	FourierTransform	HCD	MS2	0	66.02881	200	907.260803222656	1813.51432981531	2	0.124176666666667	11	Depleted_Plasma_Nor_3.raw
False	None	FourierTransform	HCD	MS2	0	66.02881	200	907.260803222656	2719.76785640797	3	0.124176666666667	11	Depleted_Plasma_Nor_3.raw
False	None	IonTrap	CID	MS2	0	45.06441	100	829.268371582031	829.268371582031	1	0.138311666666667	13	Depleted_Plasma_Nor_3.raw
False	None	FourierTransform	HCD	MS2	0	45.06441	200	829.268371582031	829.268371582031	1	0.15338	14	Depleted_Plasma_Nor_3.raw
False	Unambiguous	IonTrap	CID	MS2	0	43.2363	100	847.294860839844	847.294860839844	1	0.158825	15	Depleted_Plasma_Nor_3.raw
False	None	FourierTransform	HCD	MS2	0	43.2363	200	847.294860839844	847.294860839844	1	0.173906666666667	16	Depleted_Plasma_Nor_3.raw
False	None	IonTrap	CID	MS2	0	0	100	1007.33184814453	1007.33184814453	1	0.179336666666667	17	Depleted_Plasma_Nor_3.raw
False	None	FourierTransform	HCD	MS2	0	0	200	1007.33184814453	2013.65641965906	2	0.194346666666667	18	Depleted_Plasma_Nor_3.raw
False	None	FourierTransform	HCD	MS2	0	0	200	1007.33184814453	3019.98099117359	3	0.194346666666667	18	Depleted_Plasma_Nor_3.raw
False	Unambiguous	IonTrap	CID	MS2	0		100	995.66650390625	995.66650390625	1	0.199768333333333	19	Depleted_Plasma_Nor_3.raw
False	None	FourierTransform	HCD	MS2	0		200	995.66650390625	1990.3257311825	2	0.214748333333333	20	Depleted_Plasma_Nor_3.raw
False	None	FourierTransform	HCD	MS2	0		200	995.66650390625	2984.98495845875	3	0.214748333333333	20	Depleted_Plasma_Nor_3.raw
False	None	IonTrap	CID	MS2	0	0	100	1049.77038574219	1049.77038574219	1	0.22017	21	Depleted_Plasma_Nor_3.raw
False	None	FourierTransform	HCD	MS2	0	0	200	1049.77038574219	3147.29660396656	3	0.235051666666667	22	Depleted_Plasma_Nor_3.raw
False	None	FourierTransform	HCD	MS2	0	0	200	1049.77038574219	2098.53349485438	2	0.235051666666667	22	Depleted_Plasma_Nor_3.raw
False	None	IonTrap	CID	MS2	0	72.08295	100	815.219360351563	815.219360351563	1	0.250228333333333	24	Depleted_Plasma_Nor_3.raw
False	None	FourierTransform	HCD	MS2	0	72.08295	200	815.219360351563	815.219360351563	1	0.266366666666667	25	Depleted_Plasma_Nor_3.raw
False	None	IonTrap	CID	MS2	0	89.83183	100	812.243347167969	812.243347167969	1	0.271838333333333	26	Depleted_Plasma_Nor_3.raw
False	None	FourierTransform	HCD	MS2	0	89.83183	200	812.243347167969	1623.47941770594	2	0.28697	27	Depleted_Plasma_Nor_3.raw
False	None	FourierTransform	HCD	MS2	0	89.83183	200	812.243347167969	2434.71548824391	3	0.28697	27	Depleted_Plasma_Nor_3.raw
False	None	IonTrap	CID	MS2	0	88.46104	100	802.25830078125	802.25830078125	1	0.29244	28	Depleted_Plasma_Nor_3.raw
False	None	FourierTransform	HCD	MS2	0	88.46104	200	802.25830078125	802.25830078125	1	0.307491666666667	29	Depleted_Plasma_Nor_3.raw
False	None	IonTrap	CID	MS2	0	82.82347	100	854.289794921875	1707.57231321375	2	0.312945	30	Depleted_Plasma_Nor_3.raw
False	None	IonTrap	CID	MS2	0	82.82347	100	854.289794921875	2560.85483150563	3	0.312945	30	Depleted_Plasma_Nor_3.raw
False	None	FourierTransform	HCD	MS2	0	82.82347	200	854.289794921875	2560.85483150563	3	0.327996666666667	31	Depleted_Plasma_Nor_3.raw
False	None	FourierTransform	HCD	MS2	0	82.82347	200	854.289794921875	1707.57231321375	2	0.327996666666667	31	Depleted_Plasma_Nor_3.raw
False	None	IonTrap	CID	MS2	0	72.08295	100	815.219360351563	815.219360351563	1	0.333465	32	Depleted_Plasma_Nor_3.raw
False	None	FourierTransform	HCD	MS2	0	72.08295	200	815.219360351563	815.219360351563	1	0.348523333333333	33	Depleted_Plasma_Nor_3.raw
False	None	IonTrap	CID	MS2	0	83.67651	100	865.298522949219	1729.58976926844	2	0.36385	35	Depleted_Plasma_Nor_3.raw
False	None	IonTrap	CID	MS2	0	83.67651	100	865.298522949219	2593.88101558766	3	0.36385	35	Depleted_Plasma_Nor_3.raw
False	None	FourierTransform	HCD	MS2	0	83.67651	200	865.298522949219	1729.58976926844	2	0.378926666666667	36	Depleted_Plasma_Nor_3.raw
False	None	FourierTransform	HCD	MS2	0	83.67651	200	865.298522949219	2593.88101558766	3	0.378926666666667	36	Depleted_Plasma_Nor_3.raw
False	Unambiguous	IonTrap	CID	MS2	0	80.5965	100	945.38916015625	1889.7710436825	2	0.384371666666667	37	Depleted_Plasma_Nor_3.raw
False	Unambiguous	IonTrap	CID	MS2	0	80.5965	100	945.38916015625	2834.15292720875	3	0.384371666666667	37	Depleted_Plasma_Nor_3.raw
False	None	FourierTransform	HCD	MS2	0	80.5965	200	945.38916015625	2834.15292720875	3	0.39938	38	Depleted_Plasma_Nor_3.raw
False	None	FourierTransform	HCD	MS2	0	80.5965	200	945.38916015625	1889.7710436825	2	0.39938	38	Depleted_Plasma_Nor_3.raw
False	Unambiguous	IonTrap	CID	MS2	0	93.18246	100	806.358093261719	2417.05972652516	3	0.404856666666667	39	Depleted_Plasma_Nor_3.raw
False	Unambiguous	IonTrap	CID	MS2	0	93.18246	100	806.358093261719	1611.70890989344	2	0.404856666666667	39	Depleted_Plasma_Nor_3.raw
False	Unambiguous	FourierTransform	HCD	MS2	0	93.18246	200	806.358093261719	1611.70890989344	2	0.419958333333333	40	Depleted_Plasma_Nor_3.raw
False	Unambiguous	FourierTransform	HCD	MS2	0	93.18246	200	806.358093261719	2417.05972652516	3	0.419958333333333	40	Depleted_Plasma_Nor_3.raw
False	None	IonTrap	CID	MS2	0	92.44599	100	876.293640136719	1751.58000364344	2	0.425405	41	Depleted_Plasma_Nor_3.raw
False	None	IonTrap	CID	MS2	0	92.44599	100	876.293640136719	2626.86636715016	3	0.425405	41	Depleted_Plasma_Nor_3.raw
False	None	FourierTransform	HCD	MS2	0	92.44599	200	876.293640136719	1751.58000364344	2	0.440451666666667	42	Depleted_Plasma_Nor_3.raw
False	Unambiguous	FourierTransform	HCD	MS2	0	92.44599	200	876.293640136719	2626.86636715016	3	0.440451666666667	42	Depleted_Plasma_Nor_3.raw
False	Unambiguous	IonTrap	CID	MS2	0	97.1056	100	850.329650878906	1699.65202512781	2	0.445901666666667	43	Depleted_Plasma_Nor_3.raw
False	Unambiguous	IonTrap	CID	MS2	0	97.1056	100	850.329650878906	2548.97439937672	3	0.445901666666667	43	Depleted_Plasma_Nor_3.raw
False	None	FourierTransform	HCD	MS2	0	97.1056	200	850.329650878906	1699.65202512781	2	0.46096	44	Depleted_Plasma_Nor_3.raw
False	None	FourierTransform	HCD	MS2	0	97.1056	200	850.329650878906	2548.97439937672	3	0.46096	44	Depleted_Plasma_Nor_3.raw
False	None	IonTrap	CID	MS2	0	79.981	100	978.307495117188	2932.90793209156	3	0.475036666666667	46	Depleted_Plasma_Nor_3.raw
False	None	IonTrap	CID	MS2	0	79.981	100	978.307495117188	1955.60771360438	2	0.475036666666667	46	Depleted_Plasma_Nor_3.raw
False	None	FourierTransform	HCD	MS2	0	79.981	200	978.307495117188	1955.60771360438	2	0.491028333333333	47	Depleted_Plasma_Nor_3.raw
False	None	FourierTransform	HCD	MS2	0	79.981	200	978.307495117188	2932.90793209156	3	0.491028333333333	47	Depleted_Plasma_Nor_3.raw
False	None	IonTrap	CID	MS2	0	54.07413	100	1030.333984375	2059.66069212	2	0.496448333333333	48	Depleted_Plasma_Nor_3.raw
False	None	IonTrap	CID	MS2	0	54.07413	100	1030.333984375	3088.987399865	3	0.496448333333333	48	Depleted_Plasma_Nor_3.raw
False	None	FourierTransform	HCD	MS2	0	54.07413	200	1030.333984375	2059.66069212	2	0.511391666666667	49	Depleted_Plasma_Nor_3.raw
False	None	FourierTransform	HCD	MS2	0	54.07413	200	1030.333984375	3088.987399865	3	0.511391666666667	49	Depleted_Plasma_Nor_3.raw
False	None	IonTrap	CID	MS2	0	76.58955	100	982.240112304688	1963.47294797938	2	0.516833333333333	50	Depleted_Plasma_Nor_3.raw
False	Unambiguous	IonTrap	CID	MS2	0	76.58955	100	982.240112304688	2944.70578365406	3	0.516833333333333	50	Depleted_Plasma_Nor_3.raw
False	None	FourierTransform	HCD	MS2	0	76.58955	200	982.240112304688	2944.70578365406	3	0.531875	51	Depleted_Plasma_Nor_3.raw
False	None	FourierTransform	HCD	MS2	0	76.58955	200	982.240112304688	1963.47294797938	2	0.531875	51	Depleted_Plasma_Nor_3.raw
False	Unambiguous	IonTrap	CID	MS2	0		100	1086.30053710938	3256.88705806813	3	0.537308333333333	52	Depleted_Plasma_Nor_3.raw
False	None	IonTrap	CID	MS2	0		100	1086.30053710938	2171.59379758875	2	0.537308333333333	52	Depleted_Plasma_Nor_3.raw
False	None	FourierTransform	HCD	MS2	0		200	1086.30053710938	2171.59379758875	2	0.55222	53	Depleted_Plasma_Nor_3.raw
False	None	FourierTransform	HCD	MS2	0		200	1086.30053710938	3256.88705806813	3	0.55222	53	Depleted_Plasma_Nor_3.raw
False	None	IonTrap	CID	MS2	0	93.83175	100	826.188354492188	1651.36943235438	2	0.557705	54	Depleted_Plasma_Nor_3.raw
False	Unambiguous	IonTrap	CID	MS2	0	93.83175	100	826.188354492188	2476.55051021656	3	0.557705	54	Depleted_Plasma_Nor_3.raw
False	None	FourierTransform	HCD	MS2	0	93.83175	200	826.188354492188	1651.36943235438	2	0.572771666666667	55	Depleted_Plasma_Nor_3.raw
False	None	FourierTransform	HCD	MS2	0	93.83175	200	826.188354492188	2476.55051021656	3	0.572771666666667	55	Depleted_Plasma_Nor_3.raw
False	None	IonTrap	CID	MS2	0	0	100	1358.45031738281	2715.89335813563	2	0.586263333333333	57	Depleted_Plasma_Nor_3.raw
False	Unambiguous	IonTrap	CID	MS2	0	0	100	1358.45031738281	4073.33639888844	3	0.586263333333333	57	Depleted_Plasma_Nor_3.raw
False	None	FourierTransform	HCD	MS2	0	0	200	1358.45031738281	2715.89335813563	2	0.60203	58	Depleted_Plasma_Nor_3.raw
False	None	FourierTransform	HCD	MS2	0	0	200	1358.45031738281	4073.33639888844	3	0.60203	58	Depleted_Plasma_Nor_3.raw
False	Unambiguous	IonTrap	CID	MS2	0	0	100	1344.43139648438	4031.27963619313	3	0.60743	59	Depleted_Plasma_Nor_3.raw
False	None	IonTrap	CID	MS2	0	0	100	1344.43139648438	2687.85551633875	2	0.60743	59	Depleted_Plasma_Nor_3.raw
False	None	FourierTransform	HCD	MS2	0	0	200	1344.43139648438	2687.85551633875	2	0.62216	60	Depleted_Plasma_Nor_3.raw
False	None	FourierTransform	HCD	MS2	0	0	200	1344.43139648438	4031.27963619313	3	0.62216	60	Depleted_Plasma_Nor_3.raw
False	None	IonTrap	CID	MS2	0		100	1156.38720703125	2311.7671374325	2	0.627593333333333	61	Depleted_Plasma_Nor_3.raw
False	Unambiguous	IonTrap	CID	MS2	0		100	1156.38720703125	3467.14706783375	3	0.627593333333333	61	Depleted_Plasma_Nor_3.raw
False	None	FourierTransform	HCD	MS2	0		200	1156.38720703125	2311.7671374325	2	0.642398333333333	62	Depleted_Plasma_Nor_3.raw
False	Unambiguous	FourierTransform	HCD	MS2	0		200	1156.38720703125	3467.14706783375	3	0.642398333333333	62	Depleted_Plasma_Nor_3.raw
False	None	IonTrap	CID	MS2	0	0	100	1333.43139648438	2665.85551633875	2	0.647791666666667	63	Depleted_Plasma_Nor_3.raw
False	Unambiguous	IonTrap	CID	MS2	0	0	100	1333.43139648438	3998.27963619313	3	0.647791666666667	63	Depleted_Plasma_Nor_3.raw
False	None	FourierTransform	HCD	MS2	0	0	200	1333.43139648438	3998.27963619313	3	0.66253	64	Depleted_Plasma_Nor_3.raw
False	None	FourierTransform	HCD	MS2	0	0	200	1333.43139648438	2665.85551633875	2	0.66253	64	Depleted_Plasma_Nor_3.raw
False	None	IonTrap	CID	MS2	0	69.43945	100	972.353088378906	1943.69890012781	2	0.667975	65	Depleted_Plasma_Nor_3.raw
False	None	IonTrap	CID	MS2	0	69.43945	100	972.353088378906	2915.04471187672	3	0.667975	65	Depleted_Plasma_Nor_3.raw
False	None	FourierTransform	HCD	MS2	0	69.43945	200	972.353088378906	1943.69890012781	2	0.682915	66	Depleted_Plasma_Nor_3.raw
False	None	FourierTransform	HCD	MS2	0	69.43945	200	972.353088378906	2915.04471187672	3	0.682915	66	Depleted_Plasma_Nor_3.raw
False	Unambiguous	IonTrap	CID	MS2	0	32.02759	100	1087.92358398438	2174.83989133875	2	0.696138333333333	68	Depleted_Plasma_Nor_3.raw
False	None	FourierTransform	HCD	MS2	0	32.02759	200	1087.92358398438	2174.83989133875	2	0.712195	69	Depleted_Plasma_Nor_3.raw
False	None	IonTrap	CID	MS2	0	23.86677	100	1152.44543457031	2303.88359251063	2	0.717598333333333	70	Depleted_Plasma_Nor_3.raw
False	None	FourierTransform	HCD	MS2	0	23.86677	200	1152.44543457031	2303.88359251063	2	0.732451666666667	71	Depleted_Plasma_Nor_3.raw
False	Unambiguous	IonTrap	CID	MS2	0	77.76919	100	857.439331054688	2570.30343990406	3	0.737915	72	Depleted_Plasma_Nor_3.raw
False	Unambiguous	IonTrap	CID	MS2	0	77.76919	100	857.439331054688	1713.87138547938	2	0.737915	72	Depleted_Plasma_Nor_3.raw
False	Ambiguous	FourierTransform	HCD	MS2	0	77.76919	200	857.439331054688	1713.87138547938	2	0.752923333333333	73	Depleted_Plasma_Nor_3.raw
False	Unambiguous	FourierTransform	HCD	MS2	0	77.76919	200	857.439331054688	2570.30343990406	3	0.752923333333333	73	Depleted_Plasma_Nor_3.raw
False	Unambiguous	IonTrap	CID	MS2	0	30.50952	100	1201.46655273438	2401.92582883875	2	0.758313333333333	74	Depleted_Plasma_Nor_3.raw
False	None	FourierTransform	HCD	MS2	0	30.50952	200	1201.46655273438	2401.92582883875	2	0.773128333333333	75	Depleted_Plasma_Nor_3.raw
False	None	IonTrap	CID	MS2	0	56.78375	100	1095.4140625	2189.82084837	2	0.778551666666667	76	Depleted_Plasma_Nor_3.raw
False	None	FourierTransform	HCD	MS2	0	56.78375	200	1095.4140625	2189.82084837	2	0.793406666666667	77	Depleted_Plasma_Nor_3.raw
False	Unambiguous	IonTrap	CID	MS2	0	63.93925	100	1043.20434570313	2085.40141477625	2	0.806055	79	Depleted_Plasma_Nor_3.raw
False	Unambiguous	IonTrap	CID	MS2	0	63.93925	100	1043.20434570313	3127.59848384938	3	0.806055	79	Depleted_Plasma_Nor_3.raw
False	None	FourierTransform	HCD	MS2	0	63.93925	200	1043.20434570313	2085.40141477625	2	0.822028333333333	80	Depleted_Plasma_Nor_3.raw
False	Ambiguous	FourierTransform	HCD	MS2	0	63.93925	200	1043.20434570313	3127.59848384938	3	0.822028333333333	80	Depleted_Plasma_Nor_3.raw
False	Unambiguous	IonTrap	CID	MS2	0	76.93169	100	1139.44885253906	3416.33200435719	3	0.827446666666667	81	Depleted_Plasma_Nor_3.raw
False	Unambiguous	IonTrap	CID	MS2	0	76.93169	100	1139.44885253906	2277.89042844813	2	0.827446666666667	81	Depleted_Plasma_Nor_3.raw
False	None	FourierTransform	HCD	MS2	0	76.93169	200	1139.44885253906	2277.89042844813	2	0.842286666666667	82	Depleted_Plasma_Nor_3.raw
False	None	FourierTransform	HCD	MS2	0	76.93169	200	1139.44885253906	3416.33200435719	3	0.842286666666667	82	Depleted_Plasma_Nor_3.raw
False	None	IonTrap	CID	MS2	0	76.17829	100	1213.42663574219	3638.26535396656	3	0.847711666666667	83	Depleted_Plasma_Nor_3.raw
False	None	FourierTransform	HCD	MS2	0	76.17829	200	1213.42663574219	3638.26535396656	3	0.862521666666667	84	Depleted_Plasma_Nor_3.raw
False	Unambiguous	IonTrap	CID	MS2	0	79.31504	100	938.373840332031	1875.74040403406	2	0.867966666666667	85	Depleted_Plasma_Nor_3.raw
False	Unambiguous	IonTrap	CID	MS2	0	79.31504	100	938.373840332031	2813.10696773609	3	0.867966666666667	85	Depleted_Plasma_Nor_3.raw
False	Unambiguous	FourierTransform	HCD	MS2	0	79.31504	200	938.373840332031	1875.74040403406	2	0.883036666666667	86	Depleted_Plasma_Nor_3.raw
False	None	FourierTransform	HCD	MS2	0	79.31504	200	938.373840332031	2813.10696773609	3	0.883036666666667	86	Depleted_Plasma_Nor_3.raw
False	Unambiguous	IonTrap	CID	MS2	0	0	100	1056.35400390625	3167.04745845875	3	0.888466666666667	87	Depleted_Plasma_Nor_3.raw
False	None	IonTrap	CID	MS2	0	0	100	1056.35400390625	2111.7007311825	2	0.888466666666667	87	Depleted_Plasma_Nor_3.raw
False	None	FourierTransform	HCD	MS2	0	0	200	1056.35400390625	2111.7007311825	2	0.903395	88	Depleted_Plasma_Nor_3.raw
False	None	FourierTransform	HCD	MS2	0	0	200	1056.35400390625	3167.04745845875	3	0.903395	88	Depleted_Plasma_Nor_3.raw
False	Unambiguous	IonTrap	CID	MS2	0	32.37093	100	1161.26525878906	4642.03920526625	4	0.916735	90	Depleted_Plasma_Nor_3.raw
False	Ambiguous	FourierTransform	HCD	MS2	0	32.37093	200	1161.26525878906	4642.03920526625	4	0.931566666666667	91	Depleted_Plasma_Nor_3.raw
False	Unambiguous	IonTrap	CID	MS2	0	0	100	1362.26049804688	2723.51371946375	2	0.937006666666667	92	Depleted_Plasma_Nor_3.raw
False	Unambiguous	IonTrap	CID	MS2	0	0	100	1362.26049804688	4084.76694088063	3	0.937006666666667	92	Depleted_Plasma_Nor_3.raw
False	None	FourierTransform	HCD	MS2	0	0	200	1362.26049804688	1362.26049804688	1	0.95168	93	Depleted_Plasma_Nor_3.raw
False	Unambiguous	IonTrap	CID	MS2	0	21.59548	100	1293.06066894531	5169.22084589125	4	0.9571	94	Depleted_Plasma_Nor_3.raw
False	Unambiguous	FourierTransform	HCD	MS2	0	21.59548	200	1293.06066894531	5169.22084589125	4	0.971865	95	Depleted_Plasma_Nor_3.raw
False	Unambiguous	IonTrap	CID	MS2	0	34.80825	100	1319.041015625	5273.14223261	4	0.977255	96	Depleted_Plasma_Nor_3.raw
False	Unambiguous	FourierTransform	HCD	MS2	0	34.80825	200	1319.041015625	5273.14223261	4	0.991953333333333	97	Depleted_Plasma_Nor_3.raw
False	Unambiguous	IonTrap	CID	MS2	0	71.58035	100	1282.52990722656	3845.57516841969	3	0.997351666666667	98	Depleted_Plasma_Nor_3.raw
False	Unambiguous	IonTrap	CID	MS2	0	71.58035	100	1282.52990722656	2564.05253782313	2	0.997351666666667	98	Depleted_Plasma_Nor_3.raw
False	Ambiguous	FourierTransform	HCD	MS2	0	71.58035	200	1282.52990722656	2564.05253782313	2	1.01212833333333	99	Depleted_Plasma_Nor_3.raw
False	Unambiguous	FourierTransform	HCD	MS2	0	71.58035	200	1282.52990722656	3845.57516841969	3	1.01212833333333	99	Depleted_Plasma_Nor_3.raw
False	Unambiguous	IonTrap	CID	MS2	0	44.80906	100	1346.93542480469	4038.79172115406	3	1.02488833333333	101	Depleted_Plasma_Nor_3.raw
False	Ambiguous	FourierTransform	HCD	MS2	0	44.80906	200	1346.93542480469	4038.79172115406	3	1.040695	102	Depleted_Plasma_Nor_3.raw
False	Unambiguous	IonTrap	CID	MS2	0	17.84306	100	1009.94909667969	4036.77455682875	4	1.046165	103	Depleted_Plasma_Nor_3.raw
False	Ambiguous	FourierTransform	HCD	MS2	0	17.84306	200	1009.94909667969	4036.77455682875	4	1.06119	104	Depleted_Plasma_Nor_3.raw
False	Ambiguous	IonTrap	CID	MS2	0	18.59677	100	1245.53479003906	4979.11733026625	4	1.066585	105	Depleted_Plasma_Nor_3.raw
False	None	FourierTransform	HCD	MS2	0	18.59677	200	1245.53479003906	4979.11733026625	4	1.081375	106	Depleted_Plasma_Nor_3.raw
False	Unambiguous	IonTrap	CID	MS2	0	53.17506	100	1424.61560058594	4271.83224849781	3	1.086745	107	Depleted_Plasma_Nor_3.raw
False	Unambiguous	IonTrap	CID	MS2	0	53.17506	100	1424.61560058594	2848.22392454188	2	1.086745	107	Depleted_Plasma_Nor_3.raw
False	None	FourierTransform	HCD	MS2	0	53.17506	200	1424.61560058594	2848.22392454188	2	1.10137166666667	108	Depleted_Plasma_Nor_3.raw
False	None	FourierTransform	HCD	MS2	0	53.17506	200	1424.61560058594	4271.83224849781	3	1.10137166666667	108	Depleted_Plasma_Nor_3.raw
False	Unambiguous	IonTrap	CID	MS2	0	43.7648	100	1232.50048828125	3695.48691158375	3	1.10677166666667	109	Depleted_Plasma_Nor_3.raw
False	None	FourierTransform	HCD	MS2	0	43.7648	200	1232.50048828125	3695.48691158375	3	1.12159	110	Depleted_Plasma_Nor_3.raw
False	Ambiguous	IonTrap	CID	MS2	0	72.86391	100	1215.53649902344	2430.06572141688	2	1.13573166666667	112	Depleted_Plasma_Nor_3.raw
False	Ambiguous	IonTrap	CID	MS2	0	72.86391	100	1215.53649902344	3644.59494381031	3	1.13573166666667	112	Depleted_Plasma_Nor_3.raw
False	None	FourierTransform	HCD	MS2	0	72.86391	200	1215.53649902344	2430.06572141688	2	1.15152833333333	113	Depleted_Plasma_Nor_3.raw
False	None	FourierTransform	HCD	MS2	0	72.86391	200	1215.53649902344	3644.59494381031	3	1.15152833333333	113	Depleted_Plasma_Nor_3.raw
False	Ambiguous	IonTrap	CID	MS2	0	79.44021	100	1127.63891601563	3380.90219478688	3	1.15699	114	Depleted_Plasma_Nor_3.raw
False	Unambiguous	IonTrap	CID	MS2	0	79.44021	100	1127.63891601563	2254.27055540125	2	1.15699	114	Depleted_Plasma_Nor_3.raw
False	None	FourierTransform	HCD	MS2	0	79.44021	200	1127.63891601563	3380.90219478688	3	1.17182166666667	115	Depleted_Plasma_Nor_3.raw
False	None	FourierTransform	HCD	MS2	0	79.44021	200	1127.63891601563	2254.27055540125	2	1.17182166666667	115	Depleted_Plasma_Nor_3.raw
False	None	IonTrap	CID	MS2	0	67.56306	100	815.216430664063	1629.42558469813	2	1.17731333333333	116	Depleted_Plasma_Nor_3.raw
False	None	IonTrap	CID	MS2	0	67.56306	100	815.216430664063	2443.63473873219	3	1.17731333333333	116	Depleted_Plasma_Nor_3.raw
False	None	FourierTransform	HCD	MS2	0	67.56306	200	815.216430664063	1629.42558469813	2	1.19242166666667	117	Depleted_Plasma_Nor_3.raw
False	None	FourierTransform	HCD	MS2	0	67.56306	200	815.216430664063	2443.63473873219	3	1.19242166666667	117	Depleted_Plasma_Nor_3.raw
False	None	IonTrap	CID	MS2	0	79.45954	100	1018.19946289063	2035.39164915125	2	1.19784333333333	118	Depleted_Plasma_Nor_3.raw
False	Unambiguous	IonTrap	CID	MS2	0	79.45954	100	1018.19946289063	3052.58383541188	3	1.19784333333333	118	Depleted_Plasma_Nor_3.raw
False	None	FourierTransform	HCD	MS2	0	79.45954	200	1018.19946289063	2035.39164915125	2	1.21272833333333	119	Depleted_Plasma_Nor_3.raw
False	Unambiguous	FourierTransform	HCD	MS2	0	79.45954	200	1018.19946289063	3052.58383541188	3	1.21272833333333	119	Depleted_Plasma_Nor_3.raw
False	None	IonTrap	CID	MS2	0	72.71712	100	1046.71716308594	2092.42704954188	2	1.21815833333333	120	Depleted_Plasma_Nor_3.raw
False	None	IonTrap	CID	MS2	0	72.71712	100	1046.71716308594	3138.13693599781	3	1.21815833333333	120	Depleted_Plasma_Nor_3.raw
False	None	FourierTransform	HCD	MS2	0	72.71712	200	1046.71716308594	3138.13693599781	3	1.23319333333333	121	Depleted_Plasma_Nor_3.raw
False	None	FourierTransform	HCD	MS2	0	72.71712	200	1046.71716308594	2092.42704954188	2	1.23319333333333	121	Depleted_Plasma_Nor_3.raw
False	Unambiguous	IonTrap	CID	MS2	0	64.24429	100	1014.44909667969	2027.89091672938	2	1.247595	123	Depleted_Plasma_Nor_3.raw
False	Unambiguous	FourierTransform	HCD	MS2	0	64.24429	200	1014.44909667969	2027.89091672938	2	1.26352833333333	124	Depleted_Plasma_Nor_3.raw
False	Unambiguous	IonTrap	CID	MS2	0	62.33922	100	1249.5302734375	2498.053270245	2	1.26898166666667	125	Depleted_Plasma_Nor_3.raw
False	Unambiguous	IonTrap	CID	MS2	0	62.33922	100	1249.5302734375	3746.5762670525	3	1.26898166666667	125	Depleted_Plasma_Nor_3.raw
False	None	FourierTransform	HCD	MS2	0	62.33922	200	1249.5302734375	1249.5302734375	1	1.28373	126	Depleted_Plasma_Nor_3.raw
False	Ambiguous	IonTrap	CID	MS2	0	71.81031	100	997.028564453125	1993.04985227625	2	1.28915333333333	127	Depleted_Plasma_Nor_3.raw
False	None	IonTrap	CID	MS2	0	71.81031	100	997.028564453125	2989.07114009938	3	1.28915333333333	127	Depleted_Plasma_Nor_3.raw
False	Unambiguous	FourierTransform	HCD	MS2	0	71.81031	200	997.028564453125	1993.04985227625	2	1.304145	128	Depleted_Plasma_Nor_3.raw
False	None	FourierTransform	HCD	MS2	0	71.81031	200	997.028564453125	2989.07114009938	3	1.304145	128	Depleted_Plasma_Nor_3.raw
False	Unambiguous	IonTrap	CID	MS2	0	53.656	100	1395.62048339844	2790.23369016688	2	1.309535	129	Depleted_Plasma_Nor_3.raw
False	Unambiguous	IonTrap	CID	MS2	0	53.656	100	1395.62048339844	4184.84689693531	3	1.309535	129	Depleted_Plasma_Nor_3.raw
False	None	FourierTransform	HCD	MS2	0	53.656	200	1395.62048339844	4184.84689693531	3	1.32421166666667	130	Depleted_Plasma_Nor_3.raw
False	None	FourierTransform	HCD	MS2	0	53.656	200	1395.62048339844	2790.23369016688	2	1.32421166666667	130	Depleted_Plasma_Nor_3.raw
False	Unambiguous	IonTrap	CID	MS2	0	50.80844	100	1357.93273925781	4071.78366451344	3	1.329605	131	Depleted_Plasma_Nor_3.raw
False	None	FourierTransform	HCD	MS2	0	50.80844	200	1357.93273925781	4071.78366451344	3	1.34437	132	Depleted_Plasma_Nor_3.raw
False	None	IonTrap	CID	MS2	0	95.05701	100	831.264770507813	1661.52226438563	2	1.359105	134	Depleted_Plasma_Nor_3.raw
False	None	IonTrap	CID	MS2	0	95.05701	100	831.264770507813	2491.77975826344	3	1.359105	134	Depleted_Plasma_Nor_3.raw
False	None	FourierTransform	HCD	MS2	0	95.05701	200	831.264770507813	1661.52226438563	2	1.37421166666667	135	Depleted_Plasma_Nor_3.raw
False	None	FourierTransform	HCD	MS2	0	95.05701	200	831.264770507813	2491.77975826344	3	1.37421166666667	135	Depleted_Plasma_Nor_3.raw
False	None	IonTrap	CID	MS2	0	83.97053	100	829.268859863281	1657.53044309656	2	1.37973	136	Depleted_Plasma_Nor_3.raw
False	None	IonTrap	CID	MS2	0	83.97053	100	829.268859863281	2485.79202632984	3	1.37973	136	Depleted_Plasma_Nor_3.raw
False	None	FourierTransform	HCD	MS2	0	83.97053	200	829.268859863281	2485.79202632984	3	1.39478166666667	137	Depleted_Plasma_Nor_3.raw
False	None	FourierTransform	HCD	MS2	0	83.97053	200	829.268859863281	1657.53044309656	2	1.39478166666667	137	Depleted_Plasma_Nor_3.raw
False	Unambiguous	IonTrap	CID	MS2	0		100	1199.55529785156	2398.10331907313	2	1.40028333333333	138	Depleted_Plasma_Nor_3.raw
False	Ambiguous	IonTrap	CID	MS2	0		100	1199.55529785156	3596.65134029469	3	1.40028333333333	138	Depleted_Plasma_Nor_3.raw
False	Unambiguous	FourierTransform	HCD	MS2	0		200	1199.55529785156	2398.10331907313	2	1.41509166666667	139	Depleted_Plasma_Nor_3.raw
False	Unambiguous	FourierTransform	HCD	MS2	0		200	1199.55529785156	3596.65134029469	3	1.41509166666667	139	Depleted_Plasma_Nor_3.raw
False	Unambiguous	IonTrap	CID	MS2	0	68.35278	100	1142.80236816406	1142.80236816406	1	1.42049166666667	140	Depleted_Plasma_Nor_3.raw
False	None	FourierTransform	HCD	MS2	0	68.35278	200	1142.80236816406	2284.59745969813	2	1.43530166666667	141	Depleted_Plasma_Nor_3.raw
False	None	FourierTransform	HCD	MS2	0	68.35278	200	1142.80236816406	3426.39255123219	3	1.43530166666667	141	Depleted_Plasma_Nor_3.raw
False	None	IonTrap	CID	MS2	0	91.07523	100	819.695983886719	1638.38469114344	2	1.44078	142	Depleted_Plasma_Nor_3.raw
False	Ambiguous	IonTrap	CID	MS2	0	91.07523	100	819.695983886719	2457.07339840016	3	1.44078	142	Depleted_Plasma_Nor_3.raw
False	None	FourierTransform	HCD	MS2	0	91.07523	200	819.695983886719	2457.07339840016	3	1.45589333333333	143	Depleted_Plasma_Nor_3.raw
False	None	FourierTransform	HCD	MS2	0	91.07523	200	819.695983886719	1638.38469114344	2	1.45589333333333	143	Depleted_Plasma_Nor_3.raw
False	None	IonTrap	CID	MS2	0	60.01162	100	907.261291503906	907.261291503906	1	1.469675	145	Depleted_Plasma_Nor_3.raw
False	None	FourierTransform	HCD	MS2	0	60.01162	200	907.261291503906	907.261291503906	1	1.485695	146	Depleted_Plasma_Nor_3.raw
False	Unambiguous	IonTrap	CID	MS2	0	73.58732	100	1073.45642089844	2145.90556516688	2	1.491165	147	Depleted_Plasma_Nor_3.raw
False	Unambiguous	IonTrap	CID	MS2	0	73.58732	100	1073.45642089844	3218.35470943531	3	1.491165	147	Depleted_Plasma_Nor_3.raw
False	Unambiguous	FourierTransform	HCD	MS2	0	73.58732	200	1073.45642089844	2145.90556516688	2	1.506025	148	Depleted_Plasma_Nor_3.raw
False	None	FourierTransform	HCD	MS2	0	73.58732	200	1073.45642089844	3218.35470943531	3	1.506025	148	Depleted_Plasma_Nor_3.raw
False	Unambiguous	IonTrap	CID	MS2	0	65.28812	100	1217.54931640625	3650.63339595875	3	1.51142166666667	149	Depleted_Plasma_Nor_3.raw
False	None	FourierTransform	HCD	MS2	0	65.28812	200	1217.54931640625	3650.63339595875	3	1.52623166666667	150	Depleted_Plasma_Nor_3.raw
False	Unambiguous	IonTrap	CID	MS2	0	0	100	1278.52563476563	3833.56235103688	3	1.53162166666667	151	Depleted_Plasma_Nor_3.raw
False	Unambiguous	IonTrap	CID	MS2	0	0	100	1278.52563476563	2556.04399290125	2	1.53162166666667	151	Depleted_Plasma_Nor_3.raw
False	None	FourierTransform	HCD	MS2	0	0	200	1278.52563476563	3833.56235103688	3	1.546355	152	Depleted_Plasma_Nor_3.raw
False	None	FourierTransform	HCD	MS2	0	0	200	1278.52563476563	2556.04399290125	2	1.546355	152	Depleted_Plasma_Nor_3.raw
False	None	IonTrap	CID	MS2	0	49.96403	100	1220.45544433594	2439.90361204188	2	1.55175333333333	153	Depleted_Plasma_Nor_3.raw
False	None	IonTrap	CID	MS2	0	49.96403	100	1220.45544433594	3659.35177974781	3	1.55175333333333	153	Depleted_Plasma_Nor_3.raw
False	None	FourierTransform	HCD	MS2	0	49.96403	200	1220.45544433594	2439.90361204188	2	1.56655666666667	154	Depleted_Plasma_Nor_3.raw
False	None	FourierTransform	HCD	MS2	0	49.96403	200	1220.45544433594	3659.35177974781	3	1.56655666666667	154	Depleted_Plasma_Nor_3.raw
False	Ambiguous	IonTrap	CID	MS2	0	35.67664	100	1161.51293945313	2322.01860227625	2	1.58010166666667	156	Depleted_Plasma_Nor_3.raw
False	None	FourierTransform	HCD	MS2	0	35.67664	200	1161.51293945313	2322.01860227625	2	1.59493333333333	157	Depleted_Plasma_Nor_3.raw
False	Unambiguous	IonTrap	CID	MS2	0		100	1005.10638427734	2009.20549192469	2	1.600405	158	Depleted_Plasma_Nor_3.raw
False	Unambiguous	IonTrap	CID	MS2	0		100	1005.10638427734	3013.30459957203	3	1.600405	158	Depleted_Plasma_Nor_3.raw
False	None	FourierTransform	HCD	MS2	0		200	1005.10638427734	2009.20549192469	2	1.6153	159	Depleted_Plasma_Nor_3.raw
False	None	FourierTransform	HCD	MS2	0		200	1005.10638427734	3013.30459957203	3	1.6153	159	Depleted_Plasma_Nor_3.raw
False	Unambiguous	IonTrap	CID	MS2	0	50.69067	100	1028.57409667969	3083.70773677906	3	1.62073833333333	160	Depleted_Plasma_Nor_3.raw
False	Unambiguous	IonTrap	CID	MS2	0	50.69067	100	1028.57409667969	2056.14091672938	2	1.62073833333333	160	Depleted_Plasma_Nor_3.raw
False	None	FourierTransform	HCD	MS2	0	50.69067	200	1028.57409667969	2056.14091672938	2	1.63568666666667	161	Depleted_Plasma_Nor_3.raw
False	None	FourierTransform	HCD	MS2	0	50.69067	200	1028.57409667969	3083.70773677906	3	1.63568666666667	161	Depleted_Plasma_Nor_3.raw
False	Unambiguous	IonTrap	CID	MS2	0		100	1314.55822753906	2628.10917844813	2	1.64107833333333	162	Depleted_Plasma_Nor_3.raw
False	Unambiguous	IonTrap	CID	MS2	0		100	1314.55822753906	3941.66012935719	3	1.64107833333333	162	Depleted_Plasma_Nor_3.raw
False	None	FourierTransform	HCD	MS2	0		200	1314.55822753906	2628.10917844813	2	1.65578666666667	163	Depleted_Plasma_Nor_3.raw
False	None	FourierTransform	HCD	MS2	0		200	1314.55822753906	3941.66012935719	3	1.65578666666667	163	Depleted_Plasma_Nor_3.raw
False	Unambiguous	IonTrap	CID	MS2	0	35.24622	100	1138.51831054688	2276.02934446375	2	1.66121166666667	164	Depleted_Plasma_Nor_3.raw
False	Ambiguous	IonTrap	CID	MS2	0	35.24622	100	1138.51831054688	3413.54037838063	3	1.66121166666667	164	Depleted_Plasma_Nor_3.raw
False	None	FourierTransform	HCD	MS2	0	35.24622	200	1138.51831054688	2276.02934446375	2	1.67609333333333	165	Depleted_Plasma_Nor_3.raw
False	None	FourierTransform	HCD	MS2	0	35.24622	200	1138.51831054688	3413.54037838063	3	1.67609333333333	165	Depleted_Plasma_Nor_3.raw
False	Unambiguous	IonTrap	CID	MS2	0	28.75797	100	1009.94866943359	4036.77284784438	4	1.69012333333333	167	Depleted_Plasma_Nor_3.raw
False	Unambiguous	FourierTransform	HCD	MS2	0	28.75797	200	1009.94866943359	4036.77284784438	4	1.70504666666667	168	Depleted_Plasma_Nor_3.raw
False	Unambiguous	IonTrap	CID	MS2	0	18.51053	100	1346.93444824219	4038.78879146656	3	1.710485	169	Depleted_Plasma_Nor_3.raw
False	Unambiguous	FourierTransform	HCD	MS2	0	18.51053	200	1346.93444824219	4038.78879146656	3	1.72517	170	Depleted_Plasma_Nor_3.raw
False	Unambiguous	IonTrap	CID	MS2	0	31.75157	100	1245.53369140625	4979.112935735	4	1.73058333333333	171	Depleted_Plasma_Nor_3.raw
False	Unambiguous	FourierTransform	HCD	MS2	0	31.75157	200	1245.53369140625	4979.112935735	4	1.74547666666667	172	Depleted_Plasma_Nor_3.raw
False	None	IonTrap	CID	MS2	0	53.47909	100	846.294311523438	846.294311523438	1	1.750935	173	Depleted_Plasma_Nor_3.raw
False	None	FourierTransform	HCD	MS2	0	53.47909	200	846.294311523438	846.294311523438	1	1.76595666666667	174	Depleted_Plasma_Nor_3.raw
False	Unambiguous	IonTrap	CID	MS2	0	34.79885	100	1293.05517578125	2585.1030749325	2	1.77135666666667	175	Depleted_Plasma_Nor_3.raw
False	Unambiguous	IonTrap	CID	MS2	0	34.79885	100	1293.05517578125	3877.15097408375	3	1.77135666666667	175	Depleted_Plasma_Nor_3.raw
False	Unambiguous	FourierTransform	HCD	MS2	0	34.79885	200	1293.05517578125	2585.1030749325	2	1.78612333333333	176	Depleted_Plasma_Nor_3.raw
False	Unambiguous	FourierTransform	HCD	MS2	0	34.79885	200	1293.05517578125	3877.15097408375	3	1.78612333333333	176	Depleted_Plasma_Nor_3.raw
False	Unambiguous	IonTrap	CID	MS2	0	41.93665	100	1127.52221679688	3380.55209713063	3	1.80026833333333	178	Depleted_Plasma_Nor_3.raw
False	None	FourierTransform	HCD	MS2	0	41.93665	200	1127.52221679688	3380.55209713063	3	1.81619833333333	179	Depleted_Plasma_Nor_3.raw
False	None	IonTrap	CID	MS2	0	55.61487	100	1046.71704101563	2092.42680540125	2	1.82166833333333	180	Depleted_Plasma_Nor_3.raw
False	None	IonTrap	CID	MS2	0	55.61487	100	1046.71704101563	3138.13656978688	3	1.82166833333333	180	Depleted_Plasma_Nor_3.raw
False	None	FourierTransform	HCD	MS2	0	55.61487	200	1046.71704101563	2092.42680540125	2	1.83658	181	Depleted_Plasma_Nor_3.raw
False	None	FourierTransform	HCD	MS2	0	55.61487	200	1046.71704101563	3138.13656978688	3	1.83658	181	Depleted_Plasma_Nor_3.raw
False	None	IonTrap	CID	MS2	0		100	1157.45935058594	2313.91142454188	2	1.84198666666667	182	Depleted_Plasma_Nor_3.raw
False	None	IonTrap	CID	MS2	0		100	1157.45935058594	3470.36349849781	3	1.84198666666667	182	Depleted_Plasma_Nor_3.raw
False	None	FourierTransform	HCD	MS2	0		200	1157.45935058594	1157.45935058594	1	1.85683833333333	183	Depleted_Plasma_Nor_3.raw
False	Ambiguous	IonTrap	CID	MS2	0	82.0058	100	1089.61340332031	2178.21953001063	2	1.86225833333333	184	Depleted_Plasma_Nor_3.raw
False	Unambiguous	IonTrap	CID	MS2	0	82.0058	100	1089.61340332031	3266.82565670094	3	1.86225833333333	184	Depleted_Plasma_Nor_3.raw
False	None	FourierTransform	HCD	MS2	0	82.0058	200	1089.61340332031	3266.82565670094	3	1.87714333333333	185	Depleted_Plasma_Nor_3.raw
False	None	FourierTransform	HCD	MS2	0	82.0058	200	1089.61340332031	2178.21953001063	2	1.87714333333333	185	Depleted_Plasma_Nor_3.raw
False	Unambiguous	IonTrap	CID	MS2	0	52.04169	100	1297.30798339844	2593.60869016688	2	1.882535	186	Depleted_Plasma_Nor_3.raw
False	Ambiguous	IonTrap	CID	MS2	0	52.04169	100	1297.30798339844	3889.90939693531	3	1.882535	186	Depleted_Plasma_Nor_3.raw
False	None	FourierTransform	HCD	MS2	0	52.04169	200	1297.30798339844	2593.60869016688	2	1.89730666666667	187	Depleted_Plasma_Nor_3.raw
False	None	FourierTransform	HCD	MS2	0	52.04169	200	1297.30798339844	3889.90939693531	3	1.89730666666667	187	Depleted_Plasma_Nor_3.raw
False	Unambiguous	IonTrap	CID	MS2	0	0	100	1351.59448242188	2702.18168821375	2	1.91218833333333	189	Depleted_Plasma_Nor_3.raw
False	Unambiguous	IonTrap	CID	MS2	0	0	100	1351.59448242188	4052.76889400563	3	1.91218833333333	189	Depleted_Plasma_Nor_3.raw
False	None	FourierTransform	HCD	MS2	0	0	200	1351.59448242188	2702.18168821375	2	1.92689833333333	190	Depleted_Plasma_Nor_3.raw
False	None	FourierTransform	HCD	MS2	0	0	200	1351.59448242188	4052.76889400563	3	1.92689833333333	190	Depleted_Plasma_Nor_3.raw
False	Unambiguous	IonTrap	CID	MS2	0		100	1152.69934082031	1152.69934082031	1	1.93235833333333	191	Depleted_Plasma_Nor_3.raw
False	None	FourierTransform	HCD	MS2	0		200	1152.69934082031	2304.39140501063	2	1.94716	192	Depleted_Plasma_Nor_3.raw
False	None	FourierTransform	HCD	MS2	0		200	1152.69934082031	3456.08346920094	3	1.94716	192	Depleted_Plasma_Nor_3.raw
False	Ambiguous	IonTrap	CID	MS2	0	80.99404	100	1267.59753417969	1267.59753417969	1	1.95256833333333	193	Depleted_Plasma_Nor_3.raw
False	None	FourierTransform	HCD	MS2	0	80.99404	200	1267.59753417969	2534.18779172938	2	1.96735166666667	194	Depleted_Plasma_Nor_3.raw
False	None	FourierTransform	HCD	MS2	0	80.99404	200	1267.59753417969	3800.77804927906	3	1.96735166666667	194	Depleted_Plasma_Nor_3.raw
False	Unambiguous	IonTrap	CID	MS2	0	65.78706	100	1019.59295654297	2038.17863645594	2	1.97278166666667	195	Depleted_Plasma_Nor_3.raw
False	Unambiguous	IonTrap	CID	MS2	0	65.78706	100	1019.59295654297	3056.76431636891	3	1.97278166666667	195	Depleted_Plasma_Nor_3.raw
False	None	FourierTransform	HCD	MS2	0	65.78706	200	1019.59295654297	2038.17863645594	2	1.98766833333333	196	Depleted_Plasma_Nor_3.raw
False	None	FourierTransform	HCD	MS2	0	65.78706	200	1019.59295654297	3056.76431636891	3	1.98766833333333	196	Depleted_Plasma_Nor_3.raw
False	Ambiguous	IonTrap	CID	MS2	0	73.46558	100	1120.01538085938	2239.02348508875	2	1.99308333333333	197	Depleted_Plasma_Nor_3.raw
False	Unambiguous	IonTrap	CID	MS2	0	73.46558	100	1120.01538085938	3358.03158931813	3	1.99308333333333	197	Depleted_Plasma_Nor_3.raw
False	None	FourierTransform	HCD	MS2	0	73.46558	200	1120.01538085938	2239.02348508875	2	2.007985	198	Depleted_Plasma_Nor_3.raw
False	None	FourierTransform	HCD	MS2	0	73.46558	200	1120.01538085938	3358.03158931813	3	2.007985	198	Depleted_Plasma_Nor_3.raw
False	None	IonTrap	CID	MS2	0	71.7375	100	942.661254882813	1884.31523313563	2	2.02141	200	Depleted_Plasma_Nor_3.raw
False	None	FourierTransform	HCD	MS2	0	71.7375	200	942.661254882813	1884.31523313563	2	2.03639833333333	201	Depleted_Plasma_Nor_3.raw
False	None	IonTrap	CID	MS2	0	0	100	1212.0517578125	1212.0517578125	1	2.04184666666667	202	Depleted_Plasma_Nor_3.raw
False	Unambiguous	FourierTransform	HCD	MS2	0	0	200	1212.0517578125	2423.096238995	2	2.05677833333333	203	Depleted_Plasma_Nor_3.raw
False	None	FourierTransform	HCD	MS2	0	0	200	1212.0517578125	3634.1407201775	3	2.05677833333333	203	Depleted_Plasma_Nor_3.raw
False	Ambiguous	IonTrap	CID	MS2	0	40.51641	100	1215.19970703125	2429.3921374325	2	2.062175	204	Depleted_Plasma_Nor_3.raw
False	Unambiguous	IonTrap	CID	MS2	0	40.51641	100	1215.19970703125	3643.58456783375	3	2.062175	204	Depleted_Plasma_Nor_3.raw
False	None	FourierTransform	HCD	MS2	0	40.51641	200	1215.19970703125	2429.3921374325	2	2.077015	205	Depleted_Plasma_Nor_3.raw
False	None	FourierTransform	HCD	MS2	0	40.51641	200	1215.19970703125	3643.58456783375	3	2.077015	205	Depleted_Plasma_Nor_3.raw
False	Unambiguous	IonTrap	CID	MS2	0		100	1100.47961425781	1100.47961425781	1	2.08254666666667	206	Depleted_Plasma_Nor_3.raw
False	None	FourierTransform	HCD	MS2	0		200	1100.47961425781	2199.95195188563	2	2.09739833333333	207	Depleted_Plasma_Nor_3.raw
False	None	FourierTransform	HCD	MS2	0		200	1100.47961425781	3299.42428951344	3	2.09739833333333	207	Depleted_Plasma_Nor_3.raw
False	Ambiguous	IonTrap	CID	MS2	0	0	100	1424.61535644531	1424.61535644531	1	2.10276833333333	208	Depleted_Plasma_Nor_3.raw
False	None	FourierTransform	HCD	MS2	0	0	200	1424.61535644531	2848.22343626063	2	2.117475	209	Depleted_Plasma_Nor_3.raw
False	None	FourierTransform	HCD	MS2	0	0	200	1424.61535644531	4271.83151607594	3	2.117475	209	Depleted_Plasma_Nor_3.raw
False	None	IonTrap	CID	MS2	0	33.38725	100	921.315856933594	921.315856933594	1	2.13060333333333	211	Depleted_Plasma_Nor_3.raw
False	None	FourierTransform	HCD	MS2	0	33.38725	200	921.315856933594	921.315856933594	1	2.146695	212	Depleted_Plasma_Nor_3.raw
False	Unambiguous	IonTrap	CID	MS2	0	38.10383	100	1336.04626464844	2671.08525266688	2	2.15213333333333	213	Depleted_Plasma_Nor_3.raw
False	Ambiguous	IonTrap	CID	MS2	0	38.10383	100	1336.04626464844	4006.12424068531	3	2.15213333333333	213	Depleted_Plasma_Nor_3.raw
False	None	FourierTransform	HCD	MS2	0	38.10383	200	1336.04626464844	2671.08525266688	2	2.16682166666667	214	Depleted_Plasma_Nor_3.raw
False	None	FourierTransform	HCD	MS2	0	38.10383	200	1336.04626464844	4006.12424068531	3	2.16682166666667	214	Depleted_Plasma_Nor_3.raw
False	None	IonTrap	CID	MS2	0	79.50452	100	925.762390136719	1850.51750364344	2	2.17228333333333	215	Depleted_Plasma_Nor_3.raw
False	Ambiguous	IonTrap	CID	MS2	0	79.50452	100	925.762390136719	2775.27261715016	3	2.17228333333333	215	Depleted_Plasma_Nor_3.raw
False	Unambiguous	FourierTransform	HCD	MS2	0	79.50452	200	925.762390136719	2775.27261715016	3	2.187335	216	Depleted_Plasma_Nor_3.raw
False	None	FourierTransform	HCD	MS2	0	79.50452	200	925.762390136719	1850.51750364344	2	2.187335	216	Depleted_Plasma_Nor_3.raw
False	Unambiguous	IonTrap	CID	MS2	0	0	100	1096.45056152344	1096.45056152344	1	2.19274833333333	217	Depleted_Plasma_Nor_3.raw
False	None	FourierTransform	HCD	MS2	0	0	200	1096.45056152344	2191.89384641688	2	2.20759333333333	218	Depleted_Plasma_Nor_3.raw
False	None	FourierTransform	HCD	MS2	0	0	200	1096.45056152344	3287.33713131031	3	2.20759333333333	218	Depleted_Plasma_Nor_3.raw
False	None	IonTrap	CID	MS2	0		100	1124.4248046875	2247.842332745	2	2.21301666666667	219	Depleted_Plasma_Nor_3.raw
False	None	IonTrap	CID	MS2	0		100	1124.4248046875	3371.2598608025	3	2.21301666666667	219	Depleted_Plasma_Nor_3.raw
False	None	FourierTransform	HCD	MS2	0		200	1124.4248046875	2247.842332745	2	2.22791	220	Depleted_Plasma_Nor_3.raw
False	None	FourierTransform	HCD	MS2	0		200	1124.4248046875	3371.2598608025	3	2.22791	220	Depleted_Plasma_Nor_3.raw
False	Unambiguous	IonTrap	CID	MS2	0	0	100	1344.04345703125	2687.0796374325	2	2.24171666666667	222	Depleted_Plasma_Nor_3.raw
False	Unambiguous	IonTrap	CID	MS2	0	0	100	1344.04345703125	4030.11581783375	3	2.24171666666667	222	Depleted_Plasma_Nor_3.raw
False	None	FourierTransform	HCD	MS2	0	0	200	1344.04345703125	1344.04345703125	1	2.25786166666667	223	Depleted_Plasma_Nor_3.raw
False	None	IonTrap	CID	MS2	0	64.97903	100	815.216186523438	2443.63400631031	3	2.26338166666667	224	Depleted_Plasma_Nor_3.raw
False	None	IonTrap	CID	MS2	0	64.97903	100	815.216186523438	1629.42509641688	2	2.26338166666667	224	Depleted_Plasma_Nor_3.raw
False	None	FourierTransform	HCD	MS2	0	64.97903	200	815.216186523438	1629.42509641688	2	2.27844	225	Depleted_Plasma_Nor_3.raw
False	None	FourierTransform	HCD	MS2	0	64.97903	200	815.216186523438	2443.63400631031	3	2.27844	225	Depleted_Plasma_Nor_3.raw
False	None	IonTrap	CID	MS2	0	50.13157	100	1180.39184570313	1180.39184570313	1	2.28385166666667	226	Depleted_Plasma_Nor_3.raw
False	None	FourierTransform	HCD	MS2	0	50.13157	200	1180.39184570313	2359.77641477625	2	2.29869166666667	227	Depleted_Plasma_Nor_3.raw
False	None	FourierTransform	HCD	MS2	0	50.13157	200	1180.39184570313	3539.16098384938	3	2.29869166666667	227	Depleted_Plasma_Nor_3.raw
False	Unambiguous	IonTrap	CID	MS2	0		100	1040.44079589844	2079.87431516688	2	2.30412166666667	228	Depleted_Plasma_Nor_3.raw
False	Unambiguous	IonTrap	CID	MS2	0		100	1040.44079589844	3119.30783443531	3	2.30412166666667	228	Depleted_Plasma_Nor_3.raw
False	None	FourierTransform	HCD	MS2	0		200	1040.44079589844	2079.87431516688	2	2.31899333333333	229	Depleted_Plasma_Nor_3.raw
False	None	FourierTransform	HCD	MS2	0		200	1040.44079589844	3119.30783443531	3	2.31899333333333	229	Depleted_Plasma_Nor_3.raw
False	Unambiguous	IonTrap	CID	MS2	0	46.92305	100	1281.53137207031	1281.53137207031	1	2.324395	230	Depleted_Plasma_Nor_3.raw
False	None	FourierTransform	HCD	MS2	0	46.92305	200	1281.53137207031	3842.57956295094	3	2.33916666666667	231	Depleted_Plasma_Nor_3.raw
False	None	FourierTransform	HCD	MS2	0	46.92305	200	1281.53137207031	2562.05546751063	2	2.33916666666667	231	Depleted_Plasma_Nor_3.raw
False	None	IonTrap	CID	MS2	0	60.76608	100	1347.27258300781	1347.27258300781	1	2.35328166666667	233	Depleted_Plasma_Nor_3.raw
False	Unambiguous	FourierTransform	HCD	MS2	0	60.76608	200	1347.27258300781	2693.53788938563	2	2.36904333333333	234	Depleted_Plasma_Nor_3.raw
False	Ambiguous	FourierTransform	HCD	MS2	0	60.76608	200	1347.27258300781	4039.80319576344	3	2.36904333333333	234	Depleted_Plasma_Nor_3.raw
False	Unambiguous	IonTrap	CID	MS2	0	45.42965	100	1010.45568847656	2019.90410032313	2	2.374525	235	Depleted_Plasma_Nor_3.raw
False	None	FourierTransform	HCD	MS2	0	45.42965	200	1010.45568847656	2019.90410032313	2	2.38943166666667	236	Depleted_Plasma_Nor_3.raw
False	None	IonTrap	CID	MS2	0	77.43882	100	829.268798828125	829.268798828125	1	2.39491333333333	237	Depleted_Plasma_Nor_3.raw
False	None	FourierTransform	HCD	MS2	0	77.43882	200	829.268798828125	829.268798828125	1	2.41001	238	Depleted_Plasma_Nor_3.raw
False	Unambiguous	IonTrap	CID	MS2	0	60.96472	100	1005.61773681641	1005.61773681641	1	2.41543	239	Depleted_Plasma_Nor_3.raw
False	Ambiguous	IonTrap	CID	MS2	0	64.51151	100	1072.53210449219	1072.53210449219	1	2.435865	241	Depleted_Plasma_Nor_3.raw
False	None	FourierTransform	HCD	MS2	0	64.51151	200	1072.53210449219	3215.58176021656	3	2.45077333333333	242	Depleted_Plasma_Nor_3.raw
False	None	FourierTransform	HCD	MS2	0	64.51151	200	1072.53210449219	2144.05693235438	2	2.45077333333333	242	Depleted_Plasma_Nor_3.raw
False	Unambiguous	IonTrap	CID	MS2	0	54.40182	100	1190.50622558594	1190.50622558594	1	2.46417833333333	244	Depleted_Plasma_Nor_3.raw
False	None	FourierTransform	HCD	MS2	0	54.40182	200	1190.50622558594	2380.00517454188	2	2.48002833333333	245	Depleted_Plasma_Nor_3.raw
False	None	FourierTransform	HCD	MS2	0	54.40182	200	1190.50622558594	3569.50412349781	3	2.48002833333333	245	Depleted_Plasma_Nor_3.raw
False	Unambiguous	IonTrap	CID	MS2	0		100	1206.66625976563	1206.66625976563	1	2.485465	246	Depleted_Plasma_Nor_3.raw
False	None	FourierTransform	HCD	MS2	0		200	1206.66625976563	2412.32524290125	2	2.50023666666667	247	Depleted_Plasma_Nor_3.raw
False	None	FourierTransform	HCD	MS2	0		200	1206.66625976563	3617.98422603688	3	2.50023666666667	247	Depleted_Plasma_Nor_3.raw
False	Ambiguous	IonTrap	CID	MS2	0	70.05579	100	1014.55187988281	2028.09648313563	2	2.505685	248	Depleted_Plasma_Nor_3.raw
False	Unambiguous	IonTrap	CID	MS2	0	70.05579	100	1014.55187988281	3041.64108638844	3	2.505685	248	Depleted_Plasma_Nor_3.raw
False	Unambiguous	FourierTransform	HCD	MS2	0	70.05579	200	1014.55187988281	2028.09648313563	2	2.52062833333333	249	Depleted_Plasma_Nor_3.raw
False	Ambiguous	FourierTransform	HCD	MS2	0	70.05579	200	1014.55187988281	3041.64108638844	3	2.52062833333333	249	Depleted_Plasma_Nor_3.raw
False	Unambiguous	IonTrap	CID	MS2	0	40.36065	100	1261.57421875	3782.70810299	3	2.52603	250	Depleted_Plasma_Nor_3.raw
False	Unambiguous	IonTrap	CID	MS2	0	40.36065	100	1261.57421875	2522.14116087	2	2.52603	250	Depleted_Plasma_Nor_3.raw
False	Unambiguous	FourierTransform	HCD	MS2	0	40.36065	200	1261.57421875	2522.14116087	2	2.54079	251	Depleted_Plasma_Nor_3.raw
False	Unambiguous	FourierTransform	HCD	MS2	0	40.36065	200	1261.57421875	3782.70810299	3	2.54079	251	Depleted_Plasma_Nor_3.raw
False	None	IonTrap	CID	MS2	0		100	1403.41760253906	2805.82792844813	2	2.54616	252	Depleted_Plasma_Nor_3.raw
False	Ambiguous	IonTrap	CID	MS2	0		100	1403.41760253906	4208.23825435719	3	2.54616	252	Depleted_Plasma_Nor_3.raw
False	None	FourierTransform	HCD	MS2	0		200	1403.41760253906	2805.82792844813	2	2.56086333333333	253	Depleted_Plasma_Nor_3.raw
False	Ambiguous	FourierTransform	HCD	MS2	0		200	1403.41760253906	4208.23825435719	3	2.56086333333333	253	Depleted_Plasma_Nor_3.raw
False	Ambiguous	IonTrap	CID	MS2	0		100	1314.5625	1314.5625	1	2.57532	255	Depleted_Plasma_Nor_3.raw
False	None	FourierTransform	HCD	MS2	0		200	1314.5625	2628.11772337	2	2.591195	256	Depleted_Plasma_Nor_3.raw
False	None	FourierTransform	HCD	MS2	0		200	1314.5625	3941.67294674	3	2.591195	256	Depleted_Plasma_Nor_3.raw
False	Unambiguous	IonTrap	CID	MS2	0		100	1242.51538085938	1242.51538085938	1	2.59664	257	Depleted_Plasma_Nor_3.raw
False	None	FourierTransform	HCD	MS2	0		200	1242.51538085938	1242.51538085938	1	2.61149166666667	258	Depleted_Plasma_Nor_3.raw
False	None	IonTrap	CID	MS2	0	90.54396	100	938.913940429688	2814.72726802906	3	2.61694666666667	259	Depleted_Plasma_Nor_3.raw
False	Ambiguous	IonTrap	CID	MS2	0	90.54396	100	938.913940429688	1876.82060422938	2	2.61694666666667	259	Depleted_Plasma_Nor_3.raw
False	None	FourierTransform	HCD	MS2	0	90.54396	200	938.913940429688	1876.82060422938	2	2.63195333333333	260	Depleted_Plasma_Nor_3.raw
False	None	FourierTransform	HCD	MS2	0	90.54396	200	938.913940429688	2814.72726802906	3	2.63195333333333	260	Depleted_Plasma_Nor_3.raw
False	Unambiguous	IonTrap	CID	MS2	0		100	1453.6044921875	2906.201707745	2	2.63732333333333	261	Depleted_Plasma_Nor_3.raw
False	Unambiguous	IonTrap	CID	MS2	0		100	1453.6044921875	4358.7989233025	3	2.63732333333333	261	Depleted_Plasma_Nor_3.raw
False	None	FourierTransform	HCD	MS2	0		200	1453.6044921875	2906.201707745	2	2.65193333333333	262	Depleted_Plasma_Nor_3.raw
False	None	FourierTransform	HCD	MS2	0		200	1453.6044921875	4358.7989233025	3	2.65193333333333	262	Depleted_Plasma_Nor_3.raw
False	Unambiguous	IonTrap	CID	MS2	0	88.12523	100	1247.53637695313	2494.06547727625	2	2.65733166666667	263	Depleted_Plasma_Nor_3.raw
False	Unambiguous	IonTrap	CID	MS2	0	88.12523	100	1247.53637695313	3740.59457759938	3	2.65733166666667	263	Depleted_Plasma_Nor_3.raw
False	None	FourierTransform	HCD	MS2	0	88.12523	200	1247.53637695313	3740.59457759938	3	2.67212666666667	264	Depleted_Plasma_Nor_3.raw
False	None	FourierTransform	HCD	MS2	0	88.12523	200	1247.53637695313	2494.06547727625	2	2.67212666666667	264	Depleted_Plasma_Nor_3.raw
False	None	IonTrap	CID	MS2	0	57.11698	100	1253.27868652344	2505.55009641688	2	2.68503166666667	266	Depleted_Plasma_Nor_3.raw
False	Unambiguous	IonTrap	CID	MS2	0	57.11698	100	1253.27868652344	3757.82150631031	3	2.68503166666667	266	Depleted_Plasma_Nor_3.raw
False	None	FourierTransform	HCD	MS2	0	57.11698	200	1253.27868652344	2505.55009641688	2	2.70086166666667	267	Depleted_Plasma_Nor_3.raw
False	None	FourierTransform	HCD	MS2	0	57.11698	200	1253.27868652344	3757.82150631031	3	2.70086166666667	267	Depleted_Plasma_Nor_3.raw
False	Unambiguous	IonTrap	CID	MS2	0	71.0827	100	1146.56384277344	1146.56384277344	1	2.70631333333333	268	Depleted_Plasma_Nor_3.raw
False	Unambiguous	FourierTransform	HCD	MS2	0	71.0827	200	1146.56384277344	2292.12040891688	2	2.72115	269	Depleted_Plasma_Nor_3.raw
False	Unambiguous	FourierTransform	HCD	MS2	0	71.0827	200	1146.56384277344	3437.67697506031	3	2.72115	269	Depleted_Plasma_Nor_3.raw
False	Unambiguous	IonTrap	CID	MS2	0	63.39624	100	1169.51171875	2338.01616087	2	2.72656333333333	270	Depleted_Plasma_Nor_3.raw
False	Unambiguous	IonTrap	CID	MS2	0	63.39624	100	1169.51171875	3506.52060299	3	2.72656333333333	270	Depleted_Plasma_Nor_3.raw
False	None	FourierTransform	HCD	MS2	0	63.39624	200	1169.51171875	2338.01616087	2	2.74141666666667	271	Depleted_Plasma_Nor_3.raw
False	None	FourierTransform	HCD	MS2	0	63.39624	200	1169.51171875	3506.52060299	3	2.74141666666667	271	Depleted_Plasma_Nor_3.raw
False	Unambiguous	IonTrap	CID	MS2	0	77.02529	100	1232.20300292969	3694.59445552906	3	2.74681	272	Depleted_Plasma_Nor_3.raw
False	Unambiguous	IonTrap	CID	MS2	0	77.02529	100	1232.20300292969	2463.39872922938	2	2.74681	272	Depleted_Plasma_Nor_3.raw
False	None	FourierTransform	HCD	MS2	0	77.02529	200	1232.20300292969	1232.20300292969	1	2.76159333333333	273	Depleted_Plasma_Nor_3.raw
False	Unambiguous	IonTrap	CID	MS2	0	0	100	1357.59619140625	2714.1851061825	2	2.76698333333333	274	Depleted_Plasma_Nor_3.raw
False	Unambiguous	IonTrap	CID	MS2	0	0	100	1357.59619140625	4070.77402095875	3	2.76698333333333	274	Depleted_Plasma_Nor_3.raw
False	None	FourierTransform	HCD	MS2	0	0	200	1357.59619140625	2714.1851061825	2	2.78183	275	Depleted_Plasma_Nor_3.raw
False	Unambiguous	FourierTransform	HCD	MS2	0	0	200	1357.59619140625	4070.77402095875	3	2.78183	275	Depleted_Plasma_Nor_3.raw
False	Ambiguous	IonTrap	CID	MS2	0	34.74518	100	1201.56127929688	1201.56127929688	1	2.79516166666667	277	Depleted_Plasma_Nor_3.raw
False	None	FourierTransform	HCD	MS2	0	34.74518	200	1201.56127929688	2402.11528196375	2	2.81102833333333	278	Depleted_Plasma_Nor_3.raw
False	None	FourierTransform	HCD	MS2	0	34.74518	200	1201.56127929688	3602.66928463063	3	2.81102833333333	278	Depleted_Plasma_Nor_3.raw
False	Ambiguous	IonTrap	CID	MS2	0	67.53504	100	924.170532226563	2770.49704341969	3	2.81652333333333	279	Depleted_Plasma_Nor_3.raw
False	None	IonTrap	CID	MS2	0	67.53504	100	924.170532226563	1847.33378782313	2	2.81652333333333	279	Depleted_Plasma_Nor_3.raw
False	Unambiguous	FourierTransform	HCD	MS2	0	67.53504	200	924.170532226563	2770.49704341969	3	2.83152333333333	280	Depleted_Plasma_Nor_3.raw
False	None	FourierTransform	HCD	MS2	0	67.53504	200	924.170532226563	1847.33378782313	2	2.83152333333333	280	Depleted_Plasma_Nor_3.raw
False	None	IonTrap	CID	MS2	0	81.164	100	889.235168457031	1777.46306028406	2	2.83697333333333	281	Depleted_Plasma_Nor_3.raw
False	Unambiguous	IonTrap	CID	MS2	0	81.164	100	889.235168457031	2665.69095211109	3	2.83697333333333	281	Depleted_Plasma_Nor_3.raw
False	None	FourierTransform	HCD	MS2	0	81.164	200	889.235168457031	1777.46306028406	2	2.85201666666667	282	Depleted_Plasma_Nor_3.raw
False	None	FourierTransform	HCD	MS2	0	81.164	200	889.235168457031	2665.69095211109	3	2.85201666666667	282	Depleted_Plasma_Nor_3.raw
False	None	IonTrap	CID	MS2	0	84.47671	100	818.213134765625	1635.41899290125	2	2.85748666666667	283	Depleted_Plasma_Nor_3.raw
False	None	IonTrap	CID	MS2	0	84.47671	100	818.213134765625	2452.62485103688	3	2.85748666666667	283	Depleted_Plasma_Nor_3.raw
False	None	FourierTransform	HCD	MS2	0	84.47671	200	818.213134765625	1635.41899290125	2	2.87256333333333	284	Depleted_Plasma_Nor_3.raw
False	None	FourierTransform	HCD	MS2	0	84.47671	200	818.213134765625	2452.62485103688	3	2.87256333333333	284	Depleted_Plasma_Nor_3.raw
False	Ambiguous	IonTrap	CID	MS2	0	63.98283	100	1295.59545898438	3884.77182369313	3	2.87795833333333	285	Depleted_Plasma_Nor_3.raw
False	Ambiguous	IonTrap	CID	MS2	0	63.98283	100	1295.59545898438	2590.18364133875	2	2.87795833333333	285	Depleted_Plasma_Nor_3.raw
False	None	FourierTransform	HCD	MS2	0	63.98283	200	1295.59545898438	3884.77182369313	3	2.89272166666667	286	Depleted_Plasma_Nor_3.raw
False	None	FourierTransform	HCD	MS2	0	63.98283	200	1295.59545898438	2590.18364133875	2	2.89272166666667	286	Depleted_Plasma_Nor_3.raw
False	Unambiguous	IonTrap	CID	MS2	0	32.77707	100	1165.51306152344	2330.01884641688	2	2.90661	288	Depleted_Plasma_Nor_3.raw
False	Unambiguous	IonTrap	CID	MS2	0	32.77707	100	1165.51306152344	3494.52463131031	3	2.90661	288	Depleted_Plasma_Nor_3.raw
False	None	FourierTransform	HCD	MS2	0	32.77707	200	1165.51306152344	2330.01884641688	2	2.92142833333333	289	Depleted_Plasma_Nor_3.raw
False	None	FourierTransform	HCD	MS2	0	32.77707	200	1165.51306152344	3494.52463131031	3	2.92142833333333	289	Depleted_Plasma_Nor_3.raw
False	None	IonTrap	CID	MS2	0	79.34281	100	908.260375976563	1815.51347532313	2	2.92692666666667	290	Depleted_Plasma_Nor_3.raw
False	Unambiguous	IonTrap	CID	MS2	0	79.34281	100	908.260375976563	2722.76657466969	3	2.92692666666667	290	Depleted_Plasma_Nor_3.raw
False	None	FourierTransform	HCD	MS2	0	79.34281	200	908.260375976563	1815.51347532313	2	2.94193166666667	291	Depleted_Plasma_Nor_3.raw
False	None	FourierTransform	HCD	MS2	0	79.34281	200	908.260375976563	2722.76657466969	3	2.94193166666667	291	Depleted_Plasma_Nor_3.raw
False	Unambiguous	IonTrap	CID	MS2	0	47.88678	100	1226.5302734375	2452.053270245	2	2.94732833333333	292	Depleted_Plasma_Nor_3.raw
False	Unambiguous	IonTrap	CID	MS2	0	47.88678	100	1226.5302734375	3677.5762670525	3	2.94732833333333	292	Depleted_Plasma_Nor_3.raw
False	None	FourierTransform	HCD	MS2	0	47.88678	200	1226.5302734375	3677.5762670525	3	2.96223333333333	293	Depleted_Plasma_Nor_3.raw
False	None	FourierTransform	HCD	MS2	0	47.88678	200	1226.5302734375	2452.053270245	2	2.96223333333333	293	Depleted_Plasma_Nor_3.raw
False	None	IonTrap	CID	MS2	0	74.26331	100	1187.89477539063	1187.89477539063	1	2.967625	294	Depleted_Plasma_Nor_3.raw
False	None	FourierTransform	HCD	MS2	0	74.26331	200	1187.89477539063	2374.78227415125	2	2.982425	295	Depleted_Plasma_Nor_3.raw
False	Ambiguous	FourierTransform	HCD	MS2	0	74.26331	200	1187.89477539063	3561.66977291188	3	2.982425	295	Depleted_Plasma_Nor_3.raw
False	None	IonTrap	CID	MS2	0	61.5082	100	920.314208984375	920.314208984375	1	2.98787	296	Depleted_Plasma_Nor_3.raw
False	None	FourierTransform	HCD	MS2	0	61.5082	200	920.314208984375	920.314208984375	1	3.00289833333333	297	Depleted_Plasma_Nor_3.raw
False	Unambiguous	IonTrap	CID	MS2	0	16.70641	100	1010.45513916016	4038.79872675063	4	3.01763166666667	299	Depleted_Plasma_Nor_3.raw
False	Unambiguous	FourierTransform	HCD	MS2	0	16.70641	200	1010.45513916016	4038.79872675063	4	3.03255666666667	300	Depleted_Plasma_Nor_3.raw
False	None	IonTrap	CID	MS2	0	68.55579	100	1346.93640136719	2692.86552610438	2	3.037995	301	Depleted_Plasma_Nor_3.raw
False	Unambiguous	IonTrap	CID	MS2	0	68.55579	100	1346.93640136719	4038.79465084156	3	3.037995	301	Depleted_Plasma_Nor_3.raw
False	None	FourierTransform	HCD	MS2	0	68.55579	200	1346.93640136719	4038.79465084156	3	3.05270666666667	302	Depleted_Plasma_Nor_3.raw
False	None	FourierTransform	HCD	MS2	0	68.55579	200	1346.93640136719	2692.86552610438	2	3.05270666666667	302	Depleted_Plasma_Nor_3.raw
False	Unambiguous	IonTrap	CID	MS2	0	66.53613	100	1182.27001953125	2363.5327624325	2	3.05811333333333	303	Depleted_Plasma_Nor_3.raw
False	Ambiguous	IonTrap	CID	MS2	0	66.53613	100	1182.27001953125	3544.79550533375	3	3.05811333333333	303	Depleted_Plasma_Nor_3.raw
False	None	FourierTransform	HCD	MS2	0	66.53613	200	1182.27001953125	2363.5327624325	2	3.07296	304	Depleted_Plasma_Nor_3.raw
False	None	FourierTransform	HCD	MS2	0	66.53613	200	1182.27001953125	3544.79550533375	3	3.07296	304	Depleted_Plasma_Nor_3.raw
False	None	IonTrap	CID	MS2	0	77.60174	100	1080.88745117188	1080.88745117188	1	3.07838666666667	305	Depleted_Plasma_Nor_3.raw
False	None	FourierTransform	HCD	MS2	0	77.60174	200	1080.88745117188	2160.76762571375	2	3.09328166666667	306	Depleted_Plasma_Nor_3.raw
False	Ambiguous	FourierTransform	HCD	MS2	0	77.60174	200	1080.88745117188	3240.64780025563	3	3.09328166666667	306	Depleted_Plasma_Nor_3.raw
False	None	IonTrap	CID	MS2	0	39.39842	100	1463.98217773438	1463.98217773438	1	3.09865333333333	307	Depleted_Plasma_Nor_3.raw
False	None	FourierTransform	HCD	MS2	0	39.39842	200	1463.98217773438	2926.95707883875	2	3.113315	308	Depleted_Plasma_Nor_3.raw
False	Unambiguous	FourierTransform	HCD	MS2	0	39.39842	200	1463.98217773438	4389.93197994313	3	3.113315	308	Depleted_Plasma_Nor_3.raw
False	Unambiguous	IonTrap	CID	MS2	0	51.66488	100	1014.20178222656	3040.59079341969	3	3.12595666666667	310	Depleted_Plasma_Nor_3.raw
False	None	IonTrap	CID	MS2	0	51.66488	100	1014.20178222656	2027.39628782313	2	3.12595666666667	310	Depleted_Plasma_Nor_3.raw
False	None	FourierTransform	HCD	MS2	0	51.66488	200	1014.20178222656	2027.39628782313	2	3.14202833333333	311	Depleted_Plasma_Nor_3.raw
False	None	FourierTransform	HCD	MS2	0	51.66488	200	1014.20178222656	3040.59079341969	3	3.14202833333333	311	Depleted_Plasma_Nor_3.raw
False	None	IonTrap	CID	MS2	0	0	100	1368.90112304688	1368.90112304688	1	3.14746833333333	312	Depleted_Plasma_Nor_3.raw
False	None	FourierTransform	HCD	MS2	0	0	200	1368.90112304688	2736.79496946375	2	3.16216166666667	313	Depleted_Plasma_Nor_3.raw
False	None	FourierTransform	HCD	MS2	0	0	200	1368.90112304688	4104.68881588063	3	3.16216166666667	313	Depleted_Plasma_Nor_3.raw
False	Unambiguous	IonTrap	CID	MS2	0	89.16447	100	1061.47839355469	2121.94951047938	2	3.16759166666667	314	Depleted_Plasma_Nor_3.raw
False	Ambiguous	IonTrap	CID	MS2	0	89.16447	100	1061.47839355469	3182.42062740406	3	3.16759166666667	314	Depleted_Plasma_Nor_3.raw
False	Unambiguous	FourierTransform	HCD	MS2	0	89.16447	200	1061.47839355469	3182.42062740406	3	3.182505	315	Depleted_Plasma_Nor_3.raw
False	Unambiguous	FourierTransform	HCD	MS2	0	89.16447	200	1061.47839355469	2121.94951047938	2	3.182505	315	Depleted_Plasma_Nor_3.raw
False	None	IonTrap	CID	MS2	0	32.05468	100	1327.22082519531	3979.64792232594	3	3.187895	316	Depleted_Plasma_Nor_3.raw
False	Unambiguous	IonTrap	CID	MS2	0	32.05468	100	1327.22082519531	2653.43437376063	2	3.187895	316	Depleted_Plasma_Nor_3.raw
False	Ambiguous	FourierTransform	HCD	MS2	0	32.05468	200	1327.22082519531	2653.43437376063	2	3.20261333333333	317	Depleted_Plasma_Nor_3.raw
False	None	FourierTransform	HCD	MS2	0	32.05468	200	1327.22082519531	3979.64792232594	3	3.20261333333333	317	Depleted_Plasma_Nor_3.raw
False	Unambiguous	IonTrap	CID	MS2	0	75.55643	100	1018.44915771484	2035.89103879969	2	3.20804	318	Depleted_Plasma_Nor_3.raw
False	Unambiguous	IonTrap	CID	MS2	0	75.55643	100	1018.44915771484	3053.33291988453	3	3.20804	318	Depleted_Plasma_Nor_3.raw
False	Ambiguous	FourierTransform	HCD	MS2	0	75.55643	200	1018.44915771484	2035.89103879969	2	3.22298833333333	319	Depleted_Plasma_Nor_3.raw
False	Ambiguous	FourierTransform	HCD	MS2	0	75.55643	200	1018.44915771484	3053.33291988453	3	3.22298833333333	319	Depleted_Plasma_Nor_3.raw
False	None	IonTrap	CID	MS2	0	65.05818	100	1032.72216796875	2064.4370593075	2	3.23644333333333	321	Depleted_Plasma_Nor_3.raw
False	None	IonTrap	CID	MS2	0	65.05818	100	1032.72216796875	3096.15195064625	3	3.23644333333333	321	Depleted_Plasma_Nor_3.raw
False	None	FourierTransform	HCD	MS2	0	65.05818	200	1032.72216796875	3096.15195064625	3	3.25236166666667	322	Depleted_Plasma_Nor_3.raw
False	None	FourierTransform	HCD	MS2	0	65.05818	200	1032.72216796875	2064.4370593075	2	3.25236166666667	322	Depleted_Plasma_Nor_3.raw
False	Unambiguous	IonTrap	CID	MS2	0		100	1260.50366210938	1260.50366210938	1	3.2578	323	Depleted_Plasma_Nor_3.raw
False	None	FourierTransform	HCD	MS2	0		200	1260.50366210938	2520.00004758875	2	3.27256	324	Depleted_Plasma_Nor_3.raw
False	None	FourierTransform	HCD	MS2	0		200	1260.50366210938	3779.49643306813	3	3.27256	324	Depleted_Plasma_Nor_3.raw
False	Unambiguous	IonTrap	CID	MS2	0		100	1244.58776855469	1244.58776855469	1	3.27796333333333	325	Depleted_Plasma_Nor_3.raw
False	Ambiguous	FourierTransform	HCD	MS2	0		200	1244.58776855469	2488.16826047938	2	3.29275166666667	326	Depleted_Plasma_Nor_3.raw
False	Unambiguous	FourierTransform	HCD	MS2	0		200	1244.58776855469	3731.74875240406	3	3.29275166666667	326	Depleted_Plasma_Nor_3.raw
False	None	IonTrap	CID	MS2	0	82.29614	100	1102.15747070313	1102.15747070313	1	3.298165	327	Depleted_Plasma_Nor_3.raw
False	None	FourierTransform	HCD	MS2	0	82.29614	200	1102.15747070313	3304.45785884938	3	3.31314666666667	328	Depleted_Plasma_Nor_3.raw
False	None	FourierTransform	HCD	MS2	0	82.29614	200	1102.15747070313	2203.30766477625	2	3.31314666666667	328	Depleted_Plasma_Nor_3.raw
False	None	IonTrap	CID	MS2	0	53.20878	100	1185.38110351563	1185.38110351563	1	3.31853833333333	329	Depleted_Plasma_Nor_3.raw
False	Unambiguous	FourierTransform	HCD	MS2	0	53.20878	200	1185.38110351563	3554.12875728688	3	3.33336333333333	330	Depleted_Plasma_Nor_3.raw
False	None	FourierTransform	HCD	MS2	0	53.20878	200	1185.38110351563	2369.75493040125	2	3.33336333333333	330	Depleted_Plasma_Nor_3.raw
False	Unambiguous	IonTrap	CID	MS2	0	0	100	1134.53271484375	1134.53271484375	1	3.34742833333333	332	Depleted_Plasma_Nor_3.raw
False	None	FourierTransform	HCD	MS2	0	0	200	1134.53271484375	2268.0581530575	2	3.36336666666667	333	Depleted_Plasma_Nor_3.raw
False	None	FourierTransform	HCD	MS2	0	0	200	1134.53271484375	3401.58359127125	3	3.36336666666667	333	Depleted_Plasma_Nor_3.raw
False	None	IonTrap	CID	MS2	0		100	1360.427734375	1360.427734375	1	3.36880666666667	334	Depleted_Plasma_Nor_3.raw
False	None	FourierTransform	HCD	MS2	0		200	1360.427734375	2719.84819212	2	3.383515	335	Depleted_Plasma_Nor_3.raw
False	None	FourierTransform	HCD	MS2	0		200	1360.427734375	4079.268649865	3	3.383515	335	Depleted_Plasma_Nor_3.raw
False	None	IonTrap	CID	MS2	0	35.89359	100	942.159545898438	1883.31181516688	2	3.389105	336	Depleted_Plasma_Nor_3.raw
False	Unambiguous	IonTrap	CID	MS2	0	35.89359	100	942.159545898438	2824.46408443531	3	3.389105	336	Depleted_Plasma_Nor_3.raw
False	None	FourierTransform	HCD	MS2	0	35.89359	200	942.159545898438	2824.46408443531	3	3.40411333333333	337	Depleted_Plasma_Nor_3.raw
False	None	FourierTransform	HCD	MS2	0	35.89359	200	942.159545898438	1883.31181516688	2	3.40411333333333	337	Depleted_Plasma_Nor_3.raw
False	Unambiguous	IonTrap	CID	MS2	0	84.96697	100	1071.443359375	1071.443359375	1	3.409535	338	Depleted_Plasma_Nor_3.raw
False	None	FourierTransform	HCD	MS2	0	84.96697	200	1071.443359375	2141.87944212	2	3.42442833333333	339	Depleted_Plasma_Nor_3.raw
False	None	FourierTransform	HCD	MS2	0	84.96697	200	1071.443359375	3212.315524865	3	3.42442833333333	339	Depleted_Plasma_Nor_3.raw
False	Unambiguous	IonTrap	CID	MS2	0		100	1147.73449707031	1147.73449707031	1	3.42983333333333	340	Depleted_Plasma_Nor_3.raw
False	Unambiguous	FourierTransform	HCD	MS2	0		200	1147.73449707031	2294.46171751063	2	3.44469833333333	341	Depleted_Plasma_Nor_3.raw
False	None	FourierTransform	HCD	MS2	0		200	1147.73449707031	3441.18893795094	3	3.44469833333333	341	Depleted_Plasma_Nor_3.raw
False	None	IonTrap	CID	MS2	0	36.31903	100	815.216491699219	815.216491699219	1	3.45928333333333	343	Depleted_Plasma_Nor_3.raw
False	None	FourierTransform	HCD	MS2	0	36.31903	200	815.216491699219	815.216491699219	1	3.47552833333333	344	Depleted_Plasma_Nor_3.raw
False	None	IonTrap	CID	MS2	0	89.90511	100	890.235473632813	1779.46367063563	2	3.481135	345	Depleted_Plasma_Nor_3.raw
False	None	IonTrap	CID	MS2	0	89.90511	100	890.235473632813	2668.69186763844	3	3.481135	345	Depleted_Plasma_Nor_3.raw
False	None	FourierTransform	HCD	MS2	0	89.90511	200	890.235473632813	1779.46367063563	2	3.49612166666667	346	Depleted_Plasma_Nor_3.raw
False	None	FourierTransform	HCD	MS2	0	89.90511	200	890.235473632813	2668.69186763844	3	3.49612166666667	346	Depleted_Plasma_Nor_3.raw
False	Unambiguous	IonTrap	CID	MS2	0	80.92521	100	994.09130859375	2980.25937252125	3	3.50154333333333	347	Depleted_Plasma_Nor_3.raw
False	Unambiguous	IonTrap	CID	MS2	0	80.92521	100	994.09130859375	1987.1753405575	2	3.50154333333333	347	Depleted_Plasma_Nor_3.raw
False	None	FourierTransform	HCD	MS2	0	80.92521	200	994.09130859375	1987.1753405575	2	3.51649833333333	348	Depleted_Plasma_Nor_3.raw
False	None	FourierTransform	HCD	MS2	0	80.92521	200	994.09130859375	2980.25937252125	3	3.51649833333333	348	Depleted_Plasma_Nor_3.raw
False	None	IonTrap	CID	MS2	0	86.9825	100	883.139892578125	1765.27250852625	2	3.52195333333333	349	Depleted_Plasma_Nor_3.raw
False	Unambiguous	IonTrap	CID	MS2	0	86.9825	100	883.139892578125	2647.40512447438	3	3.52195333333333	349	Depleted_Plasma_Nor_3.raw
False	None	FourierTransform	HCD	MS2	0	86.9825	200	883.139892578125	1765.27250852625	2	3.53694333333333	350	Depleted_Plasma_Nor_3.raw
False	None	FourierTransform	HCD	MS2	0	86.9825	200	883.139892578125	2647.40512447438	3	3.53694333333333	350	Depleted_Plasma_Nor_3.raw
False	None	IonTrap	CID	MS2	0	90.087	100	996.331787109375	1991.65629758875	2	3.54238	351	Depleted_Plasma_Nor_3.raw
False	Unambiguous	IonTrap	CID	MS2	0	90.087	100	996.331787109375	2986.98080806813	3	3.54238	351	Depleted_Plasma_Nor_3.raw
False	None	FourierTransform	HCD	MS2	0	90.087	200	996.331787109375	1991.65629758875	2	3.55738	352	Depleted_Plasma_Nor_3.raw
False	None	FourierTransform	HCD	MS2	0	90.087	200	996.331787109375	2986.98080806813	3	3.55738	352	Depleted_Plasma_Nor_3.raw
False	None	IonTrap	CID	MS2	0	75.36879	100	950.657653808594	2849.95840816578	3	3.57171833333333	354	Depleted_Plasma_Nor_3.raw
False	None	IonTrap	CID	MS2	0	75.36879	100	950.657653808594	1900.30803098719	2	3.57171833333333	354	Depleted_Plasma_Nor_3.raw
False	None	FourierTransform	HCD	MS2	0	75.36879	200	950.657653808594	1900.30803098719	2	3.58675	355	Depleted_Plasma_Nor_3.raw
False	None	FourierTransform	HCD	MS2	0	75.36879	200	950.657653808594	2849.95840816578	3	3.58675	355	Depleted_Plasma_Nor_3.raw
False	None	IonTrap	CID	MS2	0	55.76268	100	1233.45031738281	1233.45031738281	1	3.59219166666667	356	Depleted_Plasma_Nor_3.raw
False	None	FourierTransform	HCD	MS2	0	55.76268	200	1233.45031738281	2465.89335813563	2	3.60694	357	Depleted_Plasma_Nor_3.raw
False	None	FourierTransform	HCD	MS2	0	55.76268	200	1233.45031738281	3698.33639888844	3	3.60694	357	Depleted_Plasma_Nor_3.raw
False	Unambiguous	IonTrap	CID	MS2	0	48.56091	100	1352.54431152344	1352.54431152344	1	3.61233833333333	358	Depleted_Plasma_Nor_3.raw
False	None	FourierTransform	HCD	MS2	0	48.56091	200	1352.54431152344	2704.08134641688	2	3.62709166666667	359	Depleted_Plasma_Nor_3.raw
False	None	FourierTransform	HCD	MS2	0	48.56091	200	1352.54431152344	4055.61838131031	3	3.62709166666667	359	Depleted_Plasma_Nor_3.raw
False	Unambiguous	IonTrap	CID	MS2	0		100	1157.47546386719	1157.47546386719	1	3.632495	360	Depleted_Plasma_Nor_3.raw
False	None	FourierTransform	HCD	MS2	0		200	1157.47546386719	3470.41183834156	3	3.6473	361	Depleted_Plasma_Nor_3.raw
False	None	FourierTransform	HCD	MS2	0		200	1157.47546386719	2313.94365110438	2	3.6473	361	Depleted_Plasma_Nor_3.raw
False	Unambiguous	IonTrap	CID	MS2	0	81.36661	100	1104.39868164063	1104.39868164063	1	3.652835	362	Depleted_Plasma_Nor_3.raw
False	None	FourierTransform	HCD	MS2	0	81.36661	200	1104.39868164063	1104.39868164063	1	3.66776166666667	363	Depleted_Plasma_Nor_3.raw
False	None	IonTrap	CID	MS2	0	75.69516	100	908.259826660156	908.259826660156	1	3.682185	365	Depleted_Plasma_Nor_3.raw
False	None	FourierTransform	HCD	MS2	0	75.69516	200	908.259826660156	908.259826660156	1	3.69721333333333	366	Depleted_Plasma_Nor_3.raw
False	None	IonTrap	CID	MS2	0	30.41011	100	920.312866210938	920.312866210938	1	3.70271166666667	367	Depleted_Plasma_Nor_3.raw
False	None	FourierTransform	HCD	MS2	0	30.41011	200	920.312866210938	920.312866210938	1	3.717685	368	Depleted_Plasma_Nor_3.raw
False	None	IonTrap	CID	MS2	0	0	100	1310.37707519531	1310.37707519531	1	3.72308166666667	369	Depleted_Plasma_Nor_3.raw
False	None	FourierTransform	HCD	MS2	0	0	200	1310.37707519531	2619.74687376063	2	3.73785333333333	370	Depleted_Plasma_Nor_3.raw
False	None	FourierTransform	HCD	MS2	0	0	200	1310.37707519531	3929.11667232594	3	3.73785333333333	370	Depleted_Plasma_Nor_3.raw
False	Unambiguous	IonTrap	CID	MS2	0	81.48145	100	1128.55395507813	1128.55395507813	1	3.74327	371	Depleted_Plasma_Nor_3.raw
False	None	FourierTransform	HCD	MS2	0	81.48145	200	1128.55395507813	2256.10063352625	2	3.75809333333333	372	Depleted_Plasma_Nor_3.raw
False	Unambiguous	FourierTransform	HCD	MS2	0	81.48145	200	1128.55395507813	3383.64731197438	3	3.75809333333333	372	Depleted_Plasma_Nor_3.raw
False	None	IonTrap	CID	MS2	0	84.73714	100	829.268310546875	1657.52934446375	2	3.76356833333333	373	Depleted_Plasma_Nor_3.raw
False	None	IonTrap	CID	MS2	0	84.73714	100	829.268310546875	2485.79037838063	3	3.76356833333333	373	Depleted_Plasma_Nor_3.raw
False	None	FourierTransform	HCD	MS2	0	84.73714	200	829.268310546875	1657.52934446375	2	3.77870333333333	374	Depleted_Plasma_Nor_3.raw
False	None	FourierTransform	HCD	MS2	0	84.73714	200	829.268310546875	2485.79037838063	3	3.77870333333333	374	Depleted_Plasma_Nor_3.raw
False	Unambiguous	IonTrap	CID	MS2	0	0	100	1302.49914550781	1302.49914550781	1	3.79272333333333	376	Depleted_Plasma_Nor_3.raw
False	None	FourierTransform	HCD	MS2	0	0	200	1302.49914550781	2603.99101438563	2	3.80852833333333	377	Depleted_Plasma_Nor_3.raw
False	None	FourierTransform	HCD	MS2	0	0	200	1302.49914550781	3905.48288326344	3	3.80852833333333	377	Depleted_Plasma_Nor_3.raw
False	Unambiguous	IonTrap	CID	MS2	0	60.21368	100	1097.45983886719	1097.45983886719	1	3.81399166666667	378	Depleted_Plasma_Nor_3.raw
False	None	FourierTransform	HCD	MS2	0	60.21368	200	1097.45983886719	2193.91240110438	2	3.82894666666667	379	Depleted_Plasma_Nor_3.raw
False	None	FourierTransform	HCD	MS2	0	60.21368	200	1097.45983886719	3290.36496334156	3	3.82894666666667	379	Depleted_Plasma_Nor_3.raw
False	None	IonTrap	CID	MS2	0	52.13243	100	1162.29663085938	1162.29663085938	1	3.83435833333333	380	Depleted_Plasma_Nor_3.raw
False	None	FourierTransform	HCD	MS2	0	52.13243	200	1162.29663085938	2323.58598508875	2	3.84923333333333	381	Depleted_Plasma_Nor_3.raw
False	None	FourierTransform	HCD	MS2	0	52.13243	200	1162.29663085938	3484.87533931813	3	3.84923333333333	381	Depleted_Plasma_Nor_3.raw
False	Unambiguous	IonTrap	CID	MS2	0	71.57509	100	945.455322265625	1889.90336790125	2	3.85467833333333	382	Depleted_Plasma_Nor_3.raw
False	Unambiguous	IonTrap	CID	MS2	0	71.57509	100	945.455322265625	2834.35141353688	3	3.85467833333333	382	Depleted_Plasma_Nor_3.raw
False	None	FourierTransform	HCD	MS2	0	71.57509	200	945.455322265625	1889.90336790125	2	3.86962666666667	383	Depleted_Plasma_Nor_3.raw
False	None	FourierTransform	HCD	MS2	0	71.57509	200	945.455322265625	2834.35141353688	3	3.86962666666667	383	Depleted_Plasma_Nor_3.raw
False	None	IonTrap	CID	MS2	0	79.43858	100	906.260559082031	906.260559082031	1	3.87507333333333	384	Depleted_Plasma_Nor_3.raw
False	None	FourierTransform	HCD	MS2	0	79.43858	200	906.260559082031	1811.51384153406	2	3.890465	385	Depleted_Plasma_Nor_3.raw
False	None	FourierTransform	HCD	MS2	0	79.43858	200	906.260559082031	2716.76712398609	3	3.890465	385	Depleted_Plasma_Nor_3.raw
False	Unambiguous	IonTrap	CID	MS2	0	47.89788	100	1036.20568847656	3106.60251216969	3	3.90385833333333	387	Depleted_Plasma_Nor_3.raw
False	Unambiguous	IonTrap	CID	MS2	0	47.89788	100	1036.20568847656	2071.40410032313	2	3.90385833333333	387	Depleted_Plasma_Nor_3.raw
False	Unambiguous	IonTrap	CID	MS2	0	34.99976	100	1266.52392578125	1266.52392578125	1	3.92421166666667	389	Depleted_Plasma_Nor_3.raw
False	None	FourierTransform	HCD	MS2	0	34.99976	200	1266.52392578125	2532.0405749325	2	3.938945	390	Depleted_Plasma_Nor_3.raw
False	None	FourierTransform	HCD	MS2	0	34.99976	200	1266.52392578125	3797.55722408375	3	3.938945	390	Depleted_Plasma_Nor_3.raw
False	Unambiguous	IonTrap	CID	MS2	0	82.88166	100	848.293151855469	1695.57902708094	2	3.944405	391	Depleted_Plasma_Nor_3.raw
False	None	IonTrap	CID	MS2	0	82.88166	100	848.293151855469	2542.86490230641	3	3.944405	391	Depleted_Plasma_Nor_3.raw
False	None	FourierTransform	HCD	MS2	0	82.88166	200	848.293151855469	1695.57902708094	2	3.95946333333333	392	Depleted_Plasma_Nor_3.raw
False	None	FourierTransform	HCD	MS2	0	82.88166	200	848.293151855469	2542.86490230641	3	3.95946333333333	392	Depleted_Plasma_Nor_3.raw
False	None	IonTrap	CID	MS2	0	31.10487	100	938.66357421875	1876.3198718075	2	3.96491	393	Depleted_Plasma_Nor_3.raw
False	None	IonTrap	CID	MS2	0	31.10487	100	938.66357421875	2813.97616939625	3	3.96491	393	Depleted_Plasma_Nor_3.raw
False	None	FourierTransform	HCD	MS2	0	31.10487	200	938.66357421875	1876.3198718075	2	3.97989666666667	394	Depleted_Plasma_Nor_3.raw
False	None	FourierTransform	HCD	MS2	0	31.10487	200	938.66357421875	2813.97616939625	3	3.97989666666667	394	Depleted_Plasma_Nor_3.raw
False	Ambiguous	IonTrap	CID	MS2	0	85.77833	100	1121.54516601563	1121.54516601563	1	3.98530833333333	395	Depleted_Plasma_Nor_3.raw
False	None	FourierTransform	HCD	MS2	0	85.77833	200	1121.54516601563	2242.08305540125	2	4.000305	396	Depleted_Plasma_Nor_3.raw
False	Unambiguous	FourierTransform	HCD	MS2	0	85.77833	200	1121.54516601563	3362.62094478688	3	4.000305	396	Depleted_Plasma_Nor_3.raw
False	Ambiguous	IonTrap	CID	MS2	0	0	100	1297.54772949219	1297.54772949219	1	4.01356166666667	398	Depleted_Plasma_Nor_3.raw
False	Ambiguous	IonTrap	CID	MS2	0	53.24467	100	1095.50366210938	1095.50366210938	1	4.03482333333333	400	Depleted_Plasma_Nor_3.raw
False	None	FourierTransform	HCD	MS2	0	53.24467	200	1095.50366210938	2190.00004758875	2	4.04970833333333	401	Depleted_Plasma_Nor_3.raw
False	None	FourierTransform	HCD	MS2	0	53.24467	200	1095.50366210938	3284.49643306813	3	4.04970833333333	401	Depleted_Plasma_Nor_3.raw
False	Unambiguous	IonTrap	CID	MS2	0	78.02415	100	1082.52673339844	1082.52673339844	1	4.05513666666667	402	Depleted_Plasma_Nor_3.raw
False	None	FourierTransform	HCD	MS2	0	78.02415	200	1082.52673339844	2164.04619016688	2	4.07004	403	Depleted_Plasma_Nor_3.raw
False	None	FourierTransform	HCD	MS2	0	78.02415	200	1082.52673339844	3245.56564693531	3	4.07004	403	Depleted_Plasma_Nor_3.raw
False	Unambiguous	IonTrap	CID	MS2	0		100	990.58349609375	1980.1597155575	2	4.07547	404	Depleted_Plasma_Nor_3.raw
False	Unambiguous	IonTrap	CID	MS2	0		100	990.58349609375	2969.73593502125	3	4.07547	404	Depleted_Plasma_Nor_3.raw
False	None	FourierTransform	HCD	MS2	0		200	990.58349609375	2969.73593502125	3	4.09041833333333	405	Depleted_Plasma_Nor_3.raw
False	None	FourierTransform	HCD	MS2	0		200	990.58349609375	1980.1597155575	2	4.09041833333333	405	Depleted_Plasma_Nor_3.raw
False	Unambiguous	IonTrap	CID	MS2	0		100	1130.70336914063	1130.70336914063	1	4.09583333333333	406	Depleted_Plasma_Nor_3.raw
False	None	FourierTransform	HCD	MS2	0		200	1130.70336914063	2260.39946165125	2	4.110725	407	Depleted_Plasma_Nor_3.raw
False	None	FourierTransform	HCD	MS2	0		200	1130.70336914063	3390.09555416188	3	4.110725	407	Depleted_Plasma_Nor_3.raw
False	Ambiguous	IonTrap	CID	MS2	0		100	1125.54345703125	1125.54345703125	1	4.12477166666667	409	Depleted_Plasma_Nor_3.raw
False	None	FourierTransform	HCD	MS2	0		200	1125.54345703125	2250.0796374325	2	4.140695	410	Depleted_Plasma_Nor_3.raw
False	None	FourierTransform	HCD	MS2	0		200	1125.54345703125	3374.61581783375	3	4.140695	410	Depleted_Plasma_Nor_3.raw
False	Unambiguous	IonTrap	CID	MS2	0	42.17013	100	1253.5302734375	1253.5302734375	1	4.14614	411	Depleted_Plasma_Nor_3.raw
False	None	FourierTransform	HCD	MS2	0	42.17013	200	1253.5302734375	2506.053270245	2	4.16087333333333	412	Depleted_Plasma_Nor_3.raw
False	None	FourierTransform	HCD	MS2	0	42.17013	200	1253.5302734375	3758.5762670525	3	4.16087333333333	412	Depleted_Plasma_Nor_3.raw
False	None	IonTrap	CID	MS2	0		100	1031.6787109375	3093.0215795525	3	4.16630333333333	413	Depleted_Plasma_Nor_3.raw
False	None	IonTrap	CID	MS2	0		100	1031.6787109375	2062.350145245	2	4.16630333333333	413	Depleted_Plasma_Nor_3.raw
False	None	FourierTransform	HCD	MS2	0		200	1031.6787109375	2062.350145245	2	4.18134166666667	414	Depleted_Plasma_Nor_3.raw
False	None	FourierTransform	HCD	MS2	0		200	1031.6787109375	3093.0215795525	3	4.18134166666667	414	Depleted_Plasma_Nor_3.raw
False	Unambiguous	IonTrap	CID	MS2	0	0	100	1147.4296875	1147.4296875	1	4.186745	415	Depleted_Plasma_Nor_3.raw
False	None	FourierTransform	HCD	MS2	0	0	200	1147.4296875	2293.85209837	2	4.20155166666667	416	Depleted_Plasma_Nor_3.raw
False	None	FourierTransform	HCD	MS2	0	0	200	1147.4296875	3440.27450924	3	4.20155166666667	416	Depleted_Plasma_Nor_3.raw
False	Unambiguous	IonTrap	CID	MS2	0	87.41415	100	964.569763183594	1928.13224973719	2	4.20699333333333	417	Depleted_Plasma_Nor_3.raw
False	Unambiguous	IonTrap	CID	MS2	0	87.41415	100	964.569763183594	2891.69473629078	3	4.20699333333333	417	Depleted_Plasma_Nor_3.raw
False	None	FourierTransform	HCD	MS2	0	87.41415	200	964.569763183594	1928.13224973719	2	4.221975	418	Depleted_Plasma_Nor_3.raw
False	None	FourierTransform	HCD	MS2	0	87.41415	200	964.569763183594	2891.69473629078	3	4.221975	418	Depleted_Plasma_Nor_3.raw
False	None	IonTrap	CID	MS2	0	65.28841	100	815.216552734375	815.216552734375	1	4.236115	420	Depleted_Plasma_Nor_3.raw
False	None	FourierTransform	HCD	MS2	0	65.28841	200	815.216552734375	1629.42582883875	2	4.251195	421	Depleted_Plasma_Nor_3.raw
False	None	FourierTransform	HCD	MS2	0	65.28841	200	815.216552734375	2443.63510494313	3	4.251195	421	Depleted_Plasma_Nor_3.raw
False	None	IonTrap	CID	MS2	0		100	1191.39123535156	1191.39123535156	1	4.25663666666667	422	Depleted_Plasma_Nor_3.raw
False	None	FourierTransform	HCD	MS2	0		200	1191.39123535156	2381.77519407313	2	4.27141666666667	423	Depleted_Plasma_Nor_3.raw
False	None	FourierTransform	HCD	MS2	0		200	1191.39123535156	3572.15915279469	3	4.27141666666667	423	Depleted_Plasma_Nor_3.raw
False	None	IonTrap	CID	MS2	0	43.64877	100	866.648559570313	866.648559570313	1	4.27687833333333	424	Depleted_Plasma_Nor_3.raw
False	None	FourierTransform	HCD	MS2	0	43.64877	200	866.648559570313	866.648559570313	1	4.291925	425	Depleted_Plasma_Nor_3.raw
False	Unambiguous	IonTrap	CID	MS2	0	65.68069	100	1061.69189453125	1061.69189453125	1	4.29734833333333	426	Depleted_Plasma_Nor_3.raw
False	None	FourierTransform	HCD	MS2	0	65.68069	200	1061.69189453125	2122.3765124325	2	4.31222833333333	427	Depleted_Plasma_Nor_3.raw
False	None	FourierTransform	HCD	MS2	0	65.68069	200	1061.69189453125	3183.06113033375	3	4.31222833333333	427	Depleted_Plasma_Nor_3.raw
False	Unambiguous	IonTrap	CID	MS2	0	87.40374	100	817.214111328125	2449.62778072438	3	4.31771166666667	428	Depleted_Plasma_Nor_3.raw
False	None	IonTrap	CID	MS2	0	87.40374	100	817.214111328125	1633.42094602625	2	4.31771166666667	428	Depleted_Plasma_Nor_3.raw
False	None	FourierTransform	HCD	MS2	0	87.40374	200	817.214111328125	1633.42094602625	2	4.33282666666667	429	Depleted_Plasma_Nor_3.raw
False	None	FourierTransform	HCD	MS2	0	87.40374	200	817.214111328125	2449.62778072438	3	4.33282666666667	429	Depleted_Plasma_Nor_3.raw
False	None	IonTrap	CID	MS2	0	82.82154	100	931.158447265625	1861.30961790125	2	4.34659	431	Depleted_Plasma_Nor_3.raw
False	Unambiguous	IonTrap	CID	MS2	0	82.82154	100	931.158447265625	2791.46078853688	3	4.34659	431	Depleted_Plasma_Nor_3.raw
False	None	FourierTransform	HCD	MS2	0	82.82154	200	931.158447265625	1861.30961790125	2	4.362695	432	Depleted_Plasma_Nor_3.raw
False	Unambiguous	FourierTransform	HCD	MS2	0	82.82154	200	931.158447265625	2791.46078853688	3	4.362695	432	Depleted_Plasma_Nor_3.raw
False	Ambiguous	IonTrap	CID	MS2	0	0	100	1140.58862304688	1140.58862304688	1	4.368145	433	Depleted_Plasma_Nor_3.raw
False	None	FourierTransform	HCD	MS2	0	0	200	1140.58862304688	1140.58862304688	1	4.38299333333333	434	Depleted_Plasma_Nor_3.raw
False	Unambiguous	IonTrap	CID	MS2	0		100	1009.51525878906	1009.51525878906	1	4.388415	435	Depleted_Plasma_Nor_3.raw
False	None	IonTrap	CID	MS2	0	51.52619	100	907.262084960938	907.262084960938	1	4.40881666666667	437	Depleted_Plasma_Nor_3.raw
False	None	FourierTransform	HCD	MS2	0	51.52619	200	907.262084960938	907.262084960938	1	4.42382	438	Depleted_Plasma_Nor_3.raw
False	None	IonTrap	CID	MS2	0		100	1203.40185546875	1203.40185546875	1	4.42921666666667	439	Depleted_Plasma_Nor_3.raw
False	None	FourierTransform	HCD	MS2	0		200	1203.40185546875	2405.7964343075	2	4.44403166666667	440	Depleted_Plasma_Nor_3.raw
False	None	FourierTransform	HCD	MS2	0		200	1203.40185546875	3608.19101314625	3	4.44403166666667	440	Depleted_Plasma_Nor_3.raw
False	None	IonTrap	CID	MS2	0	0	100	1316.36303710938	1316.36303710938	1	4.4589	442	Depleted_Plasma_Nor_3.raw
False	None	FourierTransform	HCD	MS2	0	0	200	1316.36303710938	2631.71879758875	2	4.47469666666667	443	Depleted_Plasma_Nor_3.raw
False	Ambiguous	FourierTransform	HCD	MS2	0	0	200	1316.36303710938	3947.07455806813	3	4.47469666666667	443	Depleted_Plasma_Nor_3.raw
False	Unambiguous	IonTrap	CID	MS2	0		100	1044.56408691406	2088.12089719813	2	4.480175	444	Depleted_Plasma_Nor_3.raw
False	Unambiguous	IonTrap	CID	MS2	0		100	1044.56408691406	3131.67770748219	3	4.480175	444	Depleted_Plasma_Nor_3.raw
False	None	FourierTransform	HCD	MS2	0		200	1044.56408691406	3131.67770748219	3	4.49509166666667	445	Depleted_Plasma_Nor_3.raw
False	None	FourierTransform	HCD	MS2	0		200	1044.56408691406	2088.12089719813	2	4.49509166666667	445	Depleted_Plasma_Nor_3.raw
False	None	IonTrap	CID	MS2	0	72.67593	100	981.2802734375	981.2802734375	1	4.500525	446	Depleted_Plasma_Nor_3.raw
False	None	FourierTransform	HCD	MS2	0	72.67593	200	981.2802734375	981.2802734375	1	4.51549	447	Depleted_Plasma_Nor_3.raw
False	None	IonTrap	CID	MS2	0	74.48862	100	890.670349121094	890.670349121094	1	4.520935	448	Depleted_Plasma_Nor_3.raw
False	None	FourierTransform	HCD	MS2	0	74.48862	200	890.670349121094	1780.33342161219	2	4.53605166666667	449	Depleted_Plasma_Nor_3.raw
False	None	FourierTransform	HCD	MS2	0	74.48862	200	890.670349121094	2669.99649410328	3	4.53605166666667	449	Depleted_Plasma_Nor_3.raw
False	None	IonTrap	CID	MS2	0	74.22086	100	912.635375976563	1824.26347532313	2	4.54150333333333	450	Depleted_Plasma_Nor_3.raw
False	None	IonTrap	CID	MS2	0	74.22086	100	912.635375976563	2735.89157466969	3	4.54150333333333	450	Depleted_Plasma_Nor_3.raw
False	None	FourierTransform	HCD	MS2	0	74.22086	200	912.635375976563	1824.26347532313	2	4.55652833333333	451	Depleted_Plasma_Nor_3.raw
False	None	FourierTransform	HCD	MS2	0	74.22086	200	912.635375976563	2735.89157466969	3	4.55652833333333	451	Depleted_Plasma_Nor_3.raw
False	None	IonTrap	CID	MS2	0	27.80096	100	906.262512207031	906.262512207031	1	4.57121833333333	453	Depleted_Plasma_Nor_3.raw
False	None	FourierTransform	HCD	MS2	0	27.80096	200	906.262512207031	906.262512207031	1	4.586225	454	Depleted_Plasma_Nor_3.raw
False	None	IonTrap	CID	MS2	0	64.52837	100	920.313293457031	2758.92532711109	3	4.59174	455	Depleted_Plasma_Nor_3.raw
False	None	IonTrap	CID	MS2	0	64.52837	100	920.313293457031	1839.61931028406	2	4.59174	455	Depleted_Plasma_Nor_3.raw
False	None	FourierTransform	HCD	MS2	0	64.52837	200	920.313293457031	1839.61931028406	2	4.60671333333333	456	Depleted_Plasma_Nor_3.raw
False	None	FourierTransform	HCD	MS2	0	64.52837	200	920.313293457031	2758.92532711109	3	4.60671333333333	456	Depleted_Plasma_Nor_3.raw
False	None	IonTrap	CID	MS2	0	0	100	1128.14306640625	1128.14306640625	1	4.61213666666667	457	Depleted_Plasma_Nor_3.raw
False	None	FourierTransform	HCD	MS2	0	0	200	1128.14306640625	2255.2788561825	2	4.62701333333333	458	Depleted_Plasma_Nor_3.raw
False	None	FourierTransform	HCD	MS2	0	0	200	1128.14306640625	3382.41464595875	3	4.62701333333333	458	Depleted_Plasma_Nor_3.raw
False	Unambiguous	IonTrap	CID	MS2	0	50.49217	100	934.413146972656	1867.81901731531	2	4.63246833333333	459	Depleted_Plasma_Nor_3.raw
False	Unambiguous	IonTrap	CID	MS2	0	50.49217	100	934.413146972656	2801.22488765797	3	4.63246833333333	459	Depleted_Plasma_Nor_3.raw
False	Unambiguous	FourierTransform	HCD	MS2	0	50.49217	200	934.413146972656	2801.22488765797	3	4.64742666666667	460	Depleted_Plasma_Nor_3.raw
False	None	FourierTransform	HCD	MS2	0	50.49217	200	934.413146972656	1867.81901731531	2	4.64742666666667	460	Depleted_Plasma_Nor_3.raw
False	None	IonTrap	CID	MS2	0	48.50468	100	1159.05297851563	1159.05297851563	1	4.65282666666667	461	Depleted_Plasma_Nor_3.raw
False	None	FourierTransform	HCD	MS2	0	48.50468	200	1159.05297851563	3475.14438228688	3	4.66768333333333	462	Depleted_Plasma_Nor_3.raw
False	None	FourierTransform	HCD	MS2	0	48.50468	200	1159.05297851563	2317.09868040125	2	4.66768333333333	462	Depleted_Plasma_Nor_3.raw
False	None	IonTrap	CID	MS2	0	85.97933	100	848.293823242188	1695.58036985438	2	4.682955	464	Depleted_Plasma_Nor_3.raw
False	None	IonTrap	CID	MS2	0	85.97933	100	848.293823242188	2542.86691646656	3	4.682955	464	Depleted_Plasma_Nor_3.raw
False	None	FourierTransform	HCD	MS2	0	85.97933	200	848.293823242188	848.293823242188	1	4.69903	465	Depleted_Plasma_Nor_3.raw
False	Ambiguous	IonTrap	CID	MS2	0		100	1049.56396484375	1049.56396484375	1	4.70462166666667	466	Depleted_Plasma_Nor_3.raw
False	None	FourierTransform	HCD	MS2	0		200	1049.56396484375	2098.1206530575	2	4.71950333333333	467	Depleted_Plasma_Nor_3.raw
False	None	FourierTransform	HCD	MS2	0		200	1049.56396484375	3146.67734127125	3	4.71950333333333	467	Depleted_Plasma_Nor_3.raw
False	Unambiguous	IonTrap	CID	MS2	0		100	1099.4599609375	1099.4599609375	1	4.72492	468	Depleted_Plasma_Nor_3.raw
False	None	FourierTransform	HCD	MS2	0		200	1099.4599609375	1099.4599609375	1	4.73981333333333	469	Depleted_Plasma_Nor_3.raw
False	Unambiguous	IonTrap	CID	MS2	0	69.99271	100	1171.6005859375	1171.6005859375	1	4.74522666666667	470	Depleted_Plasma_Nor_3.raw
False	None	IonTrap	CID	MS2	0	77.40356	100	846.29541015625	2536.87167720875	3	4.76548	472	Depleted_Plasma_Nor_3.raw
False	None	IonTrap	CID	MS2	0	77.40356	100	846.29541015625	1691.5835436825	2	4.76548	472	Depleted_Plasma_Nor_3.raw
False	None	FourierTransform	HCD	MS2	0	77.40356	200	846.29541015625	1691.5835436825	2	4.780555	473	Depleted_Plasma_Nor_3.raw
False	None	FourierTransform	HCD	MS2	0	77.40356	200	846.29541015625	2536.87167720875	3	4.780555	473	Depleted_Plasma_Nor_3.raw
False	Unambiguous	IonTrap	CID	MS2	0	0	100	1065.44982910156	1065.44982910156	1	4.79546833333333	475	Depleted_Plasma_Nor_3.raw
False	Unambiguous	IonTrap	CID	MS2	0	0	100	1003.67834472656	1003.67834472656	1	4.81584333333333	477	Depleted_Plasma_Nor_3.raw
False	None	FourierTransform	HCD	MS2	0	0	200	1003.67834472656	2006.34941282313	2	4.830745	478	Depleted_Plasma_Nor_3.raw
False	None	FourierTransform	HCD	MS2	0	0	200	1003.67834472656	3009.02048091969	3	4.830745	478	Depleted_Plasma_Nor_3.raw
False	Unambiguous	IonTrap	CID	MS2	0	79.92345	100	1014.57635498047	1014.57635498047	1	4.83617666666667	479	Depleted_Plasma_Nor_3.raw
False	Ambiguous	FourierTransform	HCD	MS2	0	79.92345	200	1014.57635498047	2028.14543333094	2	4.85112333333333	480	Depleted_Plasma_Nor_3.raw
False	Ambiguous	FourierTransform	HCD	MS2	0	79.92345	200	1014.57635498047	3041.71451168141	3	4.85112333333333	480	Depleted_Plasma_Nor_3.raw
False	None	IonTrap	CID	MS2	0		100	1233.42639160156	1233.42639160156	1	4.85684833333333	481	Depleted_Plasma_Nor_3.raw
False	None	FourierTransform	HCD	MS2	0		200	1233.42639160156	1233.42639160156	1	4.87170666666667	482	Depleted_Plasma_Nor_3.raw
False	Unambiguous	IonTrap	CID	MS2	0		100	1251.90393066406	1251.90393066406	1	4.87709833333333	483	Depleted_Plasma_Nor_3.raw
False	None	FourierTransform	HCD	MS2	0		200	1251.90393066406	2502.80058469813	2	4.89192333333333	484	Depleted_Plasma_Nor_3.raw
False	Ambiguous	FourierTransform	HCD	MS2	0		200	1251.90393066406	3753.69723873219	3	4.89192333333333	484	Depleted_Plasma_Nor_3.raw
False	Unambiguous	IonTrap	CID	MS2	0	7.160743	100	1217.21765136719	3649.63840084156	3	4.90618166666667	486	Depleted_Plasma_Nor_3.raw
False	None	FourierTransform	HCD	MS2	0	7.160743	200	1217.21765136719	3649.63840084156	3	4.92202833333333	487	Depleted_Plasma_Nor_3.raw
False	Unambiguous	IonTrap	CID	MS2	0	75.35029	100	1214.49206542969	3641.46164302906	3	4.92746666666667	488	Depleted_Plasma_Nor_3.raw
False	None	FourierTransform	HCD	MS2	0	75.35029	200	1214.49206542969	3641.46164302906	3	4.94223166666667	489	Depleted_Plasma_Nor_3.raw
False	Unambiguous	IonTrap	CID	MS2	0	41.37282	100	1104.13317871094	3310.38498287281	3	4.947645	490	Depleted_Plasma_Nor_3.raw
False	None	FourierTransform	HCD	MS2	0	41.37282	200	1104.13317871094	3310.38498287281	3	4.96256666666667	491	Depleted_Plasma_Nor_3.raw
False	None	IonTrap	CID	MS2	0	77.78588	100	1280.18395996094	3838.53732662281	3	4.96796166666667	492	Depleted_Plasma_Nor_3.raw
False	None	FourierTransform	HCD	MS2	0	77.78588	200	1280.18395996094	3838.53732662281	3	4.98268166666667	493	Depleted_Plasma_Nor_3.raw
False	Unambiguous	IonTrap	CID	MS2	0	48.64525	100	1377.54858398438	1377.54858398438	1	4.988075	494	Depleted_Plasma_Nor_3.raw
False	None	FourierTransform	HCD	MS2	0	48.64525	200	1377.54858398438	4130.63119869313	3	5.00279666666667	495	Depleted_Plasma_Nor_3.raw
False	None	FourierTransform	HCD	MS2	0	48.64525	200	1377.54858398438	2754.08989133875	2	5.00279666666667	495	Depleted_Plasma_Nor_3.raw
False	None	IonTrap	CID	MS2	0	10.27867	100	920.314575195313	920.314575195313	1	5.01593666666667	497	Depleted_Plasma_Nor_3.raw
False	None	FourierTransform	HCD	MS2	0	10.27867	200	920.314575195313	920.314575195313	1	5.03097	498	Depleted_Plasma_Nor_3.raw
False	Ambiguous	IonTrap	CID	MS2	0		100	1168.57360839844	1168.57360839844	1	5.03643333333333	499	Depleted_Plasma_Nor_3.raw
False	None	FourierTransform	HCD	MS2	0		200	1168.57360839844	2336.13994016688	2	5.05134	500	Depleted_Plasma_Nor_3.raw
False	None	FourierTransform	HCD	MS2	0		200	1168.57360839844	3503.70627193531	3	5.05134	500	Depleted_Plasma_Nor_3.raw
False	None	IonTrap	CID	MS2	0		100	1237.97387695313	1237.97387695313	1	5.05673833333333	501	Depleted_Plasma_Nor_3.raw
False	None	FourierTransform	HCD	MS2	0		200	1237.97387695313	2474.94047727625	2	5.07155	502	Depleted_Plasma_Nor_3.raw
False	Ambiguous	FourierTransform	HCD	MS2	0		200	1237.97387695313	3711.90707759938	3	5.07155	502	Depleted_Plasma_Nor_3.raw
False	Ambiguous	IonTrap	CID	MS2	0	53.47297	100	1075.54357910156	1075.54357910156	1	5.07697333333333	503	Depleted_Plasma_Nor_3.raw
False	Unambiguous	IonTrap	CID	MS2	0	68.38056	100	958.13525390625	2872.39120845875	3	5.09729	505	Depleted_Plasma_Nor_3.raw
False	Unambiguous	IonTrap	CID	MS2	0	68.38056	100	958.13525390625	1915.2632311825	2	5.09729	505	Depleted_Plasma_Nor_3.raw
False	None	FourierTransform	HCD	MS2	0	68.38056	200	958.13525390625	1915.2632311825	2	5.11232833333333	506	Depleted_Plasma_Nor_3.raw
False	Ambiguous	FourierTransform	HCD	MS2	0	68.38056	200	958.13525390625	2872.39120845875	3	5.11232833333333	506	Depleted_Plasma_Nor_3.raw
False	Unambiguous	IonTrap	CID	MS2	0		100	1078.439453125	1078.439453125	1	5.12581333333333	508	Depleted_Plasma_Nor_3.raw
False	None	FourierTransform	HCD	MS2	0		200	1078.439453125	2155.87162962	2	5.140695	509	Depleted_Plasma_Nor_3.raw
False	None	FourierTransform	HCD	MS2	0		200	1078.439453125	3233.303806115	3	5.140695	509	Depleted_Plasma_Nor_3.raw
False	None	IonTrap	CID	MS2	0	0	100	1320.41906738281	1320.41906738281	1	5.14614166666667	510	Depleted_Plasma_Nor_3.raw
False	None	FourierTransform	HCD	MS2	0	0	200	1320.41906738281	2639.83085813563	2	5.16084	511	Depleted_Plasma_Nor_3.raw
False	None	FourierTransform	HCD	MS2	0	0	200	1320.41906738281	3959.24264888844	3	5.16084	511	Depleted_Plasma_Nor_3.raw
False	None	IonTrap	CID	MS2	0		100	1331.36645507813	2661.72563352625	2	5.16623666666667	512	Depleted_Plasma_Nor_3.raw
False	Unambiguous	IonTrap	CID	MS2	0		100	1331.36645507813	3992.08481197438	3	5.16623666666667	512	Depleted_Plasma_Nor_3.raw
False	None	FourierTransform	HCD	MS2	0		200	1331.36645507813	3992.08481197438	3	5.18097333333333	513	Depleted_Plasma_Nor_3.raw
False	None	FourierTransform	HCD	MS2	0		200	1331.36645507813	2661.72563352625	2	5.18097333333333	513	Depleted_Plasma_Nor_3.raw
False	Ambiguous	IonTrap	CID	MS2	0		100	1138.49145507813	1138.49145507813	1	5.18639666666667	514	Depleted_Plasma_Nor_3.raw
False	None	FourierTransform	HCD	MS2	0		200	1138.49145507813	2275.97563352625	2	5.201225	515	Depleted_Plasma_Nor_3.raw
False	None	FourierTransform	HCD	MS2	0		200	1138.49145507813	3413.45981197438	3	5.201225	515	Depleted_Plasma_Nor_3.raw
False	None	IonTrap	CID	MS2	0	79.36534	100	890.233825683594	890.233825683594	1	5.206675	516	Depleted_Plasma_Nor_3.raw
False	None	FourierTransform	HCD	MS2	0	79.36534	200	890.233825683594	1779.46037473719	2	5.22217666666667	517	Depleted_Plasma_Nor_3.raw
False	None	FourierTransform	HCD	MS2	0	79.36534	200	890.233825683594	2668.68692379078	3	5.22217666666667	517	Depleted_Plasma_Nor_3.raw
False	None	IonTrap	CID	MS2	0	16.87275	100	920.314636230469	920.314636230469	1	5.23474833333333	519	Depleted_Plasma_Nor_3.raw
False	None	FourierTransform	HCD	MS2	0	16.87275	200	920.314636230469	920.314636230469	1	5.25086166666667	520	Depleted_Plasma_Nor_3.raw
False	None	IonTrap	CID	MS2	0	50.7781	100	994.332336425781	994.332336425781	1	5.25633833333333	521	Depleted_Plasma_Nor_3.raw
False	None	FourierTransform	HCD	MS2	0	50.7781	200	994.332336425781	994.332336425781	1	5.271255	522	Depleted_Plasma_Nor_3.raw
False	Unambiguous	IonTrap	CID	MS2	0	0	100	1243.52465820313	1243.52465820313	1	5.27665333333333	523	Depleted_Plasma_Nor_3.raw
False	None	FourierTransform	HCD	MS2	0	0	200	1243.52465820313	3728.55942134938	3	5.29146666666667	524	Depleted_Plasma_Nor_3.raw
False	None	FourierTransform	HCD	MS2	0	0	200	1243.52465820313	2486.04203977625	2	5.29146666666667	524	Depleted_Plasma_Nor_3.raw
False	Unambiguous	IonTrap	CID	MS2	0	38.91526	100	1163.56591796875	1163.56591796875	1	5.29687166666667	525	Depleted_Plasma_Nor_3.raw
False	None	FourierTransform	HCD	MS2	0	38.91526	200	1163.56591796875	2326.1245593075	2	5.31166666666667	526	Depleted_Plasma_Nor_3.raw
False	None	FourierTransform	HCD	MS2	0	38.91526	200	1163.56591796875	3488.68320064625	3	5.31166666666667	526	Depleted_Plasma_Nor_3.raw
False	Unambiguous	IonTrap	CID	MS2	0		100	1286.47790527344	2571.94853391688	2	5.31705833333333	527	Depleted_Plasma_Nor_3.raw
False	Unambiguous	IonTrap	CID	MS2	0		100	1286.47790527344	3857.41916256031	3	5.31705833333333	527	Depleted_Plasma_Nor_3.raw
False	None	FourierTransform	HCD	MS2	0		200	1286.47790527344	2571.94853391688	2	5.331865	528	Depleted_Plasma_Nor_3.raw
False	None	FourierTransform	HCD	MS2	0		200	1286.47790527344	3857.41916256031	3	5.331865	528	Depleted_Plasma_Nor_3.raw
False	Ambiguous	IonTrap	CID	MS2	0	54.15559	100	1109.52551269531	1109.52551269531	1	5.34657	530	Depleted_Plasma_Nor_3.raw
False	None	FourierTransform	HCD	MS2	0	54.15559	200	1109.52551269531	2218.04374876063	2	5.36143166666667	531	Depleted_Plasma_Nor_3.raw
False	None	FourierTransform	HCD	MS2	0	54.15559	200	1109.52551269531	3326.56198482594	3	5.36143166666667	531	Depleted_Plasma_Nor_3.raw
False	None	IonTrap	CID	MS2	0	34.06863	100	1261.38171386719	1261.38171386719	1	5.36687333333333	532	Depleted_Plasma_Nor_3.raw
False	Ambiguous	FourierTransform	HCD	MS2	0	34.06863	200	1261.38171386719	3782.13058834156	3	5.38161	533	Depleted_Plasma_Nor_3.raw
False	None	FourierTransform	HCD	MS2	0	34.06863	200	1261.38171386719	2521.75615110438	2	5.38161	533	Depleted_Plasma_Nor_3.raw
False	None	IonTrap	CID	MS2	0		100	1207.3974609375	1207.3974609375	1	5.38701833333333	534	Depleted_Plasma_Nor_3.raw
False	None	FourierTransform	HCD	MS2	0		200	1207.3974609375	1207.3974609375	1	5.40193166666667	535	Depleted_Plasma_Nor_3.raw
False	None	IonTrap	CID	MS2	0	0	100	1340.38305664063	1340.38305664063	1	5.40733	536	Depleted_Plasma_Nor_3.raw
False	Unambiguous	IonTrap	CID	MS2	0	81.63516	100	898.623291015625	898.623291015625	1	5.42747166666667	538	Depleted_Plasma_Nor_3.raw
False	None	FourierTransform	HCD	MS2	0	81.63516	200	898.623291015625	1796.23930540125	2	5.44251166666667	539	Depleted_Plasma_Nor_3.raw
False	None	FourierTransform	HCD	MS2	0	81.63516	200	898.623291015625	2693.85531978688	3	5.44251166666667	539	Depleted_Plasma_Nor_3.raw
False	Unambiguous	IonTrap	CID	MS2	0	78.50353	100	965.576843261719	965.576843261719	1	5.45549	541	Depleted_Plasma_Nor_3.raw
False	None	FourierTransform	HCD	MS2	0	78.50353	200	965.576843261719	1930.14640989344	2	5.47153	542	Depleted_Plasma_Nor_3.raw
False	None	FourierTransform	HCD	MS2	0	78.50353	200	965.576843261719	2894.71597652516	3	5.47153	542	Depleted_Plasma_Nor_3.raw
False	None	IonTrap	CID	MS2	0	78.083	100	942.638671875	2825.901462365	3	5.477025	543	Depleted_Plasma_Nor_3.raw
False	None	IonTrap	CID	MS2	0	78.083	100	942.638671875	1884.27006712	2	5.477025	543	Depleted_Plasma_Nor_3.raw
False	None	FourierTransform	HCD	MS2	0	78.083	200	942.638671875	1884.27006712	2	5.49198333333333	544	Depleted_Plasma_Nor_3.raw
False	None	FourierTransform	HCD	MS2	0	78.083	200	942.638671875	2825.901462365	3	5.49198333333333	544	Depleted_Plasma_Nor_3.raw
False	Unambiguous	IonTrap	CID	MS2	0		100	1045.55603027344	1045.55603027344	1	5.49742	545	Depleted_Plasma_Nor_3.raw
False	None	FourierTransform	HCD	MS2	0		200	1045.55603027344	2090.10478391688	2	5.51234166666667	546	Depleted_Plasma_Nor_3.raw
False	None	FourierTransform	HCD	MS2	0		200	1045.55603027344	3134.65353756031	3	5.51234166666667	546	Depleted_Plasma_Nor_3.raw
False	Unambiguous	IonTrap	CID	MS2	0	71.82191	100	977.102966308594	1953.19865598719	2	5.517775	547	Depleted_Plasma_Nor_3.raw
False	Unambiguous	IonTrap	CID	MS2	0	71.82191	100	977.102966308594	2929.29434566578	3	5.517775	547	Depleted_Plasma_Nor_3.raw
False	Unambiguous	FourierTransform	HCD	MS2	0	71.82191	200	977.102966308594	1953.19865598719	2	5.53273333333333	548	Depleted_Plasma_Nor_3.raw
False	None	FourierTransform	HCD	MS2	0	71.82191	200	977.102966308594	2929.29434566578	3	5.53273333333333	548	Depleted_Plasma_Nor_3.raw
False	None	IonTrap	CID	MS2	0		100	1274.44287109375	1274.44287109375	1	5.53812166666667	549	Depleted_Plasma_Nor_3.raw
False	None	FourierTransform	HCD	MS2	0		200	1274.44287109375	3821.31406002125	3	5.55290166666667	550	Depleted_Plasma_Nor_3.raw
False	None	FourierTransform	HCD	MS2	0		200	1274.44287109375	2547.8784655575	2	5.55290166666667	550	Depleted_Plasma_Nor_3.raw
False	Ambiguous	IonTrap	CID	MS2	0	66.27477	100	1061.50390625	1061.50390625	1	5.56746833333333	552	Depleted_Plasma_Nor_3.raw
False	Unambiguous	FourierTransform	HCD	MS2	0	66.27477	200	1061.50390625	2122.00053587	2	5.58352833333333	553	Depleted_Plasma_Nor_3.raw
False	Ambiguous	FourierTransform	HCD	MS2	0	66.27477	200	1061.50390625	3182.49716549	3	5.58352833333333	553	Depleted_Plasma_Nor_3.raw
False	None	IonTrap	CID	MS2	0		100	1305.43444824219	1305.43444824219	1	5.58909666666667	554	Depleted_Plasma_Nor_3.raw
False	None	FourierTransform	HCD	MS2	0		200	1305.43444824219	2609.86161985438	2	5.603825	555	Depleted_Plasma_Nor_3.raw
False	None	FourierTransform	HCD	MS2	0		200	1305.43444824219	3914.28879146656	3	5.603825	555	Depleted_Plasma_Nor_3.raw
False	Ambiguous	IonTrap	CID	MS2	0	0	100	1026.64660644531	1026.64660644531	1	5.609255	556	Depleted_Plasma_Nor_3.raw
False	None	FourierTransform	HCD	MS2	0	0	200	1026.64660644531	2052.28593626063	2	5.62418833333333	557	Depleted_Plasma_Nor_3.raw
False	None	FourierTransform	HCD	MS2	0	0	200	1026.64660644531	3077.92526607594	3	5.62418833333333	557	Depleted_Plasma_Nor_3.raw
False	None	IonTrap	CID	MS2	0	91.85986	100	830.268981933594	2488.79239254078	3	5.62965666666667	558	Depleted_Plasma_Nor_3.raw
False	None	IonTrap	CID	MS2	0	91.85986	100	830.268981933594	1659.53068723719	2	5.62965666666667	558	Depleted_Plasma_Nor_3.raw
False	None	FourierTransform	HCD	MS2	0	91.85986	200	830.268981933594	1659.53068723719	2	5.6447	559	Depleted_Plasma_Nor_3.raw
False	None	FourierTransform	HCD	MS2	0	91.85986	200	830.268981933594	2488.79239254078	3	5.6447	559	Depleted_Plasma_Nor_3.raw
False	None	IonTrap	CID	MS2	0		100	1225.04321289063	1225.04321289063	1	5.6501	560	Depleted_Plasma_Nor_3.raw
False	None	FourierTransform	HCD	MS2	0		200	1225.04321289063	2449.07914915125	2	5.66491333333333	561	Depleted_Plasma_Nor_3.raw
False	None	FourierTransform	HCD	MS2	0		200	1225.04321289063	3673.11508541188	3	5.66491333333333	561	Depleted_Plasma_Nor_3.raw
False	Unambiguous	IonTrap	CID	MS2	0	60.13283	100	1270.5009765625	1270.5009765625	1	5.67969166666667	563	Depleted_Plasma_Nor_3.raw
False	None	FourierTransform	HCD	MS2	0	60.13283	200	1270.5009765625	1270.5009765625	1	5.69552833333333	564	Depleted_Plasma_Nor_3.raw
False	None	IonTrap	CID	MS2	0	71.4823	100	958.881774902344	3832.50526971938	4	5.70102333333333	565	Depleted_Plasma_Nor_3.raw
False	None	FourierTransform	HCD	MS2	0	71.4823	200	958.881774902344	3832.50526971938	4	5.71597833333333	566	Depleted_Plasma_Nor_3.raw
False	Unambiguous	IonTrap	CID	MS2	0	46.19806	100	1202.94982910156	3606.83493404469	3	5.72137666666667	567	Depleted_Plasma_Nor_3.raw
False	Unambiguous	IonTrap	CID	MS2	0	46.19806	100	1202.94982910156	2404.89238157313	2	5.72137666666667	567	Depleted_Plasma_Nor_3.raw
False	None	FourierTransform	HCD	MS2	0	46.19806	200	1202.94982910156	2404.89238157313	2	5.73618333333333	568	Depleted_Plasma_Nor_3.raw
False	None	FourierTransform	HCD	MS2	0	46.19806	200	1202.94982910156	3606.83493404469	3	5.73618333333333	568	Depleted_Plasma_Nor_3.raw
False	None	IonTrap	CID	MS2	0	45.71826	100	1231.15905761719	3691.46261959156	3	5.74158	569	Depleted_Plasma_Nor_3.raw
False	None	FourierTransform	HCD	MS2	0	45.71826	200	1231.15905761719	3691.46261959156	3	5.75643666666667	570	Depleted_Plasma_Nor_3.raw
False	Ambiguous	IonTrap	CID	MS2	0	33.28954	100	998.569274902344	1996.13127317469	2	5.76187333333333	571	Depleted_Plasma_Nor_3.raw
False	Ambiguous	IonTrap	CID	MS2	0	33.28954	100	998.569274902344	2993.69327144703	3	5.76187333333333	571	Depleted_Plasma_Nor_3.raw
False	None	FourierTransform	HCD	MS2	0	33.28954	200	998.569274902344	1996.13127317469	2	5.77683666666667	572	Depleted_Plasma_Nor_3.raw
False	None	FourierTransform	HCD	MS2	0	33.28954	200	998.569274902344	2993.69327144703	3	5.77683666666667	572	Depleted_Plasma_Nor_3.raw
False	None	IonTrap	CID	MS2	0	27.25418	100	906.261657714844	906.261657714844	1	5.79068833333333	574	Depleted_Plasma_Nor_3.raw
False	None	FourierTransform	HCD	MS2	0	27.25418	200	906.261657714844	906.261657714844	1	5.80686166666667	575	Depleted_Plasma_Nor_3.raw
False	Ambiguous	IonTrap	CID	MS2	0	51.52478	100	1020.14685058594	3058.42599849781	3	5.812345	576	Depleted_Plasma_Nor_3.raw
False	Unambiguous	IonTrap	CID	MS2	0	51.52478	100	1020.14685058594	2039.28642454188	2	5.812345	576	Depleted_Plasma_Nor_3.raw
False	None	FourierTransform	HCD	MS2	0	51.52478	200	1020.14685058594	2039.28642454188	2	5.82727333333333	577	Depleted_Plasma_Nor_3.raw
False	None	FourierTransform	HCD	MS2	0	51.52478	200	1020.14685058594	3058.42599849781	3	5.82727333333333	577	Depleted_Plasma_Nor_3.raw
False	None	IonTrap	CID	MS2	0	27.25418	100	906.261657714844	906.261657714844	1	5.83272166666667	578	Depleted_Plasma_Nor_3.raw
False	None	FourierTransform	HCD	MS2	0	27.25418	200	906.261657714844	906.261657714844	1	5.84773833333333	579	Depleted_Plasma_Nor_3.raw
False	None	IonTrap	CID	MS2	0	76.65073	100	981.732055664063	981.732055664063	1	5.85318166666667	580	Depleted_Plasma_Nor_3.raw
False	None	FourierTransform	HCD	MS2	0	76.65073	200	981.732055664063	1962.45683469813	2	5.86809666666667	581	Depleted_Plasma_Nor_3.raw
False	None	FourierTransform	HCD	MS2	0	76.65073	200	981.732055664063	2943.18161373219	3	5.86809666666667	581	Depleted_Plasma_Nor_3.raw
False	Unambiguous	IonTrap	CID	MS2	0	0	100	1038.67749023438	1038.67749023438	1	5.87352166666667	582	Depleted_Plasma_Nor_3.raw
False	None	FourierTransform	HCD	MS2	0	0	200	1038.67749023438	2076.34770383875	2	5.88845	583	Depleted_Plasma_Nor_3.raw
False	None	FourierTransform	HCD	MS2	0	0	200	1038.67749023438	3114.01791744313	3	5.88845	583	Depleted_Plasma_Nor_3.raw
False	None	IonTrap	CID	MS2	0		100	1328.23791503906	1328.23791503906	1	5.90252	585	Depleted_Plasma_Nor_3.raw
False	None	FourierTransform	HCD	MS2	0		200	1328.23791503906	1328.23791503906	1	5.91723666666667	586	Depleted_Plasma_Nor_3.raw
False	Unambiguous	IonTrap	CID	MS2	0	0	100	1178.59057617188	1178.59057617188	1	5.922695	587	Depleted_Plasma_Nor_3.raw
False	None	FourierTransform	HCD	MS2	0	0	200	1178.59057617188	2356.17387571375	2	5.93759	588	Depleted_Plasma_Nor_3.raw
False	Unambiguous	FourierTransform	HCD	MS2	0	0	200	1178.59057617188	3533.75717525563	3	5.93759	588	Depleted_Plasma_Nor_3.raw
False	None	IonTrap	CID	MS2	0	48.87318	100	1144.06701660156	1144.06701660156	1	5.94299833333333	589	Depleted_Plasma_Nor_3.raw
False	Unambiguous	FourierTransform	HCD	MS2	0	48.87318	200	1144.06701660156	2287.12675657313	2	5.95788333333333	590	Depleted_Plasma_Nor_3.raw
False	None	FourierTransform	HCD	MS2	0	48.87318	200	1144.06701660156	3430.18649654469	3	5.95788333333333	590	Depleted_Plasma_Nor_3.raw
False	None	IonTrap	CID	MS2	0		100	1318.25073242188	1318.25073242188	1	5.96327333333333	591	Depleted_Plasma_Nor_3.raw
False	None	FourierTransform	HCD	MS2	0		200	1318.25073242188	2635.49418821375	2	5.97797166666667	592	Depleted_Plasma_Nor_3.raw
False	None	FourierTransform	HCD	MS2	0		200	1318.25073242188	3952.73764400563	3	5.97797166666667	592	Depleted_Plasma_Nor_3.raw
False	Unambiguous	IonTrap	CID	MS2	0	82.70697	100	986.447692871094	986.447692871094	1	5.98340666666667	593	Depleted_Plasma_Nor_3.raw
False	None	FourierTransform	HCD	MS2	0	82.70697	200	986.447692871094	1971.88810911219	2	5.99837666666667	594	Depleted_Plasma_Nor_3.raw
False	Unambiguous	FourierTransform	HCD	MS2	0	82.70697	200	986.447692871094	2957.32852535328	3	5.99837666666667	594	Depleted_Plasma_Nor_3.raw
False	Unambiguous	IonTrap	CID	MS2	0		100	1001.50103759766	1001.50103759766	1	6.01266666666667	596	Depleted_Plasma_Nor_3.raw
False	None	FourierTransform	HCD	MS2	0		200	1001.50103759766	2001.99479856531	2	6.028695	597	Depleted_Plasma_Nor_3.raw
False	None	FourierTransform	HCD	MS2	0		200	1001.50103759766	3002.48855953297	3	6.028695	597	Depleted_Plasma_Nor_3.raw
False	None	IonTrap	CID	MS2	0	0	100	1431.40405273438	1431.40405273438	1	6.03413333333333	598	Depleted_Plasma_Nor_3.raw
False	None	FourierTransform	HCD	MS2	0	0	200	1431.40405273438	2861.80082883875	2	6.04876833333333	599	Depleted_Plasma_Nor_3.raw
False	Ambiguous	FourierTransform	HCD	MS2	0	0	200	1431.40405273438	4292.19760494313	3	6.04876833333333	599	Depleted_Plasma_Nor_3.raw
False	None	IonTrap	CID	MS2	0	80.7633	100	946.614868164063	1892.22245969813	2	6.05423	600	Depleted_Plasma_Nor_3.raw
False	None	IonTrap	CID	MS2	0	80.7633	100	946.614868164063	2837.83005123219	3	6.05423	600	Depleted_Plasma_Nor_3.raw
False	None	FourierTransform	HCD	MS2	0	80.7633	200	946.614868164063	2837.83005123219	3	6.06922833333333	601	Depleted_Plasma_Nor_3.raw
False	None	FourierTransform	HCD	MS2	0	80.7633	200	946.614868164063	1892.22245969813	2	6.06922833333333	601	Depleted_Plasma_Nor_3.raw
False	Unambiguous	IonTrap	CID	MS2	0		100	1148.50329589844	1148.50329589844	1	6.07463666666667	602	Depleted_Plasma_Nor_3.raw
False	None	FourierTransform	HCD	MS2	0		200	1148.50329589844	2295.99931516688	2	6.08944333333333	603	Depleted_Plasma_Nor_3.raw
False	None	FourierTransform	HCD	MS2	0		200	1148.50329589844	3443.49533443531	3	6.08944333333333	603	Depleted_Plasma_Nor_3.raw
False	Unambiguous	IonTrap	CID	MS2	0		100	1098.52282714844	1098.52282714844	1	6.09486	604	Depleted_Plasma_Nor_3.raw
False	None	FourierTransform	HCD	MS2	0		200	1098.52282714844	2196.03837766688	2	6.10990666666667	605	Depleted_Plasma_Nor_3.raw
False	None	FourierTransform	HCD	MS2	0		200	1098.52282714844	3293.55392818531	3	6.10990666666667	605	Depleted_Plasma_Nor_3.raw
False	Ambiguous	IonTrap	CID	MS2	0	33.56701	100	1031.48132324219	1031.48132324219	1	6.12505	607	Depleted_Plasma_Nor_3.raw
False	None	FourierTransform	HCD	MS2	0	33.56701	200	1031.48132324219	1031.48132324219	1	6.14102833333333	608	Depleted_Plasma_Nor_3.raw
False	Unambiguous	IonTrap	CID	MS2	0	37.00658	100	1168.59790039063	1168.59790039063	1	6.14647833333333	609	Depleted_Plasma_Nor_3.raw
False	None	FourierTransform	HCD	MS2	0	37.00658	200	1168.59790039063	3503.77914791188	3	6.161275	610	Depleted_Plasma_Nor_3.raw
False	None	FourierTransform	HCD	MS2	0	37.00658	200	1168.59790039063	2336.18852415125	2	6.161275	610	Depleted_Plasma_Nor_3.raw
False	Unambiguous	IonTrap	CID	MS2	0		100	1130.49487304688	1130.49487304688	1	6.16668833333333	611	Depleted_Plasma_Nor_3.raw
False	None	FourierTransform	HCD	MS2	0		200	1130.49487304688	2259.98246946375	2	6.181595	612	Depleted_Plasma_Nor_3.raw
False	None	FourierTransform	HCD	MS2	0		200	1130.49487304688	3389.47006588063	3	6.181595	612	Depleted_Plasma_Nor_3.raw
False	None	IonTrap	CID	MS2	0		100	1176.40612792969	1176.40612792969	1	6.18699833333333	613	Depleted_Plasma_Nor_3.raw
False	None	FourierTransform	HCD	MS2	0		200	1176.40612792969	2351.80497922938	2	6.20178833333333	614	Depleted_Plasma_Nor_3.raw
False	None	FourierTransform	HCD	MS2	0		200	1176.40612792969	3527.20383052906	3	6.20178833333333	614	Depleted_Plasma_Nor_3.raw
False	Ambiguous	IonTrap	CID	MS2	0	0	100	1181.52319335938	2362.03911008875	2	6.20719	615	Depleted_Plasma_Nor_3.raw
False	None	FourierTransform	HCD	MS2	0	0	200	1181.52319335938	2362.03911008875	2	6.22205166666667	616	Depleted_Plasma_Nor_3.raw
False	None	IonTrap	CID	MS2	0	69.40952	100	874.68310546875	874.68310546875	1	6.23727	618	Depleted_Plasma_Nor_3.raw
False	None	FourierTransform	HCD	MS2	0	69.40952	200	874.68310546875	2622.03476314625	3	6.25336666666667	619	Depleted_Plasma_Nor_3.raw
False	None	FourierTransform	HCD	MS2	0	69.40952	200	874.68310546875	1748.3589343075	2	6.25336666666667	619	Depleted_Plasma_Nor_3.raw
False	Unambiguous	IonTrap	CID	MS2	0	76.73631	100	893.614990234375	893.614990234375	1	6.25886	620	Depleted_Plasma_Nor_3.raw
False	None	FourierTransform	HCD	MS2	0	76.73631	200	893.614990234375	1786.22270383875	2	6.27385833333333	621	Depleted_Plasma_Nor_3.raw
False	None	FourierTransform	HCD	MS2	0	76.73631	200	893.614990234375	2678.83041744313	3	6.27385833333333	621	Depleted_Plasma_Nor_3.raw
False	Unambiguous	IonTrap	CID	MS2	0	66.83003	100	1100.61193847656	1100.61193847656	1	6.27938	622	Depleted_Plasma_Nor_3.raw
False	None	FourierTransform	HCD	MS2	0	66.83003	200	1100.61193847656	2200.21660032313	2	6.29430166666667	623	Depleted_Plasma_Nor_3.raw
False	None	FourierTransform	HCD	MS2	0	66.83003	200	1100.61193847656	3299.82126216969	3	6.29430166666667	623	Depleted_Plasma_Nor_3.raw
False	Unambiguous	IonTrap	CID	MS2	0	67.72369	100	1052.57238769531	1052.57238769531	1	6.29972666666667	624	Depleted_Plasma_Nor_3.raw
False	None	FourierTransform	HCD	MS2	0	67.72369	200	1052.57238769531	2104.13749876063	2	6.31460333333333	625	Depleted_Plasma_Nor_3.raw
False	None	FourierTransform	HCD	MS2	0	67.72369	200	1052.57238769531	3155.70260982594	3	6.31460333333333	625	Depleted_Plasma_Nor_3.raw
False	Unambiguous	IonTrap	CID	MS2	0		100	1082.60327148438	3245.79526119313	3	6.32003166666667	626	Depleted_Plasma_Nor_3.raw
False	Unambiguous	IonTrap	CID	MS2	0		100	1082.60327148438	2164.19926633875	2	6.32003166666667	626	Depleted_Plasma_Nor_3.raw
False	None	FourierTransform	HCD	MS2	0		200	1082.60327148438	3245.79526119313	3	6.33496833333333	627	Depleted_Plasma_Nor_3.raw
False	None	FourierTransform	HCD	MS2	0		200	1082.60327148438	2164.19926633875	2	6.33496833333333	627	Depleted_Plasma_Nor_3.raw
False	None	IonTrap	CID	MS2	0	51.62217	100	996.329956054688	996.329956054688	1	6.34836	629	Depleted_Plasma_Nor_3.raw
False	None	FourierTransform	HCD	MS2	0	51.62217	200	996.329956054688	996.329956054688	1	6.36436166666667	630	Depleted_Plasma_Nor_3.raw
False	Unambiguous	IonTrap	CID	MS2	0		100	1105.50769042969	1105.50769042969	1	6.369825	631	Depleted_Plasma_Nor_3.raw
False	None	FourierTransform	HCD	MS2	0		200	1105.50769042969	2210.00810422938	2	6.38467	632	Depleted_Plasma_Nor_3.raw
False	None	FourierTransform	HCD	MS2	0		200	1105.50769042969	3314.50851802906	3	6.38467	632	Depleted_Plasma_Nor_3.raw
False	Unambiguous	IonTrap	CID	MS2	0	0	100	1251.49768066406	1251.49768066406	1	6.390085	633	Depleted_Plasma_Nor_3.raw
False	None	FourierTransform	HCD	MS2	0	0	200	1251.49768066406	2501.98808469813	2	6.40487166666667	634	Depleted_Plasma_Nor_3.raw
False	None	FourierTransform	HCD	MS2	0	0	200	1251.49768066406	3752.47848873219	3	6.40487166666667	634	Depleted_Plasma_Nor_3.raw
False	Ambiguous	IonTrap	CID	MS2	0	59.5559	100	1079.56384277344	1079.56384277344	1	6.41029333333333	635	Depleted_Plasma_Nor_3.raw
False	Unambiguous	IonTrap	CID	MS2	0		100	1008.68560791016	1008.68560791016	1	6.430575	637	Depleted_Plasma_Nor_3.raw
False	None	FourierTransform	HCD	MS2	0		200	1008.68560791016	3024.04227047047	3	6.44553	638	Depleted_Plasma_Nor_3.raw
False	None	FourierTransform	HCD	MS2	0		200	1008.68560791016	2016.36393919031	2	6.44553	638	Depleted_Plasma_Nor_3.raw
False	None	IonTrap	CID	MS2	0	58.82611	100	815.215942382813	815.215942382813	1	6.45936166666667	640	Depleted_Plasma_Nor_3.raw
False	None	FourierTransform	HCD	MS2	0	58.82611	200	815.215942382813	1629.42460813563	2	6.47554166666667	641	Depleted_Plasma_Nor_3.raw
False	None	FourierTransform	HCD	MS2	0	58.82611	200	815.215942382813	2443.63327388844	3	6.47554166666667	641	Depleted_Plasma_Nor_3.raw
False	None	IonTrap	CID	MS2	0	71.67672	100	989.064514160156	989.064514160156	1	6.48101333333333	642	Depleted_Plasma_Nor_3.raw
False	None	FourierTransform	HCD	MS2	0	71.67672	200	989.064514160156	1977.12175169031	2	6.495925	643	Depleted_Plasma_Nor_3.raw
False	None	FourierTransform	HCD	MS2	0	71.67672	200	989.064514160156	2965.17898922047	3	6.495925	643	Depleted_Plasma_Nor_3.raw
False	Ambiguous	IonTrap	CID	MS2	0	54.75982	100	956.653503417969	956.653503417969	1	6.50138333333333	644	Depleted_Plasma_Nor_3.raw
False	None	FourierTransform	HCD	MS2	0	54.75982	200	956.653503417969	1912.29973020594	2	6.51638166666667	645	Depleted_Plasma_Nor_3.raw
False	None	FourierTransform	HCD	MS2	0	54.75982	200	956.653503417969	2867.94595699391	3	6.51638166666667	645	Depleted_Plasma_Nor_3.raw
False	Unambiguous	IonTrap	CID	MS2	0	36.83564	100	1202.5751953125	1202.5751953125	1	6.52178	646	Depleted_Plasma_Nor_3.raw
False	None	FourierTransform	HCD	MS2	0	36.83564	200	1202.5751953125	1202.5751953125	1	6.53654166666667	647	Depleted_Plasma_Nor_3.raw
False	None	IonTrap	CID	MS2	0		100	1409.36376953125	1409.36376953125	1	6.54192666666667	648	Depleted_Plasma_Nor_3.raw
False	None	IonTrap	CID	MS2	0	75.30188	100	1036.80346679688	1036.80346679688	1	6.57088166666667	651	Depleted_Plasma_Nor_3.raw
False	None	FourierTransform	HCD	MS2	0	75.30188	200	1036.80346679688	2072.59965696375	2	6.58686333333333	652	Depleted_Plasma_Nor_3.raw
False	Unambiguous	FourierTransform	HCD	MS2	0	75.30188	200	1036.80346679688	3108.39584713063	3	6.58686333333333	652	Depleted_Plasma_Nor_3.raw
False	None	IonTrap	CID	MS2	0	91.5875	100	847.649291992188	847.649291992188	1	6.59236833333333	653	Depleted_Plasma_Nor_3.raw
False	None	FourierTransform	HCD	MS2	0	91.5875	200	847.649291992188	1694.29130735438	2	6.60742	654	Depleted_Plasma_Nor_3.raw
False	None	FourierTransform	HCD	MS2	0	91.5875	200	847.649291992188	2540.93332271656	3	6.60742	654	Depleted_Plasma_Nor_3.raw
False	Unambiguous	IonTrap	CID	MS2	0		100	1132.63220214844	1132.63220214844	1	6.61284833333333	655	Depleted_Plasma_Nor_3.raw
False	None	FourierTransform	HCD	MS2	0		200	1132.63220214844	2264.25712766688	2	6.62782666666667	656	Depleted_Plasma_Nor_3.raw
False	Unambiguous	FourierTransform	HCD	MS2	0		200	1132.63220214844	3395.88205318531	3	6.62782666666667	656	Depleted_Plasma_Nor_3.raw
False	Unambiguous	IonTrap	CID	MS2	0	69.64264	100	916.193054199219	2746.56460933766	3	6.633275	657	Depleted_Plasma_Nor_3.raw
False	None	FourierTransform	HCD	MS2	0	69.64264	200	916.193054199219	2746.56460933766	3	6.64827666666667	658	Depleted_Plasma_Nor_3.raw
False	Ambiguous	IonTrap	CID	MS2	0	0	100	1204.58825683594	1204.58825683594	1	6.65367166666667	659	Depleted_Plasma_Nor_3.raw
False	None	FourierTransform	HCD	MS2	0	0	200	1204.58825683594	2408.16923704188	2	6.66848666666667	660	Depleted_Plasma_Nor_3.raw
False	None	FourierTransform	HCD	MS2	0	0	200	1204.58825683594	3611.75021724781	3	6.66848666666667	660	Depleted_Plasma_Nor_3.raw
False	Unambiguous	IonTrap	CID	MS2	0		100	1315.76770019531	2630.52812376063	2	6.68133666666667	662	Depleted_Plasma_Nor_3.raw
False	Unambiguous	IonTrap	CID	MS2	0		100	1315.76770019531	3945.28854732594	3	6.68133666666667	662	Depleted_Plasma_Nor_3.raw
False	None	FourierTransform	HCD	MS2	0		200	1315.76770019531	2630.52812376063	2	6.69607833333333	663	Depleted_Plasma_Nor_3.raw
False	None	FourierTransform	HCD	MS2	0		200	1315.76770019531	3945.28854732594	3	6.69607833333333	663	Depleted_Plasma_Nor_3.raw
False	None	IonTrap	CID	MS2	0	60.88086	100	1006.20196533203	1006.20196533203	1	6.70150833333333	664	Depleted_Plasma_Nor_3.raw
False	None	FourierTransform	HCD	MS2	0	60.88086	200	1006.20196533203	2011.39665403406	2	6.71645166666667	665	Depleted_Plasma_Nor_3.raw
False	None	FourierTransform	HCD	MS2	0	60.88086	200	1006.20196533203	3016.59134273609	3	6.71645166666667	665	Depleted_Plasma_Nor_3.raw
False	Unambiguous	IonTrap	CID	MS2	0	0	100	1116.59448242188	1116.59448242188	1	6.72187833333333	666	Depleted_Plasma_Nor_3.raw
False	None	FourierTransform	HCD	MS2	0	0	200	1116.59448242188	2232.18168821375	2	6.73671166666667	667	Depleted_Plasma_Nor_3.raw
False	Unambiguous	FourierTransform	HCD	MS2	0	0	200	1116.59448242188	3347.76889400563	3	6.73671166666667	667	Depleted_Plasma_Nor_3.raw
False	Unambiguous	IonTrap	CID	MS2	0		100	978.532043457031	978.532043457031	1	6.74216166666667	668	Depleted_Plasma_Nor_3.raw
False	None	FourierTransform	HCD	MS2	0		200	978.532043457031	1956.05681028406	2	6.757135	669	Depleted_Plasma_Nor_3.raw
False	None	FourierTransform	HCD	MS2	0		200	978.532043457031	2933.58157711109	3	6.757135	669	Depleted_Plasma_Nor_3.raw
False	Unambiguous	IonTrap	CID	MS2	0	73.1858	100	1048.6865234375	1048.6865234375	1	6.76255666666667	670	Depleted_Plasma_Nor_3.raw
False	None	FourierTransform	HCD	MS2	0	73.1858	200	1048.6865234375	2096.365770245	2	6.77743833333333	671	Depleted_Plasma_Nor_3.raw
False	None	FourierTransform	HCD	MS2	0	73.1858	200	1048.6865234375	3144.0450170525	3	6.77743833333333	671	Depleted_Plasma_Nor_3.raw
False	None	IonTrap	CID	MS2	0	77.87814	100	904.286926269531	1807.56657590906	2	6.79188333333333	673	Depleted_Plasma_Nor_3.raw
False	None	FourierTransform	HCD	MS2	0	77.87814	200	904.286926269531	1807.56657590906	2	6.80769833333333	674	Depleted_Plasma_Nor_3.raw
False	None	IonTrap	CID	MS2	0		100	1141.30151367188	1141.30151367188	1	6.81310333333333	675	Depleted_Plasma_Nor_3.raw
False	None	FourierTransform	HCD	MS2	0		200	1141.30151367188	2281.59575071375	2	6.828005	676	Depleted_Plasma_Nor_3.raw
False	Unambiguous	FourierTransform	HCD	MS2	0		200	1141.30151367188	3421.88998775563	3	6.828005	676	Depleted_Plasma_Nor_3.raw
False	None	IonTrap	CID	MS2	0	87.85796	100	830.268371582031	830.268371582031	1	6.83347666666667	677	Depleted_Plasma_Nor_3.raw
False	None	FourierTransform	HCD	MS2	0	87.85796	200	830.268371582031	1659.52946653406	2	6.84851833333333	678	Depleted_Plasma_Nor_3.raw
False	None	FourierTransform	HCD	MS2	0	87.85796	200	830.268371582031	2488.79056148609	3	6.84851833333333	678	Depleted_Plasma_Nor_3.raw
False	None	IonTrap	CID	MS2	0	80.08398	100	890.235168457031	890.235168457031	1	6.85396333333333	679	Depleted_Plasma_Nor_3.raw
False	None	FourierTransform	HCD	MS2	0	80.08398	200	890.235168457031	1779.46306028406	2	6.86902333333333	680	Depleted_Plasma_Nor_3.raw
False	None	FourierTransform	HCD	MS2	0	80.08398	200	890.235168457031	2668.69095211109	3	6.86902333333333	680	Depleted_Plasma_Nor_3.raw
False	Unambiguous	IonTrap	CID	MS2	0		100	1054.64929199219	1054.64929199219	1	6.874445	681	Depleted_Plasma_Nor_3.raw
False	Unambiguous	FourierTransform	HCD	MS2	0		200	1054.64929199219	1054.64929199219	1	6.88931833333333	682	Depleted_Plasma_Nor_3.raw
False	None	IonTrap	CID	MS2	0	50.68333	100	920.313232421875	920.313232421875	1	6.90252666666667	684	Depleted_Plasma_Nor_3.raw
False	Unambiguous	IonTrap	CID	MS2	0	45.79605	100	1304.52600097656	1304.52600097656	1	6.92391833333333	686	Depleted_Plasma_Nor_3.raw
False	None	FourierTransform	HCD	MS2	0	45.79605	200	1304.52600097656	2608.04472532313	2	6.9387	687	Depleted_Plasma_Nor_3.raw
False	None	FourierTransform	HCD	MS2	0	45.79605	200	1304.52600097656	3911.56344966969	3	6.9387	687	Depleted_Plasma_Nor_3.raw
False	Unambiguous	IonTrap	CID	MS2	0	0	100	1261.49877929688	1261.49877929688	1	6.94410666666667	688	Depleted_Plasma_Nor_3.raw
False	None	FourierTransform	HCD	MS2	0	0	200	1261.49877929688	1261.49877929688	1	6.95884	689	Depleted_Plasma_Nor_3.raw
False	Unambiguous	IonTrap	CID	MS2	0	0	100	1172.48999023438	1172.48999023438	1	6.96424166666667	690	Depleted_Plasma_Nor_3.raw
False	Unambiguous	FourierTransform	HCD	MS2	0	0	200	1172.48999023438	2343.97270383875	2	6.97921666666667	691	Depleted_Plasma_Nor_3.raw
False	None	FourierTransform	HCD	MS2	0	0	200	1172.48999023438	3515.45541744313	3	6.97921666666667	691	Depleted_Plasma_Nor_3.raw
False	None	IonTrap	CID	MS2	0		100	927.685424804688	927.685424804688	1	6.98466166666667	692	Depleted_Plasma_Nor_3.raw
False	None	FourierTransform	HCD	MS2	0		200	927.685424804688	1854.36357297938	2	6.99962833333333	693	Depleted_Plasma_Nor_3.raw
False	None	FourierTransform	HCD	MS2	0		200	927.685424804688	2781.04172115406	3	6.99962833333333	693	Depleted_Plasma_Nor_3.raw
False	None	IonTrap	CID	MS2	0	15.97257	100	920.314147949219	920.314147949219	1	7.01311166666667	695	Depleted_Plasma_Nor_3.raw
False	None	FourierTransform	HCD	MS2	0	15.97257	200	920.314147949219	920.314147949219	1	7.0292	696	Depleted_Plasma_Nor_3.raw
False	None	IonTrap	CID	MS2	0	62.16073	100	996.329711914063	996.329711914063	1	7.03462166666667	697	Depleted_Plasma_Nor_3.raw
False	None	FourierTransform	HCD	MS2	0	62.16073	200	996.329711914063	996.329711914063	1	7.04960333333333	698	Depleted_Plasma_Nor_3.raw
False	None	IonTrap	CID	MS2	0	69.60658	100	907.262084960938	907.262084960938	1	7.05505833333333	699	Depleted_Plasma_Nor_3.raw
False	None	FourierTransform	HCD	MS2	0	69.60658	200	907.262084960938	907.262084960938	1	7.07003833333333	700	Depleted_Plasma_Nor_3.raw
False	None	IonTrap	CID	MS2	0		100	1085.22924804688	1085.22924804688	1	7.07546166666667	701	Depleted_Plasma_Nor_3.raw
False	None	FourierTransform	HCD	MS2	0		200	1085.22924804688	2169.45121946375	2	7.09039166666667	702	Depleted_Plasma_Nor_3.raw
False	Unambiguous	FourierTransform	HCD	MS2	0		200	1085.22924804688	3253.67319088063	3	7.09039166666667	702	Depleted_Plasma_Nor_3.raw
False	None	IonTrap	CID	MS2	0		100	877.716735839844	877.716735839844	1	7.09584166666667	703	Depleted_Plasma_Nor_3.raw
False	None	FourierTransform	HCD	MS2	0		200	877.716735839844	1754.42619504969	2	7.11083333333333	704	Depleted_Plasma_Nor_3.raw
False	Unambiguous	FourierTransform	HCD	MS2	0		200	877.716735839844	2631.13565425953	3	7.11083333333333	704	Depleted_Plasma_Nor_3.raw
False	None	IonTrap	CID	MS2	0	85.81403	100	992.731628417969	992.731628417969	1	7.12473166666667	706	Depleted_Plasma_Nor_3.raw
False	Unambiguous	IonTrap	CID	MS2	0	0	100	1421.58557128906	1421.58557128906	1	7.14617833333333	708	Depleted_Plasma_Nor_3.raw
False	None	FourierTransform	HCD	MS2	0	0	200	1421.58557128906	2842.16386594813	2	7.16088	709	Depleted_Plasma_Nor_3.raw
False	None	FourierTransform	HCD	MS2	0	0	200	1421.58557128906	4262.74216060719	3	7.16088	709	Depleted_Plasma_Nor_3.raw
False	Unambiguous	IonTrap	CID	MS2	0		100	1274.65856933594	2548.30986204188	2	7.16627833333333	710	Depleted_Plasma_Nor_3.raw
False	Unambiguous	IonTrap	CID	MS2	0		100	1274.65856933594	3821.96115474781	3	7.16627833333333	710	Depleted_Plasma_Nor_3.raw
False	Ambiguous	FourierTransform	HCD	MS2	0		200	1274.65856933594	2548.30986204188	2	7.18100166666667	711	Depleted_Plasma_Nor_3.raw
False	Ambiguous	FourierTransform	HCD	MS2	0		200	1274.65856933594	3821.96115474781	3	7.18100166666667	711	Depleted_Plasma_Nor_3.raw
False	None	IonTrap	CID	MS2	0		100	1228.08227539063	1228.08227539063	1	7.18639166666667	712	Depleted_Plasma_Nor_3.raw
False	Unambiguous	IonTrap	CID	MS2	0	71.34373	100	1196.53527832031	1196.53527832031	1	7.20660333333333	714	Depleted_Plasma_Nor_3.raw
False	None	FourierTransform	HCD	MS2	0	71.34373	200	1196.53527832031	3587.59128170094	3	7.22138333333333	715	Depleted_Plasma_Nor_3.raw
False	None	FourierTransform	HCD	MS2	0	71.34373	200	1196.53527832031	2392.06328001063	2	7.22138333333333	715	Depleted_Plasma_Nor_3.raw
False	None	IonTrap	CID	MS2	0	37.70541	100	846.294616699219	846.294616699219	1	7.23605666666667	717	Depleted_Plasma_Nor_3.raw
False	None	FourierTransform	HCD	MS2	0	37.70541	200	846.294616699219	846.294616699219	1	7.252195	718	Depleted_Plasma_Nor_3.raw
False	None	IonTrap	CID	MS2	0	71.62138	100	1128.92041015625	1128.92041015625	1	7.25760833333333	719	Depleted_Plasma_Nor_3.raw
False	None	FourierTransform	HCD	MS2	0	71.62138	200	1128.92041015625	2256.8335436825	2	7.27251333333333	720	Depleted_Plasma_Nor_3.raw
False	None	FourierTransform	HCD	MS2	0	71.62138	200	1128.92041015625	3384.74667720875	3	7.27251333333333	720	Depleted_Plasma_Nor_3.raw
False	None	IonTrap	CID	MS2	0	73.47823	100	1103.23034667969	1103.23034667969	1	7.27792833333333	721	Depleted_Plasma_Nor_3.raw
False	None	FourierTransform	HCD	MS2	0	73.47823	200	1103.23034667969	2205.45341672938	2	7.29277333333333	722	Depleted_Plasma_Nor_3.raw
False	None	FourierTransform	HCD	MS2	0	73.47823	200	1103.23034667969	3307.67648677906	3	7.29277333333333	722	Depleted_Plasma_Nor_3.raw
False	Unambiguous	IonTrap	CID	MS2	0		100	1301.27416992188	2601.54106321375	2	7.29817166666667	723	Depleted_Plasma_Nor_3.raw
False	Ambiguous	IonTrap	CID	MS2	0		100	1301.27416992188	3901.80795650563	3	7.29817166666667	723	Depleted_Plasma_Nor_3.raw
False	None	FourierTransform	HCD	MS2	0		200	1301.27416992188	3901.80795650563	3	7.313045	724	Depleted_Plasma_Nor_3.raw
False	None	FourierTransform	HCD	MS2	0		200	1301.27416992188	2601.54106321375	2	7.313045	724	Depleted_Plasma_Nor_3.raw
False	Unambiguous	IonTrap	CID	MS2	0		100	1319.58056640625	2638.1538561825	2	7.318435	725	Depleted_Plasma_Nor_3.raw
False	Ambiguous	IonTrap	CID	MS2	0		100	1319.58056640625	3956.72714595875	3	7.318435	725	Depleted_Plasma_Nor_3.raw
False	None	FourierTransform	HCD	MS2	0		200	1319.58056640625	2638.1538561825	2	7.33313833333333	726	Depleted_Plasma_Nor_3.raw
False	Unambiguous	FourierTransform	HCD	MS2	0		200	1319.58056640625	3956.72714595875	3	7.33313833333333	726	Depleted_Plasma_Nor_3.raw
False	Unambiguous	IonTrap	CID	MS2	0		100	1429.70471191406	2858.40214719813	2	7.34609333333333	728	Depleted_Plasma_Nor_3.raw
False	Unambiguous	IonTrap	CID	MS2	0		100	1429.70471191406	4287.09958248219	3	7.34609333333333	728	Depleted_Plasma_Nor_3.raw
False	None	FourierTransform	HCD	MS2	0		200	1429.70471191406	2858.40214719813	2	7.36186166666667	729	Depleted_Plasma_Nor_3.raw
False	None	FourierTransform	HCD	MS2	0		200	1429.70471191406	4287.09958248219	3	7.36186166666667	729	Depleted_Plasma_Nor_3.raw
False	Unambiguous	IonTrap	CID	MS2	0		100	1184.64465332031	1184.64465332031	1	7.36727333333333	730	Depleted_Plasma_Nor_3.raw
False	Unambiguous	FourierTransform	HCD	MS2	0		200	1184.64465332031	3551.91940670094	3	7.382055	731	Depleted_Plasma_Nor_3.raw
False	Ambiguous	FourierTransform	HCD	MS2	0		200	1184.64465332031	2368.28203001063	2	7.382055	731	Depleted_Plasma_Nor_3.raw
False	Unambiguous	IonTrap	CID	MS2	0		100	1328.55432128906	2656.10136594813	2	7.38745333333333	732	Depleted_Plasma_Nor_3.raw
False	Unambiguous	IonTrap	CID	MS2	0		100	1328.55432128906	3983.64841060719	3	7.38745333333333	732	Depleted_Plasma_Nor_3.raw
False	None	FourierTransform	HCD	MS2	0		200	1328.55432128906	2656.10136594813	2	7.40219	733	Depleted_Plasma_Nor_3.raw
False	None	FourierTransform	HCD	MS2	0		200	1328.55432128906	3983.64841060719	3	7.40219	733	Depleted_Plasma_Nor_3.raw
False	Unambiguous	IonTrap	CID	MS2	0	46.68473	100	1043.55712890625	1043.55712890625	1	7.40761166666667	734	Depleted_Plasma_Nor_3.raw
False	None	FourierTransform	HCD	MS2	0	46.68473	200	1043.55712890625	3128.65683345875	3	7.42283833333333	735	Depleted_Plasma_Nor_3.raw
False	None	FourierTransform	HCD	MS2	0	46.68473	200	1043.55712890625	2086.1069811825	2	7.42283833333333	735	Depleted_Plasma_Nor_3.raw
False	None	IonTrap	CID	MS2	0		100	1221.11828613281	1221.11828613281	1	7.42823166666667	736	Depleted_Plasma_Nor_3.raw
False	None	FourierTransform	HCD	MS2	0		200	1221.11828613281	3661.34030513844	3	7.44305166666667	737	Depleted_Plasma_Nor_3.raw
False	None	FourierTransform	HCD	MS2	0		200	1221.11828613281	2441.22929563563	2	7.44305166666667	737	Depleted_Plasma_Nor_3.raw
False	Unambiguous	IonTrap	CID	MS2	0		100	1067.572265625	1067.572265625	1	7.458185	739	Depleted_Plasma_Nor_3.raw
False	None	FourierTransform	HCD	MS2	0		200	1067.572265625	3200.702243615	3	7.47307666666667	740	Depleted_Plasma_Nor_3.raw
False	None	FourierTransform	HCD	MS2	0		200	1067.572265625	2134.13725462	2	7.47307666666667	740	Depleted_Plasma_Nor_3.raw
False	None	IonTrap	CID	MS2	0		100	1254.41467285156	1254.41467285156	1	7.47851833333333	741	Depleted_Plasma_Nor_3.raw
False	None	FourierTransform	HCD	MS2	0		200	1254.41467285156	2507.82206907313	2	7.49339	742	Depleted_Plasma_Nor_3.raw
False	None	FourierTransform	HCD	MS2	0		200	1254.41467285156	3761.22946529469	3	7.49339	742	Depleted_Plasma_Nor_3.raw
False	Unambiguous	IonTrap	CID	MS2	0	54.94564	100	1159.583984375	1159.583984375	1	7.49879333333333	743	Depleted_Plasma_Nor_3.raw
False	Ambiguous	FourierTransform	HCD	MS2	0	54.94564	200	1159.583984375	2318.16069212	2	7.513645	744	Depleted_Plasma_Nor_3.raw
False	Ambiguous	FourierTransform	HCD	MS2	0	54.94564	200	1159.583984375	3476.737399865	3	7.513645	744	Depleted_Plasma_Nor_3.raw
False	None	IonTrap	CID	MS2	0	79.17334	100	889.234252929688	889.234252929688	1	7.52705166666667	746	Depleted_Plasma_Nor_3.raw
False	None	FourierTransform	HCD	MS2	0	79.17334	200	889.234252929688	1777.46122922938	2	7.543195	747	Depleted_Plasma_Nor_3.raw
False	None	FourierTransform	HCD	MS2	0	79.17334	200	889.234252929688	2665.68820552906	3	7.543195	747	Depleted_Plasma_Nor_3.raw
False	Unambiguous	IonTrap	CID	MS2	0		100	1215.60302734375	1215.60302734375	1	7.54864666666667	748	Depleted_Plasma_Nor_3.raw
False	None	FourierTransform	HCD	MS2	0		200	1215.60302734375	1215.60302734375	1	7.56340666666667	749	Depleted_Plasma_Nor_3.raw
False	Unambiguous	IonTrap	CID	MS2	0	91.54742	100	837.300109863281	837.300109863281	1	7.56886666666667	750	Depleted_Plasma_Nor_3.raw
False	None	FourierTransform	HCD	MS2	0	91.54742	200	837.300109863281	1673.59294309656	2	7.58394166666667	751	Depleted_Plasma_Nor_3.raw
False	None	FourierTransform	HCD	MS2	0	91.54742	200	837.300109863281	2509.88577632984	3	7.58394166666667	751	Depleted_Plasma_Nor_3.raw
False	Unambiguous	IonTrap	CID	MS2	0	0	100	1384.58166503906	1384.58166503906	1	7.589655	752	Depleted_Plasma_Nor_3.raw
False	None	FourierTransform	HCD	MS2	0	0	200	1384.58166503906	2768.15605344813	2	7.60431666666667	753	Depleted_Plasma_Nor_3.raw
False	None	FourierTransform	HCD	MS2	0	0	200	1384.58166503906	4151.73044185719	3	7.60431666666667	753	Depleted_Plasma_Nor_3.raw
False	Unambiguous	IonTrap	CID	MS2	0	0	100	1207.68493652344	1207.68493652344	1	7.60971166666667	754	Depleted_Plasma_Nor_3.raw
False	None	FourierTransform	HCD	MS2	0	0	200	1207.68493652344	2414.36259641688	2	7.62453	755	Depleted_Plasma_Nor_3.raw
False	None	FourierTransform	HCD	MS2	0	0	200	1207.68493652344	3621.04025631031	3	7.62453	755	Depleted_Plasma_Nor_3.raw
False	None	IonTrap	CID	MS2	0	88.9325	100	830.268127441406	830.268127441406	1	7.63916166666667	757	Depleted_Plasma_Nor_3.raw
False	None	FourierTransform	HCD	MS2	0	88.9325	200	830.268127441406	2488.78982906422	3	7.654235	758	Depleted_Plasma_Nor_3.raw
False	None	FourierTransform	HCD	MS2	0	88.9325	200	830.268127441406	1659.52897825281	2	7.654235	758	Depleted_Plasma_Nor_3.raw
False	None	IonTrap	CID	MS2	0	76.06165	100	1261.45483398438	1261.45483398438	1	7.65969166666667	759	Depleted_Plasma_Nor_3.raw
False	None	FourierTransform	HCD	MS2	0	76.06165	200	1261.45483398438	2521.90239133875	2	7.67452666666667	760	Depleted_Plasma_Nor_3.raw
False	None	FourierTransform	HCD	MS2	0	76.06165	200	1261.45483398438	3782.34994869313	3	7.67452666666667	760	Depleted_Plasma_Nor_3.raw
False	Ambiguous	IonTrap	CID	MS2	0		100	1082.61853027344	1082.61853027344	1	7.67994666666667	761	Depleted_Plasma_Nor_3.raw
False	None	IonTrap	CID	MS2	0		100	1348.28063964844	1348.28063964844	1	7.70025333333333	763	Depleted_Plasma_Nor_3.raw
False	Unambiguous	IonTrap	CID	MS2	0		100	1370.55700683594	1370.55700683594	1	7.72033333333333	765	Depleted_Plasma_Nor_3.raw
False	None	FourierTransform	HCD	MS2	0		200	1370.55700683594	1370.55700683594	1	7.73506333333333	766	Depleted_Plasma_Nor_3.raw
False	Unambiguous	IonTrap	CID	MS2	0		100	1135.60278320313	1135.60278320313	1	7.74937833333333	768	Depleted_Plasma_Nor_3.raw
False	None	FourierTransform	HCD	MS2	0		200	1135.60278320313	1135.60278320313	1	7.76426166666667	769	Depleted_Plasma_Nor_3.raw
False	None	IonTrap	CID	MS2	0	0	100	1089.77770996094	1089.77770996094	1	7.76973166666667	770	Depleted_Plasma_Nor_3.raw
False	None	FourierTransform	HCD	MS2	0	0	200	1089.77770996094	3267.31857662281	3	7.78457666666667	771	Depleted_Plasma_Nor_3.raw
False	None	FourierTransform	HCD	MS2	0	0	200	1089.77770996094	2178.54814329188	2	7.78457666666667	771	Depleted_Plasma_Nor_3.raw
False	Ambiguous	IonTrap	CID	MS2	0		100	1380.64697265625	1380.64697265625	1	7.78996666666667	772	Depleted_Plasma_Nor_3.raw
False	Unambiguous	FourierTransform	HCD	MS2	0		200	1380.64697265625	2760.2866686825	2	7.804695	773	Depleted_Plasma_Nor_3.raw
False	Unambiguous	FourierTransform	HCD	MS2	0		200	1380.64697265625	4139.92636470875	3	7.804695	773	Depleted_Plasma_Nor_3.raw
False	None	IonTrap	CID	MS2	0	38.20543	100	1357.494140625	1357.494140625	1	7.810085	774	Depleted_Plasma_Nor_3.raw
False	None	FourierTransform	HCD	MS2	0	38.20543	200	1357.494140625	2713.98100462	2	7.82476833333333	775	Depleted_Plasma_Nor_3.raw
False	Unambiguous	FourierTransform	HCD	MS2	0	38.20543	200	1357.494140625	4070.467868615	3	7.82476833333333	775	Depleted_Plasma_Nor_3.raw
False	Unambiguous	IonTrap	CID	MS2	0	0	100	1140.56018066406	1140.56018066406	1	7.83017	776	Depleted_Plasma_Nor_3.raw
False	None	FourierTransform	HCD	MS2	0	0	200	1140.56018066406	2280.11308469813	2	7.84516666666667	777	Depleted_Plasma_Nor_3.raw
False	None	FourierTransform	HCD	MS2	0	0	200	1140.56018066406	3419.66598873219	3	7.84516666666667	777	Depleted_Plasma_Nor_3.raw
False	None	IonTrap	CID	MS2	0	19.24928	100	815.216186523438	815.216186523438	1	7.859525	779	Depleted_Plasma_Nor_3.raw
False	None	FourierTransform	HCD	MS2	0	19.24928	200	815.216186523438	815.216186523438	1	7.87569833333333	780	Depleted_Plasma_Nor_3.raw
False	None	IonTrap	CID	MS2	0	63.3424	100	920.312255859375	920.312255859375	1	7.88119833333333	781	Depleted_Plasma_Nor_3.raw
False	None	FourierTransform	HCD	MS2	0	63.3424	200	920.312255859375	1839.61723508875	2	7.896165	782	Depleted_Plasma_Nor_3.raw
False	None	FourierTransform	HCD	MS2	0	63.3424	200	920.312255859375	2758.92221431813	3	7.896165	782	Depleted_Plasma_Nor_3.raw
False	Unambiguous	IonTrap	CID	MS2	0	44.74887	100	1191.5478515625	1191.5478515625	1	7.901555	783	Depleted_Plasma_Nor_3.raw
False	None	FourierTransform	HCD	MS2	0	44.74887	200	1191.5478515625	2382.088426495	2	7.9164	784	Depleted_Plasma_Nor_3.raw
False	None	FourierTransform	HCD	MS2	0	44.74887	200	1191.5478515625	3572.6290014275	3	7.9164	784	Depleted_Plasma_Nor_3.raw
False	None	IonTrap	CID	MS2	0	84.35252	100	923.313293457031	923.313293457031	1	7.921855	785	Depleted_Plasma_Nor_3.raw
False	None	FourierTransform	HCD	MS2	0	84.35252	200	923.313293457031	923.313293457031	1	7.93682833333333	786	Depleted_Plasma_Nor_3.raw
False	None	IonTrap	CID	MS2	0	57.60161	100	907.259765625	907.259765625	1	7.94229666666667	787	Depleted_Plasma_Nor_3.raw
False	None	FourierTransform	HCD	MS2	0	57.60161	200	907.259765625	907.259765625	1	7.95732333333333	788	Depleted_Plasma_Nor_3.raw
False	Ambiguous	IonTrap	CID	MS2	0	52.68586	100	1137.6982421875	1137.6982421875	1	7.97077166666667	790	Depleted_Plasma_Nor_3.raw
False	Unambiguous	FourierTransform	HCD	MS2	0	52.68586	200	1137.6982421875	2274.389207745	2	7.98669666666667	791	Depleted_Plasma_Nor_3.raw
False	None	FourierTransform	HCD	MS2	0	52.68586	200	1137.6982421875	3411.0801733025	3	7.98669666666667	791	Depleted_Plasma_Nor_3.raw
False	None	IonTrap	CID	MS2	0		100	1151.05981445313	1151.05981445313	1	7.99215333333333	792	Depleted_Plasma_Nor_3.raw
False	None	FourierTransform	HCD	MS2	0		200	1151.05981445313	2301.11235227625	2	8.00695666666667	793	Depleted_Plasma_Nor_3.raw
False	None	FourierTransform	HCD	MS2	0		200	1151.05981445313	3451.16489009938	3	8.00695666666667	793	Depleted_Plasma_Nor_3.raw
False	None	IonTrap	CID	MS2	0	0	100	906.262512207031	906.262512207031	1	8.01252166666667	794	Depleted_Plasma_Nor_3.raw
False	None	FourierTransform	HCD	MS2	0	0	200	906.262512207031	906.262512207031	1	8.02753833333333	795	Depleted_Plasma_Nor_3.raw
False	None	IonTrap	CID	MS2	0	63.14962	100	929.726806640625	929.726806640625	1	8.03298333333333	796	Depleted_Plasma_Nor_3.raw
False	None	FourierTransform	HCD	MS2	0	63.14962	200	929.726806640625	1858.44633665125	2	8.04794666666667	797	Depleted_Plasma_Nor_3.raw
False	Unambiguous	FourierTransform	HCD	MS2	0	63.14962	200	929.726806640625	2787.16586666188	3	8.04794666666667	797	Depleted_Plasma_Nor_3.raw
False	None	IonTrap	CID	MS2	0	83.45122	100	823.808471679688	823.808471679688	1	8.05342666666667	798	Depleted_Plasma_Nor_3.raw
False	None	FourierTransform	HCD	MS2	0	83.45122	200	823.808471679688	1646.60966672938	2	8.06852166666667	799	Depleted_Plasma_Nor_3.raw
False	Unambiguous	FourierTransform	HCD	MS2	0	83.45122	200	823.808471679688	2469.41086177906	3	8.06852166666667	799	Depleted_Plasma_Nor_3.raw
False	Unambiguous	IonTrap	CID	MS2	0	0	100	1378.58117675781	1378.58117675781	1	8.08274	801	Depleted_Plasma_Nor_3.raw
False	None	FourierTransform	HCD	MS2	0	0	200	1378.58117675781	1378.58117675781	1	8.09852833333333	802	Depleted_Plasma_Nor_3.raw
False	Ambiguous	IonTrap	CID	MS2	0		100	1144.57922363281	1144.57922363281	1	8.103985	803	Depleted_Plasma_Nor_3.raw
False	None	FourierTransform	HCD	MS2	0		200	1144.57922363281	2288.15117063563	2	8.11878666666667	804	Depleted_Plasma_Nor_3.raw
False	Unambiguous	FourierTransform	HCD	MS2	0		200	1144.57922363281	3431.72311763844	3	8.11878666666667	804	Depleted_Plasma_Nor_3.raw
False	Ambiguous	IonTrap	CID	MS2	0		100	1163.55725097656	1163.55725097656	1	8.124205	805	Depleted_Plasma_Nor_3.raw
False	Ambiguous	FourierTransform	HCD	MS2	0		200	1163.55725097656	2326.10722532313	2	8.13905666666667	806	Depleted_Plasma_Nor_3.raw
False	Ambiguous	FourierTransform	HCD	MS2	0		200	1163.55725097656	3488.65719966969	3	8.13905666666667	806	Depleted_Plasma_Nor_3.raw
False	Unambiguous	IonTrap	CID	MS2	0		100	1372.61352539063	1372.61352539063	1	8.14445	807	Depleted_Plasma_Nor_3.raw
False	Ambiguous	FourierTransform	HCD	MS2	0		200	1372.61352539063	2744.21977415125	2	8.15913166666667	808	Depleted_Plasma_Nor_3.raw
False	None	FourierTransform	HCD	MS2	0		200	1372.61352539063	4115.82602291188	3	8.15913166666667	808	Depleted_Plasma_Nor_3.raw
False	Ambiguous	IonTrap	CID	MS2	0		100	1178.59948730469	1178.59948730469	1	8.16454333333333	809	Depleted_Plasma_Nor_3.raw
False	None	FourierTransform	HCD	MS2	0		200	1178.59948730469	2356.19169797938	2	8.17948666666667	810	Depleted_Plasma_Nor_3.raw
False	Unambiguous	FourierTransform	HCD	MS2	0		200	1178.59948730469	3533.78390865406	3	8.17948666666667	810	Depleted_Plasma_Nor_3.raw
False	None	IonTrap	CID	MS2	0	70.08941	100	903.287170410156	1805.56706419031	2	8.19284333333333	812	Depleted_Plasma_Nor_3.raw
False	None	FourierTransform	HCD	MS2	0	70.08941	200	903.287170410156	1805.56706419031	2	8.20886333333333	813	Depleted_Plasma_Nor_3.raw
False	Unambiguous	IonTrap	CID	MS2	0	0	100	1319.76354980469	1319.76354980469	1	8.21431666666667	814	Depleted_Plasma_Nor_3.raw
False	None	FourierTransform	HCD	MS2	0	0	200	1319.76354980469	2638.51982297938	2	8.229015	815	Depleted_Plasma_Nor_3.raw
False	None	FourierTransform	HCD	MS2	0	0	200	1319.76354980469	3957.27609615406	3	8.229015	815	Depleted_Plasma_Nor_3.raw
False	None	IonTrap	CID	MS2	0	0	100	1427.99291992188	1427.99291992188	1	8.234395	816	Depleted_Plasma_Nor_3.raw
False	None	FourierTransform	HCD	MS2	0	0	200	1427.99291992188	2854.97856321375	2	8.24907	817	Depleted_Plasma_Nor_3.raw
False	None	FourierTransform	HCD	MS2	0	0	200	1427.99291992188	4281.96420650563	3	8.24907	817	Depleted_Plasma_Nor_3.raw
False	Unambiguous	IonTrap	CID	MS2	0	0	100	1213.79443359375	1213.79443359375	1	8.25445833333333	818	Depleted_Plasma_Nor_3.raw
False	None	FourierTransform	HCD	MS2	0	0	200	1213.79443359375	2426.5815905575	2	8.26923	819	Depleted_Plasma_Nor_3.raw
False	None	FourierTransform	HCD	MS2	0	0	200	1213.79443359375	3639.36874752125	3	8.26923	819	Depleted_Plasma_Nor_3.raw
False	None	IonTrap	CID	MS2	0	87.01792	100	995.33251953125	995.33251953125	1	8.27466166666667	820	Depleted_Plasma_Nor_3.raw
False	None	FourierTransform	HCD	MS2	0	87.01792	200	995.33251953125	1989.6577624325	2	8.289615	821	Depleted_Plasma_Nor_3.raw
False	None	FourierTransform	HCD	MS2	0	87.01792	200	995.33251953125	2983.98300533375	3	8.289615	821	Depleted_Plasma_Nor_3.raw
False	None	IonTrap	CID	MS2	0	43.66927	100	1129.42236328125	2257.8374499325	2	8.30270166666667	823	Depleted_Plasma_Nor_3.raw
False	None	FourierTransform	HCD	MS2	0	43.66927	200	1129.42236328125	2257.8374499325	2	8.31755166666667	824	Depleted_Plasma_Nor_3.raw
False	None	IonTrap	CID	MS2	0		100	1350.09912109375	1350.09912109375	1	8.322995	825	Depleted_Plasma_Nor_3.raw
False	None	FourierTransform	HCD	MS2	0		200	1350.09912109375	2699.1909655575	2	8.33768666666667	826	Depleted_Plasma_Nor_3.raw
False	None	FourierTransform	HCD	MS2	0		200	1350.09912109375	4048.28281002125	3	8.33768666666667	826	Depleted_Plasma_Nor_3.raw
False	Unambiguous	IonTrap	CID	MS2	0	64.79563	100	1240.50061035156	1240.50061035156	1	8.34308666666667	827	Depleted_Plasma_Nor_3.raw
False	None	FourierTransform	HCD	MS2	0	64.79563	200	1240.50061035156	2479.99394407313	2	8.35797833333333	828	Depleted_Plasma_Nor_3.raw
False	None	FourierTransform	HCD	MS2	0	64.79563	200	1240.50061035156	3719.48727779469	3	8.35797833333333	828	Depleted_Plasma_Nor_3.raw
False	None	IonTrap	CID	MS2	0	85.21029	100	842.682922363281	842.682922363281	1	8.363445	829	Depleted_Plasma_Nor_3.raw
False	None	FourierTransform	HCD	MS2	0	85.21029	200	842.682922363281	1684.35856809656	2	8.37847	830	Depleted_Plasma_Nor_3.raw
False	None	FourierTransform	HCD	MS2	0	85.21029	200	842.682922363281	2526.03421382984	3	8.37847	830	Depleted_Plasma_Nor_3.raw
False	None	IonTrap	CID	MS2	0	79.31836	100	1011.2978515625	1011.2978515625	1	8.3839	831	Depleted_Plasma_Nor_3.raw
False	None	FourierTransform	HCD	MS2	0	79.31836	200	1011.2978515625	2021.588426495	2	8.39884333333333	832	Depleted_Plasma_Nor_3.raw
False	None	FourierTransform	HCD	MS2	0	79.31836	200	1011.2978515625	3031.8790014275	3	8.39884333333333	832	Depleted_Plasma_Nor_3.raw
False	Unambiguous	IonTrap	CID	MS2	0		100	1105.65869140625	1105.65869140625	1	8.41277333333333	834	Depleted_Plasma_Nor_3.raw
False	Unambiguous	IonTrap	CID	MS2	0		100	1172.67651367188	1172.67651367188	1	8.43416166666667	836	Depleted_Plasma_Nor_3.raw
False	None	FourierTransform	HCD	MS2	0		200	1172.67651367188	3516.01498775563	3	8.44897666666667	837	Depleted_Plasma_Nor_3.raw
False	None	FourierTransform	HCD	MS2	0		200	1172.67651367188	2344.34575071375	2	8.44897666666667	837	Depleted_Plasma_Nor_3.raw
False	Unambiguous	IonTrap	CID	MS2	0	34.31169	100	1054.67211914063	1054.67211914063	1	8.45439666666667	838	Depleted_Plasma_Nor_3.raw
False	None	FourierTransform	HCD	MS2	0	34.31169	200	1054.67211914063	2108.33696165125	2	8.46930833333333	839	Depleted_Plasma_Nor_3.raw
False	None	FourierTransform	HCD	MS2	0	34.31169	200	1054.67211914063	3162.00180416188	3	8.46930833333333	839	Depleted_Plasma_Nor_3.raw
False	Unambiguous	IonTrap	CID	MS2	0	54.50851	100	1076.59375	1076.59375	1	8.47473	840	Depleted_Plasma_Nor_3.raw
False	Unambiguous	IonTrap	CID	MS2	0	0	100	1097.62866210938	1097.62866210938	1	8.49537333333333	842	Depleted_Plasma_Nor_3.raw
False	Ambiguous	FourierTransform	HCD	MS2	0	0	200	1097.62866210938	2194.25004758875	2	8.51027166666667	843	Depleted_Plasma_Nor_3.raw
False	Ambiguous	FourierTransform	HCD	MS2	0	0	200	1097.62866210938	3290.87143306813	3	8.51027166666667	843	Depleted_Plasma_Nor_3.raw
False	None	IonTrap	CID	MS2	0	63.54634	100	829.267395019531	1657.52751340906	2	8.525005	845	Depleted_Plasma_Nor_3.raw
False	None	FourierTransform	HCD	MS2	0	63.54634	200	829.267395019531	1657.52751340906	2	8.541195	846	Depleted_Plasma_Nor_3.raw
False	None	IonTrap	CID	MS2	0	83.67605	100	891.23486328125	891.23486328125	1	8.54669833333333	847	Depleted_Plasma_Nor_3.raw
False	None	FourierTransform	HCD	MS2	0	83.67605	200	891.23486328125	2671.69003658375	3	8.56171666666667	848	Depleted_Plasma_Nor_3.raw
False	None	FourierTransform	HCD	MS2	0	83.67605	200	891.23486328125	1781.4624499325	2	8.56171666666667	848	Depleted_Plasma_Nor_3.raw
False	None	IonTrap	CID	MS2	0	57.61447	100	954.626525878906	1908.24577512781	2	8.56716333333333	849	Depleted_Plasma_Nor_3.raw
False	None	FourierTransform	HCD	MS2	0	57.61447	200	954.626525878906	1908.24577512781	2	8.58216166666667	850	Depleted_Plasma_Nor_3.raw
False	Unambiguous	IonTrap	CID	MS2	0	46.39959	100	1287.59216308594	1287.59216308594	1	8.58756166666667	851	Depleted_Plasma_Nor_3.raw
False	None	FourierTransform	HCD	MS2	0	46.39959	200	1287.59216308594	1287.59216308594	1	8.6023	852	Depleted_Plasma_Nor_3.raw
False	None	IonTrap	CID	MS2	0		100	1089.95458984375	1089.95458984375	1	8.60771666666667	853	Depleted_Plasma_Nor_3.raw
False	None	FourierTransform	HCD	MS2	0		200	1089.95458984375	1089.95458984375	1	8.62261333333333	854	Depleted_Plasma_Nor_3.raw
False	None	IonTrap	CID	MS2	0	12.49734	100	920.315185546875	920.315185546875	1	8.63608666666667	856	Depleted_Plasma_Nor_3.raw
False	None	FourierTransform	HCD	MS2	0	12.49734	200	920.315185546875	920.315185546875	1	8.651095	857	Depleted_Plasma_Nor_3.raw
False	None	IonTrap	CID	MS2	0	11.12658	100	921.314697265625	921.314697265625	1	8.65683666666667	858	Depleted_Plasma_Nor_3.raw
False	None	FourierTransform	HCD	MS2	0	11.12658	200	921.314697265625	921.314697265625	1	8.67180166666667	859	Depleted_Plasma_Nor_3.raw
False	Ambiguous	IonTrap	CID	MS2	0	0	100	1325.86596679688	1325.86596679688	1	8.67719166666667	860	Depleted_Plasma_Nor_3.raw
False	None	FourierTransform	HCD	MS2	0	0	200	1325.86596679688	2650.72465696375	2	8.69206666666667	861	Depleted_Plasma_Nor_3.raw
False	None	FourierTransform	HCD	MS2	0	0	200	1325.86596679688	3975.58334713063	3	8.69206666666667	861	Depleted_Plasma_Nor_3.raw
False	None	IonTrap	CID	MS2	0	72.84354	100	815.215209960938	815.215209960938	1	8.69754	862	Depleted_Plasma_Nor_3.raw
False	None	FourierTransform	HCD	MS2	0	72.84354	200	815.215209960938	1629.42314329188	2	8.712615	863	Depleted_Plasma_Nor_3.raw
False	None	FourierTransform	HCD	MS2	0	72.84354	200	815.215209960938	2443.63107662281	3	8.712615	863	Depleted_Plasma_Nor_3.raw
False	Unambiguous	IonTrap	CID	MS2	0	42.45675	100	1110.69995117188	1110.69995117188	1	8.71803333333333	864	Depleted_Plasma_Nor_3.raw
False	None	FourierTransform	HCD	MS2	0	42.45675	200	1110.69995117188	2220.39262571375	2	8.73294	865	Depleted_Plasma_Nor_3.raw
False	None	FourierTransform	HCD	MS2	0	42.45675	200	1110.69995117188	3330.08530025563	3	8.73294	865	Depleted_Plasma_Nor_3.raw
False	Unambiguous	IonTrap	CID	MS2	0	0	100	1636.43969726563	3271.87211790125	2	8.74665333333333	867	Depleted_Plasma_Nor_3.raw
False	Unambiguous	IonTrap	CID	MS2	0	0	100	1636.43969726563	4907.30453853688	3	8.74665333333333	867	Depleted_Plasma_Nor_3.raw
False	Unambiguous	FourierTransform	HCD	MS2	0	0	200	1636.43969726563	4907.30453853688	3	8.7612	868	Depleted_Plasma_Nor_3.raw
False	Unambiguous	FourierTransform	HCD	MS2	0	0	200	1636.43969726563	3271.87211790125	2	8.7612	868	Depleted_Plasma_Nor_3.raw
False	Ambiguous	IonTrap	CID	MS2	0	0	100	1353.60473632813	1353.60473632813	1	8.76664666666667	869	Depleted_Plasma_Nor_3.raw
False	None	FourierTransform	HCD	MS2	0	0	200	1353.60473632813	1353.60473632813	1	8.781335	870	Depleted_Plasma_Nor_3.raw
False	Unambiguous	IonTrap	CID	MS2	0		100	1229.71984863281	1229.71984863281	1	8.78672666666667	871	Depleted_Plasma_Nor_3.raw
False	None	FourierTransform	HCD	MS2	0		200	1229.71984863281	2458.43242063563	2	8.80155	872	Depleted_Plasma_Nor_3.raw
False	None	FourierTransform	HCD	MS2	0		200	1229.71984863281	3687.14499263844	3	8.80155	872	Depleted_Plasma_Nor_3.raw
False	Ambiguous	IonTrap	CID	MS2	0		100	1370.63171386719	1370.63171386719	1	8.80693833333333	873	Depleted_Plasma_Nor_3.raw
False	None	FourierTransform	HCD	MS2	0		200	1370.63171386719	2740.25615110438	2	8.82161333333333	874	Depleted_Plasma_Nor_3.raw
False	None	FourierTransform	HCD	MS2	0		200	1370.63171386719	4109.88058834156	3	8.82161333333333	874	Depleted_Plasma_Nor_3.raw
False	Unambiguous	IonTrap	CID	MS2	0		100	1235.57263183594	1235.57263183594	1	8.82700166666667	875	Depleted_Plasma_Nor_3.raw
False	None	FourierTransform	HCD	MS2	0		200	1235.57263183594	3704.70334224781	3	8.84181166666667	876	Depleted_Plasma_Nor_3.raw
False	None	FourierTransform	HCD	MS2	0		200	1235.57263183594	2470.13798704188	2	8.84181166666667	876	Depleted_Plasma_Nor_3.raw
False	None	IonTrap	CID	MS2	0	30.74066	100	907.262023925781	907.262023925781	1	8.85533666666667	878	Depleted_Plasma_Nor_3.raw
False	None	FourierTransform	HCD	MS2	0	30.74066	200	907.262023925781	907.262023925781	1	8.87152833333333	879	Depleted_Plasma_Nor_3.raw
False	None	IonTrap	CID	MS2	0	34.13233	100	903.287780761719	903.287780761719	1	8.87703333333333	880	Depleted_Plasma_Nor_3.raw
False	None	FourierTransform	HCD	MS2	0	34.13233	200	903.287780761719	1805.56828489344	2	8.89201166666667	881	Depleted_Plasma_Nor_3.raw
False	None	FourierTransform	HCD	MS2	0	34.13233	200	903.287780761719	2707.84878902516	3	8.89201166666667	881	Depleted_Plasma_Nor_3.raw
False	Unambiguous	IonTrap	CID	MS2	0	63.04056	100	1013.6806640625	1013.6806640625	1	8.897445	882	Depleted_Plasma_Nor_3.raw
False	None	FourierTransform	HCD	MS2	0	63.04056	200	1013.6806640625	2026.354051495	2	8.91239	883	Depleted_Plasma_Nor_3.raw
False	None	FourierTransform	HCD	MS2	0	63.04056	200	1013.6806640625	3039.0274389275	3	8.91239	883	Depleted_Plasma_Nor_3.raw
False	Unambiguous	IonTrap	CID	MS2	0	57.3081	100	1083.70031738281	1083.70031738281	1	8.917825	884	Depleted_Plasma_Nor_3.raw
False	None	FourierTransform	HCD	MS2	0	57.3081	200	1083.70031738281	3249.08639888844	3	8.93270666666667	885	Depleted_Plasma_Nor_3.raw
False	None	FourierTransform	HCD	MS2	0	57.3081	200	1083.70031738281	2166.39335813563	2	8.93270666666667	885	Depleted_Plasma_Nor_3.raw
False	Ambiguous	IonTrap	CID	MS2	0		100	1193.58728027344	1193.58728027344	1	8.93810666666667	886	Depleted_Plasma_Nor_3.raw
False	None	FourierTransform	HCD	MS2	0		200	1193.58728027344	2386.16728391688	2	8.952925	887	Depleted_Plasma_Nor_3.raw
False	None	FourierTransform	HCD	MS2	0		200	1193.58728027344	3578.74728756031	3	8.952925	887	Depleted_Plasma_Nor_3.raw
False	Unambiguous	IonTrap	CID	MS2	0	82.33984	100	1124.52807617188	1124.52807617188	1	8.966625	889	Depleted_Plasma_Nor_3.raw
False	Ambiguous	FourierTransform	HCD	MS2	0	82.33984	200	1124.52807617188	2248.04887571375	2	8.98252833333333	890	Depleted_Plasma_Nor_3.raw
False	Ambiguous	FourierTransform	HCD	MS2	0	82.33984	200	1124.52807617188	3371.56967525563	3	8.98252833333333	890	Depleted_Plasma_Nor_3.raw
False	Unambiguous	IonTrap	CID	MS2	0	27.88835	100	1141.73254394531	1141.73254394531	1	8.98799333333333	891	Depleted_Plasma_Nor_3.raw
False	None	FourierTransform	HCD	MS2	0	27.88835	200	1141.73254394531	2282.45781126063	2	9.00280166666667	892	Depleted_Plasma_Nor_3.raw
False	None	FourierTransform	HCD	MS2	0	27.88835	200	1141.73254394531	3423.18307857594	3	9.00280166666667	892	Depleted_Plasma_Nor_3.raw
False	Unambiguous	IonTrap	CID	MS2	0	42.79643	100	1225.63330078125	1225.63330078125	1	9.00819333333333	893	Depleted_Plasma_Nor_3.raw
False	None	FourierTransform	HCD	MS2	0	42.79643	200	1225.63330078125	2450.2593249325	2	9.02334	894	Depleted_Plasma_Nor_3.raw
False	Unambiguous	FourierTransform	HCD	MS2	0	42.79643	200	1225.63330078125	3674.88534908375	3	9.02334	894	Depleted_Plasma_Nor_3.raw
False	None	IonTrap	CID	MS2	0		100	1176.35681152344	1176.35681152344	1	9.02874166666667	895	Depleted_Plasma_Nor_3.raw
False	None	FourierTransform	HCD	MS2	0		200	1176.35681152344	1176.35681152344	1	9.04365333333333	896	Depleted_Plasma_Nor_3.raw
False	Unambiguous	IonTrap	CID	MS2	0	82.58432	100	1094.59741210938	1094.59741210938	1	9.049075	897	Depleted_Plasma_Nor_3.raw
False	None	FourierTransform	HCD	MS2	0	82.58432	200	1094.59741210938	2188.18754758875	2	9.06396833333333	898	Depleted_Plasma_Nor_3.raw
False	None	FourierTransform	HCD	MS2	0	82.58432	200	1094.59741210938	3281.77768306813	3	9.06396833333333	898	Depleted_Plasma_Nor_3.raw
False	Unambiguous	IonTrap	CID	MS2	0	64.25601	100	1067.68176269531	1067.68176269531	1	9.07833666666667	900	Depleted_Plasma_Nor_3.raw
False	None	FourierTransform	HCD	MS2	0	64.25601	200	1067.68176269531	2134.35624876063	2	9.09436166666667	901	Depleted_Plasma_Nor_3.raw
False	None	FourierTransform	HCD	MS2	0	64.25601	200	1067.68176269531	3201.03073482594	3	9.09436166666667	901	Depleted_Plasma_Nor_3.raw
False	Ambiguous	IonTrap	CID	MS2	0	0	100	1184.5224609375	1184.5224609375	1	9.09981666666667	902	Depleted_Plasma_Nor_3.raw
False	None	FourierTransform	HCD	MS2	0	0	200	1184.5224609375	2368.037645245	2	9.11459833333333	903	Depleted_Plasma_Nor_3.raw
False	None	FourierTransform	HCD	MS2	0	0	200	1184.5224609375	3551.5528295525	3	9.11459833333333	903	Depleted_Plasma_Nor_3.raw
False	Unambiguous	IonTrap	CID	MS2	0		100	1299.63732910156	1299.63732910156	1	9.12000666666667	904	Depleted_Plasma_Nor_3.raw
False	None	FourierTransform	HCD	MS2	0		200	1299.63732910156	2598.26738157313	2	9.13476333333333	905	Depleted_Plasma_Nor_3.raw
False	None	FourierTransform	HCD	MS2	0		200	1299.63732910156	3896.89743404469	3	9.13476333333333	905	Depleted_Plasma_Nor_3.raw
False	Unambiguous	IonTrap	CID	MS2	0		100	1161.67297363281	1161.67297363281	1	9.140165	906	Depleted_Plasma_Nor_3.raw
False	Ambiguous	IonTrap	CID	MS2	0	75.95987	100	1126.68969726563	1126.68969726563	1	9.16040666666667	908	Depleted_Plasma_Nor_3.raw
False	None	FourierTransform	HCD	MS2	0	75.95987	200	1126.68969726563	1126.68969726563	1	9.17528333333333	909	Depleted_Plasma_Nor_3.raw
False	Ambiguous	IonTrap	CID	MS2	0	75.30655	100	1034.70495605469	1034.70495605469	1	9.18839166666667	911	Depleted_Plasma_Nor_3.raw
False	None	FourierTransform	HCD	MS2	0	75.30655	200	1034.70495605469	1034.70495605469	1	9.20436333333333	912	Depleted_Plasma_Nor_3.raw
False	Unambiguous	IonTrap	CID	MS2	0		100	1088.72509765625	1088.72509765625	1	9.20984833333333	913	Depleted_Plasma_Nor_3.raw
False	None	FourierTransform	HCD	MS2	0		200	1088.72509765625	2176.4429186825	2	9.22484	914	Depleted_Plasma_Nor_3.raw
False	None	FourierTransform	HCD	MS2	0		200	1088.72509765625	3264.16073970875	3	9.22484	914	Depleted_Plasma_Nor_3.raw
False	Unambiguous	IonTrap	CID	MS2	0		100	1074.66772460938	1074.66772460938	1	9.23026	915	Depleted_Plasma_Nor_3.raw
False	None	FourierTransform	HCD	MS2	0		200	1074.66772460938	1074.66772460938	1	9.24516166666667	916	Depleted_Plasma_Nor_3.raw
False	None	IonTrap	CID	MS2	0	56.09445	100	1187.14038085938	1187.14038085938	1	9.25055333333333	917	Depleted_Plasma_Nor_3.raw
False	Unambiguous	FourierTransform	HCD	MS2	0	56.09445	200	1187.14038085938	2373.27348508875	2	9.265355	918	Depleted_Plasma_Nor_3.raw
False	None	FourierTransform	HCD	MS2	0	56.09445	200	1187.14038085938	3559.40658931813	3	9.265355	918	Depleted_Plasma_Nor_3.raw
False	None	IonTrap	CID	MS2	0	51.07911	100	991.243530273438	991.243530273438	1	9.27077666666667	919	Depleted_Plasma_Nor_3.raw
False	None	FourierTransform	HCD	MS2	0	51.07911	200	991.243530273438	1981.47978391688	2	9.28573	920	Depleted_Plasma_Nor_3.raw
False	Ambiguous	FourierTransform	HCD	MS2	0	51.07911	200	991.243530273438	2971.71603756031	3	9.28573	920	Depleted_Plasma_Nor_3.raw
False	None	IonTrap	CID	MS2	0	51.27911	100	955.72216796875	955.72216796875	1	9.30000833333333	922	Depleted_Plasma_Nor_3.raw
False	None	FourierTransform	HCD	MS2	0	51.27911	200	955.72216796875	1910.4370593075	2	9.31602833333333	923	Depleted_Plasma_Nor_3.raw
False	Unambiguous	FourierTransform	HCD	MS2	0	51.27911	200	955.72216796875	2865.15195064625	3	9.31602833333333	923	Depleted_Plasma_Nor_3.raw
False	Ambiguous	IonTrap	CID	MS2	0	0	100	1313.5380859375	1313.5380859375	1	9.32147166666667	924	Depleted_Plasma_Nor_3.raw
False	None	FourierTransform	HCD	MS2	0	0	200	1313.5380859375	1313.5380859375	1	9.3362	925	Depleted_Plasma_Nor_3.raw
False	Unambiguous	IonTrap	CID	MS2	0	48.12363	100	1079.68774414063	1079.68774414063	1	9.34162666666667	926	Depleted_Plasma_Nor_3.raw
False	None	FourierTransform	HCD	MS2	0	48.12363	200	1079.68774414063	2158.36821165125	2	9.356675	927	Depleted_Plasma_Nor_3.raw
False	None	FourierTransform	HCD	MS2	0	48.12363	200	1079.68774414063	3237.04867916188	3	9.356675	927	Depleted_Plasma_Nor_3.raw
False	Ambiguous	IonTrap	CID	MS2	0		100	1133.59777832031	2266.18828001063	2	9.36208833333333	928	Depleted_Plasma_Nor_3.raw
False	Unambiguous	IonTrap	CID	MS2	0		100	1133.59777832031	3398.77878170094	3	9.36208833333333	928	Depleted_Plasma_Nor_3.raw
False	None	FourierTransform	HCD	MS2	0		200	1133.59777832031	2266.18828001063	2	9.37694166666667	929	Depleted_Plasma_Nor_3.raw
False	None	FourierTransform	HCD	MS2	0		200	1133.59777832031	3398.77878170094	3	9.37694166666667	929	Depleted_Plasma_Nor_3.raw
False	Unambiguous	IonTrap	CID	MS2	0		100	1384.34057617188	2767.67387571375	2	9.38232333333333	930	Depleted_Plasma_Nor_3.raw
False	Unambiguous	IonTrap	CID	MS2	0		100	1384.34057617188	4151.00717525563	3	9.38232333333333	930	Depleted_Plasma_Nor_3.raw
False	None	FourierTransform	HCD	MS2	0		200	1384.34057617188	2767.67387571375	2	9.39714666666667	931	Depleted_Plasma_Nor_3.raw
False	None	FourierTransform	HCD	MS2	0		200	1384.34057617188	4151.00717525563	3	9.39714666666667	931	Depleted_Plasma_Nor_3.raw
False	None	IonTrap	CID	MS2	0	70.69089	100	889.235046386719	889.235046386719	1	9.41052166666667	933	Depleted_Plasma_Nor_3.raw
False	None	FourierTransform	HCD	MS2	0	70.69089	200	889.235046386719	1777.46281614344	2	9.425545	934	Depleted_Plasma_Nor_3.raw
False	None	FourierTransform	HCD	MS2	0	70.69089	200	889.235046386719	2665.69058590016	3	9.425545	934	Depleted_Plasma_Nor_3.raw
False	Ambiguous	IonTrap	CID	MS2	0	0	100	1171.59790039063	1171.59790039063	1	9.43100333333333	935	Depleted_Plasma_Nor_3.raw
False	None	FourierTransform	HCD	MS2	0	0	200	1171.59790039063	2342.18852415125	2	9.44583166666667	936	Depleted_Plasma_Nor_3.raw
False	None	FourierTransform	HCD	MS2	0	0	200	1171.59790039063	3512.77914791188	3	9.44583166666667	936	Depleted_Plasma_Nor_3.raw
False	None	IonTrap	CID	MS2	0	84.76822	100	920.631286621094	920.631286621094	1	9.45127833333333	937	Depleted_Plasma_Nor_3.raw
False	None	FourierTransform	HCD	MS2	0	84.76822	200	920.631286621094	1840.25529661219	2	9.46629666666667	938	Depleted_Plasma_Nor_3.raw
False	None	FourierTransform	HCD	MS2	0	84.76822	200	920.631286621094	2759.87930660328	3	9.46629666666667	938	Depleted_Plasma_Nor_3.raw
False	Unambiguous	IonTrap	CID	MS2	0		100	1253.59008789063	1253.59008789063	1	9.47170833333333	939	Depleted_Plasma_Nor_3.raw
False	None	IonTrap	CID	MS2	0		100	1028.77429199219	1028.77429199219	1	9.49186666666667	941	Depleted_Plasma_Nor_3.raw
False	None	FourierTransform	HCD	MS2	0		200	1028.77429199219	3084.30832271656	3	9.50679666666667	942	Depleted_Plasma_Nor_3.raw
False	None	FourierTransform	HCD	MS2	0		200	1028.77429199219	2056.54130735438	2	9.50679666666667	942	Depleted_Plasma_Nor_3.raw
False	None	IonTrap	CID	MS2	0	0	100	1279.25390625	1279.25390625	1	9.51997833333333	944	Depleted_Plasma_Nor_3.raw
False	None	FourierTransform	HCD	MS2	0	0	200	1279.25390625	1279.25390625	1	9.53472666666667	945	Depleted_Plasma_Nor_3.raw
False	Unambiguous	IonTrap	CID	MS2	0	77.47472	100	1112.60107421875	1112.60107421875	1	9.54021166666667	946	Depleted_Plasma_Nor_3.raw
False	None	FourierTransform	HCD	MS2	0	77.47472	200	1112.60107421875	2224.1948718075	2	9.555055	947	Depleted_Plasma_Nor_3.raw
False	None	FourierTransform	HCD	MS2	0	77.47472	200	1112.60107421875	3335.78866939625	3	9.555055	947	Depleted_Plasma_Nor_3.raw
False	Unambiguous	IonTrap	CID	MS2	0	75.60381	100	1110.59802246094	1110.59802246094	1	9.56046833333333	948	Depleted_Plasma_Nor_3.raw
False	None	FourierTransform	HCD	MS2	0	75.60381	200	1110.59802246094	2220.18876829188	2	9.57546	949	Depleted_Plasma_Nor_3.raw
False	None	FourierTransform	HCD	MS2	0	75.60381	200	1110.59802246094	3329.77951412281	3	9.57546	949	Depleted_Plasma_Nor_3.raw
False	Unambiguous	IonTrap	CID	MS2	0	0	100	1248.62548828125	1248.62548828125	1	9.58085833333333	950	Depleted_Plasma_Nor_3.raw
False	None	FourierTransform	HCD	MS2	0	0	200	1248.62548828125	3743.86191158375	3	9.59560333333333	951	Depleted_Plasma_Nor_3.raw
False	None	FourierTransform	HCD	MS2	0	0	200	1248.62548828125	2496.2436999325	2	9.59560333333333	951	Depleted_Plasma_Nor_3.raw
False	Ambiguous	IonTrap	CID	MS2	0		100	1243.73791503906	1243.73791503906	1	9.60099166666667	952	Depleted_Plasma_Nor_3.raw
False	None	FourierTransform	HCD	MS2	0		200	1243.73791503906	2486.46855344813	2	9.61578	953	Depleted_Plasma_Nor_3.raw
False	None	FourierTransform	HCD	MS2	0		200	1243.73791503906	3729.19919185719	3	9.61578	953	Depleted_Plasma_Nor_3.raw
False	None	IonTrap	CID	MS2	0	41.46812	100	846.294128417969	846.294128417969	1	9.62885	955	Depleted_Plasma_Nor_3.raw
False	None	FourierTransform	HCD	MS2	0	41.46812	200	846.294128417969	846.294128417969	1	9.64389833333333	956	Depleted_Plasma_Nor_3.raw
False	Unambiguous	IonTrap	CID	MS2	0	23.50384	100	1129.421875	1129.421875	1	9.64938	957	Depleted_Plasma_Nor_3.raw
False	None	IonTrap	CID	MS2	0	74.80154	100	848.293395996094	848.293395996094	1	9.669665	959	Depleted_Plasma_Nor_3.raw
False	None	FourierTransform	HCD	MS2	0	74.80154	200	848.293395996094	848.293395996094	1	9.68476166666667	960	Depleted_Plasma_Nor_3.raw
False	None	IonTrap	CID	MS2	0	75.33286	100	979.830444335938	979.830444335938	1	9.69019666666667	961	Depleted_Plasma_Nor_3.raw
False	Unambiguous	FourierTransform	HCD	MS2	0	75.33286	200	979.830444335938	2937.47677974781	3	9.70512833333333	962	Depleted_Plasma_Nor_3.raw
False	None	FourierTransform	HCD	MS2	0	75.33286	200	979.830444335938	1958.65361204188	2	9.70512833333333	962	Depleted_Plasma_Nor_3.raw
False	None	IonTrap	CID	MS2	0		100	1214.09204101563	1214.09204101563	1	9.71051833333333	963	Depleted_Plasma_Nor_3.raw
False	None	FourierTransform	HCD	MS2	0		200	1214.09204101563	2427.17680540125	2	9.72535333333333	964	Depleted_Plasma_Nor_3.raw
False	None	FourierTransform	HCD	MS2	0		200	1214.09204101563	3640.26156978688	3	9.72535333333333	964	Depleted_Plasma_Nor_3.raw
False	None	IonTrap	CID	MS2	0	0	100	920.314086914063	920.314086914063	1	9.74006333333333	966	Depleted_Plasma_Nor_3.raw
False	None	FourierTransform	HCD	MS2	0	0	200	920.314086914063	920.314086914063	1	9.75520166666667	967	Depleted_Plasma_Nor_3.raw
False	None	IonTrap	CID	MS2	0	66.63866	100	995.333190917969	995.333190917969	1	9.76068	968	Depleted_Plasma_Nor_3.raw
False	None	FourierTransform	HCD	MS2	0	66.63866	200	995.333190917969	995.333190917969	1	9.77559833333333	969	Depleted_Plasma_Nor_3.raw
False	Unambiguous	IonTrap	CID	MS2	0		100	1135.64697265625	1135.64697265625	1	9.78102166666667	970	Depleted_Plasma_Nor_3.raw
False	None	FourierTransform	HCD	MS2	0		200	1135.64697265625	1135.64697265625	1	9.79589666666667	971	Depleted_Plasma_Nor_3.raw
False	Ambiguous	IonTrap	CID	MS2	0	64.70687	100	1191.54663085938	1191.54663085938	1	9.80128666666667	972	Depleted_Plasma_Nor_3.raw
False	None	FourierTransform	HCD	MS2	0	64.70687	200	1191.54663085938	2382.08598508875	2	9.816065	973	Depleted_Plasma_Nor_3.raw
False	Unambiguous	FourierTransform	HCD	MS2	0	64.70687	200	1191.54663085938	3572.62533931813	3	9.816065	973	Depleted_Plasma_Nor_3.raw
False	Unambiguous	IonTrap	CID	MS2	0	52.99257	100	1167.66442871094	1167.66442871094	1	9.82147333333333	974	Depleted_Plasma_Nor_3.raw
False	None	FourierTransform	HCD	MS2	0	52.99257	200	1167.66442871094	2334.32158079188	2	9.836345	975	Depleted_Plasma_Nor_3.raw
False	None	FourierTransform	HCD	MS2	0	52.99257	200	1167.66442871094	3500.97873287281	3	9.836345	975	Depleted_Plasma_Nor_3.raw
False	Ambiguous	IonTrap	CID	MS2	0	63.04692	100	1208.74353027344	1208.74353027344	1	9.84950333333333	977	Depleted_Plasma_Nor_3.raw
False	None	FourierTransform	HCD	MS2	0	63.04692	200	1208.74353027344	1208.74353027344	1	9.86536333333333	978	Depleted_Plasma_Nor_3.raw
False	None	IonTrap	CID	MS2	0		100	983.768249511719	983.768249511719	1	9.870855	979	Depleted_Plasma_Nor_3.raw
False	None	FourierTransform	HCD	MS2	0		200	983.768249511719	1966.52922239344	2	9.885785	980	Depleted_Plasma_Nor_3.raw
False	None	FourierTransform	HCD	MS2	0		200	983.768249511719	2949.29019527516	3	9.885785	980	Depleted_Plasma_Nor_3.raw
False	None	IonTrap	CID	MS2	0	0	100	1023.80059814453	1023.80059814453	1	9.89122666666667	981	Depleted_Plasma_Nor_3.raw
False	None	IonTrap	CID	MS2	0		100	1094.15234375	1094.15234375	1	9.911575	983	Depleted_Plasma_Nor_3.raw
False	None	FourierTransform	HCD	MS2	0		200	1094.15234375	3280.44247799	3	9.926555	984	Depleted_Plasma_Nor_3.raw
False	None	FourierTransform	HCD	MS2	0		200	1094.15234375	2187.29741087	2	9.926555	984	Depleted_Plasma_Nor_3.raw
False	None	IonTrap	CID	MS2	0	76.78487	100	997.331665039063	997.331665039063	1	9.93197666666667	985	Depleted_Plasma_Nor_3.raw
False	None	IonTrap	CID	MS2	0	58.99895	100	907.263549804688	907.263549804688	1	9.96150333333333	988	Depleted_Plasma_Nor_3.raw
False	None	FourierTransform	HCD	MS2	0	58.99895	200	907.263549804688	907.263549804688	1	9.97752833333333	989	Depleted_Plasma_Nor_3.raw
False	Unambiguous	IonTrap	CID	MS2	0	45.87035	100	1091.65563964844	1091.65563964844	1	9.98299833333333	990	Depleted_Plasma_Nor_3.raw
False	Unambiguous	FourierTransform	HCD	MS2	0	45.87035	200	1091.65563964844	2182.30400266688	2	9.99786833333333	991	Depleted_Plasma_Nor_3.raw
False	Unambiguous	FourierTransform	HCD	MS2	0	45.87035	200	1091.65563964844	3272.95236568531	3	9.99786833333333	991	Depleted_Plasma_Nor_3.raw
False	Unambiguous	IonTrap	CID	MS2	0	0	100	1139.60791015625	1139.60791015625	1	10.0032833333333	992	Depleted_Plasma_Nor_3.raw
False	None	FourierTransform	HCD	MS2	0	0	200	1139.60791015625	3416.80917720875	3	10.0181533333333	993	Depleted_Plasma_Nor_3.raw
False	None	FourierTransform	HCD	MS2	0	0	200	1139.60791015625	2278.2085436825	2	10.0181533333333	993	Depleted_Plasma_Nor_3.raw
False	Ambiguous	IonTrap	CID	MS2	0		100	1308.56396484375	1308.56396484375	1	10.0235583333333	994	Depleted_Plasma_Nor_3.raw
False	None	FourierTransform	HCD	MS2	0		200	1308.56396484375	3923.67734127125	3	10.03829	995	Depleted_Plasma_Nor_3.raw
False	Unambiguous	FourierTransform	HCD	MS2	0		200	1308.56396484375	2616.1206530575	2	10.03829	995	Depleted_Plasma_Nor_3.raw
False	None	IonTrap	CID	MS2	0		100	1448.33117675781	1448.33117675781	1	10.0436633333333	996	Depleted_Plasma_Nor_3.raw
False	None	FourierTransform	HCD	MS2	0		200	1448.33117675781	2895.65507688563	2	10.05834	997	Depleted_Plasma_Nor_3.raw
False	None	FourierTransform	HCD	MS2	0		200	1448.33117675781	4342.97897701344	3	10.05834	997	Depleted_Plasma_Nor_3.raw
False	Unambiguous	IonTrap	CID	MS2	0	0	100	1325.68310546875	1325.68310546875	1	10.071695	999	Depleted_Plasma_Nor_3.raw
False	Unambiguous	FourierTransform	HCD	MS2	0	0	200	1325.68310546875	2650.3589343075	2	10.0864216666667	1000	Depleted_Plasma_Nor_3.raw
False	None	FourierTransform	HCD	MS2	0	0	200	1325.68310546875	3975.03476314625	3	10.0864216666667	1000	Depleted_Plasma_Nor_3.raw
False	None	IonTrap	CID	MS2	0		100	1419.52368164063	2838.04008665125	2	10.0918466666667	1001	Depleted_Plasma_Nor_3.raw
False	None	IonTrap	CID	MS2	0		100	1419.52368164063	4256.55649166188	3	10.0918466666667	1001	Depleted_Plasma_Nor_3.raw
False	None	FourierTransform	HCD	MS2	0		200	1419.52368164063	4256.55649166188	3	10.1066083333333	1002	Depleted_Plasma_Nor_3.raw
False	None	FourierTransform	HCD	MS2	0		200	1419.52368164063	2838.04008665125	2	10.1066083333333	1002	Depleted_Plasma_Nor_3.raw
False	Unambiguous	IonTrap	CID	MS2	0	0	100	1405.56958007813	1405.56958007813	1	10.1119783333333	1003	Depleted_Plasma_Nor_3.raw
False	None	FourierTransform	HCD	MS2	0	0	200	1405.56958007813	2810.13188352625	2	10.12667	1004	Depleted_Plasma_Nor_3.raw
False	None	FourierTransform	HCD	MS2	0	0	200	1405.56958007813	4214.69418697438	3	10.12667	1004	Depleted_Plasma_Nor_3.raw
False	Unambiguous	IonTrap	CID	MS2	0	48.46807	100	1503.54235839844	1503.54235839844	1	10.1320283333333	1005	Depleted_Plasma_Nor_3.raw
False	None	FourierTransform	HCD	MS2	0	48.46807	200	1503.54235839844	3006.07744016688	2	10.1466283333333	1006	Depleted_Plasma_Nor_3.raw
False	None	FourierTransform	HCD	MS2	0	48.46807	200	1503.54235839844	4508.61252193531	3	10.1466283333333	1006	Depleted_Plasma_Nor_3.raw
False	Ambiguous	IonTrap	CID	MS2	0	80.76444	100	1073.62268066406	1073.62268066406	1	10.15205	1007	Depleted_Plasma_Nor_3.raw
False	None	FourierTransform	HCD	MS2	0	80.76444	200	1073.62268066406	2146.23808469813	2	10.1669666666667	1008	Depleted_Plasma_Nor_3.raw
False	None	FourierTransform	HCD	MS2	0	80.76444	200	1073.62268066406	3218.85348873219	3	10.1669666666667	1008	Depleted_Plasma_Nor_3.raw
False	None	IonTrap	CID	MS2	0	18.56517	100	1047.89245605469	1047.89245605469	1	10.1810983333333	1010	Depleted_Plasma_Nor_3.raw
False	None	FourierTransform	HCD	MS2	0	18.56517	200	1047.89245605469	1047.89245605469	1	10.1970283333333	1011	Depleted_Plasma_Nor_3.raw
False	Unambiguous	IonTrap	CID	MS2	0	79.51173	100	935.621215820313	935.621215820313	1	10.2025283333333	1012	Depleted_Plasma_Nor_3.raw
False	None	FourierTransform	HCD	MS2	0	79.51173	200	935.621215820313	2804.84909420094	3	10.2175166666667	1013	Depleted_Plasma_Nor_3.raw
False	None	FourierTransform	HCD	MS2	0	79.51173	200	935.621215820313	1870.23515501063	2	10.2175166666667	1013	Depleted_Plasma_Nor_3.raw
False	Unambiguous	IonTrap	CID	MS2	0	42.25429	100	1026.74060058594	1026.74060058594	1	10.2229416666667	1014	Depleted_Plasma_Nor_3.raw
False	None	FourierTransform	HCD	MS2	0	42.25429	200	1026.74060058594	2052.47392454188	2	10.237875	1015	Depleted_Plasma_Nor_3.raw
False	None	FourierTransform	HCD	MS2	0	42.25429	200	1026.74060058594	3078.20724849781	3	10.237875	1015	Depleted_Plasma_Nor_3.raw
False	Unambiguous	IonTrap	CID	MS2	0	0	100	1391.5810546875	1391.5810546875	1	10.2432716666667	1016	Depleted_Plasma_Nor_3.raw
False	None	FourierTransform	HCD	MS2	0	0	200	1391.5810546875	2782.154832745	2	10.25796	1017	Depleted_Plasma_Nor_3.raw
False	None	FourierTransform	HCD	MS2	0	0	200	1391.5810546875	4172.7286108025	3	10.25796	1017	Depleted_Plasma_Nor_3.raw
False	Ambiguous	IonTrap	CID	MS2	0		100	1231.5556640625	2462.104051495	2	10.2633516666667	1018	Depleted_Plasma_Nor_3.raw
False	Ambiguous	IonTrap	CID	MS2	0		100	1231.5556640625	3692.6524389275	3	10.2633516666667	1018	Depleted_Plasma_Nor_3.raw
False	None	FourierTransform	HCD	MS2	0		200	1231.5556640625	2462.104051495	2	10.2782566666667	1019	Depleted_Plasma_Nor_3.raw
False	None	FourierTransform	HCD	MS2	0		200	1231.5556640625	3692.6524389275	3	10.2782566666667	1019	Depleted_Plasma_Nor_3.raw
False	None	IonTrap	CID	MS2	0	38.58863	100	921.315124511719	921.315124511719	1	10.2934416666667	1021	Depleted_Plasma_Nor_3.raw
False	None	FourierTransform	HCD	MS2	0	38.58863	200	921.315124511719	921.315124511719	1	10.3095283333333	1022	Depleted_Plasma_Nor_3.raw
False	None	IonTrap	CID	MS2	0	58.9042	100	1128.92224121094	2256.83720579188	2	10.3150016666667	1023	Depleted_Plasma_Nor_3.raw
False	None	FourierTransform	HCD	MS2	0	58.9042	200	1128.92224121094	2256.83720579188	2	10.329825	1024	Depleted_Plasma_Nor_3.raw
False	Unambiguous	IonTrap	CID	MS2	0	73.26034	100	1108.63415527344	1108.63415527344	1	10.33525	1025	Depleted_Plasma_Nor_3.raw
False	None	FourierTransform	HCD	MS2	0	73.26034	200	1108.63415527344	2216.26103391688	2	10.3501316666667	1026	Depleted_Plasma_Nor_3.raw
False	None	FourierTransform	HCD	MS2	0	73.26034	200	1108.63415527344	3323.88791256031	3	10.3501316666667	1026	Depleted_Plasma_Nor_3.raw
False	None	IonTrap	CID	MS2	0	72.28637	100	829.267822265625	1657.52836790125	2	10.3556083333333	1027	Depleted_Plasma_Nor_3.raw
False	None	FourierTransform	HCD	MS2	0	72.28637	200	829.267822265625	1657.52836790125	2	10.370655	1028	Depleted_Plasma_Nor_3.raw
False	None	IonTrap	CID	MS2	0		100	1434.52795410156	2868.04863157313	2	10.3760266666667	1029	Depleted_Plasma_Nor_3.raw
False	None	IonTrap	CID	MS2	0		100	1434.52795410156	4301.56930904469	3	10.3760266666667	1029	Depleted_Plasma_Nor_3.raw
False	None	FourierTransform	HCD	MS2	0		200	1434.52795410156	4301.56930904469	3	10.3907066666667	1030	Depleted_Plasma_Nor_3.raw
False	None	FourierTransform	HCD	MS2	0		200	1434.52795410156	2868.04863157313	2	10.3907066666667	1030	Depleted_Plasma_Nor_3.raw
False	Unambiguous	IonTrap	CID	MS2	0		100	1244.58337402344	1244.58337402344	1	10.40591	1032	Depleted_Plasma_Nor_3.raw
False	None	FourierTransform	HCD	MS2	0		200	1244.58337402344	1244.58337402344	1	10.421695	1033	Depleted_Plasma_Nor_3.raw
False	None	IonTrap	CID	MS2	0	22.18163	100	906.262512207031	906.262512207031	1	10.4272033333333	1034	Depleted_Plasma_Nor_3.raw
False	None	FourierTransform	HCD	MS2	0	22.18163	200	906.262512207031	906.262512207031	1	10.44217	1035	Depleted_Plasma_Nor_3.raw
False	None	IonTrap	CID	MS2	0		100	1295.36608886719	1295.36608886719	1	10.4476783333333	1036	Depleted_Plasma_Nor_3.raw
False	None	IonTrap	CID	MS2	0	82.94234	100	837.815124511719	837.815124511719	1	10.46792	1038	Depleted_Plasma_Nor_3.raw
False	None	FourierTransform	HCD	MS2	0	82.94234	200	837.815124511719	1674.62297239344	2	10.482945	1039	Depleted_Plasma_Nor_3.raw
False	None	FourierTransform	HCD	MS2	0	82.94234	200	837.815124511719	2511.43082027516	3	10.482945	1039	Depleted_Plasma_Nor_3.raw
False	None	IonTrap	CID	MS2	0		100	1076.75842285156	1076.75842285156	1	10.4883666666667	1040	Depleted_Plasma_Nor_3.raw
False	None	FourierTransform	HCD	MS2	0		200	1076.75842285156	3228.26071529469	3	10.5032933333333	1041	Depleted_Plasma_Nor_3.raw
False	None	FourierTransform	HCD	MS2	0		200	1076.75842285156	2152.50956907313	2	10.5032933333333	1041	Depleted_Plasma_Nor_3.raw
False	None	IonTrap	CID	MS2	0	41.12742	100	903.287048339844	903.287048339844	1	10.5174816666667	1043	Depleted_Plasma_Nor_3.raw
False	None	FourierTransform	HCD	MS2	0	41.12742	200	903.287048339844	1805.56682004969	2	10.5335283333333	1044	Depleted_Plasma_Nor_3.raw
False	None	FourierTransform	HCD	MS2	0	41.12742	200	903.287048339844	2707.84659175953	3	10.5335283333333	1044	Depleted_Plasma_Nor_3.raw
False	Unambiguous	IonTrap	CID	MS2	0		100	1211.58837890625	1211.58837890625	1	10.5389733333333	1045	Depleted_Plasma_Nor_3.raw
False	None	FourierTransform	HCD	MS2	0		200	1211.58837890625	2422.1694811825	2	10.5537316666667	1046	Depleted_Plasma_Nor_3.raw
False	None	FourierTransform	HCD	MS2	0		200	1211.58837890625	3632.75058345875	3	10.5537316666667	1046	Depleted_Plasma_Nor_3.raw
False	Unambiguous	IonTrap	CID	MS2	0		100	1181.55358886719	1181.55358886719	1	10.5591316666667	1047	Depleted_Plasma_Nor_3.raw
False	Ambiguous	FourierTransform	HCD	MS2	0		200	1181.55358886719	3542.64621334156	3	10.573985	1048	Depleted_Plasma_Nor_3.raw
False	Unambiguous	FourierTransform	HCD	MS2	0		200	1181.55358886719	2362.09990110438	2	10.573985	1048	Depleted_Plasma_Nor_3.raw
False	Unambiguous	IonTrap	CID	MS2	0	49.30116	100	1163.64221191406	1163.64221191406	1	10.5793866666667	1049	Depleted_Plasma_Nor_3.raw
False	None	FourierTransform	HCD	MS2	0	49.30116	200	1163.64221191406	3488.91208248219	3	10.5941833333333	1050	Depleted_Plasma_Nor_3.raw
False	None	FourierTransform	HCD	MS2	0	49.30116	200	1163.64221191406	2326.27714719813	2	10.5941833333333	1050	Depleted_Plasma_Nor_3.raw
False	None	IonTrap	CID	MS2	0	69.42749	100	995.333984375	995.333984375	1	10.5996083333333	1051	Depleted_Plasma_Nor_3.raw
False	None	FourierTransform	HCD	MS2	0	69.42749	200	995.333984375	1989.66069212	2	10.6147	1052	Depleted_Plasma_Nor_3.raw
False	None	FourierTransform	HCD	MS2	0	69.42749	200	995.333984375	2983.987399865	3	10.6147	1052	Depleted_Plasma_Nor_3.raw
False	None	IonTrap	CID	MS2	0	73.04789	100	889.233947753906	1777.46061887781	2	10.6299333333333	1054	Depleted_Plasma_Nor_3.raw
False	None	FourierTransform	HCD	MS2	0	73.04789	200	889.233947753906	1777.46061887781	2	10.6460283333333	1055	Depleted_Plasma_Nor_3.raw
False	None	IonTrap	CID	MS2	0	5.586195	100	920.313598632813	920.313598632813	1	10.6515216666667	1056	Depleted_Plasma_Nor_3.raw
False	None	FourierTransform	HCD	MS2	0	5.586195	200	920.313598632813	920.313598632813	1	10.66649	1057	Depleted_Plasma_Nor_3.raw
False	None	IonTrap	CID	MS2	0	0	100	1368.30212402344	1368.30212402344	1	10.671905	1058	Depleted_Plasma_Nor_3.raw
False	None	FourierTransform	HCD	MS2	0	0	200	1368.30212402344	1368.30212402344	1	10.6866283333333	1059	Depleted_Plasma_Nor_3.raw
False	Unambiguous	IonTrap	CID	MS2	0	44.73127	100	1121.59838867188	1121.59838867188	1	10.6920416666667	1060	Depleted_Plasma_Nor_3.raw
False	None	FourierTransform	HCD	MS2	0	44.73127	200	1121.59838867188	1121.59838867188	1	10.7068833333333	1061	Depleted_Plasma_Nor_3.raw
False	Unambiguous	IonTrap	CID	MS2	0	0	100	1379.68603515625	1379.68603515625	1	10.71228	1062	Depleted_Plasma_Nor_3.raw
False	Unambiguous	FourierTransform	HCD	MS2	0	0	200	1379.68603515625	2758.3647936825	2	10.7270066666667	1063	Depleted_Plasma_Nor_3.raw
False	Unambiguous	FourierTransform	HCD	MS2	0	0	200	1379.68603515625	4137.04355220875	3	10.7270066666667	1063	Depleted_Plasma_Nor_3.raw
False	None	IonTrap	CID	MS2	0	47.82873	100	906.263122558594	906.263122558594	1	10.7411966666667	1065	Depleted_Plasma_Nor_3.raw
False	None	FourierTransform	HCD	MS2	0	47.82873	200	906.263122558594	906.263122558594	1	10.7562033333333	1066	Depleted_Plasma_Nor_3.raw
False	None	IonTrap	CID	MS2	0	0	100	1070.16247558594	1070.16247558594	1	10.7616916666667	1067	Depleted_Plasma_Nor_3.raw
False	None	FourierTransform	HCD	MS2	0	0	200	1070.16247558594	2139.31767454188	2	10.776555	1068	Depleted_Plasma_Nor_3.raw
False	None	FourierTransform	HCD	MS2	0	0	200	1070.16247558594	3208.47287349781	3	10.776555	1068	Depleted_Plasma_Nor_3.raw
False	Ambiguous	IonTrap	CID	MS2	0	33.53622	100	1123.73828125	1123.73828125	1	10.7820866666667	1069	Depleted_Plasma_Nor_3.raw
False	None	FourierTransform	HCD	MS2	0	33.53622	200	1123.73828125	3369.20029049	3	10.7969733333333	1070	Depleted_Plasma_Nor_3.raw
False	None	FourierTransform	HCD	MS2	0	33.53622	200	1123.73828125	2246.46928587	2	10.7969733333333	1070	Depleted_Plasma_Nor_3.raw
False	Unambiguous	IonTrap	CID	MS2	0	0	100	1200.68872070313	1200.68872070313	1	10.8023783333333	1071	Depleted_Plasma_Nor_3.raw
False	Unambiguous	FourierTransform	HCD	MS2	0	0	200	1200.68872070313	2400.37016477625	2	10.817145	1072	Depleted_Plasma_Nor_3.raw
False	None	FourierTransform	HCD	MS2	0	0	200	1200.68872070313	3600.05160884938	3	10.817145	1072	Depleted_Plasma_Nor_3.raw
False	Unambiguous	IonTrap	CID	MS2	0	0	100	1172.78564453125	1172.78564453125	1	10.8225566666667	1073	Depleted_Plasma_Nor_3.raw
False	None	FourierTransform	HCD	MS2	0	0	200	1172.78564453125	2344.5640124325	2	10.8373966666667	1074	Depleted_Plasma_Nor_3.raw
False	None	FourierTransform	HCD	MS2	0	0	200	1172.78564453125	3516.34238033375	3	10.8373966666667	1074	Depleted_Plasma_Nor_3.raw
False	None	IonTrap	CID	MS2	0	92.81129	100	831.267639160156	831.267639160156	1	10.852695	1076	Depleted_Plasma_Nor_3.raw
False	None	FourierTransform	HCD	MS2	0	92.81129	200	831.267639160156	1661.52800169031	2	10.8688616666667	1077	Depleted_Plasma_Nor_3.raw
False	None	FourierTransform	HCD	MS2	0	92.81129	200	831.267639160156	2491.78836422047	3	10.8688616666667	1077	Depleted_Plasma_Nor_3.raw
False	Unambiguous	IonTrap	CID	MS2	0	59.41403	100	1230.52429199219	1230.52429199219	1	10.874305	1078	Depleted_Plasma_Nor_3.raw
False	None	FourierTransform	HCD	MS2	0	59.41403	200	1230.52429199219	3689.55832271656	3	10.8890866666667	1079	Depleted_Plasma_Nor_3.raw
False	None	FourierTransform	HCD	MS2	0	59.41403	200	1230.52429199219	2460.04130735438	2	10.8890866666667	1079	Depleted_Plasma_Nor_3.raw
False	Unambiguous	IonTrap	CID	MS2	0	60.05765	100	1165.74792480469	1165.74792480469	1	10.89449	1080	Depleted_Plasma_Nor_3.raw
False	None	FourierTransform	HCD	MS2	0	60.05765	200	1165.74792480469	2330.48857297938	2	10.9093283333333	1081	Depleted_Plasma_Nor_3.raw
False	None	FourierTransform	HCD	MS2	0	60.05765	200	1165.74792480469	3495.22922115406	3	10.9093283333333	1081	Depleted_Plasma_Nor_3.raw
False	Unambiguous	IonTrap	CID	MS2	0	56.69303	100	1221.56640625	1221.56640625	1	10.9147183333333	1082	Depleted_Plasma_Nor_3.raw
False	None	FourierTransform	HCD	MS2	0	56.69303	200	1221.56640625	2442.12553587	2	10.9294716666667	1083	Depleted_Plasma_Nor_3.raw
False	None	FourierTransform	HCD	MS2	0	56.69303	200	1221.56640625	3662.68466549	3	10.9294716666667	1083	Depleted_Plasma_Nor_3.raw
False	None	IonTrap	CID	MS2	0	65.20999	100	1042.81127929688	1042.81127929688	1	10.9349033333333	1084	Depleted_Plasma_Nor_3.raw
False	None	FourierTransform	HCD	MS2	0	65.20999	200	1042.81127929688	1042.81127929688	1	10.94993	1085	Depleted_Plasma_Nor_3.raw
False	None	IonTrap	CID	MS2	0	9.532901	100	920.314086914063	920.314086914063	1	10.9651916666667	1087	Depleted_Plasma_Nor_3.raw
False	None	FourierTransform	HCD	MS2	0	9.532901	200	920.314086914063	920.314086914063	1	10.981195	1088	Depleted_Plasma_Nor_3.raw
False	None	IonTrap	CID	MS2	0	21.5957	100	1128.92114257813	2256.83500852625	2	10.9866583333333	1089	Depleted_Plasma_Nor_3.raw
False	None	FourierTransform	HCD	MS2	0	21.5957	200	1128.92114257813	2256.83500852625	2	11.0015116666667	1090	Depleted_Plasma_Nor_3.raw
False	None	IonTrap	CID	MS2	0	33.01403	100	829.267639160156	829.267639160156	1	11.0069816666667	1091	Depleted_Plasma_Nor_3.raw
False	None	FourierTransform	HCD	MS2	0	33.01403	200	829.267639160156	829.267639160156	1	11.0220716666667	1092	Depleted_Plasma_Nor_3.raw
False	None	IonTrap	CID	MS2	0	63.75798	100	1047.89489746094	1047.89489746094	1	11.0275	1093	Depleted_Plasma_Nor_3.raw
False	None	FourierTransform	HCD	MS2	0	63.75798	200	1047.89489746094	2094.78251829188	2	11.042405	1094	Depleted_Plasma_Nor_3.raw
False	Ambiguous	FourierTransform	HCD	MS2	0	63.75798	200	1047.89489746094	3141.67013912281	3	11.042405	1094	Depleted_Plasma_Nor_3.raw
False	Unambiguous	IonTrap	CID	MS2	0	0	100	1056.66821289063	1056.66821289063	1	11.0478283333333	1095	Depleted_Plasma_Nor_3.raw
False	None	FourierTransform	HCD	MS2	0	0	200	1056.66821289063	2112.32914915125	2	11.0627416666667	1096	Depleted_Plasma_Nor_3.raw
False	None	FourierTransform	HCD	MS2	0	0	200	1056.66821289063	3167.99008541188	3	11.0627416666667	1096	Depleted_Plasma_Nor_3.raw
False	Unambiguous	IonTrap	CID	MS2	0	0	100	1356.61022949219	1356.61022949219	1	11.077895	1098	Depleted_Plasma_Nor_3.raw
False	None	FourierTransform	HCD	MS2	0	0	200	1356.61022949219	4067.81613521656	3	11.0936983333333	1099	Depleted_Plasma_Nor_3.raw
False	Ambiguous	FourierTransform	HCD	MS2	0	0	200	1356.61022949219	2712.21318235438	2	11.0936983333333	1099	Depleted_Plasma_Nor_3.raw
False	None	IonTrap	CID	MS2	0	57.91364	100	913.899353027344	913.899353027344	1	11.099195	1100	Depleted_Plasma_Nor_3.raw
False	None	FourierTransform	HCD	MS2	0	57.91364	200	913.899353027344	913.899353027344	1	11.1142	1101	Depleted_Plasma_Nor_3.raw
False	None	IonTrap	CID	MS2	0	64.08617	100	965.787719726563	965.787719726563	1	11.1197433333333	1102	Depleted_Plasma_Nor_3.raw
False	None	FourierTransform	HCD	MS2	0	64.08617	200	965.787719726563	1930.56816282313	2	11.1347166666667	1103	Depleted_Plasma_Nor_3.raw
False	Unambiguous	FourierTransform	HCD	MS2	0	64.08617	200	965.787719726563	2895.34860591969	3	11.1347166666667	1103	Depleted_Plasma_Nor_3.raw
False	None	IonTrap	CID	MS2	0	75.87611	100	911.677917480469	911.677917480469	1	11.14016	1104	Depleted_Plasma_Nor_3.raw
False	None	FourierTransform	HCD	MS2	0	75.87611	200	911.677917480469	1822.34855833094	2	11.1551666666667	1105	Depleted_Plasma_Nor_3.raw
False	None	FourierTransform	HCD	MS2	0	75.87611	200	911.677917480469	2733.01919918141	3	11.1551666666667	1105	Depleted_Plasma_Nor_3.raw
False	None	IonTrap	CID	MS2	0	72.12014	100	992.791931152344	992.791931152344	1	11.1605883333333	1106	Depleted_Plasma_Nor_3.raw
False	None	FourierTransform	HCD	MS2	0	72.12014	200	992.791931152344	2976.36124019703	3	11.1755533333333	1107	Depleted_Plasma_Nor_3.raw
False	None	FourierTransform	HCD	MS2	0	72.12014	200	992.791931152344	1984.57658567469	2	11.1755533333333	1107	Depleted_Plasma_Nor_3.raw
False	None	IonTrap	CID	MS2	0	47.15353	100	846.293701171875	846.293701171875	1	11.1908133333333	1109	Depleted_Plasma_Nor_3.raw
False	None	FourierTransform	HCD	MS2	0	47.15353	200	846.293701171875	1691.58012571375	2	11.2058816666667	1110	Depleted_Plasma_Nor_3.raw
False	None	FourierTransform	HCD	MS2	0	47.15353	200	846.293701171875	2536.86655025563	3	11.2058816666667	1110	Depleted_Plasma_Nor_3.raw
False	None	IonTrap	CID	MS2	0	59.38103	100	908.259155273438	908.259155273438	1	11.2113866666667	1111	Depleted_Plasma_Nor_3.raw
False	None	FourierTransform	HCD	MS2	0	59.38103	200	908.259155273438	908.259155273438	1	11.226355	1112	Depleted_Plasma_Nor_3.raw
False	None	IonTrap	CID	MS2	0	63.24185	100	849.292602539063	849.292602539063	1	11.2317983333333	1113	Depleted_Plasma_Nor_3.raw
False	None	FourierTransform	HCD	MS2	0	63.24185	200	849.292602539063	1697.57792844813	2	11.2468533333333	1114	Depleted_Plasma_Nor_3.raw
False	None	FourierTransform	HCD	MS2	0	63.24185	200	849.292602539063	2545.86325435719	3	11.2468533333333	1114	Depleted_Plasma_Nor_3.raw
False	Unambiguous	IonTrap	CID	MS2	0		100	1080.70483398438	1080.70483398438	1	11.2522833333333	1115	Depleted_Plasma_Nor_3.raw
False	None	FourierTransform	HCD	MS2	0		200	1080.70483398438	3240.09994869313	3	11.2671416666667	1116	Depleted_Plasma_Nor_3.raw
False	None	FourierTransform	HCD	MS2	0		200	1080.70483398438	2160.40239133875	2	11.2671416666667	1116	Depleted_Plasma_Nor_3.raw
False	Unambiguous	IonTrap	CID	MS2	0		100	1308.72741699219	1308.72741699219	1	11.27253	1117	Depleted_Plasma_Nor_3.raw
False	None	FourierTransform	HCD	MS2	0		200	1308.72741699219	2616.44755735438	2	11.2873833333333	1118	Depleted_Plasma_Nor_3.raw
False	Unambiguous	FourierTransform	HCD	MS2	0		200	1308.72741699219	3924.16769771656	3	11.2873833333333	1118	Depleted_Plasma_Nor_3.raw
False	Unambiguous	IonTrap	CID	MS2	0		100	1380.62109375	2760.23491087	2	11.3025666666667	1120	Depleted_Plasma_Nor_3.raw
False	Ambiguous	IonTrap	CID	MS2	0		100	1380.62109375	4139.84872799	3	11.3025666666667	1120	Depleted_Plasma_Nor_3.raw
False	None	FourierTransform	HCD	MS2	0		200	1380.62109375	2760.23491087	2	11.31726	1121	Depleted_Plasma_Nor_3.raw
False	None	FourierTransform	HCD	MS2	0		200	1380.62109375	4139.84872799	3	11.31726	1121	Depleted_Plasma_Nor_3.raw
False	None	IonTrap	CID	MS2	0	34.66173	100	1284.42468261719	1284.42468261719	1	11.3230416666667	1122	Depleted_Plasma_Nor_3.raw
False	None	FourierTransform	HCD	MS2	0	34.66173	200	1284.42468261719	2567.84208860438	2	11.3377633333333	1123	Depleted_Plasma_Nor_3.raw
False	None	FourierTransform	HCD	MS2	0	34.66173	200	1284.42468261719	3851.25949459156	3	11.3377633333333	1123	Depleted_Plasma_Nor_3.raw
False	Ambiguous	IonTrap	CID	MS2	0		100	1101.78137207031	3303.32956295094	3	11.343185	1124	Depleted_Plasma_Nor_3.raw
False	None	IonTrap	CID	MS2	0		100	1101.78137207031	2202.55546751063	2	11.343185	1124	Depleted_Plasma_Nor_3.raw
False	None	FourierTransform	HCD	MS2	0		200	1101.78137207031	3303.32956295094	3	11.3580783333333	1125	Depleted_Plasma_Nor_3.raw
False	None	FourierTransform	HCD	MS2	0		200	1101.78137207031	2202.55546751063	2	11.3580783333333	1125	Depleted_Plasma_Nor_3.raw
False	None	IonTrap	CID	MS2	0	94.63432	100	817.772521972656	817.772521972656	1	11.3635616666667	1126	Depleted_Plasma_Nor_3.raw
False	None	FourierTransform	HCD	MS2	0	94.63432	200	817.772521972656	1634.53776731531	2	11.3786133333333	1127	Depleted_Plasma_Nor_3.raw
False	None	FourierTransform	HCD	MS2	0	94.63432	200	817.772521972656	2451.30301265797	3	11.3786133333333	1127	Depleted_Plasma_Nor_3.raw
False	None	IonTrap	CID	MS2	0	84.55627	100	941.741027832031	941.741027832031	1	11.3840666666667	1128	Depleted_Plasma_Nor_3.raw
False	None	FourierTransform	HCD	MS2	0	84.55627	200	941.741027832031	941.741027832031	1	11.3990733333333	1129	Depleted_Plasma_Nor_3.raw
False	None	IonTrap	CID	MS2	0	65.98463	100	889.2353515625	889.2353515625	1	11.4143583333333	1131	Depleted_Plasma_Nor_3.raw
False	None	FourierTransform	HCD	MS2	0	65.98463	200	889.2353515625	1777.463426495	2	11.4294066666667	1132	Depleted_Plasma_Nor_3.raw
False	None	FourierTransform	HCD	MS2	0	65.98463	200	889.2353515625	2665.6915014275	3	11.4294066666667	1132	Depleted_Plasma_Nor_3.raw
False	None	IonTrap	CID	MS2	0		100	1364.41589355469	1364.41589355469	1	11.4348533333333	1133	Depleted_Plasma_Nor_3.raw
False	Ambiguous	FourierTransform	HCD	MS2	0		200	1364.41589355469	4091.23312740406	3	11.44953	1134	Depleted_Plasma_Nor_3.raw
False	None	FourierTransform	HCD	MS2	0		200	1364.41589355469	2727.82451047938	2	11.44953	1134	Depleted_Plasma_Nor_3.raw
False	None	IonTrap	CID	MS2	0	94.28242	100	905.284912109375	905.284912109375	1	11.455085	1135	Depleted_Plasma_Nor_3.raw
False	None	FourierTransform	HCD	MS2	0	94.28242	200	905.284912109375	1809.56254758875	2	11.4701433333333	1136	Depleted_Plasma_Nor_3.raw
False	None	FourierTransform	HCD	MS2	0	94.28242	200	905.284912109375	2713.84018306813	3	11.4701433333333	1136	Depleted_Plasma_Nor_3.raw
False	None	IonTrap	CID	MS2	0	62.43543	100	903.286071777344	903.286071777344	1	11.4755933333333	1137	Depleted_Plasma_Nor_3.raw
False	None	FourierTransform	HCD	MS2	0	62.43543	200	903.286071777344	1805.56486692469	2	11.490575	1138	Depleted_Plasma_Nor_3.raw
False	None	FourierTransform	HCD	MS2	0	62.43543	200	903.286071777344	2707.84366207203	3	11.490575	1138	Depleted_Plasma_Nor_3.raw
False	Unambiguous	IonTrap	CID	MS2	0		100	1293.57189941406	2586.13652219813	2	11.495965	1139	Depleted_Plasma_Nor_3.raw
False	Unambiguous	IonTrap	CID	MS2	0		100	1293.57189941406	3878.70114498219	3	11.495965	1139	Depleted_Plasma_Nor_3.raw
False	None	FourierTransform	HCD	MS2	0		200	1293.57189941406	2586.13652219813	2	11.51075	1140	Depleted_Plasma_Nor_3.raw
False	Unambiguous	FourierTransform	HCD	MS2	0		200	1293.57189941406	3878.70114498219	3	11.51075	1140	Depleted_Plasma_Nor_3.raw
False	None	IonTrap	CID	MS2	0	67.81863	100	842.822265625	842.822265625	1	11.526	1142	Depleted_Plasma_Nor_3.raw
False	None	FourierTransform	HCD	MS2	0	67.81863	200	842.822265625	1684.63725462	2	11.542195	1143	Depleted_Plasma_Nor_3.raw
False	None	FourierTransform	HCD	MS2	0	67.81863	200	842.822265625	2526.452243615	3	11.542195	1143	Depleted_Plasma_Nor_3.raw
False	Unambiguous	IonTrap	CID	MS2	0	73.82123	100	1137.64270019531	1137.64270019531	1	11.547655	1144	Depleted_Plasma_Nor_3.raw
False	None	FourierTransform	HCD	MS2	0	73.82123	200	1137.64270019531	2274.27812376063	2	11.5624766666667	1145	Depleted_Plasma_Nor_3.raw
False	None	FourierTransform	HCD	MS2	0	73.82123	200	1137.64270019531	3410.91354732594	3	11.5624766666667	1145	Depleted_Plasma_Nor_3.raw
False	None	IonTrap	CID	MS2	0	35.2591	100	1015.7353515625	1015.7353515625	1	11.5678983333333	1146	Depleted_Plasma_Nor_3.raw
False	None	FourierTransform	HCD	MS2	0	35.2591	200	1015.7353515625	2030.463426495	2	11.582865	1147	Depleted_Plasma_Nor_3.raw
False	None	FourierTransform	HCD	MS2	0	35.2591	200	1015.7353515625	3045.1915014275	3	11.582865	1147	Depleted_Plasma_Nor_3.raw
False	None	IonTrap	CID	MS2	0	80.42033	100	960.700134277344	960.700134277344	1	11.5883216666667	1148	Depleted_Plasma_Nor_3.raw
False	None	FourierTransform	HCD	MS2	0	80.42033	200	960.700134277344	2880.08584957203	3	11.603285	1149	Depleted_Plasma_Nor_3.raw
False	None	FourierTransform	HCD	MS2	0	80.42033	200	960.700134277344	1920.39299192469	2	11.603285	1149	Depleted_Plasma_Nor_3.raw
False	None	IonTrap	CID	MS2	0	84.44404	100	857.762023925781	857.762023925781	1	11.6087366666667	1150	Depleted_Plasma_Nor_3.raw
False	None	FourierTransform	HCD	MS2	0	84.44404	200	857.762023925781	1714.51677122156	2	11.6239166666667	1151	Depleted_Plasma_Nor_3.raw
False	Ambiguous	FourierTransform	HCD	MS2	0	84.44404	200	857.762023925781	2571.27151851734	3	11.6239166666667	1151	Depleted_Plasma_Nor_3.raw
False	None	IonTrap	CID	MS2	0	0	100	1128.91943359375	2256.8315905575	2	11.639105	1153	Depleted_Plasma_Nor_3.raw
False	None	FourierTransform	HCD	MS2	0	0	200	1128.91943359375	2256.8315905575	2	11.6550283333333	1154	Depleted_Plasma_Nor_3.raw
False	None	IonTrap	CID	MS2	0	24.0196	100	1047.89587402344	2094.78447141688	2	11.6605083333333	1155	Depleted_Plasma_Nor_3.raw
False	None	FourierTransform	HCD	MS2	0	24.0196	200	1047.89587402344	2094.78447141688	2	11.6753883333333	1156	Depleted_Plasma_Nor_3.raw
False	Ambiguous	IonTrap	CID	MS2	0	66.52866	100	1177.70178222656	1177.70178222656	1	11.6808116666667	1157	Depleted_Plasma_Nor_3.raw
False	None	FourierTransform	HCD	MS2	0	66.52866	200	1177.70178222656	3531.09079341969	3	11.69565	1158	Depleted_Plasma_Nor_3.raw
False	None	FourierTransform	HCD	MS2	0	66.52866	200	1177.70178222656	2354.39628782313	2	11.69565	1158	Depleted_Plasma_Nor_3.raw
False	Ambiguous	IonTrap	CID	MS2	0	0	100	1121.64404296875	1121.64404296875	1	11.7010633333333	1159	Depleted_Plasma_Nor_3.raw
False	None	FourierTransform	HCD	MS2	0	0	200	1121.64404296875	3362.91757564625	3	11.715915	1160	Depleted_Plasma_Nor_3.raw
False	None	FourierTransform	HCD	MS2	0	0	200	1121.64404296875	2242.2808093075	2	11.715915	1160	Depleted_Plasma_Nor_3.raw
False	Unambiguous	IonTrap	CID	MS2	0		100	1750.35375976563	3499.70024290125	2	11.721275	1161	Depleted_Plasma_Nor_3.raw
False	None	IonTrap	CID	MS2	0		100	1750.35375976563	5249.04672603688	3	11.721275	1161	Depleted_Plasma_Nor_3.raw
False	None	FourierTransform	HCD	MS2	0		200	1750.35375976563	3499.70024290125	2	11.7357616666667	1162	Depleted_Plasma_Nor_3.raw
False	None	FourierTransform	HCD	MS2	0		200	1750.35375976563	5249.04672603688	3	11.7357616666667	1162	Depleted_Plasma_Nor_3.raw
False	None	IonTrap	CID	MS2	0	73.27527	100	829.267639160156	1657.52800169031	2	11.750995	1164	Depleted_Plasma_Nor_3.raw
False	None	FourierTransform	HCD	MS2	0	73.27527	200	829.267639160156	1657.52800169031	2	11.767195	1165	Depleted_Plasma_Nor_3.raw
False	Unambiguous	IonTrap	CID	MS2	0	52.37033	100	1188.71948242188	1188.71948242188	1	11.772635	1166	Depleted_Plasma_Nor_3.raw
False	None	FourierTransform	HCD	MS2	0	52.37033	200	1188.71948242188	2376.43168821375	2	11.787405	1167	Depleted_Plasma_Nor_3.raw
False	None	FourierTransform	HCD	MS2	0	52.37033	200	1188.71948242188	3564.14389400563	3	11.787405	1167	Depleted_Plasma_Nor_3.raw
False	None	IonTrap	CID	MS2	0	72.54039	100	996.331787109375	996.331787109375	1	11.7929516666667	1168	Depleted_Plasma_Nor_3.raw
False	None	FourierTransform	HCD	MS2	0	72.54039	200	996.331787109375	996.331787109375	1	11.807915	1169	Depleted_Plasma_Nor_3.raw
False	Ambiguous	IonTrap	CID	MS2	0		100	1351.5849609375	1351.5849609375	1	11.813305	1170	Depleted_Plasma_Nor_3.raw
False	None	FourierTransform	HCD	MS2	0		200	1351.5849609375	2702.162645245	2	11.8279916666667	1171	Depleted_Plasma_Nor_3.raw
False	None	FourierTransform	HCD	MS2	0		200	1351.5849609375	4052.7403295525	3	11.8279916666667	1171	Depleted_Plasma_Nor_3.raw
False	Unambiguous	IonTrap	CID	MS2	0		100	1151.68627929688	1151.68627929688	1	11.8334016666667	1172	Depleted_Plasma_Nor_3.raw
False	None	FourierTransform	HCD	MS2	0		200	1151.68627929688	2302.36528196375	2	11.84825	1173	Depleted_Plasma_Nor_3.raw
False	None	FourierTransform	HCD	MS2	0		200	1151.68627929688	3453.04428463063	3	11.84825	1173	Depleted_Plasma_Nor_3.raw
False	None	IonTrap	CID	MS2	0	10.19283	100	920.314514160156	920.314514160156	1	11.8635033333333	1175	Depleted_Plasma_Nor_3.raw
False	None	FourierTransform	HCD	MS2	0	10.19283	200	920.314514160156	920.314514160156	1	11.8795283333333	1176	Depleted_Plasma_Nor_3.raw
False	None	IonTrap	CID	MS2	0	10.19283	100	920.314514160156	920.314514160156	1	11.8850283333333	1177	Depleted_Plasma_Nor_3.raw
False	None	FourierTransform	HCD	MS2	0	10.19283	200	920.314514160156	920.314514160156	1	11.899995	1178	Depleted_Plasma_Nor_3.raw
False	None	IonTrap	CID	MS2	0	93.88734	100	831.267456054688	831.267456054688	1	11.9054716666667	1179	Depleted_Plasma_Nor_3.raw
False	None	FourierTransform	HCD	MS2	0	93.88734	200	831.267456054688	1661.52763547938	2	11.9205783333333	1180	Depleted_Plasma_Nor_3.raw
False	None	FourierTransform	HCD	MS2	0	93.88734	200	831.267456054688	2491.78781490406	3	11.9205783333333	1180	Depleted_Plasma_Nor_3.raw
False	Unambiguous	IonTrap	CID	MS2	0	0	100	1239.62927246094	1239.62927246094	1	11.9259683333333	1181	Depleted_Plasma_Nor_3.raw
False	None	FourierTransform	HCD	MS2	0	0	200	1239.62927246094	2478.25126829188	2	11.940715	1182	Depleted_Plasma_Nor_3.raw
False	None	FourierTransform	HCD	MS2	0	0	200	1239.62927246094	3716.87326412281	3	11.940715	1182	Depleted_Plasma_Nor_3.raw
False	None	IonTrap	CID	MS2	0	37.28748	100	994.331237792969	994.331237792969	1	11.9461516666667	1183	Depleted_Plasma_Nor_3.raw
False	None	FourierTransform	HCD	MS2	0	37.28748	200	994.331237792969	994.331237792969	1	11.9612116666667	1184	Depleted_Plasma_Nor_3.raw
False	None	IonTrap	CID	MS2	0	62.37017	100	977.305969238281	977.305969238281	1	11.976465	1186	Depleted_Plasma_Nor_3.raw
False	None	FourierTransform	HCD	MS2	0	62.37017	200	977.305969238281	2929.90335445484	3	11.9914233333333	1187	Depleted_Plasma_Nor_3.raw
False	None	FourierTransform	HCD	MS2	0	62.37017	200	977.305969238281	1953.60466184656	2	11.9914233333333	1187	Depleted_Plasma_Nor_3.raw
False	Unambiguous	IonTrap	CID	MS2	0		100	1104.68981933594	1104.68981933594	1	11.9968966666667	1188	Depleted_Plasma_Nor_3.raw
False	None	FourierTransform	HCD	MS2	0		200	1104.68981933594	2208.37236204188	2	12.011765	1189	Depleted_Plasma_Nor_3.raw
False	None	FourierTransform	HCD	MS2	0		200	1104.68981933594	3312.05490474781	3	12.011765	1189	Depleted_Plasma_Nor_3.raw
False	Unambiguous	IonTrap	CID	MS2	0		100	1165.69274902344	1165.69274902344	1	12.01717	1190	Depleted_Plasma_Nor_3.raw
False	None	FourierTransform	HCD	MS2	0		200	1165.69274902344	2330.37822141688	2	12.0320083333333	1191	Depleted_Plasma_Nor_3.raw
False	None	FourierTransform	HCD	MS2	0		200	1165.69274902344	3495.06369381031	3	12.0320083333333	1191	Depleted_Plasma_Nor_3.raw
False	None	IonTrap	CID	MS2	0		100	950.7177734375	950.7177734375	1	12.0374516666667	1192	Depleted_Plasma_Nor_3.raw
False	None	FourierTransform	HCD	MS2	0		200	950.7177734375	2850.1387670525	3	12.0524383333333	1193	Depleted_Plasma_Nor_3.raw
False	None	FourierTransform	HCD	MS2	0		200	950.7177734375	1900.428270245	2	12.0524383333333	1193	Depleted_Plasma_Nor_3.raw
False	Ambiguous	IonTrap	CID	MS2	0	0	100	1174.67602539063	1174.67602539063	1	12.0578416666667	1194	Depleted_Plasma_Nor_3.raw
False	None	FourierTransform	HCD	MS2	0	0	200	1174.67602539063	3522.01352291188	3	12.0726816666667	1195	Depleted_Plasma_Nor_3.raw
False	None	FourierTransform	HCD	MS2	0	0	200	1174.67602539063	2348.34477415125	2	12.0726816666667	1195	Depleted_Plasma_Nor_3.raw
False	Unambiguous	IonTrap	CID	MS2	0	0	100	1340.57653808594	1340.57653808594	1	12.0879133333333	1197	Depleted_Plasma_Nor_3.raw
False	None	FourierTransform	HCD	MS2	0	0	200	1340.57653808594	4019.71506099781	3	12.103695	1198	Depleted_Plasma_Nor_3.raw
False	None	FourierTransform	HCD	MS2	0	0	200	1340.57653808594	2680.14579954188	2	12.103695	1198	Depleted_Plasma_Nor_3.raw
False	Unambiguous	IonTrap	CID	MS2	0		100	1192.74792480469	1192.74792480469	1	12.1091316666667	1199	Depleted_Plasma_Nor_3.raw
False	None	FourierTransform	HCD	MS2	0		200	1192.74792480469	2384.48857297938	2	12.12397	1200	Depleted_Plasma_Nor_3.raw
False	None	FourierTransform	HCD	MS2	0		200	1192.74792480469	3576.22922115406	3	12.12397	1200	Depleted_Plasma_Nor_3.raw
False	Ambiguous	IonTrap	CID	MS2	0		100	1087.66833496094	1087.66833496094	1	12.129505	1201	Depleted_Plasma_Nor_3.raw
False	None	FourierTransform	HCD	MS2	0		200	1087.66833496094	2174.32939329188	2	12.1444183333333	1202	Depleted_Plasma_Nor_3.raw
False	None	FourierTransform	HCD	MS2	0		200	1087.66833496094	3260.99045162281	3	12.1444183333333	1202	Depleted_Plasma_Nor_3.raw
False	None	IonTrap	CID	MS2	0		100	897.74755859375	897.74755859375	1	12.1498683333333	1203	Depleted_Plasma_Nor_3.raw
False	None	FourierTransform	HCD	MS2	0		200	897.74755859375	1794.4878405575	2	12.1648783333333	1204	Depleted_Plasma_Nor_3.raw
False	Ambiguous	FourierTransform	HCD	MS2	0		200	897.74755859375	2691.22812252125	3	12.1648783333333	1204	Depleted_Plasma_Nor_3.raw
False	None	IonTrap	CID	MS2	0	65.9025	100	1052.87585449219	1052.87585449219	1	12.1703066666667	1205	Depleted_Plasma_Nor_3.raw
False	None	FourierTransform	HCD	MS2	0	65.9025	200	1052.87585449219	2104.74443235438	2	12.18524	1206	Depleted_Plasma_Nor_3.raw
False	Ambiguous	FourierTransform	HCD	MS2	0	65.9025	200	1052.87585449219	3156.61301021656	3	12.18524	1206	Depleted_Plasma_Nor_3.raw
False	None	IonTrap	CID	MS2	0	25.72103	100	903.286315917969	903.286315917969	1	12.2004566666667	1208	Depleted_Plasma_Nor_3.raw
False	None	FourierTransform	HCD	MS2	0	25.72103	200	903.286315917969	903.286315917969	1	12.2165333333333	1209	Depleted_Plasma_Nor_3.raw
False	Ambiguous	IonTrap	CID	MS2	0		100	1183.65625	1183.65625	1	12.2219833333333	1210	Depleted_Plasma_Nor_3.raw
False	None	FourierTransform	HCD	MS2	0		200	1183.65625	2366.30522337	2	12.2367933333333	1211	Depleted_Plasma_Nor_3.raw
False	None	FourierTransform	HCD	MS2	0		200	1183.65625	3548.95419674	3	12.2367933333333	1211	Depleted_Plasma_Nor_3.raw
False	Ambiguous	IonTrap	CID	MS2	0	67.81708	100	1242.63269042969	1242.63269042969	1	12.2421833333333	1212	Depleted_Plasma_Nor_3.raw
False	Unambiguous	IonTrap	CID	MS2	0		100	1360.73889160156	1360.73889160156	1	12.2623583333333	1214	Depleted_Plasma_Nor_3.raw
False	None	FourierTransform	HCD	MS2	0		200	1360.73889160156	2720.47050657313	2	12.2770683333333	1215	Depleted_Plasma_Nor_3.raw
False	None	FourierTransform	HCD	MS2	0		200	1360.73889160156	4080.20212154469	3	12.2770683333333	1215	Depleted_Plasma_Nor_3.raw
False	None	IonTrap	CID	MS2	0	76.44505	100	1075.7578125	1075.7578125	1	12.2824883333333	1216	Depleted_Plasma_Nor_3.raw
False	None	IonTrap	CID	MS2	0	5.170549	100	1128.92395019531	2256.84062376063	2	12.3114333333333	1219	Depleted_Plasma_Nor_3.raw
False	None	FourierTransform	HCD	MS2	0	5.170549	200	1128.92395019531	2256.84062376063	2	12.3273616666667	1220	Depleted_Plasma_Nor_3.raw
False	None	IonTrap	CID	MS2	0	30.96985	100	1047.89477539063	2094.78227415125	2	12.3328366666667	1221	Depleted_Plasma_Nor_3.raw
False	None	FourierTransform	HCD	MS2	0	30.96985	200	1047.89477539063	2094.78227415125	2	12.3477433333333	1222	Depleted_Plasma_Nor_3.raw
False	Unambiguous	IonTrap	CID	MS2	0	59.78465	100	806.354675292969	806.354675292969	1	12.3532283333333	1223	Depleted_Plasma_Nor_3.raw
False	Ambiguous	FourierTransform	HCD	MS2	0	59.78465	200	806.354675292969	1611.70207395594	2	12.3683416666667	1224	Depleted_Plasma_Nor_3.raw
False	Unambiguous	FourierTransform	HCD	MS2	0	59.78465	200	806.354675292969	2417.04947261891	3	12.3683416666667	1224	Depleted_Plasma_Nor_3.raw
False	Unambiguous	IonTrap	CID	MS2	0		100	1326.68493652344	1326.68493652344	1	12.373745	1225	Depleted_Plasma_Nor_3.raw
False	None	FourierTransform	HCD	MS2	0		200	1326.68493652344	2652.36259641688	2	12.3884416666667	1226	Depleted_Plasma_Nor_3.raw
False	None	FourierTransform	HCD	MS2	0		200	1326.68493652344	3978.04025631031	3	12.3884416666667	1226	Depleted_Plasma_Nor_3.raw
False	Unambiguous	IonTrap	CID	MS2	0		100	1035.68884277344	1035.68884277344	1	12.393865	1227	Depleted_Plasma_Nor_3.raw
False	None	FourierTransform	HCD	MS2	0		200	1035.68884277344	3105.05197506031	3	12.4087916666667	1228	Depleted_Plasma_Nor_3.raw
False	None	FourierTransform	HCD	MS2	0		200	1035.68884277344	2070.37040891688	2	12.4087916666667	1228	Depleted_Plasma_Nor_3.raw
False	None	IonTrap	CID	MS2	0	56.18459	100	1142.91955566406	1142.91955566406	1	12.424035	1230	Depleted_Plasma_Nor_3.raw
False	None	FourierTransform	HCD	MS2	0	56.18459	200	1142.91955566406	2284.83183469813	2	12.43889	1231	Depleted_Plasma_Nor_3.raw
False	Unambiguous	FourierTransform	HCD	MS2	0	56.18459	200	1142.91955566406	3426.74411373219	3	12.43889	1231	Depleted_Plasma_Nor_3.raw
False	Unambiguous	IonTrap	CID	MS2	0		100	1016.70001220703	1016.70001220703	1	12.4443733333333	1232	Depleted_Plasma_Nor_3.raw
False	None	FourierTransform	HCD	MS2	0		200	1016.70001220703	2032.39274778406	2	12.459265	1233	Depleted_Plasma_Nor_3.raw
False	None	FourierTransform	HCD	MS2	0		200	1016.70001220703	3048.08548336109	3	12.459265	1233	Depleted_Plasma_Nor_3.raw
False	None	IonTrap	CID	MS2	0	68.10044	100	890.235961914063	890.235961914063	1	12.4648166666667	1234	Depleted_Plasma_Nor_3.raw
False	None	FourierTransform	HCD	MS2	0	68.10044	200	890.235961914063	890.235961914063	1	12.4798733333333	1235	Depleted_Plasma_Nor_3.raw
False	None	IonTrap	CID	MS2	0	87.42083	100	877.713073730469	877.713073730469	1	12.4853283333333	1236	Depleted_Plasma_Nor_3.raw
False	None	FourierTransform	HCD	MS2	0	87.42083	200	877.713073730469	2631.12466793141	3	12.5003333333333	1237	Depleted_Plasma_Nor_3.raw
False	None	FourierTransform	HCD	MS2	0	87.42083	200	877.713073730469	1754.41887083094	2	12.5003333333333	1237	Depleted_Plasma_Nor_3.raw
False	None	IonTrap	CID	MS2	0	0	100	1019.70092773438	1019.70092773438	1	12.5057583333333	1238	Depleted_Plasma_Nor_3.raw
False	None	FourierTransform	HCD	MS2	0	0	200	1019.70092773438	1019.70092773438	1	12.5207116666667	1239	Depleted_Plasma_Nor_3.raw
False	None	IonTrap	CID	MS2	0	5.853945	100	920.314392089844	920.314392089844	1	12.53543	1241	Depleted_Plasma_Nor_3.raw
False	None	FourierTransform	HCD	MS2	0	5.853945	200	920.314392089844	920.314392089844	1	12.5515266666667	1242	Depleted_Plasma_Nor_3.raw
False	None	IonTrap	CID	MS2	0	37.22733	100	907.261596679688	907.261596679688	1	12.55703	1243	Depleted_Plasma_Nor_3.raw
False	None	FourierTransform	HCD	MS2	0	37.22733	200	907.261596679688	907.261596679688	1	12.5719983333333	1244	Depleted_Plasma_Nor_3.raw
False	None	IonTrap	CID	MS2	0	44.15542	100	995.33251953125	995.33251953125	1	12.577425	1245	Depleted_Plasma_Nor_3.raw
False	None	FourierTransform	HCD	MS2	0	44.15542	200	995.33251953125	1989.6577624325	2	12.5924033333333	1246	Depleted_Plasma_Nor_3.raw
False	None	FourierTransform	HCD	MS2	0	44.15542	200	995.33251953125	2983.98300533375	3	12.5924033333333	1246	Depleted_Plasma_Nor_3.raw
False	None	IonTrap	CID	MS2	0	71.68948	100	1008.76342773438	1008.76342773438	1	12.5978233333333	1247	Depleted_Plasma_Nor_3.raw
False	None	FourierTransform	HCD	MS2	0	71.68948	200	1008.76342773438	3024.27572994313	3	12.6127216666667	1248	Depleted_Plasma_Nor_3.raw
False	None	FourierTransform	HCD	MS2	0	71.68948	200	1008.76342773438	2016.51957883875	2	12.6127216666667	1248	Depleted_Plasma_Nor_3.raw
False	None	IonTrap	CID	MS2	0	62.74359	100	1090.78588867188	1090.78588867188	1	12.6181366666667	1249	Depleted_Plasma_Nor_3.raw
False	None	FourierTransform	HCD	MS2	0	62.74359	200	1090.78588867188	1090.78588867188	1	12.63316	1250	Depleted_Plasma_Nor_3.raw
False	None	IonTrap	CID	MS2	0	58.01498	100	934.6650390625	934.6650390625	1	12.6473733333333	1252	Depleted_Plasma_Nor_3.raw
False	Unambiguous	IonTrap	CID	MS2	0	0	100	1330.62121582031	1330.62121582031	1	12.6678333333333	1254	Depleted_Plasma_Nor_3.raw
False	None	FourierTransform	HCD	MS2	0	0	200	1330.62121582031	2660.23515501063	2	12.6825216666667	1255	Depleted_Plasma_Nor_3.raw
False	None	FourierTransform	HCD	MS2	0	0	200	1330.62121582031	3989.84909420094	3	12.6825216666667	1255	Depleted_Plasma_Nor_3.raw
False	Unambiguous	IonTrap	CID	MS2	0	73.69395	100	1169.79370117188	1169.79370117188	1	12.687935	1256	Depleted_Plasma_Nor_3.raw
False	None	FourierTransform	HCD	MS2	0	73.69395	200	1169.79370117188	2338.58012571375	2	12.7028083333333	1257	Depleted_Plasma_Nor_3.raw
False	None	FourierTransform	HCD	MS2	0	73.69395	200	1169.79370117188	3507.36655025563	3	12.7028083333333	1257	Depleted_Plasma_Nor_3.raw
False	Ambiguous	IonTrap	CID	MS2	0	58.33419	100	1206.58056640625	1206.58056640625	1	12.7081983333333	1258	Depleted_Plasma_Nor_3.raw
False	None	FourierTransform	HCD	MS2	0	58.33419	200	1206.58056640625	2412.1538561825	2	12.7229633333333	1259	Depleted_Plasma_Nor_3.raw
False	None	FourierTransform	HCD	MS2	0	58.33419	200	1206.58056640625	3617.72714595875	3	12.7229633333333	1259	Depleted_Plasma_Nor_3.raw
False	Unambiguous	IonTrap	CID	MS2	0		100	1391.52490234375	1391.52490234375	1	12.7283516666667	1260	Depleted_Plasma_Nor_3.raw
False	Unambiguous	FourierTransform	HCD	MS2	0		200	1391.52490234375	2782.0425280575	2	12.7430816666667	1261	Depleted_Plasma_Nor_3.raw
False	Unambiguous	FourierTransform	HCD	MS2	0		200	1391.52490234375	4172.56015377125	3	12.7430816666667	1261	Depleted_Plasma_Nor_3.raw
False	Unambiguous	IonTrap	CID	MS2	0		100	1167.62939453125	1167.62939453125	1	12.7582466666667	1263	Depleted_Plasma_Nor_3.raw
False	None	FourierTransform	HCD	MS2	0		200	1167.62939453125	2334.2515124325	2	12.7731116666667	1264	Depleted_Plasma_Nor_3.raw
False	None	FourierTransform	HCD	MS2	0		200	1167.62939453125	3500.87363033375	3	12.7731116666667	1264	Depleted_Plasma_Nor_3.raw
False	Unambiguous	IonTrap	CID	MS2	0		100	1092.69921875	1092.69921875	1	12.7785866666667	1265	Depleted_Plasma_Nor_3.raw
False	None	FourierTransform	HCD	MS2	0		200	1092.69921875	3276.08310299	3	12.79343	1266	Depleted_Plasma_Nor_3.raw
False	None	FourierTransform	HCD	MS2	0		200	1092.69921875	2184.39116087	2	12.79343	1266	Depleted_Plasma_Nor_3.raw
False	Ambiguous	IonTrap	CID	MS2	0	0	100	1250.62414550781	1250.62414550781	1	12.7988283333333	1267	Depleted_Plasma_Nor_3.raw
False	None	FourierTransform	HCD	MS2	0	0	200	1250.62414550781	2500.24101438563	2	12.8137466666667	1268	Depleted_Plasma_Nor_3.raw
False	None	FourierTransform	HCD	MS2	0	0	200	1250.62414550781	3749.85788326344	3	12.8137466666667	1268	Depleted_Plasma_Nor_3.raw
False	Unambiguous	IonTrap	CID	MS2	0	0	100	1152.71557617188	1152.71557617188	1	12.819165	1269	Depleted_Plasma_Nor_3.raw
False	None	FourierTransform	HCD	MS2	0	0	200	1152.71557617188	2304.42387571375	2	12.8339733333333	1270	Depleted_Plasma_Nor_3.raw
False	None	FourierTransform	HCD	MS2	0	0	200	1152.71557617188	3456.13217525563	3	12.8339733333333	1270	Depleted_Plasma_Nor_3.raw
False	Ambiguous	IonTrap	CID	MS2	0		100	1132.62670898438	1132.62670898438	1	12.83939	1271	Depleted_Plasma_Nor_3.raw
False	Unambiguous	FourierTransform	HCD	MS2	0		200	1132.62670898438	2264.24614133875	2	12.8543033333333	1272	Depleted_Plasma_Nor_3.raw
False	Ambiguous	FourierTransform	HCD	MS2	0		200	1132.62670898438	3395.86557369313	3	12.8543033333333	1272	Depleted_Plasma_Nor_3.raw
False	None	IonTrap	CID	MS2	0	18.62165	100	922.313110351563	922.313110351563	1	12.868505	1274	Depleted_Plasma_Nor_3.raw
False	None	FourierTransform	HCD	MS2	0	18.62165	200	922.313110351563	922.313110351563	1	12.8845283333333	1275	Depleted_Plasma_Nor_3.raw
False	Ambiguous	IonTrap	CID	MS2	0		100	1263.57824707031	1263.57824707031	1	12.8899716666667	1276	Depleted_Plasma_Nor_3.raw
False	Unambiguous	FourierTransform	HCD	MS2	0		200	1263.57824707031	3788.72018795094	3	12.9047	1277	Depleted_Plasma_Nor_3.raw
False	Ambiguous	FourierTransform	HCD	MS2	0		200	1263.57824707031	2526.14921751063	2	12.9047	1277	Depleted_Plasma_Nor_3.raw
False	Unambiguous	IonTrap	CID	MS2	0		100	1396.64819335938	1396.64819335938	1	12.9100933333333	1278	Depleted_Plasma_Nor_3.raw
False	None	FourierTransform	HCD	MS2	0		200	1396.64819335938	2792.28911008875	2	12.924805	1279	Depleted_Plasma_Nor_3.raw
False	None	FourierTransform	HCD	MS2	0		200	1396.64819335938	4187.93002681813	3	12.924805	1279	Depleted_Plasma_Nor_3.raw
False	Unambiguous	IonTrap	CID	MS2	0		100	1181.58654785156	1181.58654785156	1	12.9302083333333	1280	Depleted_Plasma_Nor_3.raw
False	Unambiguous	FourierTransform	HCD	MS2	0		200	1181.58654785156	2362.16581907313	2	12.9449966666667	1281	Depleted_Plasma_Nor_3.raw
False	Ambiguous	FourierTransform	HCD	MS2	0		200	1181.58654785156	3542.74509029469	3	12.9449966666667	1281	Depleted_Plasma_Nor_3.raw
False	None	IonTrap	CID	MS2	0	92.29343	100	887.670166015625	887.670166015625	1	12.95045	1282	Depleted_Plasma_Nor_3.raw
False	None	FourierTransform	HCD	MS2	0	92.29343	200	887.670166015625	1774.33305540125	2	12.965485	1283	Depleted_Plasma_Nor_3.raw
False	None	FourierTransform	HCD	MS2	0	92.29343	200	887.670166015625	2660.99594478688	3	12.965485	1283	Depleted_Plasma_Nor_3.raw
False	None	IonTrap	CID	MS2	0	14.4982	100	1128.92236328125	2256.8374499325	2	12.9796433333333	1285	Depleted_Plasma_Nor_3.raw
False	None	FourierTransform	HCD	MS2	0	14.4982	200	1128.92236328125	2256.8374499325	2	12.994605	1286	Depleted_Plasma_Nor_3.raw
False	None	IonTrap	CID	MS2	0	38.00283	100	1047.89270019531	1047.89270019531	1	13.0000833333333	1287	Depleted_Plasma_Nor_3.raw
False	None	FourierTransform	HCD	MS2	0	38.00283	200	1047.89270019531	1047.89270019531	1	13.0149566666667	1288	Depleted_Plasma_Nor_3.raw
False	Unambiguous	IonTrap	CID	MS2	0	44.11199	100	806.354248046875	806.354248046875	1	13.0204366666667	1289	Depleted_Plasma_Nor_3.raw
False	None	FourierTransform	HCD	MS2	0	44.11199	200	806.354248046875	1611.70121946375	2	13.0355366666667	1290	Depleted_Plasma_Nor_3.raw
False	Ambiguous	FourierTransform	HCD	MS2	0	44.11199	200	806.354248046875	2417.04819088063	3	13.0355366666667	1290	Depleted_Plasma_Nor_3.raw
False	Unambiguous	IonTrap	CID	MS2	0		100	1394.62231445313	2788.23735227625	2	13.0409233333333	1291	Depleted_Plasma_Nor_3.raw
False	Unambiguous	IonTrap	CID	MS2	0		100	1394.62231445313	4181.85239009938	3	13.0409233333333	1291	Depleted_Plasma_Nor_3.raw
False	None	FourierTransform	HCD	MS2	0		200	1394.62231445313	2788.23735227625	2	13.0556166666667	1292	Depleted_Plasma_Nor_3.raw
False	None	FourierTransform	HCD	MS2	0		200	1394.62231445313	4181.85239009938	3	13.0556166666667	1292	Depleted_Plasma_Nor_3.raw
False	None	IonTrap	CID	MS2	0	80.71362	100	904.665283203125	904.665283203125	1	13.061075	1293	Depleted_Plasma_Nor_3.raw
False	None	FourierTransform	HCD	MS2	0	80.71362	200	904.665283203125	2711.98129634938	3	13.0761316666667	1294	Depleted_Plasma_Nor_3.raw
False	None	FourierTransform	HCD	MS2	0	80.71362	200	904.665283203125	1808.32328977625	2	13.0761316666667	1294	Depleted_Plasma_Nor_3.raw
False	None	IonTrap	CID	MS2	0	0	100	945.737915039063	945.737915039063	1	13.0904583333333	1296	Depleted_Plasma_Nor_3.raw
False	None	FourierTransform	HCD	MS2	0	0	200	945.737915039063	1890.46855344813	2	13.1054366666667	1297	Depleted_Plasma_Nor_3.raw
False	None	FourierTransform	HCD	MS2	0	0	200	945.737915039063	2835.19919185719	3	13.1054366666667	1297	Depleted_Plasma_Nor_3.raw
False	None	IonTrap	CID	MS2	0	83.39188	100	890.23681640625	890.23681640625	1	13.1109383333333	1298	Depleted_Plasma_Nor_3.raw
False	None	FourierTransform	HCD	MS2	0	83.39188	200	890.23681640625	1779.4663561825	2	13.125945	1299	Depleted_Plasma_Nor_3.raw
False	None	FourierTransform	HCD	MS2	0	83.39188	200	890.23681640625	2668.69589595875	3	13.125945	1299	Depleted_Plasma_Nor_3.raw
False	Unambiguous	IonTrap	CID	MS2	0	0	100	1173.57153320313	1173.57153320313	1	13.1313583333333	1300	Depleted_Plasma_Nor_3.raw
False	None	FourierTransform	HCD	MS2	0	0	200	1173.57153320313	2346.13578977625	2	13.1462083333333	1301	Depleted_Plasma_Nor_3.raw
False	Ambiguous	FourierTransform	HCD	MS2	0	0	200	1173.57153320313	3518.70004634938	3	13.1462083333333	1301	Depleted_Plasma_Nor_3.raw
False	None	IonTrap	CID	MS2	0		100	1282.1845703125	1282.1845703125	1	13.1516	1302	Depleted_Plasma_Nor_3.raw
False	Unambiguous	FourierTransform	HCD	MS2	0		200	1282.1845703125	3844.5391576775	3	13.1664533333333	1303	Depleted_Plasma_Nor_3.raw
False	None	FourierTransform	HCD	MS2	0		200	1282.1845703125	2563.361863995	2	13.1664533333333	1303	Depleted_Plasma_Nor_3.raw
False	Unambiguous	IonTrap	CID	MS2	0		100	1333.18615722656	2665.36503782313	2	13.171845	1304	Depleted_Plasma_Nor_3.raw
False	Unambiguous	IonTrap	CID	MS2	0		100	1333.18615722656	3997.54391841969	3	13.171845	1304	Depleted_Plasma_Nor_3.raw
False	None	FourierTransform	HCD	MS2	0		200	1333.18615722656	2665.36503782313	2	13.1865816666667	1305	Depleted_Plasma_Nor_3.raw
False	None	FourierTransform	HCD	MS2	0		200	1333.18615722656	3997.54391841969	3	13.1865816666667	1305	Depleted_Plasma_Nor_3.raw
False	None	IonTrap	CID	MS2	0	24.3451	100	906.26123046875	906.26123046875	1	13.2018366666667	1307	Depleted_Plasma_Nor_3.raw
False	None	FourierTransform	HCD	MS2	0	24.3451	200	906.26123046875	906.26123046875	1	13.2178616666667	1308	Depleted_Plasma_Nor_3.raw
False	Ambiguous	IonTrap	CID	MS2	0	64.95242	100	999.575073242188	999.575073242188	1	13.22335	1309	Depleted_Plasma_Nor_3.raw
False	Ambiguous	FourierTransform	HCD	MS2	0	64.95242	200	999.575073242188	1998.14286985438	2	13.2382433333333	1310	Depleted_Plasma_Nor_3.raw
False	Unambiguous	FourierTransform	HCD	MS2	0	64.95242	200	999.575073242188	2996.71066646656	3	13.2382433333333	1310	Depleted_Plasma_Nor_3.raw
False	None	IonTrap	CID	MS2	0	46.32119	100	1142.91882324219	1142.91882324219	1	13.2436433333333	1311	Depleted_Plasma_Nor_3.raw
False	None	FourierTransform	HCD	MS2	0	46.32119	200	1142.91882324219	3426.74191646656	3	13.258505	1312	Depleted_Plasma_Nor_3.raw
False	None	FourierTransform	HCD	MS2	0	46.32119	200	1142.91882324219	2284.83036985438	2	13.258505	1312	Depleted_Plasma_Nor_3.raw
False	Unambiguous	IonTrap	CID	MS2	0	68.27892	100	1001.70062255859	1001.70062255859	1	13.263935	1313	Depleted_Plasma_Nor_3.raw
False	None	FourierTransform	HCD	MS2	0	68.27892	200	1001.70062255859	2002.39396848719	2	13.2788366666667	1314	Depleted_Plasma_Nor_3.raw
False	None	FourierTransform	HCD	MS2	0	68.27892	200	1001.70062255859	3003.08731441578	3	13.2788366666667	1314	Depleted_Plasma_Nor_3.raw
False	None	IonTrap	CID	MS2	0	60.43862	100	899.796997070313	899.796997070313	1	13.28428	1315	Depleted_Plasma_Nor_3.raw
False	None	FourierTransform	HCD	MS2	0	60.43862	200	899.796997070313	1798.58671751063	2	13.2993083333333	1316	Depleted_Plasma_Nor_3.raw
False	Unambiguous	FourierTransform	HCD	MS2	0	60.43862	200	899.796997070313	2697.37643795094	3	13.2993083333333	1316	Depleted_Plasma_Nor_3.raw
False	None	IonTrap	CID	MS2	0	57.16495	100	921.315734863281	921.315734863281	1	13.3146783333333	1318	Depleted_Plasma_Nor_3.raw
False	None	FourierTransform	HCD	MS2	0	57.16495	200	921.315734863281	921.315734863281	1	13.330695	1319	Depleted_Plasma_Nor_3.raw
False	None	IonTrap	CID	MS2	0	71.11289	100	996.734252929688	996.734252929688	1	13.336275	1320	Depleted_Plasma_Nor_3.raw
False	None	FourierTransform	HCD	MS2	0	71.11289	200	996.734252929688	2988.18820552906	3	13.3511833333333	1321	Depleted_Plasma_Nor_3.raw
False	None	FourierTransform	HCD	MS2	0	71.11289	200	996.734252929688	1992.46122922938	2	13.3511833333333	1321	Depleted_Plasma_Nor_3.raw
False	None	IonTrap	CID	MS2	0	22.11233	100	906.261840820313	906.261840820313	1	13.3566283333333	1322	Depleted_Plasma_Nor_3.raw
False	None	FourierTransform	HCD	MS2	0	22.11233	200	906.261840820313	906.261840820313	1	13.3716766666667	1323	Depleted_Plasma_Nor_3.raw
False	Unambiguous	IonTrap	CID	MS2	0	38.16781	100	928.586242675781	928.586242675781	1	13.3771216666667	1324	Depleted_Plasma_Nor_3.raw
False	None	FourierTransform	HCD	MS2	0	38.16781	200	928.586242675781	1856.16520872156	2	13.392085	1325	Depleted_Plasma_Nor_3.raw
False	None	FourierTransform	HCD	MS2	0	38.16781	200	928.586242675781	2783.74417476734	3	13.392085	1325	Depleted_Plasma_Nor_3.raw
False	Unambiguous	IonTrap	CID	MS2	0		100	1139.49060058594	1139.49060058594	1	13.3974983333333	1326	Depleted_Plasma_Nor_3.raw
False	None	FourierTransform	HCD	MS2	0		200	1139.49060058594	2277.97392454188	2	13.4124	1327	Depleted_Plasma_Nor_3.raw
False	None	FourierTransform	HCD	MS2	0		200	1139.49060058594	3416.45724849781	3	13.4124	1327	Depleted_Plasma_Nor_3.raw
False	None	IonTrap	CID	MS2	0	21.1896	100	1203.96704101563	2406.92680540125	2	13.4266983333333	1329	Depleted_Plasma_Nor_3.raw
False	None	FourierTransform	HCD	MS2	0	21.1896	200	1203.96704101563	2406.92680540125	2	13.4425283333333	1330	Depleted_Plasma_Nor_3.raw
False	None	IonTrap	CID	MS2	0	86.65639	100	830.269104003906	830.269104003906	1	13.448055	1331	Depleted_Plasma_Nor_3.raw
False	None	FourierTransform	HCD	MS2	0	86.65639	200	830.269104003906	1659.53093137781	2	13.4630983333333	1332	Depleted_Plasma_Nor_3.raw
False	None	FourierTransform	HCD	MS2	0	86.65639	200	830.269104003906	2488.79275875172	3	13.4630983333333	1332	Depleted_Plasma_Nor_3.raw
False	None	IonTrap	CID	MS2	0	86.14909	100	1130.92919921875	2260.8511218075	2	13.4685116666667	1333	Depleted_Plasma_Nor_3.raw
False	None	FourierTransform	HCD	MS2	0	86.14909	200	1130.92919921875	2260.8511218075	2	13.4834166666667	1334	Depleted_Plasma_Nor_3.raw
False	Unambiguous	IonTrap	CID	MS2	0	0	100	1323.52233886719	1323.52233886719	1	13.4888083333333	1335	Depleted_Plasma_Nor_3.raw
False	None	FourierTransform	HCD	MS2	0	0	200	1323.52233886719	2646.03740110438	2	13.5036183333333	1336	Depleted_Plasma_Nor_3.raw
False	None	FourierTransform	HCD	MS2	0	0	200	1323.52233886719	3968.55246334156	3	13.5036183333333	1336	Depleted_Plasma_Nor_3.raw
False	None	IonTrap	CID	MS2	0	44.7634	100	1029.2197265625	1029.2197265625	1	13.50904	1337	Depleted_Plasma_Nor_3.raw
False	None	FourierTransform	HCD	MS2	0	44.7634	200	1029.2197265625	2057.432176495	2	13.5240033333333	1338	Depleted_Plasma_Nor_3.raw
False	Ambiguous	FourierTransform	HCD	MS2	0	44.7634	200	1029.2197265625	3085.6446264275	3	13.5240033333333	1338	Depleted_Plasma_Nor_3.raw
False	Unambiguous	IonTrap	CID	MS2	0		100	1419.58703613281	1419.58703613281	1	13.53814	1340	Depleted_Plasma_Nor_3.raw
False	None	FourierTransform	HCD	MS2	0		200	1419.58703613281	2838.16679563563	2	13.55386	1341	Depleted_Plasma_Nor_3.raw
False	None	FourierTransform	HCD	MS2	0		200	1419.58703613281	4256.74655513844	3	13.55386	1341	Depleted_Plasma_Nor_3.raw
False	None	IonTrap	CID	MS2	0	62.32768	100	1013.744140625	1013.744140625	1	13.5593416666667	1342	Depleted_Plasma_Nor_3.raw
False	None	FourierTransform	HCD	MS2	0	62.32768	200	1013.744140625	2026.48100462	2	13.5742366666667	1343	Depleted_Plasma_Nor_3.raw
False	None	FourierTransform	HCD	MS2	0	62.32768	200	1013.744140625	3039.217868615	3	13.5742366666667	1343	Depleted_Plasma_Nor_3.raw
False	None	IonTrap	CID	MS2	0		100	931.75146484375	931.75146484375	1	13.5796866666667	1344	Depleted_Plasma_Nor_3.raw
False	None	FourierTransform	HCD	MS2	0		200	931.75146484375	1862.4956530575	2	13.59472	1345	Depleted_Plasma_Nor_3.raw
False	None	FourierTransform	HCD	MS2	0		200	931.75146484375	2793.23984127125	3	13.59472	1345	Depleted_Plasma_Nor_3.raw
False	Unambiguous	IonTrap	CID	MS2	0	66.06865	100	1020.55944824219	1020.55944824219	1	13.6001433333333	1346	Depleted_Plasma_Nor_3.raw
False	None	FourierTransform	HCD	MS2	0	66.06865	200	1020.55944824219	2040.11161985438	2	13.6150433333333	1347	Depleted_Plasma_Nor_3.raw
False	None	FourierTransform	HCD	MS2	0	66.06865	200	1020.55944824219	3059.66379146656	3	13.6150433333333	1347	Depleted_Plasma_Nor_3.raw
False	Unambiguous	IonTrap	CID	MS2	0		100	1036.48767089844	1036.48767089844	1	13.6204683333333	1348	Depleted_Plasma_Nor_3.raw
False	None	FourierTransform	HCD	MS2	0		200	1036.48767089844	2071.96806516688	2	13.6354216666667	1349	Depleted_Plasma_Nor_3.raw
False	Ambiguous	FourierTransform	HCD	MS2	0		200	1036.48767089844	3107.44845943531	3	13.6354216666667	1349	Depleted_Plasma_Nor_3.raw
False	Unambiguous	IonTrap	CID	MS2	0	41.91399	100	1128.92309570313	2256.83891477625	2	13.6495766666667	1351	Depleted_Plasma_Nor_3.raw
False	None	FourierTransform	HCD	MS2	0	41.91399	200	1128.92309570313	2256.83891477625	2	13.6655266666667	1352	Depleted_Plasma_Nor_3.raw
False	Unambiguous	IonTrap	CID	MS2	0	62.09232	100	806.35498046875	806.35498046875	1	13.6711566666667	1353	Depleted_Plasma_Nor_3.raw
False	None	FourierTransform	HCD	MS2	0	62.09232	200	806.35498046875	1611.7026843075	2	13.6862133333333	1354	Depleted_Plasma_Nor_3.raw
False	Ambiguous	FourierTransform	HCD	MS2	0	62.09232	200	806.35498046875	2417.05038814625	3	13.6862133333333	1354	Depleted_Plasma_Nor_3.raw
False	None	IonTrap	CID	MS2	0	38.51226	100	1047.89453125	2094.78178587	2	13.691645	1355	Depleted_Plasma_Nor_3.raw
False	None	FourierTransform	HCD	MS2	0	38.51226	200	1047.89453125	2094.78178587	2	13.7066216666667	1356	Depleted_Plasma_Nor_3.raw
False	None	IonTrap	CID	MS2	0	68.69302	100	877.756530761719	877.756530761719	1	13.7120716666667	1357	Depleted_Plasma_Nor_3.raw
False	None	FourierTransform	HCD	MS2	0	68.69302	200	877.756530761719	2631.25503902516	3	13.727065	1358	Depleted_Plasma_Nor_3.raw
False	None	FourierTransform	HCD	MS2	0	68.69302	200	877.756530761719	1754.50578489344	2	13.727065	1358	Depleted_Plasma_Nor_3.raw
False	Unambiguous	IonTrap	CID	MS2	0		100	1073.7177734375	1073.7177734375	1	13.732485	1359	Depleted_Plasma_Nor_3.raw
False	None	FourierTransform	HCD	MS2	0		200	1073.7177734375	2146.428270245	2	13.7474133333333	1360	Depleted_Plasma_Nor_3.raw
False	None	FourierTransform	HCD	MS2	0		200	1073.7177734375	3219.1387670525	3	13.7474133333333	1360	Depleted_Plasma_Nor_3.raw
False	Unambiguous	IonTrap	CID	MS2	0	31.78396	100	1329.53515625	1329.53515625	1	13.762675	1362	Depleted_Plasma_Nor_3.raw
False	None	FourierTransform	HCD	MS2	0	31.78396	200	1329.53515625	2658.06303587	2	13.7774083333333	1363	Depleted_Plasma_Nor_3.raw
False	None	FourierTransform	HCD	MS2	0	31.78396	200	1329.53515625	3986.59091549	3	13.7774083333333	1363	Depleted_Plasma_Nor_3.raw
False	Unambiguous	IonTrap	CID	MS2	0	74.3335	100	1178.74157714844	9422.8816807775	8	13.7828616666667	1364	Depleted_Plasma_Nor_3.raw
False	Unambiguous	FourierTransform	HCD	MS2	0	74.3335	200	1178.74157714844	9422.8816807775	8	13.79765	1365	Depleted_Plasma_Nor_3.raw
False	Unambiguous	IonTrap	CID	MS2	0		100	1279.69250488281	1279.69250488281	1	13.8030483333333	1366	Depleted_Plasma_Nor_3.raw
False	None	FourierTransform	HCD	MS2	0		200	1279.69250488281	3837.06296138844	3	13.817815	1367	Depleted_Plasma_Nor_3.raw
False	None	FourierTransform	HCD	MS2	0		200	1279.69250488281	2558.37773313563	2	13.817815	1367	Depleted_Plasma_Nor_3.raw
False	None	IonTrap	CID	MS2	0	75.16373	100	904.288757324219	904.288757324219	1	13.8234433333333	1368	Depleted_Plasma_Nor_3.raw
False	None	FourierTransform	HCD	MS2	0	75.16373	200	904.288757324219	1807.57023801844	2	13.8385383333333	1369	Depleted_Plasma_Nor_3.raw
False	None	FourierTransform	HCD	MS2	0	75.16373	200	904.288757324219	2710.85171871266	3	13.8385383333333	1369	Depleted_Plasma_Nor_3.raw
False	Unambiguous	IonTrap	CID	MS2	0		100	1171.56408691406	1171.56408691406	1	13.8439516666667	1370	Depleted_Plasma_Nor_3.raw
False	None	FourierTransform	HCD	MS2	0		200	1171.56408691406	2342.12089719813	2	13.858795	1371	Depleted_Plasma_Nor_3.raw
False	None	FourierTransform	HCD	MS2	0		200	1171.56408691406	3512.67770748219	3	13.858795	1371	Depleted_Plasma_Nor_3.raw
False	None	IonTrap	CID	MS2	0	80.27898	100	890.234741210938	890.234741210938	1	13.874185	1373	Depleted_Plasma_Nor_3.raw
False	None	FourierTransform	HCD	MS2	0	80.27898	200	890.234741210938	2668.68967037281	3	13.889195	1374	Depleted_Plasma_Nor_3.raw
False	None	FourierTransform	HCD	MS2	0	80.27898	200	890.234741210938	1779.46220579188	2	13.889195	1374	Depleted_Plasma_Nor_3.raw
False	None	IonTrap	CID	MS2	0	16.67249	100	921.314086914063	921.314086914063	1	13.89469	1375	Depleted_Plasma_Nor_3.raw
False	None	FourierTransform	HCD	MS2	0	16.67249	200	921.314086914063	921.314086914063	1	13.909695	1376	Depleted_Plasma_Nor_3.raw
False	None	IonTrap	CID	MS2	0	78.6553	100	994.331970214844	994.331970214844	1	13.915115	1377	Depleted_Plasma_Nor_3.raw
False	None	FourierTransform	HCD	MS2	0	78.6553	200	994.331970214844	1987.65666379969	2	13.9300683333333	1378	Depleted_Plasma_Nor_3.raw
False	None	FourierTransform	HCD	MS2	0	78.6553	200	994.331970214844	2980.98135738453	3	13.9300683333333	1378	Depleted_Plasma_Nor_3.raw
False	Unambiguous	IonTrap	CID	MS2	0	0	100	1161.52624511719	1161.52624511719	1	13.9354716666667	1379	Depleted_Plasma_Nor_3.raw
False	None	FourierTransform	HCD	MS2	0	0	200	1161.52624511719	2322.04521360438	2	13.950305	1380	Depleted_Plasma_Nor_3.raw
False	None	FourierTransform	HCD	MS2	0	0	200	1161.52624511719	3482.56418209156	3	13.950305	1380	Depleted_Plasma_Nor_3.raw
False	Ambiguous	IonTrap	CID	MS2	0		100	1247.671875	2494.33647337	2	13.95571	1381	Depleted_Plasma_Nor_3.raw
False	Unambiguous	IonTrap	CID	MS2	0		100	1247.671875	3741.00107174	3	13.95571	1381	Depleted_Plasma_Nor_3.raw
False	Unambiguous	FourierTransform	HCD	MS2	0		200	1247.671875	3741.00107174	3	13.9705033333333	1382	Depleted_Plasma_Nor_3.raw
False	Ambiguous	FourierTransform	HCD	MS2	0		200	1247.671875	2494.33647337	2	13.9705033333333	1382	Depleted_Plasma_Nor_3.raw
False	None	IonTrap	CID	MS2	0	18.54217	100	906.261657714844	906.261657714844	1	13.984745	1384	Depleted_Plasma_Nor_3.raw
False	None	FourierTransform	HCD	MS2	0	18.54217	200	906.261657714844	906.261657714844	1	13.9997533333333	1385	Depleted_Plasma_Nor_3.raw
False	None	IonTrap	CID	MS2	0	32.30483	100	921.314270019531	921.314270019531	1	14.00537	1386	Depleted_Plasma_Nor_3.raw
False	None	FourierTransform	HCD	MS2	0	32.30483	200	921.314270019531	921.314270019531	1	14.0203366666667	1387	Depleted_Plasma_Nor_3.raw
False	Unambiguous	IonTrap	CID	MS2	0	0	100	1284.51135253906	1284.51135253906	1	14.0257266666667	1388	Depleted_Plasma_Nor_3.raw
False	None	FourierTransform	HCD	MS2	0	0	200	1284.51135253906	1284.51135253906	1	14.040495	1389	Depleted_Plasma_Nor_3.raw
False	Unambiguous	IonTrap	CID	MS2	0		100	1250.58679199219	1250.58679199219	1	14.045895	1390	Depleted_Plasma_Nor_3.raw
False	None	FourierTransform	HCD	MS2	0		200	1250.58679199219	2500.16630735438	2	14.0606483333333	1391	Depleted_Plasma_Nor_3.raw
False	None	FourierTransform	HCD	MS2	0		200	1250.58679199219	3749.74582271656	3	14.0606483333333	1391	Depleted_Plasma_Nor_3.raw
False	Unambiguous	IonTrap	CID	MS2	0		100	1257.50415039063	1257.50415039063	1	14.0660416666667	1392	Depleted_Plasma_Nor_3.raw
False	None	FourierTransform	HCD	MS2	0		200	1257.50415039063	2514.00102415125	2	14.0808183333333	1393	Depleted_Plasma_Nor_3.raw
False	None	FourierTransform	HCD	MS2	0		200	1257.50415039063	3770.49789791188	3	14.0808183333333	1393	Depleted_Plasma_Nor_3.raw
False	None	IonTrap	CID	MS2	0	4.139046	100	1128.92333984375	2256.8394030575	2	14.09499	1395	Depleted_Plasma_Nor_3.raw
False	None	FourierTransform	HCD	MS2	0	4.139046	200	1128.92333984375	2256.8394030575	2	14.1108616666667	1396	Depleted_Plasma_Nor_3.raw
False	Unambiguous	IonTrap	CID	MS2	0	74.76723	100	1087.45068359375	1087.45068359375	1	14.1163483333333	1397	Depleted_Plasma_Nor_3.raw
False	None	FourierTransform	HCD	MS2	0	74.76723	200	1087.45068359375	2173.8940905575	2	14.1312116666667	1398	Depleted_Plasma_Nor_3.raw
False	Unambiguous	FourierTransform	HCD	MS2	0	74.76723	200	1087.45068359375	3260.33749752125	3	14.1312116666667	1398	Depleted_Plasma_Nor_3.raw
False	Unambiguous	IonTrap	CID	MS2	0	24.52592	100	1008.36389160156	1008.36389160156	1	14.1366333333333	1399	Depleted_Plasma_Nor_3.raw
False	None	FourierTransform	HCD	MS2	0	24.52592	200	1008.36389160156	2015.72050657313	2	14.151575	1400	Depleted_Plasma_Nor_3.raw
False	Unambiguous	FourierTransform	HCD	MS2	0	24.52592	200	1008.36389160156	3023.07712154469	3	14.151575	1400	Depleted_Plasma_Nor_3.raw
False	Ambiguous	IonTrap	CID	MS2	0	0	100	1264.77465820313	1264.77465820313	1	14.1569733333333	1401	Depleted_Plasma_Nor_3.raw
False	None	FourierTransform	HCD	MS2	0	0	200	1264.77465820313	2528.54203977625	2	14.1717066666667	1402	Depleted_Plasma_Nor_3.raw
False	None	FourierTransform	HCD	MS2	0	0	200	1264.77465820313	3792.30942134938	3	14.1717066666667	1402	Depleted_Plasma_Nor_3.raw
False	Ambiguous	IonTrap	CID	MS2	0	0	100	916.532165527344	916.532165527344	1	14.177265	1403	Depleted_Plasma_Nor_3.raw
False	None	FourierTransform	HCD	MS2	0	0	200	916.532165527344	2747.58194332203	3	14.1922833333333	1404	Depleted_Plasma_Nor_3.raw
False	None	FourierTransform	HCD	MS2	0	0	200	916.532165527344	1832.05705442469	2	14.1922833333333	1404	Depleted_Plasma_Nor_3.raw
False	None	IonTrap	CID	MS2	0	62.16293	100	847.296691894531	847.296691894531	1	14.2065133333333	1406	Depleted_Plasma_Nor_3.raw
False	None	FourierTransform	HCD	MS2	0	62.16293	200	847.296691894531	847.296691894531	1	14.2215766666667	1407	Depleted_Plasma_Nor_3.raw
False	None	IonTrap	CID	MS2	0	0	100	1385.43615722656	1385.43615722656	1	14.2270166666667	1408	Depleted_Plasma_Nor_3.raw
False	None	FourierTransform	HCD	MS2	0	0	200	1385.43615722656	2769.86503782313	2	14.2416783333333	1409	Depleted_Plasma_Nor_3.raw
False	None	FourierTransform	HCD	MS2	0	0	200	1385.43615722656	4154.29391841969	3	14.2416783333333	1409	Depleted_Plasma_Nor_3.raw
False	None	IonTrap	CID	MS2	0		100	1734.56274414063	3468.11821165125	2	14.2470316666667	1410	Depleted_Plasma_Nor_3.raw
False	Unambiguous	IonTrap	CID	MS2	0		100	1734.56274414063	5201.67367916188	3	14.2470316666667	1410	Depleted_Plasma_Nor_3.raw
False	None	FourierTransform	HCD	MS2	0		200	1734.56274414063	3468.11821165125	2	14.2615433333333	1411	Depleted_Plasma_Nor_3.raw
False	None	FourierTransform	HCD	MS2	0		200	1734.56274414063	5201.67367916188	3	14.2615433333333	1411	Depleted_Plasma_Nor_3.raw
False	None	IonTrap	CID	MS2	0	43.96284	100	961.705627441406	961.705627441406	1	14.2669866666667	1412	Depleted_Plasma_Nor_3.raw
False	None	FourierTransform	HCD	MS2	0	43.96284	200	961.705627441406	961.705627441406	1	14.2819316666667	1413	Depleted_Plasma_Nor_3.raw
False	None	IonTrap	CID	MS2	0	76.46342	100	1057.91748046875	1057.91748046875	1	14.2873566666667	1414	Depleted_Plasma_Nor_3.raw
False	None	FourierTransform	HCD	MS2	0	76.46342	200	1057.91748046875	2114.8276843075	2	14.302295	1415	Depleted_Plasma_Nor_3.raw
False	None	FourierTransform	HCD	MS2	0	76.46342	200	1057.91748046875	3171.73788814625	3	14.302295	1415	Depleted_Plasma_Nor_3.raw
False	Unambiguous	IonTrap	CID	MS2	0	44.26308	100	1128.9228515625	2256.838426495	2	14.3164583333333	1417	Depleted_Plasma_Nor_3.raw
False	None	FourierTransform	HCD	MS2	0	44.26308	200	1128.9228515625	2256.838426495	2	14.3323616666667	1418	Depleted_Plasma_Nor_3.raw
False	None	IonTrap	CID	MS2	0	59.46566	100	1048.39624023438	2095.78520383875	2	14.3378483333333	1419	Depleted_Plasma_Nor_3.raw
False	None	FourierTransform	HCD	MS2	0	59.46566	200	1048.39624023438	2095.78520383875	2	14.3528266666667	1420	Depleted_Plasma_Nor_3.raw
False	None	IonTrap	CID	MS2	0	74.17007	100	909.261108398438	909.261108398438	1	14.35828	1421	Depleted_Plasma_Nor_3.raw
False	None	FourierTransform	HCD	MS2	0	74.17007	200	909.261108398438	909.261108398438	1	14.373295	1422	Depleted_Plasma_Nor_3.raw
False	Unambiguous	IonTrap	CID	MS2	0	0	100	1203.46398925781	1203.46398925781	1	14.378685	1423	Depleted_Plasma_Nor_3.raw
False	None	FourierTransform	HCD	MS2	0	0	200	1203.46398925781	3608.37741451344	3	14.3934516666667	1424	Depleted_Plasma_Nor_3.raw
False	None	FourierTransform	HCD	MS2	0	0	200	1203.46398925781	2405.92070188563	2	14.3934516666667	1424	Depleted_Plasma_Nor_3.raw
False	None	IonTrap	CID	MS2	0	35.47552	100	1382.05102539063	1382.05102539063	1	14.3988383333333	1425	Depleted_Plasma_Nor_3.raw
False	None	FourierTransform	HCD	MS2	0	35.47552	200	1382.05102539063	2763.09477415125	2	14.4135466666667	1426	Depleted_Plasma_Nor_3.raw
False	None	FourierTransform	HCD	MS2	0	35.47552	200	1382.05102539063	4144.13852291188	3	14.4135466666667	1426	Depleted_Plasma_Nor_3.raw
False	Ambiguous	IonTrap	CID	MS2	0	71.5173	100	804.449768066406	804.449768066406	1	14.428795	1428	Depleted_Plasma_Nor_3.raw
False	None	FourierTransform	HCD	MS2	0	71.5173	200	804.449768066406	1607.89225950281	2	14.4438816666667	1429	Depleted_Plasma_Nor_3.raw
False	Unambiguous	FourierTransform	HCD	MS2	0	71.5173	200	804.449768066406	2411.33475093922	3	14.4438816666667	1429	Depleted_Plasma_Nor_3.raw
False	Unambiguous	IonTrap	CID	MS2	0	86.68584	100	867.589294433594	867.589294433594	1	14.449375	1430	Depleted_Plasma_Nor_3.raw
False	None	FourierTransform	HCD	MS2	0	86.68584	200	867.589294433594	1734.17131223719	2	14.4643716666667	1431	Depleted_Plasma_Nor_3.raw
False	None	FourierTransform	HCD	MS2	0	86.68584	200	867.589294433594	2600.75333004078	3	14.4643716666667	1431	Depleted_Plasma_Nor_3.raw
False	Unambiguous	IonTrap	CID	MS2	0		100	1293.32336425781	3877.95553951344	3	14.46978	1432	Depleted_Plasma_Nor_3.raw
False	None	IonTrap	CID	MS2	0		100	1293.32336425781	2585.63945188563	2	14.46978	1432	Depleted_Plasma_Nor_3.raw
False	None	FourierTransform	HCD	MS2	0		200	1293.32336425781	2585.63945188563	2	14.4845416666667	1433	Depleted_Plasma_Nor_3.raw
False	Ambiguous	FourierTransform	HCD	MS2	0		200	1293.32336425781	3877.95553951344	3	14.4845416666667	1433	Depleted_Plasma_Nor_3.raw
False	Unambiguous	IonTrap	CID	MS2	0	0	100	1313.67456054688	1313.67456054688	1	14.4899316666667	1434	Depleted_Plasma_Nor_3.raw
False	Ambiguous	FourierTransform	HCD	MS2	0	0	200	1313.67456054688	2626.34184446375	2	14.504635	1435	Depleted_Plasma_Nor_3.raw
False	Ambiguous	FourierTransform	HCD	MS2	0	0	200	1313.67456054688	3939.00912838063	3	14.504635	1435	Depleted_Plasma_Nor_3.raw
False	None	IonTrap	CID	MS2	0	0	100	1431.25183105469	1431.25183105469	1	14.510015	1436	Depleted_Plasma_Nor_3.raw
False	None	FourierTransform	HCD	MS2	0	0	200	1431.25183105469	2861.49638547938	2	14.5248	1437	Depleted_Plasma_Nor_3.raw
False	None	FourierTransform	HCD	MS2	0	0	200	1431.25183105469	4291.74093990406	3	14.5248	1437	Depleted_Plasma_Nor_3.raw
False	None	IonTrap	CID	MS2	0	54.62481	100	889.234619140625	889.234619140625	1	14.539035	1439	Depleted_Plasma_Nor_3.raw
False	None	FourierTransform	HCD	MS2	0	54.62481	200	889.234619140625	889.234619140625	1	14.5540516666667	1440	Depleted_Plasma_Nor_3.raw
False	None	IonTrap	CID	MS2	0	6.739317	100	920.314270019531	920.314270019531	1	14.5595633333333	1441	Depleted_Plasma_Nor_3.raw
False	None	FourierTransform	HCD	MS2	0	6.739317	200	920.314270019531	920.314270019531	1	14.5745616666667	1442	Depleted_Plasma_Nor_3.raw
False	None	IonTrap	CID	MS2	0	78.65431	100	891.234191894531	891.234191894531	1	14.580005	1443	Depleted_Plasma_Nor_3.raw
False	None	FourierTransform	HCD	MS2	0	78.65431	200	891.234191894531	891.234191894531	1	14.5950366666667	1444	Depleted_Plasma_Nor_3.raw
False	Unambiguous	IonTrap	CID	MS2	0	38.03518	100	931.414733886719	931.414733886719	1	14.6004816666667	1445	Depleted_Plasma_Nor_3.raw
False	None	FourierTransform	HCD	MS2	0	38.03518	200	931.414733886719	1861.82219114344	2	14.61547	1446	Depleted_Plasma_Nor_3.raw
False	Ambiguous	FourierTransform	HCD	MS2	0	38.03518	200	931.414733886719	2792.22964840016	3	14.61547	1446	Depleted_Plasma_Nor_3.raw
False	Unambiguous	IonTrap	CID	MS2	0	60.36779	100	903.28759765625	903.28759765625	1	14.6209216666667	1447	Depleted_Plasma_Nor_3.raw
False	None	FourierTransform	HCD	MS2	0	60.36779	200	903.28759765625	1805.5679186825	2	14.6359483333333	1448	Depleted_Plasma_Nor_3.raw
False	None	FourierTransform	HCD	MS2	0	60.36779	200	903.28759765625	2707.84823970875	3	14.6359483333333	1448	Depleted_Plasma_Nor_3.raw
False	None	IonTrap	CID	MS2	0	79.85148	100	1154.21801757813	1154.21801757813	1	14.6501266666667	1450	Depleted_Plasma_Nor_3.raw
False	None	FourierTransform	HCD	MS2	0	79.85148	200	1154.21801757813	3460.63949947438	3	14.6660283333333	1451	Depleted_Plasma_Nor_3.raw
False	None	FourierTransform	HCD	MS2	0	79.85148	200	1154.21801757813	2307.42875852625	2	14.6660283333333	1451	Depleted_Plasma_Nor_3.raw
False	None	IonTrap	CID	MS2	0	21.94711	100	920.311706542969	920.311706542969	1	14.6715366666667	1452	Depleted_Plasma_Nor_3.raw
False	None	FourierTransform	HCD	MS2	0	21.94711	200	920.311706542969	920.311706542969	1	14.6865033333333	1453	Depleted_Plasma_Nor_3.raw
False	None	IonTrap	CID	MS2	0	29.69758	100	976.295532226563	976.295532226563	1	14.6920466666667	1454	Depleted_Plasma_Nor_3.raw
False	None	FourierTransform	HCD	MS2	0	29.69758	200	976.295532226563	1951.58378782313	2	14.707055	1455	Depleted_Plasma_Nor_3.raw
False	None	FourierTransform	HCD	MS2	0	29.69758	200	976.295532226563	2926.87204341969	3	14.707055	1455	Depleted_Plasma_Nor_3.raw
False	Unambiguous	IonTrap	CID	MS2	0	35.65323	100	1143.4228515625	1143.4228515625	1	14.7124566666667	1456	Depleted_Plasma_Nor_3.raw
False	None	FourierTransform	HCD	MS2	0	35.65323	200	1143.4228515625	2285.838426495	2	14.7272716666667	1457	Depleted_Plasma_Nor_3.raw
False	None	FourierTransform	HCD	MS2	0	35.65323	200	1143.4228515625	3428.2540014275	3	14.7272716666667	1457	Depleted_Plasma_Nor_3.raw
False	Unambiguous	IonTrap	CID	MS2	0	59.45599	100	1078.58862304688	1078.58862304688	1	14.7326933333333	1458	Depleted_Plasma_Nor_3.raw
False	None	FourierTransform	HCD	MS2	0	59.45599	200	1078.58862304688	3233.75131588063	3	14.7476216666667	1459	Depleted_Plasma_Nor_3.raw
False	None	FourierTransform	HCD	MS2	0	59.45599	200	1078.58862304688	2156.16996946375	2	14.7476216666667	1459	Depleted_Plasma_Nor_3.raw
False	None	IonTrap	CID	MS2	0	20.96323	100	906.263000488281	906.263000488281	1	14.76185	1461	Depleted_Plasma_Nor_3.raw
False	None	FourierTransform	HCD	MS2	0	20.96323	200	906.263000488281	906.263000488281	1	14.77688	1462	Depleted_Plasma_Nor_3.raw
False	Unambiguous	IonTrap	CID	MS2	0	0	100	1210.57495117188	1210.57495117188	1	14.7823233333333	1463	Depleted_Plasma_Nor_3.raw
False	None	FourierTransform	HCD	MS2	0	0	200	1210.57495117188	2420.14262571375	2	14.7970833333333	1464	Depleted_Plasma_Nor_3.raw
False	None	FourierTransform	HCD	MS2	0	0	200	1210.57495117188	3629.71030025563	3	14.7970833333333	1464	Depleted_Plasma_Nor_3.raw
False	None	IonTrap	CID	MS2	0	0	100	944.787658691406	944.787658691406	1	14.80253	1465	Depleted_Plasma_Nor_3.raw
False	None	FourierTransform	HCD	MS2	0	0	200	944.787658691406	1888.56804075281	2	14.8175666666667	1466	Depleted_Plasma_Nor_3.raw
False	None	FourierTransform	HCD	MS2	0	0	200	944.787658691406	2832.34842281422	3	14.8175666666667	1466	Depleted_Plasma_Nor_3.raw
False	Ambiguous	IonTrap	CID	MS2	0	66.86147	100	1039.625	1039.625	1	14.82299	1467	Depleted_Plasma_Nor_3.raw
False	None	FourierTransform	HCD	MS2	0	66.86147	200	1039.625	3116.86044674	3	14.8378716666667	1468	Depleted_Plasma_Nor_3.raw
False	None	FourierTransform	HCD	MS2	0	66.86147	200	1039.625	2078.24272337	2	14.8378716666667	1468	Depleted_Plasma_Nor_3.raw
False	Unambiguous	IonTrap	CID	MS2	0		100	1196.55932617188	1196.55932617188	1	14.8432633333333	1469	Depleted_Plasma_Nor_3.raw
False	None	FourierTransform	HCD	MS2	0		200	1196.55932617188	2392.11137571375	2	14.8581066666667	1470	Depleted_Plasma_Nor_3.raw
False	None	FourierTransform	HCD	MS2	0		200	1196.55932617188	3587.66342525563	3	14.8581066666667	1470	Depleted_Plasma_Nor_3.raw
False	Unambiguous	IonTrap	CID	MS2	0		100	973.644165039063	973.644165039063	1	14.873585	1472	Depleted_Plasma_Nor_3.raw
False	None	FourierTransform	HCD	MS2	0		200	973.644165039063	1946.28105344813	2	14.888545	1473	Depleted_Plasma_Nor_3.raw
False	None	FourierTransform	HCD	MS2	0		200	973.644165039063	2918.91794185719	3	14.888545	1473	Depleted_Plasma_Nor_3.raw
False	None	IonTrap	CID	MS2	0	67.65002	100	914.639953613281	914.639953613281	1	14.8940516666667	1474	Depleted_Plasma_Nor_3.raw
False	None	FourierTransform	HCD	MS2	0	67.65002	200	914.639953613281	1828.27263059656	2	14.9090416666667	1475	Depleted_Plasma_Nor_3.raw
False	None	FourierTransform	HCD	MS2	0	67.65002	200	914.639953613281	2741.90530757984	3	14.9090416666667	1475	Depleted_Plasma_Nor_3.raw
False	Unambiguous	IonTrap	CID	MS2	0	67.22887	100	1025.67443847656	1025.67443847656	1	14.9144733333333	1476	Depleted_Plasma_Nor_3.raw
False	None	FourierTransform	HCD	MS2	0	67.22887	200	1025.67443847656	3075.00876216969	3	14.9294083333333	1477	Depleted_Plasma_Nor_3.raw
False	None	FourierTransform	HCD	MS2	0	67.22887	200	1025.67443847656	2050.34160032313	2	14.9294083333333	1477	Depleted_Plasma_Nor_3.raw
False	None	IonTrap	CID	MS2	0	55.40313	100	826.6435546875	826.6435546875	1	14.93488	1478	Depleted_Plasma_Nor_3.raw
False	None	FourierTransform	HCD	MS2	0	55.40313	200	826.6435546875	1652.279832745	2	14.9499283333333	1479	Depleted_Plasma_Nor_3.raw
False	None	FourierTransform	HCD	MS2	0	55.40313	200	826.6435546875	2477.9161108025	3	14.9499283333333	1479	Depleted_Plasma_Nor_3.raw
False	Ambiguous	IonTrap	CID	MS2	0	45.35331	100	822.460083007813	822.460083007813	1	14.9554133333333	1480	Depleted_Plasma_Nor_3.raw
False	Ambiguous	FourierTransform	HCD	MS2	0	45.35331	200	822.460083007813	1643.91288938563	2	14.9705116666667	1481	Depleted_Plasma_Nor_3.raw
False	Unambiguous	FourierTransform	HCD	MS2	0	45.35331	200	822.460083007813	2465.36569576344	3	14.9705116666667	1481	Depleted_Plasma_Nor_3.raw
False	None	IonTrap	CID	MS2	0	17.20742	100	1128.92224121094	2256.83720579188	2	14.98467	1483	Depleted_Plasma_Nor_3.raw
False	None	FourierTransform	HCD	MS2	0	17.20742	200	1128.92224121094	2256.83720579188	2	15.0005416666667	1484	Depleted_Plasma_Nor_3.raw
False	None	IonTrap	CID	MS2	0	61.45607	100	829.268981933594	829.268981933594	1	15.0060683333333	1485	Depleted_Plasma_Nor_3.raw
False	None	FourierTransform	HCD	MS2	0	61.45607	200	829.268981933594	829.268981933594	1	15.0211133333333	1486	Depleted_Plasma_Nor_3.raw
False	None	IonTrap	CID	MS2	0	26.35021	100	994.334350585938	994.334350585938	1	15.026545	1487	Depleted_Plasma_Nor_3.raw
False	None	FourierTransform	HCD	MS2	0	26.35021	200	994.334350585938	994.334350585938	1	15.041605	1488	Depleted_Plasma_Nor_3.raw
False	None	IonTrap	CID	MS2	0	19.5724	100	1047.89587402344	2094.78447141688	2	15.0470266666667	1489	Depleted_Plasma_Nor_3.raw
False	None	FourierTransform	HCD	MS2	0	19.5724	200	1047.89587402344	2094.78447141688	2	15.061935	1490	Depleted_Plasma_Nor_3.raw
False	None	IonTrap	CID	MS2	0	0	100	1204.4697265625	2407.932176495	2	15.067325	1491	Depleted_Plasma_Nor_3.raw
False	None	IonTrap	CID	MS2	0	0	100	1204.4697265625	3611.3946264275	3	15.067325	1491	Depleted_Plasma_Nor_3.raw
False	None	FourierTransform	HCD	MS2	0	0	200	1204.4697265625	2407.932176495	2	15.08213	1492	Depleted_Plasma_Nor_3.raw
False	Unambiguous	FourierTransform	HCD	MS2	0	0	200	1204.4697265625	3611.3946264275	3	15.08213	1492	Depleted_Plasma_Nor_3.raw
False	Unambiguous	IonTrap	CID	MS2	0	70.9267	100	806.354187011719	806.354187011719	1	15.0964116666667	1494	Depleted_Plasma_Nor_3.raw
False	None	FourierTransform	HCD	MS2	0	70.9267	200	806.354187011719	2417.04800777516	3	15.1125283333333	1495	Depleted_Plasma_Nor_3.raw
False	None	FourierTransform	HCD	MS2	0	70.9267	200	806.354187011719	1611.70109739344	2	15.1125283333333	1495	Depleted_Plasma_Nor_3.raw
False	Unambiguous	IonTrap	CID	MS2	0		100	1359.58410644531	1359.58410644531	1	15.117985	1496	Depleted_Plasma_Nor_3.raw
False	Unambiguous	FourierTransform	HCD	MS2	0		200	1359.58410644531	4076.73776607594	3	15.13269	1497	Depleted_Plasma_Nor_3.raw
False	None	FourierTransform	HCD	MS2	0		200	1359.58410644531	2718.16093626063	2	15.13269	1497	Depleted_Plasma_Nor_3.raw
False	None	IonTrap	CID	MS2	0	91.84138	100	873.202575683594	873.202575683594	1	15.1381383333333	1498	Depleted_Plasma_Nor_3.raw
False	None	FourierTransform	HCD	MS2	0	91.84138	200	873.202575683594	1745.39787473719	2	15.1531766666667	1499	Depleted_Plasma_Nor_3.raw
False	None	FourierTransform	HCD	MS2	0	91.84138	200	873.202575683594	2617.59317379078	3	15.1531766666667	1499	Depleted_Plasma_Nor_3.raw
False	Ambiguous	IonTrap	CID	MS2	0		100	1362.62915039063	1362.62915039063	1	15.15857	1500	Depleted_Plasma_Nor_3.raw
False	None	FourierTransform	HCD	MS2	0		200	1362.62915039063	2724.25102415125	2	15.17328	1501	Depleted_Plasma_Nor_3.raw
False	None	FourierTransform	HCD	MS2	0		200	1362.62915039063	4085.87289791188	3	15.17328	1501	Depleted_Plasma_Nor_3.raw
False	Unambiguous	IonTrap	CID	MS2	0	86.98742	100	982.40673828125	982.40673828125	1	15.1787183333333	1502	Depleted_Plasma_Nor_3.raw
False	None	FourierTransform	HCD	MS2	0	86.98742	200	982.40673828125	1963.8061999325	2	15.1936816666667	1503	Depleted_Plasma_Nor_3.raw
False	None	FourierTransform	HCD	MS2	0	86.98742	200	982.40673828125	2945.20566158375	3	15.1936816666667	1503	Depleted_Plasma_Nor_3.raw
False	Ambiguous	IonTrap	CID	MS2	0	62.64017	100	1245.55834960938	1245.55834960938	1	15.20905	1505	Depleted_Plasma_Nor_3.raw
False	None	FourierTransform	HCD	MS2	0	62.64017	200	1245.55834960938	2490.10942258875	2	15.2248616666667	1506	Depleted_Plasma_Nor_3.raw
False	None	FourierTransform	HCD	MS2	0	62.64017	200	1245.55834960938	3734.66049556813	3	15.2248616666667	1506	Depleted_Plasma_Nor_3.raw
False	Unambiguous	IonTrap	CID	MS2	0	36.32512	100	1102.61853027344	1102.61853027344	1	15.2303416666667	1507	Depleted_Plasma_Nor_3.raw
False	Ambiguous	FourierTransform	HCD	MS2	0	36.32512	200	1102.61853027344	2204.22978391688	2	15.2451883333333	1508	Depleted_Plasma_Nor_3.raw
False	Ambiguous	FourierTransform	HCD	MS2	0	36.32512	200	1102.61853027344	3305.84103756031	3	15.2451883333333	1508	Depleted_Plasma_Nor_3.raw
False	Unambiguous	IonTrap	CID	MS2	0		100	1334.54663085938	2668.08598508875	2	15.2505783333333	1509	Depleted_Plasma_Nor_3.raw
False	Unambiguous	IonTrap	CID	MS2	0		100	1334.54663085938	4001.62533931813	3	15.2505783333333	1509	Depleted_Plasma_Nor_3.raw
False	None	FourierTransform	HCD	MS2	0		200	1334.54663085938	2668.08598508875	2	15.265315	1510	Depleted_Plasma_Nor_3.raw
False	None	FourierTransform	HCD	MS2	0		200	1334.54663085938	4001.62533931813	3	15.265315	1510	Depleted_Plasma_Nor_3.raw
False	None	IonTrap	CID	MS2	0	9.501058	100	832.243774414063	832.243774414063	1	15.27078	1511	Depleted_Plasma_Nor_3.raw
False	None	FourierTransform	HCD	MS2	0	9.501058	200	832.243774414063	832.243774414063	1	15.285815	1512	Depleted_Plasma_Nor_3.raw
False	None	IonTrap	CID	MS2	0		100	1045.39074707031	1045.39074707031	1	15.2912366666667	1513	Depleted_Plasma_Nor_3.raw
False	None	FourierTransform	HCD	MS2	0		200	1045.39074707031	2089.77421751063	2	15.3061583333333	1514	Depleted_Plasma_Nor_3.raw
False	None	FourierTransform	HCD	MS2	0		200	1045.39074707031	3134.15768795094	3	15.3061583333333	1514	Depleted_Plasma_Nor_3.raw
False	None	IonTrap	CID	MS2	0	71.12029	100	908.262145996094	908.262145996094	1	15.3204	1516	Depleted_Plasma_Nor_3.raw
False	None	FourierTransform	HCD	MS2	0	71.12029	200	908.262145996094	908.262145996094	1	15.3354316666667	1517	Depleted_Plasma_Nor_3.raw
False	Unambiguous	IonTrap	CID	MS2	0	29.81577	100	931.416381835938	931.416381835938	1	15.3409316666667	1518	Depleted_Plasma_Nor_3.raw
False	None	IonTrap	CID	MS2	0	73.16353	100	890.237182617188	890.237182617188	1	15.3613333333333	1520	Depleted_Plasma_Nor_3.raw
False	None	FourierTransform	HCD	MS2	0	73.16353	200	890.237182617188	1779.46708860438	2	15.376495	1521	Depleted_Plasma_Nor_3.raw
False	None	FourierTransform	HCD	MS2	0	73.16353	200	890.237182617188	2668.69699459156	3	15.376495	1521	Depleted_Plasma_Nor_3.raw
False	Unambiguous	IonTrap	CID	MS2	0		100	1157.43530273438	2313.86332883875	2	15.38191	1522	Depleted_Plasma_Nor_3.raw
False	None	IonTrap	CID	MS2	0		100	1157.43530273438	3470.29135494313	3	15.38191	1522	Depleted_Plasma_Nor_3.raw
False	None	FourierTransform	HCD	MS2	0		200	1157.43530273438	3470.29135494313	3	15.396725	1523	Depleted_Plasma_Nor_3.raw
False	None	FourierTransform	HCD	MS2	0		200	1157.43530273438	2313.86332883875	2	15.396725	1523	Depleted_Plasma_Nor_3.raw
False	None	IonTrap	CID	MS2	0	45.22938	100	923.316040039063	923.316040039063	1	15.4021716666667	1524	Depleted_Plasma_Nor_3.raw
False	None	FourierTransform	HCD	MS2	0	45.22938	200	923.316040039063	1845.62480344813	2	15.41722	1525	Depleted_Plasma_Nor_3.raw
False	None	FourierTransform	HCD	MS2	0	45.22938	200	923.316040039063	2767.93356685719	3	15.41722	1525	Depleted_Plasma_Nor_3.raw
False	None	IonTrap	CID	MS2	0	39.99379	100	906.263305664063	906.263305664063	1	15.432475	1527	Depleted_Plasma_Nor_3.raw
False	None	FourierTransform	HCD	MS2	0	39.99379	200	906.263305664063	906.263305664063	1	15.4485283333333	1528	Depleted_Plasma_Nor_3.raw
False	None	IonTrap	CID	MS2	0	74.82517	100	921.313293457031	921.313293457031	1	15.4540266666667	1529	Depleted_Plasma_Nor_3.raw
False	None	FourierTransform	HCD	MS2	0	74.82517	200	921.313293457031	921.313293457031	1	15.4689933333333	1530	Depleted_Plasma_Nor_3.raw
False	Unambiguous	IonTrap	CID	MS2	0	50.32429	100	1278.77270507813	1278.77270507813	1	15.4743916666667	1531	Depleted_Plasma_Nor_3.raw
False	None	FourierTransform	HCD	MS2	0	50.32429	200	1278.77270507813	2556.53813352625	2	15.4891566666667	1532	Depleted_Plasma_Nor_3.raw
False	None	FourierTransform	HCD	MS2	0	50.32429	200	1278.77270507813	3834.30356197438	3	15.4891566666667	1532	Depleted_Plasma_Nor_3.raw
False	Unambiguous	IonTrap	CID	MS2	0	71.02713	100	1269.57250976563	1269.57250976563	1	15.4945466666667	1533	Depleted_Plasma_Nor_3.raw
False	None	FourierTransform	HCD	MS2	0	71.02713	200	1269.57250976563	2538.13774290125	2	15.509285	1534	Depleted_Plasma_Nor_3.raw
False	None	FourierTransform	HCD	MS2	0	71.02713	200	1269.57250976563	3806.70297603688	3	15.509285	1534	Depleted_Plasma_Nor_3.raw
False	Ambiguous	IonTrap	CID	MS2	0	55.80746	100	1117.59936523438	1117.59936523438	1	15.5147066666667	1535	Depleted_Plasma_Nor_3.raw
False	Ambiguous	FourierTransform	HCD	MS2	0	55.80746	200	1117.59936523438	2234.19145383875	2	15.5295916666667	1536	Depleted_Plasma_Nor_3.raw
[truncated: 21,773 more rows]
