# Supplementary material for: GlypNirO: An automated workflow for quantitative N- and O-linked glycoproteomic data analysis
Source: Beilstein J Org Chem. 2020 Sep 1;16:2127–35. doi: 10.3762/bjoc.16.180 (PMC7476601; doi:10.3762/bjoc.16.180)
Supplement: File 1 — Supplementary Tables S1–S42. [file Beilstein_J_Org_Chem-16-2127-s001.zip › Supplementary Table S31 Non_Depleted_Plasma_HCC_1_MSnSpectrumInfo.txt]

Checked	Best PSM Ambiguity	Mass Analyzer	Activation Type	MS Order	# PSMs	Isolation Interference [%]	Ion Inject Time [ms]	Precursor m/z [Da]	Precursor MH+ [Da]	Precursor Charge	RT [min]	First Scan	Spectrum File	Area
False	None	IonTrap	CID	MS2	0	0	100	889.23583984375	889.23583984375	1	0.0273066666666667	2	Non_Depleted_Plasma_HCC_1.raw
False	None	FourierTransform	HCD	MS2	0	0	200	889.23583984375	889.23583984375	1	0.0434316666666667	3	Non_Depleted_Plasma_HCC_1.raw
False	None	IonTrap	CID	MS2	0	39.11576	100	833.243408203125	833.243408203125	1	0.0489016666666667	4	Non_Depleted_Plasma_HCC_1.raw
False	None	FourierTransform	HCD	MS2	0	39.11576	200	833.243408203125	833.243408203125	1	0.0639916666666667	5	Non_Depleted_Plasma_HCC_1.raw
False	None	IonTrap	CID	MS2	0	0	100	978.30517578125	978.30517578125	1	0.0694466666666667	6	Non_Depleted_Plasma_HCC_1.raw
False	None	FourierTransform	HCD	MS2	0	0	200	978.30517578125	1955.6030749325	2	0.08437	7	Non_Depleted_Plasma_HCC_1.raw
False	None	FourierTransform	HCD	MS2	0	0	200	978.30517578125	2932.90097408375	3	0.08437	7	Non_Depleted_Plasma_HCC_1.raw
False	None	IonTrap	CID	MS2	0	0	100	903.286987304688	903.286987304688	1	0.0898166666666667	8	Non_Depleted_Plasma_HCC_1.raw
False	None	FourierTransform	HCD	MS2	0	0	200	903.286987304688	903.286987304688	1	0.104845	9	Non_Depleted_Plasma_HCC_1.raw
False	None	IonTrap	CID	MS2	0	29.73597	100	829.268310546875	829.268310546875	1	0.110326666666667	10	Non_Depleted_Plasma_HCC_1.raw
False	None	FourierTransform	HCD	MS2	0	29.73597	200	829.268310546875	829.268310546875	1	0.125378333333333	11	Non_Depleted_Plasma_HCC_1.raw
False	None	IonTrap	CID	MS2	0	0	100	963.251831054688	963.251831054688	1	0.13946	13	Non_Depleted_Plasma_HCC_1.raw
False	None	FourierTransform	HCD	MS2	0	0	200	963.251831054688	1925.49638547938	2	0.155431666666667	14	Non_Depleted_Plasma_HCC_1.raw
False	None	FourierTransform	HCD	MS2	0	0	200	963.251831054688	2887.74093990406	3	0.155431666666667	14	Non_Depleted_Plasma_HCC_1.raw
False	Unambiguous	IonTrap	CID	MS2	0		100	1344.24963378906	2687.49199094813	2	0.160821666666667	15	Non_Depleted_Plasma_HCC_1.raw
False	Unambiguous	IonTrap	CID	MS2	0		100	1344.24963378906	4030.73434810719	3	0.160821666666667	15	Non_Depleted_Plasma_HCC_1.raw
False	Unambiguous	FourierTransform	HCD	MS2	0		200	1344.24963378906	2687.49199094813	2	0.175576666666667	16	Non_Depleted_Plasma_HCC_1.raw
False	None	FourierTransform	HCD	MS2	0		200	1344.24963378906	4030.73434810719	3	0.175576666666667	16	Non_Depleted_Plasma_HCC_1.raw
False	None	IonTrap	CID	MS2	0		100	983.854309082031	1966.70134153406	2	0.181011666666667	17	Non_Depleted_Plasma_HCC_1.raw
False	Unambiguous	IonTrap	CID	MS2	0		100	983.854309082031	2949.54837398609	3	0.181011666666667	17	Non_Depleted_Plasma_HCC_1.raw
False	None	FourierTransform	HCD	MS2	0		200	983.854309082031	2949.54837398609	3	0.19603	18	Non_Depleted_Plasma_HCC_1.raw
False	None	FourierTransform	HCD	MS2	0		200	983.854309082031	1966.70134153406	2	0.19603	18	Non_Depleted_Plasma_HCC_1.raw
False	Ambiguous	IonTrap	CID	MS2	0	0	100	1554.88049316406	1554.88049316406	1	0.210193333333333	20	Non_Depleted_Plasma_HCC_1.raw
False	None	FourierTransform	HCD	MS2	0	0	200	1554.88049316406	3108.75370969813	2	0.224768333333333	21	Non_Depleted_Plasma_HCC_1.raw
False	None	FourierTransform	HCD	MS2	0	0	200	1554.88049316406	4662.62692623219	3	0.224768333333333	21	Non_Depleted_Plasma_HCC_1.raw
False	None	IonTrap	CID	MS2	0	0	100	1765.43762207031	3529.86796751063	2	0.230128333333333	22	Non_Depleted_Plasma_HCC_1.raw
False	None	IonTrap	CID	MS2	0	0	100	1765.43762207031	5294.29831295094	3	0.230128333333333	22	Non_Depleted_Plasma_HCC_1.raw
False	None	FourierTransform	HCD	MS2	0	0	200	1765.43762207031	3529.86796751063	2	0.244621666666667	23	Non_Depleted_Plasma_HCC_1.raw
False	None	FourierTransform	HCD	MS2	0	0	200	1765.43762207031	5294.29831295094	3	0.244621666666667	23	Non_Depleted_Plasma_HCC_1.raw
False	None	IonTrap	CID	MS2	0		100	1195.46936035156	2389.93144407313	2	0.250025	24	Non_Depleted_Plasma_HCC_1.raw
False	None	IonTrap	CID	MS2	0		100	1195.46936035156	3584.39352779469	3	0.250025	24	Non_Depleted_Plasma_HCC_1.raw
False	None	FourierTransform	HCD	MS2	0		200	1195.46936035156	3584.39352779469	3	0.264796666666667	25	Non_Depleted_Plasma_HCC_1.raw
False	None	FourierTransform	HCD	MS2	0		200	1195.46936035156	2389.93144407313	2	0.264796666666667	25	Non_Depleted_Plasma_HCC_1.raw
False	None	IonTrap	CID	MS2	0		100	1077.67431640625	2154.3413561825	2	0.270225	26	Non_Depleted_Plasma_HCC_1.raw
False	None	IonTrap	CID	MS2	0		100	1077.67431640625	3231.00839595875	3	0.270225	26	Non_Depleted_Plasma_HCC_1.raw
False	None	FourierTransform	HCD	MS2	0		200	1077.67431640625	2154.3413561825	2	0.285276666666667	27	Non_Depleted_Plasma_HCC_1.raw
False	None	FourierTransform	HCD	MS2	0		200	1077.67431640625	3231.00839595875	3	0.285276666666667	27	Non_Depleted_Plasma_HCC_1.raw
False	None	IonTrap	CID	MS2	0		100	1202.13403320313	1202.13403320313	1	0.29067	28	Non_Depleted_Plasma_HCC_1.raw
False	None	IonTrap	CID	MS2	0	0	100	800.185180664063	800.185180664063	1	0.320626666666667	31	Non_Depleted_Plasma_HCC_1.raw
False	None	FourierTransform	HCD	MS2	0	0	200	800.185180664063	1599.36308469813	2	0.336765	32	Non_Depleted_Plasma_HCC_1.raw
False	None	FourierTransform	HCD	MS2	0	0	200	800.185180664063	2398.54098873219	3	0.336765	32	Non_Depleted_Plasma_HCC_1.raw
False	None	IonTrap	CID	MS2	0	37.17566	100	890.235961914063	890.235961914063	1	0.342216666666667	33	Non_Depleted_Plasma_HCC_1.raw
False	None	FourierTransform	HCD	MS2	0	37.17566	200	890.235961914063	890.235961914063	1	0.35727	34	Non_Depleted_Plasma_HCC_1.raw
False	Unambiguous	IonTrap	CID	MS2	0	0	100	1142.68774414063	1142.68774414063	1	0.362776666666667	35	Non_Depleted_Plasma_HCC_1.raw
False	None	FourierTransform	HCD	MS2	0	0	200	1142.68774414063	2284.36821165125	2	0.377586666666667	36	Non_Depleted_Plasma_HCC_1.raw
False	None	FourierTransform	HCD	MS2	0	0	200	1142.68774414063	3426.04867916188	3	0.377586666666667	36	Non_Depleted_Plasma_HCC_1.raw
False	Unambiguous	IonTrap	CID	MS2	0		100	1114.16296386719	2227.31865110438	2	0.383	37	Non_Depleted_Plasma_HCC_1.raw
False	Unambiguous	IonTrap	CID	MS2	0		100	1114.16296386719	3340.47433834156	3	0.383	37	Non_Depleted_Plasma_HCC_1.raw
False	None	FourierTransform	HCD	MS2	0		200	1114.16296386719	2227.31865110438	2	0.397923333333333	38	Non_Depleted_Plasma_HCC_1.raw
False	None	FourierTransform	HCD	MS2	0		200	1114.16296386719	3340.47433834156	3	0.397923333333333	38	Non_Depleted_Plasma_HCC_1.raw
False	Unambiguous	IonTrap	CID	MS2	0	90.04202	100	898.321350097656	898.321350097656	1	0.41301	40	Non_Depleted_Plasma_HCC_1.raw
False	None	FourierTransform	HCD	MS2	0	90.04202	200	898.321350097656	1795.63542356531	2	0.429098333333333	41	Non_Depleted_Plasma_HCC_1.raw
False	None	FourierTransform	HCD	MS2	0	90.04202	200	898.321350097656	2692.94949703297	3	0.429098333333333	41	Non_Depleted_Plasma_HCC_1.raw
False	None	IonTrap	CID	MS2	0	73.20509	100	1025.26708984375	1025.26708984375	1	0.434578333333333	42	Non_Depleted_Plasma_HCC_1.raw
False	None	FourierTransform	HCD	MS2	0	73.20509	200	1025.26708984375	2049.5269030575	2	0.449468333333333	43	Non_Depleted_Plasma_HCC_1.raw
False	Unambiguous	FourierTransform	HCD	MS2	0	73.20509	200	1025.26708984375	3073.78671627125	3	0.449468333333333	43	Non_Depleted_Plasma_HCC_1.raw
False	Unambiguous	IonTrap	CID	MS2	0	89.54025	100	870.325378417969	870.325378417969	1	0.454921666666667	44	Non_Depleted_Plasma_HCC_1.raw
False	None	FourierTransform	HCD	MS2	0	89.54025	200	870.325378417969	1739.64348020594	2	0.469986666666667	45	Non_Depleted_Plasma_HCC_1.raw
False	None	FourierTransform	HCD	MS2	0	89.54025	200	870.325378417969	2608.96158199391	3	0.469986666666667	45	Non_Depleted_Plasma_HCC_1.raw
False	None	IonTrap	CID	MS2	0	83.60912	100	803.236328125	1605.46537962	2	0.475461666666667	46	Non_Depleted_Plasma_HCC_1.raw
False	None	IonTrap	CID	MS2	0	83.60912	100	803.236328125	2407.694431115	3	0.475461666666667	46	Non_Depleted_Plasma_HCC_1.raw
False	None	FourierTransform	HCD	MS2	0	83.60912	200	803.236328125	1605.46537962	2	0.490516666666667	47	Non_Depleted_Plasma_HCC_1.raw
False	None	FourierTransform	HCD	MS2	0	83.60912	200	803.236328125	2407.694431115	3	0.490516666666667	47	Non_Depleted_Plasma_HCC_1.raw
False	None	IonTrap	CID	MS2	0	92.80276	100	846.238220214844	846.238220214844	1	0.495995	48	Non_Depleted_Plasma_HCC_1.raw
False	Unambiguous	IonTrap	CID	MS2	0	0	100	1002.2568359375	3004.7559545525	3	0.525096666666667	51	Non_Depleted_Plasma_HCC_1.raw
False	None	IonTrap	CID	MS2	0	0	100	1002.2568359375	2003.506395245	2	0.525096666666667	51	Non_Depleted_Plasma_HCC_1.raw
False	None	FourierTransform	HCD	MS2	0	0	200	1002.2568359375	2003.506395245	2	0.541265	52	Non_Depleted_Plasma_HCC_1.raw
False	None	FourierTransform	HCD	MS2	0	0	200	1002.2568359375	3004.7559545525	3	0.541265	52	Non_Depleted_Plasma_HCC_1.raw
False	None	IonTrap	CID	MS2	0	82.58262	100	817.212097167969	1633.41691770594	2	0.546793333333333	53	Non_Depleted_Plasma_HCC_1.raw
False	Unambiguous	IonTrap	CID	MS2	0	82.58262	100	817.212097167969	2449.62173824391	3	0.546793333333333	53	Non_Depleted_Plasma_HCC_1.raw
False	None	FourierTransform	HCD	MS2	0	82.58262	200	817.212097167969	1633.41691770594	2	0.561916666666667	54	Non_Depleted_Plasma_HCC_1.raw
False	None	FourierTransform	HCD	MS2	0	82.58262	200	817.212097167969	2449.62173824391	3	0.561916666666667	54	Non_Depleted_Plasma_HCC_1.raw
False	Unambiguous	IonTrap	CID	MS2	0		100	929.879577636719	1858.75187864344	2	0.567365	55	Non_Depleted_Plasma_HCC_1.raw
False	Ambiguous	IonTrap	CID	MS2	0		100	929.879577636719	2787.62417965016	3	0.567365	55	Non_Depleted_Plasma_HCC_1.raw
False	None	FourierTransform	HCD	MS2	0		200	929.879577636719	2787.62417965016	3	0.582376666666667	56	Non_Depleted_Plasma_HCC_1.raw
False	None	FourierTransform	HCD	MS2	0		200	929.879577636719	1858.75187864344	2	0.582376666666667	56	Non_Depleted_Plasma_HCC_1.raw
False	Unambiguous	IonTrap	CID	MS2	0	48.04374	100	824.314025878906	824.314025878906	1	0.587848333333333	57	Non_Depleted_Plasma_HCC_1.raw
False	None	FourierTransform	HCD	MS2	0	48.04374	200	824.314025878906	824.314025878906	1	0.60293	58	Non_Depleted_Plasma_HCC_1.raw
False	None	IonTrap	CID	MS2	0		100	1182.87377929688	2364.74028196375	2	0.608331666666667	59	Non_Depleted_Plasma_HCC_1.raw
False	Unambiguous	IonTrap	CID	MS2	0		100	1182.87377929688	3546.60678463063	3	0.608331666666667	59	Non_Depleted_Plasma_HCC_1.raw
False	None	FourierTransform	HCD	MS2	0		200	1182.87377929688	2364.74028196375	2	0.623171666666667	60	Non_Depleted_Plasma_HCC_1.raw
False	Ambiguous	FourierTransform	HCD	MS2	0		200	1182.87377929688	3546.60678463063	3	0.623171666666667	60	Non_Depleted_Plasma_HCC_1.raw
False	None	IonTrap	CID	MS2	0	45.5938	100	832.242370605469	832.242370605469	1	0.638348333333333	62	Non_Depleted_Plasma_HCC_1.raw
False	None	FourierTransform	HCD	MS2	0	45.5938	200	832.242370605469	832.242370605469	1	0.654431666666667	63	Non_Depleted_Plasma_HCC_1.raw
False	None	IonTrap	CID	MS2	0	82.6424	100	835.285095214844	835.285095214844	1	0.659946666666667	64	Non_Depleted_Plasma_HCC_1.raw
False	None	FourierTransform	HCD	MS2	0	82.6424	200	835.285095214844	835.285095214844	1	0.674985	65	Non_Depleted_Plasma_HCC_1.raw
False	Ambiguous	IonTrap	CID	MS2	0		100	1351.93188476563	4053.78110103688	3	0.680376666666667	66	Non_Depleted_Plasma_HCC_1.raw
False	None	IonTrap	CID	MS2	0		100	1351.93188476563	2702.85649290125	2	0.680376666666667	66	Non_Depleted_Plasma_HCC_1.raw
False	None	FourierTransform	HCD	MS2	0		200	1351.93188476563	2702.85649290125	2	0.695103333333333	67	Non_Depleted_Plasma_HCC_1.raw
False	Unambiguous	FourierTransform	HCD	MS2	0		200	1351.93188476563	4053.78110103688	3	0.695103333333333	67	Non_Depleted_Plasma_HCC_1.raw
False	None	IonTrap	CID	MS2	0	91.46276	100	859.295288085938	859.295288085938	1	0.700558333333333	68	Non_Depleted_Plasma_HCC_1.raw
False	None	FourierTransform	HCD	MS2	0	91.46276	200	859.295288085938	1717.58329954188	2	0.715693333333333	69	Non_Depleted_Plasma_HCC_1.raw
False	None	FourierTransform	HCD	MS2	0	91.46276	200	859.295288085938	2575.87131099781	3	0.715693333333333	69	Non_Depleted_Plasma_HCC_1.raw
False	None	IonTrap	CID	MS2	0	74.09274	100	995.26806640625	995.26806640625	1	0.721116666666667	70	Non_Depleted_Plasma_HCC_1.raw
False	None	FourierTransform	HCD	MS2	0	74.09274	200	995.26806640625	995.26806640625	1	0.736076666666667	71	Non_Depleted_Plasma_HCC_1.raw
False	None	IonTrap	CID	MS2	0	67.50508	100	907.8408203125	907.8408203125	1	0.750151666666667	73	Non_Depleted_Plasma_HCC_1.raw
False	None	FourierTransform	HCD	MS2	0	67.50508	200	907.8408203125	2721.5079076775	3	0.76627	74	Non_Depleted_Plasma_HCC_1.raw
False	None	FourierTransform	HCD	MS2	0	67.50508	200	907.8408203125	1814.674363995	2	0.76627	74	Non_Depleted_Plasma_HCC_1.raw
False	None	IonTrap	CID	MS2	0	0	100	882.867736816406	882.867736816406	1	0.771773333333333	75	Non_Depleted_Plasma_HCC_1.raw
False	None	FourierTransform	HCD	MS2	0	0	200	882.867736816406	1764.72819700281	2	0.786765	76	Non_Depleted_Plasma_HCC_1.raw
False	None	FourierTransform	HCD	MS2	0	0	200	882.867736816406	2646.58865718922	3	0.786765	76	Non_Depleted_Plasma_HCC_1.raw
False	None	IonTrap	CID	MS2	0		100	976.311218261719	976.311218261719	1	0.792198333333333	77	Non_Depleted_Plasma_HCC_1.raw
False	None	FourierTransform	HCD	MS2	0		200	976.311218261719	1951.61515989344	2	0.807171666666667	78	Non_Depleted_Plasma_HCC_1.raw
False	None	FourierTransform	HCD	MS2	0		200	976.311218261719	2926.91910152516	3	0.807171666666667	78	Non_Depleted_Plasma_HCC_1.raw
False	None	IonTrap	CID	MS2	0		100	911.832824707031	911.832824707031	1	0.812628333333333	79	Non_Depleted_Plasma_HCC_1.raw
False	None	FourierTransform	HCD	MS2	0		200	911.832824707031	2733.48392086109	3	0.827596666666667	80	Non_Depleted_Plasma_HCC_1.raw
False	None	FourierTransform	HCD	MS2	0		200	911.832824707031	1822.65837278406	2	0.827596666666667	80	Non_Depleted_Plasma_HCC_1.raw
False	None	IonTrap	CID	MS2	0	13.61817	100	920.314636230469	920.314636230469	1	0.84194	82	Non_Depleted_Plasma_HCC_1.raw
False	None	FourierTransform	HCD	MS2	0	13.61817	200	920.314636230469	920.314636230469	1	0.85694	83	Non_Depleted_Plasma_HCC_1.raw
False	None	IonTrap	CID	MS2	0	13.61817	100	920.314636230469	920.314636230469	1	0.862386666666667	84	Non_Depleted_Plasma_HCC_1.raw
False	None	FourierTransform	HCD	MS2	0	13.61817	200	920.314636230469	920.314636230469	1	0.877426666666667	85	Non_Depleted_Plasma_HCC_1.raw
False	Unambiguous	IonTrap	CID	MS2	0		100	1244.02880859375	2487.0503405575	2	0.882923333333333	86	Non_Depleted_Plasma_HCC_1.raw
False	Unambiguous	IonTrap	CID	MS2	0		100	1244.02880859375	3730.07187252125	3	0.882923333333333	86	Non_Depleted_Plasma_HCC_1.raw
False	None	FourierTransform	HCD	MS2	0		200	1244.02880859375	2487.0503405575	2	0.89767	87	Non_Depleted_Plasma_HCC_1.raw
False	None	FourierTransform	HCD	MS2	0		200	1244.02880859375	3730.07187252125	3	0.89767	87	Non_Depleted_Plasma_HCC_1.raw
False	None	IonTrap	CID	MS2	0	72.45491	100	811.284973144531	811.284973144531	1	0.903155	88	Non_Depleted_Plasma_HCC_1.raw
False	None	FourierTransform	HCD	MS2	0	72.45491	200	811.284973144531	1621.56266965906	2	0.918286666666667	89	Non_Depleted_Plasma_HCC_1.raw
False	None	FourierTransform	HCD	MS2	0	72.45491	200	811.284973144531	2431.84036617359	3	0.918286666666667	89	Non_Depleted_Plasma_HCC_1.raw
False	None	IonTrap	CID	MS2	0	48.61349	100	961.687438964844	961.687438964844	1	0.923731666666667	90	Non_Depleted_Plasma_HCC_1.raw
False	None	FourierTransform	HCD	MS2	0	48.61349	200	961.687438964844	2883.04776363453	3	0.938678333333333	91	Non_Depleted_Plasma_HCC_1.raw
False	None	FourierTransform	HCD	MS2	0	48.61349	200	961.687438964844	1922.36760129969	2	0.938678333333333	91	Non_Depleted_Plasma_HCC_1.raw
False	None	IonTrap	CID	MS2	0	0	100	1223.4345703125	1223.4345703125	1	0.952805	93	Non_Depleted_Plasma_HCC_1.raw
False	None	FourierTransform	HCD	MS2	0	0	200	1223.4345703125	2445.861863995	2	0.968603333333333	94	Non_Depleted_Plasma_HCC_1.raw
False	None	FourierTransform	HCD	MS2	0	0	200	1223.4345703125	3668.2891576775	3	0.968603333333333	94	Non_Depleted_Plasma_HCC_1.raw
False	Ambiguous	IonTrap	CID	MS2	0		100	1176.49450683594	1176.49450683594	1	0.974005	95	Non_Depleted_Plasma_HCC_1.raw
False	None	FourierTransform	HCD	MS2	0		200	1176.49450683594	1176.49450683594	1	0.988875	96	Non_Depleted_Plasma_HCC_1.raw
False	Unambiguous	IonTrap	CID	MS2	0	43.59289	100	987.580932617188	987.580932617188	1	0.994311666666667	97	Non_Depleted_Plasma_HCC_1.raw
False	None	FourierTransform	HCD	MS2	0	43.59289	200	987.580932617188	1974.15458860438	2	1.009235	98	Non_Depleted_Plasma_HCC_1.raw
False	None	FourierTransform	HCD	MS2	0	43.59289	200	987.580932617188	2960.72824459156	3	1.009235	98	Non_Depleted_Plasma_HCC_1.raw
False	Unambiguous	IonTrap	CID	MS2	0	0	100	1103.56970214844	1103.56970214844	1	1.01466166666667	99	Non_Depleted_Plasma_HCC_1.raw
False	Ambiguous	FourierTransform	HCD	MS2	0	0	200	1103.56970214844	3308.69455318531	3	1.02956833333333	100	Non_Depleted_Plasma_HCC_1.raw
False	None	FourierTransform	HCD	MS2	0	0	200	1103.56970214844	2206.13212766688	2	1.02956833333333	100	Non_Depleted_Plasma_HCC_1.raw
False	Unambiguous	IonTrap	CID	MS2	0		100	970.645446777344	970.645446777344	1	1.035015	101	Non_Depleted_Plasma_HCC_1.raw
False	None	FourierTransform	HCD	MS2	0		200	970.645446777344	1940.28361692469	2	1.05005333333333	102	Non_Depleted_Plasma_HCC_1.raw
False	None	FourierTransform	HCD	MS2	0		200	970.645446777344	2909.92178707203	3	1.05005333333333	102	Non_Depleted_Plasma_HCC_1.raw
False	None	IonTrap	CID	MS2	0		100	1209.3388671875	2417.670457745	2	1.064175	104	Non_Depleted_Plasma_HCC_1.raw
False	Unambiguous	IonTrap	CID	MS2	0		100	1209.3388671875	3626.0020483025	3	1.064175	104	Non_Depleted_Plasma_HCC_1.raw
False	None	FourierTransform	HCD	MS2	0		200	1209.3388671875	2417.670457745	2	1.07896666666667	105	Non_Depleted_Plasma_HCC_1.raw
False	Ambiguous	FourierTransform	HCD	MS2	0		200	1209.3388671875	3626.0020483025	3	1.07896666666667	105	Non_Depleted_Plasma_HCC_1.raw
False	Unambiguous	IonTrap	CID	MS2	0		100	1117.45837402344	3350.36056881031	3	1.08439166666667	106	Non_Depleted_Plasma_HCC_1.raw
False	Ambiguous	IonTrap	CID	MS2	0		100	1117.45837402344	2233.90947141688	2	1.08439166666667	106	Non_Depleted_Plasma_HCC_1.raw
False	None	FourierTransform	HCD	MS2	0		200	1117.45837402344	2233.90947141688	2	1.09927333333333	107	Non_Depleted_Plasma_HCC_1.raw
False	None	FourierTransform	HCD	MS2	0		200	1117.45837402344	3350.36056881031	3	1.09927333333333	107	Non_Depleted_Plasma_HCC_1.raw
False	None	IonTrap	CID	MS2	0	57.1355	100	1065.94213867188	1065.94213867188	1	1.10470166666667	108	Non_Depleted_Plasma_HCC_1.raw
False	None	FourierTransform	HCD	MS2	0	57.1355	200	1065.94213867188	1065.94213867188	1	1.11957166666667	109	Non_Depleted_Plasma_HCC_1.raw
False	Ambiguous	IonTrap	CID	MS2	0	34.36324	100	958.51953125	1916.03178587	2	1.12502833333333	110	Non_Depleted_Plasma_HCC_1.raw
False	Unambiguous	IonTrap	CID	MS2	0	34.36324	100	958.51953125	2873.54404049	3	1.12502833333333	110	Non_Depleted_Plasma_HCC_1.raw
False	None	FourierTransform	HCD	MS2	0	34.36324	200	958.51953125	1916.03178587	2	1.14002833333333	111	Non_Depleted_Plasma_HCC_1.raw
False	None	FourierTransform	HCD	MS2	0	34.36324	200	958.51953125	2873.54404049	3	1.14002833333333	111	Non_Depleted_Plasma_HCC_1.raw
False	Ambiguous	IonTrap	CID	MS2	0		100	1032.53833007813	1032.53833007813	1	1.155275	113	Non_Depleted_Plasma_HCC_1.raw
False	None	FourierTransform	HCD	MS2	0		200	1032.53833007813	3095.60043697438	3	1.171265	114	Non_Depleted_Plasma_HCC_1.raw
False	None	FourierTransform	HCD	MS2	0		200	1032.53833007813	2064.06938352625	2	1.171265	114	Non_Depleted_Plasma_HCC_1.raw
False	None	IonTrap	CID	MS2	0	47.5233	100	937.205627441406	937.205627441406	1	1.17676	115	Non_Depleted_Plasma_HCC_1.raw
False	None	FourierTransform	HCD	MS2	0	47.5233	200	937.205627441406	1873.40397825281	2	1.19171666666667	116	Non_Depleted_Plasma_HCC_1.raw
False	Ambiguous	FourierTransform	HCD	MS2	0	47.5233	200	937.205627441406	2809.60232906422	3	1.19171666666667	116	Non_Depleted_Plasma_HCC_1.raw
False	None	IonTrap	CID	MS2	0	22.36598	100	815.216247558594	815.216247558594	1	1.197205	117	Non_Depleted_Plasma_HCC_1.raw
False	None	FourierTransform	HCD	MS2	0	22.36598	200	815.216247558594	815.216247558594	1	1.212305	118	Non_Depleted_Plasma_HCC_1.raw
False	Unambiguous	IonTrap	CID	MS2	0	0	100	1072.45703125	1072.45703125	1	1.21783333333333	119	Non_Depleted_Plasma_HCC_1.raw
False	None	FourierTransform	HCD	MS2	0	0	200	1072.45703125	2143.90678587	2	1.232695	120	Non_Depleted_Plasma_HCC_1.raw
False	None	FourierTransform	HCD	MS2	0	0	200	1072.45703125	3215.35654049	3	1.232695	120	Non_Depleted_Plasma_HCC_1.raw
False	Ambiguous	IonTrap	CID	MS2	0	45.49667	100	1094.55981445313	1094.55981445313	1	1.238125	121	Non_Depleted_Plasma_HCC_1.raw
False	Ambiguous	FourierTransform	HCD	MS2	0	45.49667	200	1094.55981445313	3281.66489009938	3	1.25302	122	Non_Depleted_Plasma_HCC_1.raw
False	None	FourierTransform	HCD	MS2	0	45.49667	200	1094.55981445313	2188.11235227625	2	1.25302	122	Non_Depleted_Plasma_HCC_1.raw
False	None	IonTrap	CID	MS2	0	44.56128	100	847.295349121094	847.295349121094	1	1.26720166666667	124	Non_Depleted_Plasma_HCC_1.raw
False	None	FourierTransform	HCD	MS2	0	44.56128	200	847.295349121094	847.295349121094	1	1.283265	125	Non_Depleted_Plasma_HCC_1.raw
False	None	IonTrap	CID	MS2	0	0	100	1516.17053222656	1516.17053222656	1	1.28867666666667	126	Non_Depleted_Plasma_HCC_1.raw
False	Unambiguous	FourierTransform	HCD	MS2	0	0	200	1516.17053222656	3031.33378782313	2	1.30326666666667	127	Non_Depleted_Plasma_HCC_1.raw
False	None	FourierTransform	HCD	MS2	0	0	200	1516.17053222656	4546.49704341969	3	1.30326666666667	127	Non_Depleted_Plasma_HCC_1.raw
False	None	IonTrap	CID	MS2	0	0	100	1122.43310546875	1122.43310546875	1	1.30868	128	Non_Depleted_Plasma_HCC_1.raw
False	None	FourierTransform	HCD	MS2	0	0	200	1122.43310546875	2243.8589343075	2	1.32356	129	Non_Depleted_Plasma_HCC_1.raw
False	None	FourierTransform	HCD	MS2	0	0	200	1122.43310546875	3365.28476314625	3	1.32356	129	Non_Depleted_Plasma_HCC_1.raw
False	None	IonTrap	CID	MS2	0	0	100	889.235717773438	889.235717773438	1	1.32901166666667	130	Non_Depleted_Plasma_HCC_1.raw
False	None	FourierTransform	HCD	MS2	0	0	200	889.235717773438	889.235717773438	1	1.34403	131	Non_Depleted_Plasma_HCC_1.raw
False	Unambiguous	IonTrap	CID	MS2	0	41.54677	100	861.527709960938	2582.56857662281	3	1.34947666666667	132	Non_Depleted_Plasma_HCC_1.raw
False	Unambiguous	IonTrap	CID	MS2	0	41.54677	100	861.527709960938	1722.04814329188	2	1.34947666666667	132	Non_Depleted_Plasma_HCC_1.raw
False	None	FourierTransform	HCD	MS2	0	41.54677	200	861.527709960938	2582.56857662281	3	1.36452166666667	133	Non_Depleted_Plasma_HCC_1.raw
False	Unambiguous	FourierTransform	HCD	MS2	0	41.54677	200	861.527709960938	1722.04814329188	2	1.36452166666667	133	Non_Depleted_Plasma_HCC_1.raw
False	Unambiguous	IonTrap	CID	MS2	0		100	1283.00207519531	2564.99687376063	2	1.37860833333333	135	Non_Depleted_Plasma_HCC_1.raw
False	Unambiguous	IonTrap	CID	MS2	0		100	1283.00207519531	3846.99167232594	3	1.37860833333333	135	Non_Depleted_Plasma_HCC_1.raw
False	None	FourierTransform	HCD	MS2	0		200	1283.00207519531	2564.99687376063	2	1.393465	136	Non_Depleted_Plasma_HCC_1.raw
False	Unambiguous	FourierTransform	HCD	MS2	0		200	1283.00207519531	3846.99167232594	3	1.393465	136	Non_Depleted_Plasma_HCC_1.raw
False	Unambiguous	IonTrap	CID	MS2	0		100	1083.41967773438	1083.41967773438	1	1.39895	137	Non_Depleted_Plasma_HCC_1.raw
False	None	FourierTransform	HCD	MS2	0		200	1083.41967773438	2165.83207883875	2	1.41380333333333	138	Non_Depleted_Plasma_HCC_1.raw
False	None	FourierTransform	HCD	MS2	0		200	1083.41967773438	3248.24447994313	3	1.41380333333333	138	Non_Depleted_Plasma_HCC_1.raw
False	None	IonTrap	CID	MS2	0	48.00336	100	907.26171875	907.26171875	1	1.41926	139	Non_Depleted_Plasma_HCC_1.raw
False	None	FourierTransform	HCD	MS2	0	48.00336	200	907.26171875	907.26171875	1	1.43428666666667	140	Non_Depleted_Plasma_HCC_1.raw
False	None	IonTrap	CID	MS2	0	49.73719	100	1042.98767089844	3126.94845943531	3	1.43971666666667	141	Non_Depleted_Plasma_HCC_1.raw
False	Ambiguous	IonTrap	CID	MS2	0	49.73719	100	1042.98767089844	2084.96806516688	2	1.43971666666667	141	Non_Depleted_Plasma_HCC_1.raw
False	None	FourierTransform	HCD	MS2	0	49.73719	200	1042.98767089844	2084.96806516688	2	1.45460166666667	142	Non_Depleted_Plasma_HCC_1.raw
False	None	FourierTransform	HCD	MS2	0	49.73719	200	1042.98767089844	3126.94845943531	3	1.45460166666667	142	Non_Depleted_Plasma_HCC_1.raw
False	Ambiguous	IonTrap	CID	MS2	0		100	976.074951171875	1951.14262571375	2	1.46005166666667	143	Non_Depleted_Plasma_HCC_1.raw
False	Unambiguous	IonTrap	CID	MS2	0		100	976.074951171875	2926.21030025563	3	1.46005166666667	143	Non_Depleted_Plasma_HCC_1.raw
False	None	FourierTransform	HCD	MS2	0		200	976.074951171875	1951.14262571375	2	1.47502833333333	144	Non_Depleted_Plasma_HCC_1.raw
False	None	FourierTransform	HCD	MS2	0		200	976.074951171875	2926.21030025563	3	1.47502833333333	144	Non_Depleted_Plasma_HCC_1.raw
False	None	IonTrap	CID	MS2	0		100	1442.89428710938	2884.78129758875	2	1.489125	146	Non_Depleted_Plasma_HCC_1.raw
False	Unambiguous	IonTrap	CID	MS2	0		100	1442.89428710938	4326.66830806813	3	1.489125	146	Non_Depleted_Plasma_HCC_1.raw
False	None	FourierTransform	HCD	MS2	0		200	1442.89428710938	2884.78129758875	2	1.50377	147	Non_Depleted_Plasma_HCC_1.raw
False	None	FourierTransform	HCD	MS2	0		200	1442.89428710938	4326.66830806813	3	1.50377	147	Non_Depleted_Plasma_HCC_1.raw
False	Unambiguous	IonTrap	CID	MS2	0	66.66235	100	1227.81701660156	1227.81701660156	1	1.50922333333333	148	Non_Depleted_Plasma_HCC_1.raw
False	None	FourierTransform	HCD	MS2	0	66.66235	200	1227.81701660156	2454.62675657313	2	1.52397166666667	149	Non_Depleted_Plasma_HCC_1.raw
False	None	FourierTransform	HCD	MS2	0	66.66235	200	1227.81701660156	3681.43649654469	3	1.52397166666667	149	Non_Depleted_Plasma_HCC_1.raw
False	Unambiguous	IonTrap	CID	MS2	0	0	100	945.542907714844	1890.07853879969	2	1.52942666666667	150	Non_Depleted_Plasma_HCC_1.raw
False	Unambiguous	IonTrap	CID	MS2	0	0	100	945.542907714844	2834.61416988453	3	1.52942666666667	150	Non_Depleted_Plasma_HCC_1.raw
False	None	FourierTransform	HCD	MS2	0	0	200	945.542907714844	1890.07853879969	2	1.544445	151	Non_Depleted_Plasma_HCC_1.raw
False	None	FourierTransform	HCD	MS2	0	0	200	945.542907714844	2834.61416988453	3	1.544445	151	Non_Depleted_Plasma_HCC_1.raw
False	None	IonTrap	CID	MS2	0	49.93122	100	1202.91333007813	1202.91333007813	1	1.549845	152	Non_Depleted_Plasma_HCC_1.raw
False	None	FourierTransform	HCD	MS2	0	49.93122	200	1202.91333007813	2404.81938352625	2	1.564715	153	Non_Depleted_Plasma_HCC_1.raw
False	Ambiguous	FourierTransform	HCD	MS2	0	49.93122	200	1202.91333007813	3606.72543697438	3	1.564715	153	Non_Depleted_Plasma_HCC_1.raw
False	None	IonTrap	CID	MS2	0		100	1192.87438964844	1192.87438964844	1	1.57012	154	Non_Depleted_Plasma_HCC_1.raw
False	None	FourierTransform	HCD	MS2	0		200	1192.87438964844	3576.60861568531	3	1.58493833333333	155	Non_Depleted_Plasma_HCC_1.raw
False	None	FourierTransform	HCD	MS2	0		200	1192.87438964844	2384.74150266688	2	1.58493833333333	155	Non_Depleted_Plasma_HCC_1.raw
False	None	IonTrap	CID	MS2	0	75.89371	100	1087.90124511719	1087.90124511719	1	1.60014166666667	157	Non_Depleted_Plasma_HCC_1.raw
False	None	FourierTransform	HCD	MS2	0	75.89371	200	1087.90124511719	2174.79521360438	2	1.61609833333333	158	Non_Depleted_Plasma_HCC_1.raw
False	None	FourierTransform	HCD	MS2	0	75.89371	200	1087.90124511719	3261.68918209156	3	1.61609833333333	158	Non_Depleted_Plasma_HCC_1.raw
False	None	IonTrap	CID	MS2	0	0	100	1466.21752929688	1466.21752929688	1	1.62153	159	Non_Depleted_Plasma_HCC_1.raw
False	Unambiguous	FourierTransform	HCD	MS2	0	0	200	1466.21752929688	2931.42778196375	2	1.63613833333333	160	Non_Depleted_Plasma_HCC_1.raw
False	None	FourierTransform	HCD	MS2	0	0	200	1466.21752929688	4396.63803463063	3	1.63613833333333	160	Non_Depleted_Plasma_HCC_1.raw
False	None	IonTrap	CID	MS2	0	0	100	1224.17236328125	1224.17236328125	1	1.64153	161	Non_Depleted_Plasma_HCC_1.raw
False	None	FourierTransform	HCD	MS2	0	0	200	1224.17236328125	2447.3374499325	2	1.65633166666667	162	Non_Depleted_Plasma_HCC_1.raw
False	None	FourierTransform	HCD	MS2	0	0	200	1224.17236328125	3670.50253658375	3	1.65633166666667	162	Non_Depleted_Plasma_HCC_1.raw
False	Unambiguous	IonTrap	CID	MS2	0		100	1199.20690917969	3595.60617427906	3	1.661745	163	Non_Depleted_Plasma_HCC_1.raw
False	Ambiguous	IonTrap	CID	MS2	0		100	1199.20690917969	2397.40654172938	2	1.661745	163	Non_Depleted_Plasma_HCC_1.raw
False	None	FourierTransform	HCD	MS2	0		200	1199.20690917969	2397.40654172938	2	1.67651833333333	164	Non_Depleted_Plasma_HCC_1.raw
False	None	FourierTransform	HCD	MS2	0		200	1199.20690917969	3595.60617427906	3	1.67651833333333	164	Non_Depleted_Plasma_HCC_1.raw
False	None	IonTrap	CID	MS2	0		100	1728.60803222656	3456.20878782313	2	1.68187166666667	165	Non_Depleted_Plasma_HCC_1.raw
False	Unambiguous	IonTrap	CID	MS2	0		100	1728.60803222656	5183.80954341969	3	1.68187166666667	165	Non_Depleted_Plasma_HCC_1.raw
False	None	FourierTransform	HCD	MS2	0		200	1728.60803222656	3456.20878782313	2	1.69636833333333	166	Non_Depleted_Plasma_HCC_1.raw
False	None	FourierTransform	HCD	MS2	0		200	1728.60803222656	5183.80954341969	3	1.69636833333333	166	Non_Depleted_Plasma_HCC_1.raw
False	None	IonTrap	CID	MS2	0	0	100	1373.49719238281	1373.49719238281	1	1.71160833333333	168	Non_Depleted_Plasma_HCC_1.raw
False	None	FourierTransform	HCD	MS2	0	0	200	1373.49719238281	2745.98710813563	2	1.72633166666667	169	Non_Depleted_Plasma_HCC_1.raw
False	None	FourierTransform	HCD	MS2	0	0	200	1373.49719238281	4118.47702388844	3	1.72633166666667	169	Non_Depleted_Plasma_HCC_1.raw
False	None	IonTrap	CID	MS2	0	55.4282	100	922.314147949219	922.314147949219	1	1.73194	170	Non_Depleted_Plasma_HCC_1.raw
False	None	FourierTransform	HCD	MS2	0	55.4282	200	922.314147949219	922.314147949219	1	1.74691833333333	171	Non_Depleted_Plasma_HCC_1.raw
False	None	IonTrap	CID	MS2	0	47.97039	100	1496.01049804688	1496.01049804688	1	1.75228	172	Non_Depleted_Plasma_HCC_1.raw
False	None	FourierTransform	HCD	MS2	0	47.97039	200	1496.01049804688	2991.01371946375	2	1.76692833333333	173	Non_Depleted_Plasma_HCC_1.raw
False	Unambiguous	FourierTransform	HCD	MS2	0	47.97039	200	1496.01049804688	4486.01694088063	3	1.76692833333333	173	Non_Depleted_Plasma_HCC_1.raw
False	None	IonTrap	CID	MS2	0	41.45269	100	1435.15661621094	1435.15661621094	1	1.77229833333333	174	Non_Depleted_Plasma_HCC_1.raw
False	None	FourierTransform	HCD	MS2	0	41.45269	200	1435.15661621094	2869.30595579188	2	1.78692166666667	175	Non_Depleted_Plasma_HCC_1.raw
False	None	FourierTransform	HCD	MS2	0	41.45269	200	1435.15661621094	4303.45529537281	3	1.78692166666667	175	Non_Depleted_Plasma_HCC_1.raw
False	None	IonTrap	CID	MS2	0		100	1171.95751953125	1171.95751953125	1	1.79232333333333	176	Non_Depleted_Plasma_HCC_1.raw
False	None	FourierTransform	HCD	MS2	0		200	1171.95751953125	2342.9077624325	2	1.80719	177	Non_Depleted_Plasma_HCC_1.raw
False	None	FourierTransform	HCD	MS2	0		200	1171.95751953125	3513.85800533375	3	1.80719	177	Non_Depleted_Plasma_HCC_1.raw
False	None	IonTrap	CID	MS2	0	11.60139	100	920.314758300781	920.314758300781	1	1.82131	179	Non_Depleted_Plasma_HCC_1.raw
False	None	FourierTransform	HCD	MS2	0	11.60139	200	920.314758300781	920.314758300781	1	1.83633	180	Non_Depleted_Plasma_HCC_1.raw
False	None	IonTrap	CID	MS2	0		100	1417.4033203125	1417.4033203125	1	1.84176	181	Non_Depleted_Plasma_HCC_1.raw
False	None	FourierTransform	HCD	MS2	0		200	1417.4033203125	2833.799363995	2	1.85638833333333	182	Non_Depleted_Plasma_HCC_1.raw
False	None	FourierTransform	HCD	MS2	0		200	1417.4033203125	4250.1954076775	3	1.85638833333333	182	Non_Depleted_Plasma_HCC_1.raw
False	None	IonTrap	CID	MS2	0	0	100	1790.255859375	3579.50444212	2	1.86174	183	Non_Depleted_Plasma_HCC_1.raw
False	Ambiguous	IonTrap	CID	MS2	0	0	100	1790.255859375	5368.753024865	3	1.86174	183	Non_Depleted_Plasma_HCC_1.raw
False	None	FourierTransform	HCD	MS2	0	0	200	1790.255859375	3579.50444212	2	1.87622666666667	184	Non_Depleted_Plasma_HCC_1.raw
False	Unambiguous	FourierTransform	HCD	MS2	0	0	200	1790.255859375	5368.753024865	3	1.87622666666667	184	Non_Depleted_Plasma_HCC_1.raw
False	None	IonTrap	CID	MS2	0	67.10651	100	904.288024902344	1807.56877317469	2	1.88168666666667	185	Non_Depleted_Plasma_HCC_1.raw
False	None	IonTrap	CID	MS2	0	67.10651	100	904.288024902344	2710.84952144703	3	1.88168666666667	185	Non_Depleted_Plasma_HCC_1.raw
False	None	FourierTransform	HCD	MS2	0	67.10651	200	904.288024902344	2710.84952144703	3	1.896675	186	Non_Depleted_Plasma_HCC_1.raw
False	None	FourierTransform	HCD	MS2	0	67.10651	200	904.288024902344	1807.56877317469	2	1.896675	186	Non_Depleted_Plasma_HCC_1.raw
False	None	IonTrap	CID	MS2	0		100	1217.87561035156	1217.87561035156	1	1.90217333333333	187	Non_Depleted_Plasma_HCC_1.raw
False	None	FourierTransform	HCD	MS2	0		200	1217.87561035156	2434.74394407313	2	1.91699833333333	188	Non_Depleted_Plasma_HCC_1.raw
False	None	FourierTransform	HCD	MS2	0		200	1217.87561035156	3651.61227779469	3	1.91699833333333	188	Non_Depleted_Plasma_HCC_1.raw
False	None	IonTrap	CID	MS2	0		100	1109.00927734375	1109.00927734375	1	1.932115	190	Non_Depleted_Plasma_HCC_1.raw
False	None	FourierTransform	HCD	MS2	0		200	1109.00927734375	2217.0112780575	2	1.94701166666667	191	Non_Depleted_Plasma_HCC_1.raw
False	None	FourierTransform	HCD	MS2	0		200	1109.00927734375	3325.01327877125	3	1.94701166666667	191	Non_Depleted_Plasma_HCC_1.raw
False	None	IonTrap	CID	MS2	0	0	100	1291.35791015625	1291.35791015625	1	1.95245166666667	192	Non_Depleted_Plasma_HCC_1.raw
False	None	FourierTransform	HCD	MS2	0	0	200	1291.35791015625	2581.7085436825	2	1.96716	193	Non_Depleted_Plasma_HCC_1.raw
False	Ambiguous	FourierTransform	HCD	MS2	0	0	200	1291.35791015625	3872.05917720875	3	1.96716	193	Non_Depleted_Plasma_HCC_1.raw
False	None	IonTrap	CID	MS2	0		100	1362.42858886719	1362.42858886719	1	1.97255	194	Non_Depleted_Plasma_HCC_1.raw
False	None	FourierTransform	HCD	MS2	0		200	1362.42858886719	1362.42858886719	1	1.98728833333333	195	Non_Depleted_Plasma_HCC_1.raw
False	Unambiguous	IonTrap	CID	MS2	0	52.62133	100	1254.77685546875	1254.77685546875	1	1.99267833333333	196	Non_Depleted_Plasma_HCC_1.raw
False	None	FourierTransform	HCD	MS2	0	52.62133	200	1254.77685546875	2508.5464343075	2	2.00741166666667	197	Non_Depleted_Plasma_HCC_1.raw
False	None	FourierTransform	HCD	MS2	0	52.62133	200	1254.77685546875	3762.31601314625	3	2.00741166666667	197	Non_Depleted_Plasma_HCC_1.raw
False	Unambiguous	IonTrap	CID	MS2	0		100	1037.546875	2074.08647337	2	2.01283333333333	198	Non_Depleted_Plasma_HCC_1.raw
False	Ambiguous	IonTrap	CID	MS2	0		100	1037.546875	3110.62607174	3	2.01283333333333	198	Non_Depleted_Plasma_HCC_1.raw
False	None	FourierTransform	HCD	MS2	0		200	1037.546875	2074.08647337	2	2.02777666666667	199	Non_Depleted_Plasma_HCC_1.raw
False	None	FourierTransform	HCD	MS2	0		200	1037.546875	3110.62607174	3	2.02777666666667	199	Non_Depleted_Plasma_HCC_1.raw
False	None	IonTrap	CID	MS2	0	0	100	815.216369628906	815.216369628906	1	2.042985	201	Non_Depleted_Plasma_HCC_1.raw
False	None	FourierTransform	HCD	MS2	0	0	200	815.216369628906	815.216369628906	1	2.05811166666667	202	Non_Depleted_Plasma_HCC_1.raw
False	None	IonTrap	CID	MS2	0		100	1183.39001464844	1183.39001464844	1	2.06356166666667	203	Non_Depleted_Plasma_HCC_1.raw
False	None	FourierTransform	HCD	MS2	0		200	1183.39001464844	2365.77275266688	2	2.07844833333333	204	Non_Depleted_Plasma_HCC_1.raw
False	None	FourierTransform	HCD	MS2	0		200	1183.39001464844	3548.15549068531	3	2.07844833333333	204	Non_Depleted_Plasma_HCC_1.raw
False	Ambiguous	IonTrap	CID	MS2	0	47.46289	100	987.991455078125	1974.97563352625	2	2.08388166666667	205	Non_Depleted_Plasma_HCC_1.raw
False	None	IonTrap	CID	MS2	0	47.46289	100	987.991455078125	2961.95981197438	3	2.08388166666667	205	Non_Depleted_Plasma_HCC_1.raw
False	Ambiguous	FourierTransform	HCD	MS2	0	47.46289	200	987.991455078125	1974.97563352625	2	2.09888166666667	206	Non_Depleted_Plasma_HCC_1.raw
False	None	FourierTransform	HCD	MS2	0	47.46289	200	987.991455078125	2961.95981197438	3	2.09888166666667	206	Non_Depleted_Plasma_HCC_1.raw
False	None	IonTrap	CID	MS2	0		100	1140.98400878906	1140.98400878906	1	2.10428833333333	207	Non_Depleted_Plasma_HCC_1.raw
False	None	FourierTransform	HCD	MS2	0		200	1140.98400878906	2280.96074094813	2	2.11910666666667	208	Non_Depleted_Plasma_HCC_1.raw
False	None	FourierTransform	HCD	MS2	0		200	1140.98400878906	3420.93747310719	3	2.11910666666667	208	Non_Depleted_Plasma_HCC_1.raw
False	None	IonTrap	CID	MS2	0		100	1357.41027832031	1357.41027832031	1	2.1245	209	Non_Depleted_Plasma_HCC_1.raw
False	None	FourierTransform	HCD	MS2	0		200	1357.41027832031	4070.21628170094	3	2.13925166666667	210	Non_Depleted_Plasma_HCC_1.raw
False	None	FourierTransform	HCD	MS2	0		200	1357.41027832031	2713.81328001063	2	2.13925166666667	210	Non_Depleted_Plasma_HCC_1.raw
False	None	IonTrap	CID	MS2	0	42.61653	100	907.262268066406	907.262268066406	1	2.15338333333333	212	Non_Depleted_Plasma_HCC_1.raw
False	None	FourierTransform	HCD	MS2	0	42.61653	200	907.262268066406	907.262268066406	1	2.16943333333333	213	Non_Depleted_Plasma_HCC_1.raw
False	Unambiguous	IonTrap	CID	MS2	0	0	100	1319.52685546875	1319.52685546875	1	2.17487666666667	214	Non_Depleted_Plasma_HCC_1.raw
False	None	FourierTransform	HCD	MS2	0	0	200	1319.52685546875	2638.0464343075	2	2.18957833333333	215	Non_Depleted_Plasma_HCC_1.raw
False	None	FourierTransform	HCD	MS2	0	0	200	1319.52685546875	3956.56601314625	3	2.18957833333333	215	Non_Depleted_Plasma_HCC_1.raw
False	Ambiguous	IonTrap	CID	MS2	0	0	100	1420.91455078125	1420.91455078125	1	2.194955	216	Non_Depleted_Plasma_HCC_1.raw
False	None	FourierTransform	HCD	MS2	0	0	200	1420.91455078125	2840.8218249325	2	2.20965333333333	217	Non_Depleted_Plasma_HCC_1.raw
False	None	FourierTransform	HCD	MS2	0	0	200	1420.91455078125	4260.72909908375	3	2.20965333333333	217	Non_Depleted_Plasma_HCC_1.raw
False	None	IonTrap	CID	MS2	0	60.51052	100	1272.40014648438	1272.40014648438	1	2.21504333333333	218	Non_Depleted_Plasma_HCC_1.raw
False	None	FourierTransform	HCD	MS2	0	60.51052	200	1272.40014648438	3815.18588619313	3	2.22976833333333	219	Non_Depleted_Plasma_HCC_1.raw
False	None	FourierTransform	HCD	MS2	0	60.51052	200	1272.40014648438	2543.79301633875	2	2.22976833333333	219	Non_Depleted_Plasma_HCC_1.raw
False	Unambiguous	IonTrap	CID	MS2	0		100	1489.25109863281	2977.49492063563	2	2.23513333333333	220	Non_Depleted_Plasma_HCC_1.raw
False	None	IonTrap	CID	MS2	0		100	1489.25109863281	4465.73874263844	3	2.23513333333333	220	Non_Depleted_Plasma_HCC_1.raw
False	None	FourierTransform	HCD	MS2	0		200	1489.25109863281	2977.49492063563	2	2.24986666666667	221	Non_Depleted_Plasma_HCC_1.raw
False	None	FourierTransform	HCD	MS2	0		200	1489.25109863281	4465.73874263844	3	2.24986666666667	221	Non_Depleted_Plasma_HCC_1.raw
False	Unambiguous	IonTrap	CID	MS2	0		100	1044.48352050781	2087.95976438563	2	2.26399833333333	223	Non_Depleted_Plasma_HCC_1.raw
False	Unambiguous	IonTrap	CID	MS2	0		100	1044.48352050781	3131.43600826344	3	2.26399833333333	223	Non_Depleted_Plasma_HCC_1.raw
False	None	FourierTransform	HCD	MS2	0		200	1044.48352050781	2087.95976438563	2	2.27993166666667	224	Non_Depleted_Plasma_HCC_1.raw
False	None	FourierTransform	HCD	MS2	0		200	1044.48352050781	3131.43600826344	3	2.27993166666667	224	Non_Depleted_Plasma_HCC_1.raw
False	None	IonTrap	CID	MS2	0		100	1202.35534667969	1202.35534667969	1	2.28539666666667	225	Non_Depleted_Plasma_HCC_1.raw
False	Unambiguous	FourierTransform	HCD	MS2	0		200	1202.35534667969	3605.05148677906	3	2.300155	226	Non_Depleted_Plasma_HCC_1.raw
False	None	FourierTransform	HCD	MS2	0		200	1202.35534667969	2403.70341672938	2	2.300155	226	Non_Depleted_Plasma_HCC_1.raw
False	Unambiguous	IonTrap	CID	MS2	0		100	1541.35217285156	3081.69706907313	2	2.30552	227	Non_Depleted_Plasma_HCC_1.raw
False	Unambiguous	IonTrap	CID	MS2	0		100	1541.35217285156	4622.04196529469	3	2.30552	227	Non_Depleted_Plasma_HCC_1.raw
False	None	FourierTransform	HCD	MS2	0		200	1541.35217285156	3081.69706907313	2	2.32013	228	Non_Depleted_Plasma_HCC_1.raw
False	None	FourierTransform	HCD	MS2	0		200	1541.35217285156	4622.04196529469	3	2.32013	228	Non_Depleted_Plasma_HCC_1.raw
False	Ambiguous	IonTrap	CID	MS2	0	73.91096	100	1127.57604980469	1127.57604980469	1	2.32555333333333	229	Non_Depleted_Plasma_HCC_1.raw
False	Unambiguous	FourierTransform	HCD	MS2	0	73.91096	200	1127.57604980469	2254.14482297938	2	2.34039666666667	230	Non_Depleted_Plasma_HCC_1.raw
False	Ambiguous	FourierTransform	HCD	MS2	0	73.91096	200	1127.57604980469	3380.71359615406	3	2.34039666666667	230	Non_Depleted_Plasma_HCC_1.raw
False	Unambiguous	IonTrap	CID	MS2	0	0	100	847.296142578125	847.296142578125	1	2.34584333333333	231	Non_Depleted_Plasma_HCC_1.raw
False	None	FourierTransform	HCD	MS2	0	0	200	847.296142578125	847.296142578125	1	2.36089833333333	232	Non_Depleted_Plasma_HCC_1.raw
False	Unambiguous	IonTrap	CID	MS2	0	0	100	1721.94958496094	5163.83420162281	3	2.376085	234	Non_Depleted_Plasma_HCC_1.raw
False	Unambiguous	IonTrap	CID	MS2	0	0	100	1721.94958496094	3442.89189329188	2	2.376085	234	Non_Depleted_Plasma_HCC_1.raw
False	None	FourierTransform	HCD	MS2	0	0	200	1721.94958496094	3442.89189329188	2	2.39159666666667	235	Non_Depleted_Plasma_HCC_1.raw
False	None	FourierTransform	HCD	MS2	0	0	200	1721.94958496094	5163.83420162281	3	2.39159666666667	235	Non_Depleted_Plasma_HCC_1.raw
False	None	IonTrap	CID	MS2	0		100	1163.00415039063	1163.00415039063	1	2.39706	236	Non_Depleted_Plasma_HCC_1.raw
False	None	FourierTransform	HCD	MS2	0		200	1163.00415039063	2325.00102415125	2	2.41187666666667	237	Non_Depleted_Plasma_HCC_1.raw
False	None	FourierTransform	HCD	MS2	0		200	1163.00415039063	3486.99789791188	3	2.41187666666667	237	Non_Depleted_Plasma_HCC_1.raw
False	Ambiguous	IonTrap	CID	MS2	0	0	100	1178.77844238281	1178.77844238281	1	2.41738666666667	238	Non_Depleted_Plasma_HCC_1.raw
False	None	FourierTransform	HCD	MS2	0	0	200	1178.77844238281	2356.54960813563	2	2.43222333333333	239	Non_Depleted_Plasma_HCC_1.raw
False	None	FourierTransform	HCD	MS2	0	0	200	1178.77844238281	3534.32077388844	3	2.43222333333333	239	Non_Depleted_Plasma_HCC_1.raw
False	Unambiguous	IonTrap	CID	MS2	0		100	1266.53515625	1266.53515625	1	2.43762666666667	240	Non_Depleted_Plasma_HCC_1.raw
False	Unambiguous	FourierTransform	HCD	MS2	0		200	1266.53515625	3797.59091549	3	2.45236833333333	241	Non_Depleted_Plasma_HCC_1.raw
False	None	FourierTransform	HCD	MS2	0		200	1266.53515625	2532.06303587	2	2.45236833333333	241	Non_Depleted_Plasma_HCC_1.raw
False	Unambiguous	IonTrap	CID	MS2	0	61.86174	100	1078.41882324219	1078.41882324219	1	2.45779333333333	242	Non_Depleted_Plasma_HCC_1.raw
False	None	FourierTransform	HCD	MS2	0	61.86174	200	1078.41882324219	2155.83036985438	2	2.472695	243	Non_Depleted_Plasma_HCC_1.raw
False	None	FourierTransform	HCD	MS2	0	61.86174	200	1078.41882324219	3233.24191646656	3	2.472695	243	Non_Depleted_Plasma_HCC_1.raw
False	None	IonTrap	CID	MS2	0	0	100	1378.33923339844	1378.33923339844	1	2.48678	245	Non_Depleted_Plasma_HCC_1.raw
False	None	FourierTransform	HCD	MS2	0	0	200	1378.33923339844	2755.67119016688	2	2.50147833333333	246	Non_Depleted_Plasma_HCC_1.raw
False	None	FourierTransform	HCD	MS2	0	0	200	1378.33923339844	4133.00314693531	3	2.50147833333333	246	Non_Depleted_Plasma_HCC_1.raw
False	None	IonTrap	CID	MS2	0	67.62901	100	1193.92724609375	1193.92724609375	1	2.50693166666667	247	Non_Depleted_Plasma_HCC_1.raw
False	None	FourierTransform	HCD	MS2	0	67.62901	200	1193.92724609375	2386.8472155575	2	2.52170333333333	248	Non_Depleted_Plasma_HCC_1.raw
False	Unambiguous	FourierTransform	HCD	MS2	0	67.62901	200	1193.92724609375	3579.76718502125	3	2.52170333333333	248	Non_Depleted_Plasma_HCC_1.raw
False	Unambiguous	IonTrap	CID	MS2	0	49.73831	100	1030.46850585938	3089.39096431813	3	2.52714	249	Non_Depleted_Plasma_HCC_1.raw
False	Unambiguous	IonTrap	CID	MS2	0	49.73831	100	1030.46850585938	2059.92973508875	2	2.52714	249	Non_Depleted_Plasma_HCC_1.raw
False	Ambiguous	FourierTransform	HCD	MS2	0	49.73831	200	1030.46850585938	2059.92973508875	2	2.542095	250	Non_Depleted_Plasma_HCC_1.raw
False	Ambiguous	FourierTransform	HCD	MS2	0	49.73831	200	1030.46850585938	3089.39096431813	3	2.542095	250	Non_Depleted_Plasma_HCC_1.raw
False	None	IonTrap	CID	MS2	0		100	1641.57885742188	3282.15043821375	2	2.54746333333333	251	Non_Depleted_Plasma_HCC_1.raw
False	Unambiguous	IonTrap	CID	MS2	0		100	1641.57885742188	4922.72201900563	3	2.54746333333333	251	Non_Depleted_Plasma_HCC_1.raw
False	None	FourierTransform	HCD	MS2	0		200	1641.57885742188	3282.15043821375	2	2.56197833333333	252	Non_Depleted_Plasma_HCC_1.raw
False	None	FourierTransform	HCD	MS2	0		200	1641.57885742188	4922.72201900563	3	2.56197833333333	252	Non_Depleted_Plasma_HCC_1.raw
False	None	IonTrap	CID	MS2	0	52.99185	100	1251.88928222656	1251.88928222656	1	2.56737	253	Non_Depleted_Plasma_HCC_1.raw
False	None	FourierTransform	HCD	MS2	0	52.99185	200	1251.88928222656	2502.77128782313	2	2.58216833333333	254	Non_Depleted_Plasma_HCC_1.raw
False	None	FourierTransform	HCD	MS2	0	52.99185	200	1251.88928222656	3753.65329341969	3	2.58216833333333	254	Non_Depleted_Plasma_HCC_1.raw
False	Unambiguous	IonTrap	CID	MS2	0	46.55956	100	1258.65856933594	1258.65856933594	1	2.597445	256	Non_Depleted_Plasma_HCC_1.raw
False	None	FourierTransform	HCD	MS2	0	46.55956	200	1258.65856933594	1258.65856933594	1	2.613265	257	Non_Depleted_Plasma_HCC_1.raw
False	Unambiguous	IonTrap	CID	MS2	0	64.55754	100	1170.4326171875	1170.4326171875	1	2.61872666666667	258	Non_Depleted_Plasma_HCC_1.raw
False	None	FourierTransform	HCD	MS2	0	64.55754	200	1170.4326171875	2339.857957745	2	2.63353166666667	259	Non_Depleted_Plasma_HCC_1.raw
False	None	FourierTransform	HCD	MS2	0	64.55754	200	1170.4326171875	3509.2832983025	3	2.63353166666667	259	Non_Depleted_Plasma_HCC_1.raw
False	Unambiguous	IonTrap	CID	MS2	0		100	1062.46008300781	1062.46008300781	1	2.63895666666667	260	Non_Depleted_Plasma_HCC_1.raw
False	None	FourierTransform	HCD	MS2	0		200	1062.46008300781	2123.91288938563	2	2.65387166666667	261	Non_Depleted_Plasma_HCC_1.raw
False	Unambiguous	FourierTransform	HCD	MS2	0		200	1062.46008300781	3185.36569576344	3	2.65387166666667	261	Non_Depleted_Plasma_HCC_1.raw
False	Unambiguous	IonTrap	CID	MS2	0	36.65277	100	958.552612304688	1916.09794797938	2	2.65933666666667	262	Non_Depleted_Plasma_HCC_1.raw
False	Unambiguous	IonTrap	CID	MS2	0	36.65277	100	958.552612304688	2873.64328365406	3	2.65933666666667	262	Non_Depleted_Plasma_HCC_1.raw
False	None	FourierTransform	HCD	MS2	0	36.65277	200	958.552612304688	2873.64328365406	3	2.67430166666667	263	Non_Depleted_Plasma_HCC_1.raw
False	Ambiguous	FourierTransform	HCD	MS2	0	36.65277	200	958.552612304688	1916.09794797938	2	2.67430166666667	263	Non_Depleted_Plasma_HCC_1.raw
False	Unambiguous	IonTrap	CID	MS2	0		100	1537.60681152344	3074.20634641688	2	2.67966	264	Non_Depleted_Plasma_HCC_1.raw
False	None	IonTrap	CID	MS2	0		100	1537.60681152344	4610.80588131031	3	2.67966	264	Non_Depleted_Plasma_HCC_1.raw
False	None	FourierTransform	HCD	MS2	0		200	1537.60681152344	3074.20634641688	2	2.69426333333333	265	Non_Depleted_Plasma_HCC_1.raw
False	None	FourierTransform	HCD	MS2	0		200	1537.60681152344	4610.80588131031	3	2.69426333333333	265	Non_Depleted_Plasma_HCC_1.raw
False	Unambiguous	IonTrap	CID	MS2	0	51.70491	100	1053.41650390625	2105.8257311825	2	2.70945833333333	267	Non_Depleted_Plasma_HCC_1.raw
False	None	IonTrap	CID	MS2	0	51.70491	100	1053.41650390625	3158.23495845875	3	2.70945833333333	267	Non_Depleted_Plasma_HCC_1.raw
False	None	FourierTransform	HCD	MS2	0	51.70491	200	1053.41650390625	2105.8257311825	2	2.72543166666667	268	Non_Depleted_Plasma_HCC_1.raw
False	None	FourierTransform	HCD	MS2	0	51.70491	200	1053.41650390625	3158.23495845875	3	2.72543166666667	268	Non_Depleted_Plasma_HCC_1.raw
False	None	IonTrap	CID	MS2	0		100	1144.41723632813	1144.41723632813	1	2.73089166666667	269	Non_Depleted_Plasma_HCC_1.raw
False	None	FourierTransform	HCD	MS2	0		200	1144.41723632813	3431.23715572438	3	2.74569333333333	270	Non_Depleted_Plasma_HCC_1.raw
False	None	FourierTransform	HCD	MS2	0		200	1144.41723632813	2287.82719602625	2	2.74569333333333	270	Non_Depleted_Plasma_HCC_1.raw
False	None	IonTrap	CID	MS2	0	27.82113	100	816.216064453125	816.216064453125	1	2.75117833333333	271	Non_Depleted_Plasma_HCC_1.raw
False	None	FourierTransform	HCD	MS2	0	27.82113	200	816.216064453125	816.216064453125	1	2.76638166666667	272	Non_Depleted_Plasma_HCC_1.raw
False	None	IonTrap	CID	MS2	0		100	1002.11907958984	2003.23088254969	2	2.77181166666667	273	Non_Depleted_Plasma_HCC_1.raw
False	Unambiguous	IonTrap	CID	MS2	0		100	1002.11907958984	3004.34268550953	3	2.77181166666667	273	Non_Depleted_Plasma_HCC_1.raw
False	None	FourierTransform	HCD	MS2	0		200	1002.11907958984	2003.23088254969	2	2.78671	274	Non_Depleted_Plasma_HCC_1.raw
False	None	FourierTransform	HCD	MS2	0		200	1002.11907958984	3004.34268550953	3	2.78671	274	Non_Depleted_Plasma_HCC_1.raw
False	None	IonTrap	CID	MS2	0		100	1321.93774414063	1321.93774414063	1	2.7921	275	Non_Depleted_Plasma_HCC_1.raw
False	Ambiguous	FourierTransform	HCD	MS2	0		200	1321.93774414063	3963.79867916188	3	2.80685166666667	276	Non_Depleted_Plasma_HCC_1.raw
False	None	FourierTransform	HCD	MS2	0		200	1321.93774414063	2642.86821165125	2	2.80685166666667	276	Non_Depleted_Plasma_HCC_1.raw
False	None	IonTrap	CID	MS2	0	7.808324	100	920.315490722656	920.315490722656	1	2.821075	278	Non_Depleted_Plasma_HCC_1.raw
False	None	FourierTransform	HCD	MS2	0	7.808324	200	920.315490722656	920.315490722656	1	2.83709833333333	279	Non_Depleted_Plasma_HCC_1.raw
False	None	IonTrap	CID	MS2	0	60.09182	100	996.331298828125	996.331298828125	1	2.842575	280	Non_Depleted_Plasma_HCC_1.raw
False	None	IonTrap	CID	MS2	0	75.59939	100	904.288696289063	1807.57011594813	2	2.86292666666667	282	Non_Depleted_Plasma_HCC_1.raw
False	None	IonTrap	CID	MS2	0	75.59939	100	904.288696289063	2710.85153560719	3	2.86292666666667	282	Non_Depleted_Plasma_HCC_1.raw
False	None	FourierTransform	HCD	MS2	0	75.59939	200	904.288696289063	1807.57011594813	2	2.87797833333333	283	Non_Depleted_Plasma_HCC_1.raw
False	None	FourierTransform	HCD	MS2	0	75.59939	200	904.288696289063	2710.85153560719	3	2.87797833333333	283	Non_Depleted_Plasma_HCC_1.raw
False	Unambiguous	IonTrap	CID	MS2	0		100	1262.42846679688	1262.42846679688	1	2.88337333333333	284	Non_Depleted_Plasma_HCC_1.raw
False	None	FourierTransform	HCD	MS2	0		200	1262.42846679688	2523.84965696375	2	2.89811	285	Non_Depleted_Plasma_HCC_1.raw
False	None	FourierTransform	HCD	MS2	0		200	1262.42846679688	3785.27084713063	3	2.89811	285	Non_Depleted_Plasma_HCC_1.raw
False	Unambiguous	IonTrap	CID	MS2	0	60.7347	100	1239.75842285156	1239.75842285156	1	2.9035	286	Non_Depleted_Plasma_HCC_1.raw
False	None	FourierTransform	HCD	MS2	0	60.7347	200	1239.75842285156	1239.75842285156	1	2.91831333333333	287	Non_Depleted_Plasma_HCC_1.raw
False	Unambiguous	IonTrap	CID	MS2	0	33.91078	100	1181.68371582031	1181.68371582031	1	2.93357333333333	289	Non_Depleted_Plasma_HCC_1.raw
False	None	FourierTransform	HCD	MS2	0	33.91078	200	1181.68371582031	2362.36015501063	2	2.94943	290	Non_Depleted_Plasma_HCC_1.raw
False	None	FourierTransform	HCD	MS2	0	33.91078	200	1181.68371582031	3543.03659420094	3	2.94943	290	Non_Depleted_Plasma_HCC_1.raw
False	None	IonTrap	CID	MS2	0	0	100	1445.3603515625	1445.3603515625	1	2.95485166666667	291	Non_Depleted_Plasma_HCC_1.raw
False	None	FourierTransform	HCD	MS2	0	0	200	1445.3603515625	2889.713426495	2	2.96946833333333	292	Non_Depleted_Plasma_HCC_1.raw
False	None	FourierTransform	HCD	MS2	0	0	200	1445.3603515625	4334.0665014275	3	2.96946833333333	292	Non_Depleted_Plasma_HCC_1.raw
False	Unambiguous	IonTrap	CID	MS2	0		100	1300.52563476563	1300.52563476563	1	2.97485666666667	293	Non_Depleted_Plasma_HCC_1.raw
False	None	FourierTransform	HCD	MS2	0		200	1300.52563476563	2600.04399290125	2	2.98963833333333	294	Non_Depleted_Plasma_HCC_1.raw
False	None	FourierTransform	HCD	MS2	0		200	1300.52563476563	3899.56235103688	3	2.98963833333333	294	Non_Depleted_Plasma_HCC_1.raw
False	None	IonTrap	CID	MS2	0	53.52111	100	1422.15197753906	1422.15197753906	1	2.99500833333333	295	Non_Depleted_Plasma_HCC_1.raw
False	None	FourierTransform	HCD	MS2	0	53.52111	200	1422.15197753906	4264.44137935719	3	3.00964	296	Non_Depleted_Plasma_HCC_1.raw
False	None	FourierTransform	HCD	MS2	0	53.52111	200	1422.15197753906	2843.29667844813	2	3.00964	296	Non_Depleted_Plasma_HCC_1.raw
False	None	IonTrap	CID	MS2	0	0	100	1482.08178710938	1482.08178710938	1	3.01500833333333	297	Non_Depleted_Plasma_HCC_1.raw
False	None	FourierTransform	HCD	MS2	0	0	200	1482.08178710938	2963.15629758875	2	3.02964333333333	298	Non_Depleted_Plasma_HCC_1.raw
False	None	FourierTransform	HCD	MS2	0	0	200	1482.08178710938	4444.23080806813	3	3.02964333333333	298	Non_Depleted_Plasma_HCC_1.raw
False	None	IonTrap	CID	MS2	0	65.44753	100	1218.39270019531	1218.39270019531	1	3.04477	300	Non_Depleted_Plasma_HCC_1.raw
False	None	FourierTransform	HCD	MS2	0	65.44753	200	1218.39270019531	2435.77812376063	2	3.06059833333333	301	Non_Depleted_Plasma_HCC_1.raw
False	None	FourierTransform	HCD	MS2	0	65.44753	200	1218.39270019531	3653.16354732594	3	3.06059833333333	301	Non_Depleted_Plasma_HCC_1.raw
False	None	IonTrap	CID	MS2	0		100	1411.22155761719	1411.22155761719	1	3.06604833333333	302	Non_Depleted_Plasma_HCC_1.raw
False	None	FourierTransform	HCD	MS2	0		200	1411.22155761719	2821.43583860438	2	3.080685	303	Non_Depleted_Plasma_HCC_1.raw
False	None	FourierTransform	HCD	MS2	0		200	1411.22155761719	4231.65011959156	3	3.080685	303	Non_Depleted_Plasma_HCC_1.raw
False	Ambiguous	IonTrap	CID	MS2	0		100	893.552978515625	2678.64438228688	3	3.08613333333333	304	Non_Depleted_Plasma_HCC_1.raw
False	Unambiguous	IonTrap	CID	MS2	0		100	893.552978515625	1786.09868040125	2	3.08613333333333	304	Non_Depleted_Plasma_HCC_1.raw
False	None	FourierTransform	HCD	MS2	0		200	893.552978515625	1786.09868040125	2	3.10127	305	Non_Depleted_Plasma_HCC_1.raw
False	None	FourierTransform	HCD	MS2	0		200	893.552978515625	2678.64438228688	3	3.10127	305	Non_Depleted_Plasma_HCC_1.raw
False	None	IonTrap	CID	MS2	0	47.58147	100	1653.99865722656	3306.99003782313	2	3.10663833333333	306	Non_Depleted_Plasma_HCC_1.raw
False	None	IonTrap	CID	MS2	0	47.58147	100	1653.99865722656	4959.98141841969	3	3.10663833333333	306	Non_Depleted_Plasma_HCC_1.raw
False	None	FourierTransform	HCD	MS2	0	47.58147	200	1653.99865722656	3306.99003782313	2	3.12113166666667	307	Non_Depleted_Plasma_HCC_1.raw
False	None	FourierTransform	HCD	MS2	0	47.58147	200	1653.99865722656	4959.98141841969	3	3.12113166666667	307	Non_Depleted_Plasma_HCC_1.raw
False	None	IonTrap	CID	MS2	0	0	100	889.234802246094	889.234802246094	1	3.12657833333333	308	Non_Depleted_Plasma_HCC_1.raw
False	None	FourierTransform	HCD	MS2	0	0	200	889.234802246094	889.234802246094	1	3.141615	309	Non_Depleted_Plasma_HCC_1.raw
False	None	IonTrap	CID	MS2	0	0	100	846.294311523438	846.294311523438	1	3.15682	311	Non_Depleted_Plasma_HCC_1.raw
False	None	FourierTransform	HCD	MS2	0	0	200	846.294311523438	846.294311523438	1	3.17294	312	Non_Depleted_Plasma_HCC_1.raw
False	None	IonTrap	CID	MS2	0		100	1278.36694335938	1278.36694335938	1	3.17837833333333	313	Non_Depleted_Plasma_HCC_1.raw
False	None	FourierTransform	HCD	MS2	0		200	1278.36694335938	2555.72661008875	2	3.19309666666667	314	Non_Depleted_Plasma_HCC_1.raw
False	Unambiguous	FourierTransform	HCD	MS2	0		200	1278.36694335938	3833.08627681813	3	3.19309666666667	314	Non_Depleted_Plasma_HCC_1.raw
False	None	IonTrap	CID	MS2	0		100	1232.43286132813	1232.43286132813	1	3.19848666666667	315	Non_Depleted_Plasma_HCC_1.raw
False	None	FourierTransform	HCD	MS2	0		200	1232.43286132813	2463.85844602625	2	3.21329333333333	316	Non_Depleted_Plasma_HCC_1.raw
False	None	FourierTransform	HCD	MS2	0		200	1232.43286132813	3695.28403072438	3	3.21329333333333	316	Non_Depleted_Plasma_HCC_1.raw
False	Unambiguous	IonTrap	CID	MS2	0	0	100	1242.45263671875	1242.45263671875	1	3.21869166666667	317	Non_Depleted_Plasma_HCC_1.raw
False	None	FourierTransform	HCD	MS2	0	0	200	1242.45263671875	2483.8979968075	2	3.233435	318	Non_Depleted_Plasma_HCC_1.raw
False	None	FourierTransform	HCD	MS2	0	0	200	1242.45263671875	3725.34335689625	3	3.233435	318	Non_Depleted_Plasma_HCC_1.raw
False	None	IonTrap	CID	MS2	0	0	100	1303.94958496094	1303.94958496094	1	3.23883333333333	319	Non_Depleted_Plasma_HCC_1.raw
False	None	FourierTransform	HCD	MS2	0	0	200	1303.94958496094	2606.89189329188	2	3.25359	320	Non_Depleted_Plasma_HCC_1.raw
False	Ambiguous	FourierTransform	HCD	MS2	0	0	200	1303.94958496094	3909.83420162281	3	3.25359	320	Non_Depleted_Plasma_HCC_1.raw
False	None	IonTrap	CID	MS2	0	8.77241	100	906.262878417969	906.262878417969	1	3.26896166666667	322	Non_Depleted_Plasma_HCC_1.raw
False	None	FourierTransform	HCD	MS2	0	8.77241	200	906.262878417969	906.262878417969	1	3.28509833333333	323	Non_Depleted_Plasma_HCC_1.raw
False	None	IonTrap	CID	MS2	0	0	100	1550.24108886719	1550.24108886719	1	3.290505	324	Non_Depleted_Plasma_HCC_1.raw
False	None	FourierTransform	HCD	MS2	0	0	200	1550.24108886719	3099.47490110438	2	3.30505333333333	325	Non_Depleted_Plasma_HCC_1.raw
False	None	FourierTransform	HCD	MS2	0	0	200	1550.24108886719	4648.70871334156	3	3.30505333333333	325	Non_Depleted_Plasma_HCC_1.raw
False	Unambiguous	IonTrap	CID	MS2	0		100	883.566162109375	1766.12504758875	2	3.31050166666667	326	Non_Depleted_Plasma_HCC_1.raw
False	Unambiguous	IonTrap	CID	MS2	0		100	883.566162109375	2648.68393306813	3	3.31050166666667	326	Non_Depleted_Plasma_HCC_1.raw
False	None	FourierTransform	HCD	MS2	0		200	883.566162109375	1766.12504758875	2	3.32553666666667	327	Non_Depleted_Plasma_HCC_1.raw
False	None	FourierTransform	HCD	MS2	0		200	883.566162109375	2648.68393306813	3	3.32553666666667	327	Non_Depleted_Plasma_HCC_1.raw
False	Unambiguous	IonTrap	CID	MS2	0	55.41243	100	1250.41003417969	1250.41003417969	1	3.33093166666667	328	Non_Depleted_Plasma_HCC_1.raw
False	Unambiguous	FourierTransform	HCD	MS2	0	55.41243	200	1250.41003417969	3749.21554927906	3	3.34567666666667	329	Non_Depleted_Plasma_HCC_1.raw
False	None	FourierTransform	HCD	MS2	0	55.41243	200	1250.41003417969	2499.81279172938	2	3.34567666666667	329	Non_Depleted_Plasma_HCC_1.raw
False	None	IonTrap	CID	MS2	0	48.63049	100	1037.27526855469	1037.27526855469	1	3.35115	330	Non_Depleted_Plasma_HCC_1.raw
False	None	FourierTransform	HCD	MS2	0	48.63049	200	1037.27526855469	2073.54326047938	2	3.36609666666667	331	Non_Depleted_Plasma_HCC_1.raw
False	None	FourierTransform	HCD	MS2	0	48.63049	200	1037.27526855469	3109.81125240406	3	3.36609666666667	331	Non_Depleted_Plasma_HCC_1.raw
False	None	IonTrap	CID	MS2	0	0	100	1336.39111328125	1336.39111328125	1	3.38126166666667	333	Non_Depleted_Plasma_HCC_1.raw
False	Unambiguous	IonTrap	CID	MS2	0	0	100	1684.34948730469	3367.69169797938	2	3.40249833333333	335	Non_Depleted_Plasma_HCC_1.raw
False	None	IonTrap	CID	MS2	0	0	100	1684.34948730469	5051.03390865406	3	3.40249833333333	335	Non_Depleted_Plasma_HCC_1.raw
False	None	FourierTransform	HCD	MS2	0	0	200	1684.34948730469	3367.69169797938	2	3.41697166666667	336	Non_Depleted_Plasma_HCC_1.raw
False	None	FourierTransform	HCD	MS2	0	0	200	1684.34948730469	5051.03390865406	3	3.41697166666667	336	Non_Depleted_Plasma_HCC_1.raw
False	Unambiguous	IonTrap	CID	MS2	0		100	1313.34631347656	3938.02438716969	3	3.42236	337	Non_Depleted_Plasma_HCC_1.raw
False	None	IonTrap	CID	MS2	0		100	1313.34631347656	2625.68535032313	2	3.42236	337	Non_Depleted_Plasma_HCC_1.raw
False	None	FourierTransform	HCD	MS2	0		200	1313.34631347656	2625.68535032313	2	3.43724666666667	338	Non_Depleted_Plasma_HCC_1.raw
False	Unambiguous	FourierTransform	HCD	MS2	0		200	1313.34631347656	3938.02438716969	3	3.43724666666667	338	Non_Depleted_Plasma_HCC_1.raw
False	None	IonTrap	CID	MS2	0	67.56552	100	1051.96301269531	1051.96301269531	1	3.44267	339	Non_Depleted_Plasma_HCC_1.raw
False	None	FourierTransform	HCD	MS2	0	67.56552	200	1051.96301269531	2102.91874876063	2	3.45754833333333	340	Non_Depleted_Plasma_HCC_1.raw
False	None	FourierTransform	HCD	MS2	0	67.56552	200	1051.96301269531	3153.87448482594	3	3.45754833333333	340	Non_Depleted_Plasma_HCC_1.raw
False	None	IonTrap	CID	MS2	0	78.05167	100	1098.43762207031	2195.86796751063	2	3.46296333333333	341	Non_Depleted_Plasma_HCC_1.raw
False	None	IonTrap	CID	MS2	0	78.05167	100	1098.43762207031	3293.29831295094	3	3.46296333333333	341	Non_Depleted_Plasma_HCC_1.raw
False	None	FourierTransform	HCD	MS2	0	78.05167	200	1098.43762207031	3293.29831295094	3	3.47787833333333	342	Non_Depleted_Plasma_HCC_1.raw
False	None	FourierTransform	HCD	MS2	0	78.05167	200	1098.43762207031	2195.86796751063	2	3.47787833333333	342	Non_Depleted_Plasma_HCC_1.raw
False	None	IonTrap	CID	MS2	0		100	1340.28588867188	1340.28588867188	1	3.49197	344	Non_Depleted_Plasma_HCC_1.raw
False	None	FourierTransform	HCD	MS2	0		200	1340.28588867188	2679.56450071375	2	3.50776666666667	345	Non_Depleted_Plasma_HCC_1.raw
False	None	FourierTransform	HCD	MS2	0		200	1340.28588867188	4018.84311275563	3	3.50776666666667	345	Non_Depleted_Plasma_HCC_1.raw
False	None	IonTrap	CID	MS2	0	0	100	906.260681152344	906.260681152344	1	3.51328166666667	346	Non_Depleted_Plasma_HCC_1.raw
False	None	IonTrap	CID	MS2	0	76.256	100	1177.40661621094	1177.40661621094	1	3.533665	348	Non_Depleted_Plasma_HCC_1.raw
False	None	FourierTransform	HCD	MS2	0	76.256	200	1177.40661621094	2353.80595579188	2	3.54852833333333	349	Non_Depleted_Plasma_HCC_1.raw
False	None	FourierTransform	HCD	MS2	0	76.256	200	1177.40661621094	3530.20529537281	3	3.54852833333333	349	Non_Depleted_Plasma_HCC_1.raw
False	None	IonTrap	CID	MS2	0		100	1500.87048339844	3000.73369016688	2	3.55388833333333	350	Non_Depleted_Plasma_HCC_1.raw
False	Unambiguous	IonTrap	CID	MS2	0		100	1500.87048339844	4500.59689693531	3	3.55388833333333	350	Non_Depleted_Plasma_HCC_1.raw
False	None	FourierTransform	HCD	MS2	0		200	1500.87048339844	4500.59689693531	3	3.568495	351	Non_Depleted_Plasma_HCC_1.raw
False	None	FourierTransform	HCD	MS2	0		200	1500.87048339844	3000.73369016688	2	3.568495	351	Non_Depleted_Plasma_HCC_1.raw
False	None	IonTrap	CID	MS2	0	51.84004	100	1174.9130859375	1174.9130859375	1	3.57390166666667	352	Non_Depleted_Plasma_HCC_1.raw
False	Unambiguous	FourierTransform	HCD	MS2	0	51.84004	200	1174.9130859375	3522.7247045525	3	3.58877333333333	353	Non_Depleted_Plasma_HCC_1.raw
False	None	FourierTransform	HCD	MS2	0	51.84004	200	1174.9130859375	2348.818895245	2	3.58877333333333	353	Non_Depleted_Plasma_HCC_1.raw
False	None	IonTrap	CID	MS2	0	60.85751	100	1225.95849609375	1225.95849609375	1	3.60401833333333	355	Non_Depleted_Plasma_HCC_1.raw
False	None	FourierTransform	HCD	MS2	0	60.85751	200	1225.95849609375	1225.95849609375	1	3.62009666666667	356	Non_Depleted_Plasma_HCC_1.raw
False	None	IonTrap	CID	MS2	0	0	100	1168.41357421875	1168.41357421875	1	3.62554833333333	357	Non_Depleted_Plasma_HCC_1.raw
False	None	FourierTransform	HCD	MS2	0	0	200	1168.41357421875	2335.8198718075	2	3.64033833333333	358	Non_Depleted_Plasma_HCC_1.raw
False	None	FourierTransform	HCD	MS2	0	0	200	1168.41357421875	3503.22616939625	3	3.64033833333333	358	Non_Depleted_Plasma_HCC_1.raw
False	None	IonTrap	CID	MS2	0		100	1398.25903320313	1398.25903320313	1	3.64571833333333	359	Non_Depleted_Plasma_HCC_1.raw
False	None	FourierTransform	HCD	MS2	0		200	1398.25903320313	1398.25903320313	1	3.66045166666667	360	Non_Depleted_Plasma_HCC_1.raw
False	Ambiguous	IonTrap	CID	MS2	0		100	942.457702636719	1883.90812864344	2	3.66590166666667	361	Non_Depleted_Plasma_HCC_1.raw
False	Ambiguous	IonTrap	CID	MS2	0		100	942.457702636719	2825.35855465016	3	3.66590166666667	361	Non_Depleted_Plasma_HCC_1.raw
False	Unambiguous	FourierTransform	HCD	MS2	0		200	942.457702636719	2825.35855465016	3	3.68086333333333	362	Non_Depleted_Plasma_HCC_1.raw
False	None	FourierTransform	HCD	MS2	0		200	942.457702636719	1883.90812864344	2	3.68086333333333	362	Non_Depleted_Plasma_HCC_1.raw
False	None	IonTrap	CID	MS2	0	67.39925	100	1089.43969726563	1089.43969726563	1	3.686285	363	Non_Depleted_Plasma_HCC_1.raw
False	None	FourierTransform	HCD	MS2	0	67.39925	200	1089.43969726563	2177.87211790125	2	3.70122333333333	364	Non_Depleted_Plasma_HCC_1.raw
False	None	FourierTransform	HCD	MS2	0	67.39925	200	1089.43969726563	3266.30453853688	3	3.70122333333333	364	Non_Depleted_Plasma_HCC_1.raw
False	None	IonTrap	CID	MS2	0	36.6762	100	921.314880371094	921.314880371094	1	3.71535833333333	366	Non_Depleted_Plasma_HCC_1.raw
False	None	FourierTransform	HCD	MS2	0	36.6762	200	921.314880371094	921.314880371094	1	3.731435	367	Non_Depleted_Plasma_HCC_1.raw
False	Unambiguous	IonTrap	CID	MS2	0	37.65035	100	1347.85900878906	1347.85900878906	1	3.73688333333333	368	Non_Depleted_Plasma_HCC_1.raw
False	None	FourierTransform	HCD	MS2	0	37.65035	200	1347.85900878906	2694.71074094813	2	3.75156	369	Non_Depleted_Plasma_HCC_1.raw
False	None	FourierTransform	HCD	MS2	0	37.65035	200	1347.85900878906	4041.56247310719	3	3.75156	369	Non_Depleted_Plasma_HCC_1.raw
False	None	IonTrap	CID	MS2	0	52.80105	100	995.335205078125	2983.99106197438	3	3.75698166666667	370	Non_Depleted_Plasma_HCC_1.raw
False	None	IonTrap	CID	MS2	0	52.80105	100	995.335205078125	1989.66313352625	2	3.75698166666667	370	Non_Depleted_Plasma_HCC_1.raw
False	None	FourierTransform	HCD	MS2	0	52.80105	200	995.335205078125	2983.99106197438	3	3.77206666666667	371	Non_Depleted_Plasma_HCC_1.raw
False	None	FourierTransform	HCD	MS2	0	52.80105	200	995.335205078125	1989.66313352625	2	3.77206666666667	371	Non_Depleted_Plasma_HCC_1.raw
False	Ambiguous	IonTrap	CID	MS2	0	77.06207	100	1107.52233886719	1107.52233886719	1	3.77748333333333	372	Non_Depleted_Plasma_HCC_1.raw
False	None	FourierTransform	HCD	MS2	0	77.06207	200	1107.52233886719	2214.03740110438	2	3.792335	373	Non_Depleted_Plasma_HCC_1.raw
False	None	FourierTransform	HCD	MS2	0	77.06207	200	1107.52233886719	3320.55246334156	3	3.792335	373	Non_Depleted_Plasma_HCC_1.raw
False	Ambiguous	IonTrap	CID	MS2	0		100	1132.47192382813	1132.47192382813	1	3.79776333333333	374	Non_Depleted_Plasma_HCC_1.raw
False	None	FourierTransform	HCD	MS2	0		200	1132.47192382813	2263.93657102625	2	3.81264166666667	375	Non_Depleted_Plasma_HCC_1.raw
False	Unambiguous	FourierTransform	HCD	MS2	0		200	1132.47192382813	3395.40121822438	3	3.81264166666667	375	Non_Depleted_Plasma_HCC_1.raw
False	Unambiguous	IonTrap	CID	MS2	0	77.81391	100	1101.57360839844	1101.57360839844	1	3.82778166666667	377	Non_Depleted_Plasma_HCC_1.raw
False	Unambiguous	FourierTransform	HCD	MS2	0	77.81391	200	1101.57360839844	3302.70627193531	3	3.84265666666667	378	Non_Depleted_Plasma_HCC_1.raw
False	Ambiguous	FourierTransform	HCD	MS2	0	77.81391	200	1101.57360839844	2202.13994016688	2	3.84265666666667	378	Non_Depleted_Plasma_HCC_1.raw
False	Unambiguous	IonTrap	CID	MS2	0		100	1064.59545898438	1064.59545898438	1	3.84813666666667	379	Non_Depleted_Plasma_HCC_1.raw
False	Unambiguous	FourierTransform	HCD	MS2	0		200	1064.59545898438	2128.18364133875	2	3.863	380	Non_Depleted_Plasma_HCC_1.raw
False	Ambiguous	FourierTransform	HCD	MS2	0		200	1064.59545898438	3191.77182369313	3	3.863	380	Non_Depleted_Plasma_HCC_1.raw
False	None	IonTrap	CID	MS2	0	0	100	846.295532226563	846.295532226563	1	3.86846666666667	381	Non_Depleted_Plasma_HCC_1.raw
False	None	FourierTransform	HCD	MS2	0	0	200	846.295532226563	846.295532226563	1	3.883535	382	Non_Depleted_Plasma_HCC_1.raw
False	Unambiguous	IonTrap	CID	MS2	0		100	854.055236816406	1707.10319700281	2	3.88898	383	Non_Depleted_Plasma_HCC_1.raw
False	Unambiguous	IonTrap	CID	MS2	0		100	854.055236816406	2560.15115718922	3	3.88898	383	Non_Depleted_Plasma_HCC_1.raw
False	None	FourierTransform	HCD	MS2	0		200	854.055236816406	1707.10319700281	2	3.903985	384	Non_Depleted_Plasma_HCC_1.raw
False	Unambiguous	FourierTransform	HCD	MS2	0		200	854.055236816406	2560.15115718922	3	3.903985	384	Non_Depleted_Plasma_HCC_1.raw
False	Unambiguous	IonTrap	CID	MS2	0		100	1030.974609375	3090.909274865	3	3.90941666666667	385	Non_Depleted_Plasma_HCC_1.raw
False	Unambiguous	IonTrap	CID	MS2	0		100	1030.974609375	2060.94194212	2	3.90941666666667	385	Non_Depleted_Plasma_HCC_1.raw
False	None	FourierTransform	HCD	MS2	0		200	1030.974609375	3090.909274865	3	3.92435	386	Non_Depleted_Plasma_HCC_1.raw
False	None	FourierTransform	HCD	MS2	0		200	1030.974609375	2060.94194212	2	3.92435	386	Non_Depleted_Plasma_HCC_1.raw
False	None	IonTrap	CID	MS2	0	0	100	1295.27099609375	1295.27099609375	1	3.93855166666667	388	Non_Depleted_Plasma_HCC_1.raw
False	None	FourierTransform	HCD	MS2	0	0	200	1295.27099609375	2589.5347155575	2	3.95330666666667	389	Non_Depleted_Plasma_HCC_1.raw
False	Unambiguous	FourierTransform	HCD	MS2	0	0	200	1295.27099609375	3883.79843502125	3	3.95330666666667	389	Non_Depleted_Plasma_HCC_1.raw
False	None	IonTrap	CID	MS2	0	0	100	1364.43322753906	1364.43322753906	1	3.95875333333333	390	Non_Depleted_Plasma_HCC_1.raw
False	None	FourierTransform	HCD	MS2	0	0	200	1364.43322753906	2727.85917844813	2	3.97344666666667	391	Non_Depleted_Plasma_HCC_1.raw
False	None	FourierTransform	HCD	MS2	0	0	200	1364.43322753906	4091.28512935719	3	3.97344666666667	391	Non_Depleted_Plasma_HCC_1.raw
False	Unambiguous	IonTrap	CID	MS2	0	49.81079	100	1371.89221191406	1371.89221191406	1	3.97883666666667	392	Non_Depleted_Plasma_HCC_1.raw
False	None	FourierTransform	HCD	MS2	0	49.81079	200	1371.89221191406	1371.89221191406	1	3.99355833333333	393	Non_Depleted_Plasma_HCC_1.raw
False	None	IonTrap	CID	MS2	0	54.44521	100	1191.98583984375	1191.98583984375	1	3.99894833333333	394	Non_Depleted_Plasma_HCC_1.raw
False	Unambiguous	FourierTransform	HCD	MS2	0	54.44521	200	1191.98583984375	3573.94296627125	3	4.01374666666667	395	Non_Depleted_Plasma_HCC_1.raw
False	None	FourierTransform	HCD	MS2	0	54.44521	200	1191.98583984375	2382.9644030575	2	4.01374666666667	395	Non_Depleted_Plasma_HCC_1.raw
False	None	IonTrap	CID	MS2	0		100	1273.45166015625	2545.8960436825	2	4.019145	396	Non_Depleted_Plasma_HCC_1.raw
False	None	IonTrap	CID	MS2	0		100	1273.45166015625	3818.34042720875	3	4.019145	396	Non_Depleted_Plasma_HCC_1.raw
False	None	FourierTransform	HCD	MS2	0		200	1273.45166015625	2545.8960436825	2	4.03391333333333	397	Non_Depleted_Plasma_HCC_1.raw
False	None	FourierTransform	HCD	MS2	0		200	1273.45166015625	3818.34042720875	3	4.03391333333333	397	Non_Depleted_Plasma_HCC_1.raw
False	Unambiguous	IonTrap	CID	MS2	0	67.43662	100	1001.5595703125	2002.111863995	2	4.04914	399	Non_Depleted_Plasma_HCC_1.raw
False	Unambiguous	IonTrap	CID	MS2	0	67.43662	100	1001.5595703125	3002.6641576775	3	4.04914	399	Non_Depleted_Plasma_HCC_1.raw
False	None	FourierTransform	HCD	MS2	0	67.43662	200	1001.5595703125	2002.111863995	2	4.0651	400	Non_Depleted_Plasma_HCC_1.raw
False	None	FourierTransform	HCD	MS2	0	67.43662	200	1001.5595703125	3002.6641576775	3	4.0651	400	Non_Depleted_Plasma_HCC_1.raw
False	Unambiguous	IonTrap	CID	MS2	0		100	1345.76953125	4035.29404049	3	4.07055166666667	401	Non_Depleted_Plasma_HCC_1.raw
False	Unambiguous	IonTrap	CID	MS2	0		100	1345.76953125	2690.53178587	2	4.07055166666667	401	Non_Depleted_Plasma_HCC_1.raw
False	None	FourierTransform	HCD	MS2	0		200	1345.76953125	4035.29404049	3	4.08526833333333	402	Non_Depleted_Plasma_HCC_1.raw
False	Unambiguous	FourierTransform	HCD	MS2	0		200	1345.76953125	2690.53178587	2	4.08526833333333	402	Non_Depleted_Plasma_HCC_1.raw
False	None	IonTrap	CID	MS2	0	0	100	1593.07092285156	1593.07092285156	1	4.09062833333333	403	Non_Depleted_Plasma_HCC_1.raw
False	None	FourierTransform	HCD	MS2	0	0	200	1593.07092285156	3185.13456907313	2	4.10530833333333	404	Non_Depleted_Plasma_HCC_1.raw
False	None	FourierTransform	HCD	MS2	0	0	200	1593.07092285156	4777.19821529469	3	4.10530833333333	404	Non_Depleted_Plasma_HCC_1.raw
False	None	IonTrap	CID	MS2	0	62.71495	100	930.033935546875	930.033935546875	1	4.11075333333333	405	Non_Depleted_Plasma_HCC_1.raw
False	Unambiguous	FourierTransform	HCD	MS2	0	62.71495	200	930.033935546875	1859.06059446375	2	4.12574333333333	406	Non_Depleted_Plasma_HCC_1.raw
False	None	FourierTransform	HCD	MS2	0	62.71495	200	930.033935546875	2788.08725338063	3	4.12574333333333	406	Non_Depleted_Plasma_HCC_1.raw
False	Unambiguous	IonTrap	CID	MS2	0		100	1206.94018554688	2412.87309446375	2	4.13113666666667	407	Non_Depleted_Plasma_HCC_1.raw
False	Unambiguous	IonTrap	CID	MS2	0		100	1206.94018554688	3618.80600338063	3	4.13113666666667	407	Non_Depleted_Plasma_HCC_1.raw
False	Unambiguous	FourierTransform	HCD	MS2	0		200	1206.94018554688	3618.80600338063	3	4.14594666666667	408	Non_Depleted_Plasma_HCC_1.raw
False	None	FourierTransform	HCD	MS2	0		200	1206.94018554688	2412.87309446375	2	4.14594666666667	408	Non_Depleted_Plasma_HCC_1.raw
False	None	IonTrap	CID	MS2	0	0	100	906.262451171875	906.262451171875	1	4.16116666666667	410	Non_Depleted_Plasma_HCC_1.raw
False	None	FourierTransform	HCD	MS2	0	0	200	906.262451171875	906.262451171875	1	4.177265	411	Non_Depleted_Plasma_HCC_1.raw
False	None	IonTrap	CID	MS2	0		100	1357.44311523438	2713.87895383875	2	4.182705	412	Non_Depleted_Plasma_HCC_1.raw
False	Unambiguous	IonTrap	CID	MS2	0		100	1357.44311523438	4070.31479244313	3	4.182705	412	Non_Depleted_Plasma_HCC_1.raw
False	None	IonTrap	CID	MS2	0		100	1312.9716796875	1312.9716796875	1	4.20280166666667	414	Non_Depleted_Plasma_HCC_1.raw
False	None	FourierTransform	HCD	MS2	0		200	1312.9716796875	1312.9716796875	1	4.217555	415	Non_Depleted_Plasma_HCC_1.raw
False	None	IonTrap	CID	MS2	0	39.48446	100	815.216003417969	815.216003417969	1	4.22302833333333	416	Non_Depleted_Plasma_HCC_1.raw
False	None	FourierTransform	HCD	MS2	0	39.48446	200	815.216003417969	2443.63345699391	3	4.23810833333333	417	Non_Depleted_Plasma_HCC_1.raw
False	None	FourierTransform	HCD	MS2	0	39.48446	200	815.216003417969	1629.42473020594	2	4.23810833333333	417	Non_Depleted_Plasma_HCC_1.raw
False	Unambiguous	IonTrap	CID	MS2	0		100	1630.7294921875	4890.1739233025	3	4.24346666666667	418	Non_Depleted_Plasma_HCC_1.raw
False	Unambiguous	IonTrap	CID	MS2	0		100	1630.7294921875	3260.451707745	2	4.24346666666667	418	Non_Depleted_Plasma_HCC_1.raw
False	None	FourierTransform	HCD	MS2	0		200	1630.7294921875	3260.451707745	2	4.25802166666667	419	Non_Depleted_Plasma_HCC_1.raw
False	None	FourierTransform	HCD	MS2	0		200	1630.7294921875	4890.1739233025	3	4.25802166666667	419	Non_Depleted_Plasma_HCC_1.raw
False	Unambiguous	IonTrap	CID	MS2	0		100	1184.5771484375	1184.5771484375	1	4.27222	421	Non_Depleted_Plasma_HCC_1.raw
False	None	FourierTransform	HCD	MS2	0		200	1184.5771484375	2368.147020245	2	4.28809833333333	422	Non_Depleted_Plasma_HCC_1.raw
False	None	FourierTransform	HCD	MS2	0		200	1184.5771484375	3551.7168920525	3	4.28809833333333	422	Non_Depleted_Plasma_HCC_1.raw
False	Ambiguous	IonTrap	CID	MS2	0	0	100	1546.86267089844	1546.86267089844	1	4.29351	423	Non_Depleted_Plasma_HCC_1.raw
False	None	FourierTransform	HCD	MS2	0	0	200	1546.86267089844	3092.71806516688	2	4.30807666666667	424	Non_Depleted_Plasma_HCC_1.raw
False	None	FourierTransform	HCD	MS2	0	0	200	1546.86267089844	4638.57345943531	3	4.30807666666667	424	Non_Depleted_Plasma_HCC_1.raw
False	None	IonTrap	CID	MS2	0		100	1153.07055664063	1153.07055664063	1	4.31347833333333	425	Non_Depleted_Plasma_HCC_1.raw
False	None	FourierTransform	HCD	MS2	0		200	1153.07055664063	3457.19711666188	3	4.32832666666667	426	Non_Depleted_Plasma_HCC_1.raw
False	Ambiguous	FourierTransform	HCD	MS2	0		200	1153.07055664063	2305.13383665125	2	4.32832666666667	426	Non_Depleted_Plasma_HCC_1.raw
False	None	IonTrap	CID	MS2	0	43.07746	100	834.241394042969	834.241394042969	1	4.333785	427	Non_Depleted_Plasma_HCC_1.raw
False	None	FourierTransform	HCD	MS2	0	43.07746	200	834.241394042969	834.241394042969	1	4.348845	428	Non_Depleted_Plasma_HCC_1.raw
False	None	IonTrap	CID	MS2	0		100	988.228759765625	1975.45024290125	2	4.35428	429	Non_Depleted_Plasma_HCC_1.raw
False	Unambiguous	IonTrap	CID	MS2	0		100	988.228759765625	2962.67172603688	3	4.35428	429	Non_Depleted_Plasma_HCC_1.raw
False	None	FourierTransform	HCD	MS2	0		200	988.228759765625	1975.45024290125	2	4.36924666666667	430	Non_Depleted_Plasma_HCC_1.raw
False	Unambiguous	FourierTransform	HCD	MS2	0		200	988.228759765625	2962.67172603688	3	4.36924666666667	430	Non_Depleted_Plasma_HCC_1.raw
False	Unambiguous	IonTrap	CID	MS2	0	0	100	1740.23974609375	3479.4722155575	2	4.38469833333333	432	Non_Depleted_Plasma_HCC_1.raw
False	Unambiguous	IonTrap	CID	MS2	0	0	100	1740.23974609375	5218.70468502125	3	4.38469833333333	432	Non_Depleted_Plasma_HCC_1.raw
False	Unambiguous	FourierTransform	HCD	MS2	0	0	200	1740.23974609375	5218.70468502125	3	4.400265	433	Non_Depleted_Plasma_HCC_1.raw
False	Unambiguous	FourierTransform	HCD	MS2	0	0	200	1740.23974609375	3479.4722155575	2	4.400265	433	Non_Depleted_Plasma_HCC_1.raw
False	Ambiguous	IonTrap	CID	MS2	0	0	100	1654.24987792969	3307.49247922938	2	4.40567833333333	434	Non_Depleted_Plasma_HCC_1.raw
False	Unambiguous	IonTrap	CID	MS2	0	0	100	1654.24987792969	4960.73508052906	3	4.40567833333333	434	Non_Depleted_Plasma_HCC_1.raw
False	None	FourierTransform	HCD	MS2	0	0	200	1654.24987792969	3307.49247922938	2	4.42016166666667	435	Non_Depleted_Plasma_HCC_1.raw
False	None	FourierTransform	HCD	MS2	0	0	200	1654.24987792969	4960.73508052906	3	4.42016166666667	435	Non_Depleted_Plasma_HCC_1.raw
False	None	IonTrap	CID	MS2	0		100	1171.82348632813	1171.82348632813	1	4.42556166666667	436	Non_Depleted_Plasma_HCC_1.raw
False	None	FourierTransform	HCD	MS2	0		200	1171.82348632813	1171.82348632813	1	4.44051166666667	437	Non_Depleted_Plasma_HCC_1.raw
False	None	IonTrap	CID	MS2	0	43.71554	100	1096.93627929688	1096.93627929688	1	4.44593666666667	438	Non_Depleted_Plasma_HCC_1.raw
False	None	FourierTransform	HCD	MS2	0	43.71554	200	1096.93627929688	3288.79428463063	3	4.460785	439	Non_Depleted_Plasma_HCC_1.raw
False	None	FourierTransform	HCD	MS2	0	43.71554	200	1096.93627929688	2192.86528196375	2	4.460785	439	Non_Depleted_Plasma_HCC_1.raw
False	Unambiguous	IonTrap	CID	MS2	0		100	1724.38134765625	5171.12948970875	3	4.466135	440	Non_Depleted_Plasma_HCC_1.raw
False	Unambiguous	IonTrap	CID	MS2	0		100	1724.38134765625	3447.7554186825	2	4.466135	440	Non_Depleted_Plasma_HCC_1.raw
False	None	FourierTransform	HCD	MS2	0		200	1724.38134765625	3447.7554186825	2	4.48063833333333	441	Non_Depleted_Plasma_HCC_1.raw
False	None	FourierTransform	HCD	MS2	0		200	1724.38134765625	5171.12948970875	3	4.48063833333333	441	Non_Depleted_Plasma_HCC_1.raw
False	None	IonTrap	CID	MS2	0	38.38759	100	1218.87145996094	1218.87145996094	1	4.4958	443	Non_Depleted_Plasma_HCC_1.raw
False	None	FourierTransform	HCD	MS2	0	38.38759	200	1218.87145996094	2436.73564329188	2	4.5116	444	Non_Depleted_Plasma_HCC_1.raw
False	None	FourierTransform	HCD	MS2	0	38.38759	200	1218.87145996094	3654.59982662281	3	4.5116	444	Non_Depleted_Plasma_HCC_1.raw
False	None	IonTrap	CID	MS2	0	84.12748	100	908.259887695313	908.259887695313	1	4.51710833333333	445	Non_Depleted_Plasma_HCC_1.raw
False	None	FourierTransform	HCD	MS2	0	84.12748	200	908.259887695313	908.259887695313	1	4.532075	446	Non_Depleted_Plasma_HCC_1.raw
False	Unambiguous	IonTrap	CID	MS2	0		100	1300.50805664063	1300.50805664063	1	4.537465	447	Non_Depleted_Plasma_HCC_1.raw
False	None	FourierTransform	HCD	MS2	0		200	1300.50805664063	2600.00883665125	2	4.55222166666667	448	Non_Depleted_Plasma_HCC_1.raw
False	None	FourierTransform	HCD	MS2	0		200	1300.50805664063	3899.50961666188	3	4.55222166666667	448	Non_Depleted_Plasma_HCC_1.raw
False	None	IonTrap	CID	MS2	0		100	1019.72302246094	3057.15451412281	3	4.55765166666667	449	Non_Depleted_Plasma_HCC_1.raw
False	None	IonTrap	CID	MS2	0		100	1019.72302246094	2038.43876829188	2	4.55765166666667	449	Non_Depleted_Plasma_HCC_1.raw
False	None	FourierTransform	HCD	MS2	0		200	1019.72302246094	2038.43876829188	2	4.57255333333333	450	Non_Depleted_Plasma_HCC_1.raw
False	None	FourierTransform	HCD	MS2	0		200	1019.72302246094	3057.15451412281	3	4.57255333333333	450	Non_Depleted_Plasma_HCC_1.raw
False	None	IonTrap	CID	MS2	0		100	1271.34802246094	1271.34802246094	1	4.57794666666667	451	Non_Depleted_Plasma_HCC_1.raw
False	None	FourierTransform	HCD	MS2	0		200	1271.34802246094	2541.68876829188	2	4.59271333333333	452	Non_Depleted_Plasma_HCC_1.raw
False	None	FourierTransform	HCD	MS2	0		200	1271.34802246094	3812.02951412281	3	4.59271333333333	452	Non_Depleted_Plasma_HCC_1.raw
False	Ambiguous	IonTrap	CID	MS2	0	31.88976	100	1089.53186035156	1089.53186035156	1	4.60683333333333	454	Non_Depleted_Plasma_HCC_1.raw
False	None	FourierTransform	HCD	MS2	0	31.88976	200	1089.53186035156	2178.05644407313	2	4.62182666666667	455	Non_Depleted_Plasma_HCC_1.raw
False	Ambiguous	FourierTransform	HCD	MS2	0	31.88976	200	1089.53186035156	3266.58102779469	3	4.62182666666667	455	Non_Depleted_Plasma_HCC_1.raw
False	Ambiguous	IonTrap	CID	MS2	0	0	100	1661.80212402344	4983.39181881031	3	4.62725	456	Non_Depleted_Plasma_HCC_1.raw
False	Ambiguous	IonTrap	CID	MS2	0	0	100	1661.80212402344	3322.59697141688	2	4.62725	456	Non_Depleted_Plasma_HCC_1.raw
False	Unambiguous	FourierTransform	HCD	MS2	0	0	200	1661.80212402344	3322.59697141688	2	4.64174166666667	457	Non_Depleted_Plasma_HCC_1.raw
False	Ambiguous	FourierTransform	HCD	MS2	0	0	200	1661.80212402344	4983.39181881031	3	4.64174166666667	457	Non_Depleted_Plasma_HCC_1.raw
False	None	IonTrap	CID	MS2	0	66.63357	100	1229.974609375	1229.974609375	1	4.64713333333333	458	Non_Depleted_Plasma_HCC_1.raw
False	None	FourierTransform	HCD	MS2	0	66.63357	200	1229.974609375	2458.94194212	2	4.66193	459	Non_Depleted_Plasma_HCC_1.raw
False	None	FourierTransform	HCD	MS2	0	66.63357	200	1229.974609375	3687.909274865	3	4.66193	459	Non_Depleted_Plasma_HCC_1.raw
False	None	IonTrap	CID	MS2	0	63.88577	100	920.315246582031	1839.62321653406	2	4.66738333333333	460	Non_Depleted_Plasma_HCC_1.raw
False	None	IonTrap	CID	MS2	0	63.88577	100	920.315246582031	2758.93118648609	3	4.66738333333333	460	Non_Depleted_Plasma_HCC_1.raw
False	None	FourierTransform	HCD	MS2	0	63.88577	200	920.315246582031	1839.62321653406	2	4.68235833333333	461	Non_Depleted_Plasma_HCC_1.raw
False	None	FourierTransform	HCD	MS2	0	63.88577	200	920.315246582031	2758.93118648609	3	4.68235833333333	461	Non_Depleted_Plasma_HCC_1.raw
False	None	IonTrap	CID	MS2	0		100	1703.72473144531	5109.15964107594	3	4.68770833333333	462	Non_Depleted_Plasma_HCC_1.raw
False	None	IonTrap	CID	MS2	0		100	1703.72473144531	3406.44218626063	2	4.68770833333333	462	Non_Depleted_Plasma_HCC_1.raw
False	None	FourierTransform	HCD	MS2	0		200	1703.72473144531	3406.44218626063	2	4.70222	463	Non_Depleted_Plasma_HCC_1.raw
False	None	FourierTransform	HCD	MS2	0		200	1703.72473144531	5109.15964107594	3	4.70222	463	Non_Depleted_Plasma_HCC_1.raw
False	Unambiguous	IonTrap	CID	MS2	0	47.29342	100	977.599609375	1954.19194212	2	4.71637833333333	465	Non_Depleted_Plasma_HCC_1.raw
False	Unambiguous	IonTrap	CID	MS2	0	47.29342	100	977.599609375	2930.784274865	3	4.71637833333333	465	Non_Depleted_Plasma_HCC_1.raw
False	None	FourierTransform	HCD	MS2	0	47.29342	200	977.599609375	1954.19194212	2	4.73133166666667	466	Non_Depleted_Plasma_HCC_1.raw
False	None	FourierTransform	HCD	MS2	0	47.29342	200	977.599609375	2930.784274865	3	4.73133166666667	466	Non_Depleted_Plasma_HCC_1.raw
False	None	IonTrap	CID	MS2	0		100	1776.70190429688	3552.39653196375	2	4.73674666666667	467	Non_Depleted_Plasma_HCC_1.raw
False	None	IonTrap	CID	MS2	0		100	1776.70190429688	5328.09115963063	3	4.73674666666667	467	Non_Depleted_Plasma_HCC_1.raw
False	None	FourierTransform	HCD	MS2	0		200	1776.70190429688	5328.09115963063	3	4.75130833333333	468	Non_Depleted_Plasma_HCC_1.raw
False	None	FourierTransform	HCD	MS2	0		200	1776.70190429688	3552.39653196375	2	4.75130833333333	468	Non_Depleted_Plasma_HCC_1.raw
False	Unambiguous	IonTrap	CID	MS2	0		100	1296.72705078125	2592.4468249325	2	4.7567	469	Non_Depleted_Plasma_HCC_1.raw
False	Unambiguous	IonTrap	CID	MS2	0		100	1296.72705078125	3888.16659908375	3	4.7567	469	Non_Depleted_Plasma_HCC_1.raw
False	None	FourierTransform	HCD	MS2	0		200	1296.72705078125	2592.4468249325	2	4.77147	470	Non_Depleted_Plasma_HCC_1.raw
False	Unambiguous	FourierTransform	HCD	MS2	0		200	1296.72705078125	3888.16659908375	3	4.77147	470	Non_Depleted_Plasma_HCC_1.raw
False	None	IonTrap	CID	MS2	0		100	1275.4794921875	1275.4794921875	1	4.77687166666667	471	Non_Depleted_Plasma_HCC_1.raw
False	None	FourierTransform	HCD	MS2	0		200	1275.4794921875	2549.951707745	2	4.791705	472	Non_Depleted_Plasma_HCC_1.raw
False	None	FourierTransform	HCD	MS2	0		200	1275.4794921875	3824.4239233025	3	4.791705	472	Non_Depleted_Plasma_HCC_1.raw
False	None	IonTrap	CID	MS2	0		100	1204.02294921875	1204.02294921875	1	4.79711166666667	473	Non_Depleted_Plasma_HCC_1.raw
False	None	FourierTransform	HCD	MS2	0		200	1204.02294921875	3610.05429439625	3	4.81191833333333	474	Non_Depleted_Plasma_HCC_1.raw
False	Unambiguous	FourierTransform	HCD	MS2	0		200	1204.02294921875	2407.0386218075	2	4.81191833333333	474	Non_Depleted_Plasma_HCC_1.raw
False	Unambiguous	IonTrap	CID	MS2	0	69.32895	100	906.26220703125	2716.77206783375	3	4.82607166666667	476	Non_Depleted_Plasma_HCC_1.raw
False	None	IonTrap	CID	MS2	0	69.32895	100	906.26220703125	1811.5171374325	2	4.82607166666667	476	Non_Depleted_Plasma_HCC_1.raw
False	None	FourierTransform	HCD	MS2	0	69.32895	200	906.26220703125	1811.5171374325	2	4.84209833333333	477	Non_Depleted_Plasma_HCC_1.raw
False	None	FourierTransform	HCD	MS2	0	69.32895	200	906.26220703125	2716.77206783375	3	4.84209833333333	477	Non_Depleted_Plasma_HCC_1.raw
False	None	IonTrap	CID	MS2	0	76.31633	100	903.289184570313	1805.57109251063	2	4.84760666666667	478	Non_Depleted_Plasma_HCC_1.raw
False	None	IonTrap	CID	MS2	0	76.31633	100	903.289184570313	2707.85300045094	3	4.84760666666667	478	Non_Depleted_Plasma_HCC_1.raw
False	None	FourierTransform	HCD	MS2	0	76.31633	200	903.289184570313	1805.57109251063	2	4.86258666666667	479	Non_Depleted_Plasma_HCC_1.raw
False	None	FourierTransform	HCD	MS2	0	76.31633	200	903.289184570313	2707.85300045094	3	4.86258666666667	479	Non_Depleted_Plasma_HCC_1.raw
False	Unambiguous	IonTrap	CID	MS2	0		100	1306.16296386719	2611.31865110438	2	4.867975	480	Non_Depleted_Plasma_HCC_1.raw
False	None	IonTrap	CID	MS2	0		100	1306.16296386719	3916.47433834156	3	4.867975	480	Non_Depleted_Plasma_HCC_1.raw
False	None	FourierTransform	HCD	MS2	0		200	1306.16296386719	2611.31865110438	2	4.88273166666667	481	Non_Depleted_Plasma_HCC_1.raw
False	None	FourierTransform	HCD	MS2	0		200	1306.16296386719	3916.47433834156	3	4.88273166666667	481	Non_Depleted_Plasma_HCC_1.raw
False	None	IonTrap	CID	MS2	0	0	100	1134.43005371094	1134.43005371094	1	4.888155	482	Non_Depleted_Plasma_HCC_1.raw
False	None	FourierTransform	HCD	MS2	0	0	200	1134.43005371094	2267.85283079188	2	4.90299	483	Non_Depleted_Plasma_HCC_1.raw
False	None	FourierTransform	HCD	MS2	0	0	200	1134.43005371094	3401.27560787281	3	4.90299	483	Non_Depleted_Plasma_HCC_1.raw
False	Unambiguous	IonTrap	CID	MS2	0		100	1179.47045898438	1179.47045898438	1	4.90839166666667	484	Non_Depleted_Plasma_HCC_1.raw
False	None	FourierTransform	HCD	MS2	0		200	1179.47045898438	2357.93364133875	2	4.923235	485	Non_Depleted_Plasma_HCC_1.raw
False	None	FourierTransform	HCD	MS2	0		200	1179.47045898438	3536.39682369313	3	4.923235	485	Non_Depleted_Plasma_HCC_1.raw
False	Unambiguous	IonTrap	CID	MS2	0	77.61832	100	1109.51477050781	1109.51477050781	1	4.93735166666667	487	Non_Depleted_Plasma_HCC_1.raw
False	None	FourierTransform	HCD	MS2	0	77.61832	200	1109.51477050781	2218.02226438563	2	4.95326333333333	488	Non_Depleted_Plasma_HCC_1.raw
False	None	FourierTransform	HCD	MS2	0	77.61832	200	1109.51477050781	3326.52975826344	3	4.95326333333333	488	Non_Depleted_Plasma_HCC_1.raw
False	Unambiguous	IonTrap	CID	MS2	0		100	1099.58483886719	1099.58483886719	1	4.95884666666667	489	Non_Depleted_Plasma_HCC_1.raw
False	None	FourierTransform	HCD	MS2	0		200	1099.58483886719	3296.73996334156	3	4.9737	490	Non_Depleted_Plasma_HCC_1.raw
False	None	FourierTransform	HCD	MS2	0		200	1099.58483886719	2198.16240110438	2	4.9737	490	Non_Depleted_Plasma_HCC_1.raw
False	None	IonTrap	CID	MS2	0	0	100	1256.11950683594	1256.11950683594	1	4.97909166666667	491	Non_Depleted_Plasma_HCC_1.raw
False	None	FourierTransform	HCD	MS2	0	0	200	1256.11950683594	2511.23173704188	2	4.99386833333333	492	Non_Depleted_Plasma_HCC_1.raw
False	None	FourierTransform	HCD	MS2	0	0	200	1256.11950683594	3766.34396724781	3	4.99386833333333	492	Non_Depleted_Plasma_HCC_1.raw
False	None	IonTrap	CID	MS2	0	0	100	1131.37377929688	1131.37377929688	1	4.999295	493	Non_Depleted_Plasma_HCC_1.raw
False	None	FourierTransform	HCD	MS2	0	0	200	1131.37377929688	2261.74028196375	2	5.01412333333333	494	Non_Depleted_Plasma_HCC_1.raw
False	Unambiguous	FourierTransform	HCD	MS2	0	0	200	1131.37377929688	3392.10678463063	3	5.01412333333333	494	Non_Depleted_Plasma_HCC_1.raw
False	None	IonTrap	CID	MS2	0		100	1733.16003417969	3465.31279172938	2	5.019475	495	Non_Depleted_Plasma_HCC_1.raw
False	Unambiguous	IonTrap	CID	MS2	0		100	1733.16003417969	5197.46554927906	3	5.019475	495	Non_Depleted_Plasma_HCC_1.raw
False	None	FourierTransform	HCD	MS2	0		200	1733.16003417969	5197.46554927906	3	5.03396666666667	496	Non_Depleted_Plasma_HCC_1.raw
False	None	FourierTransform	HCD	MS2	0		200	1733.16003417969	3465.31279172938	2	5.03396666666667	496	Non_Depleted_Plasma_HCC_1.raw
False	None	IonTrap	CID	MS2	0		100	1239.42956542969	1239.42956542969	1	5.04912166666667	498	Non_Depleted_Plasma_HCC_1.raw
False	None	FourierTransform	HCD	MS2	0		200	1239.42956542969	2477.85185422938	2	5.06493166666667	499	Non_Depleted_Plasma_HCC_1.raw
False	None	FourierTransform	HCD	MS2	0		200	1239.42956542969	3716.27414302906	3	5.06493166666667	499	Non_Depleted_Plasma_HCC_1.raw
False	None	IonTrap	CID	MS2	0	0	100	1350.41918945313	1350.41918945313	1	5.070385	500	Non_Depleted_Plasma_HCC_1.raw
False	None	FourierTransform	HCD	MS2	0	0	200	1350.41918945313	2699.83110227625	2	5.08507666666667	501	Non_Depleted_Plasma_HCC_1.raw
False	Unambiguous	FourierTransform	HCD	MS2	0	0	200	1350.41918945313	4049.24301509938	3	5.08507666666667	501	Non_Depleted_Plasma_HCC_1.raw
False	None	IonTrap	CID	MS2	0	0	100	848.291931152344	848.291931152344	1	5.090535	502	Non_Depleted_Plasma_HCC_1.raw
False	None	FourierTransform	HCD	MS2	0	0	200	848.291931152344	2542.86124019703	3	5.10559	503	Non_Depleted_Plasma_HCC_1.raw
False	None	FourierTransform	HCD	MS2	0	0	200	848.291931152344	1695.57658567469	2	5.10559	503	Non_Depleted_Plasma_HCC_1.raw
False	Unambiguous	IonTrap	CID	MS2	0		100	970.640747070313	970.640747070313	1	5.11103166666667	504	Non_Depleted_Plasma_HCC_1.raw
False	None	FourierTransform	HCD	MS2	0		200	970.640747070313	1940.27421751063	2	5.12607	505	Non_Depleted_Plasma_HCC_1.raw
False	None	FourierTransform	HCD	MS2	0		200	970.640747070313	2909.90768795094	3	5.12607	505	Non_Depleted_Plasma_HCC_1.raw
False	None	IonTrap	CID	MS2	0		100	939.632629394531	2816.88333492359	3	5.13152333333333	506	Non_Depleted_Plasma_HCC_1.raw
False	None	IonTrap	CID	MS2	0		100	939.632629394531	1878.25798215906	2	5.13152333333333	506	Non_Depleted_Plasma_HCC_1.raw
False	None	FourierTransform	HCD	MS2	0		200	939.632629394531	1878.25798215906	2	5.14655833333333	507	Non_Depleted_Plasma_HCC_1.raw
False	None	FourierTransform	HCD	MS2	0		200	939.632629394531	2816.88333492359	3	5.14655833333333	507	Non_Depleted_Plasma_HCC_1.raw
False	Ambiguous	IonTrap	CID	MS2	0	73.80423	100	1175.61767578125	1175.61767578125	1	5.16065333333333	509	Non_Depleted_Plasma_HCC_1.raw
False	None	FourierTransform	HCD	MS2	0	73.80423	200	1175.61767578125	2350.2280749325	2	5.17549666666667	510	Non_Depleted_Plasma_HCC_1.raw
False	Unambiguous	FourierTransform	HCD	MS2	0	73.80423	200	1175.61767578125	3524.83847408375	3	5.17549666666667	510	Non_Depleted_Plasma_HCC_1.raw
False	None	IonTrap	CID	MS2	0	0	100	1390.27795410156	1390.27795410156	1	5.180935	511	Non_Depleted_Plasma_HCC_1.raw
False	None	FourierTransform	HCD	MS2	0	0	200	1390.27795410156	2779.54863157313	2	5.19560333333333	512	Non_Depleted_Plasma_HCC_1.raw
False	None	FourierTransform	HCD	MS2	0	0	200	1390.27795410156	4168.81930904469	3	5.19560333333333	512	Non_Depleted_Plasma_HCC_1.raw
False	None	IonTrap	CID	MS2	0		100	1314.44812011719	1314.44812011719	1	5.200995	513	Non_Depleted_Plasma_HCC_1.raw
False	None	FourierTransform	HCD	MS2	0		200	1314.44812011719	1314.44812011719	1	5.21576833333333	514	Non_Depleted_Plasma_HCC_1.raw
False	Unambiguous	IonTrap	CID	MS2	0		100	1078.99523925781	2156.98320188563	2	5.22118833333333	515	Non_Depleted_Plasma_HCC_1.raw
False	Unambiguous	IonTrap	CID	MS2	0		100	1078.99523925781	3234.97116451344	3	5.22118833333333	515	Non_Depleted_Plasma_HCC_1.raw
False	None	FourierTransform	HCD	MS2	0		200	1078.99523925781	2156.98320188563	2	5.236045	516	Non_Depleted_Plasma_HCC_1.raw
False	None	FourierTransform	HCD	MS2	0		200	1078.99523925781	3234.97116451344	3	5.236045	516	Non_Depleted_Plasma_HCC_1.raw
False	Ambiguous	IonTrap	CID	MS2	0		100	1170.55444335938	1170.55444335938	1	5.24144666666667	517	Non_Depleted_Plasma_HCC_1.raw
False	None	FourierTransform	HCD	MS2	0		200	1170.55444335938	2340.10161008875	2	5.25631333333333	518	Non_Depleted_Plasma_HCC_1.raw
False	Ambiguous	FourierTransform	HCD	MS2	0		200	1170.55444335938	3509.64877681813	3	5.25631333333333	518	Non_Depleted_Plasma_HCC_1.raw
False	None	IonTrap	CID	MS2	0	0	100	846.295959472656	846.295959472656	1	5.27150666666667	520	Non_Depleted_Plasma_HCC_1.raw
False	None	FourierTransform	HCD	MS2	0	0	200	846.295959472656	846.295959472656	1	5.2876	521	Non_Depleted_Plasma_HCC_1.raw
False	None	IonTrap	CID	MS2	0	12.08632	100	815.217041015625	815.217041015625	1	5.293225	522	Non_Depleted_Plasma_HCC_1.raw
False	None	FourierTransform	HCD	MS2	0	12.08632	200	815.217041015625	815.217041015625	1	5.30827833333333	523	Non_Depleted_Plasma_HCC_1.raw
False	None	IonTrap	CID	MS2	0	0	100	920.315551757813	920.315551757813	1	5.313725	524	Non_Depleted_Plasma_HCC_1.raw
False	None	FourierTransform	HCD	MS2	0	0	200	920.315551757813	920.315551757813	1	5.32878166666667	525	Non_Depleted_Plasma_HCC_1.raw
False	Unambiguous	IonTrap	CID	MS2	0	54.30821	100	1060.59375	2120.18022337	2	5.33420833333333	526	Non_Depleted_Plasma_HCC_1.raw
False	Unambiguous	IonTrap	CID	MS2	0	54.30821	100	1060.59375	3179.76669674	3	5.33420833333333	526	Non_Depleted_Plasma_HCC_1.raw
False	None	FourierTransform	HCD	MS2	0	54.30821	200	1060.59375	2120.18022337	2	5.34908833333333	527	Non_Depleted_Plasma_HCC_1.raw
False	None	FourierTransform	HCD	MS2	0	54.30821	200	1060.59375	3179.76669674	3	5.34908833333333	527	Non_Depleted_Plasma_HCC_1.raw
False	None	IonTrap	CID	MS2	0	26.32985	100	890.234680175781	890.234680175781	1	5.35453333333333	528	Non_Depleted_Plasma_HCC_1.raw
False	None	FourierTransform	HCD	MS2	0	26.32985	200	890.234680175781	890.234680175781	1	5.36958333333333	529	Non_Depleted_Plasma_HCC_1.raw
False	None	IonTrap	CID	MS2	0		100	1353.39697265625	1353.39697265625	1	5.38400166666667	531	Non_Depleted_Plasma_HCC_1.raw
False	Unambiguous	FourierTransform	HCD	MS2	0		200	1353.39697265625	4058.17636470875	3	5.39977166666667	532	Non_Depleted_Plasma_HCC_1.raw
False	None	FourierTransform	HCD	MS2	0		200	1353.39697265625	2705.7866686825	2	5.39977166666667	532	Non_Depleted_Plasma_HCC_1.raw
False	None	IonTrap	CID	MS2	0		100	1166.34753417969	2331.68779172938	2	5.40522833333333	533	Non_Depleted_Plasma_HCC_1.raw
False	Unambiguous	IonTrap	CID	MS2	0		100	1166.34753417969	3497.02804927906	3	5.40522833333333	533	Non_Depleted_Plasma_HCC_1.raw
False	None	FourierTransform	HCD	MS2	0		200	1166.34753417969	2331.68779172938	2	5.420035	534	Non_Depleted_Plasma_HCC_1.raw
False	None	FourierTransform	HCD	MS2	0		200	1166.34753417969	3497.02804927906	3	5.420035	534	Non_Depleted_Plasma_HCC_1.raw
False	None	IonTrap	CID	MS2	0	0	100	932.568298339844	1864.12932004969	2	5.42548333333333	535	Non_Depleted_Plasma_HCC_1.raw
False	Unambiguous	IonTrap	CID	MS2	0	0	100	932.568298339844	2795.69034175953	3	5.42548333333333	535	Non_Depleted_Plasma_HCC_1.raw
False	None	FourierTransform	HCD	MS2	0	0	200	932.568298339844	1864.12932004969	2	5.440515	536	Non_Depleted_Plasma_HCC_1.raw
False	None	FourierTransform	HCD	MS2	0	0	200	932.568298339844	2795.69034175953	3	5.440515	536	Non_Depleted_Plasma_HCC_1.raw
False	Unambiguous	IonTrap	CID	MS2	0	0	100	1011.50787353516	3032.50906734547	3	5.44593833333333	537	Non_Depleted_Plasma_HCC_1.raw
False	Unambiguous	IonTrap	CID	MS2	0	0	100	1011.50787353516	2022.00847044031	2	5.44593833333333	537	Non_Depleted_Plasma_HCC_1.raw
False	Unambiguous	FourierTransform	HCD	MS2	0	0	200	1011.50787353516	3032.50906734547	3	5.460945	538	Non_Depleted_Plasma_HCC_1.raw
False	Unambiguous	FourierTransform	HCD	MS2	0	0	200	1011.50787353516	2022.00847044031	2	5.460945	538	Non_Depleted_Plasma_HCC_1.raw
False	None	IonTrap	CID	MS2	0		100	922.749267578125	1844.49125852625	2	5.46639333333333	539	Non_Depleted_Plasma_HCC_1.raw
False	Unambiguous	IonTrap	CID	MS2	0		100	922.749267578125	2766.23324947438	3	5.46639333333333	539	Non_Depleted_Plasma_HCC_1.raw
False	None	FourierTransform	HCD	MS2	0		200	922.749267578125	1844.49125852625	2	5.48144166666667	540	Non_Depleted_Plasma_HCC_1.raw
False	Ambiguous	FourierTransform	HCD	MS2	0		200	922.749267578125	2766.23324947438	3	5.48144166666667	540	Non_Depleted_Plasma_HCC_1.raw
False	Unambiguous	IonTrap	CID	MS2	0	67.19981	100	1123.52514648438	1123.52514648438	1	5.49662666666667	542	Non_Depleted_Plasma_HCC_1.raw
False	None	FourierTransform	HCD	MS2	0	67.19981	200	1123.52514648438	2246.04301633875	2	5.51149333333333	543	Non_Depleted_Plasma_HCC_1.raw
False	None	FourierTransform	HCD	MS2	0	67.19981	200	1123.52514648438	3368.56088619313	3	5.51149333333333	543	Non_Depleted_Plasma_HCC_1.raw
False	Ambiguous	IonTrap	CID	MS2	0	48.50968	100	1244.49194335938	1244.49194335938	1	5.51693333333333	544	Non_Depleted_Plasma_HCC_1.raw
False	None	FourierTransform	HCD	MS2	0	48.50968	200	1244.49194335938	3731.46127681813	3	5.53167166666667	545	Non_Depleted_Plasma_HCC_1.raw
False	None	FourierTransform	HCD	MS2	0	48.50968	200	1244.49194335938	2487.97661008875	2	5.53167166666667	545	Non_Depleted_Plasma_HCC_1.raw
False	None	IonTrap	CID	MS2	0		100	1054.21374511719	1054.21374511719	1	5.53710166666667	546	Non_Depleted_Plasma_HCC_1.raw
False	None	FourierTransform	HCD	MS2	0		200	1054.21374511719	2107.42021360438	2	5.55208	547	Non_Depleted_Plasma_HCC_1.raw
False	Ambiguous	FourierTransform	HCD	MS2	0		200	1054.21374511719	3160.62668209156	3	5.55208	547	Non_Depleted_Plasma_HCC_1.raw
False	None	IonTrap	CID	MS2	0		100	1163.91833496094	2326.82939329188	2	5.55748833333333	548	Non_Depleted_Plasma_HCC_1.raw
False	Unambiguous	IonTrap	CID	MS2	0		100	1163.91833496094	3489.74045162281	3	5.55748833333333	548	Non_Depleted_Plasma_HCC_1.raw
False	None	FourierTransform	HCD	MS2	0		200	1163.91833496094	2326.82939329188	2	5.57228666666667	549	Non_Depleted_Plasma_HCC_1.raw
False	Ambiguous	FourierTransform	HCD	MS2	0		200	1163.91833496094	3489.74045162281	3	5.57228666666667	549	Non_Depleted_Plasma_HCC_1.raw
False	None	IonTrap	CID	MS2	0		100	1209.97766113281	1209.97766113281	1	5.577685	550	Non_Depleted_Plasma_HCC_1.raw
False	None	FourierTransform	HCD	MS2	0		200	1209.97766113281	2418.94804563563	2	5.59250666666667	551	Non_Depleted_Plasma_HCC_1.raw
False	Unambiguous	FourierTransform	HCD	MS2	0		200	1209.97766113281	3627.91843013844	3	5.59250666666667	551	Non_Depleted_Plasma_HCC_1.raw
False	Unambiguous	IonTrap	CID	MS2	0	0	100	1672.91088867188	5016.71811275563	3	5.60757333333333	553	Non_Depleted_Plasma_HCC_1.raw
False	Unambiguous	IonTrap	CID	MS2	0	0	100	1672.91088867188	3344.81450071375	2	5.60757333333333	553	Non_Depleted_Plasma_HCC_1.raw
False	None	FourierTransform	HCD	MS2	0	0	200	1672.91088867188	3344.81450071375	2	5.62309666666667	554	Non_Depleted_Plasma_HCC_1.raw
False	None	FourierTransform	HCD	MS2	0	0	200	1672.91088867188	5016.71811275563	3	5.62309666666667	554	Non_Depleted_Plasma_HCC_1.raw
False	None	IonTrap	CID	MS2	0		100	1285.26782226563	1285.26782226563	1	5.62865333333333	555	Non_Depleted_Plasma_HCC_1.raw
False	None	FourierTransform	HCD	MS2	0		200	1285.26782226563	2569.52836790125	2	5.64337166666667	556	Non_Depleted_Plasma_HCC_1.raw
False	Ambiguous	FourierTransform	HCD	MS2	0		200	1285.26782226563	3853.78891353688	3	5.64337166666667	556	Non_Depleted_Plasma_HCC_1.raw
False	None	IonTrap	CID	MS2	0		100	1029.33947753906	2057.67167844813	2	5.64880166666667	557	Non_Depleted_Plasma_HCC_1.raw
False	None	IonTrap	CID	MS2	0		100	1029.33947753906	3086.00387935719	3	5.64880166666667	557	Non_Depleted_Plasma_HCC_1.raw
False	None	FourierTransform	HCD	MS2	0		200	1029.33947753906	3086.00387935719	3	5.66373166666667	558	Non_Depleted_Plasma_HCC_1.raw
False	None	FourierTransform	HCD	MS2	0		200	1029.33947753906	2057.67167844813	2	5.66373166666667	558	Non_Depleted_Plasma_HCC_1.raw
False	None	IonTrap	CID	MS2	0	47.97247	100	1096.81225585938	1096.81225585938	1	5.66914666666667	559	Non_Depleted_Plasma_HCC_1.raw
False	None	FourierTransform	HCD	MS2	0	47.97247	200	1096.81225585938	2192.61723508875	2	5.684	560	Non_Depleted_Plasma_HCC_1.raw
False	None	FourierTransform	HCD	MS2	0	47.97247	200	1096.81225585938	3288.42221431813	3	5.684	560	Non_Depleted_Plasma_HCC_1.raw
False	Unambiguous	IonTrap	CID	MS2	0		100	1254.80285644531	2508.59843626063	2	5.68940333333333	561	Non_Depleted_Plasma_HCC_1.raw
False	Unambiguous	IonTrap	CID	MS2	0		100	1254.80285644531	3762.39401607594	3	5.68940333333333	561	Non_Depleted_Plasma_HCC_1.raw
False	None	FourierTransform	HCD	MS2	0		200	1254.80285644531	2508.59843626063	2	5.70418833333333	562	Non_Depleted_Plasma_HCC_1.raw
False	None	FourierTransform	HCD	MS2	0		200	1254.80285644531	3762.39401607594	3	5.70418833333333	562	Non_Depleted_Plasma_HCC_1.raw
False	None	IonTrap	CID	MS2	0	66.6836	100	908.260498046875	908.260498046875	1	5.7185	564	Non_Depleted_Plasma_HCC_1.raw
False	None	FourierTransform	HCD	MS2	0	66.6836	200	908.260498046875	908.260498046875	1	5.73349666666667	565	Non_Depleted_Plasma_HCC_1.raw
False	None	IonTrap	CID	MS2	0	0	100	1231.90173339844	1231.90173339844	1	5.738945	566	Non_Depleted_Plasma_HCC_1.raw
False	None	FourierTransform	HCD	MS2	0	0	200	1231.90173339844	2462.79619016688	2	5.75370166666667	567	Non_Depleted_Plasma_HCC_1.raw
False	Unambiguous	FourierTransform	HCD	MS2	0	0	200	1231.90173339844	3693.69064693531	3	5.75370166666667	567	Non_Depleted_Plasma_HCC_1.raw
False	Unambiguous	IonTrap	CID	MS2	0		100	1288.51062011719	1288.51062011719	1	5.75910166666667	568	Non_Depleted_Plasma_HCC_1.raw
False	None	FourierTransform	HCD	MS2	0		200	1288.51062011719	2576.01396360438	2	5.77387	569	Non_Depleted_Plasma_HCC_1.raw
False	None	FourierTransform	HCD	MS2	0		200	1288.51062011719	3863.51730709156	3	5.77387	569	Non_Depleted_Plasma_HCC_1.raw
False	Unambiguous	IonTrap	CID	MS2	0	36.95247	100	1119.19189453125	2237.3765124325	2	5.77928666666667	570	Non_Depleted_Plasma_HCC_1.raw
False	Unambiguous	IonTrap	CID	MS2	0	36.95247	100	1119.19189453125	3355.56113033375	3	5.77928666666667	570	Non_Depleted_Plasma_HCC_1.raw
False	None	FourierTransform	HCD	MS2	0	36.95247	200	1119.19189453125	2237.3765124325	2	5.79415333333333	571	Non_Depleted_Plasma_HCC_1.raw
False	Ambiguous	FourierTransform	HCD	MS2	0	36.95247	200	1119.19189453125	3355.56113033375	3	5.79415333333333	571	Non_Depleted_Plasma_HCC_1.raw
False	Unambiguous	IonTrap	CID	MS2	0	38.08822	100	1195.515625	1195.515625	1	5.79965	572	Non_Depleted_Plasma_HCC_1.raw
False	None	FourierTransform	HCD	MS2	0	38.08822	200	1195.515625	2390.02397337	2	5.81447166666667	573	Non_Depleted_Plasma_HCC_1.raw
False	None	FourierTransform	HCD	MS2	0	38.08822	200	1195.515625	3584.53232174	3	5.81447166666667	573	Non_Depleted_Plasma_HCC_1.raw
False	Unambiguous	IonTrap	CID	MS2	0	34.21613	100	1657.81188964844	4971.42111568531	3	5.82955	575	Non_Depleted_Plasma_HCC_1.raw
False	Unambiguous	IonTrap	CID	MS2	0	34.21613	100	1657.81188964844	3314.61650266688	2	5.82955	575	Non_Depleted_Plasma_HCC_1.raw
False	None	FourierTransform	HCD	MS2	0	34.21613	200	1657.81188964844	3314.61650266688	2	5.84509666666667	576	Non_Depleted_Plasma_HCC_1.raw
False	None	FourierTransform	HCD	MS2	0	34.21613	200	1657.81188964844	4971.42111568531	3	5.84509666666667	576	Non_Depleted_Plasma_HCC_1.raw
False	None	IonTrap	CID	MS2	0	0	100	1191.45947265625	1191.45947265625	1	5.850545	577	Non_Depleted_Plasma_HCC_1.raw
False	None	FourierTransform	HCD	MS2	0	0	200	1191.45947265625	2381.9116686825	2	5.86531166666667	578	Non_Depleted_Plasma_HCC_1.raw
False	None	FourierTransform	HCD	MS2	0	0	200	1191.45947265625	3572.36386470875	3	5.86531166666667	578	Non_Depleted_Plasma_HCC_1.raw
False	Ambiguous	IonTrap	CID	MS2	0	66.04973	100	1342.55480957031	1342.55480957031	1	5.87071	579	Non_Depleted_Plasma_HCC_1.raw
False	None	FourierTransform	HCD	MS2	0	66.04973	200	1342.55480957031	2684.10234251063	2	5.88545	580	Non_Depleted_Plasma_HCC_1.raw
False	None	FourierTransform	HCD	MS2	0	66.04973	200	1342.55480957031	4025.64987545094	3	5.88545	580	Non_Depleted_Plasma_HCC_1.raw
False	None	IonTrap	CID	MS2	0	79.869	100	1158.32788085938	1158.32788085938	1	5.89085166666667	581	Non_Depleted_Plasma_HCC_1.raw
False	None	FourierTransform	HCD	MS2	0	79.869	200	1158.32788085938	3472.96908931813	3	5.90566166666667	582	Non_Depleted_Plasma_HCC_1.raw
False	None	FourierTransform	HCD	MS2	0	79.869	200	1158.32788085938	2315.64848508875	2	5.90566166666667	582	Non_Depleted_Plasma_HCC_1.raw
False	None	IonTrap	CID	MS2	0	74.30948	100	1707.17077636719	3413.33427610438	2	5.91102166666667	583	Non_Depleted_Plasma_HCC_1.raw
False	Unambiguous	IonTrap	CID	MS2	0	74.30948	100	1707.17077636719	5119.49777584156	3	5.91102166666667	583	Non_Depleted_Plasma_HCC_1.raw
False	None	FourierTransform	HCD	MS2	0	74.30948	200	1707.17077636719	3413.33427610438	2	5.92552333333333	584	Non_Depleted_Plasma_HCC_1.raw
False	None	FourierTransform	HCD	MS2	0	74.30948	200	1707.17077636719	5119.49777584156	3	5.92552333333333	584	Non_Depleted_Plasma_HCC_1.raw
False	Unambiguous	IonTrap	CID	MS2	0	0	100	1654.72814941406	3308.44902219813	2	5.94071333333333	586	Non_Depleted_Plasma_HCC_1.raw
False	Unambiguous	IonTrap	CID	MS2	0	0	100	1654.72814941406	4962.16989498219	3	5.94071333333333	586	Non_Depleted_Plasma_HCC_1.raw
False	None	IonTrap	CID	MS2	0	24.28856	100	920.313537597656	1839.61979856531	2	5.96177166666667	588	Non_Depleted_Plasma_HCC_1.raw
False	None	IonTrap	CID	MS2	0	24.28856	100	920.313537597656	2758.92605953297	3	5.96177166666667	588	Non_Depleted_Plasma_HCC_1.raw
False	None	FourierTransform	HCD	MS2	0	24.28856	200	920.313537597656	2758.92605953297	3	5.976845	589	Non_Depleted_Plasma_HCC_1.raw
False	None	FourierTransform	HCD	MS2	0	24.28856	200	920.313537597656	1839.61979856531	2	5.976845	589	Non_Depleted_Plasma_HCC_1.raw
False	None	IonTrap	CID	MS2	0		100	1340.365234375	1340.365234375	1	5.982255	590	Non_Depleted_Plasma_HCC_1.raw
False	None	FourierTransform	HCD	MS2	0		200	1340.365234375	2679.72319212	2	5.99699166666667	591	Non_Depleted_Plasma_HCC_1.raw
False	Ambiguous	FourierTransform	HCD	MS2	0		200	1340.365234375	4019.081149865	3	5.99699166666667	591	Non_Depleted_Plasma_HCC_1.raw
False	Unambiguous	IonTrap	CID	MS2	0	0	100	1692.22570800781	3383.44413938563	2	6.00234166666667	592	Non_Depleted_Plasma_HCC_1.raw
False	Unambiguous	IonTrap	CID	MS2	0	0	100	1692.22570800781	5074.66257076344	3	6.00234166666667	592	Non_Depleted_Plasma_HCC_1.raw
False	None	FourierTransform	HCD	MS2	0	0	200	1692.22570800781	3383.44413938563	2	6.01681	593	Non_Depleted_Plasma_HCC_1.raw
False	Unambiguous	FourierTransform	HCD	MS2	0	0	200	1692.22570800781	5074.66257076344	3	6.01681	593	Non_Depleted_Plasma_HCC_1.raw
False	None	IonTrap	CID	MS2	0	0	100	1129.81713867188	1129.81713867188	1	6.02223333333333	594	Non_Depleted_Plasma_HCC_1.raw
False	None	FourierTransform	HCD	MS2	0	0	200	1129.81713867188	2258.62700071375	2	6.03711166666667	595	Non_Depleted_Plasma_HCC_1.raw
False	None	FourierTransform	HCD	MS2	0	0	200	1129.81713867188	3387.43686275563	3	6.03711166666667	595	Non_Depleted_Plasma_HCC_1.raw
False	Unambiguous	IonTrap	CID	MS2	0		100	1754.09716796875	5260.27695064625	3	6.05223	597	Non_Depleted_Plasma_HCC_1.raw
False	Unambiguous	IonTrap	CID	MS2	0		100	1754.09716796875	3507.1870593075	2	6.05223	597	Non_Depleted_Plasma_HCC_1.raw
False	Unambiguous	IonTrap	CID	MS2	0	30.50122	100	1765.56799316406	3530.12870969813	2	6.07316833333333	599	Non_Depleted_Plasma_HCC_1.raw
False	Unambiguous	IonTrap	CID	MS2	0	30.50122	100	1765.56799316406	5294.68942623219	3	6.07316833333333	599	Non_Depleted_Plasma_HCC_1.raw
False	None	FourierTransform	HCD	MS2	0	30.50122	200	1765.56799316406	3530.12870969813	2	6.08759333333333	600	Non_Depleted_Plasma_HCC_1.raw
False	None	FourierTransform	HCD	MS2	0	30.50122	200	1765.56799316406	5294.68942623219	3	6.08759333333333	600	Non_Depleted_Plasma_HCC_1.raw
False	Ambiguous	IonTrap	CID	MS2	0	36.55708	100	1134.49182128906	1134.49182128906	1	6.09302166666667	601	Non_Depleted_Plasma_HCC_1.raw
False	None	FourierTransform	HCD	MS2	0	36.55708	200	1134.49182128906	2267.97636594813	2	6.10792166666667	602	Non_Depleted_Plasma_HCC_1.raw
False	None	FourierTransform	HCD	MS2	0	36.55708	200	1134.49182128906	3401.46091060719	3	6.10792166666667	602	Non_Depleted_Plasma_HCC_1.raw
False	Unambiguous	IonTrap	CID	MS2	0		100	1082.50817871094	1082.50817871094	1	6.113345	603	Non_Depleted_Plasma_HCC_1.raw
False	None	FourierTransform	HCD	MS2	0		200	1082.50817871094	3245.50998287281	3	6.128205	604	Non_Depleted_Plasma_HCC_1.raw
False	None	FourierTransform	HCD	MS2	0		200	1082.50817871094	2164.00908079188	2	6.128205	604	Non_Depleted_Plasma_HCC_1.raw
False	Unambiguous	IonTrap	CID	MS2	0		100	985.910949707031	1970.81462278406	2	6.133645	605	Non_Depleted_Plasma_HCC_1.raw
False	Unambiguous	IonTrap	CID	MS2	0		100	985.910949707031	2955.71829586109	3	6.133645	605	Non_Depleted_Plasma_HCC_1.raw
False	None	FourierTransform	HCD	MS2	0		200	985.910949707031	985.910949707031	1	6.14874166666667	606	Non_Depleted_Plasma_HCC_1.raw
False	Unambiguous	IonTrap	CID	MS2	0		100	1574.31604003906	3147.62480344813	2	6.16277833333333	608	Non_Depleted_Plasma_HCC_1.raw
False	None	IonTrap	CID	MS2	0		100	1574.31604003906	4720.93356685719	3	6.16277833333333	608	Non_Depleted_Plasma_HCC_1.raw
False	None	FourierTransform	HCD	MS2	0		200	1574.31604003906	3147.62480344813	2	6.17843166666667	609	Non_Depleted_Plasma_HCC_1.raw
False	None	FourierTransform	HCD	MS2	0		200	1574.31604003906	4720.93356685719	3	6.17843166666667	609	Non_Depleted_Plasma_HCC_1.raw
False	None	IonTrap	CID	MS2	0		100	1291.36376953125	1291.36376953125	1	6.183875	610	Non_Depleted_Plasma_HCC_1.raw
False	None	FourierTransform	HCD	MS2	0		200	1291.36376953125	3872.07675533375	3	6.198585	611	Non_Depleted_Plasma_HCC_1.raw
False	None	FourierTransform	HCD	MS2	0		200	1291.36376953125	2581.7202624325	2	6.198585	611	Non_Depleted_Plasma_HCC_1.raw
False	None	IonTrap	CID	MS2	0	0	100	846.295715332031	2536.87259273609	3	6.20404666666667	612	Non_Depleted_Plasma_HCC_1.raw
False	None	IonTrap	CID	MS2	0	0	100	846.295715332031	1691.58415403406	2	6.20404666666667	612	Non_Depleted_Plasma_HCC_1.raw
False	None	FourierTransform	HCD	MS2	0	0	200	846.295715332031	1691.58415403406	2	6.21913333333333	613	Non_Depleted_Plasma_HCC_1.raw
False	None	FourierTransform	HCD	MS2	0	0	200	846.295715332031	2536.87259273609	3	6.21913333333333	613	Non_Depleted_Plasma_HCC_1.raw
False	None	IonTrap	CID	MS2	0		100	1410.42419433594	2819.84111204188	2	6.22450333333333	614	Non_Depleted_Plasma_HCC_1.raw
False	Unambiguous	IonTrap	CID	MS2	0		100	1410.42419433594	4229.25802974781	3	6.22450333333333	614	Non_Depleted_Plasma_HCC_1.raw
False	None	FourierTransform	HCD	MS2	0		200	1410.42419433594	2819.84111204188	2	6.23914333333333	615	Non_Depleted_Plasma_HCC_1.raw
False	Unambiguous	FourierTransform	HCD	MS2	0		200	1410.42419433594	4229.25802974781	3	6.23914333333333	615	Non_Depleted_Plasma_HCC_1.raw
False	Unambiguous	IonTrap	CID	MS2	0	0	100	1713.24145507813	3425.47563352625	2	6.24449333333333	616	Non_Depleted_Plasma_HCC_1.raw
False	Unambiguous	IonTrap	CID	MS2	0	0	100	1713.24145507813	5137.70981197438	3	6.24449333333333	616	Non_Depleted_Plasma_HCC_1.raw
False	None	FourierTransform	HCD	MS2	0	0	200	1713.24145507813	5137.70981197438	3	6.259025	617	Non_Depleted_Plasma_HCC_1.raw
False	None	FourierTransform	HCD	MS2	0	0	200	1713.24145507813	3425.47563352625	2	6.259025	617	Non_Depleted_Plasma_HCC_1.raw
False	Unambiguous	IonTrap	CID	MS2	0	37.69325	100	1169.39038085938	1169.39038085938	1	6.273105	619	Non_Depleted_Plasma_HCC_1.raw
False	None	FourierTransform	HCD	MS2	0	37.69325	200	1169.39038085938	2337.77348508875	2	6.28893333333333	620	Non_Depleted_Plasma_HCC_1.raw
False	None	FourierTransform	HCD	MS2	0	37.69325	200	1169.39038085938	3506.15658931813	3	6.28893333333333	620	Non_Depleted_Plasma_HCC_1.raw
False	Unambiguous	IonTrap	CID	MS2	0	0	100	1319.814453125	1319.814453125	1	6.29437666666667	621	Non_Depleted_Plasma_HCC_1.raw
False	None	IonTrap	CID	MS2	0	76.37646	100	1256.33227539063	1256.33227539063	1	6.31447333333333	623	Non_Depleted_Plasma_HCC_1.raw
False	None	FourierTransform	HCD	MS2	0	76.37646	200	1256.33227539063	1256.33227539063	1	6.32938833333333	624	Non_Depleted_Plasma_HCC_1.raw
False	Unambiguous	IonTrap	CID	MS2	0	0	100	1028.45239257813	2055.89750852625	2	6.33481333333333	625	Non_Depleted_Plasma_HCC_1.raw
False	Unambiguous	IonTrap	CID	MS2	0	0	100	1028.45239257813	3083.34262447438	3	6.33481333333333	625	Non_Depleted_Plasma_HCC_1.raw
False	None	FourierTransform	HCD	MS2	0	0	200	1028.45239257813	2055.89750852625	2	6.34970333333333	626	Non_Depleted_Plasma_HCC_1.raw
False	None	FourierTransform	HCD	MS2	0	0	200	1028.45239257813	3083.34262447438	3	6.34970333333333	626	Non_Depleted_Plasma_HCC_1.raw
False	None	IonTrap	CID	MS2	0	0	100	1208.30212402344	1208.30212402344	1	6.35511666666667	627	Non_Depleted_Plasma_HCC_1.raw
False	Unambiguous	FourierTransform	HCD	MS2	0	0	200	1208.30212402344	3622.89181881031	3	6.369925	628	Non_Depleted_Plasma_HCC_1.raw
False	None	FourierTransform	HCD	MS2	0	0	200	1208.30212402344	2415.59697141688	2	6.369925	628	Non_Depleted_Plasma_HCC_1.raw
False	Unambiguous	IonTrap	CID	MS2	0	52.22092	100	1696.75842285156	3392.50956907313	2	6.38537833333333	630	Non_Depleted_Plasma_HCC_1.raw
False	Unambiguous	IonTrap	CID	MS2	0	52.22092	100	1696.75842285156	5088.26071529469	3	6.38537833333333	630	Non_Depleted_Plasma_HCC_1.raw
False	None	FourierTransform	HCD	MS2	0	52.22092	200	1696.75842285156	3392.50956907313	2	6.40093166666667	631	Non_Depleted_Plasma_HCC_1.raw
False	None	FourierTransform	HCD	MS2	0	52.22092	200	1696.75842285156	5088.26071529469	3	6.40093166666667	631	Non_Depleted_Plasma_HCC_1.raw
False	Unambiguous	IonTrap	CID	MS2	0	48.7896	100	1287.69384765625	1287.69384765625	1	6.40638333333333	632	Non_Depleted_Plasma_HCC_1.raw
False	None	FourierTransform	HCD	MS2	0	48.7896	200	1287.69384765625	2574.3804186825	2	6.42110333333333	633	Non_Depleted_Plasma_HCC_1.raw
False	None	FourierTransform	HCD	MS2	0	48.7896	200	1287.69384765625	3861.06698970875	3	6.42110333333333	633	Non_Depleted_Plasma_HCC_1.raw
False	Unambiguous	IonTrap	CID	MS2	0		100	1737.75634765625	3474.5054186825	2	6.42645666666667	634	Non_Depleted_Plasma_HCC_1.raw
False	Unambiguous	IonTrap	CID	MS2	0		100	1737.75634765625	5211.25448970875	3	6.42645666666667	634	Non_Depleted_Plasma_HCC_1.raw
False	Unambiguous	FourierTransform	HCD	MS2	0		200	1737.75634765625	5211.25448970875	3	6.44097	635	Non_Depleted_Plasma_HCC_1.raw
False	None	FourierTransform	HCD	MS2	0		200	1737.75634765625	3474.5054186825	2	6.44097	635	Non_Depleted_Plasma_HCC_1.raw
False	None	IonTrap	CID	MS2	0	58.31955	100	1112.05700683594	1112.05700683594	1	6.44638166666667	636	Non_Depleted_Plasma_HCC_1.raw
False	Unambiguous	FourierTransform	HCD	MS2	0	58.31955	200	1112.05700683594	2223.10673704188	2	6.461225	637	Non_Depleted_Plasma_HCC_1.raw
False	None	FourierTransform	HCD	MS2	0	58.31955	200	1112.05700683594	3334.15646724781	3	6.461225	637	Non_Depleted_Plasma_HCC_1.raw
False	Unambiguous	IonTrap	CID	MS2	0	57.43373	100	1002.59210205078	2004.17692747156	2	6.46665166666667	638	Non_Depleted_Plasma_HCC_1.raw
False	Unambiguous	IonTrap	CID	MS2	0	57.43373	100	1002.59210205078	3005.76175289234	3	6.46665166666667	638	Non_Depleted_Plasma_HCC_1.raw
False	None	FourierTransform	HCD	MS2	0	57.43373	200	1002.59210205078	2004.17692747156	2	6.48161666666667	639	Non_Depleted_Plasma_HCC_1.raw
False	None	FourierTransform	HCD	MS2	0	57.43373	200	1002.59210205078	3005.76175289234	3	6.48161666666667	639	Non_Depleted_Plasma_HCC_1.raw
False	None	IonTrap	CID	MS2	0		100	1249.41235351563	1249.41235351563	1	6.49687166666667	641	Non_Depleted_Plasma_HCC_1.raw
False	None	FourierTransform	HCD	MS2	0		200	1249.41235351563	3746.22250728688	3	6.51166666666667	642	Non_Depleted_Plasma_HCC_1.raw
False	None	FourierTransform	HCD	MS2	0		200	1249.41235351563	2497.81743040125	2	6.51166666666667	642	Non_Depleted_Plasma_HCC_1.raw
False	Unambiguous	IonTrap	CID	MS2	0	0	100	1761.41625976563	3521.82524290125	2	6.51729833333333	643	Non_Depleted_Plasma_HCC_1.raw
False	Unambiguous	IonTrap	CID	MS2	0	0	100	1761.41625976563	5282.23422603688	3	6.51729833333333	643	Non_Depleted_Plasma_HCC_1.raw
False	None	FourierTransform	HCD	MS2	0	0	200	1761.41625976563	3521.82524290125	2	6.53174166666667	644	Non_Depleted_Plasma_HCC_1.raw
False	None	FourierTransform	HCD	MS2	0	0	200	1761.41625976563	5282.23422603688	3	6.53174166666667	644	Non_Depleted_Plasma_HCC_1.raw
False	None	IonTrap	CID	MS2	0	24.54398	100	907.261352539063	907.261352539063	1	6.53719333333333	645	Non_Depleted_Plasma_HCC_1.raw
False	None	FourierTransform	HCD	MS2	0	24.54398	200	907.261352539063	907.261352539063	1	6.55224666666667	646	Non_Depleted_Plasma_HCC_1.raw
False	None	IonTrap	CID	MS2	0	40.62298	100	1264.33154296875	1264.33154296875	1	6.55763666666667	647	Non_Depleted_Plasma_HCC_1.raw
False	None	FourierTransform	HCD	MS2	0	40.62298	200	1264.33154296875	3790.98007564625	3	6.57237	648	Non_Depleted_Plasma_HCC_1.raw
False	None	FourierTransform	HCD	MS2	0	40.62298	200	1264.33154296875	2527.6558093075	2	6.57237	648	Non_Depleted_Plasma_HCC_1.raw
False	None	IonTrap	CID	MS2	0		100	1191.88659667969	1191.88659667969	1	6.57776	649	Non_Depleted_Plasma_HCC_1.raw
False	None	FourierTransform	HCD	MS2	0		200	1191.88659667969	2382.76591672938	2	6.59260333333333	650	Non_Depleted_Plasma_HCC_1.raw
False	None	FourierTransform	HCD	MS2	0		200	1191.88659667969	3573.64523677906	3	6.59260333333333	650	Non_Depleted_Plasma_HCC_1.raw
False	None	IonTrap	CID	MS2	0	0	100	833.244934082031	833.244934082031	1	6.60784333333333	652	Non_Depleted_Plasma_HCC_1.raw
False	None	FourierTransform	HCD	MS2	0	0	200	833.244934082031	833.244934082031	1	6.62293333333333	653	Non_Depleted_Plasma_HCC_1.raw
False	Unambiguous	IonTrap	CID	MS2	0		100	1194.45861816406	1194.45861816406	1	6.62837333333333	654	Non_Depleted_Plasma_HCC_1.raw
False	None	FourierTransform	HCD	MS2	0		200	1194.45861816406	2387.90995969813	2	6.64314333333333	655	Non_Depleted_Plasma_HCC_1.raw
False	None	FourierTransform	HCD	MS2	0		200	1194.45861816406	3581.36130123219	3	6.64314333333333	655	Non_Depleted_Plasma_HCC_1.raw
False	Unambiguous	IonTrap	CID	MS2	0		100	1124.65954589844	1124.65954589844	1	6.64857166666667	656	Non_Depleted_Plasma_HCC_1.raw
False	None	FourierTransform	HCD	MS2	0		200	1124.65954589844	3371.96408443531	3	6.663485	657	Non_Depleted_Plasma_HCC_1.raw
False	None	FourierTransform	HCD	MS2	0		200	1124.65954589844	2248.31181516688	2	6.663485	657	Non_Depleted_Plasma_HCC_1.raw
False	Unambiguous	IonTrap	CID	MS2	0	51.92546	100	1204.56372070313	1204.56372070313	1	6.668985	658	Non_Depleted_Plasma_HCC_1.raw
False	Unambiguous	FourierTransform	HCD	MS2	0	51.92546	200	1204.56372070313	3611.67660884938	3	6.68375333333333	659	Non_Depleted_Plasma_HCC_1.raw
False	None	FourierTransform	HCD	MS2	0	51.92546	200	1204.56372070313	2408.12016477625	2	6.68375333333333	659	Non_Depleted_Plasma_HCC_1.raw
False	None	IonTrap	CID	MS2	0	55.82963	100	815.217529296875	815.217529296875	1	6.68922333333333	660	Non_Depleted_Plasma_HCC_1.raw
False	None	FourierTransform	HCD	MS2	0	55.82963	200	815.217529296875	1629.42778196375	2	6.70434833333333	661	Non_Depleted_Plasma_HCC_1.raw
False	None	FourierTransform	HCD	MS2	0	55.82963	200	815.217529296875	2443.63803463063	3	6.70434833333333	661	Non_Depleted_Plasma_HCC_1.raw
False	None	IonTrap	CID	MS2	0		100	1373.42260742188	1373.42260742188	1	6.71875333333333	663	Non_Depleted_Plasma_HCC_1.raw
False	None	FourierTransform	HCD	MS2	0		200	1373.42260742188	1373.42260742188	1	6.73345	664	Non_Depleted_Plasma_HCC_1.raw
False	None	IonTrap	CID	MS2	0		100	1683.56323242188	3366.11918821375	2	6.73886	665	Non_Depleted_Plasma_HCC_1.raw
False	Unambiguous	IonTrap	CID	MS2	0		100	1683.56323242188	5048.67514400563	3	6.73886	665	Non_Depleted_Plasma_HCC_1.raw
False	None	FourierTransform	HCD	MS2	0		200	1683.56323242188	3366.11918821375	2	6.75333833333333	666	Non_Depleted_Plasma_HCC_1.raw
False	None	FourierTransform	HCD	MS2	0		200	1683.56323242188	5048.67514400563	3	6.75333833333333	666	Non_Depleted_Plasma_HCC_1.raw
False	Unambiguous	IonTrap	CID	MS2	0	0	100	1107.50708007813	1107.50708007813	1	6.75877833333333	667	Non_Depleted_Plasma_HCC_1.raw
False	None	FourierTransform	HCD	MS2	0	0	200	1107.50708007813	2214.00688352625	2	6.77367166666667	668	Non_Depleted_Plasma_HCC_1.raw
False	None	FourierTransform	HCD	MS2	0	0	200	1107.50708007813	3320.50668697438	3	6.77367166666667	668	Non_Depleted_Plasma_HCC_1.raw
False	None	IonTrap	CID	MS2	0	68.53259	100	923.314025878906	923.314025878906	1	6.77911833333333	669	Non_Depleted_Plasma_HCC_1.raw
False	None	FourierTransform	HCD	MS2	0	68.53259	200	923.314025878906	1845.62077512781	2	6.79409	670	Non_Depleted_Plasma_HCC_1.raw
False	None	FourierTransform	HCD	MS2	0	68.53259	200	923.314025878906	2767.92752437672	3	6.79409	670	Non_Depleted_Plasma_HCC_1.raw
False	Unambiguous	IonTrap	CID	MS2	0		100	1022.57653808594	1022.57653808594	1	6.79951833333333	671	Non_Depleted_Plasma_HCC_1.raw
False	None	FourierTransform	HCD	MS2	0		200	1022.57653808594	2044.14579954188	2	6.81445166666667	672	Non_Depleted_Plasma_HCC_1.raw
False	None	FourierTransform	HCD	MS2	0		200	1022.57653808594	3065.71506099781	3	6.81445166666667	672	Non_Depleted_Plasma_HCC_1.raw
False	None	IonTrap	CID	MS2	0	32.19067	100	890.237976074219	890.237976074219	1	6.82967	674	Non_Depleted_Plasma_HCC_1.raw
False	None	FourierTransform	HCD	MS2	0	32.19067	200	890.237976074219	2668.69937496266	3	6.84478833333333	675	Non_Depleted_Plasma_HCC_1.raw
False	None	FourierTransform	HCD	MS2	0	32.19067	200	890.237976074219	1779.46867551844	2	6.84478833333333	675	Non_Depleted_Plasma_HCC_1.raw
False	None	IonTrap	CID	MS2	0		100	1138.07006835938	1138.07006835938	1	6.85026666666667	676	Non_Depleted_Plasma_HCC_1.raw
False	None	FourierTransform	HCD	MS2	0		200	1138.07006835938	1138.07006835938	1	6.86509	677	Non_Depleted_Plasma_HCC_1.raw
False	Unambiguous	IonTrap	CID	MS2	0	0	100	1235.54907226563	1235.54907226563	1	6.87049833333333	678	Non_Depleted_Plasma_HCC_1.raw
False	None	FourierTransform	HCD	MS2	0	0	200	1235.54907226563	2470.09086790125	2	6.88529333333333	679	Non_Depleted_Plasma_HCC_1.raw
False	Unambiguous	FourierTransform	HCD	MS2	0	0	200	1235.54907226563	3704.63266353688	3	6.88529333333333	679	Non_Depleted_Plasma_HCC_1.raw
False	None	IonTrap	CID	MS2	0	51.73083	100	1180.35583496094	1180.35583496094	1	6.89069833333333	680	Non_Depleted_Plasma_HCC_1.raw
False	None	FourierTransform	HCD	MS2	0	51.73083	200	1180.35583496094	2359.70439329188	2	6.90551166666667	681	Non_Depleted_Plasma_HCC_1.raw
False	None	FourierTransform	HCD	MS2	0	51.73083	200	1180.35583496094	3539.05295162281	3	6.90551166666667	681	Non_Depleted_Plasma_HCC_1.raw
False	Unambiguous	IonTrap	CID	MS2	0	0	100	1241.57495117188	1241.57495117188	1	6.91091166666667	682	Non_Depleted_Plasma_HCC_1.raw
False	None	FourierTransform	HCD	MS2	0	0	200	1241.57495117188	3722.71030025563	3	6.92569833333333	683	Non_Depleted_Plasma_HCC_1.raw
False	None	FourierTransform	HCD	MS2	0	0	200	1241.57495117188	2482.14262571375	2	6.92569833333333	683	Non_Depleted_Plasma_HCC_1.raw
False	None	IonTrap	CID	MS2	0	0	100	1702.23352050781	3403.45976438563	2	6.93971833333333	685	Non_Depleted_Plasma_HCC_1.raw
False	Unambiguous	IonTrap	CID	MS2	0	0	100	1702.23352050781	5104.68600826344	3	6.93971833333333	685	Non_Depleted_Plasma_HCC_1.raw
False	None	FourierTransform	HCD	MS2	0	0	200	1702.23352050781	3403.45976438563	2	6.95526333333333	686	Non_Depleted_Plasma_HCC_1.raw
False	None	FourierTransform	HCD	MS2	0	0	200	1702.23352050781	5104.68600826344	3	6.95526333333333	686	Non_Depleted_Plasma_HCC_1.raw
False	None	IonTrap	CID	MS2	0	0	100	1377.45141601563	1377.45141601563	1	6.96071166666667	687	Non_Depleted_Plasma_HCC_1.raw
False	None	FourierTransform	HCD	MS2	0	0	200	1377.45141601563	2753.89555540125	2	6.97538666666667	688	Non_Depleted_Plasma_HCC_1.raw
False	Unambiguous	FourierTransform	HCD	MS2	0	0	200	1377.45141601563	4130.33969478688	3	6.97538666666667	688	Non_Depleted_Plasma_HCC_1.raw
False	None	IonTrap	CID	MS2	0	0	100	877.836791992188	877.836791992188	1	6.98084	689	Non_Depleted_Plasma_HCC_1.raw
False	Ambiguous	FourierTransform	HCD	MS2	0	0	200	877.836791992188	2631.49582271656	3	6.995875	690	Non_Depleted_Plasma_HCC_1.raw
False	None	FourierTransform	HCD	MS2	0	0	200	877.836791992188	1754.66630735438	2	6.995875	690	Non_Depleted_Plasma_HCC_1.raw
False	None	IonTrap	CID	MS2	0	25.77716	100	920.314392089844	920.314392089844	1	7.00131833333333	691	Non_Depleted_Plasma_HCC_1.raw
False	None	FourierTransform	HCD	MS2	0	25.77716	200	920.314392089844	920.314392089844	1	7.01639833333333	692	Non_Depleted_Plasma_HCC_1.raw
False	Unambiguous	IonTrap	CID	MS2	0		100	1741.30822753906	3481.60917844813	2	7.021765	693	Non_Depleted_Plasma_HCC_1.raw
False	Unambiguous	IonTrap	CID	MS2	0		100	1741.30822753906	5221.91012935719	3	7.021765	693	Non_Depleted_Plasma_HCC_1.raw
False	Unambiguous	FourierTransform	HCD	MS2	0		200	1741.30822753906	3481.60917844813	2	7.03625833333333	694	Non_Depleted_Plasma_HCC_1.raw
False	Unambiguous	FourierTransform	HCD	MS2	0		200	1741.30822753906	5221.91012935719	3	7.03625833333333	694	Non_Depleted_Plasma_HCC_1.raw
False	Ambiguous	IonTrap	CID	MS2	0	0	100	1277.54931640625	1277.54931640625	1	7.05145	696	Non_Depleted_Plasma_HCC_1.raw
False	None	FourierTransform	HCD	MS2	0	0	200	1277.54931640625	1277.54931640625	1	7.067265	697	Non_Depleted_Plasma_HCC_1.raw
False	Unambiguous	IonTrap	CID	MS2	0		100	1173.53576660156	1173.53576660156	1	7.07272333333333	698	Non_Depleted_Plasma_HCC_1.raw
False	None	FourierTransform	HCD	MS2	0		200	1173.53576660156	2346.06425657313	2	7.08751333333333	699	Non_Depleted_Plasma_HCC_1.raw
False	None	FourierTransform	HCD	MS2	0		200	1173.53576660156	3518.59274654469	3	7.08751333333333	699	Non_Depleted_Plasma_HCC_1.raw
False	Unambiguous	IonTrap	CID	MS2	0		100	1681.24377441406	5041.71676998219	3	7.09287333333333	700	Non_Depleted_Plasma_HCC_1.raw
False	Unambiguous	IonTrap	CID	MS2	0		100	1681.24377441406	3361.48027219813	2	7.09287333333333	700	Non_Depleted_Plasma_HCC_1.raw
False	None	FourierTransform	HCD	MS2	0		200	1681.24377441406	3361.48027219813	2	7.10741833333333	701	Non_Depleted_Plasma_HCC_1.raw
False	None	FourierTransform	HCD	MS2	0		200	1681.24377441406	5041.71676998219	3	7.10741833333333	701	Non_Depleted_Plasma_HCC_1.raw
False	None	IonTrap	CID	MS2	0		100	852.598999023438	852.598999023438	1	7.11286333333333	702	Non_Depleted_Plasma_HCC_1.raw
False	None	FourierTransform	HCD	MS2	0		200	852.598999023438	1704.19072141688	2	7.127875	703	Non_Depleted_Plasma_HCC_1.raw
False	None	FourierTransform	HCD	MS2	0		200	852.598999023438	2555.78244381031	3	7.127875	703	Non_Depleted_Plasma_HCC_1.raw
False	Ambiguous	IonTrap	CID	MS2	0		100	1071.60864257813	1071.60864257813	1	7.133305	704	Non_Depleted_Plasma_HCC_1.raw
False	None	FourierTransform	HCD	MS2	0		200	1071.60864257813	2142.21000852625	2	7.14820666666667	705	Non_Depleted_Plasma_HCC_1.raw
False	None	FourierTransform	HCD	MS2	0		200	1071.60864257813	3212.81137447438	3	7.14820666666667	705	Non_Depleted_Plasma_HCC_1.raw
False	None	IonTrap	CID	MS2	0	33.53651	100	906.261535644531	906.261535644531	1	7.16236666666667	707	Non_Depleted_Plasma_HCC_1.raw
False	None	FourierTransform	HCD	MS2	0	33.53651	200	906.261535644531	906.261535644531	1	7.17843166666667	708	Non_Depleted_Plasma_HCC_1.raw
False	None	IonTrap	CID	MS2	0	0	100	1302.51135253906	1302.51135253906	1	7.18412333333333	709	Non_Depleted_Plasma_HCC_1.raw
False	None	FourierTransform	HCD	MS2	0	0	200	1302.51135253906	2604.01542844813	2	7.19883166666667	710	Non_Depleted_Plasma_HCC_1.raw
False	None	FourierTransform	HCD	MS2	0	0	200	1302.51135253906	3905.51950435719	3	7.19883166666667	710	Non_Depleted_Plasma_HCC_1.raw
False	Unambiguous	IonTrap	CID	MS2	0	0	100	1085.53149414063	1085.53149414063	1	7.20426333333333	711	Non_Depleted_Plasma_HCC_1.raw
False	None	FourierTransform	HCD	MS2	0	0	200	1085.53149414063	2170.05571165125	2	7.219165	712	Non_Depleted_Plasma_HCC_1.raw
False	Unambiguous	FourierTransform	HCD	MS2	0	0	200	1085.53149414063	3254.57992916188	3	7.219165	712	Non_Depleted_Plasma_HCC_1.raw
False	Unambiguous	IonTrap	CID	MS2	0	28.44674	100	847.295104980469	847.295104980469	1	7.22461666666667	713	Non_Depleted_Plasma_HCC_1.raw	8000.54760742188
False	None	FourierTransform	HCD	MS2	0	28.44674	200	847.295104980469	847.295104980469	1	7.239665	714	Non_Depleted_Plasma_HCC_1.raw
False	None	IonTrap	CID	MS2	0		100	1248.43701171875	2495.8667468075	2	7.24505833333333	715	Non_Depleted_Plasma_HCC_1.raw
False	Unambiguous	IonTrap	CID	MS2	0		100	1248.43701171875	3743.29648189625	3	7.24505833333333	715	Non_Depleted_Plasma_HCC_1.raw
False	None	FourierTransform	HCD	MS2	0		200	1248.43701171875	3743.29648189625	3	7.259845	716	Non_Depleted_Plasma_HCC_1.raw
False	None	FourierTransform	HCD	MS2	0		200	1248.43701171875	2495.8667468075	2	7.259845	716	Non_Depleted_Plasma_HCC_1.raw
False	None	IonTrap	CID	MS2	0	44.28959	100	903.288269042969	903.288269042969	1	7.27519666666667	718	Non_Depleted_Plasma_HCC_1.raw
False	None	FourierTransform	HCD	MS2	0	44.28959	200	903.288269042969	1805.56926145594	2	7.291265	719	Non_Depleted_Plasma_HCC_1.raw
False	None	FourierTransform	HCD	MS2	0	44.28959	200	903.288269042969	2707.85025386891	3	7.291265	719	Non_Depleted_Plasma_HCC_1.raw
False	None	IonTrap	CID	MS2	0	71.75665	100	996.331787109375	996.331787109375	1	7.29674333333333	720	Non_Depleted_Plasma_HCC_1.raw
False	None	IonTrap	CID	MS2	0	0	100	1352.45190429688	1352.45190429688	1	7.317065	722	Non_Depleted_Plasma_HCC_1.raw
False	None	FourierTransform	HCD	MS2	0	0	200	1352.45190429688	1352.45190429688	1	7.33179166666667	723	Non_Depleted_Plasma_HCC_1.raw
False	None	IonTrap	CID	MS2	0	0	100	1764.61828613281	3528.22929563563	2	7.33714333333333	724	Non_Depleted_Plasma_HCC_1.raw
False	Unambiguous	IonTrap	CID	MS2	0	0	100	1764.61828613281	5291.84030513844	3	7.33714333333333	724	Non_Depleted_Plasma_HCC_1.raw
False	None	FourierTransform	HCD	MS2	0	0	200	1764.61828613281	3528.22929563563	2	7.35194	725	Non_Depleted_Plasma_HCC_1.raw
False	Unambiguous	FourierTransform	HCD	MS2	0	0	200	1764.61828613281	5291.84030513844	3	7.35194	725	Non_Depleted_Plasma_HCC_1.raw
False	None	IonTrap	CID	MS2	0	0	100	979.306274414063	979.306274414063	1	7.35737333333333	726	Non_Depleted_Plasma_HCC_1.raw
False	None	FourierTransform	HCD	MS2	0	0	200	979.306274414063	1957.60527219813	2	7.37234666666667	727	Non_Depleted_Plasma_HCC_1.raw
False	None	FourierTransform	HCD	MS2	0	0	200	979.306274414063	2935.90426998219	3	7.37234666666667	727	Non_Depleted_Plasma_HCC_1.raw
False	Unambiguous	IonTrap	CID	MS2	0	0	100	1662.57763671875	3324.1479968075	2	7.38754666666667	729	Non_Depleted_Plasma_HCC_1.raw
False	Unambiguous	IonTrap	CID	MS2	0	0	100	1662.57763671875	4985.71835689625	3	7.38754666666667	729	Non_Depleted_Plasma_HCC_1.raw
False	None	FourierTransform	HCD	MS2	0	0	200	1662.57763671875	3324.1479968075	2	7.40309833333333	730	Non_Depleted_Plasma_HCC_1.raw
False	None	FourierTransform	HCD	MS2	0	0	200	1662.57763671875	4985.71835689625	3	7.40309833333333	730	Non_Depleted_Plasma_HCC_1.raw
False	None	IonTrap	CID	MS2	0	42.32365	100	815.216003417969	815.216003417969	1	7.40861666666667	731	Non_Depleted_Plasma_HCC_1.raw
False	None	FourierTransform	HCD	MS2	0	42.32365	200	815.216003417969	1629.42473020594	2	7.42369333333333	732	Non_Depleted_Plasma_HCC_1.raw
False	None	FourierTransform	HCD	MS2	0	42.32365	200	815.216003417969	2443.63345699391	3	7.42369333333333	732	Non_Depleted_Plasma_HCC_1.raw
False	Unambiguous	IonTrap	CID	MS2	0		100	1672.83935546875	5016.50351314625	3	7.42904333333333	733	Non_Depleted_Plasma_HCC_1.raw
False	Unambiguous	IonTrap	CID	MS2	0		100	1672.83935546875	3344.6714343075	2	7.42904333333333	733	Non_Depleted_Plasma_HCC_1.raw
False	None	FourierTransform	HCD	MS2	0		200	1672.83935546875	3344.6714343075	2	7.44357166666667	734	Non_Depleted_Plasma_HCC_1.raw
False	Unambiguous	FourierTransform	HCD	MS2	0		200	1672.83935546875	5016.50351314625	3	7.44357166666667	734	Non_Depleted_Plasma_HCC_1.raw
False	Unambiguous	IonTrap	CID	MS2	0		100	1205.59057617188	1205.59057617188	1	7.44896166666667	735	Non_Depleted_Plasma_HCC_1.raw
False	None	FourierTransform	HCD	MS2	0		200	1205.59057617188	2410.17387571375	2	7.46373	736	Non_Depleted_Plasma_HCC_1.raw
False	None	FourierTransform	HCD	MS2	0		200	1205.59057617188	3614.75717525563	3	7.46373	736	Non_Depleted_Plasma_HCC_1.raw
False	None	IonTrap	CID	MS2	0	0	100	1343.19897460938	1343.19897460938	1	7.46912833333333	737	Non_Depleted_Plasma_HCC_1.raw
False	None	FourierTransform	HCD	MS2	0	0	200	1343.19897460938	2685.39067258875	2	7.483865	738	Non_Depleted_Plasma_HCC_1.raw
False	None	FourierTransform	HCD	MS2	0	0	200	1343.19897460938	4027.58237056813	3	7.483865	738	Non_Depleted_Plasma_HCC_1.raw
False	None	IonTrap	CID	MS2	0	4.771754	100	833.244323730469	833.244323730469	1	7.49915166666667	740	Non_Depleted_Plasma_HCC_1.raw
False	None	FourierTransform	HCD	MS2	0	4.771754	200	833.244323730469	833.244323730469	1	7.51526666666667	741	Non_Depleted_Plasma_HCC_1.raw
False	None	IonTrap	CID	MS2	0	54.9242	100	1333.44091796875	1333.44091796875	1	7.52082166666667	742	Non_Depleted_Plasma_HCC_1.raw
False	None	FourierTransform	HCD	MS2	0	54.9242	200	1333.44091796875	2665.8745593075	2	7.53553333333333	743	Non_Depleted_Plasma_HCC_1.raw
False	None	FourierTransform	HCD	MS2	0	54.9242	200	1333.44091796875	3998.30820064625	3	7.53553333333333	743	Non_Depleted_Plasma_HCC_1.raw
False	None	IonTrap	CID	MS2	0	91.73495	100	831.265563964844	831.265563964844	1	7.54100333333333	744	Non_Depleted_Plasma_HCC_1.raw
False	None	FourierTransform	HCD	MS2	0	91.73495	200	831.265563964844	1661.52385129969	2	7.55609666666667	745	Non_Depleted_Plasma_HCC_1.raw
False	None	FourierTransform	HCD	MS2	0	91.73495	200	831.265563964844	2491.78213863453	3	7.55609666666667	745	Non_Depleted_Plasma_HCC_1.raw
False	None	IonTrap	CID	MS2	0	54.03764	100	909.260070800781	909.260070800781	1	7.561545	746	Non_Depleted_Plasma_HCC_1.raw
False	None	FourierTransform	HCD	MS2	0	54.03764	200	909.260070800781	909.260070800781	1	7.57654166666667	747	Non_Depleted_Plasma_HCC_1.raw
False	Ambiguous	IonTrap	CID	MS2	0		100	1693.75561523438	3386.50395383875	2	7.58189333333333	748	Non_Depleted_Plasma_HCC_1.raw
False	Unambiguous	IonTrap	CID	MS2	0		100	1693.75561523438	5079.25229244313	3	7.58189333333333	748	Non_Depleted_Plasma_HCC_1.raw
False	None	FourierTransform	HCD	MS2	0		200	1693.75561523438	5079.25229244313	3	7.59640833333333	749	Non_Depleted_Plasma_HCC_1.raw
False	None	FourierTransform	HCD	MS2	0		200	1693.75561523438	3386.50395383875	2	7.59640833333333	749	Non_Depleted_Plasma_HCC_1.raw
False	None	IonTrap	CID	MS2	0	43.42506	100	921.31494140625	921.31494140625	1	7.61165833333333	751	Non_Depleted_Plasma_HCC_1.raw
False	None	FourierTransform	HCD	MS2	0	43.42506	200	921.31494140625	921.31494140625	1	7.627765	752	Non_Depleted_Plasma_HCC_1.raw
False	None	IonTrap	CID	MS2	0	0	100	1553.36206054688	1553.36206054688	1	7.63318	753	Non_Depleted_Plasma_HCC_1.raw
False	None	FourierTransform	HCD	MS2	0	0	200	1553.36206054688	3105.71684446375	2	7.64774833333333	754	Non_Depleted_Plasma_HCC_1.raw
False	None	FourierTransform	HCD	MS2	0	0	200	1553.36206054688	4658.07162838063	3	7.64774833333333	754	Non_Depleted_Plasma_HCC_1.raw
False	Unambiguous	IonTrap	CID	MS2	0		100	1011.61755371094	1011.61755371094	1	7.653175	755	Non_Depleted_Plasma_HCC_1.raw
False	None	FourierTransform	HCD	MS2	0		200	1011.61755371094	2022.22783079188	2	7.66812833333333	756	Non_Depleted_Plasma_HCC_1.raw
False	None	FourierTransform	HCD	MS2	0		200	1011.61755371094	3032.83810787281	3	7.66812833333333	756	Non_Depleted_Plasma_HCC_1.raw
False	Unambiguous	IonTrap	CID	MS2	0		100	1355.51196289063	1355.51196289063	1	7.67352166666667	757	Non_Depleted_Plasma_HCC_1.raw
False	None	FourierTransform	HCD	MS2	0		200	1355.51196289063	4064.52133541188	3	7.68833833333333	758	Non_Depleted_Plasma_HCC_1.raw
False	None	FourierTransform	HCD	MS2	0		200	1355.51196289063	2710.01664915125	2	7.68833833333333	758	Non_Depleted_Plasma_HCC_1.raw
False	Unambiguous	IonTrap	CID	MS2	0		100	1482.36938476563	2963.73149290125	2	7.69371166666667	759	Non_Depleted_Plasma_HCC_1.raw
False	Unambiguous	IonTrap	CID	MS2	0		100	1482.36938476563	4445.09360103688	3	7.69371166666667	759	Non_Depleted_Plasma_HCC_1.raw
False	None	FourierTransform	HCD	MS2	0		200	1482.36938476563	2963.73149290125	2	7.708345	760	Non_Depleted_Plasma_HCC_1.raw
False	Unambiguous	FourierTransform	HCD	MS2	0		200	1482.36938476563	4445.09360103688	3	7.708345	760	Non_Depleted_Plasma_HCC_1.raw
False	Ambiguous	IonTrap	CID	MS2	0		100	1097.71960449219	1097.71960449219	1	7.72336666666667	762	Non_Depleted_Plasma_HCC_1.raw
False	None	FourierTransform	HCD	MS2	0		200	1097.71960449219	2194.43193235438	2	7.73926666666667	763	Non_Depleted_Plasma_HCC_1.raw
False	None	FourierTransform	HCD	MS2	0		200	1097.71960449219	3291.14426021656	3	7.73926666666667	763	Non_Depleted_Plasma_HCC_1.raw
False	Unambiguous	IonTrap	CID	MS2	0	0	100	1177.59851074219	1177.59851074219	1	7.74473166666667	764	Non_Depleted_Plasma_HCC_1.raw
False	None	FourierTransform	HCD	MS2	0	0	200	1177.59851074219	3530.78097896656	3	7.75954833333333	765	Non_Depleted_Plasma_HCC_1.raw
False	None	FourierTransform	HCD	MS2	0	0	200	1177.59851074219	2354.18974485438	2	7.75954833333333	765	Non_Depleted_Plasma_HCC_1.raw
False	Ambiguous	IonTrap	CID	MS2	0	0	100	961.558776855469	961.558776855469	1	7.764995	766	Non_Depleted_Plasma_HCC_1.raw
False	None	FourierTransform	HCD	MS2	0	0	200	961.558776855469	1922.11027708094	2	7.77999666666667	767	Non_Depleted_Plasma_HCC_1.raw
False	None	FourierTransform	HCD	MS2	0	0	200	961.558776855469	2882.66177730641	3	7.77999666666667	767	Non_Depleted_Plasma_HCC_1.raw
False	None	IonTrap	CID	MS2	0	13.6777	100	906.261108398438	906.261108398438	1	7.794335	769	Non_Depleted_Plasma_HCC_1.raw
False	None	FourierTransform	HCD	MS2	0	13.6777	200	906.261108398438	906.261108398438	1	7.81043666666667	770	Non_Depleted_Plasma_HCC_1.raw
False	Unambiguous	IonTrap	CID	MS2	0		100	1145.49572753906	1145.49572753906	1	7.815885	771	Non_Depleted_Plasma_HCC_1.raw
False	None	FourierTransform	HCD	MS2	0		200	1145.49572753906	3434.47262935719	3	7.83070833333333	772	Non_Depleted_Plasma_HCC_1.raw
False	Unambiguous	FourierTransform	HCD	MS2	0		200	1145.49572753906	2289.98417844813	2	7.83070833333333	772	Non_Depleted_Plasma_HCC_1.raw
False	None	IonTrap	CID	MS2	0		100	1238.42663574219	1238.42663574219	1	7.83609833333333	773	Non_Depleted_Plasma_HCC_1.raw
False	None	FourierTransform	HCD	MS2	0		200	1238.42663574219	3713.26535396656	3	7.850885	774	Non_Depleted_Plasma_HCC_1.raw
False	None	FourierTransform	HCD	MS2	0		200	1238.42663574219	2475.84599485438	2	7.850885	774	Non_Depleted_Plasma_HCC_1.raw
False	Ambiguous	IonTrap	CID	MS2	0		100	1167.56616210938	1167.56616210938	1	7.85639166666667	775	Non_Depleted_Plasma_HCC_1.raw
False	Ambiguous	FourierTransform	HCD	MS2	0		200	1167.56616210938	2334.12504758875	2	7.87121166666667	776	Non_Depleted_Plasma_HCC_1.raw
False	Unambiguous	FourierTransform	HCD	MS2	0		200	1167.56616210938	3500.68393306813	3	7.87121166666667	776	Non_Depleted_Plasma_HCC_1.raw
False	None	IonTrap	CID	MS2	0	47.76361	100	964.252807617188	964.252807617188	1	7.87666833333333	777	Non_Depleted_Plasma_HCC_1.raw
False	None	FourierTransform	HCD	MS2	0	47.76361	200	964.252807617188	964.252807617188	1	7.89164833333333	778	Non_Depleted_Plasma_HCC_1.raw
False	None	IonTrap	CID	MS2	0	20.25531	100	890.235412597656	890.235412597656	1	7.90678	780	Non_Depleted_Plasma_HCC_1.raw
False	None	FourierTransform	HCD	MS2	0	20.25531	200	890.235412597656	890.235412597656	1	7.92179	781	Non_Depleted_Plasma_HCC_1.raw
False	None	IonTrap	CID	MS2	0		100	1321.505859375	1321.505859375	1	7.92722833333333	782	Non_Depleted_Plasma_HCC_1.raw
False	Unambiguous	IonTrap	CID	MS2	0		100	852.49609375	852.49609375	1	7.94740166666667	784	Non_Depleted_Plasma_HCC_1.raw
False	None	FourierTransform	HCD	MS2	0		200	852.49609375	852.49609375	1	7.96246166666667	785	Non_Depleted_Plasma_HCC_1.raw
False	None	IonTrap	CID	MS2	0		100	893.698486328125	893.698486328125	1	7.967925	786	Non_Depleted_Plasma_HCC_1.raw
False	None	FourierTransform	HCD	MS2	0		200	893.698486328125	1786.38969602625	2	7.98290833333333	787	Non_Depleted_Plasma_HCC_1.raw
False	None	FourierTransform	HCD	MS2	0		200	893.698486328125	2679.08090572438	3	7.98290833333333	787	Non_Depleted_Plasma_HCC_1.raw
False	None	IonTrap	CID	MS2	0	0	100	903.286682128906	903.286682128906	1	7.99824166666667	789	Non_Depleted_Plasma_HCC_1.raw
False	None	FourierTransform	HCD	MS2	0	0	200	903.286682128906	1805.56608762781	2	8.014265	790	Non_Depleted_Plasma_HCC_1.raw
False	None	FourierTransform	HCD	MS2	0	0	200	903.286682128906	2707.84549312672	3	8.014265	790	Non_Depleted_Plasma_HCC_1.raw
False	None	IonTrap	CID	MS2	0	42.17165	100	995.334350585938	995.334350585938	1	8.0197	791	Non_Depleted_Plasma_HCC_1.raw
False	None	FourierTransform	HCD	MS2	0	42.17165	200	995.334350585938	995.334350585938	1	8.034765	792	Non_Depleted_Plasma_HCC_1.raw
False	Unambiguous	IonTrap	CID	MS2	0		100	1249.53881835938	1249.53881835938	1	8.040165	793	Non_Depleted_Plasma_HCC_1.raw
False	None	FourierTransform	HCD	MS2	0		200	1249.53881835938	2498.07036008875	2	8.054905	794	Non_Depleted_Plasma_HCC_1.raw
False	None	FourierTransform	HCD	MS2	0		200	1249.53881835938	3746.60190181813	3	8.054905	794	Non_Depleted_Plasma_HCC_1.raw
False	Ambiguous	IonTrap	CID	MS2	0		100	1307.63757324219	3920.89816646656	3	8.06031166666667	795	Non_Depleted_Plasma_HCC_1.raw
False	Unambiguous	IonTrap	CID	MS2	0		100	1307.63757324219	2614.26786985438	2	8.06031166666667	795	Non_Depleted_Plasma_HCC_1.raw
False	Unambiguous	FourierTransform	HCD	MS2	0		200	1307.63757324219	2614.26786985438	2	8.07506333333333	796	Non_Depleted_Plasma_HCC_1.raw
False	Ambiguous	FourierTransform	HCD	MS2	0		200	1307.63757324219	3920.89816646656	3	8.07506333333333	796	Non_Depleted_Plasma_HCC_1.raw
False	None	IonTrap	CID	MS2	0	0	100	1614.25732421875	1614.25732421875	1	8.08043166666667	797	Non_Depleted_Plasma_HCC_1.raw
False	Unambiguous	FourierTransform	HCD	MS2	0	0	200	1614.25732421875	3227.5073718075	2	8.09495166666667	798	Non_Depleted_Plasma_HCC_1.raw
False	Unambiguous	FourierTransform	HCD	MS2	0	0	200	1614.25732421875	4840.75741939625	3	8.09495166666667	798	Non_Depleted_Plasma_HCC_1.raw
False	None	IonTrap	CID	MS2	0	12.6932	100	815.216003417969	815.216003417969	1	8.11022833333333	800	Non_Depleted_Plasma_HCC_1.raw
False	None	FourierTransform	HCD	MS2	0	12.6932	200	815.216003417969	815.216003417969	1	8.12532166666667	801	Non_Depleted_Plasma_HCC_1.raw
False	Unambiguous	IonTrap	CID	MS2	0		100	1197.52490234375	1197.52490234375	1	8.13071166666667	802	Non_Depleted_Plasma_HCC_1.raw
False	None	FourierTransform	HCD	MS2	0		200	1197.52490234375	3590.56015377125	3	8.145565	803	Non_Depleted_Plasma_HCC_1.raw
False	None	FourierTransform	HCD	MS2	0		200	1197.52490234375	2394.0425280575	2	8.145565	803	Non_Depleted_Plasma_HCC_1.raw
False	Ambiguous	IonTrap	CID	MS2	0	53.6076	100	945.515808105469	945.515808105469	1	8.15100833333333	804	Non_Depleted_Plasma_HCC_1.raw
False	None	FourierTransform	HCD	MS2	0	53.6076	200	945.515808105469	1890.02433958094	2	8.16595666666667	805	Non_Depleted_Plasma_HCC_1.raw
False	None	FourierTransform	HCD	MS2	0	53.6076	200	945.515808105469	2834.53287105641	3	8.16595666666667	805	Non_Depleted_Plasma_HCC_1.raw
False	None	IonTrap	CID	MS2	0		100	1039.27185058594	2077.53642454188	2	8.17138833333333	806	Non_Depleted_Plasma_HCC_1.raw
False	Unambiguous	IonTrap	CID	MS2	0		100	1039.27185058594	3115.80099849781	3	8.17138833333333	806	Non_Depleted_Plasma_HCC_1.raw
False	None	FourierTransform	HCD	MS2	0		200	1039.27185058594	2077.53642454188	2	8.18633666666667	807	Non_Depleted_Plasma_HCC_1.raw
False	Unambiguous	FourierTransform	HCD	MS2	0		200	1039.27185058594	3115.80099849781	3	8.18633666666667	807	Non_Depleted_Plasma_HCC_1.raw
False	None	IonTrap	CID	MS2	0		100	1215.45471191406	2429.90214719813	2	8.191725	808	Non_Depleted_Plasma_HCC_1.raw
False	None	IonTrap	CID	MS2	0		100	1215.45471191406	3644.34958248219	3	8.191725	808	Non_Depleted_Plasma_HCC_1.raw
False	None	FourierTransform	HCD	MS2	0		200	1215.45471191406	2429.90214719813	2	8.20661333333333	809	Non_Depleted_Plasma_HCC_1.raw
False	None	FourierTransform	HCD	MS2	0		200	1215.45471191406	3644.34958248219	3	8.20661333333333	809	Non_Depleted_Plasma_HCC_1.raw
False	None	IonTrap	CID	MS2	0	38.29698	100	920.314453125	920.314453125	1	8.22188	811	Non_Depleted_Plasma_HCC_1.raw
False	None	FourierTransform	HCD	MS2	0	38.29698	200	920.314453125	920.314453125	1	8.23793166666667	812	Non_Depleted_Plasma_HCC_1.raw
False	Unambiguous	IonTrap	CID	MS2	0	44.34261	100	931.586730957031	931.586730957031	1	8.243395	813	Non_Depleted_Plasma_HCC_1.raw
False	None	FourierTransform	HCD	MS2	0	44.34261	200	931.586730957031	1862.16618528406	2	8.25843333333333	814	Non_Depleted_Plasma_HCC_1.raw
False	None	FourierTransform	HCD	MS2	0	44.34261	200	931.586730957031	2792.74563961109	3	8.25843333333333	814	Non_Depleted_Plasma_HCC_1.raw
False	None	IonTrap	CID	MS2	0	35.59436	100	1343.52685546875	1343.52685546875	1	8.26382666666667	815	Non_Depleted_Plasma_HCC_1.raw
False	None	FourierTransform	HCD	MS2	0	35.59436	200	1343.52685546875	1343.52685546875	1	8.27851666666667	816	Non_Depleted_Plasma_HCC_1.raw
False	Unambiguous	IonTrap	CID	MS2	0		100	1772.94494628906	3544.88261594813	2	8.28387333333333	817	Non_Depleted_Plasma_HCC_1.raw
False	Unambiguous	IonTrap	CID	MS2	0		100	1772.94494628906	5316.82028560719	3	8.28387333333333	817	Non_Depleted_Plasma_HCC_1.raw
False	None	FourierTransform	HCD	MS2	0		200	1772.94494628906	5316.82028560719	3	8.29836	818	Non_Depleted_Plasma_HCC_1.raw
False	None	FourierTransform	HCD	MS2	0		200	1772.94494628906	3544.88261594813	2	8.29836	818	Non_Depleted_Plasma_HCC_1.raw
False	Unambiguous	IonTrap	CID	MS2	0	34.41297	100	1157.60668945313	1157.60668945313	1	8.30377666666667	819	Non_Depleted_Plasma_HCC_1.raw
False	None	FourierTransform	HCD	MS2	0	34.41297	200	1157.60668945313	2314.20610227625	2	8.31858833333333	820	Non_Depleted_Plasma_HCC_1.raw
False	None	FourierTransform	HCD	MS2	0	34.41297	200	1157.60668945313	3470.80551509938	3	8.31858833333333	820	Non_Depleted_Plasma_HCC_1.raw
False	None	IonTrap	CID	MS2	0		100	1735.22216796875	3469.4370593075	2	8.33376333333333	822	Non_Depleted_Plasma_HCC_1.raw
False	Unambiguous	IonTrap	CID	MS2	0		100	1735.22216796875	5203.65195064625	3	8.33376333333333	822	Non_Depleted_Plasma_HCC_1.raw
False	None	FourierTransform	HCD	MS2	0		200	1735.22216796875	3469.4370593075	2	8.34927	823	Non_Depleted_Plasma_HCC_1.raw
False	Unambiguous	FourierTransform	HCD	MS2	0		200	1735.22216796875	5203.65195064625	3	8.34927	823	Non_Depleted_Plasma_HCC_1.raw
False	Unambiguous	IonTrap	CID	MS2	0	36.6274	100	1170.47998046875	1170.47998046875	1	8.35467166666667	824	Non_Depleted_Plasma_HCC_1.raw
False	None	FourierTransform	HCD	MS2	0	36.6274	200	1170.47998046875	2339.9526843075	2	8.36952166666667	825	Non_Depleted_Plasma_HCC_1.raw
False	None	FourierTransform	HCD	MS2	0	36.6274	200	1170.47998046875	3509.42538814625	3	8.36952166666667	825	Non_Depleted_Plasma_HCC_1.raw
False	Ambiguous	IonTrap	CID	MS2	0		100	1220.49353027344	1220.49353027344	1	8.37502666666667	826	Non_Depleted_Plasma_HCC_1.raw
False	None	FourierTransform	HCD	MS2	0		200	1220.49353027344	3659.46603756031	3	8.38977666666667	827	Non_Depleted_Plasma_HCC_1.raw
False	Unambiguous	FourierTransform	HCD	MS2	0		200	1220.49353027344	2439.97978391688	2	8.38977666666667	827	Non_Depleted_Plasma_HCC_1.raw
False	None	IonTrap	CID	MS2	0	65.69077	100	846.770935058594	846.770935058594	1	8.39523333333333	828	Non_Depleted_Plasma_HCC_1.raw
False	None	FourierTransform	HCD	MS2	0	65.69077	200	846.770935058594	1692.53459348719	2	8.41033	829	Non_Depleted_Plasma_HCC_1.raw
False	Ambiguous	FourierTransform	HCD	MS2	0	65.69077	200	846.770935058594	2538.29825191578	3	8.41033	829	Non_Depleted_Plasma_HCC_1.raw
False	Ambiguous	IonTrap	CID	MS2	0		100	1099.50268554688	1099.50268554688	1	8.415745	830	Non_Depleted_Plasma_HCC_1.raw
False	Ambiguous	FourierTransform	HCD	MS2	0		200	1099.50268554688	2197.99809446375	2	8.43060333333333	831	Non_Depleted_Plasma_HCC_1.raw
False	Ambiguous	FourierTransform	HCD	MS2	0		200	1099.50268554688	3296.49350338063	3	8.43060333333333	831	Non_Depleted_Plasma_HCC_1.raw
False	None	IonTrap	CID	MS2	0	25.98089	100	907.261047363281	907.261047363281	1	8.44589833333333	833	Non_Depleted_Plasma_HCC_1.raw
False	None	FourierTransform	HCD	MS2	0	25.98089	200	907.261047363281	907.261047363281	1	8.46193166666667	834	Non_Depleted_Plasma_HCC_1.raw
False	None	IonTrap	CID	MS2	0	34.79871	100	1598.45703125	1598.45703125	1	8.46729166666667	835	Non_Depleted_Plasma_HCC_1.raw
False	Ambiguous	FourierTransform	HCD	MS2	0	34.79871	200	1598.45703125	4793.35654049	3	8.481895	836	Non_Depleted_Plasma_HCC_1.raw
False	None	FourierTransform	HCD	MS2	0	34.79871	200	1598.45703125	3195.90678587	2	8.481895	836	Non_Depleted_Plasma_HCC_1.raw
False	Unambiguous	IonTrap	CID	MS2	0		100	1718.80187988281	3436.59648313563	2	8.48724833333333	837	Non_Depleted_Plasma_HCC_1.raw
False	Unambiguous	IonTrap	CID	MS2	0		100	1718.80187988281	5154.39108638844	3	8.48724833333333	837	Non_Depleted_Plasma_HCC_1.raw
False	None	FourierTransform	HCD	MS2	0		200	1718.80187988281	3436.59648313563	2	8.5017	838	Non_Depleted_Plasma_HCC_1.raw
False	Unambiguous	FourierTransform	HCD	MS2	0		200	1718.80187988281	5154.39108638844	3	8.5017	838	Non_Depleted_Plasma_HCC_1.raw
False	Ambiguous	IonTrap	CID	MS2	0	0	100	1211.53698730469	1211.53698730469	1	8.50709	839	Non_Depleted_Plasma_HCC_1.raw
False	Ambiguous	FourierTransform	HCD	MS2	0	0	200	1211.53698730469	2422.06669797938	2	8.52192666666667	840	Non_Depleted_Plasma_HCC_1.raw
False	None	FourierTransform	HCD	MS2	0	0	200	1211.53698730469	3632.59640865406	3	8.52192666666667	840	Non_Depleted_Plasma_HCC_1.raw
False	Unambiguous	IonTrap	CID	MS2	0		100	1177.65869140625	2354.3101061825	2	8.52733166666667	841	Non_Depleted_Plasma_HCC_1.raw
False	Unambiguous	IonTrap	CID	MS2	0		100	1177.65869140625	3530.96152095875	3	8.52733166666667	841	Non_Depleted_Plasma_HCC_1.raw
False	None	FourierTransform	HCD	MS2	0		200	1177.65869140625	3530.96152095875	3	8.542235	842	Non_Depleted_Plasma_HCC_1.raw
False	None	FourierTransform	HCD	MS2	0		200	1177.65869140625	2354.3101061825	2	8.542235	842	Non_Depleted_Plasma_HCC_1.raw
False	Unambiguous	IonTrap	CID	MS2	0	50.15778	100	1013.59136962891	1013.59136962891	1	8.55752666666667	844	Non_Depleted_Plasma_HCC_1.raw
False	None	FourierTransform	HCD	MS2	0	50.15778	200	1013.59136962891	2026.17546262781	2	8.57360166666667	845	Non_Depleted_Plasma_HCC_1.raw
False	None	FourierTransform	HCD	MS2	0	50.15778	200	1013.59136962891	3038.75955562672	3	8.57360166666667	845	Non_Depleted_Plasma_HCC_1.raw
False	Unambiguous	IonTrap	CID	MS2	0	0	100	1089.70349121094	1089.70349121094	1	8.57901833333333	846	Non_Depleted_Plasma_HCC_1.raw
False	None	FourierTransform	HCD	MS2	0	0	200	1089.70349121094	2178.39970579188	2	8.59394166666667	847	Non_Depleted_Plasma_HCC_1.raw
False	None	FourierTransform	HCD	MS2	0	0	200	1089.70349121094	3267.09592037281	3	8.59394166666667	847	Non_Depleted_Plasma_HCC_1.raw
False	Unambiguous	IonTrap	CID	MS2	0		100	1114.46044921875	2227.9136218075	2	8.59935666666667	848	Non_Depleted_Plasma_HCC_1.raw
False	Unambiguous	IonTrap	CID	MS2	0		100	1114.46044921875	3341.36679439625	3	8.59935666666667	848	Non_Depleted_Plasma_HCC_1.raw
False	Unambiguous	FourierTransform	HCD	MS2	0		200	1114.46044921875	3341.36679439625	3	8.61418833333333	849	Non_Depleted_Plasma_HCC_1.raw
False	None	FourierTransform	HCD	MS2	0		200	1114.46044921875	2227.9136218075	2	8.61418833333333	849	Non_Depleted_Plasma_HCC_1.raw
False	Ambiguous	IonTrap	CID	MS2	0	0	100	1705.33544921875	3409.6636218075	2	8.61954	850	Non_Depleted_Plasma_HCC_1.raw
False	None	IonTrap	CID	MS2	0	0	100	1705.33544921875	5113.99179439625	3	8.61954	850	Non_Depleted_Plasma_HCC_1.raw
False	None	FourierTransform	HCD	MS2	0	0	200	1705.33544921875	3409.6636218075	2	8.63409333333333	851	Non_Depleted_Plasma_HCC_1.raw
False	None	FourierTransform	HCD	MS2	0	0	200	1705.33544921875	5113.99179439625	3	8.63409333333333	851	Non_Depleted_Plasma_HCC_1.raw
False	Unambiguous	IonTrap	CID	MS2	0		100	1053.71740722656	1053.71740722656	1	8.639525	852	Non_Depleted_Plasma_HCC_1.raw
False	None	FourierTransform	HCD	MS2	0		200	1053.71740722656	2106.42753782313	2	8.65439333333333	853	Non_Depleted_Plasma_HCC_1.raw
False	None	FourierTransform	HCD	MS2	0		200	1053.71740722656	3159.13766841969	3	8.65439333333333	853	Non_Depleted_Plasma_HCC_1.raw
False	Unambiguous	IonTrap	CID	MS2	0	50.24049	100	1075.71447753906	1075.71447753906	1	8.66857833333333	855	Non_Depleted_Plasma_HCC_1.raw
False	None	FourierTransform	HCD	MS2	0	50.24049	200	1075.71447753906	3225.12887935719	3	8.68347333333333	856	Non_Depleted_Plasma_HCC_1.raw
False	None	FourierTransform	HCD	MS2	0	50.24049	200	1075.71447753906	2150.42167844813	2	8.68347333333333	856	Non_Depleted_Plasma_HCC_1.raw
False	Unambiguous	IonTrap	CID	MS2	0		100	1686.95251464844	5058.84299068531	3	8.68883166666667	857	Non_Depleted_Plasma_HCC_1.raw
False	Unambiguous	IonTrap	CID	MS2	0		100	1686.95251464844	3372.89775266688	2	8.68883166666667	857	Non_Depleted_Plasma_HCC_1.raw
False	None	FourierTransform	HCD	MS2	0		200	1686.95251464844	3372.89775266688	2	8.70338	858	Non_Depleted_Plasma_HCC_1.raw
False	None	FourierTransform	HCD	MS2	0		200	1686.95251464844	5058.84299068531	3	8.70338	858	Non_Depleted_Plasma_HCC_1.raw
False	None	IonTrap	CID	MS2	0	46.4616	100	816.216552734375	816.216552734375	1	8.70896666666667	859	Non_Depleted_Plasma_HCC_1.raw
False	None	FourierTransform	HCD	MS2	0	46.4616	200	816.216552734375	816.216552734375	1	8.72402	860	Non_Depleted_Plasma_HCC_1.raw
False	None	IonTrap	CID	MS2	0	0	100	1401.40417480469	1401.40417480469	1	8.72941	861	Non_Depleted_Plasma_HCC_1.raw
False	None	FourierTransform	HCD	MS2	0	0	200	1401.40417480469	2801.80107297938	2	8.744095	862	Non_Depleted_Plasma_HCC_1.raw
False	Unambiguous	FourierTransform	HCD	MS2	0	0	200	1401.40417480469	4202.19797115406	3	8.744095	862	Non_Depleted_Plasma_HCC_1.raw
False	Unambiguous	IonTrap	CID	MS2	0		100	1462.44958496094	2923.89189329188	2	8.74946833333333	863	Non_Depleted_Plasma_HCC_1.raw
False	Unambiguous	IonTrap	CID	MS2	0		100	1462.44958496094	4385.33420162281	3	8.74946833333333	863	Non_Depleted_Plasma_HCC_1.raw
False	None	FourierTransform	HCD	MS2	0		200	1462.44958496094	4385.33420162281	3	8.76408166666667	864	Non_Depleted_Plasma_HCC_1.raw
False	None	FourierTransform	HCD	MS2	0		200	1462.44958496094	2923.89189329188	2	8.76408166666667	864	Non_Depleted_Plasma_HCC_1.raw
False	Unambiguous	IonTrap	CID	MS2	0		100	986.61181640625	1972.2163561825	2	8.77936333333333	866	Non_Depleted_Plasma_HCC_1.raw
False	None	IonTrap	CID	MS2	0		100	986.61181640625	2957.82089595875	3	8.77936333333333	866	Non_Depleted_Plasma_HCC_1.raw
False	None	FourierTransform	HCD	MS2	0		200	986.61181640625	1972.2163561825	2	8.79543666666667	867	Non_Depleted_Plasma_HCC_1.raw
False	None	FourierTransform	HCD	MS2	0		200	986.61181640625	2957.82089595875	3	8.79543666666667	867	Non_Depleted_Plasma_HCC_1.raw
False	Unambiguous	IonTrap	CID	MS2	0	45.79627	100	1184.6689453125	1184.6689453125	1	8.80084833333333	868	Non_Depleted_Plasma_HCC_1.raw
False	None	FourierTransform	HCD	MS2	0	45.79627	200	1184.6689453125	1184.6689453125	1	8.815685	869	Non_Depleted_Plasma_HCC_1.raw
False	None	IonTrap	CID	MS2	0		100	819.83203125	819.83203125	1	8.82115833333333	870	Non_Depleted_Plasma_HCC_1.raw
False	None	FourierTransform	HCD	MS2	0		200	819.83203125	1638.65678587	2	8.8362	871	Non_Depleted_Plasma_HCC_1.raw
False	None	FourierTransform	HCD	MS2	0		200	819.83203125	2457.48154049	3	8.8362	871	Non_Depleted_Plasma_HCC_1.raw
False	Unambiguous	IonTrap	CID	MS2	0		100	966.62939453125	966.62939453125	1	8.84164833333333	872	Non_Depleted_Plasma_HCC_1.raw
False	None	FourierTransform	HCD	MS2	0		200	966.62939453125	1932.2515124325	2	8.85662333333333	873	Non_Depleted_Plasma_HCC_1.raw
False	None	FourierTransform	HCD	MS2	0		200	966.62939453125	2897.87363033375	3	8.85662333333333	873	Non_Depleted_Plasma_HCC_1.raw
False	Ambiguous	IonTrap	CID	MS2	0	48.62013	100	1134.57092285156	1134.57092285156	1	8.86203666666667	874	Non_Depleted_Plasma_HCC_1.raw
False	Unambiguous	IonTrap	CID	MS2	0	53.29037	100	1784.35107421875	3567.6948718075	2	8.89211833333333	877	Non_Depleted_Plasma_HCC_1.raw
False	Unambiguous	IonTrap	CID	MS2	0	53.29037	100	1784.35107421875	5351.03866939625	3	8.89211833333333	877	Non_Depleted_Plasma_HCC_1.raw
False	Ambiguous	FourierTransform	HCD	MS2	0	53.29037	200	1784.35107421875	3567.6948718075	2	8.90759666666667	878	Non_Depleted_Plasma_HCC_1.raw
False	None	FourierTransform	HCD	MS2	0	53.29037	200	1784.35107421875	5351.03866939625	3	8.90759666666667	878	Non_Depleted_Plasma_HCC_1.raw
False	Unambiguous	IonTrap	CID	MS2	0		100	1155.66394042969	1155.66394042969	1	8.91300666666667	879	Non_Depleted_Plasma_HCC_1.raw
False	None	FourierTransform	HCD	MS2	0		200	1155.66394042969	2310.32060422938	2	8.92786666666667	880	Non_Depleted_Plasma_HCC_1.raw
False	None	FourierTransform	HCD	MS2	0		200	1155.66394042969	3464.97726802906	3	8.92786666666667	880	Non_Depleted_Plasma_HCC_1.raw
False	Unambiguous	IonTrap	CID	MS2	0	0	100	968.654052734375	968.654052734375	1	8.93330166666667	881	Non_Depleted_Plasma_HCC_1.raw
False	None	FourierTransform	HCD	MS2	0	0	200	968.654052734375	1936.30082883875	2	8.948225	882	Non_Depleted_Plasma_HCC_1.raw
False	None	FourierTransform	HCD	MS2	0	0	200	968.654052734375	2903.94760494313	3	8.948225	882	Non_Depleted_Plasma_HCC_1.raw
False	None	IonTrap	CID	MS2	0	50.84987	100	920.312683105469	920.312683105469	1	8.95367833333333	883	Non_Depleted_Plasma_HCC_1.raw
False	None	FourierTransform	HCD	MS2	0	50.84987	200	920.312683105469	920.312683105469	1	8.96869333333333	884	Non_Depleted_Plasma_HCC_1.raw
False	Ambiguous	IonTrap	CID	MS2	0		100	1217.72790527344	1217.72790527344	1	8.97408333333333	885	Non_Depleted_Plasma_HCC_1.raw
False	None	FourierTransform	HCD	MS2	0		200	1217.72790527344	2434.44853391688	2	8.98884333333333	886	Non_Depleted_Plasma_HCC_1.raw
False	None	FourierTransform	HCD	MS2	0		200	1217.72790527344	3651.16916256031	3	8.98884333333333	886	Non_Depleted_Plasma_HCC_1.raw
False	None	IonTrap	CID	MS2	0	59.45378	100	950.67578125	950.67578125	1	9.00404333333333	888	Non_Depleted_Plasma_HCC_1.raw
False	None	FourierTransform	HCD	MS2	0	59.45378	200	950.67578125	1900.34428587	2	9.02009833333333	889	Non_Depleted_Plasma_HCC_1.raw
False	None	FourierTransform	HCD	MS2	0	59.45378	200	950.67578125	2850.01279049	3	9.02009833333333	889	Non_Depleted_Plasma_HCC_1.raw
False	None	IonTrap	CID	MS2	0	40.72594	100	1188.40234375	1188.40234375	1	9.02549666666667	890	Non_Depleted_Plasma_HCC_1.raw
False	None	FourierTransform	HCD	MS2	0	40.72594	200	1188.40234375	2375.79741087	2	9.04032	891	Non_Depleted_Plasma_HCC_1.raw
False	Unambiguous	FourierTransform	HCD	MS2	0	40.72594	200	1188.40234375	3563.19247799	3	9.04032	891	Non_Depleted_Plasma_HCC_1.raw
False	None	IonTrap	CID	MS2	0		100	1309.4541015625	2617.900926495	2	9.045815	892	Non_Depleted_Plasma_HCC_1.raw
False	Unambiguous	IonTrap	CID	MS2	0		100	1309.4541015625	3926.3477514275	3	9.045815	892	Non_Depleted_Plasma_HCC_1.raw
False	Ambiguous	IonTrap	CID	MS2	0	34.64627	100	1111.44128417969	1111.44128417969	1	9.06594833333333	894	Non_Depleted_Plasma_HCC_1.raw
False	None	FourierTransform	HCD	MS2	0	34.64627	200	1111.44128417969	2221.87529172938	2	9.08083666666667	895	Non_Depleted_Plasma_HCC_1.raw
False	None	FourierTransform	HCD	MS2	0	34.64627	200	1111.44128417969	3332.30929927906	3	9.08083666666667	895	Non_Depleted_Plasma_HCC_1.raw
False	None	IonTrap	CID	MS2	0	47.84304	100	873.702026367188	873.702026367188	1	9.08628166666667	896	Non_Depleted_Plasma_HCC_1.raw
False	None	FourierTransform	HCD	MS2	0	47.84304	200	873.702026367188	1746.39677610438	2	9.101275	897	Non_Depleted_Plasma_HCC_1.raw
False	None	FourierTransform	HCD	MS2	0	47.84304	200	873.702026367188	2619.09152584156	3	9.101275	897	Non_Depleted_Plasma_HCC_1.raw
False	None	IonTrap	CID	MS2	0	13.32078	100	906.262817382813	906.262817382813	1	9.11653833333333	899	Non_Depleted_Plasma_HCC_1.raw
False	None	FourierTransform	HCD	MS2	0	13.32078	200	906.262817382813	906.262817382813	1	9.13259833333333	900	Non_Depleted_Plasma_HCC_1.raw
False	Unambiguous	IonTrap	CID	MS2	0	0	100	1165.5947265625	1165.5947265625	1	9.13802333333333	901	Non_Depleted_Plasma_HCC_1.raw
False	None	FourierTransform	HCD	MS2	0	0	200	1165.5947265625	2330.182176495	2	9.15287166666667	902	Non_Depleted_Plasma_HCC_1.raw
False	None	FourierTransform	HCD	MS2	0	0	200	1165.5947265625	3494.7696264275	3	9.15287166666667	902	Non_Depleted_Plasma_HCC_1.raw
False	Unambiguous	IonTrap	CID	MS2	0	55.79049	100	1081.54821777344	1081.54821777344	1	9.158295	903	Non_Depleted_Plasma_HCC_1.raw
False	Ambiguous	FourierTransform	HCD	MS2	0	55.79049	200	1081.54821777344	2162.08915891688	2	9.17315	904	Non_Depleted_Plasma_HCC_1.raw
False	Ambiguous	FourierTransform	HCD	MS2	0	55.79049	200	1081.54821777344	3242.63010006031	3	9.17315	904	Non_Depleted_Plasma_HCC_1.raw
False	None	IonTrap	CID	MS2	0	0	100	846.296020507813	846.296020507813	1	9.17863166666667	905	Non_Depleted_Plasma_HCC_1.raw
False	None	FourierTransform	HCD	MS2	0	0	200	846.296020507813	846.296020507813	1	9.19371166666667	906	Non_Depleted_Plasma_HCC_1.raw
False	Unambiguous	IonTrap	CID	MS2	0	46.4045	100	1065.59265136719	1065.59265136719	1	9.19913333333333	907	Non_Depleted_Plasma_HCC_1.raw
False	None	FourierTransform	HCD	MS2	0	46.4045	200	1065.59265136719	1065.59265136719	1	9.21413333333333	908	Non_Depleted_Plasma_HCC_1.raw
False	None	IonTrap	CID	MS2	0		100	1611.01403808594	3221.02079954188	2	9.22931666666667	910	Non_Depleted_Plasma_HCC_1.raw
False	Unambiguous	IonTrap	CID	MS2	0		100	1611.01403808594	4831.02756099781	3	9.22931666666667	910	Non_Depleted_Plasma_HCC_1.raw
False	None	FourierTransform	HCD	MS2	0		200	1611.01403808594	3221.02079954188	2	9.24493	911	Non_Depleted_Plasma_HCC_1.raw
False	None	FourierTransform	HCD	MS2	0		200	1611.01403808594	4831.02756099781	3	9.24493	911	Non_Depleted_Plasma_HCC_1.raw
False	Unambiguous	IonTrap	CID	MS2	0	0	100	925.520080566406	925.520080566406	1	9.250375	912	Non_Depleted_Plasma_HCC_1.raw
False	Ambiguous	FourierTransform	HCD	MS2	0	0	200	925.520080566406	1850.03288450281	2	9.26539833333333	913	Non_Depleted_Plasma_HCC_1.raw
False	Ambiguous	FourierTransform	HCD	MS2	0	0	200	925.520080566406	2774.54568843922	3	9.26539833333333	913	Non_Depleted_Plasma_HCC_1.raw
False	None	IonTrap	CID	MS2	0	54.36985	100	889.236022949219	889.236022949219	1	9.27084666666667	914	Non_Depleted_Plasma_HCC_1.raw
False	None	FourierTransform	HCD	MS2	0	54.36985	200	889.236022949219	1777.46476926844	2	9.28587	915	Non_Depleted_Plasma_HCC_1.raw
False	None	FourierTransform	HCD	MS2	0	54.36985	200	889.236022949219	2665.69351558766	3	9.28587	915	Non_Depleted_Plasma_HCC_1.raw
False	Ambiguous	IonTrap	CID	MS2	0	0	100	1098.47998046875	1098.47998046875	1	9.291285	916	Non_Depleted_Plasma_HCC_1.raw
False	None	FourierTransform	HCD	MS2	0	0	200	1098.47998046875	2195.9526843075	2	9.30617833333333	917	Non_Depleted_Plasma_HCC_1.raw
False	None	FourierTransform	HCD	MS2	0	0	200	1098.47998046875	3293.42538814625	3	9.30617833333333	917	Non_Depleted_Plasma_HCC_1.raw
False	None	IonTrap	CID	MS2	0		100	998.762084960938	998.762084960938	1	9.3116	918	Non_Depleted_Plasma_HCC_1.raw
False	None	FourierTransform	HCD	MS2	0		200	998.762084960938	998.762084960938	1	9.32653166666667	919	Non_Depleted_Plasma_HCC_1.raw
False	Ambiguous	IonTrap	CID	MS2	0	0	100	940.566101074219	940.566101074219	1	9.34186666666667	921	Non_Depleted_Plasma_HCC_1.raw
False	None	FourierTransform	HCD	MS2	0	0	200	940.566101074219	1880.12492551844	2	9.35793833333333	922	Non_Depleted_Plasma_HCC_1.raw
False	Unambiguous	FourierTransform	HCD	MS2	0	0	200	940.566101074219	2819.68374996266	3	9.35793833333333	922	Non_Depleted_Plasma_HCC_1.raw
False	Ambiguous	IonTrap	CID	MS2	0	51.76995	100	1171.51953125	1171.51953125	1	9.36334	923	Non_Depleted_Plasma_HCC_1.raw
False	None	FourierTransform	HCD	MS2	0	51.76995	200	1171.51953125	2342.03178587	2	9.37818833333333	924	Non_Depleted_Plasma_HCC_1.raw
False	None	FourierTransform	HCD	MS2	0	51.76995	200	1171.51953125	3512.54404049	3	9.37818833333333	924	Non_Depleted_Plasma_HCC_1.raw
False	Unambiguous	IonTrap	CID	MS2	0		100	1720.39916992188	5159.18295650563	3	9.38398166666667	925	Non_Depleted_Plasma_HCC_1.raw
False	Unambiguous	IonTrap	CID	MS2	0		100	1720.39916992188	3439.79106321375	2	9.38398166666667	925	Non_Depleted_Plasma_HCC_1.raw
False	Ambiguous	FourierTransform	HCD	MS2	0		200	1720.39916992188	3439.79106321375	2	9.39845166666667	926	Non_Depleted_Plasma_HCC_1.raw
False	None	FourierTransform	HCD	MS2	0		200	1720.39916992188	5159.18295650563	3	9.39845166666667	926	Non_Depleted_Plasma_HCC_1.raw
False	None	IonTrap	CID	MS2	0		100	1522.41516113281	1522.41516113281	1	9.40381166666667	927	Non_Depleted_Plasma_HCC_1.raw
False	None	FourierTransform	HCD	MS2	0		200	1522.41516113281	3043.82304563563	2	9.418425	928	Non_Depleted_Plasma_HCC_1.raw
False	Unambiguous	FourierTransform	HCD	MS2	0		200	1522.41516113281	4565.23093013844	3	9.418425	928	Non_Depleted_Plasma_HCC_1.raw
False	Ambiguous	IonTrap	CID	MS2	0		100	981.614074707031	981.614074707031	1	9.42387166666667	929	Non_Depleted_Plasma_HCC_1.raw
False	None	FourierTransform	HCD	MS2	0		200	981.614074707031	1962.22087278406	2	9.438795	930	Non_Depleted_Plasma_HCC_1.raw
False	Unambiguous	FourierTransform	HCD	MS2	0		200	981.614074707031	2942.82767086109	3	9.438795	930	Non_Depleted_Plasma_HCC_1.raw
False	None	IonTrap	CID	MS2	0	69.18774	100	922.310852050781	922.310852050781	1	9.45405666666667	932	Non_Depleted_Plasma_HCC_1.raw
False	None	FourierTransform	HCD	MS2	0	69.18774	200	922.310852050781	922.310852050781	1	9.47009833333333	933	Non_Depleted_Plasma_HCC_1.raw
False	Unambiguous	IonTrap	CID	MS2	0		100	1234.43530273438	3701.29135494313	3	9.47549	934	Non_Depleted_Plasma_HCC_1.raw
False	None	IonTrap	CID	MS2	0		100	1234.43530273438	2467.86332883875	2	9.47549	934	Non_Depleted_Plasma_HCC_1.raw
False	None	FourierTransform	HCD	MS2	0		200	1234.43530273438	2467.86332883875	2	9.49031833333333	935	Non_Depleted_Plasma_HCC_1.raw
False	None	FourierTransform	HCD	MS2	0		200	1234.43530273438	3701.29135494313	3	9.49031833333333	935	Non_Depleted_Plasma_HCC_1.raw
False	None	IonTrap	CID	MS2	0	31.0885	100	815.216125488281	815.216125488281	1	9.49580333333333	936	Non_Depleted_Plasma_HCC_1.raw
False	None	FourierTransform	HCD	MS2	0	31.0885	200	815.216125488281	815.216125488281	1	9.510855	937	Non_Depleted_Plasma_HCC_1.raw
False	None	IonTrap	CID	MS2	0	76.36537	100	817.212951660156	817.212951660156	1	9.516325	938	Non_Depleted_Plasma_HCC_1.raw
False	None	FourierTransform	HCD	MS2	0	76.36537	200	817.212951660156	817.212951660156	1	9.531425	939	Non_Depleted_Plasma_HCC_1.raw
False	None	IonTrap	CID	MS2	0	65.71779	100	903.28662109375	903.28662109375	1	9.53688333333333	940	Non_Depleted_Plasma_HCC_1.raw
False	None	FourierTransform	HCD	MS2	0	65.71779	200	903.28662109375	1805.5659655575	2	9.55198333333333	941	Non_Depleted_Plasma_HCC_1.raw
False	None	FourierTransform	HCD	MS2	0	65.71779	200	903.28662109375	2707.84531002125	3	9.55198333333333	941	Non_Depleted_Plasma_HCC_1.raw
False	Unambiguous	IonTrap	CID	MS2	0	0	100	1733.14086914063	5197.40805416188	3	9.56702833333333	943	Non_Depleted_Plasma_HCC_1.raw
False	None	IonTrap	CID	MS2	0	0	100	1733.14086914063	3465.27446165125	2	9.56702833333333	943	Non_Depleted_Plasma_HCC_1.raw
False	None	FourierTransform	HCD	MS2	0	0	200	1733.14086914063	3465.27446165125	2	9.5815	944	Non_Depleted_Plasma_HCC_1.raw
False	None	FourierTransform	HCD	MS2	0	0	200	1733.14086914063	5197.40805416188	3	9.5815	944	Non_Depleted_Plasma_HCC_1.raw
False	None	IonTrap	CID	MS2	0	48.59216	100	944.774536132813	944.774536132813	1	9.58694666666667	945	Non_Depleted_Plasma_HCC_1.raw
False	None	FourierTransform	HCD	MS2	0	48.59216	200	944.774536132813	1888.54179563563	2	9.60197	946	Non_Depleted_Plasma_HCC_1.raw
False	Ambiguous	FourierTransform	HCD	MS2	0	48.59216	200	944.774536132813	2832.30905513844	3	9.60197	946	Non_Depleted_Plasma_HCC_1.raw
False	None	IonTrap	CID	MS2	0		100	884.744567871094	884.744567871094	1	9.60742333333333	947	Non_Depleted_Plasma_HCC_1.raw
False	None	FourierTransform	HCD	MS2	0		200	884.744567871094	1768.48185911219	2	9.622415	948	Non_Depleted_Plasma_HCC_1.raw
False	None	FourierTransform	HCD	MS2	0		200	884.744567871094	2652.21915035328	3	9.622415	948	Non_Depleted_Plasma_HCC_1.raw
False	Unambiguous	IonTrap	CID	MS2	0	0	100	1129.60180664063	1129.60180664063	1	9.637845	950	Non_Depleted_Plasma_HCC_1.raw
False	None	FourierTransform	HCD	MS2	0	0	200	1129.60180664063	3386.79086666188	3	9.65376333333333	951	Non_Depleted_Plasma_HCC_1.raw
False	None	FourierTransform	HCD	MS2	0	0	200	1129.60180664063	2258.19633665125	2	9.65376333333333	951	Non_Depleted_Plasma_HCC_1.raw
False	Unambiguous	IonTrap	CID	MS2	0		100	1180.62036132813	2360.23344602625	2	9.65917166666667	952	Non_Depleted_Plasma_HCC_1.raw
False	Unambiguous	IonTrap	CID	MS2	0		100	1180.62036132813	3539.84653072438	3	9.65917166666667	952	Non_Depleted_Plasma_HCC_1.raw
False	Ambiguous	FourierTransform	HCD	MS2	0		200	1180.62036132813	2360.23344602625	2	9.67402333333333	953	Non_Depleted_Plasma_HCC_1.raw
False	Ambiguous	FourierTransform	HCD	MS2	0		200	1180.62036132813	3539.84653072438	3	9.67402333333333	953	Non_Depleted_Plasma_HCC_1.raw
False	None	IonTrap	CID	MS2	0	55.35008	100	871.6748046875	871.6748046875	1	9.67946833333333	954	Non_Depleted_Plasma_HCC_1.raw
False	None	FourierTransform	HCD	MS2	0	55.35008	200	871.6748046875	1742.342332745	2	9.69447333333333	955	Non_Depleted_Plasma_HCC_1.raw
False	None	FourierTransform	HCD	MS2	0	55.35008	200	871.6748046875	2613.0098608025	3	9.69447333333333	955	Non_Depleted_Plasma_HCC_1.raw
False	Unambiguous	IonTrap	CID	MS2	0		100	866.561401367188	866.561401367188	1	9.69992333333333	956	Non_Depleted_Plasma_HCC_1.raw
False	None	FourierTransform	HCD	MS2	0		200	866.561401367188	2597.66965084156	3	9.71499833333333	957	Non_Depleted_Plasma_HCC_1.raw
False	None	FourierTransform	HCD	MS2	0		200	866.561401367188	1732.11552610438	2	9.71499833333333	957	Non_Depleted_Plasma_HCC_1.raw
False	Ambiguous	IonTrap	CID	MS2	0	0	100	1014.60925292969	1014.60925292969	1	9.72931	959	Non_Depleted_Plasma_HCC_1.raw
False	None	FourierTransform	HCD	MS2	0	0	200	1014.60925292969	2028.21122922938	2	9.745265	960	Non_Depleted_Plasma_HCC_1.raw
False	None	FourierTransform	HCD	MS2	0	0	200	1014.60925292969	3041.81320552906	3	9.745265	960	Non_Depleted_Plasma_HCC_1.raw
False	None	IonTrap	CID	MS2	0	71.90596	100	826.866760253906	826.866760253906	1	9.750785	961	Non_Depleted_Plasma_HCC_1.raw
False	Unambiguous	FourierTransform	HCD	MS2	0	71.90596	200	826.866760253906	1652.72624387781	2	9.76583166666667	962	Non_Depleted_Plasma_HCC_1.raw
False	Unambiguous	FourierTransform	HCD	MS2	0	71.90596	200	826.866760253906	2478.58572750172	3	9.76583166666667	962	Non_Depleted_Plasma_HCC_1.raw
False	None	IonTrap	CID	MS2	0	51.27354	100	937.743347167969	937.743347167969	1	9.77130166666667	963	Non_Depleted_Plasma_HCC_1.raw
False	None	FourierTransform	HCD	MS2	0	51.27354	200	937.743347167969	1874.47941770594	2	9.78631333333333	964	Non_Depleted_Plasma_HCC_1.raw
False	Unambiguous	FourierTransform	HCD	MS2	0	51.27354	200	937.743347167969	2811.21548824391	3	9.78631333333333	964	Non_Depleted_Plasma_HCC_1.raw
False	None	IonTrap	CID	MS2	0	61.24078	100	995.332397460938	995.332397460938	1	9.791735	965	Non_Depleted_Plasma_HCC_1.raw
False	None	FourierTransform	HCD	MS2	0	61.24078	200	995.332397460938	2983.98263912281	3	9.80663666666667	966	Non_Depleted_Plasma_HCC_1.raw
False	None	FourierTransform	HCD	MS2	0	61.24078	200	995.332397460938	1989.65751829188	2	9.80663666666667	966	Non_Depleted_Plasma_HCC_1.raw
False	Unambiguous	IonTrap	CID	MS2	0		100	1648.40832519531	3295.80937376063	2	9.81200333333333	967	Non_Depleted_Plasma_HCC_1.raw
False	Unambiguous	IonTrap	CID	MS2	0		100	1648.40832519531	4943.21042232594	3	9.81200333333333	967	Non_Depleted_Plasma_HCC_1.raw
False	None	FourierTransform	HCD	MS2	0		200	1648.40832519531	3295.80937376063	2	9.82655666666667	968	Non_Depleted_Plasma_HCC_1.raw
False	None	FourierTransform	HCD	MS2	0		200	1648.40832519531	4943.21042232594	3	9.82655666666667	968	Non_Depleted_Plasma_HCC_1.raw
False	None	IonTrap	CID	MS2	0	0	100	906.26123046875	906.26123046875	1	9.84187	970	Non_Depleted_Plasma_HCC_1.raw
False	None	FourierTransform	HCD	MS2	0	0	200	906.26123046875	906.26123046875	1	9.85793333333333	971	Non_Depleted_Plasma_HCC_1.raw
False	None	IonTrap	CID	MS2	0	0	100	930.692626953125	930.692626953125	1	9.86342666666667	972	Non_Depleted_Plasma_HCC_1.raw
False	None	FourierTransform	HCD	MS2	0	0	200	930.692626953125	1860.37797727625	2	9.87838833333333	973	Non_Depleted_Plasma_HCC_1.raw
False	None	FourierTransform	HCD	MS2	0	0	200	930.692626953125	2790.06332759938	3	9.87838833333333	973	Non_Depleted_Plasma_HCC_1.raw
False	Ambiguous	IonTrap	CID	MS2	0	0	100	1252.68896484375	1252.68896484375	1	9.883785	974	Non_Depleted_Plasma_HCC_1.raw
False	None	FourierTransform	HCD	MS2	0	0	200	1252.68896484375	1252.68896484375	1	9.89867666666667	975	Non_Depleted_Plasma_HCC_1.raw
False	Unambiguous	IonTrap	CID	MS2	0		100	1173.69323730469	2346.37919797938	2	9.90407833333333	976	Non_Depleted_Plasma_HCC_1.raw
False	Unambiguous	IonTrap	CID	MS2	0		100	1173.69323730469	3519.06515865406	3	9.90407833333333	976	Non_Depleted_Plasma_HCC_1.raw
False	None	FourierTransform	HCD	MS2	0		200	1173.69323730469	2346.37919797938	2	9.91887333333333	977	Non_Depleted_Plasma_HCC_1.raw
False	None	FourierTransform	HCD	MS2	0		200	1173.69323730469	3519.06515865406	3	9.91887333333333	977	Non_Depleted_Plasma_HCC_1.raw
False	Unambiguous	IonTrap	CID	MS2	0	51.20971	100	1008.59832763672	1008.59832763672	1	9.92430333333333	978	Non_Depleted_Plasma_HCC_1.raw
False	None	FourierTransform	HCD	MS2	0	51.20971	200	1008.59832763672	2016.18937864344	2	9.93925166666667	979	Non_Depleted_Plasma_HCC_1.raw
False	Ambiguous	FourierTransform	HCD	MS2	0	51.20971	200	1008.59832763672	3023.78042965016	3	9.93925166666667	979	Non_Depleted_Plasma_HCC_1.raw
False	None	IonTrap	CID	MS2	0	27.30306	100	920.313293457031	920.313293457031	1	9.953415	981	Non_Depleted_Plasma_HCC_1.raw
False	None	FourierTransform	HCD	MS2	0	27.30306	200	920.313293457031	920.313293457031	1	9.969435	982	Non_Depleted_Plasma_HCC_1.raw
False	None	IonTrap	CID	MS2	0	0	100	846.293823242188	846.293823242188	1	9.97494166666667	983	Non_Depleted_Plasma_HCC_1.raw
False	None	FourierTransform	HCD	MS2	0	0	200	846.293823242188	846.293823242188	1	9.98999166666667	984	Non_Depleted_Plasma_HCC_1.raw
False	Unambiguous	IonTrap	CID	MS2	0	0	100	1026.70849609375	1026.70849609375	1	9.99542333333333	985	Non_Depleted_Plasma_HCC_1.raw
False	None	FourierTransform	HCD	MS2	0	0	200	1026.70849609375	2052.4097155575	2	10.0103533333333	986	Non_Depleted_Plasma_HCC_1.raw
False	None	FourierTransform	HCD	MS2	0	0	200	1026.70849609375	3078.11093502125	3	10.0103533333333	986	Non_Depleted_Plasma_HCC_1.raw
False	Unambiguous	IonTrap	CID	MS2	0		100	950.648376464844	950.648376464844	1	10.0158	987	Non_Depleted_Plasma_HCC_1.raw
False	None	FourierTransform	HCD	MS2	0		200	950.648376464844	1900.28947629969	2	10.0307716666667	988	Non_Depleted_Plasma_HCC_1.raw
False	None	FourierTransform	HCD	MS2	0		200	950.648376464844	2849.93057613453	3	10.0307716666667	988	Non_Depleted_Plasma_HCC_1.raw
False	None	IonTrap	CID	MS2	0		100	877.619567871094	1754.23185911219	2	10.03622	989	Non_Depleted_Plasma_HCC_1.raw
False	None	IonTrap	CID	MS2	0		100	877.619567871094	2630.84415035328	3	10.03622	989	Non_Depleted_Plasma_HCC_1.raw
False	None	FourierTransform	HCD	MS2	0		200	877.619567871094	2630.84415035328	3	10.0512616666667	990	Non_Depleted_Plasma_HCC_1.raw
False	None	FourierTransform	HCD	MS2	0		200	877.619567871094	1754.23185911219	2	10.0512616666667	990	Non_Depleted_Plasma_HCC_1.raw
False	None	IonTrap	CID	MS2	0	0	100	920.313110351563	920.313110351563	1	10.0666383333333	992	Non_Depleted_Plasma_HCC_1.raw
False	None	FourierTransform	HCD	MS2	0	0	200	920.313110351563	920.313110351563	1	10.0816316666667	993	Non_Depleted_Plasma_HCC_1.raw
False	None	IonTrap	CID	MS2	0	0	100	1185.95324707031	1185.95324707031	1	10.0870783333333	994	Non_Depleted_Plasma_HCC_1.raw
False	None	FourierTransform	HCD	MS2	0	0	200	1185.95324707031	2370.89921751063	2	10.101855	995	Non_Depleted_Plasma_HCC_1.raw
False	None	FourierTransform	HCD	MS2	0	0	200	1185.95324707031	3555.84518795094	3	10.101855	995	Non_Depleted_Plasma_HCC_1.raw
False	None	IonTrap	CID	MS2	0	30.40527	100	906.260925292969	906.260925292969	1	10.1073	996	Non_Depleted_Plasma_HCC_1.raw
False	None	FourierTransform	HCD	MS2	0	30.40527	200	906.260925292969	1811.51457395594	2	10.1223266666667	997	Non_Depleted_Plasma_HCC_1.raw
False	None	FourierTransform	HCD	MS2	0	30.40527	200	906.260925292969	2716.76822261891	3	10.1223266666667	997	Non_Depleted_Plasma_HCC_1.raw
False	Unambiguous	IonTrap	CID	MS2	0		100	1004.53448486328	3011.58890132984	3	10.1277633333333	998	Non_Depleted_Plasma_HCC_1.raw
False	Ambiguous	IonTrap	CID	MS2	0		100	1004.53448486328	2008.06169309656	2	10.1277633333333	998	Non_Depleted_Plasma_HCC_1.raw
False	None	FourierTransform	HCD	MS2	0		200	1004.53448486328	2008.06169309656	2	10.1426616666667	999	Non_Depleted_Plasma_HCC_1.raw
False	None	FourierTransform	HCD	MS2	0		200	1004.53448486328	3011.58890132984	3	10.1426616666667	999	Non_Depleted_Plasma_HCC_1.raw
False	Unambiguous	IonTrap	CID	MS2	0	0	100	1203.515625	1203.515625	1	10.1480516666667	1000	Non_Depleted_Plasma_HCC_1.raw
False	None	FourierTransform	HCD	MS2	0	0	200	1203.515625	2406.02397337	2	10.1628783333333	1001	Non_Depleted_Plasma_HCC_1.raw
False	None	FourierTransform	HCD	MS2	0	0	200	1203.515625	3608.53232174	3	10.1628783333333	1001	Non_Depleted_Plasma_HCC_1.raw
False	None	IonTrap	CID	MS2	0	3.986513	100	832.24365234375	832.24365234375	1	10.1770416666667	1003	Non_Depleted_Plasma_HCC_1.raw
False	None	FourierTransform	HCD	MS2	0	3.986513	200	832.24365234375	832.24365234375	1	10.1921116666667	1004	Non_Depleted_Plasma_HCC_1.raw
False	None	IonTrap	CID	MS2	0	3.986513	100	832.24365234375	832.24365234375	1	10.1976383333333	1005	Non_Depleted_Plasma_HCC_1.raw
False	None	FourierTransform	HCD	MS2	0	3.986513	200	832.24365234375	832.24365234375	1	10.2126733333333	1006	Non_Depleted_Plasma_HCC_1.raw
False	None	IonTrap	CID	MS2	0		100	804.5673828125	2411.6875951775	3	10.2181533333333	1007	Non_Depleted_Plasma_HCC_1.raw
False	None	IonTrap	CID	MS2	0		100	804.5673828125	1608.127488995	2	10.2181533333333	1007	Non_Depleted_Plasma_HCC_1.raw
False	None	FourierTransform	HCD	MS2	0		200	804.5673828125	1608.127488995	2	10.2333933333333	1008	Non_Depleted_Plasma_HCC_1.raw
False	None	FourierTransform	HCD	MS2	0		200	804.5673828125	2411.6875951775	3	10.2333933333333	1008	Non_Depleted_Plasma_HCC_1.raw
False	None	IonTrap	CID	MS2	0		100	1314.39855957031	1314.39855957031	1	10.2387833333333	1009	Non_Depleted_Plasma_HCC_1.raw
False	None	FourierTransform	HCD	MS2	0		200	1314.39855957031	2627.78984251063	2	10.2534816666667	1010	Non_Depleted_Plasma_HCC_1.raw
False	None	FourierTransform	HCD	MS2	0		200	1314.39855957031	3941.18112545094	3	10.2534816666667	1010	Non_Depleted_Plasma_HCC_1.raw
False	None	IonTrap	CID	MS2	0		100	801.182678222656	1601.35807981531	2	10.2589516666667	1011	Non_Depleted_Plasma_HCC_1.raw
False	None	IonTrap	CID	MS2	0		100	801.182678222656	2401.53348140797	3	10.2589516666667	1011	Non_Depleted_Plasma_HCC_1.raw
False	None	FourierTransform	HCD	MS2	0		200	801.182678222656	2401.53348140797	3	10.27409	1012	Non_Depleted_Plasma_HCC_1.raw
False	None	FourierTransform	HCD	MS2	0		200	801.182678222656	1601.35807981531	2	10.27409	1012	Non_Depleted_Plasma_HCC_1.raw
False	None	IonTrap	CID	MS2	0		100	1427.36437988281	1427.36437988281	1	10.2892433333333	1014	Non_Depleted_Plasma_HCC_1.raw
False	None	FourierTransform	HCD	MS2	0		200	1427.36437988281	2853.72148313563	2	10.3049316666667	1015	Non_Depleted_Plasma_HCC_1.raw
False	None	FourierTransform	HCD	MS2	0		200	1427.36437988281	4280.07858638844	3	10.3049316666667	1015	Non_Depleted_Plasma_HCC_1.raw
False	None	IonTrap	CID	MS2	0	63.78653	100	815.216735839844	815.216735839844	1	10.3104516666667	1016	Non_Depleted_Plasma_HCC_1.raw
False	None	FourierTransform	HCD	MS2	0	63.78653	200	815.216735839844	1629.42619504969	2	10.32552	1017	Non_Depleted_Plasma_HCC_1.raw
False	None	FourierTransform	HCD	MS2	0	63.78653	200	815.216735839844	2443.63565425953	3	10.32552	1017	Non_Depleted_Plasma_HCC_1.raw
False	Ambiguous	IonTrap	CID	MS2	0		100	1792.43127441406	3583.85527219813	2	10.3308733333333	1018	Non_Depleted_Plasma_HCC_1.raw
False	Unambiguous	IonTrap	CID	MS2	0		100	1792.43127441406	5375.27926998219	3	10.3308733333333	1018	Non_Depleted_Plasma_HCC_1.raw
False	None	FourierTransform	HCD	MS2	0		200	1792.43127441406	3583.85527219813	2	10.3453583333333	1019	Non_Depleted_Plasma_HCC_1.raw
False	None	FourierTransform	HCD	MS2	0		200	1792.43127441406	5375.27926998219	3	10.3453583333333	1019	Non_Depleted_Plasma_HCC_1.raw
False	Ambiguous	IonTrap	CID	MS2	0		100	1206.51062011719	2412.01396360438	2	10.3507483333333	1020	Non_Depleted_Plasma_HCC_1.raw
False	Unambiguous	IonTrap	CID	MS2	0		100	1206.51062011719	3617.51730709156	3	10.3507483333333	1020	Non_Depleted_Plasma_HCC_1.raw
False	None	FourierTransform	HCD	MS2	0		200	1206.51062011719	3617.51730709156	3	10.3655066666667	1021	Non_Depleted_Plasma_HCC_1.raw
False	None	FourierTransform	HCD	MS2	0		200	1206.51062011719	2412.01396360438	2	10.3655066666667	1021	Non_Depleted_Plasma_HCC_1.raw
False	Unambiguous	IonTrap	CID	MS2	0		100	896.537719726563	896.537719726563	1	10.3709516666667	1022	Non_Depleted_Plasma_HCC_1.raw
False	None	FourierTransform	HCD	MS2	0		200	896.537719726563	2687.59860591969	3	10.38601	1023	Non_Depleted_Plasma_HCC_1.raw
False	None	FourierTransform	HCD	MS2	0		200	896.537719726563	1792.06816282313	2	10.38601	1023	Non_Depleted_Plasma_HCC_1.raw
False	Ambiguous	IonTrap	CID	MS2	0		100	1291.52380371094	2582.04033079188	2	10.40122	1025	Non_Depleted_Plasma_HCC_1.raw
False	Unambiguous	IonTrap	CID	MS2	0		100	1291.52380371094	3872.55685787281	3	10.40122	1025	Non_Depleted_Plasma_HCC_1.raw
False	None	FourierTransform	HCD	MS2	0		200	1291.52380371094	2582.04033079188	2	10.4159566666667	1026	Non_Depleted_Plasma_HCC_1.raw
False	None	FourierTransform	HCD	MS2	0		200	1291.52380371094	3872.55685787281	3	10.4159566666667	1026	Non_Depleted_Plasma_HCC_1.raw
False	None	IonTrap	CID	MS2	0	47.00889	100	1216.43872070313	1216.43872070313	1	10.4213966666667	1027	Non_Depleted_Plasma_HCC_1.raw
False	None	FourierTransform	HCD	MS2	0	47.00889	200	1216.43872070313	2431.87016477625	2	10.4361633333333	1028	Non_Depleted_Plasma_HCC_1.raw
False	None	FourierTransform	HCD	MS2	0	47.00889	200	1216.43872070313	3647.30160884938	3	10.4361633333333	1028	Non_Depleted_Plasma_HCC_1.raw
False	None	IonTrap	CID	MS2	0		100	1301.50183105469	3902.49093990406	3	10.441555	1029	Non_Depleted_Plasma_HCC_1.raw
False	Unambiguous	IonTrap	CID	MS2	0		100	1301.50183105469	2601.99638547938	2	10.441555	1029	Non_Depleted_Plasma_HCC_1.raw
False	None	FourierTransform	HCD	MS2	0		200	1301.50183105469	2601.99638547938	2	10.456335	1030	Non_Depleted_Plasma_HCC_1.raw
False	None	FourierTransform	HCD	MS2	0		200	1301.50183105469	3902.49093990406	3	10.456335	1030	Non_Depleted_Plasma_HCC_1.raw
False	Unambiguous	IonTrap	CID	MS2	0		100	956.614135742188	1912.22099485438	2	10.4618083333333	1031	Non_Depleted_Plasma_HCC_1.raw
False	None	IonTrap	CID	MS2	0		100	956.614135742188	2867.82785396656	3	10.4618083333333	1031	Non_Depleted_Plasma_HCC_1.raw
False	None	FourierTransform	HCD	MS2	0		200	956.614135742188	1912.22099485438	2	10.476765	1032	Non_Depleted_Plasma_HCC_1.raw
False	None	FourierTransform	HCD	MS2	0		200	956.614135742188	2867.82785396656	3	10.476765	1032	Non_Depleted_Plasma_HCC_1.raw
False	Ambiguous	IonTrap	CID	MS2	0	44.68152	100	1047.56994628906	1047.56994628906	1	10.4909366666667	1034	Non_Depleted_Plasma_HCC_1.raw
False	None	FourierTransform	HCD	MS2	0	44.68152	200	1047.56994628906	3140.69528560719	3	10.5069333333333	1035	Non_Depleted_Plasma_HCC_1.raw
False	None	FourierTransform	HCD	MS2	0	44.68152	200	1047.56994628906	2094.13261594813	2	10.5069333333333	1035	Non_Depleted_Plasma_HCC_1.raw
False	Unambiguous	IonTrap	CID	MS2	0	52.48024	100	885.623657226563	885.623657226563	1	10.5123866666667	1036	Non_Depleted_Plasma_HCC_1.raw
False	None	FourierTransform	HCD	MS2	0	52.48024	200	885.623657226563	2654.85641841969	3	10.527425	1037	Non_Depleted_Plasma_HCC_1.raw
False	None	FourierTransform	HCD	MS2	0	52.48024	200	885.623657226563	1770.24003782313	2	10.527425	1037	Non_Depleted_Plasma_HCC_1.raw
False	None	IonTrap	CID	MS2	0	67.79414	100	890.23876953125	890.23876953125	1	10.53287	1038	Non_Depleted_Plasma_HCC_1.raw
False	None	FourierTransform	HCD	MS2	0	67.79414	200	890.23876953125	1779.4702624325	2	10.5478566666667	1039	Non_Depleted_Plasma_HCC_1.raw
False	None	FourierTransform	HCD	MS2	0	67.79414	200	890.23876953125	2668.70175533375	3	10.5478566666667	1039	Non_Depleted_Plasma_HCC_1.raw
False	None	IonTrap	CID	MS2	0	49.96647	100	817.216796875	817.216796875	1	10.562225	1041	Non_Depleted_Plasma_HCC_1.raw
False	None	FourierTransform	HCD	MS2	0	49.96647	200	817.216796875	1633.42631712	2	10.5774333333333	1042	Non_Depleted_Plasma_HCC_1.raw
False	None	FourierTransform	HCD	MS2	0	49.96647	200	817.216796875	2449.635837365	3	10.5774333333333	1042	Non_Depleted_Plasma_HCC_1.raw
False	Ambiguous	IonTrap	CID	MS2	0	0	100	1019.58288574219	1019.58288574219	1	10.582855	1043	Non_Depleted_Plasma_HCC_1.raw
False	None	FourierTransform	HCD	MS2	0	0	200	1019.58288574219	3056.73410396656	3	10.5977916666667	1044	Non_Depleted_Plasma_HCC_1.raw
False	None	FourierTransform	HCD	MS2	0	0	200	1019.58288574219	2038.15849485438	2	10.5977916666667	1044	Non_Depleted_Plasma_HCC_1.raw
False	Unambiguous	IonTrap	CID	MS2	0		100	1066.58801269531	1066.58801269531	1	10.60322	1045	Non_Depleted_Plasma_HCC_1.raw
False	None	FourierTransform	HCD	MS2	0		200	1066.58801269531	2132.16874876063	2	10.61811	1046	Non_Depleted_Plasma_HCC_1.raw
False	None	FourierTransform	HCD	MS2	0		200	1066.58801269531	3197.74948482594	3	10.61811	1046	Non_Depleted_Plasma_HCC_1.raw
False	Unambiguous	IonTrap	CID	MS2	0		100	1088.70227050781	1088.70227050781	1	10.62353	1047	Non_Depleted_Plasma_HCC_1.raw
False	None	FourierTransform	HCD	MS2	0		200	1088.70227050781	2176.39726438563	2	10.63843	1048	Non_Depleted_Plasma_HCC_1.raw
False	None	FourierTransform	HCD	MS2	0		200	1088.70227050781	3264.09225826344	3	10.63843	1048	Non_Depleted_Plasma_HCC_1.raw
False	Ambiguous	IonTrap	CID	MS2	0		100	855.582458496094	855.582458496094	1	10.643875	1049	Non_Depleted_Plasma_HCC_1.raw
False	None	FourierTransform	HCD	MS2	0		200	855.582458496094	1710.15764036219	2	10.6589033333333	1050	Non_Depleted_Plasma_HCC_1.raw
False	None	FourierTransform	HCD	MS2	0		200	855.582458496094	2564.73282222828	3	10.6589033333333	1050	Non_Depleted_Plasma_HCC_1.raw
False	None	IonTrap	CID	MS2	0	10.65852	100	920.313659667969	920.313659667969	1	10.6742466666667	1052	Non_Depleted_Plasma_HCC_1.raw
False	None	FourierTransform	HCD	MS2	0	10.65852	200	920.313659667969	920.313659667969	1	10.6902666666667	1053	Non_Depleted_Plasma_HCC_1.raw
False	None	IonTrap	CID	MS2	0	0	100	903.287231445313	903.287231445313	1	10.6957116666667	1054	Non_Depleted_Plasma_HCC_1.raw
False	None	FourierTransform	HCD	MS2	0	0	200	903.287231445313	903.287231445313	1	10.7107433333333	1055	Non_Depleted_Plasma_HCC_1.raw
False	Unambiguous	IonTrap	CID	MS2	0	0	100	1153.50341796875	1153.50341796875	1	10.7161533333333	1056	Non_Depleted_Plasma_HCC_1.raw
False	None	FourierTransform	HCD	MS2	0	0	200	1153.50341796875	1153.50341796875	1	10.7309533333333	1057	Non_Depleted_Plasma_HCC_1.raw
False	Ambiguous	IonTrap	CID	MS2	0		100	1014.52526855469	1014.52526855469	1	10.736375	1058	Non_Depleted_Plasma_HCC_1.raw
False	Unambiguous	FourierTransform	HCD	MS2	0		200	1014.52526855469	1014.52526855469	1	10.7514283333333	1059	Non_Depleted_Plasma_HCC_1.raw
False	Unambiguous	IonTrap	CID	MS2	0		100	968.600891113281	968.600891113281	1	10.7568716666667	1060	Non_Depleted_Plasma_HCC_1.raw
False	Unambiguous	FourierTransform	HCD	MS2	0		200	968.600891113281	1936.19450559656	2	10.77181	1061	Non_Depleted_Plasma_HCC_1.raw
False	None	FourierTransform	HCD	MS2	0		200	968.600891113281	2903.78812007984	3	10.77181	1061	Non_Depleted_Plasma_HCC_1.raw
False	None	IonTrap	CID	MS2	0	45.3722	100	907.262023925781	907.262023925781	1	10.78705	1063	Non_Depleted_Plasma_HCC_1.raw
False	None	FourierTransform	HCD	MS2	0	45.3722	200	907.262023925781	907.262023925781	1	10.8030966666667	1064	Non_Depleted_Plasma_HCC_1.raw
False	Ambiguous	IonTrap	CID	MS2	0		100	1112.58862304688	1112.58862304688	1	10.8085133333333	1065	Non_Depleted_Plasma_HCC_1.raw
False	None	FourierTransform	HCD	MS2	0		200	1112.58862304688	3335.75131588063	3	10.8234016666667	1066	Non_Depleted_Plasma_HCC_1.raw
False	None	FourierTransform	HCD	MS2	0		200	1112.58862304688	2224.16996946375	2	10.8234016666667	1066	Non_Depleted_Plasma_HCC_1.raw
False	Unambiguous	IonTrap	CID	MS2	0		100	1091.60632324219	1091.60632324219	1	10.82883	1067	Non_Depleted_Plasma_HCC_1.raw
False	None	FourierTransform	HCD	MS2	0		200	1091.60632324219	2182.20536985438	2	10.84368	1068	Non_Depleted_Plasma_HCC_1.raw
False	Ambiguous	FourierTransform	HCD	MS2	0		200	1091.60632324219	3272.80441646656	3	10.84368	1068	Non_Depleted_Plasma_HCC_1.raw
False	None	IonTrap	CID	MS2	0	42.43228	100	862.702026367188	862.702026367188	1	10.8491266666667	1069	Non_Depleted_Plasma_HCC_1.raw
False	None	FourierTransform	HCD	MS2	0	42.43228	200	862.702026367188	1724.39677610438	2	10.8641733333333	1070	Non_Depleted_Plasma_HCC_1.raw
False	None	FourierTransform	HCD	MS2	0	42.43228	200	862.702026367188	2586.09152584156	3	10.8641733333333	1070	Non_Depleted_Plasma_HCC_1.raw
False	None	IonTrap	CID	MS2	0	72.76343	100	846.294250488281	846.294250488281	1	10.8696433333333	1071	Non_Depleted_Plasma_HCC_1.raw
False	None	FourierTransform	HCD	MS2	0	72.76343	200	846.294250488281	1691.58122434656	2	10.8846683333333	1072	Non_Depleted_Plasma_HCC_1.raw
False	None	FourierTransform	HCD	MS2	0	72.76343	200	846.294250488281	2536.86819820484	3	10.8846683333333	1072	Non_Depleted_Plasma_HCC_1.raw
False	None	IonTrap	CID	MS2	0	0	100	1213.38623046875	1213.38623046875	1	10.899775	1074	Non_Depleted_Plasma_HCC_1.raw
False	None	FourierTransform	HCD	MS2	0	0	200	1213.38623046875	2425.7651843075	2	10.9155983333333	1075	Non_Depleted_Plasma_HCC_1.raw
False	None	FourierTransform	HCD	MS2	0	0	200	1213.38623046875	3638.14413814625	3	10.9155983333333	1075	Non_Depleted_Plasma_HCC_1.raw
False	None	IonTrap	CID	MS2	0		100	1273.38586425781	1273.38586425781	1	10.9210933333333	1076	Non_Depleted_Plasma_HCC_1.raw
False	None	FourierTransform	HCD	MS2	0		200	1273.38586425781	1273.38586425781	1	10.9358666666667	1077	Non_Depleted_Plasma_HCC_1.raw
False	None	IonTrap	CID	MS2	0		100	1240.45666503906	1240.45666503906	1	10.9412716666667	1078	Non_Depleted_Plasma_HCC_1.raw
False	None	FourierTransform	HCD	MS2	0		200	1240.45666503906	2479.90605344813	2	10.9560166666667	1079	Non_Depleted_Plasma_HCC_1.raw
False	None	FourierTransform	HCD	MS2	0		200	1240.45666503906	3719.35544185719	3	10.9560166666667	1079	Non_Depleted_Plasma_HCC_1.raw
False	Unambiguous	IonTrap	CID	MS2	0		100	1037.55908203125	1037.55908203125	1	10.9614383333333	1080	Non_Depleted_Plasma_HCC_1.raw
False	Unambiguous	FourierTransform	HCD	MS2	0		200	1037.55908203125	2074.1108874325	2	10.9763616666667	1081	Non_Depleted_Plasma_HCC_1.raw
False	Unambiguous	FourierTransform	HCD	MS2	0		200	1037.55908203125	3110.66269283375	3	10.9763616666667	1081	Non_Depleted_Plasma_HCC_1.raw
False	Unambiguous	IonTrap	CID	MS2	0	48.62339	100	1125.51196289063	1125.51196289063	1	10.99163	1083	Non_Depleted_Plasma_HCC_1.raw
False	None	FourierTransform	HCD	MS2	0	48.62339	200	1125.51196289063	2250.01664915125	2	11.006495	1084	Non_Depleted_Plasma_HCC_1.raw
False	None	FourierTransform	HCD	MS2	0	48.62339	200	1125.51196289063	3374.52133541188	3	11.006495	1084	Non_Depleted_Plasma_HCC_1.raw
False	Unambiguous	IonTrap	CID	MS2	0	0	100	1779.39611816406	3557.78495969813	2	11.01192	1085	Non_Depleted_Plasma_HCC_1.raw
False	Unambiguous	IonTrap	CID	MS2	0	0	100	1779.39611816406	5336.17380123219	3	11.01192	1085	Non_Depleted_Plasma_HCC_1.raw
False	Unambiguous	FourierTransform	HCD	MS2	0	0	200	1779.39611816406	3557.78495969813	2	11.02635	1086	Non_Depleted_Plasma_HCC_1.raw
False	None	FourierTransform	HCD	MS2	0	0	200	1779.39611816406	5336.17380123219	3	11.02635	1086	Non_Depleted_Plasma_HCC_1.raw
False	Unambiguous	IonTrap	CID	MS2	0	0	100	1394.6142578125	1394.6142578125	1	11.0317333333333	1087	Non_Depleted_Plasma_HCC_1.raw
False	None	FourierTransform	HCD	MS2	0	0	200	1394.6142578125	2788.221238995	2	11.046455	1088	Non_Depleted_Plasma_HCC_1.raw
False	Unambiguous	FourierTransform	HCD	MS2	0	0	200	1394.6142578125	4181.8282201775	3	11.046455	1088	Non_Depleted_Plasma_HCC_1.raw
False	None	IonTrap	CID	MS2	0		100	1222.43835449219	1222.43835449219	1	11.051855	1089	Non_Depleted_Plasma_HCC_1.raw
False	None	FourierTransform	HCD	MS2	0		200	1222.43835449219	1222.43835449219	1	11.06662	1090	Non_Depleted_Plasma_HCC_1.raw
False	Ambiguous	IonTrap	CID	MS2	0		100	1011.43811035156	1011.43811035156	1	11.07204	1091	Non_Depleted_Plasma_HCC_1.raw
False	Unambiguous	FourierTransform	HCD	MS2	0		200	1011.43811035156	2021.86894407313	2	11.0869833333333	1092	Non_Depleted_Plasma_HCC_1.raw
False	None	FourierTransform	HCD	MS2	0		200	1011.43811035156	3032.29977779469	3	11.0869833333333	1092	Non_Depleted_Plasma_HCC_1.raw
False	None	IonTrap	CID	MS2	0	80.36542	100	836.241027832031	836.241027832031	1	11.1023183333333	1094	Non_Depleted_Plasma_HCC_1.raw
False	None	FourierTransform	HCD	MS2	0	80.36542	200	836.241027832031	1671.47477903406	2	11.1184383333333	1095	Non_Depleted_Plasma_HCC_1.raw
False	None	FourierTransform	HCD	MS2	0	80.36542	200	836.241027832031	2506.70853023609	3	11.1184383333333	1095	Non_Depleted_Plasma_HCC_1.raw
False	None	IonTrap	CID	MS2	0	52.15628	100	1306.21740722656	1306.21740722656	1	11.1238866666667	1096	Non_Depleted_Plasma_HCC_1.raw
False	None	FourierTransform	HCD	MS2	0	52.15628	200	1306.21740722656	2611.42753782313	2	11.1385966666667	1097	Non_Depleted_Plasma_HCC_1.raw
False	None	FourierTransform	HCD	MS2	0	52.15628	200	1306.21740722656	3916.63766841969	3	11.1385966666667	1097	Non_Depleted_Plasma_HCC_1.raw
False	None	IonTrap	CID	MS2	0		100	975.721374511719	975.721374511719	1	11.1440316666667	1098	Non_Depleted_Plasma_HCC_1.raw
False	None	FourierTransform	HCD	MS2	0		200	975.721374511719	1950.43547239344	2	11.1590116666667	1099	Non_Depleted_Plasma_HCC_1.raw
False	None	FourierTransform	HCD	MS2	0		200	975.721374511719	2925.14957027516	3	11.1590116666667	1099	Non_Depleted_Plasma_HCC_1.raw
False	None	IonTrap	CID	MS2	0		100	1095.19360351563	2189.37993040125	2	11.1644466666667	1100	Non_Depleted_Plasma_HCC_1.raw
False	Unambiguous	IonTrap	CID	MS2	0		100	1095.19360351563	3283.56625728688	3	11.1644466666667	1100	Non_Depleted_Plasma_HCC_1.raw
False	None	FourierTransform	HCD	MS2	0		200	1095.19360351563	2189.37993040125	2	11.17929	1101	Non_Depleted_Plasma_HCC_1.raw
False	Ambiguous	FourierTransform	HCD	MS2	0		200	1095.19360351563	3283.56625728688	3	11.17929	1101	Non_Depleted_Plasma_HCC_1.raw
False	Unambiguous	IonTrap	CID	MS2	0		100	1215.50354003906	1215.50354003906	1	11.1846916666667	1102	Non_Depleted_Plasma_HCC_1.raw
False	None	IonTrap	CID	MS2	0	0	100	889.235473632813	889.235473632813	1	11.2146866666667	1105	Non_Depleted_Plasma_HCC_1.raw
False	None	FourierTransform	HCD	MS2	0	0	200	889.235473632813	889.235473632813	1	11.2307666666667	1106	Non_Depleted_Plasma_HCC_1.raw
False	None	IonTrap	CID	MS2	0	45.4109	100	899.74072265625	899.74072265625	1	11.23627	1107	Non_Depleted_Plasma_HCC_1.raw
False	None	FourierTransform	HCD	MS2	0	45.4109	200	899.74072265625	2697.20761470875	3	11.2512483333333	1108	Non_Depleted_Plasma_HCC_1.raw
False	None	FourierTransform	HCD	MS2	0	45.4109	200	899.74072265625	1798.4741686825	2	11.2512483333333	1108	Non_Depleted_Plasma_HCC_1.raw
False	Unambiguous	IonTrap	CID	MS2	0		100	1163.49487304688	2325.98246946375	2	11.25665	1109	Non_Depleted_Plasma_HCC_1.raw
False	Unambiguous	IonTrap	CID	MS2	0		100	1163.49487304688	3488.47006588063	3	11.25665	1109	Non_Depleted_Plasma_HCC_1.raw
False	None	FourierTransform	HCD	MS2	0		200	1163.49487304688	2325.98246946375	2	11.2716216666667	1110	Non_Depleted_Plasma_HCC_1.raw
False	None	FourierTransform	HCD	MS2	0		200	1163.49487304688	3488.47006588063	3	11.2716216666667	1110	Non_Depleted_Plasma_HCC_1.raw
False	Ambiguous	IonTrap	CID	MS2	0		100	942.6015625	942.6015625	1	11.2770666666667	1111	Non_Depleted_Plasma_HCC_1.raw
False	None	FourierTransform	HCD	MS2	0		200	942.6015625	1884.19584837	2	11.2920216666667	1112	Non_Depleted_Plasma_HCC_1.raw
False	None	FourierTransform	HCD	MS2	0		200	942.6015625	2825.79013424	3	11.2920216666667	1112	Non_Depleted_Plasma_HCC_1.raw
False	None	IonTrap	CID	MS2	0		100	990.698120117188	2970.07980709156	3	11.2974433333333	1113	Non_Depleted_Plasma_HCC_1.raw
False	None	IonTrap	CID	MS2	0		100	990.698120117188	1980.38896360438	2	11.2974433333333	1113	Non_Depleted_Plasma_HCC_1.raw
False	None	FourierTransform	HCD	MS2	0		200	990.698120117188	2970.07980709156	3	11.3124333333333	1114	Non_Depleted_Plasma_HCC_1.raw
False	None	FourierTransform	HCD	MS2	0		200	990.698120117188	1980.38896360438	2	11.3124333333333	1114	Non_Depleted_Plasma_HCC_1.raw
False	None	IonTrap	CID	MS2	0	55.64642	100	909.262573242188	909.262573242188	1	11.3276516666667	1116	Non_Depleted_Plasma_HCC_1.raw
False	None	FourierTransform	HCD	MS2	0	55.64642	200	909.262573242188	1817.51786985438	2	11.3426683333333	1117	Non_Depleted_Plasma_HCC_1.raw
False	None	FourierTransform	HCD	MS2	0	55.64642	200	909.262573242188	2725.77316646656	3	11.3426683333333	1117	Non_Depleted_Plasma_HCC_1.raw
False	None	IonTrap	CID	MS2	0		100	1559.46154785156	3117.91581907313	2	11.348075	1118	Non_Depleted_Plasma_HCC_1.raw
False	Unambiguous	IonTrap	CID	MS2	0		100	1559.46154785156	4676.37009029469	3	11.348075	1118	Non_Depleted_Plasma_HCC_1.raw
False	None	FourierTransform	HCD	MS2	0		200	1559.46154785156	3117.91581907313	2	11.3626183333333	1119	Non_Depleted_Plasma_HCC_1.raw
False	None	FourierTransform	HCD	MS2	0		200	1559.46154785156	4676.37009029469	3	11.3626183333333	1119	Non_Depleted_Plasma_HCC_1.raw
False	None	IonTrap	CID	MS2	0	74.84718	100	860.636474609375	860.636474609375	1	11.3680633333333	1120	Non_Depleted_Plasma_HCC_1.raw
False	None	FourierTransform	HCD	MS2	0	74.84718	200	860.636474609375	1720.26567258875	2	11.3831466666667	1121	Non_Depleted_Plasma_HCC_1.raw
False	None	FourierTransform	HCD	MS2	0	74.84718	200	860.636474609375	2579.89487056813	3	11.3831466666667	1121	Non_Depleted_Plasma_HCC_1.raw
False	None	IonTrap	CID	MS2	0		100	1289.42053222656	1289.42053222656	1	11.3885366666667	1122	Non_Depleted_Plasma_HCC_1.raw
False	None	FourierTransform	HCD	MS2	0		200	1289.42053222656	2577.83378782313	2	11.4032583333333	1123	Non_Depleted_Plasma_HCC_1.raw
False	None	FourierTransform	HCD	MS2	0		200	1289.42053222656	3866.24704341969	3	11.4032583333333	1123	Non_Depleted_Plasma_HCC_1.raw
False	Ambiguous	IonTrap	CID	MS2	0		100	1059.65612792969	1059.65612792969	1	11.408685	1124	Non_Depleted_Plasma_HCC_1.raw
False	None	FourierTransform	HCD	MS2	0		200	1059.65612792969	2118.30497922938	2	11.42362	1125	Non_Depleted_Plasma_HCC_1.raw
False	None	FourierTransform	HCD	MS2	0		200	1059.65612792969	3176.95383052906	3	11.42362	1125	Non_Depleted_Plasma_HCC_1.raw
False	None	IonTrap	CID	MS2	0	19.69003	100	920.314208984375	920.314208984375	1	11.4389316666667	1127	Non_Depleted_Plasma_HCC_1.raw
False	None	FourierTransform	HCD	MS2	0	19.69003	200	920.314208984375	920.314208984375	1	11.4549383333333	1128	Non_Depleted_Plasma_HCC_1.raw
False	Unambiguous	IonTrap	CID	MS2	0		100	1769.86254882813	3538.71782102625	2	11.4603366666667	1129	Non_Depleted_Plasma_HCC_1.raw
False	Unambiguous	IonTrap	CID	MS2	0		100	1769.86254882813	5307.57309322438	3	11.4603366666667	1129	Non_Depleted_Plasma_HCC_1.raw
False	None	FourierTransform	HCD	MS2	0		200	1769.86254882813	5307.57309322438	3	11.47477	1130	Non_Depleted_Plasma_HCC_1.raw
False	None	FourierTransform	HCD	MS2	0		200	1769.86254882813	3538.71782102625	2	11.47477	1130	Non_Depleted_Plasma_HCC_1.raw
False	None	IonTrap	CID	MS2	0	0	100	994.332458496094	994.332458496094	1	11.4801916666667	1131	Non_Depleted_Plasma_HCC_1.raw
False	None	FourierTransform	HCD	MS2	0	0	200	994.332458496094	1987.65764036219	2	11.4951716666667	1132	Non_Depleted_Plasma_HCC_1.raw
False	None	FourierTransform	HCD	MS2	0	0	200	994.332458496094	2980.98282222828	3	11.4951716666667	1132	Non_Depleted_Plasma_HCC_1.raw
False	Unambiguous	IonTrap	CID	MS2	0		100	1135.0595703125	2269.111863995	2	11.500585	1133	Non_Depleted_Plasma_HCC_1.raw
False	None	IonTrap	CID	MS2	0		100	1135.0595703125	3403.1641576775	3	11.500585	1133	Non_Depleted_Plasma_HCC_1.raw
False	Ambiguous	FourierTransform	HCD	MS2	0		200	1135.0595703125	2269.111863995	2	11.5154083333333	1134	Non_Depleted_Plasma_HCC_1.raw
False	None	FourierTransform	HCD	MS2	0		200	1135.0595703125	3403.1641576775	3	11.5154083333333	1134	Non_Depleted_Plasma_HCC_1.raw
False	None	IonTrap	CID	MS2	0	44.68974	100	851.655029296875	851.655029296875	1	11.52086	1135	Non_Depleted_Plasma_HCC_1.raw
False	None	FourierTransform	HCD	MS2	0	44.68974	200	851.655029296875	1702.30278196375	2	11.535945	1136	Non_Depleted_Plasma_HCC_1.raw
False	None	FourierTransform	HCD	MS2	0	44.68974	200	851.655029296875	2552.95053463063	3	11.535945	1136	Non_Depleted_Plasma_HCC_1.raw
False	None	IonTrap	CID	MS2	0	17.35299	100	815.215454101563	815.215454101563	1	11.5515	1138	Non_Depleted_Plasma_HCC_1.raw
False	None	FourierTransform	HCD	MS2	0	17.35299	200	815.215454101563	815.215454101563	1	11.5675983333333	1139	Non_Depleted_Plasma_HCC_1.raw
False	None	IonTrap	CID	MS2	0		100	1068.47314453125	1068.47314453125	1	11.5730683333333	1140	Non_Depleted_Plasma_HCC_1.raw
False	None	FourierTransform	HCD	MS2	0		200	1068.47314453125	2135.9390124325	2	11.5879316666667	1141	Non_Depleted_Plasma_HCC_1.raw
False	None	FourierTransform	HCD	MS2	0		200	1068.47314453125	3203.40488033375	3	11.5879316666667	1141	Non_Depleted_Plasma_HCC_1.raw
False	Unambiguous	IonTrap	CID	MS2	0	69.73668	100	1384.634765625	1384.634765625	1	11.59333	1142	Non_Depleted_Plasma_HCC_1.raw
False	None	FourierTransform	HCD	MS2	0	69.73668	200	1384.634765625	1384.634765625	1	11.6081483333333	1143	Non_Depleted_Plasma_HCC_1.raw
False	Ambiguous	IonTrap	CID	MS2	0		100	1138.55151367188	2276.09575071375	2	11.6135633333333	1144	Non_Depleted_Plasma_HCC_1.raw
False	Unambiguous	IonTrap	CID	MS2	0		100	1138.55151367188	3413.63998775563	3	11.6135633333333	1144	Non_Depleted_Plasma_HCC_1.raw
False	None	FourierTransform	HCD	MS2	0		200	1138.55151367188	2276.09575071375	2	11.628385	1145	Non_Depleted_Plasma_HCC_1.raw
False	None	FourierTransform	HCD	MS2	0		200	1138.55151367188	3413.63998775563	3	11.628385	1145	Non_Depleted_Plasma_HCC_1.raw
False	Unambiguous	IonTrap	CID	MS2	0	46.41801	100	1029.57067871094	1029.57067871094	1	11.633815	1146	Non_Depleted_Plasma_HCC_1.raw
False	None	FourierTransform	HCD	MS2	0	46.41801	200	1029.57067871094	2058.13408079188	2	11.6487466666667	1147	Non_Depleted_Plasma_HCC_1.raw
False	None	FourierTransform	HCD	MS2	0	46.41801	200	1029.57067871094	3086.69748287281	3	11.6487466666667	1147	Non_Depleted_Plasma_HCC_1.raw
False	None	IonTrap	CID	MS2	0	14.09324	100	906.260864257813	906.260864257813	1	11.662875	1149	Non_Depleted_Plasma_HCC_1.raw
False	None	FourierTransform	HCD	MS2	0	14.09324	200	906.260864257813	906.260864257813	1	11.6789383333333	1150	Non_Depleted_Plasma_HCC_1.raw
False	Ambiguous	IonTrap	CID	MS2	0	0	100	1087.63647460938	1087.63647460938	1	11.6844133333333	1151	Non_Depleted_Plasma_HCC_1.raw
False	None	FourierTransform	HCD	MS2	0	0	200	1087.63647460938	2174.26567258875	2	11.6992666666667	1152	Non_Depleted_Plasma_HCC_1.raw
False	None	FourierTransform	HCD	MS2	0	0	200	1087.63647460938	3260.89487056813	3	11.6992666666667	1152	Non_Depleted_Plasma_HCC_1.raw
False	Unambiguous	IonTrap	CID	MS2	0		100	1499.30554199219	2997.60380735438	2	11.7046366666667	1153	Non_Depleted_Plasma_HCC_1.raw
False	Unambiguous	IonTrap	CID	MS2	0		100	1499.30554199219	4495.90207271656	3	11.7046366666667	1153	Non_Depleted_Plasma_HCC_1.raw
False	None	FourierTransform	HCD	MS2	0		200	1499.30554199219	2997.60380735438	2	11.719265	1154	Non_Depleted_Plasma_HCC_1.raw
False	None	FourierTransform	HCD	MS2	0		200	1499.30554199219	4495.90207271656	3	11.719265	1154	Non_Depleted_Plasma_HCC_1.raw
False	None	IonTrap	CID	MS2	0	0	100	865.645080566406	865.645080566406	1	11.72471	1155	Non_Depleted_Plasma_HCC_1.raw
False	None	FourierTransform	HCD	MS2	0	0	200	865.645080566406	1730.28288450281	2	11.7397083333333	1156	Non_Depleted_Plasma_HCC_1.raw
False	None	FourierTransform	HCD	MS2	0	0	200	865.645080566406	2594.92068843922	3	11.7397083333333	1156	Non_Depleted_Plasma_HCC_1.raw
False	None	IonTrap	CID	MS2	0		100	1459.42834472656	2917.84941282313	2	11.7451116666667	1157	Non_Depleted_Plasma_HCC_1.raw
False	Unambiguous	IonTrap	CID	MS2	0		100	1459.42834472656	4376.27048091969	3	11.7451116666667	1157	Non_Depleted_Plasma_HCC_1.raw
False	None	FourierTransform	HCD	MS2	0		200	1459.42834472656	2917.84941282313	2	11.7597683333333	1158	Non_Depleted_Plasma_HCC_1.raw
False	None	FourierTransform	HCD	MS2	0		200	1459.42834472656	4376.27048091969	3	11.7597683333333	1158	Non_Depleted_Plasma_HCC_1.raw
False	Unambiguous	IonTrap	CID	MS2	0		100	1225.60498046875	2450.2026843075	2	11.7750583333333	1160	Non_Depleted_Plasma_HCC_1.raw
False	Unambiguous	IonTrap	CID	MS2	0		100	1225.60498046875	3674.80038814625	3	11.7750583333333	1160	Non_Depleted_Plasma_HCC_1.raw
False	Ambiguous	FourierTransform	HCD	MS2	0		200	1225.60498046875	2450.2026843075	2	11.7898333333333	1161	Non_Depleted_Plasma_HCC_1.raw
False	Ambiguous	FourierTransform	HCD	MS2	0		200	1225.60498046875	3674.80038814625	3	11.7898333333333	1161	Non_Depleted_Plasma_HCC_1.raw
False	None	IonTrap	CID	MS2	0	41.96115	100	846.295288085938	846.295288085938	1	11.79534	1162	Non_Depleted_Plasma_HCC_1.raw
False	None	FourierTransform	HCD	MS2	0	41.96115	200	846.295288085938	1691.58329954188	2	11.8103633333333	1163	Non_Depleted_Plasma_HCC_1.raw
False	None	FourierTransform	HCD	MS2	0	41.96115	200	846.295288085938	2536.87131099781	3	11.8103633333333	1163	Non_Depleted_Plasma_HCC_1.raw
False	Unambiguous	IonTrap	CID	MS2	0		100	1104.66052246094	2208.31376829188	2	11.8157916666667	1164	Non_Depleted_Plasma_HCC_1.raw
False	Unambiguous	IonTrap	CID	MS2	0		100	1104.66052246094	3311.96701412281	3	11.8157916666667	1164	Non_Depleted_Plasma_HCC_1.raw
False	Unambiguous	FourierTransform	HCD	MS2	0		200	1104.66052246094	2208.31376829188	2	11.8306916666667	1165	Non_Depleted_Plasma_HCC_1.raw
False	None	FourierTransform	HCD	MS2	0		200	1104.66052246094	3311.96701412281	3	11.8306916666667	1165	Non_Depleted_Plasma_HCC_1.raw
False	None	IonTrap	CID	MS2	0		100	1484.39636230469	1484.39636230469	1	11.83605	1166	Non_Depleted_Plasma_HCC_1.raw
False	None	FourierTransform	HCD	MS2	0		200	1484.39636230469	2967.78544797938	2	11.8506316666667	1167	Non_Depleted_Plasma_HCC_1.raw
False	None	FourierTransform	HCD	MS2	0		200	1484.39636230469	4451.17453365406	3	11.8506316666667	1167	Non_Depleted_Plasma_HCC_1.raw
False	Ambiguous	IonTrap	CID	MS2	0		100	1092.544921875	3275.620212365	3	11.856055	1168	Non_Depleted_Plasma_HCC_1.raw
False	Unambiguous	IonTrap	CID	MS2	0		100	1092.544921875	2184.08256712	2	11.856055	1168	Non_Depleted_Plasma_HCC_1.raw
False	Ambiguous	FourierTransform	HCD	MS2	0		200	1092.544921875	2184.08256712	2	11.87095	1169	Non_Depleted_Plasma_HCC_1.raw
False	Ambiguous	FourierTransform	HCD	MS2	0		200	1092.544921875	3275.620212365	3	11.87095	1169	Non_Depleted_Plasma_HCC_1.raw
False	None	IonTrap	CID	MS2	0	76.87158	100	923.311645507813	923.311645507813	1	11.8862333333333	1171	Non_Depleted_Plasma_HCC_1.raw
False	None	FourierTransform	HCD	MS2	0	76.87158	200	923.311645507813	923.311645507813	1	11.902265	1172	Non_Depleted_Plasma_HCC_1.raw
False	None	IonTrap	CID	MS2	0	0	100	903.2890625	903.2890625	1	11.90776	1173	Non_Depleted_Plasma_HCC_1.raw
False	None	FourierTransform	HCD	MS2	0	0	200	903.2890625	1805.57084837	2	11.9227366666667	1174	Non_Depleted_Plasma_HCC_1.raw
False	None	FourierTransform	HCD	MS2	0	0	200	903.2890625	2707.85263424	3	11.9227366666667	1174	Non_Depleted_Plasma_HCC_1.raw
False	None	IonTrap	CID	MS2	0	22.13646	100	815.216247558594	815.216247558594	1	11.9282166666667	1175	Non_Depleted_Plasma_HCC_1.raw
False	None	FourierTransform	HCD	MS2	0	22.13646	200	815.216247558594	815.216247558594	1	11.9434383333333	1176	Non_Depleted_Plasma_HCC_1.raw
False	None	IonTrap	CID	MS2	0		100	931.663513183594	931.663513183594	1	11.9488883333333	1177	Non_Depleted_Plasma_HCC_1.raw
False	None	IonTrap	CID	MS2	0		100	868.926147460938	868.926147460938	1	11.9693116666667	1179	Non_Depleted_Plasma_HCC_1.raw
False	None	FourierTransform	HCD	MS2	0		200	868.926147460938	1736.84501829188	2	11.9843566666667	1180	Non_Depleted_Plasma_HCC_1.raw
False	None	FourierTransform	HCD	MS2	0		200	868.926147460938	2604.76388912281	3	11.9843566666667	1180	Non_Depleted_Plasma_HCC_1.raw
False	Ambiguous	IonTrap	CID	MS2	0	0	100	1089.64599609375	1089.64599609375	1	11.99847	1182	Non_Depleted_Plasma_HCC_1.raw
False	None	FourierTransform	HCD	MS2	0	0	200	1089.64599609375	2178.2847155575	2	12.0144333333333	1183	Non_Depleted_Plasma_HCC_1.raw
False	None	FourierTransform	HCD	MS2	0	0	200	1089.64599609375	3266.92343502125	3	12.0144333333333	1183	Non_Depleted_Plasma_HCC_1.raw
False	None	IonTrap	CID	MS2	0	0	100	808.616333007813	808.616333007813	1	12.01998	1184	Non_Depleted_Plasma_HCC_1.raw
False	None	FourierTransform	HCD	MS2	0	0	200	808.616333007813	1616.22538938563	2	12.0350766666667	1185	Non_Depleted_Plasma_HCC_1.raw
False	None	FourierTransform	HCD	MS2	0	0	200	808.616333007813	2423.83444576344	3	12.0350766666667	1185	Non_Depleted_Plasma_HCC_1.raw
False	None	IonTrap	CID	MS2	0		100	1071.80529785156	1071.80529785156	1	12.0405016666667	1186	Non_Depleted_Plasma_HCC_1.raw
False	None	FourierTransform	HCD	MS2	0		200	1071.80529785156	3213.40134029469	3	12.0554083333333	1187	Non_Depleted_Plasma_HCC_1.raw
False	None	FourierTransform	HCD	MS2	0		200	1071.80529785156	2142.60331907313	2	12.0554083333333	1187	Non_Depleted_Plasma_HCC_1.raw
False	Unambiguous	IonTrap	CID	MS2	0		100	1250.51733398438	2500.02739133875	2	12.0607983333333	1188	Non_Depleted_Plasma_HCC_1.raw
False	Unambiguous	IonTrap	CID	MS2	0		100	1250.51733398438	3749.53744869313	3	12.0607983333333	1188	Non_Depleted_Plasma_HCC_1.raw
False	None	FourierTransform	HCD	MS2	0		200	1250.51733398438	2500.02739133875	2	12.0755633333333	1189	Non_Depleted_Plasma_HCC_1.raw
False	None	FourierTransform	HCD	MS2	0		200	1250.51733398438	3749.53744869313	3	12.0755633333333	1189	Non_Depleted_Plasma_HCC_1.raw
False	None	IonTrap	CID	MS2	0		100	862.568908691406	862.568908691406	1	12.0810083333333	1190	Non_Depleted_Plasma_HCC_1.raw
False	None	FourierTransform	HCD	MS2	0		200	862.568908691406	1724.13054075281	2	12.096055	1191	Non_Depleted_Plasma_HCC_1.raw
False	None	FourierTransform	HCD	MS2	0		200	862.568908691406	2585.69217281422	3	12.096055	1191	Non_Depleted_Plasma_HCC_1.raw
False	None	IonTrap	CID	MS2	0	46.37851	100	896.74951171875	896.74951171875	1	12.1102866666667	1193	Non_Depleted_Plasma_HCC_1.raw
False	None	FourierTransform	HCD	MS2	0	46.37851	200	896.74951171875	2688.23398189625	3	12.1252916666667	1194	Non_Depleted_Plasma_HCC_1.raw
False	None	FourierTransform	HCD	MS2	0	46.37851	200	896.74951171875	1792.4917468075	2	12.1252916666667	1194	Non_Depleted_Plasma_HCC_1.raw
False	None	IonTrap	CID	MS2	0	84.16869	100	996.331665039063	996.331665039063	1	12.1307616666667	1195	Non_Depleted_Plasma_HCC_1.raw
False	None	FourierTransform	HCD	MS2	0	84.16869	200	996.331665039063	1991.65605344813	2	12.145695	1196	Non_Depleted_Plasma_HCC_1.raw
False	None	FourierTransform	HCD	MS2	0	84.16869	200	996.331665039063	2986.98044185719	3	12.145695	1196	Non_Depleted_Plasma_HCC_1.raw
False	None	IonTrap	CID	MS2	0	0	100	1033.33178710938	1033.33178710938	1	12.1511183333333	1197	Non_Depleted_Plasma_HCC_1.raw
False	None	FourierTransform	HCD	MS2	0	0	200	1033.33178710938	2065.65629758875	2	12.1660566666667	1198	Non_Depleted_Plasma_HCC_1.raw
False	None	FourierTransform	HCD	MS2	0	0	200	1033.33178710938	3097.98080806813	3	12.1660566666667	1198	Non_Depleted_Plasma_HCC_1.raw
False	None	IonTrap	CID	MS2	0		100	871.666564941406	871.666564941406	1	12.171525	1199	Non_Depleted_Plasma_HCC_1.raw
False	None	FourierTransform	HCD	MS2	0		200	871.666564941406	2612.98514156422	3	12.1865333333333	1200	Non_Depleted_Plasma_HCC_1.raw
False	None	FourierTransform	HCD	MS2	0		200	871.666564941406	1742.32585325281	2	12.1865333333333	1200	Non_Depleted_Plasma_HCC_1.raw
False	None	IonTrap	CID	MS2	0	34.25331	100	834.24072265625	834.24072265625	1	12.201905	1202	Non_Depleted_Plasma_HCC_1.raw
False	None	FourierTransform	HCD	MS2	0	34.25331	200	834.24072265625	834.24072265625	1	12.21697	1203	Non_Depleted_Plasma_HCC_1.raw
False	Unambiguous	IonTrap	CID	MS2	0		100	1146.5595703125	2292.111863995	2	12.2223816666667	1204	Non_Depleted_Plasma_HCC_1.raw
False	Unambiguous	IonTrap	CID	MS2	0		100	1146.5595703125	3437.6641576775	3	12.2223816666667	1204	Non_Depleted_Plasma_HCC_1.raw
False	None	FourierTransform	HCD	MS2	0		200	1146.5595703125	2292.111863995	2	12.2372366666667	1205	Non_Depleted_Plasma_HCC_1.raw
False	Unambiguous	FourierTransform	HCD	MS2	0		200	1146.5595703125	3437.6641576775	3	12.2372366666667	1205	Non_Depleted_Plasma_HCC_1.raw
False	Ambiguous	IonTrap	CID	MS2	0	43.86812	100	1038.58312988281	1038.58312988281	1	12.242665	1206	Non_Depleted_Plasma_HCC_1.raw
False	None	IonTrap	CID	MS2	0	0	100	1133.38366699219	1133.38366699219	1	12.26295	1208	Non_Depleted_Plasma_HCC_1.raw
False	None	FourierTransform	HCD	MS2	0	0	200	1133.38366699219	2265.76005735438	2	12.2779533333333	1209	Non_Depleted_Plasma_HCC_1.raw
False	None	FourierTransform	HCD	MS2	0	0	200	1133.38366699219	3398.13644771656	3	12.2779533333333	1209	Non_Depleted_Plasma_HCC_1.raw
False	Ambiguous	IonTrap	CID	MS2	0	47.30519	100	840.574645996094	840.574645996094	1	12.2834116666667	1210	Non_Depleted_Plasma_HCC_1.raw
False	None	FourierTransform	HCD	MS2	0	47.30519	200	840.574645996094	2519.70938472828	3	12.29843	1211	Non_Depleted_Plasma_HCC_1.raw
False	None	FourierTransform	HCD	MS2	0	47.30519	200	840.574645996094	1680.14201536219	2	12.29843	1211	Non_Depleted_Plasma_HCC_1.raw
False	None	IonTrap	CID	MS2	0	52.89019	100	920.312377929688	920.312377929688	1	12.3137	1213	Non_Depleted_Plasma_HCC_1.raw
False	None	FourierTransform	HCD	MS2	0	52.89019	200	920.312377929688	1839.61747922938	2	12.3297666666667	1214	Non_Depleted_Plasma_HCC_1.raw
False	None	FourierTransform	HCD	MS2	0	52.89019	200	920.312377929688	2758.92258052906	3	12.3297666666667	1214	Non_Depleted_Plasma_HCC_1.raw
False	None	IonTrap	CID	MS2	0	0	100	815.215209960938	815.215209960938	1	12.3352366666667	1215	Non_Depleted_Plasma_HCC_1.raw
False	None	FourierTransform	HCD	MS2	0	0	200	815.215209960938	815.215209960938	1	12.3503766666667	1216	Non_Depleted_Plasma_HCC_1.raw
False	Unambiguous	IonTrap	CID	MS2	0	48.30105	100	1068.50500488281	1068.50500488281	1	12.3558016666667	1217	Non_Depleted_Plasma_HCC_1.raw
False	None	FourierTransform	HCD	MS2	0	48.30105	200	1068.50500488281	2136.00273313563	2	12.370665	1218	Non_Depleted_Plasma_HCC_1.raw
False	Unambiguous	FourierTransform	HCD	MS2	0	48.30105	200	1068.50500488281	3203.50046138844	3	12.370665	1218	Non_Depleted_Plasma_HCC_1.raw
False	Unambiguous	IonTrap	CID	MS2	0	0	100	979.628051757813	979.628051757813	1	12.3761133333333	1219	Non_Depleted_Plasma_HCC_1.raw
False	None	FourierTransform	HCD	MS2	0	0	200	979.628051757813	1958.24882688563	2	12.3911283333333	1220	Non_Depleted_Plasma_HCC_1.raw
False	None	FourierTransform	HCD	MS2	0	0	200	979.628051757813	2936.86960201344	3	12.3911283333333	1220	Non_Depleted_Plasma_HCC_1.raw
False	Unambiguous	IonTrap	CID	MS2	0		100	1624.24304199219	4870.71457271656	3	12.3964866666667	1221	Non_Depleted_Plasma_HCC_1.raw
False	Unambiguous	IonTrap	CID	MS2	0		100	1624.24304199219	3247.47880735438	2	12.3964866666667	1221	Non_Depleted_Plasma_HCC_1.raw
False	None	FourierTransform	HCD	MS2	0		200	1624.24304199219	3247.47880735438	2	12.41099	1222	Non_Depleted_Plasma_HCC_1.raw
False	None	FourierTransform	HCD	MS2	0		200	1624.24304199219	4870.71457271656	3	12.41099	1222	Non_Depleted_Plasma_HCC_1.raw
False	None	IonTrap	CID	MS2	0	0	100	906.262634277344	906.262634277344	1	12.4261933333333	1224	Non_Depleted_Plasma_HCC_1.raw
False	None	FourierTransform	HCD	MS2	0	0	200	906.262634277344	906.262634277344	1	12.442265	1225	Non_Depleted_Plasma_HCC_1.raw
False	Unambiguous	IonTrap	CID	MS2	0		100	1150.54406738281	2300.08085813563	2	12.4477733333333	1226	Non_Depleted_Plasma_HCC_1.raw
False	Unambiguous	IonTrap	CID	MS2	0		100	1150.54406738281	3449.61764888844	3	12.4477733333333	1226	Non_Depleted_Plasma_HCC_1.raw
False	Unambiguous	FourierTransform	HCD	MS2	0		200	1150.54406738281	2300.08085813563	2	12.4626483333333	1227	Non_Depleted_Plasma_HCC_1.raw
False	Unambiguous	FourierTransform	HCD	MS2	0		200	1150.54406738281	3449.61764888844	3	12.4626483333333	1227	Non_Depleted_Plasma_HCC_1.raw
False	Unambiguous	IonTrap	CID	MS2	0		100	1035.59350585938	3104.76596431813	3	12.4680683333333	1228	Non_Depleted_Plasma_HCC_1.raw
False	Unambiguous	IonTrap	CID	MS2	0		100	1035.59350585938	2070.17973508875	2	12.4680683333333	1228	Non_Depleted_Plasma_HCC_1.raw
False	None	FourierTransform	HCD	MS2	0		200	1035.59350585938	2070.17973508875	2	12.4829416666667	1229	Non_Depleted_Plasma_HCC_1.raw
False	None	FourierTransform	HCD	MS2	0		200	1035.59350585938	3104.76596431813	3	12.4829416666667	1229	Non_Depleted_Plasma_HCC_1.raw
False	None	IonTrap	CID	MS2	0	0	100	1513.3525390625	1513.3525390625	1	12.4883016666667	1230	Non_Depleted_Plasma_HCC_1.raw
False	None	FourierTransform	HCD	MS2	0	0	200	1513.3525390625	3025.697801495	2	12.5029433333333	1231	Non_Depleted_Plasma_HCC_1.raw
False	None	FourierTransform	HCD	MS2	0	0	200	1513.3525390625	4538.0430639275	3	12.5029433333333	1231	Non_Depleted_Plasma_HCC_1.raw
False	None	IonTrap	CID	MS2	0		100	1059.44189453125	1059.44189453125	1	12.5083666666667	1232	Non_Depleted_Plasma_HCC_1.raw
False	None	FourierTransform	HCD	MS2	0		200	1059.44189453125	2117.8765124325	2	12.523245	1233	Non_Depleted_Plasma_HCC_1.raw
False	None	FourierTransform	HCD	MS2	0		200	1059.44189453125	3176.31113033375	3	12.523245	1233	Non_Depleted_Plasma_HCC_1.raw
False	None	IonTrap	CID	MS2	0	0	100	832.242980957031	832.242980957031	1	12.5374616666667	1235	Non_Depleted_Plasma_HCC_1.raw
False	None	FourierTransform	HCD	MS2	0	0	200	832.242980957031	832.242980957031	1	12.5535983333333	1236	Non_Depleted_Plasma_HCC_1.raw
False	Ambiguous	IonTrap	CID	MS2	0		100	985.538513183594	985.538513183594	1	12.5590416666667	1237	Non_Depleted_Plasma_HCC_1.raw
False	None	FourierTransform	HCD	MS2	0		200	985.538513183594	1970.06974973719	2	12.57404	1238	Non_Depleted_Plasma_HCC_1.raw
False	None	FourierTransform	HCD	MS2	0		200	985.538513183594	2954.60098629078	3	12.57404	1238	Non_Depleted_Plasma_HCC_1.raw
False	Unambiguous	IonTrap	CID	MS2	0		100	1168.52941894531	2336.05156126063	2	12.579445	1239	Non_Depleted_Plasma_HCC_1.raw
False	Unambiguous	IonTrap	CID	MS2	0		100	1168.52941894531	3503.57370357594	3	12.579445	1239	Non_Depleted_Plasma_HCC_1.raw
False	None	FourierTransform	HCD	MS2	0		200	1168.52941894531	2336.05156126063	2	12.5942366666667	1240	Non_Depleted_Plasma_HCC_1.raw
False	None	FourierTransform	HCD	MS2	0		200	1168.52941894531	3503.57370357594	3	12.5942366666667	1240	Non_Depleted_Plasma_HCC_1.raw
False	None	IonTrap	CID	MS2	0	0	100	1387.232421875	1387.232421875	1	12.5996283333333	1241	Non_Depleted_Plasma_HCC_1.raw
False	Ambiguous	FourierTransform	HCD	MS2	0	0	200	1387.232421875	2773.45756712	2	12.6144766666667	1242	Non_Depleted_Plasma_HCC_1.raw
False	None	FourierTransform	HCD	MS2	0	0	200	1387.232421875	4159.682712365	3	12.6144766666667	1242	Non_Depleted_Plasma_HCC_1.raw
False	Unambiguous	IonTrap	CID	MS2	0		100	1027.66540527344	1027.66540527344	1	12.6198983333333	1243	Non_Depleted_Plasma_HCC_1.raw
False	None	FourierTransform	HCD	MS2	0		200	1027.66540527344	3080.98166256031	3	12.63478	1244	Non_Depleted_Plasma_HCC_1.raw
False	None	FourierTransform	HCD	MS2	0		200	1027.66540527344	2054.32353391688	2	12.63478	1244	Non_Depleted_Plasma_HCC_1.raw
False	None	IonTrap	CID	MS2	0		100	1250.40075683594	2499.79423704188	2	12.65032	1246	Non_Depleted_Plasma_HCC_1.raw
False	Unambiguous	IonTrap	CID	MS2	0		100	1250.40075683594	3749.18771724781	3	12.65032	1246	Non_Depleted_Plasma_HCC_1.raw
False	None	FourierTransform	HCD	MS2	0		200	1250.40075683594	2499.79423704188	2	12.6660983333333	1247	Non_Depleted_Plasma_HCC_1.raw
False	None	FourierTransform	HCD	MS2	0		200	1250.40075683594	3749.18771724781	3	12.6660983333333	1247	Non_Depleted_Plasma_HCC_1.raw
False	None	IonTrap	CID	MS2	0		100	965.834350585938	965.834350585938	1	12.6715333333333	1248	Non_Depleted_Plasma_HCC_1.raw
False	None	FourierTransform	HCD	MS2	0		200	965.834350585938	1930.66142454188	2	12.68653	1249	Non_Depleted_Plasma_HCC_1.raw
False	None	FourierTransform	HCD	MS2	0		200	965.834350585938	2895.48849849781	3	12.68653	1249	Non_Depleted_Plasma_HCC_1.raw
False	None	IonTrap	CID	MS2	0	0	100	851.6435546875	851.6435546875	1	12.69199	1250	Non_Depleted_Plasma_HCC_1.raw
False	None	FourierTransform	HCD	MS2	0	0	200	851.6435546875	1702.279832745	2	12.7069966666667	1251	Non_Depleted_Plasma_HCC_1.raw
False	None	FourierTransform	HCD	MS2	0	0	200	851.6435546875	2552.9161108025	3	12.7069966666667	1251	Non_Depleted_Plasma_HCC_1.raw
False	Ambiguous	IonTrap	CID	MS2	0	0	100	942.6005859375	942.6005859375	1	12.7124633333333	1252	Non_Depleted_Plasma_HCC_1.raw
False	None	FourierTransform	HCD	MS2	0	0	200	942.6005859375	1884.193895245	2	12.7274833333333	1253	Non_Depleted_Plasma_HCC_1.raw
False	None	FourierTransform	HCD	MS2	0	0	200	942.6005859375	2825.7872045525	3	12.7274833333333	1253	Non_Depleted_Plasma_HCC_1.raw
False	Unambiguous	IonTrap	CID	MS2	0		100	990.585083007813	990.585083007813	1	12.7329066666667	1254	Non_Depleted_Plasma_HCC_1.raw
False	None	FourierTransform	HCD	MS2	0		200	990.585083007813	1980.16288938563	2	12.7478116666667	1255	Non_Depleted_Plasma_HCC_1.raw
False	None	FourierTransform	HCD	MS2	0		200	990.585083007813	2969.74069576344	3	12.7478116666667	1255	Non_Depleted_Plasma_HCC_1.raw
False	None	IonTrap	CID	MS2	0	0	100	804.699768066406	804.699768066406	1	12.7630533333333	1257	Non_Depleted_Plasma_HCC_1.raw
False	None	FourierTransform	HCD	MS2	0	0	200	804.699768066406	1608.39225950281	2	12.77814	1258	Non_Depleted_Plasma_HCC_1.raw
False	None	FourierTransform	HCD	MS2	0	0	200	804.699768066406	2412.08475093922	3	12.77814	1258	Non_Depleted_Plasma_HCC_1.raw
False	None	IonTrap	CID	MS2	0		100	817.215698242188	817.215698242188	1	12.7837283333333	1259	Non_Depleted_Plasma_HCC_1.raw
False	None	FourierTransform	HCD	MS2	0		200	817.215698242188	2449.63254146656	3	12.7988283333333	1260	Non_Depleted_Plasma_HCC_1.raw
False	None	FourierTransform	HCD	MS2	0		200	817.215698242188	1633.42411985438	2	12.7988283333333	1260	Non_Depleted_Plasma_HCC_1.raw
False	None	IonTrap	CID	MS2	0		100	1247.3671875	1247.3671875	1	12.804225	1261	Non_Depleted_Plasma_HCC_1.raw
False	None	FourierTransform	HCD	MS2	0		200	1247.3671875	2493.72709837	2	12.8189633333333	1262	Non_Depleted_Plasma_HCC_1.raw
False	None	FourierTransform	HCD	MS2	0		200	1247.3671875	3740.08700924	3	12.8189633333333	1262	Non_Depleted_Plasma_HCC_1.raw
False	None	IonTrap	CID	MS2	0	0	100	1234.39855957031	1234.39855957031	1	12.8243616666667	1263	Non_Depleted_Plasma_HCC_1.raw
False	None	FourierTransform	HCD	MS2	0	0	200	1234.39855957031	1234.39855957031	1	12.8391633333333	1264	Non_Depleted_Plasma_HCC_1.raw
False	None	IonTrap	CID	MS2	0	55.18718	100	922.310852050781	922.310852050781	1	12.853365	1266	Non_Depleted_Plasma_HCC_1.raw
False	None	FourierTransform	HCD	MS2	0	55.18718	200	922.310852050781	922.310852050781	1	12.8694316666667	1267	Non_Depleted_Plasma_HCC_1.raw
False	Unambiguous	IonTrap	CID	MS2	0		100	1283.52673339844	1283.52673339844	1	12.8748816666667	1268	Non_Depleted_Plasma_HCC_1.raw
False	None	FourierTransform	HCD	MS2	0		200	1283.52673339844	3848.56564693531	3	12.889605	1269	Non_Depleted_Plasma_HCC_1.raw
False	None	FourierTransform	HCD	MS2	0		200	1283.52673339844	2566.04619016688	2	12.889605	1269	Non_Depleted_Plasma_HCC_1.raw
False	Ambiguous	IonTrap	CID	MS2	0		100	1198.64587402344	2396.28447141688	2	12.894995	1270	Non_Depleted_Plasma_HCC_1.raw
False	Unambiguous	IonTrap	CID	MS2	0		100	1198.64587402344	3593.92306881031	3	12.894995	1270	Non_Depleted_Plasma_HCC_1.raw
False	None	FourierTransform	HCD	MS2	0		200	1198.64587402344	2396.28447141688	2	12.9098283333333	1271	Non_Depleted_Plasma_HCC_1.raw
False	None	FourierTransform	HCD	MS2	0		200	1198.64587402344	3593.92306881031	3	12.9098283333333	1271	Non_Depleted_Plasma_HCC_1.raw
False	None	IonTrap	CID	MS2	0	0	100	895.636535644531	895.636535644531	1	12.915275	1272	Non_Depleted_Plasma_HCC_1.raw
False	None	FourierTransform	HCD	MS2	0	0	200	895.636535644531	1790.26579465906	2	12.930255	1273	Non_Depleted_Plasma_HCC_1.raw
False	None	FourierTransform	HCD	MS2	0	0	200	895.636535644531	2684.89505367359	3	12.930255	1273	Non_Depleted_Plasma_HCC_1.raw
False	None	IonTrap	CID	MS2	0	71.38136	100	908.261169433594	908.261169433594	1	12.9455733333333	1275	Non_Depleted_Plasma_HCC_1.raw
False	None	FourierTransform	HCD	MS2	0	71.38136	200	908.261169433594	908.261169433594	1	12.960675	1276	Non_Depleted_Plasma_HCC_1.raw
False	Ambiguous	IonTrap	CID	MS2	0		100	958.619079589844	958.619079589844	1	12.9661333333333	1277	Non_Depleted_Plasma_HCC_1.raw
False	None	FourierTransform	HCD	MS2	0		200	958.619079589844	1916.23088254969	2	12.98113	1278	Non_Depleted_Plasma_HCC_1.raw
False	None	FourierTransform	HCD	MS2	0		200	958.619079589844	2873.84268550953	3	12.98113	1278	Non_Depleted_Plasma_HCC_1.raw
False	Unambiguous	IonTrap	CID	MS2	0		100	933.592712402344	933.592712402344	1	12.9865766666667	1279	Non_Depleted_Plasma_HCC_1.raw
False	None	FourierTransform	HCD	MS2	0		200	933.592712402344	1866.17814817469	2	13.00154	1280	Non_Depleted_Plasma_HCC_1.raw
False	None	FourierTransform	HCD	MS2	0		200	933.592712402344	2798.76358394703	3	13.00154	1280	Non_Depleted_Plasma_HCC_1.raw
False	None	IonTrap	CID	MS2	0		100	800.690124511719	800.690124511719	1	13.0070266666667	1281	Non_Depleted_Plasma_HCC_1.raw
False	None	FourierTransform	HCD	MS2	0		200	800.690124511719	1600.37297239344	2	13.0221366666667	1282	Non_Depleted_Plasma_HCC_1.raw
False	None	FourierTransform	HCD	MS2	0		200	800.690124511719	2400.05582027516	3	13.0221366666667	1282	Non_Depleted_Plasma_HCC_1.raw
False	None	IonTrap	CID	MS2	0	53.60701	100	1000.77453613281	1000.77453613281	1	13.0275566666667	1283	Non_Depleted_Plasma_HCC_1.raw
False	None	FourierTransform	HCD	MS2	0	53.60701	200	1000.77453613281	2000.54179563563	2	13.04245	1284	Non_Depleted_Plasma_HCC_1.raw
False	None	FourierTransform	HCD	MS2	0	53.60701	200	1000.77453613281	3000.30905513844	3	13.04245	1284	Non_Depleted_Plasma_HCC_1.raw
False	None	IonTrap	CID	MS2	0	48.99063	100	903.286987304688	903.286987304688	1	13.05773	1286	Non_Depleted_Plasma_HCC_1.raw
False	None	FourierTransform	HCD	MS2	0	48.99063	200	903.286987304688	2707.84640865406	3	13.0737666666667	1287	Non_Depleted_Plasma_HCC_1.raw
False	None	FourierTransform	HCD	MS2	0	48.99063	200	903.286987304688	1805.56669797938	2	13.0737666666667	1287	Non_Depleted_Plasma_HCC_1.raw
False	None	IonTrap	CID	MS2	0	79.05318	100	996.331604003906	996.331604003906	1	13.079195	1288	Non_Depleted_Plasma_HCC_1.raw
False	None	FourierTransform	HCD	MS2	0	79.05318	200	996.331604003906	996.331604003906	1	13.0941533333333	1289	Non_Depleted_Plasma_HCC_1.raw
False	None	IonTrap	CID	MS2	0	51.45361	100	906.26123046875	906.26123046875	1	13.0995983333333	1290	Non_Depleted_Plasma_HCC_1.raw
False	None	FourierTransform	HCD	MS2	0	51.45361	200	906.26123046875	906.26123046875	1	13.114605	1291	Non_Depleted_Plasma_HCC_1.raw
False	Unambiguous	IonTrap	CID	MS2	0		100	1227.57922363281	1227.57922363281	1	13.1200116666667	1292	Non_Depleted_Plasma_HCC_1.raw
False	Unambiguous	FourierTransform	HCD	MS2	0		200	1227.57922363281	2454.15117063563	2	13.1349233333333	1293	Non_Depleted_Plasma_HCC_1.raw
False	Unambiguous	FourierTransform	HCD	MS2	0		200	1227.57922363281	3680.72311763844	3	13.1349233333333	1293	Non_Depleted_Plasma_HCC_1.raw
False	Unambiguous	IonTrap	CID	MS2	0		100	926.653503417969	926.653503417969	1	13.14037	1294	Non_Depleted_Plasma_HCC_1.raw
False	None	FourierTransform	HCD	MS2	0		200	926.653503417969	1852.29973020594	2	13.1553566666667	1295	Non_Depleted_Plasma_HCC_1.raw
False	None	FourierTransform	HCD	MS2	0		200	926.653503417969	2777.94595699391	3	13.1553566666667	1295	Non_Depleted_Plasma_HCC_1.raw
False	None	IonTrap	CID	MS2	0	7.903841	100	833.243408203125	833.243408203125	1	13.169585	1297	Non_Depleted_Plasma_HCC_1.raw
False	None	FourierTransform	HCD	MS2	0	7.903841	200	833.243408203125	833.243408203125	1	13.1847833333333	1298	Non_Depleted_Plasma_HCC_1.raw
False	None	IonTrap	CID	MS2	0	0	100	1018.69195556641	1018.69195556641	1	13.1902033333333	1299	Non_Depleted_Plasma_HCC_1.raw
False	None	FourierTransform	HCD	MS2	0	0	200	1018.69195556641	2036.37663450281	2	13.2051516666667	1300	Non_Depleted_Plasma_HCC_1.raw
False	None	FourierTransform	HCD	MS2	0	0	200	1018.69195556641	3054.06131343922	3	13.2051516666667	1300	Non_Depleted_Plasma_HCC_1.raw
False	None	IonTrap	CID	MS2	0	77.62584	100	872.707458496094	872.707458496094	1	13.2105983333333	1301	Non_Depleted_Plasma_HCC_1.raw
False	None	FourierTransform	HCD	MS2	0	77.62584	200	872.707458496094	1744.40764036219	2	13.2256183333333	1302	Non_Depleted_Plasma_HCC_1.raw
False	None	FourierTransform	HCD	MS2	0	77.62584	200	872.707458496094	2616.10782222828	3	13.2256183333333	1302	Non_Depleted_Plasma_HCC_1.raw
False	None	IonTrap	CID	MS2	0	66.90193	100	891.234436035156	1781.46159544031	2	13.2310666666667	1303	Non_Depleted_Plasma_HCC_1.raw
False	None	FourierTransform	HCD	MS2	0	66.90193	200	891.234436035156	1781.46159544031	2	13.2460916666667	1304	Non_Depleted_Plasma_HCC_1.raw
False	Unambiguous	IonTrap	CID	MS2	0		100	1100.63391113281	3299.88718013844	3	13.251515	1305	Non_Depleted_Plasma_HCC_1.raw
False	Unambiguous	IonTrap	CID	MS2	0		100	1100.63391113281	2200.26054563563	2	13.251515	1305	Non_Depleted_Plasma_HCC_1.raw
False	None	FourierTransform	HCD	MS2	0		200	1100.63391113281	2200.26054563563	2	13.2663566666667	1306	Non_Depleted_Plasma_HCC_1.raw
False	None	FourierTransform	HCD	MS2	0		200	1100.63391113281	3299.88718013844	3	13.2663566666667	1306	Non_Depleted_Plasma_HCC_1.raw
False	Ambiguous	IonTrap	CID	MS2	0	0	100	1153.52185058594	1153.52185058594	1	13.28049	1308	Non_Depleted_Plasma_HCC_1.raw
False	Ambiguous	FourierTransform	HCD	MS2	0	0	200	1153.52185058594	2306.03642454188	2	13.296435	1309	Non_Depleted_Plasma_HCC_1.raw
False	Unambiguous	FourierTransform	HCD	MS2	0	0	200	1153.52185058594	3458.55099849781	3	13.296435	1309	Non_Depleted_Plasma_HCC_1.raw
False	Unambiguous	IonTrap	CID	MS2	0	36.56601	100	928.671875	928.671875	1	13.3019916666667	1310	Non_Depleted_Plasma_HCC_1.raw
False	None	FourierTransform	HCD	MS2	0	36.56601	200	928.671875	1856.33647337	2	13.3169966666667	1311	Non_Depleted_Plasma_HCC_1.raw
False	None	FourierTransform	HCD	MS2	0	36.56601	200	928.671875	2784.00107174	3	13.3169966666667	1311	Non_Depleted_Plasma_HCC_1.raw
False	None	IonTrap	CID	MS2	0		100	879.609191894531	879.609191894531	1	13.32245	1312	Non_Depleted_Plasma_HCC_1.raw
False	None	FourierTransform	HCD	MS2	0		200	879.609191894531	2636.81302242359	3	13.3374466666667	1313	Non_Depleted_Plasma_HCC_1.raw
False	None	FourierTransform	HCD	MS2	0		200	879.609191894531	1758.21110715906	2	13.3374466666667	1313	Non_Depleted_Plasma_HCC_1.raw
False	Unambiguous	IonTrap	CID	MS2	0	46.43517	100	919.612670898438	919.612670898438	1	13.34289	1314	Non_Depleted_Plasma_HCC_1.raw
False	None	FourierTransform	HCD	MS2	0	46.43517	200	919.612670898438	1838.21806516688	2	13.3579266666667	1315	Non_Depleted_Plasma_HCC_1.raw
False	None	FourierTransform	HCD	MS2	0	46.43517	200	919.612670898438	2756.82345943531	3	13.3579266666667	1315	Non_Depleted_Plasma_HCC_1.raw
False	None	IonTrap	CID	MS2	0	65.58154	100	882.712524414063	882.712524414063	1	13.3633716666667	1316	Non_Depleted_Plasma_HCC_1.raw
False	None	FourierTransform	HCD	MS2	0	65.58154	200	882.712524414063	1764.41777219813	2	13.3783583333333	1317	Non_Depleted_Plasma_HCC_1.raw
False	None	FourierTransform	HCD	MS2	0	65.58154	200	882.712524414063	2646.12301998219	3	13.3783583333333	1317	Non_Depleted_Plasma_HCC_1.raw
False	None	IonTrap	CID	MS2	0	17.58308	100	815.216613769531	815.216613769531	1	13.3925216666667	1319	Non_Depleted_Plasma_HCC_1.raw
False	None	FourierTransform	HCD	MS2	0	17.58308	200	815.216613769531	815.216613769531	1	13.4076	1320	Non_Depleted_Plasma_HCC_1.raw
False	None	IonTrap	CID	MS2	0	0	100	1305.38098144531	1305.38098144531	1	13.41299	1321	Non_Depleted_Plasma_HCC_1.raw
False	None	FourierTransform	HCD	MS2	0	0	200	1305.38098144531	3914.12839107594	3	13.4277716666667	1322	Non_Depleted_Plasma_HCC_1.raw
False	None	FourierTransform	HCD	MS2	0	0	200	1305.38098144531	2609.75468626063	2	13.4277716666667	1322	Non_Depleted_Plasma_HCC_1.raw
False	None	IonTrap	CID	MS2	0	60.74142	100	858.597106933594	858.597106933594	1	13.4332283333333	1323	Non_Depleted_Plasma_HCC_1.raw
False	None	FourierTransform	HCD	MS2	0	60.74142	200	858.597106933594	1716.18693723719	2	13.4482366666667	1324	Non_Depleted_Plasma_HCC_1.raw
False	None	FourierTransform	HCD	MS2	0	60.74142	200	858.597106933594	2573.77676754078	3	13.4482366666667	1324	Non_Depleted_Plasma_HCC_1.raw
False	Unambiguous	IonTrap	CID	MS2	0		100	1134.65393066406	1134.65393066406	1	13.4536516666667	1325	Non_Depleted_Plasma_HCC_1.raw
False	None	FourierTransform	HCD	MS2	0		200	1134.65393066406	2268.30058469813	2	13.4686716666667	1326	Non_Depleted_Plasma_HCC_1.raw
False	Unambiguous	FourierTransform	HCD	MS2	0		200	1134.65393066406	3401.94723873219	3	13.4686716666667	1326	Non_Depleted_Plasma_HCC_1.raw
False	None	IonTrap	CID	MS2	0	47.77886	100	848.292846679688	848.292846679688	1	13.4843383333333	1328	Non_Depleted_Plasma_HCC_1.raw
False	None	FourierTransform	HCD	MS2	0	47.77886	200	848.292846679688	1695.57841672938	2	13.5004316666667	1329	Non_Depleted_Plasma_HCC_1.raw
False	None	FourierTransform	HCD	MS2	0	47.77886	200	848.292846679688	2542.86398677906	3	13.5004316666667	1329	Non_Depleted_Plasma_HCC_1.raw
False	Unambiguous	IonTrap	CID	MS2	0	0	100	1209.55322265625	1209.55322265625	1	13.505875	1330	Non_Depleted_Plasma_HCC_1.raw
False	None	FourierTransform	HCD	MS2	0	0	200	1209.55322265625	1209.55322265625	1	13.5206333333333	1331	Non_Depleted_Plasma_HCC_1.raw
False	Unambiguous	IonTrap	CID	MS2	0		100	1022.52691650391	1022.52691650391	1	13.5260633333333	1332	Non_Depleted_Plasma_HCC_1.raw
False	None	FourierTransform	HCD	MS2	0		200	1022.52691650391	2044.04655637781	2	13.5409966666667	1333	Non_Depleted_Plasma_HCC_1.raw
False	None	FourierTransform	HCD	MS2	0		200	1022.52691650391	3065.56619625172	3	13.5409966666667	1333	Non_Depleted_Plasma_HCC_1.raw
False	None	IonTrap	CID	MS2	0	0	100	1273.40747070313	1273.40747070313	1	13.5463866666667	1334	Non_Depleted_Plasma_HCC_1.raw
False	None	FourierTransform	HCD	MS2	0	0	200	1273.40747070313	2545.80766477625	2	13.561115	1335	Non_Depleted_Plasma_HCC_1.raw
False	None	FourierTransform	HCD	MS2	0	0	200	1273.40747070313	3818.20785884938	3	13.561115	1335	Non_Depleted_Plasma_HCC_1.raw
False	None	IonTrap	CID	MS2	0		100	842.686950683594	842.686950683594	1	13.5665816666667	1336	Non_Depleted_Plasma_HCC_1.raw
False	None	FourierTransform	HCD	MS2	0		200	842.686950683594	1684.36662473719	2	13.58165	1337	Non_Depleted_Plasma_HCC_1.raw
False	None	FourierTransform	HCD	MS2	0		200	842.686950683594	2526.04629879078	3	13.58165	1337	Non_Depleted_Plasma_HCC_1.raw
False	None	IonTrap	CID	MS2	0	0	100	889.234985351563	889.234985351563	1	13.59681	1339	Non_Depleted_Plasma_HCC_1.raw
False	None	FourierTransform	HCD	MS2	0	0	200	889.234985351563	889.234985351563	1	13.6118316666667	1340	Non_Depleted_Plasma_HCC_1.raw
False	Unambiguous	IonTrap	CID	MS2	0	0	100	1011.70983886719	1011.70983886719	1	13.6173033333333	1341	Non_Depleted_Plasma_HCC_1.raw
False	None	FourierTransform	HCD	MS2	0	0	200	1011.70983886719	2022.41240110438	2	13.6321966666667	1342	Non_Depleted_Plasma_HCC_1.raw
False	None	FourierTransform	HCD	MS2	0	0	200	1011.70983886719	3033.11496334156	3	13.6321966666667	1342	Non_Depleted_Plasma_HCC_1.raw
False	None	IonTrap	CID	MS2	0		100	1429.33312988281	1429.33312988281	1	13.6376916666667	1343	Non_Depleted_Plasma_HCC_1.raw
False	None	FourierTransform	HCD	MS2	0		200	1429.33312988281	2857.65898313563	2	13.652365	1344	Non_Depleted_Plasma_HCC_1.raw
False	None	FourierTransform	HCD	MS2	0		200	1429.33312988281	4285.98483638844	3	13.652365	1344	Non_Depleted_Plasma_HCC_1.raw
False	Unambiguous	IonTrap	CID	MS2	0	59.04495	100	1086.48779296875	1086.48779296875	1	13.6577866666667	1345	Non_Depleted_Plasma_HCC_1.raw
False	None	FourierTransform	HCD	MS2	0	59.04495	200	1086.48779296875	3257.44882564625	3	13.67265	1346	Non_Depleted_Plasma_HCC_1.raw
False	None	FourierTransform	HCD	MS2	0	59.04495	200	1086.48779296875	2171.9683093075	2	13.67265	1346	Non_Depleted_Plasma_HCC_1.raw
False	Unambiguous	IonTrap	CID	MS2	0	39.19902	100	1147.57006835938	1147.57006835938	1	13.67806	1347	Non_Depleted_Plasma_HCC_1.raw
False	None	FourierTransform	HCD	MS2	0	39.19902	200	1147.57006835938	2294.13286008875	2	13.692915	1348	Non_Depleted_Plasma_HCC_1.raw
False	None	FourierTransform	HCD	MS2	0	39.19902	200	1147.57006835938	3440.69565181813	3	13.692915	1348	Non_Depleted_Plasma_HCC_1.raw
False	None	IonTrap	CID	MS2	0	39.5945	100	907.262145996094	907.262145996094	1	13.7070683333333	1350	Non_Depleted_Plasma_HCC_1.raw
False	None	FourierTransform	HCD	MS2	0	39.5945	200	907.262145996094	907.262145996094	1	13.7231016666667	1351	Non_Depleted_Plasma_HCC_1.raw
False	None	IonTrap	CID	MS2	0		100	1528.2666015625	1528.2666015625	1	13.728515	1352	Non_Depleted_Plasma_HCC_1.raw
False	None	FourierTransform	HCD	MS2	0		200	1528.2666015625	4582.7852514275	3	13.74307	1353	Non_Depleted_Plasma_HCC_1.raw
False	None	FourierTransform	HCD	MS2	0		200	1528.2666015625	3055.525926495	2	13.74307	1353	Non_Depleted_Plasma_HCC_1.raw
False	Unambiguous	IonTrap	CID	MS2	0	0	100	1225.58654785156	1225.58654785156	1	13.7484683333333	1354	Non_Depleted_Plasma_HCC_1.raw
False	Unambiguous	FourierTransform	HCD	MS2	0	0	200	1225.58654785156	3674.74509029469	3	13.7632733333333	1355	Non_Depleted_Plasma_HCC_1.raw
False	None	FourierTransform	HCD	MS2	0	0	200	1225.58654785156	2450.16581907313	2	13.7632733333333	1355	Non_Depleted_Plasma_HCC_1.raw
False	None	IonTrap	CID	MS2	0	67.27831	100	837.692687988281	837.692687988281	1	13.7687316666667	1356	Non_Depleted_Plasma_HCC_1.raw
False	Ambiguous	FourierTransform	HCD	MS2	0	67.27831	200	837.692687988281	2511.06351070484	3	13.78376	1357	Non_Depleted_Plasma_HCC_1.raw
False	None	FourierTransform	HCD	MS2	0	67.27831	200	837.692687988281	1674.37809934656	2	13.78376	1357	Non_Depleted_Plasma_HCC_1.raw
False	Unambiguous	IonTrap	CID	MS2	0		100	1725.90441894531	3450.80156126063	2	13.7891316666667	1358	Non_Depleted_Plasma_HCC_1.raw
False	Unambiguous	IonTrap	CID	MS2	0		100	1725.90441894531	5175.69870357594	3	13.7891316666667	1358	Non_Depleted_Plasma_HCC_1.raw
False	None	FourierTransform	HCD	MS2	0		200	1725.90441894531	3450.80156126063	2	13.8036233333333	1359	Non_Depleted_Plasma_HCC_1.raw
False	None	FourierTransform	HCD	MS2	0		200	1725.90441894531	5175.69870357594	3	13.8036233333333	1359	Non_Depleted_Plasma_HCC_1.raw
False	None	IonTrap	CID	MS2	0	5.849684	100	833.243530273438	833.243530273438	1	13.8190833333333	1361	Non_Depleted_Plasma_HCC_1.raw
False	None	FourierTransform	HCD	MS2	0	5.849684	200	833.243530273438	833.243530273438	1	13.8341466666667	1362	Non_Depleted_Plasma_HCC_1.raw
False	Unambiguous	IonTrap	CID	MS2	0		100	1237.63037109375	1237.63037109375	1	13.83959	1363	Non_Depleted_Plasma_HCC_1.raw
False	None	FourierTransform	HCD	MS2	0		200	1237.63037109375	3710.87656002125	3	13.85433	1364	Non_Depleted_Plasma_HCC_1.raw
False	None	FourierTransform	HCD	MS2	0		200	1237.63037109375	2474.2534655575	2	13.85433	1364	Non_Depleted_Plasma_HCC_1.raw
False	None	IonTrap	CID	MS2	0	63.45542	100	980.279418945313	980.279418945313	1	13.8597783333333	1365	Non_Depleted_Plasma_HCC_1.raw
False	None	FourierTransform	HCD	MS2	0	63.45542	200	980.279418945313	1959.55156126063	2	13.874755	1366	Non_Depleted_Plasma_HCC_1.raw
False	None	FourierTransform	HCD	MS2	0	63.45542	200	980.279418945313	2938.82370357594	3	13.874755	1366	Non_Depleted_Plasma_HCC_1.raw
False	None	IonTrap	CID	MS2	0	0	100	1245.427734375	1245.427734375	1	13.8901416666667	1368	Non_Depleted_Plasma_HCC_1.raw
False	None	FourierTransform	HCD	MS2	0	0	200	1245.427734375	2489.84819212	2	13.905935	1369	Non_Depleted_Plasma_HCC_1.raw
False	None	FourierTransform	HCD	MS2	0	0	200	1245.427734375	3734.268649865	3	13.905935	1369	Non_Depleted_Plasma_HCC_1.raw
False	None	IonTrap	CID	MS2	0	34.83607	100	1339.42614746094	1339.42614746094	1	13.9113766666667	1370	Non_Depleted_Plasma_HCC_1.raw
False	None	FourierTransform	HCD	MS2	0	34.83607	200	1339.42614746094	4016.26388912281	3	13.9260633333333	1371	Non_Depleted_Plasma_HCC_1.raw
False	None	FourierTransform	HCD	MS2	0	34.83607	200	1339.42614746094	2677.84501829188	2	13.9260633333333	1371	Non_Depleted_Plasma_HCC_1.raw
False	Ambiguous	IonTrap	CID	MS2	0	0	100	928.59423828125	928.59423828125	1	13.931515	1372	Non_Depleted_Plasma_HCC_1.raw
False	None	FourierTransform	HCD	MS2	0	0	200	928.59423828125	2783.76816158375	3	13.9465266666667	1373	Non_Depleted_Plasma_HCC_1.raw
False	None	FourierTransform	HCD	MS2	0	0	200	928.59423828125	1856.1811999325	2	13.9465266666667	1373	Non_Depleted_Plasma_HCC_1.raw
False	None	IonTrap	CID	MS2	0		100	923.310546875	923.310546875	1	13.9520066666667	1374	Non_Depleted_Plasma_HCC_1.raw
False	None	FourierTransform	HCD	MS2	0		200	923.310546875	1845.61381712	2	13.967	1375	Non_Depleted_Plasma_HCC_1.raw
False	None	FourierTransform	HCD	MS2	0		200	923.310546875	2767.917087365	3	13.967	1375	Non_Depleted_Plasma_HCC_1.raw
False	None	IonTrap	CID	MS2	0	52.46716	100	1249.2890625	1249.2890625	1	13.97239	1376	Non_Depleted_Plasma_HCC_1.raw
False	None	FourierTransform	HCD	MS2	0	52.46716	200	1249.2890625	2497.57084837	2	13.987295	1377	Non_Depleted_Plasma_HCC_1.raw
False	Unambiguous	FourierTransform	HCD	MS2	0	52.46716	200	1249.2890625	3745.85263424	3	13.987295	1377	Non_Depleted_Plasma_HCC_1.raw
False	None	IonTrap	CID	MS2	0	57.83381	100	846.29345703125	846.29345703125	1	14.0025166666667	1379	Non_Depleted_Plasma_HCC_1.raw
False	None	FourierTransform	HCD	MS2	0	57.83381	200	846.29345703125	1691.5796374325	2	14.0185983333333	1380	Non_Depleted_Plasma_HCC_1.raw
False	None	FourierTransform	HCD	MS2	0	57.83381	200	846.29345703125	2536.86581783375	3	14.0185983333333	1380	Non_Depleted_Plasma_HCC_1.raw
False	Ambiguous	IonTrap	CID	MS2	0		100	1227.62475585938	1227.62475585938	1	14.0240383333333	1381	Non_Depleted_Plasma_HCC_1.raw
False	Ambiguous	FourierTransform	HCD	MS2	0		200	1227.62475585938	3680.85971431813	3	14.038815	1382	Non_Depleted_Plasma_HCC_1.raw
False	None	FourierTransform	HCD	MS2	0		200	1227.62475585938	2454.24223508875	2	14.038815	1382	Non_Depleted_Plasma_HCC_1.raw
False	Ambiguous	IonTrap	CID	MS2	0		100	1561.38049316406	3121.75370969813	2	14.0441783333333	1383	Non_Depleted_Plasma_HCC_1.raw
False	Unambiguous	IonTrap	CID	MS2	0		100	1561.38049316406	4682.12692623219	3	14.0441783333333	1383	Non_Depleted_Plasma_HCC_1.raw
False	None	FourierTransform	HCD	MS2	0		200	1561.38049316406	3121.75370969813	2	14.05878	1384	Non_Depleted_Plasma_HCC_1.raw
False	None	FourierTransform	HCD	MS2	0		200	1561.38049316406	4682.12692623219	3	14.05878	1384	Non_Depleted_Plasma_HCC_1.raw
False	None	IonTrap	CID	MS2	0		100	1312.45397949219	1312.45397949219	1	14.0641766666667	1385	Non_Depleted_Plasma_HCC_1.raw
False	None	FourierTransform	HCD	MS2	0		200	1312.45397949219	2623.90068235438	2	14.07888	1386	Non_Depleted_Plasma_HCC_1.raw
False	None	FourierTransform	HCD	MS2	0		200	1312.45397949219	3935.34738521656	3	14.07888	1386	Non_Depleted_Plasma_HCC_1.raw
False	Unambiguous	IonTrap	CID	MS2	0	53.30263	100	826.541137695313	826.541137695313	1	14.0846766666667	1387	Non_Depleted_Plasma_HCC_1.raw
False	None	FourierTransform	HCD	MS2	0	53.30263	200	826.541137695313	826.541137695313	1	14.099765	1388	Non_Depleted_Plasma_HCC_1.raw
False	None	IonTrap	CID	MS2	0	35.86444	100	921.3154296875	921.3154296875	1	14.115	1390	Non_Depleted_Plasma_HCC_1.raw
False	None	FourierTransform	HCD	MS2	0	35.86444	200	921.3154296875	921.3154296875	1	14.1300083333333	1391	Non_Depleted_Plasma_HCC_1.raw
False	Unambiguous	IonTrap	CID	MS2	0	64.16821	100	861.537292480469	861.537292480469	1	14.135505	1392	Non_Depleted_Plasma_HCC_1.raw
False	None	FourierTransform	HCD	MS2	0	64.16821	200	861.537292480469	1722.06730833094	2	14.150855	1393	Non_Depleted_Plasma_HCC_1.raw
False	None	FourierTransform	HCD	MS2	0	64.16821	200	861.537292480469	2582.59732418141	3	14.150855	1393	Non_Depleted_Plasma_HCC_1.raw
False	None	IonTrap	CID	MS2	0	41.27097	100	996.333557128906	996.333557128906	1	14.1563833333333	1394	Non_Depleted_Plasma_HCC_1.raw
False	None	FourierTransform	HCD	MS2	0	41.27097	200	996.333557128906	1991.65983762781	2	14.171345	1395	Non_Depleted_Plasma_HCC_1.raw
False	None	FourierTransform	HCD	MS2	0	41.27097	200	996.333557128906	2986.98611812672	3	14.171345	1395	Non_Depleted_Plasma_HCC_1.raw
False	None	IonTrap	CID	MS2	0	64.30701	100	817.212585449219	817.212585449219	1	14.1768266666667	1396	Non_Depleted_Plasma_HCC_1.raw
False	None	FourierTransform	HCD	MS2	0	64.30701	200	817.212585449219	817.212585449219	1	14.191885	1397	Non_Depleted_Plasma_HCC_1.raw
False	Unambiguous	IonTrap	CID	MS2	0	0	100	1002.59094238281	1002.59094238281	1	14.19731	1398	Non_Depleted_Plasma_HCC_1.raw
False	None	FourierTransform	HCD	MS2	0	0	200	1002.59094238281	3005.75827388844	3	14.2122666666667	1399	Non_Depleted_Plasma_HCC_1.raw
False	None	FourierTransform	HCD	MS2	0	0	200	1002.59094238281	2004.17460813563	2	14.2122666666667	1399	Non_Depleted_Plasma_HCC_1.raw
False	Unambiguous	IonTrap	CID	MS2	0		100	1168.53393554688	2336.06059446375	2	14.2274766666667	1401	Non_Depleted_Plasma_HCC_1.raw
False	Unambiguous	IonTrap	CID	MS2	0		100	1168.53393554688	3503.58725338063	3	14.2274766666667	1401	Non_Depleted_Plasma_HCC_1.raw
False	Unambiguous	FourierTransform	HCD	MS2	0		200	1168.53393554688	2336.06059446375	2	14.2434316666667	1402	Non_Depleted_Plasma_HCC_1.raw
False	Unambiguous	FourierTransform	HCD	MS2	0		200	1168.53393554688	3503.58725338063	3	14.2434316666667	1402	Non_Depleted_Plasma_HCC_1.raw
False	None	IonTrap	CID	MS2	0		100	883.660705566406	883.660705566406	1	14.2489333333333	1403	Non_Depleted_Plasma_HCC_1.raw
False	None	FourierTransform	HCD	MS2	0		200	883.660705566406	1766.31413450281	2	14.26393	1404	Non_Depleted_Plasma_HCC_1.raw
False	None	FourierTransform	HCD	MS2	0		200	883.660705566406	2648.96756343922	3	14.26393	1404	Non_Depleted_Plasma_HCC_1.raw
False	None	IonTrap	CID	MS2	0	0	100	899.741455078125	899.741455078125	1	14.269375	1405	Non_Depleted_Plasma_HCC_1.raw
False	Unambiguous	FourierTransform	HCD	MS2	0	0	200	899.741455078125	2697.20981197438	3	14.2844083333333	1406	Non_Depleted_Plasma_HCC_1.raw
False	None	FourierTransform	HCD	MS2	0	0	200	899.741455078125	1798.47563352625	2	14.2844083333333	1406	Non_Depleted_Plasma_HCC_1.raw
False	None	IonTrap	CID	MS2	0		100	1763.08374023438	3525.16020383875	2	14.2897766666667	1407	Non_Depleted_Plasma_HCC_1.raw
False	Unambiguous	IonTrap	CID	MS2	0		100	1763.08374023438	5287.23666744313	3	14.2897766666667	1407	Non_Depleted_Plasma_HCC_1.raw
False	None	FourierTransform	HCD	MS2	0		200	1763.08374023438	3525.16020383875	2	14.3042	1408	Non_Depleted_Plasma_HCC_1.raw
False	None	FourierTransform	HCD	MS2	0		200	1763.08374023438	5287.23666744313	3	14.3042	1408	Non_Depleted_Plasma_HCC_1.raw
False	Unambiguous	IonTrap	CID	MS2	0		100	963.601196289063	963.601196289063	1	14.3096333333333	1409	Non_Depleted_Plasma_HCC_1.raw
False	None	FourierTransform	HCD	MS2	0		200	963.601196289063	1926.19511594813	2	14.3247133333333	1410	Non_Depleted_Plasma_HCC_1.raw
False	None	FourierTransform	HCD	MS2	0		200	963.601196289063	2888.78903560719	3	14.3247133333333	1410	Non_Depleted_Plasma_HCC_1.raw
False	None	IonTrap	CID	MS2	0	23.55722	100	906.262145996094	906.262145996094	1	14.3388383333333	1412	Non_Depleted_Plasma_HCC_1.raw
False	None	FourierTransform	HCD	MS2	0	23.55722	200	906.262145996094	2716.77188472828	3	14.3549316666667	1413	Non_Depleted_Plasma_HCC_1.raw
False	None	FourierTransform	HCD	MS2	0	23.55722	200	906.262145996094	1811.51701536219	2	14.3549316666667	1413	Non_Depleted_Plasma_HCC_1.raw
False	None	IonTrap	CID	MS2	0		100	892.636413574219	892.636413574219	1	14.3604466666667	1414	Non_Depleted_Plasma_HCC_1.raw
False	None	FourierTransform	HCD	MS2	0		200	892.636413574219	1784.26555051844	2	14.3754216666667	1415	Non_Depleted_Plasma_HCC_1.raw
False	None	FourierTransform	HCD	MS2	0		200	892.636413574219	2675.89468746266	3	14.3754216666667	1415	Non_Depleted_Plasma_HCC_1.raw
False	Unambiguous	IonTrap	CID	MS2	0	0	100	1089.44677734375	1089.44677734375	1	14.3808433333333	1416	Non_Depleted_Plasma_HCC_1.raw
False	None	FourierTransform	HCD	MS2	0	0	200	1089.44677734375	2177.8862780575	2	14.395775	1417	Non_Depleted_Plasma_HCC_1.raw
False	None	FourierTransform	HCD	MS2	0	0	200	1089.44677734375	3266.32577877125	3	14.395775	1417	Non_Depleted_Plasma_HCC_1.raw
False	Unambiguous	IonTrap	CID	MS2	0	0	100	1299.6953125	1299.6953125	1	14.4011633333333	1418	Non_Depleted_Plasma_HCC_1.raw
False	None	FourierTransform	HCD	MS2	0	0	200	1299.6953125	1299.6953125	1	14.4158766666667	1419	Non_Depleted_Plasma_HCC_1.raw
False	None	IonTrap	CID	MS2	0	51.36006	100	1144.44274902344	1144.44274902344	1	14.4311616666667	1421	Non_Depleted_Plasma_HCC_1.raw
False	None	FourierTransform	HCD	MS2	0	51.36006	200	1144.44274902344	2287.87822141688	2	14.4459983333333	1422	Non_Depleted_Plasma_HCC_1.raw
False	None	FourierTransform	HCD	MS2	0	51.36006	200	1144.44274902344	3431.31369381031	3	14.4459983333333	1422	Non_Depleted_Plasma_HCC_1.raw
False	None	IonTrap	CID	MS2	0	54.36441	100	1084.44177246094	1084.44177246094	1	14.4514216666667	1423	Non_Depleted_Plasma_HCC_1.raw
False	None	FourierTransform	HCD	MS2	0	54.36441	200	1084.44177246094	3251.31076412281	3	14.4663516666667	1424	Non_Depleted_Plasma_HCC_1.raw
False	None	FourierTransform	HCD	MS2	0	54.36441	200	1084.44177246094	2167.87626829188	2	14.4663516666667	1424	Non_Depleted_Plasma_HCC_1.raw
False	Unambiguous	IonTrap	CID	MS2	0		100	1395.74780273438	1395.74780273438	1	14.471735	1425	Non_Depleted_Plasma_HCC_1.raw
False	Unambiguous	IonTrap	CID	MS2	0		100	1112.50805664063	2224.00883665125	2	14.4919133333333	1427	Non_Depleted_Plasma_HCC_1.raw
False	Unambiguous	IonTrap	CID	MS2	0		100	1112.50805664063	3335.50961666188	3	14.4919133333333	1427	Non_Depleted_Plasma_HCC_1.raw
False	None	FourierTransform	HCD	MS2	0		200	1112.50805664063	2224.00883665125	2	14.5068233333333	1428	Non_Depleted_Plasma_HCC_1.raw
False	None	FourierTransform	HCD	MS2	0		200	1112.50805664063	3335.50961666188	3	14.5068233333333	1428	Non_Depleted_Plasma_HCC_1.raw
False	Ambiguous	IonTrap	CID	MS2	0	54.06127	100	1014.50341796875	1014.50341796875	1	14.512245	1429	Non_Depleted_Plasma_HCC_1.raw
False	Unambiguous	FourierTransform	HCD	MS2	0	54.06127	200	1014.50341796875	2027.9995593075	2	14.5271366666667	1430	Non_Depleted_Plasma_HCC_1.raw
False	Unambiguous	FourierTransform	HCD	MS2	0	54.06127	200	1014.50341796875	3041.49570064625	3	14.5271366666667	1430	Non_Depleted_Plasma_HCC_1.raw
False	Ambiguous	IonTrap	CID	MS2	0	69.85585	100	924.58349609375	924.58349609375	1	14.542365	1432	Non_Depleted_Plasma_HCC_1.raw
False	None	FourierTransform	HCD	MS2	0	69.85585	200	924.58349609375	2771.73593502125	3	14.558435	1433	Non_Depleted_Plasma_HCC_1.raw
False	None	FourierTransform	HCD	MS2	0	69.85585	200	924.58349609375	1848.1597155575	2	14.558435	1433	Non_Depleted_Plasma_HCC_1.raw
False	None	IonTrap	CID	MS2	0	0	100	1238.97448730469	1238.97448730469	1	14.563825	1434	Non_Depleted_Plasma_HCC_1.raw
False	None	FourierTransform	HCD	MS2	0	0	200	1238.97448730469	2476.94169797938	2	14.5786383333333	1435	Non_Depleted_Plasma_HCC_1.raw
False	Ambiguous	FourierTransform	HCD	MS2	0	0	200	1238.97448730469	3714.90890865406	3	14.5786383333333	1435	Non_Depleted_Plasma_HCC_1.raw
False	None	IonTrap	CID	MS2	0		100	1176.39318847656	2351.77910032313	2	14.5840383333333	1436	Non_Depleted_Plasma_HCC_1.raw
False	None	IonTrap	CID	MS2	0		100	1176.39318847656	3527.16501216969	3	14.5840383333333	1436	Non_Depleted_Plasma_HCC_1.raw
False	None	FourierTransform	HCD	MS2	0		200	1176.39318847656	2351.77910032313	2	14.59883	1437	Non_Depleted_Plasma_HCC_1.raw
False	None	FourierTransform	HCD	MS2	0		200	1176.39318847656	3527.16501216969	3	14.59883	1437	Non_Depleted_Plasma_HCC_1.raw
False	None	IonTrap	CID	MS2	0	47.60999	100	921.313354492188	921.313354492188	1	14.6042766666667	1438	Non_Depleted_Plasma_HCC_1.raw
False	None	FourierTransform	HCD	MS2	0	47.60999	200	921.313354492188	921.313354492188	1	14.6193233333333	1439	Non_Depleted_Plasma_HCC_1.raw
False	None	IonTrap	CID	MS2	0		100	1223.48583984375	1223.48583984375	1	14.62472	1440	Non_Depleted_Plasma_HCC_1.raw
False	Unambiguous	FourierTransform	HCD	MS2	0		200	1223.48583984375	2445.9644030575	2	14.6394766666667	1441	Non_Depleted_Plasma_HCC_1.raw
False	None	FourierTransform	HCD	MS2	0		200	1223.48583984375	3668.44296627125	3	14.6394766666667	1441	Non_Depleted_Plasma_HCC_1.raw
False	Ambiguous	IonTrap	CID	MS2	0		100	1191.53942871094	1191.53942871094	1	14.6546883333333	1443	Non_Depleted_Plasma_HCC_1.raw
False	Unambiguous	FourierTransform	HCD	MS2	0		200	1191.53942871094	2382.07158079188	2	14.6695966666667	1444	Non_Depleted_Plasma_HCC_1.raw
False	Unambiguous	FourierTransform	HCD	MS2	0		200	1191.53942871094	3572.60373287281	3	14.6695966666667	1444	Non_Depleted_Plasma_HCC_1.raw
False	Ambiguous	IonTrap	CID	MS2	0		100	1187.53784179688	1187.53784179688	1	14.67499	1445	Non_Depleted_Plasma_HCC_1.raw
False	None	FourierTransform	HCD	MS2	0		200	1187.53784179688	2374.06840696375	2	14.68983	1446	Non_Depleted_Plasma_HCC_1.raw
False	None	FourierTransform	HCD	MS2	0		200	1187.53784179688	3560.59897213063	3	14.68983	1446	Non_Depleted_Plasma_HCC_1.raw
False	None	IonTrap	CID	MS2	0		100	1306.43469238281	2611.86210813563	2	14.6952233333333	1447	Non_Depleted_Plasma_HCC_1.raw
False	Unambiguous	IonTrap	CID	MS2	0		100	1306.43469238281	3917.28952388844	3	14.6952233333333	1447	Non_Depleted_Plasma_HCC_1.raw
False	None	FourierTransform	HCD	MS2	0		200	1306.43469238281	3917.28952388844	3	14.709945	1448	Non_Depleted_Plasma_HCC_1.raw
False	None	FourierTransform	HCD	MS2	0		200	1306.43469238281	2611.86210813563	2	14.709945	1448	Non_Depleted_Plasma_HCC_1.raw
False	Ambiguous	IonTrap	CID	MS2	0	0	100	1768.998046875	3536.98881712	2	14.7153216666667	1449	Non_Depleted_Plasma_HCC_1.raw
False	Unambiguous	IonTrap	CID	MS2	0	0	100	1768.998046875	5304.979587365	3	14.7153216666667	1449	Non_Depleted_Plasma_HCC_1.raw
False	None	FourierTransform	HCD	MS2	0	0	200	1768.998046875	3536.98881712	2	14.7298233333333	1450	Non_Depleted_Plasma_HCC_1.raw
False	None	FourierTransform	HCD	MS2	0	0	200	1768.998046875	5304.979587365	3	14.7298233333333	1450	Non_Depleted_Plasma_HCC_1.raw
False	None	IonTrap	CID	MS2	0	61.01571	100	846.294616699219	846.294616699219	1	14.7352833333333	1451	Non_Depleted_Plasma_HCC_1.raw
False	None	FourierTransform	HCD	MS2	0	61.01571	200	846.294616699219	1691.58195676844	2	14.7503133333333	1452	Non_Depleted_Plasma_HCC_1.raw
False	None	FourierTransform	HCD	MS2	0	61.01571	200	846.294616699219	2536.86929683766	3	14.7503133333333	1452	Non_Depleted_Plasma_HCC_1.raw
False	None	IonTrap	CID	MS2	0	37.75188	100	889.235046386719	889.235046386719	1	14.76554	1454	Non_Depleted_Plasma_HCC_1.raw
False	None	FourierTransform	HCD	MS2	0	37.75188	200	889.235046386719	889.235046386719	1	14.7815983333333	1455	Non_Depleted_Plasma_HCC_1.raw
False	Unambiguous	IonTrap	CID	MS2	0	0	100	1336.55883789063	1336.55883789063	1	14.7869883333333	1456	Non_Depleted_Plasma_HCC_1.raw
False	None	FourierTransform	HCD	MS2	0	0	200	1336.55883789063	2672.11039915125	2	14.8017483333333	1457	Non_Depleted_Plasma_HCC_1.raw
False	None	FourierTransform	HCD	MS2	0	0	200	1336.55883789063	4007.66196041188	3	14.8017483333333	1457	Non_Depleted_Plasma_HCC_1.raw
False	Unambiguous	IonTrap	CID	MS2	0		100	910.591552734375	910.591552734375	1	14.8071983333333	1458	Non_Depleted_Plasma_HCC_1.raw
False	None	FourierTransform	HCD	MS2	0		200	910.591552734375	1820.17582883875	2	14.8221716666667	1459	Non_Depleted_Plasma_HCC_1.raw
False	None	FourierTransform	HCD	MS2	0		200	910.591552734375	2729.76010494313	3	14.8221716666667	1459	Non_Depleted_Plasma_HCC_1.raw
False	Ambiguous	IonTrap	CID	MS2	0		100	1068.57934570313	1068.57934570313	1	14.8275933333333	1460	Non_Depleted_Plasma_HCC_1.raw
False	None	FourierTransform	HCD	MS2	0		200	1068.57934570313	2136.15141477625	2	14.8426433333333	1461	Non_Depleted_Plasma_HCC_1.raw
[truncated: 20,688 more rows]
