# Supplementary material for: GlypNirO: An automated workflow for quantitative N- and O-linked glycoproteomic data analysis
Source: Beilstein J Org Chem. 2020 Sep 1;16:2127–35. doi: 10.3762/bjoc.16.180 (PMC7476601; doi:10.3762/bjoc.16.180)
Supplement: File 1 — Supplementary Tables S1–S42. [file Beilstein_J_Org_Chem-16-2127-s001.zip › Supplementary Table S32 Non_Depleted_Plasma_HCC_2_MSnSpectrumInfo.txt]

Checked	Best PSM Ambiguity	Mass Analyzer	Activation Type	MS Order	# PSMs	Isolation Interference [%]	Ion Inject Time [ms]	Precursor m/z [Da]	Precursor MH+ [Da]	Precursor Charge	RT [min]	First Scan	Spectrum File	Area
False	None	IonTrap	CID	MS2	0	1.955898	100	903.287353515625	903.287353515625	1	0.0273883333333333	2	Non_Depleted_Plasma_HCC_2.raw
False	None	IonTrap	CID	MS2	0	0	100	977.306396484375	977.306396484375	1	0.0488766666666667	4	Non_Depleted_Plasma_HCC_2.raw
False	None	FourierTransform	HCD	MS2	0	0	200	977.306396484375	977.306396484375	1	0.0638533333333333	5	Non_Depleted_Plasma_HCC_2.raw
False	None	IonTrap	CID	MS2	0	1.955898	100	903.287353515625	903.287353515625	1	0.06933	6	Non_Depleted_Plasma_HCC_2.raw
False	None	FourierTransform	HCD	MS2	0	1.955898	200	903.287353515625	903.287353515625	1	0.0843066666666667	7	Non_Depleted_Plasma_HCC_2.raw
False	None	IonTrap	CID	MS2	0	37.49095	100	921.316589355469	921.316589355469	1	0.0897533333333333	8	Non_Depleted_Plasma_HCC_2.raw
False	None	FourierTransform	HCD	MS2	0	37.49095	200	921.316589355469	921.316589355469	1	0.104773333333333	9	Non_Depleted_Plasma_HCC_2.raw
False	None	IonTrap	CID	MS2	0	67.47978	100	1053.32214355469	1053.32214355469	1	0.110201666666667	10	Non_Depleted_Plasma_HCC_2.raw
False	None	FourierTransform	HCD	MS2	0	67.47978	200	1053.32214355469	1053.32214355469	1	0.12508	11	Non_Depleted_Plasma_HCC_2.raw
False	None	IonTrap	CID	MS2	0	11.07122	100	889.235107421875	889.235107421875	1	0.139126666666667	13	Non_Depleted_Plasma_HCC_2.raw
False	None	FourierTransform	HCD	MS2	0	11.07122	200	889.235107421875	889.235107421875	1	0.155278333333333	14	Non_Depleted_Plasma_HCC_2.raw
False	None	IonTrap	CID	MS2	0	0	100	829.268676757813	829.268676757813	1	0.160763333333333	15	Non_Depleted_Plasma_HCC_2.raw
False	None	FourierTransform	HCD	MS2	0	0	200	829.268676757813	829.268676757813	1	0.175861666666667	16	Non_Depleted_Plasma_HCC_2.raw
False	None	IonTrap	CID	MS2	0	11.07122	100	889.235107421875	889.235107421875	1	0.181646666666667	17	Non_Depleted_Plasma_HCC_2.raw
False	None	FourierTransform	HCD	MS2	0	11.07122	200	889.235107421875	889.235107421875	1	0.196726666666667	18	Non_Depleted_Plasma_HCC_2.raw
False	None	IonTrap	CID	MS2	0	0	100	832.242492675781	832.242492675781	1	0.20219	19	Non_Depleted_Plasma_HCC_2.raw
False	None	FourierTransform	HCD	MS2	0	0	200	832.242492675781	832.242492675781	1	0.217293333333333	20	Non_Depleted_Plasma_HCC_2.raw
False	None	IonTrap	CID	MS2	0	25.71937	100	800.185302734375	800.185302734375	1	0.222765	21	Non_Depleted_Plasma_HCC_2.raw
False	None	FourierTransform	HCD	MS2	0	25.71937	200	800.185302734375	1599.36332883875	2	0.237825	22	Non_Depleted_Plasma_HCC_2.raw
False	None	FourierTransform	HCD	MS2	0	25.71937	200	800.185302734375	2398.54135494313	3	0.237825	22	Non_Depleted_Plasma_HCC_2.raw
False	None	IonTrap	CID	MS2	0	32.4487	100	832.243774414063	832.243774414063	1	0.252996666666667	24	Non_Depleted_Plasma_HCC_2.raw
False	None	FourierTransform	HCD	MS2	0	32.4487	200	832.243774414063	832.243774414063	1	0.269108333333333	25	Non_Depleted_Plasma_HCC_2.raw
False	None	IonTrap	CID	MS2	0	0	100	1047.70239257813	1047.70239257813	1	0.27453	26	Non_Depleted_Plasma_HCC_2.raw
False	None	FourierTransform	HCD	MS2	0	0	200	1047.70239257813	1047.70239257813	1	0.289501666666667	27	Non_Depleted_Plasma_HCC_2.raw
False	Unambiguous	IonTrap	CID	MS2	0		100	1382.70422363281	2764.40117063563	2	0.294888333333333	28	Non_Depleted_Plasma_HCC_2.raw
False	Unambiguous	IonTrap	CID	MS2	0		100	1382.70422363281	4146.09811763844	3	0.294888333333333	28	Non_Depleted_Plasma_HCC_2.raw
False	Unambiguous	FourierTransform	HCD	MS2	0		200	1382.70422363281	2764.40117063563	2	0.309548333333333	29	Non_Depleted_Plasma_HCC_2.raw
False	Ambiguous	FourierTransform	HCD	MS2	0		200	1382.70422363281	4146.09811763844	3	0.309548333333333	29	Non_Depleted_Plasma_HCC_2.raw
False	Unambiguous	IonTrap	CID	MS2	0	52.91344	100	961.617431640625	961.617431640625	1	0.314995	30	Non_Depleted_Plasma_HCC_2.raw
False	None	FourierTransform	HCD	MS2	0	52.91344	200	961.617431640625	1922.22758665125	2	0.330016666666667	31	Non_Depleted_Plasma_HCC_2.raw
False	Unambiguous	FourierTransform	HCD	MS2	0	52.91344	200	961.617431640625	2882.83774166188	3	0.330016666666667	31	Non_Depleted_Plasma_HCC_2.raw
False	None	IonTrap	CID	MS2	0	81.83552	100	858.255859375	858.255859375	1	0.345228333333333	33	Non_Depleted_Plasma_HCC_2.raw
False	None	FourierTransform	HCD	MS2	0	81.83552	200	858.255859375	2572.753024865	3	0.360298333333333	34	Non_Depleted_Plasma_HCC_2.raw
False	None	FourierTransform	HCD	MS2	0	81.83552	200	858.255859375	1715.50444212	2	0.360298333333333	34	Non_Depleted_Plasma_HCC_2.raw
False	None	IonTrap	CID	MS2	0	87.70053	100	852.29052734375	852.29052734375	1	0.365898333333333	35	Non_Depleted_Plasma_HCC_2.raw
False	None	FourierTransform	HCD	MS2	0	87.70053	200	852.29052734375	1703.5737780575	2	0.38092	36	Non_Depleted_Plasma_HCC_2.raw
False	None	FourierTransform	HCD	MS2	0	87.70053	200	852.29052734375	2554.85702877125	3	0.38092	36	Non_Depleted_Plasma_HCC_2.raw
False	None	IonTrap	CID	MS2	0		100	1112.283203125	1112.283203125	1	0.386335	37	Non_Depleted_Plasma_HCC_2.raw
False	None	FourierTransform	HCD	MS2	0		200	1112.283203125	2223.55912962	2	0.401255	38	Non_Depleted_Plasma_HCC_2.raw
False	None	FourierTransform	HCD	MS2	0		200	1112.283203125	3334.835056115	3	0.401255	38	Non_Depleted_Plasma_HCC_2.raw
False	None	IonTrap	CID	MS2	0	75.27724	100	1481.47778320313	2961.94828977625	2	0.406615	39	Non_Depleted_Plasma_HCC_2.raw
False	Ambiguous	IonTrap	CID	MS2	0	75.27724	100	1481.47778320313	4442.41879634938	3	0.406615	39	Non_Depleted_Plasma_HCC_2.raw
False	None	FourierTransform	HCD	MS2	0	75.27724	200	1481.47778320313	4442.41879634938	3	0.421203333333333	40	Non_Depleted_Plasma_HCC_2.raw
False	None	FourierTransform	HCD	MS2	0	75.27724	200	1481.47778320313	2961.94828977625	2	0.421203333333333	40	Non_Depleted_Plasma_HCC_2.raw
False	None	IonTrap	CID	MS2	0	77.20274	100	985.319213867188	985.319213867188	1	0.42664	41	Non_Depleted_Plasma_HCC_2.raw
False	None	FourierTransform	HCD	MS2	0	77.20274	200	985.319213867188	1969.63115110438	2	0.441636666666667	42	Non_Depleted_Plasma_HCC_2.raw
False	None	FourierTransform	HCD	MS2	0	77.20274	200	985.319213867188	2953.94308834156	3	0.441636666666667	42	Non_Depleted_Plasma_HCC_2.raw
False	Unambiguous	IonTrap	CID	MS2	0	37.95118	100	929.353881835938	1857.70048704188	2	0.456715	44	Non_Depleted_Plasma_HCC_2.raw
False	Unambiguous	IonTrap	CID	MS2	0	37.95118	100	929.353881835938	2786.04709224781	3	0.456715	44	Non_Depleted_Plasma_HCC_2.raw
False	None	FourierTransform	HCD	MS2	0	37.95118	200	929.353881835938	1857.70048704188	2	0.472775	45	Non_Depleted_Plasma_HCC_2.raw
False	None	FourierTransform	HCD	MS2	0	37.95118	200	929.353881835938	2786.04709224781	3	0.472775	45	Non_Depleted_Plasma_HCC_2.raw
False	Unambiguous	IonTrap	CID	MS2	0		100	1476.37316894531	2951.73906126063	2	0.478195	46	Non_Depleted_Plasma_HCC_2.raw
False	Unambiguous	IonTrap	CID	MS2	0		100	1476.37316894531	4427.10495357594	3	0.478195	46	Non_Depleted_Plasma_HCC_2.raw
False	None	FourierTransform	HCD	MS2	0		200	1476.37316894531	4427.10495357594	3	0.492796666666667	47	Non_Depleted_Plasma_HCC_2.raw
False	None	FourierTransform	HCD	MS2	0		200	1476.37316894531	2951.73906126063	2	0.492796666666667	47	Non_Depleted_Plasma_HCC_2.raw
False	Unambiguous	IonTrap	CID	MS2	0	0	100	1340.71789550781	2680.42851438563	2	0.498195	48	Non_Depleted_Plasma_HCC_2.raw
False	Unambiguous	IonTrap	CID	MS2	0	0	100	1340.71789550781	4020.13913326344	3	0.498195	48	Non_Depleted_Plasma_HCC_2.raw
False	None	FourierTransform	HCD	MS2	0	0	200	1340.71789550781	2680.42851438563	2	0.512971666666667	49	Non_Depleted_Plasma_HCC_2.raw
False	Unambiguous	FourierTransform	HCD	MS2	0	0	200	1340.71789550781	4020.13913326344	3	0.512971666666667	49	Non_Depleted_Plasma_HCC_2.raw
False	None	IonTrap	CID	MS2	0		100	818.215393066406	1635.42350950281	2	0.528321666666667	51	Non_Depleted_Plasma_HCC_2.raw
False	None	FourierTransform	HCD	MS2	0		200	818.215393066406	1635.42350950281	2	0.542803333333333	52	Non_Depleted_Plasma_HCC_2.raw
False	None	IonTrap	CID	MS2	0		100	1008.80206298828	2016.59684934656	2	0.548273333333333	53	Non_Depleted_Plasma_HCC_2.raw
False	Unambiguous	IonTrap	CID	MS2	0		100	1008.80206298828	3024.39163570484	3	0.548273333333333	53	Non_Depleted_Plasma_HCC_2.raw
False	None	FourierTransform	HCD	MS2	0		200	1008.80206298828	3024.39163570484	3	0.563186666666667	54	Non_Depleted_Plasma_HCC_2.raw
False	None	FourierTransform	HCD	MS2	0		200	1008.80206298828	2016.59684934656	2	0.563186666666667	54	Non_Depleted_Plasma_HCC_2.raw
False	None	IonTrap	CID	MS2	0		100	1094.83703613281	2188.66679563563	2	0.568621666666667	55	Non_Depleted_Plasma_HCC_2.raw
False	Unambiguous	IonTrap	CID	MS2	0		100	1094.83703613281	3282.49655513844	3	0.568621666666667	55	Non_Depleted_Plasma_HCC_2.raw
False	None	FourierTransform	HCD	MS2	0		200	1094.83703613281	2188.66679563563	2	0.583523333333333	56	Non_Depleted_Plasma_HCC_2.raw
False	None	FourierTransform	HCD	MS2	0		200	1094.83703613281	3282.49655513844	3	0.583523333333333	56	Non_Depleted_Plasma_HCC_2.raw
False	None	IonTrap	CID	MS2	0	59.02666	100	958.839294433594	958.839294433594	1	0.588968333333333	57	Non_Depleted_Plasma_HCC_2.raw
False	None	FourierTransform	HCD	MS2	0	59.02666	200	958.839294433594	1916.67131223719	2	0.603956666666667	58	Non_Depleted_Plasma_HCC_2.raw
False	Unambiguous	FourierTransform	HCD	MS2	0	59.02666	200	958.839294433594	2874.50333004078	3	0.603956666666667	58	Non_Depleted_Plasma_HCC_2.raw
False	Unambiguous	IonTrap	CID	MS2	0	50.81078	100	1089.73498535156	1089.73498535156	1	0.60937	59	Non_Depleted_Plasma_HCC_2.raw
False	None	FourierTransform	HCD	MS2	0	50.81078	200	1089.73498535156	3267.19040279469	3	0.624268333333333	60	Non_Depleted_Plasma_HCC_2.raw
False	None	FourierTransform	HCD	MS2	0	50.81078	200	1089.73498535156	2178.46269407313	2	0.624268333333333	60	Non_Depleted_Plasma_HCC_2.raw
False	Unambiguous	IonTrap	CID	MS2	0	40.45406	100	903.288452148438	903.288452148438	1	0.639551666666667	62	Non_Depleted_Plasma_HCC_2.raw
False	None	FourierTransform	HCD	MS2	0	40.45406	200	903.288452148438	1805.56962766688	2	0.655621666666667	63	Non_Depleted_Plasma_HCC_2.raw
False	None	FourierTransform	HCD	MS2	0	40.45406	200	903.288452148438	2707.85080318531	3	0.655621666666667	63	Non_Depleted_Plasma_HCC_2.raw
False	None	IonTrap	CID	MS2	0	80.72519	100	863.646545410156	1726.28581419031	2	0.661121666666667	64	Non_Depleted_Plasma_HCC_2.raw
False	None	IonTrap	CID	MS2	0	80.72519	100	863.646545410156	2588.92508297047	3	0.661121666666667	64	Non_Depleted_Plasma_HCC_2.raw
False	None	FourierTransform	HCD	MS2	0	80.72519	200	863.646545410156	1726.28581419031	2	0.676163333333333	65	Non_Depleted_Plasma_HCC_2.raw
False	None	FourierTransform	HCD	MS2	0	80.72519	200	863.646545410156	2588.92508297047	3	0.676163333333333	65	Non_Depleted_Plasma_HCC_2.raw
False	Unambiguous	IonTrap	CID	MS2	0	0	100	1041.65576171875	1041.65576171875	1	0.681585	66	Non_Depleted_Plasma_HCC_2.raw
False	None	FourierTransform	HCD	MS2	0	0	200	1041.65576171875	3122.95273189625	3	0.69651	67	Non_Depleted_Plasma_HCC_2.raw
False	None	FourierTransform	HCD	MS2	0	0	200	1041.65576171875	2082.3042468075	2	0.69651	67	Non_Depleted_Plasma_HCC_2.raw
False	None	IonTrap	CID	MS2	0	0	100	1071.29614257813	1071.29614257813	1	0.701933333333333	68	Non_Depleted_Plasma_HCC_2.raw
False	None	FourierTransform	HCD	MS2	0	0	200	1071.29614257813	3211.87387447438	3	0.716931666666667	69	Non_Depleted_Plasma_HCC_2.raw
False	None	FourierTransform	HCD	MS2	0	0	200	1071.29614257813	2141.58500852625	2	0.716931666666667	69	Non_Depleted_Plasma_HCC_2.raw
False	None	IonTrap	CID	MS2	0	88.89207	100	847.296020507813	847.296020507813	1	0.72239	70	Non_Depleted_Plasma_HCC_2.raw
False	None	FourierTransform	HCD	MS2	0	88.89207	200	847.296020507813	1693.58476438563	2	0.73746	71	Non_Depleted_Plasma_HCC_2.raw
False	None	FourierTransform	HCD	MS2	0	88.89207	200	847.296020507813	2539.87350826344	3	0.73746	71	Non_Depleted_Plasma_HCC_2.raw
False	None	IonTrap	CID	MS2	0	48.6333	100	922.312927246094	922.312927246094	1	0.752668333333333	73	Non_Depleted_Plasma_HCC_2.raw
False	None	FourierTransform	HCD	MS2	0	48.6333	200	922.312927246094	922.312927246094	1	0.768775	74	Non_Depleted_Plasma_HCC_2.raw
False	None	IonTrap	CID	MS2	0	44.32998	100	889.237365722656	889.237365722656	1	0.77427	75	Non_Depleted_Plasma_HCC_2.raw
False	None	FourierTransform	HCD	MS2	0	44.32998	200	889.237365722656	1777.46745481531	2	0.789286666666667	76	Non_Depleted_Plasma_HCC_2.raw
False	None	FourierTransform	HCD	MS2	0	44.32998	200	889.237365722656	2665.69754390797	3	0.789286666666667	76	Non_Depleted_Plasma_HCC_2.raw
False	None	IonTrap	CID	MS2	0	67.31933	100	907.263916015625	907.263916015625	1	0.79474	77	Non_Depleted_Plasma_HCC_2.raw
False	None	FourierTransform	HCD	MS2	0	67.31933	200	907.263916015625	907.263916015625	1	0.80977	78	Non_Depleted_Plasma_HCC_2.raw
False	None	IonTrap	CID	MS2	0	34.30523	100	994.333984375	994.333984375	1	0.815193333333333	79	Non_Depleted_Plasma_HCC_2.raw
False	None	FourierTransform	HCD	MS2	0	34.30523	200	994.333984375	994.333984375	1	0.83012	80	Non_Depleted_Plasma_HCC_2.raw
False	None	IonTrap	CID	MS2	0	0	100	1034.26232910156	1034.26232910156	1	0.835548333333333	81	Non_Depleted_Plasma_HCC_2.raw
False	None	FourierTransform	HCD	MS2	0	0	200	1034.26232910156	2067.51738157313	2	0.85049	82	Non_Depleted_Plasma_HCC_2.raw
False	None	FourierTransform	HCD	MS2	0	0	200	1034.26232910156	3100.77243404469	3	0.85049	82	Non_Depleted_Plasma_HCC_2.raw
False	None	IonTrap	CID	MS2	0	66.34975	100	891.234924316406	891.234924316406	1	0.865735	84	Non_Depleted_Plasma_HCC_2.raw
False	None	FourierTransform	HCD	MS2	0	66.34975	200	891.234924316406	1781.46257200281	2	0.881775	85	Non_Depleted_Plasma_HCC_2.raw
False	None	FourierTransform	HCD	MS2	0	66.34975	200	891.234924316406	2671.69021968922	3	0.881775	85	Non_Depleted_Plasma_HCC_2.raw
False	None	IonTrap	CID	MS2	0	0	100	977.307556152344	1953.60783567469	2	0.88737	86	Non_Depleted_Plasma_HCC_2.raw
False	None	IonTrap	CID	MS2	0	0	100	977.307556152344	2929.90811519703	3	0.88737	86	Non_Depleted_Plasma_HCC_2.raw
False	None	FourierTransform	HCD	MS2	0	0	200	977.307556152344	2929.90811519703	3	0.902301666666667	87	Non_Depleted_Plasma_HCC_2.raw
False	None	FourierTransform	HCD	MS2	0	0	200	977.307556152344	1953.60783567469	2	0.902301666666667	87	Non_Depleted_Plasma_HCC_2.raw
False	Unambiguous	IonTrap	CID	MS2	0		100	1465.68676757813	2930.36625852625	2	0.907673333333333	88	Non_Depleted_Plasma_HCC_2.raw
False	Unambiguous	IonTrap	CID	MS2	0		100	1465.68676757813	4395.04574947438	3	0.907673333333333	88	Non_Depleted_Plasma_HCC_2.raw
False	None	FourierTransform	HCD	MS2	0		200	1465.68676757813	2930.36625852625	2	0.922335	89	Non_Depleted_Plasma_HCC_2.raw
False	None	FourierTransform	HCD	MS2	0		200	1465.68676757813	4395.04574947438	3	0.922335	89	Non_Depleted_Plasma_HCC_2.raw
False	Unambiguous	IonTrap	CID	MS2	0		100	1430.10375976563	2859.20024290125	2	0.927706666666667	90	Non_Depleted_Plasma_HCC_2.raw
False	Unambiguous	IonTrap	CID	MS2	0		100	1430.10375976563	4288.29672603688	3	0.927706666666667	90	Non_Depleted_Plasma_HCC_2.raw
False	None	FourierTransform	HCD	MS2	0		200	1430.10375976563	2859.20024290125	2	0.942358333333333	91	Non_Depleted_Plasma_HCC_2.raw
False	Unambiguous	FourierTransform	HCD	MS2	0		200	1430.10375976563	4288.29672603688	3	0.942358333333333	91	Non_Depleted_Plasma_HCC_2.raw
False	None	IonTrap	CID	MS2	0	20.4701	100	815.2158203125	815.2158203125	1	0.957798333333333	93	Non_Depleted_Plasma_HCC_2.raw
False	Unambiguous	IonTrap	CID	MS2	0		100	1502.97375488281	4506.90671138844	3	0.979298333333333	95	Non_Depleted_Plasma_HCC_2.raw
False	None	IonTrap	CID	MS2	0		100	1502.97375488281	3004.94023313563	2	0.979298333333333	95	Non_Depleted_Plasma_HCC_2.raw
False	None	IonTrap	CID	MS2	0		100	1206.38623046875	1206.38623046875	1	0.99933	97	Non_Depleted_Plasma_HCC_2.raw
False	None	FourierTransform	HCD	MS2	0		200	1206.38623046875	1206.38623046875	1	1.01410166666667	98	Non_Depleted_Plasma_HCC_2.raw
False	None	IonTrap	CID	MS2	0		100	1099.14208984375	1099.14208984375	1	1.01953	99	Non_Depleted_Plasma_HCC_2.raw
False	None	FourierTransform	HCD	MS2	0		200	1099.14208984375	2197.2769030575	2	1.03442666666667	100	Non_Depleted_Plasma_HCC_2.raw
False	Unambiguous	FourierTransform	HCD	MS2	0		200	1099.14208984375	3295.41171627125	3	1.03442666666667	100	Non_Depleted_Plasma_HCC_2.raw
False	Ambiguous	IonTrap	CID	MS2	0	50.11151	100	966.4521484375	1931.897020245	2	1.03986833333333	101	Non_Depleted_Plasma_HCC_2.raw
False	Unambiguous	IonTrap	CID	MS2	0	50.11151	100	966.4521484375	2897.3418920525	3	1.03986833333333	101	Non_Depleted_Plasma_HCC_2.raw
False	None	FourierTransform	HCD	MS2	0	50.11151	200	966.4521484375	966.4521484375	1	1.05490333333333	102	Non_Depleted_Plasma_HCC_2.raw
False	None	IonTrap	CID	MS2	0	11.49129	100	920.315368652344	920.315368652344	1	1.069125	104	Non_Depleted_Plasma_HCC_2.raw
False	None	FourierTransform	HCD	MS2	0	11.49129	200	920.315368652344	920.315368652344	1	1.08412	105	Non_Depleted_Plasma_HCC_2.raw
False	None	IonTrap	CID	MS2	0	53.18634	100	1215.98876953125	1215.98876953125	1	1.08951333333333	106	Non_Depleted_Plasma_HCC_2.raw
False	None	FourierTransform	HCD	MS2	0	53.18634	200	1215.98876953125	2430.9702624325	2	1.10432166666667	107	Non_Depleted_Plasma_HCC_2.raw
False	Unambiguous	FourierTransform	HCD	MS2	0	53.18634	200	1215.98876953125	3645.95175533375	3	1.10432166666667	107	Non_Depleted_Plasma_HCC_2.raw
False	None	IonTrap	CID	MS2	0	53.29496	100	1123.34875488281	1123.34875488281	1	1.10974166666667	108	Non_Depleted_Plasma_HCC_2.raw
False	None	FourierTransform	HCD	MS2	0	53.29496	200	1123.34875488281	2245.69023313563	2	1.12458333333333	109	Non_Depleted_Plasma_HCC_2.raw
False	None	FourierTransform	HCD	MS2	0	53.29496	200	1123.34875488281	3368.03171138844	3	1.12458333333333	109	Non_Depleted_Plasma_HCC_2.raw
False	None	IonTrap	CID	MS2	0		100	1294.23620605469	1294.23620605469	1	1.129975	110	Non_Depleted_Plasma_HCC_2.raw
False	None	FourierTransform	HCD	MS2	0		200	1294.23620605469	2587.46513547938	2	1.14473333333333	111	Non_Depleted_Plasma_HCC_2.raw
False	None	FourierTransform	HCD	MS2	0		200	1294.23620605469	3880.69406490406	3	1.14473333333333	111	Non_Depleted_Plasma_HCC_2.raw
False	Unambiguous	IonTrap	CID	MS2	0		100	1079.51049804688	3236.51694088063	3	1.15016333333333	112	Non_Depleted_Plasma_HCC_2.raw
False	Unambiguous	IonTrap	CID	MS2	0		100	1079.51049804688	2158.01371946375	2	1.15016333333333	112	Non_Depleted_Plasma_HCC_2.raw
False	Unambiguous	IonTrap	CID	MS2	0	62.42625	100	1282.50573730469	1282.50573730469	1	1.18014666666667	115	Non_Depleted_Plasma_HCC_2.raw
False	None	FourierTransform	HCD	MS2	0	62.42625	200	1282.50573730469	2564.00419797938	2	1.19594166666667	116	Non_Depleted_Plasma_HCC_2.raw
False	None	FourierTransform	HCD	MS2	0	62.42625	200	1282.50573730469	3845.50265865406	3	1.19594166666667	116	Non_Depleted_Plasma_HCC_2.raw
False	None	IonTrap	CID	MS2	0		100	1196.98510742188	1196.98510742188	1	1.20134	117	Non_Depleted_Plasma_HCC_2.raw
False	None	FourierTransform	HCD	MS2	0		200	1196.98510742188	2392.96293821375	2	1.21615833333333	118	Non_Depleted_Plasma_HCC_2.raw
False	None	FourierTransform	HCD	MS2	0		200	1196.98510742188	3588.94076900563	3	1.21615833333333	118	Non_Depleted_Plasma_HCC_2.raw
False	Unambiguous	IonTrap	CID	MS2	0	60.79562	100	1270.60217285156	1270.60217285156	1	1.22166666666667	119	Non_Depleted_Plasma_HCC_2.raw
False	None	FourierTransform	HCD	MS2	0	60.79562	200	1270.60217285156	2540.19706907313	2	1.2364	120	Non_Depleted_Plasma_HCC_2.raw
False	None	FourierTransform	HCD	MS2	0	60.79562	200	1270.60217285156	3809.79196529469	3	1.2364	120	Non_Depleted_Plasma_HCC_2.raw
False	Unambiguous	IonTrap	CID	MS2	0	0	100	1305.48950195313	1305.48950195313	1	1.24179	121	Non_Depleted_Plasma_HCC_2.raw
False	None	FourierTransform	HCD	MS2	0	0	200	1305.48950195313	2609.97172727625	2	1.25654833333333	122	Non_Depleted_Plasma_HCC_2.raw
False	None	FourierTransform	HCD	MS2	0	0	200	1305.48950195313	3914.45395259938	3	1.25654833333333	122	Non_Depleted_Plasma_HCC_2.raw
False	None	IonTrap	CID	MS2	0	80.08895	100	1077.07153320313	1077.07153320313	1	1.26197833333333	123	Non_Depleted_Plasma_HCC_2.raw
False	Ambiguous	FourierTransform	HCD	MS2	0	80.08895	200	1077.07153320313	2153.13578977625	2	1.276835	124	Non_Depleted_Plasma_HCC_2.raw
False	None	FourierTransform	HCD	MS2	0	80.08895	200	1077.07153320313	3229.20004634938	3	1.276835	124	Non_Depleted_Plasma_HCC_2.raw
False	Unambiguous	IonTrap	CID	MS2	0		100	1276.50012207031	1276.50012207031	1	1.29200666666667	126	Non_Depleted_Plasma_HCC_2.raw
False	None	FourierTransform	HCD	MS2	0		200	1276.50012207031	2551.99296751063	2	1.307775	127	Non_Depleted_Plasma_HCC_2.raw
False	None	FourierTransform	HCD	MS2	0		200	1276.50012207031	3827.48581295094	3	1.307775	127	Non_Depleted_Plasma_HCC_2.raw
False	None	IonTrap	CID	MS2	0		100	1219.36437988281	1219.36437988281	1	1.31316333333333	128	Non_Depleted_Plasma_HCC_2.raw
False	None	FourierTransform	HCD	MS2	0		200	1219.36437988281	3656.07858638844	3	1.32796166666667	129	Non_Depleted_Plasma_HCC_2.raw
False	None	FourierTransform	HCD	MS2	0		200	1219.36437988281	2437.72148313563	2	1.32796166666667	129	Non_Depleted_Plasma_HCC_2.raw
False	None	IonTrap	CID	MS2	0		100	1315.35388183594	1315.35388183594	1	1.33335	130	Non_Depleted_Plasma_HCC_2.raw
False	None	FourierTransform	HCD	MS2	0		200	1315.35388183594	1315.35388183594	1	1.34807833333333	131	Non_Depleted_Plasma_HCC_2.raw
False	Unambiguous	IonTrap	CID	MS2	0	55.48506	100	1005.59368896484	2010.18010129969	2	1.35350333333333	132	Non_Depleted_Plasma_HCC_2.raw
False	Unambiguous	IonTrap	CID	MS2	0	55.48506	100	1005.59368896484	3014.76651363453	3	1.35350333333333	132	Non_Depleted_Plasma_HCC_2.raw
False	None	FourierTransform	HCD	MS2	0	55.48506	200	1005.59368896484	2010.18010129969	2	1.36845833333333	133	Non_Depleted_Plasma_HCC_2.raw
False	None	FourierTransform	HCD	MS2	0	55.48506	200	1005.59368896484	3014.76651363453	3	1.36845833333333	133	Non_Depleted_Plasma_HCC_2.raw
False	None	IonTrap	CID	MS2	0		100	928.275939941406	1855.54460325281	2	1.37390333333333	134	Non_Depleted_Plasma_HCC_2.raw
False	None	IonTrap	CID	MS2	0		100	928.275939941406	2782.81326656422	3	1.37390333333333	134	Non_Depleted_Plasma_HCC_2.raw
False	None	FourierTransform	HCD	MS2	0		200	928.275939941406	1855.54460325281	2	1.38900666666667	135	Non_Depleted_Plasma_HCC_2.raw
False	None	FourierTransform	HCD	MS2	0		200	928.275939941406	2782.81326656422	3	1.38900666666667	135	Non_Depleted_Plasma_HCC_2.raw
False	None	IonTrap	CID	MS2	0	62.82061	100	1364.26306152344	1364.26306152344	1	1.40423833333333	137	Non_Depleted_Plasma_HCC_2.raw
False	None	FourierTransform	HCD	MS2	0	62.82061	200	1364.26306152344	1364.26306152344	1	1.418965	138	Non_Depleted_Plasma_HCC_2.raw
False	Unambiguous	IonTrap	CID	MS2	0		100	1685.96044921875	5055.86679439625	3	1.42431833333333	139	Non_Depleted_Plasma_HCC_2.raw
False	Unambiguous	IonTrap	CID	MS2	0		100	1685.96044921875	3370.9136218075	2	1.42431833333333	139	Non_Depleted_Plasma_HCC_2.raw
False	None	FourierTransform	HCD	MS2	0		200	1685.96044921875	3370.9136218075	2	1.43885166666667	140	Non_Depleted_Plasma_HCC_2.raw
False	None	FourierTransform	HCD	MS2	0		200	1685.96044921875	5055.86679439625	3	1.43885166666667	140	Non_Depleted_Plasma_HCC_2.raw
False	None	IonTrap	CID	MS2	0	36.55086	100	1267.3837890625	1267.3837890625	1	1.444255	141	Non_Depleted_Plasma_HCC_2.raw
False	None	FourierTransform	HCD	MS2	0	36.55086	200	1267.3837890625	2533.760301495	2	1.459015	142	Non_Depleted_Plasma_HCC_2.raw
False	None	FourierTransform	HCD	MS2	0	36.55086	200	1267.3837890625	3800.1368139275	3	1.459015	142	Non_Depleted_Plasma_HCC_2.raw
False	None	IonTrap	CID	MS2	0		100	1777.63940429688	3554.27153196375	2	1.46436833333333	143	Non_Depleted_Plasma_HCC_2.raw
False	Unambiguous	IonTrap	CID	MS2	0		100	1777.63940429688	5330.90365963063	3	1.46436833333333	143	Non_Depleted_Plasma_HCC_2.raw
False	None	FourierTransform	HCD	MS2	0		200	1777.63940429688	3554.27153196375	2	1.47885333333333	144	Non_Depleted_Plasma_HCC_2.raw
False	Unambiguous	FourierTransform	HCD	MS2	0		200	1777.63940429688	5330.90365963063	3	1.47885333333333	144	Non_Depleted_Plasma_HCC_2.raw
False	Unambiguous	IonTrap	CID	MS2	0		100	1167.44384765625	1167.44384765625	1	1.48425833333333	145	Non_Depleted_Plasma_HCC_2.raw
False	None	FourierTransform	HCD	MS2	0		200	1167.44384765625	3500.31698970875	3	1.49909	146	Non_Depleted_Plasma_HCC_2.raw
False	None	FourierTransform	HCD	MS2	0		200	1167.44384765625	2333.8804186825	2	1.49909	146	Non_Depleted_Plasma_HCC_2.raw
False	Unambiguous	IonTrap	CID	MS2	0	0	100	1188.45629882813	1188.45629882813	1	1.51326833333333	148	Non_Depleted_Plasma_HCC_2.raw
False	Unambiguous	FourierTransform	HCD	MS2	0	0	200	1188.45629882813	2375.90532102625	2	1.52910666666667	149	Non_Depleted_Plasma_HCC_2.raw
False	None	FourierTransform	HCD	MS2	0	0	200	1188.45629882813	3563.35434322438	3	1.52910666666667	149	Non_Depleted_Plasma_HCC_2.raw
False	Unambiguous	IonTrap	CID	MS2	0		100	1261.48999023438	1261.48999023438	1	1.53449666666667	150	Non_Depleted_Plasma_HCC_2.raw
False	None	FourierTransform	HCD	MS2	0		200	1261.48999023438	2521.97270383875	2	1.54927833333333	151	Non_Depleted_Plasma_HCC_2.raw
False	None	FourierTransform	HCD	MS2	0		200	1261.48999023438	3782.45541744313	3	1.54927833333333	151	Non_Depleted_Plasma_HCC_2.raw
False	None	IonTrap	CID	MS2	0	46.32074	100	906.260803222656	906.260803222656	1	1.554725	152	Non_Depleted_Plasma_HCC_2.raw
False	None	FourierTransform	HCD	MS2	0	46.32074	200	906.260803222656	906.260803222656	1	1.56983833333333	153	Non_Depleted_Plasma_HCC_2.raw
False	None	IonTrap	CID	MS2	0		100	1335.33239746094	1335.33239746094	1	1.57523333333333	154	Non_Depleted_Plasma_HCC_2.raw
False	Ambiguous	FourierTransform	HCD	MS2	0		200	1335.33239746094	4003.98263912281	3	1.58997	155	Non_Depleted_Plasma_HCC_2.raw
False	None	FourierTransform	HCD	MS2	0		200	1335.33239746094	2669.65751829188	2	1.58997	155	Non_Depleted_Plasma_HCC_2.raw
False	None	IonTrap	CID	MS2	0	0	100	1158.27319335938	1158.27319335938	1	1.59537166666667	156	Non_Depleted_Plasma_HCC_2.raw
False	None	FourierTransform	HCD	MS2	0	0	200	1158.27319335938	2315.53911008875	2	1.61019833333333	157	Non_Depleted_Plasma_HCC_2.raw
False	Unambiguous	FourierTransform	HCD	MS2	0	0	200	1158.27319335938	3472.80502681813	3	1.61019833333333	157	Non_Depleted_Plasma_HCC_2.raw
False	Unambiguous	IonTrap	CID	MS2	0	80.85551	100	1084.52722167969	2168.04716672938	2	1.62436333333333	159	Non_Depleted_Plasma_HCC_2.raw
False	Unambiguous	IonTrap	CID	MS2	0	80.85551	100	1084.52722167969	3251.56711177906	3	1.62436333333333	159	Non_Depleted_Plasma_HCC_2.raw
False	None	FourierTransform	HCD	MS2	0	80.85551	200	1084.52722167969	2168.04716672938	2	1.640275	160	Non_Depleted_Plasma_HCC_2.raw
False	None	FourierTransform	HCD	MS2	0	80.85551	200	1084.52722167969	3251.56711177906	3	1.640275	160	Non_Depleted_Plasma_HCC_2.raw
False	Unambiguous	IonTrap	CID	MS2	0		100	1211.55615234375	2422.1050280575	2	1.64568333333333	161	Non_Depleted_Plasma_HCC_2.raw
False	Unambiguous	IonTrap	CID	MS2	0		100	1211.55615234375	3632.65390377125	3	1.64568333333333	161	Non_Depleted_Plasma_HCC_2.raw
False	None	FourierTransform	HCD	MS2	0		200	1211.55615234375	3632.65390377125	3	1.66049166666667	162	Non_Depleted_Plasma_HCC_2.raw
False	None	FourierTransform	HCD	MS2	0		200	1211.55615234375	2422.1050280575	2	1.66049166666667	162	Non_Depleted_Plasma_HCC_2.raw
False	Ambiguous	IonTrap	CID	MS2	0	67.64449	100	1107.52075195313	1107.52075195313	1	1.66590833333333	163	Non_Depleted_Plasma_HCC_2.raw
False	Unambiguous	FourierTransform	HCD	MS2	0	67.64449	200	1107.52075195313	2214.03422727625	2	1.68110833333333	164	Non_Depleted_Plasma_HCC_2.raw
False	Unambiguous	FourierTransform	HCD	MS2	0	67.64449	200	1107.52075195313	3320.54770259938	3	1.68110833333333	164	Non_Depleted_Plasma_HCC_2.raw
False	Unambiguous	IonTrap	CID	MS2	0	36.89483	100	1056.44152832031	2111.87578001063	2	1.68652833333333	165	Non_Depleted_Plasma_HCC_2.raw
False	Unambiguous	IonTrap	CID	MS2	0	36.89483	100	1056.44152832031	3167.31003170094	3	1.68652833333333	165	Non_Depleted_Plasma_HCC_2.raw
False	None	IonTrap	CID	MS2	0	0	100	1049.96850585938	1049.96850585938	1	1.70687333333333	167	Non_Depleted_Plasma_HCC_2.raw
False	None	FourierTransform	HCD	MS2	0	0	200	1049.96850585938	2098.92973508875	2	1.72175	168	Non_Depleted_Plasma_HCC_2.raw
False	None	FourierTransform	HCD	MS2	0	0	200	1049.96850585938	3147.89096431813	3	1.72175	168	Non_Depleted_Plasma_HCC_2.raw
False	Ambiguous	IonTrap	CID	MS2	0	65.05182	100	1383.73254394531	1383.73254394531	1	1.73587	170	Non_Depleted_Plasma_HCC_2.raw
False	None	FourierTransform	HCD	MS2	0	65.05182	200	1383.73254394531	4149.18307857594	3	1.75069166666667	171	Non_Depleted_Plasma_HCC_2.raw
False	None	FourierTransform	HCD	MS2	0	65.05182	200	1383.73254394531	2766.45781126063	2	1.75069166666667	171	Non_Depleted_Plasma_HCC_2.raw
False	None	IonTrap	CID	MS2	0		100	1199.36779785156	1199.36779785156	1	1.75609833333333	172	Non_Depleted_Plasma_HCC_2.raw
False	None	FourierTransform	HCD	MS2	0		200	1199.36779785156	2397.72831907313	2	1.77091333333333	173	Non_Depleted_Plasma_HCC_2.raw
False	None	FourierTransform	HCD	MS2	0		200	1199.36779785156	3596.08884029469	3	1.77091333333333	173	Non_Depleted_Plasma_HCC_2.raw
False	Unambiguous	IonTrap	CID	MS2	0		100	1177.45812988281	1177.45812988281	1	1.77631833333333	174	Non_Depleted_Plasma_HCC_2.raw
False	None	FourierTransform	HCD	MS2	0		200	1177.45812988281	2353.90898313563	2	1.79113833333333	175	Non_Depleted_Plasma_HCC_2.raw
False	None	FourierTransform	HCD	MS2	0		200	1177.45812988281	3530.35983638844	3	1.79113833333333	175	Non_Depleted_Plasma_HCC_2.raw
False	Unambiguous	IonTrap	CID	MS2	0	69.33032	100	1122.53332519531	1122.53332519531	1	1.79655166666667	176	Non_Depleted_Plasma_HCC_2.raw
False	Unambiguous	FourierTransform	HCD	MS2	0	69.33032	200	1122.53332519531	2244.05937376063	2	1.81143166666667	177	Non_Depleted_Plasma_HCC_2.raw
False	None	FourierTransform	HCD	MS2	0	69.33032	200	1122.53332519531	3365.58542232594	3	1.81143166666667	177	Non_Depleted_Plasma_HCC_2.raw
False	Ambiguous	IonTrap	CID	MS2	0		100	1090.546875	1090.546875	1	1.816845	178	Non_Depleted_Plasma_HCC_2.raw
False	None	FourierTransform	HCD	MS2	0		200	1090.546875	1090.546875	1	1.831715	179	Non_Depleted_Plasma_HCC_2.raw
False	None	IonTrap	CID	MS2	0	55.2677	100	1193.35388183594	1193.35388183594	1	1.84593833333333	181	Non_Depleted_Plasma_HCC_2.raw
False	None	FourierTransform	HCD	MS2	0	55.2677	200	1193.35388183594	2385.70048704188	2	1.86177333333333	182	Non_Depleted_Plasma_HCC_2.raw
False	Unambiguous	FourierTransform	HCD	MS2	0	55.2677	200	1193.35388183594	3578.04709224781	3	1.86177333333333	182	Non_Depleted_Plasma_HCC_2.raw
False	None	IonTrap	CID	MS2	0	33.03456	100	920.314514160156	920.314514160156	1	1.86721833333333	183	Non_Depleted_Plasma_HCC_2.raw
False	None	FourierTransform	HCD	MS2	0	33.03456	200	920.314514160156	920.314514160156	1	1.882235	184	Non_Depleted_Plasma_HCC_2.raw
False	None	IonTrap	CID	MS2	0		100	1440.94799804688	2880.88871946375	2	1.88760833333333	185	Non_Depleted_Plasma_HCC_2.raw
False	Unambiguous	IonTrap	CID	MS2	0		100	1440.94799804688	4320.82944088063	3	1.88760833333333	185	Non_Depleted_Plasma_HCC_2.raw
False	None	FourierTransform	HCD	MS2	0		200	1440.94799804688	2880.88871946375	2	1.90226666666667	186	Non_Depleted_Plasma_HCC_2.raw
False	None	FourierTransform	HCD	MS2	0		200	1440.94799804688	4320.82944088063	3	1.90226666666667	186	Non_Depleted_Plasma_HCC_2.raw
False	None	IonTrap	CID	MS2	0	11.75536	100	906.261596679688	906.261596679688	1	1.90771	187	Non_Depleted_Plasma_HCC_2.raw
False	None	FourierTransform	HCD	MS2	0	11.75536	200	906.261596679688	906.261596679688	1	1.92283833333333	188	Non_Depleted_Plasma_HCC_2.raw
False	None	IonTrap	CID	MS2	0	0	100	1449.41088867188	1449.41088867188	1	1.92821166666667	189	Non_Depleted_Plasma_HCC_2.raw
False	None	FourierTransform	HCD	MS2	0	0	200	1449.41088867188	2897.81450071375	2	1.94285333333333	190	Non_Depleted_Plasma_HCC_2.raw
False	None	FourierTransform	HCD	MS2	0	0	200	1449.41088867188	4346.21811275563	3	1.94285333333333	190	Non_Depleted_Plasma_HCC_2.raw
False	None	IonTrap	CID	MS2	0	76.32481	100	1207.99230957031	1207.99230957031	1	1.95804166666667	192	Non_Depleted_Plasma_HCC_2.raw
False	None	FourierTransform	HCD	MS2	0	76.32481	200	1207.99230957031	2414.97734251063	2	1.97394166666667	193	Non_Depleted_Plasma_HCC_2.raw
False	Ambiguous	FourierTransform	HCD	MS2	0	76.32481	200	1207.99230957031	3621.96237545094	3	1.97394166666667	193	Non_Depleted_Plasma_HCC_2.raw
False	None	IonTrap	CID	MS2	0	75.73693	100	889.236328125	1777.46537962	2	1.979395	194	Non_Depleted_Plasma_HCC_2.raw
False	None	IonTrap	CID	MS2	0	75.73693	100	889.236328125	2665.694431115	3	1.979395	194	Non_Depleted_Plasma_HCC_2.raw
False	None	FourierTransform	HCD	MS2	0	75.73693	200	889.236328125	1777.46537962	2	1.99445	195	Non_Depleted_Plasma_HCC_2.raw
False	None	FourierTransform	HCD	MS2	0	75.73693	200	889.236328125	2665.694431115	3	1.99445	195	Non_Depleted_Plasma_HCC_2.raw
False	Unambiguous	IonTrap	CID	MS2	0		100	1255.52709960938	1255.52709960938	1	1.99984333333333	196	Non_Depleted_Plasma_HCC_2.raw
False	None	FourierTransform	HCD	MS2	0		200	1255.52709960938	2510.04692258875	2	2.01492833333333	197	Non_Depleted_Plasma_HCC_2.raw
False	None	FourierTransform	HCD	MS2	0		200	1255.52709960938	3764.56674556813	3	2.01492833333333	197	Non_Depleted_Plasma_HCC_2.raw
False	Unambiguous	IonTrap	CID	MS2	0		100	1251.55322265625	1251.55322265625	1	2.02031833333333	198	Non_Depleted_Plasma_HCC_2.raw
False	None	FourierTransform	HCD	MS2	0		200	1251.55322265625	2502.0991686825	2	2.03512333333333	199	Non_Depleted_Plasma_HCC_2.raw
False	None	FourierTransform	HCD	MS2	0		200	1251.55322265625	3752.64511470875	3	2.03512333333333	199	Non_Depleted_Plasma_HCC_2.raw
False	None	IonTrap	CID	MS2	0		100	1329.34826660156	1329.34826660156	1	2.04051166666667	200	Non_Depleted_Plasma_HCC_2.raw
False	None	FourierTransform	HCD	MS2	0		200	1329.34826660156	2657.68925657313	2	2.05522333333333	201	Non_Depleted_Plasma_HCC_2.raw
False	None	FourierTransform	HCD	MS2	0		200	1329.34826660156	3986.03024654469	3	2.05522333333333	201	Non_Depleted_Plasma_HCC_2.raw
False	None	IonTrap	CID	MS2	0		100	1312.41052246094	1312.41052246094	1	2.07051	203	Non_Depleted_Plasma_HCC_2.raw
False	None	FourierTransform	HCD	MS2	0		200	1312.41052246094	3935.21701412281	3	2.08627333333333	204	Non_Depleted_Plasma_HCC_2.raw
False	None	FourierTransform	HCD	MS2	0		200	1312.41052246094	2623.81376829188	2	2.08627333333333	204	Non_Depleted_Plasma_HCC_2.raw
False	None	IonTrap	CID	MS2	0		100	1272.29650878906	1272.29650878906	1	2.09177	205	Non_Depleted_Plasma_HCC_2.raw
False	None	FourierTransform	HCD	MS2	0		200	1272.29650878906	2543.58574094813	2	2.10653666666667	206	Non_Depleted_Plasma_HCC_2.raw
False	None	FourierTransform	HCD	MS2	0		200	1272.29650878906	3814.87497310719	3	2.10653666666667	206	Non_Depleted_Plasma_HCC_2.raw
False	None	IonTrap	CID	MS2	0		100	1298.23901367188	1298.23901367188	1	2.11193833333333	207	Non_Depleted_Plasma_HCC_2.raw
False	None	FourierTransform	HCD	MS2	0		200	1298.23901367188	2595.47075071375	2	2.12666166666667	208	Non_Depleted_Plasma_HCC_2.raw
False	None	FourierTransform	HCD	MS2	0		200	1298.23901367188	3892.70248775563	3	2.12666166666667	208	Non_Depleted_Plasma_HCC_2.raw
False	Ambiguous	IonTrap	CID	MS2	0	64.86311	100	1184.52294921875	1184.52294921875	1	2.13206333333333	209	Non_Depleted_Plasma_HCC_2.raw
False	None	FourierTransform	HCD	MS2	0	64.86311	200	1184.52294921875	3551.55429439625	3	2.14689333333333	210	Non_Depleted_Plasma_HCC_2.raw
False	None	FourierTransform	HCD	MS2	0	64.86311	200	1184.52294921875	2368.0386218075	2	2.14689333333333	210	Non_Depleted_Plasma_HCC_2.raw
False	Unambiguous	IonTrap	CID	MS2	0	35.4613	100	961.053466796875	1921.09965696375	2	2.15234666666667	211	Non_Depleted_Plasma_HCC_2.raw
False	Unambiguous	IonTrap	CID	MS2	0	35.4613	100	961.053466796875	2881.14584713063	3	2.15234666666667	211	Non_Depleted_Plasma_HCC_2.raw
False	None	FourierTransform	HCD	MS2	0	35.4613	200	961.053466796875	1921.09965696375	2	2.16729833333333	212	Non_Depleted_Plasma_HCC_2.raw
False	None	FourierTransform	HCD	MS2	0	35.4613	200	961.053466796875	2881.14584713063	3	2.16729833333333	212	Non_Depleted_Plasma_HCC_2.raw
False	None	IonTrap	CID	MS2	0	15.87855	100	994.333435058594	994.333435058594	1	2.18287166666667	214	Non_Depleted_Plasma_HCC_2.raw
False	None	FourierTransform	HCD	MS2	0	15.87855	200	994.333435058594	994.333435058594	1	2.19780333333333	215	Non_Depleted_Plasma_HCC_2.raw
False	None	IonTrap	CID	MS2	0	0	100	846.295471191406	846.295471191406	1	2.20326833333333	216	Non_Depleted_Plasma_HCC_2.raw
False	None	FourierTransform	HCD	MS2	0	0	200	846.295471191406	846.295471191406	1	2.218335	217	Non_Depleted_Plasma_HCC_2.raw
False	None	IonTrap	CID	MS2	0	50.7871	100	1325.40856933594	1325.40856933594	1	2.22373333333333	218	Non_Depleted_Plasma_HCC_2.raw
False	Unambiguous	FourierTransform	HCD	MS2	0	50.7871	200	1325.40856933594	3974.21115474781	3	2.23843666666667	219	Non_Depleted_Plasma_HCC_2.raw
False	None	FourierTransform	HCD	MS2	0	50.7871	200	1325.40856933594	2649.80986204188	2	2.23843666666667	219	Non_Depleted_Plasma_HCC_2.raw
False	None	IonTrap	CID	MS2	0	0	100	1373.26452636719	1373.26452636719	1	2.24382666666667	220	Non_Depleted_Plasma_HCC_2.raw
False	None	FourierTransform	HCD	MS2	0	0	200	1373.26452636719	2745.52177610438	2	2.25865833333333	221	Non_Depleted_Plasma_HCC_2.raw
False	None	FourierTransform	HCD	MS2	0	0	200	1373.26452636719	4117.77902584156	3	2.25865833333333	221	Non_Depleted_Plasma_HCC_2.raw
False	None	IonTrap	CID	MS2	0		100	1247.416015625	1247.416015625	1	2.26406	222	Non_Depleted_Plasma_HCC_2.raw
False	None	FourierTransform	HCD	MS2	0		200	1247.416015625	1247.416015625	1	2.2788	223	Non_Depleted_Plasma_HCC_2.raw
False	None	IonTrap	CID	MS2	0	49.12176	100	1260.33532714844	1260.33532714844	1	2.29401333333333	225	Non_Depleted_Plasma_HCC_2.raw
False	None	FourierTransform	HCD	MS2	0	49.12176	200	1260.33532714844	3778.99142818531	3	2.30977333333333	226	Non_Depleted_Plasma_HCC_2.raw
False	None	FourierTransform	HCD	MS2	0	49.12176	200	1260.33532714844	2519.66337766688	2	2.30977333333333	226	Non_Depleted_Plasma_HCC_2.raw
False	None	IonTrap	CID	MS2	0	67.31436	100	815.216125488281	2443.63382320484	3	2.31524833333333	227	Non_Depleted_Plasma_HCC_2.raw
False	None	IonTrap	CID	MS2	0	67.31436	100	815.216125488281	1629.42497434656	2	2.31524833333333	227	Non_Depleted_Plasma_HCC_2.raw
False	None	FourierTransform	HCD	MS2	0	67.31436	200	815.216125488281	1629.42497434656	2	2.33034833333333	228	Non_Depleted_Plasma_HCC_2.raw
False	None	FourierTransform	HCD	MS2	0	67.31436	200	815.216125488281	2443.63382320484	3	2.33034833333333	228	Non_Depleted_Plasma_HCC_2.raw
False	None	IonTrap	CID	MS2	0	69.7632	100	1283.04846191406	1283.04846191406	1	2.33576333333333	229	Non_Depleted_Plasma_HCC_2.raw
False	None	FourierTransform	HCD	MS2	0	69.7632	200	1283.04846191406	2565.08964719813	2	2.35049333333333	230	Non_Depleted_Plasma_HCC_2.raw
False	None	FourierTransform	HCD	MS2	0	69.7632	200	1283.04846191406	3847.13083248219	3	2.35049333333333	230	Non_Depleted_Plasma_HCC_2.raw
False	Unambiguous	IonTrap	CID	MS2	0		100	1305.21606445313	2609.42485227625	2	2.35588166666667	231	Non_Depleted_Plasma_HCC_2.raw
False	Unambiguous	IonTrap	CID	MS2	0		100	1305.21606445313	3913.63364009938	3	2.35588166666667	231	Non_Depleted_Plasma_HCC_2.raw
False	Unambiguous	FourierTransform	HCD	MS2	0		200	1305.21606445313	3913.63364009938	3	2.37064166666667	232	Non_Depleted_Plasma_HCC_2.raw
False	Unambiguous	FourierTransform	HCD	MS2	0		200	1305.21606445313	2609.42485227625	2	2.37064166666667	232	Non_Depleted_Plasma_HCC_2.raw
False	Unambiguous	IonTrap	CID	MS2	0	47.42919	100	1238.79663085938	1238.79663085938	1	2.37603833333333	233	Non_Depleted_Plasma_HCC_2.raw
False	None	FourierTransform	HCD	MS2	0	47.42919	200	1238.79663085938	3714.37533931813	3	2.390785	234	Non_Depleted_Plasma_HCC_2.raw
False	None	FourierTransform	HCD	MS2	0	47.42919	200	1238.79663085938	2476.58598508875	2	2.390785	234	Non_Depleted_Plasma_HCC_2.raw
False	Unambiguous	IonTrap	CID	MS2	0		100	1163.60888671875	1163.60888671875	1	2.40601166666667	236	Non_Depleted_Plasma_HCC_2.raw
False	None	FourierTransform	HCD	MS2	0		200	1163.60888671875	2326.2104968075	2	2.42194	237	Non_Depleted_Plasma_HCC_2.raw
False	None	FourierTransform	HCD	MS2	0		200	1163.60888671875	3488.81210689625	3	2.42194	237	Non_Depleted_Plasma_HCC_2.raw
False	Ambiguous	IonTrap	CID	MS2	0	0	100	1355.77416992188	1355.77416992188	1	2.42744	238	Non_Depleted_Plasma_HCC_2.raw
False	None	FourierTransform	HCD	MS2	0	0	200	1355.77416992188	1355.77416992188	1	2.44216833333333	239	Non_Depleted_Plasma_HCC_2.raw
False	Unambiguous	IonTrap	CID	MS2	0	47.15533	100	1068.51708984375	1068.51708984375	1	2.447765	240	Non_Depleted_Plasma_HCC_2.raw
False	None	FourierTransform	HCD	MS2	0	47.15533	200	1068.51708984375	2136.0269030575	2	2.46263666666667	241	Non_Depleted_Plasma_HCC_2.raw
False	None	FourierTransform	HCD	MS2	0	47.15533	200	1068.51708984375	3203.53671627125	3	2.46263666666667	241	Non_Depleted_Plasma_HCC_2.raw
False	None	IonTrap	CID	MS2	0	66.13358	100	1347.36218261719	1347.36218261719	1	2.46803333333333	242	Non_Depleted_Plasma_HCC_2.raw
False	None	FourierTransform	HCD	MS2	0	66.13358	200	1347.36218261719	4040.07199459156	3	2.48277166666667	243	Non_Depleted_Plasma_HCC_2.raw
False	None	FourierTransform	HCD	MS2	0	66.13358	200	1347.36218261719	2693.71708860438	2	2.48277166666667	243	Non_Depleted_Plasma_HCC_2.raw
False	Ambiguous	IonTrap	CID	MS2	0		100	1142.53088378906	2284.05449094813	2	2.48818333333333	244	Non_Depleted_Plasma_HCC_2.raw
False	Unambiguous	IonTrap	CID	MS2	0		100	1142.53088378906	3425.57809810719	3	2.48818333333333	244	Non_Depleted_Plasma_HCC_2.raw
False	None	FourierTransform	HCD	MS2	0		200	1142.53088378906	2284.05449094813	2	2.50299333333333	245	Non_Depleted_Plasma_HCC_2.raw
False	None	FourierTransform	HCD	MS2	0		200	1142.53088378906	3425.57809810719	3	2.50299333333333	245	Non_Depleted_Plasma_HCC_2.raw
False	None	IonTrap	CID	MS2	0		100	1223.36828613281	2445.72929563563	2	2.51814	247	Non_Depleted_Plasma_HCC_2.raw
False	Unambiguous	IonTrap	CID	MS2	0		100	1223.36828613281	3668.09030513844	3	2.51814	247	Non_Depleted_Plasma_HCC_2.raw
False	None	FourierTransform	HCD	MS2	0		200	1223.36828613281	2445.72929563563	2	2.53394166666667	248	Non_Depleted_Plasma_HCC_2.raw
False	None	FourierTransform	HCD	MS2	0		200	1223.36828613281	3668.09030513844	3	2.53394166666667	248	Non_Depleted_Plasma_HCC_2.raw
False	None	IonTrap	CID	MS2	0	74.14282	100	1123.39514160156	1123.39514160156	1	2.53937166666667	249	Non_Depleted_Plasma_HCC_2.raw
False	None	FourierTransform	HCD	MS2	0	74.14282	200	1123.39514160156	3368.17087154469	3	2.55425333333333	250	Non_Depleted_Plasma_HCC_2.raw
False	None	FourierTransform	HCD	MS2	0	74.14282	200	1123.39514160156	2245.78300657313	2	2.55425333333333	250	Non_Depleted_Plasma_HCC_2.raw
False	Unambiguous	IonTrap	CID	MS2	0	60.44888	100	1233.638671875	1233.638671875	1	2.55966333333333	251	Non_Depleted_Plasma_HCC_2.raw
False	None	FourierTransform	HCD	MS2	0	60.44888	200	1233.638671875	2466.27006712	2	2.57441833333333	252	Non_Depleted_Plasma_HCC_2.raw
False	Ambiguous	FourierTransform	HCD	MS2	0	60.44888	200	1233.638671875	3698.901462365	3	2.57441833333333	252	Non_Depleted_Plasma_HCC_2.raw
False	Unambiguous	IonTrap	CID	MS2	0	57.85126	100	1150.60778808594	1150.60778808594	1	2.57982	253	Non_Depleted_Plasma_HCC_2.raw
False	None	FourierTransform	HCD	MS2	0	57.85126	200	1150.60778808594	2300.20829954188	2	2.594775	254	Non_Depleted_Plasma_HCC_2.raw
False	None	FourierTransform	HCD	MS2	0	57.85126	200	1150.60778808594	3449.80881099781	3	2.594775	254	Non_Depleted_Plasma_HCC_2.raw
False	Unambiguous	IonTrap	CID	MS2	0		100	952.567504882813	1904.12773313563	2	2.60022833333333	255	Non_Depleted_Plasma_HCC_2.raw
False	Unambiguous	IonTrap	CID	MS2	0		100	952.567504882813	2855.68796138844	3	2.60022833333333	255	Non_Depleted_Plasma_HCC_2.raw
False	None	FourierTransform	HCD	MS2	0		200	952.567504882813	2855.68796138844	3	2.61518	256	Non_Depleted_Plasma_HCC_2.raw
False	None	FourierTransform	HCD	MS2	0		200	952.567504882813	1904.12773313563	2	2.61518	256	Non_Depleted_Plasma_HCC_2.raw
False	None	IonTrap	CID	MS2	0	55.77262	100	906.262939453125	1811.51860227625	2	2.63046666666667	258	Non_Depleted_Plasma_HCC_2.raw
False	Unambiguous	IonTrap	CID	MS2	0	55.77262	100	906.262939453125	2716.77426509938	3	2.63046666666667	258	Non_Depleted_Plasma_HCC_2.raw
False	None	FourierTransform	HCD	MS2	0	55.77262	200	906.262939453125	1811.51860227625	2	2.64547166666667	259	Non_Depleted_Plasma_HCC_2.raw
False	None	FourierTransform	HCD	MS2	0	55.77262	200	906.262939453125	2716.77426509938	3	2.64547166666667	259	Non_Depleted_Plasma_HCC_2.raw
False	None	IonTrap	CID	MS2	0		100	1286.4228515625	1286.4228515625	1	2.65086166666667	260	Non_Depleted_Plasma_HCC_2.raw
False	None	FourierTransform	HCD	MS2	0		200	1286.4228515625	2571.838426495	2	2.66562833333333	261	Non_Depleted_Plasma_HCC_2.raw
False	None	FourierTransform	HCD	MS2	0		200	1286.4228515625	3857.2540014275	3	2.66562833333333	261	Non_Depleted_Plasma_HCC_2.raw
False	None	IonTrap	CID	MS2	0	77.55276	100	1198.109375	1198.109375	1	2.67102833333333	262	Non_Depleted_Plasma_HCC_2.raw
False	None	FourierTransform	HCD	MS2	0	77.55276	200	1198.109375	2395.21147337	2	2.685805	263	Non_Depleted_Plasma_HCC_2.raw
False	None	FourierTransform	HCD	MS2	0	77.55276	200	1198.109375	3592.31357174	3	2.685805	263	Non_Depleted_Plasma_HCC_2.raw
False	None	IonTrap	CID	MS2	0	55.85011	100	938.666015625	2813.983493615	3	2.69125666666667	264	Non_Depleted_Plasma_HCC_2.raw
False	None	IonTrap	CID	MS2	0	55.85011	100	938.666015625	1876.32475462	2	2.69125666666667	264	Non_Depleted_Plasma_HCC_2.raw
False	None	IonTrap	CID	MS2	0	30.53404	100	903.287963867188	2707.84933834156	3	2.711715	266	Non_Depleted_Plasma_HCC_2.raw
False	None	IonTrap	CID	MS2	0	30.53404	100	903.287963867188	1805.56865110438	2	2.711715	266	Non_Depleted_Plasma_HCC_2.raw
False	None	FourierTransform	HCD	MS2	0	30.53404	200	903.287963867188	1805.56865110438	2	2.72669	267	Non_Depleted_Plasma_HCC_2.raw
False	None	FourierTransform	HCD	MS2	0	30.53404	200	903.287963867188	2707.84933834156	3	2.72669	267	Non_Depleted_Plasma_HCC_2.raw
False	None	IonTrap	CID	MS2	0		100	1209.09912109375	1209.09912109375	1	2.74090166666667	269	Non_Depleted_Plasma_HCC_2.raw
False	Unambiguous	FourierTransform	HCD	MS2	0		200	1209.09912109375	2417.1909655575	2	2.756775	270	Non_Depleted_Plasma_HCC_2.raw
False	None	FourierTransform	HCD	MS2	0		200	1209.09912109375	3625.28281002125	3	2.756775	270	Non_Depleted_Plasma_HCC_2.raw
False	None	IonTrap	CID	MS2	0		100	1395.37902832031	1395.37902832031	1	2.76227166666667	271	Non_Depleted_Plasma_HCC_2.raw
False	None	FourierTransform	HCD	MS2	0		200	1395.37902832031	2789.75078001063	2	2.77698833333333	272	Non_Depleted_Plasma_HCC_2.raw
False	None	FourierTransform	HCD	MS2	0		200	1395.37902832031	4184.12253170094	3	2.77698833333333	272	Non_Depleted_Plasma_HCC_2.raw
False	None	IonTrap	CID	MS2	0	46.2152	100	1387.40295410156	1387.40295410156	1	2.782395	273	Non_Depleted_Plasma_HCC_2.raw
False	None	FourierTransform	HCD	MS2	0	46.2152	200	1387.40295410156	4160.19430904469	3	2.79706	274	Non_Depleted_Plasma_HCC_2.raw
False	None	FourierTransform	HCD	MS2	0	46.2152	200	1387.40295410156	2773.79863157313	2	2.79706	274	Non_Depleted_Plasma_HCC_2.raw
False	Ambiguous	IonTrap	CID	MS2	0		100	1390.72180175781	1390.72180175781	1	2.80244333333333	275	Non_Depleted_Plasma_HCC_2.raw
False	None	FourierTransform	HCD	MS2	0		200	1390.72180175781	2780.43632688563	2	2.81716333333333	276	Non_Depleted_Plasma_HCC_2.raw
False	Unambiguous	FourierTransform	HCD	MS2	0		200	1390.72180175781	4170.15085201344	3	2.81716333333333	276	Non_Depleted_Plasma_HCC_2.raw
False	Unambiguous	IonTrap	CID	MS2	0		100	1504.29467773438	3007.58207883875	2	2.82253	277	Non_Depleted_Plasma_HCC_2.raw
False	None	IonTrap	CID	MS2	0		100	1504.29467773438	4510.86947994313	3	2.82253	277	Non_Depleted_Plasma_HCC_2.raw
False	None	FourierTransform	HCD	MS2	0		200	1504.29467773438	3007.58207883875	2	2.83710666666667	278	Non_Depleted_Plasma_HCC_2.raw
False	None	FourierTransform	HCD	MS2	0		200	1504.29467773438	4510.86947994313	3	2.83710666666667	278	Non_Depleted_Plasma_HCC_2.raw
False	Unambiguous	IonTrap	CID	MS2	0		100	1229.55126953125	1229.55126953125	1	2.85231833333333	280	Non_Depleted_Plasma_HCC_2.raw
False	Unambiguous	FourierTransform	HCD	MS2	0		200	1229.55126953125	3686.63925533375	3	2.86810666666667	281	Non_Depleted_Plasma_HCC_2.raw
False	None	FourierTransform	HCD	MS2	0		200	1229.55126953125	2458.0952624325	2	2.86810666666667	281	Non_Depleted_Plasma_HCC_2.raw
False	None	IonTrap	CID	MS2	0	83.39425	100	1220.35546875	1220.35546875	1	2.87349833333333	282	Non_Depleted_Plasma_HCC_2.raw
False	None	FourierTransform	HCD	MS2	0	83.39425	200	1220.35546875	2439.70366087	2	2.888295	283	Non_Depleted_Plasma_HCC_2.raw
False	None	FourierTransform	HCD	MS2	0	83.39425	200	1220.35546875	3659.05185299	3	2.888295	283	Non_Depleted_Plasma_HCC_2.raw
False	Unambiguous	IonTrap	CID	MS2	0	87.34196	100	972.115051269531	1943.22282590906	2	2.893735	284	Non_Depleted_Plasma_HCC_2.raw
False	Unambiguous	IonTrap	CID	MS2	0	87.34196	100	972.115051269531	2914.33060054859	3	2.893735	284	Non_Depleted_Plasma_HCC_2.raw
False	None	FourierTransform	HCD	MS2	0	87.34196	200	972.115051269531	1943.22282590906	2	2.90869333333333	285	Non_Depleted_Plasma_HCC_2.raw
False	Ambiguous	FourierTransform	HCD	MS2	0	87.34196	200	972.115051269531	2914.33060054859	3	2.90869333333333	285	Non_Depleted_Plasma_HCC_2.raw
False	None	IonTrap	CID	MS2	0	64.17972	100	1205.45263671875	1205.45263671875	1	2.91408166666667	286	Non_Depleted_Plasma_HCC_2.raw
False	None	FourierTransform	HCD	MS2	0	64.17972	200	1205.45263671875	3614.34335689625	3	2.92901	287	Non_Depleted_Plasma_HCC_2.raw
False	None	FourierTransform	HCD	MS2	0	64.17972	200	1205.45263671875	2409.8979968075	2	2.92901	287	Non_Depleted_Plasma_HCC_2.raw
False	Unambiguous	IonTrap	CID	MS2	0	61.77485	100	1276.63793945313	1276.63793945313	1	2.93440833333333	288	Non_Depleted_Plasma_HCC_2.raw
False	None	FourierTransform	HCD	MS2	0	61.77485	200	1276.63793945313	2552.26860227625	2	2.94912833333333	289	Non_Depleted_Plasma_HCC_2.raw
False	None	FourierTransform	HCD	MS2	0	61.77485	200	1276.63793945313	3827.89926509938	3	2.94912833333333	289	Non_Depleted_Plasma_HCC_2.raw
False	None	IonTrap	CID	MS2	0	0	100	815.216247558594	815.216247558594	1	2.96449333333333	291	Non_Depleted_Plasma_HCC_2.raw
False	None	FourierTransform	HCD	MS2	0	0	200	815.216247558594	815.216247558594	1	2.98060833333333	292	Non_Depleted_Plasma_HCC_2.raw
False	None	IonTrap	CID	MS2	0	0	100	846.294921875	1691.58256712	2	2.98607833333333	293	Non_Depleted_Plasma_HCC_2.raw
False	None	IonTrap	CID	MS2	0	0	100	846.294921875	2536.870212365	3	2.98607833333333	293	Non_Depleted_Plasma_HCC_2.raw
False	None	FourierTransform	HCD	MS2	0	0	200	846.294921875	2536.870212365	3	3.00115	294	Non_Depleted_Plasma_HCC_2.raw
False	None	FourierTransform	HCD	MS2	0	0	200	846.294921875	1691.58256712	2	3.00115	294	Non_Depleted_Plasma_HCC_2.raw
False	None	IonTrap	CID	MS2	0	0	100	1435.40478515625	1435.40478515625	1	3.00652833333333	295	Non_Depleted_Plasma_HCC_2.raw
False	None	FourierTransform	HCD	MS2	0	0	200	1435.40478515625	4304.19980220875	3	3.02116	296	Non_Depleted_Plasma_HCC_2.raw
False	None	FourierTransform	HCD	MS2	0	0	200	1435.40478515625	2869.8022936825	2	3.02116	296	Non_Depleted_Plasma_HCC_2.raw
False	None	IonTrap	CID	MS2	0		100	1072.82885742188	2144.65043821375	2	3.02658333333333	297	Non_Depleted_Plasma_HCC_2.raw
False	Unambiguous	IonTrap	CID	MS2	0		100	1072.82885742188	3216.47201900563	3	3.02658333333333	297	Non_Depleted_Plasma_HCC_2.raw
False	None	FourierTransform	HCD	MS2	0		200	1072.82885742188	2144.65043821375	2	3.04150333333333	298	Non_Depleted_Plasma_HCC_2.raw
False	None	FourierTransform	HCD	MS2	0		200	1072.82885742188	3216.47201900563	3	3.04150333333333	298	Non_Depleted_Plasma_HCC_2.raw
False	None	IonTrap	CID	MS2	0	37.00879	100	1116.22497558594	1116.22497558594	1	3.046925	299	Non_Depleted_Plasma_HCC_2.raw
False	None	FourierTransform	HCD	MS2	0	37.00879	200	1116.22497558594	2231.44267454188	2	3.06175666666667	300	Non_Depleted_Plasma_HCC_2.raw
False	None	FourierTransform	HCD	MS2	0	37.00879	200	1116.22497558594	3346.66037349781	3	3.06175666666667	300	Non_Depleted_Plasma_HCC_2.raw
False	None	IonTrap	CID	MS2	0	41.87479	100	921.315368652344	921.315368652344	1	3.076015	302	Non_Depleted_Plasma_HCC_2.raw
False	None	FourierTransform	HCD	MS2	0	41.87479	200	921.315368652344	921.315368652344	1	3.09101166666667	303	Non_Depleted_Plasma_HCC_2.raw
False	Unambiguous	IonTrap	CID	MS2	0		100	1430.33325195313	4288.98520259938	3	3.0965	304	Non_Depleted_Plasma_HCC_2.raw
False	Unambiguous	IonTrap	CID	MS2	0		100	1430.33325195313	2859.65922727625	2	3.0965	304	Non_Depleted_Plasma_HCC_2.raw
False	None	FourierTransform	HCD	MS2	0		200	1430.33325195313	2859.65922727625	2	3.11118	305	Non_Depleted_Plasma_HCC_2.raw
False	None	FourierTransform	HCD	MS2	0		200	1430.33325195313	4288.98520259938	3	3.11118	305	Non_Depleted_Plasma_HCC_2.raw
False	Ambiguous	IonTrap	CID	MS2	0	38.29029	100	1354.78332519531	1354.78332519531	1	3.11657833333333	306	Non_Depleted_Plasma_HCC_2.raw
False	None	FourierTransform	HCD	MS2	0	38.29029	200	1354.78332519531	2708.55937376063	2	3.13126333333333	307	Non_Depleted_Plasma_HCC_2.raw
False	None	FourierTransform	HCD	MS2	0	38.29029	200	1354.78332519531	4062.33542232594	3	3.13126333333333	307	Non_Depleted_Plasma_HCC_2.raw
False	None	IonTrap	CID	MS2	0	51.5594	100	996.331848144531	1991.65641965906	2	3.13668333333333	308	Non_Depleted_Plasma_HCC_2.raw
False	None	IonTrap	CID	MS2	0	51.5594	100	996.331848144531	2986.98099117359	3	3.13668333333333	308	Non_Depleted_Plasma_HCC_2.raw
False	None	FourierTransform	HCD	MS2	0	51.5594	200	996.331848144531	1991.65641965906	2	3.151635	309	Non_Depleted_Plasma_HCC_2.raw
False	None	FourierTransform	HCD	MS2	0	51.5594	200	996.331848144531	2986.98099117359	3	3.151635	309	Non_Depleted_Plasma_HCC_2.raw
False	None	IonTrap	CID	MS2	0		100	1311.498046875	1311.498046875	1	3.157035	310	Non_Depleted_Plasma_HCC_2.raw
False	None	FourierTransform	HCD	MS2	0		200	1311.498046875	2621.98881712	2	3.17173333333333	311	Non_Depleted_Plasma_HCC_2.raw
False	None	FourierTransform	HCD	MS2	0		200	1311.498046875	3932.479587365	3	3.17173333333333	311	Non_Depleted_Plasma_HCC_2.raw
False	Unambiguous	IonTrap	CID	MS2	0		100	1733.38134765625	3465.7554186825	2	3.18591833333333	313	Non_Depleted_Plasma_HCC_2.raw
False	Unambiguous	IonTrap	CID	MS2	0		100	1733.38134765625	5198.12948970875	3	3.18591833333333	313	Non_Depleted_Plasma_HCC_2.raw
False	None	FourierTransform	HCD	MS2	0		200	1733.38134765625	3465.7554186825	2	3.20144	314	Non_Depleted_Plasma_HCC_2.raw
False	None	FourierTransform	HCD	MS2	0		200	1733.38134765625	5198.12948970875	3	3.20144	314	Non_Depleted_Plasma_HCC_2.raw
False	None	IonTrap	CID	MS2	0		100	1399.35620117188	1399.35620117188	1	3.20681166666667	315	Non_Depleted_Plasma_HCC_2.raw
False	None	FourierTransform	HCD	MS2	0		200	1399.35620117188	2797.70512571375	2	3.221495	316	Non_Depleted_Plasma_HCC_2.raw
False	Ambiguous	FourierTransform	HCD	MS2	0		200	1399.35620117188	4196.05405025563	3	3.221495	316	Non_Depleted_Plasma_HCC_2.raw
False	None	IonTrap	CID	MS2	0	0	100	1446.02563476563	1446.02563476563	1	3.22687333333333	317	Non_Depleted_Plasma_HCC_2.raw
False	None	FourierTransform	HCD	MS2	0	0	200	1446.02563476563	2891.04399290125	2	3.24150166666667	318	Non_Depleted_Plasma_HCC_2.raw
False	Ambiguous	FourierTransform	HCD	MS2	0	0	200	1446.02563476563	4336.06235103688	3	3.24150166666667	318	Non_Depleted_Plasma_HCC_2.raw
False	None	IonTrap	CID	MS2	0		100	1356.90954589844	2712.81181516688	2	3.24689166666667	319	Non_Depleted_Plasma_HCC_2.raw
False	Unambiguous	IonTrap	CID	MS2	0		100	1356.90954589844	4068.71408443531	3	3.24689166666667	319	Non_Depleted_Plasma_HCC_2.raw
False	None	FourierTransform	HCD	MS2	0		200	1356.90954589844	2712.81181516688	2	3.26161833333333	320	Non_Depleted_Plasma_HCC_2.raw
False	None	FourierTransform	HCD	MS2	0		200	1356.90954589844	4068.71408443531	3	3.26161833333333	320	Non_Depleted_Plasma_HCC_2.raw
False	Unambiguous	IonTrap	CID	MS2	0	52.12082	100	1123.54675292969	1123.54675292969	1	3.267155	321	Non_Depleted_Plasma_HCC_2.raw
False	None	FourierTransform	HCD	MS2	0	52.12082	200	1123.54675292969	2246.08622922938	2	3.28203333333333	322	Non_Depleted_Plasma_HCC_2.raw
False	None	FourierTransform	HCD	MS2	0	52.12082	200	1123.54675292969	3368.62570552906	3	3.28203333333333	322	Non_Depleted_Plasma_HCC_2.raw
False	None	IonTrap	CID	MS2	0	62.74557	100	1278.87707519531	1278.87707519531	1	3.296165	324	Non_Depleted_Plasma_HCC_2.raw
False	None	FourierTransform	HCD	MS2	0	62.74557	200	1278.87707519531	2556.74687376063	2	3.31194166666667	325	Non_Depleted_Plasma_HCC_2.raw
False	None	FourierTransform	HCD	MS2	0	62.74557	200	1278.87707519531	3834.61667232594	3	3.31194166666667	325	Non_Depleted_Plasma_HCC_2.raw
False	None	IonTrap	CID	MS2	0	49.22243	100	908.259216308594	2722.76309566578	3	3.31738833333333	326	Non_Depleted_Plasma_HCC_2.raw
False	None	IonTrap	CID	MS2	0	49.22243	100	908.259216308594	1815.51115598719	2	3.31738833333333	326	Non_Depleted_Plasma_HCC_2.raw
False	None	FourierTransform	HCD	MS2	0	49.22243	200	908.259216308594	1815.51115598719	2	3.33242	327	Non_Depleted_Plasma_HCC_2.raw
False	None	FourierTransform	HCD	MS2	0	49.22243	200	908.259216308594	2722.76309566578	3	3.33242	327	Non_Depleted_Plasma_HCC_2.raw
False	None	IonTrap	CID	MS2	0		100	1629.62390136719	3258.24052610438	2	3.33779666666667	328	Non_Depleted_Plasma_HCC_2.raw
False	Unambiguous	IonTrap	CID	MS2	0		100	1629.62390136719	4886.85715084156	3	3.33779666666667	328	Non_Depleted_Plasma_HCC_2.raw
False	None	FourierTransform	HCD	MS2	0		200	1629.62390136719	3258.24052610438	2	3.352305	329	Non_Depleted_Plasma_HCC_2.raw
False	None	FourierTransform	HCD	MS2	0		200	1629.62390136719	4886.85715084156	3	3.352305	329	Non_Depleted_Plasma_HCC_2.raw
False	None	IonTrap	CID	MS2	0	54.65779	100	981.69140625	1962.37553587	2	3.35773833333333	330	Non_Depleted_Plasma_HCC_2.raw
False	None	IonTrap	CID	MS2	0	54.65779	100	981.69140625	2943.05966549	3	3.35773833333333	330	Non_Depleted_Plasma_HCC_2.raw
False	None	FourierTransform	HCD	MS2	0	54.65779	200	981.69140625	2943.05966549	3	3.37270333333333	331	Non_Depleted_Plasma_HCC_2.raw
False	None	FourierTransform	HCD	MS2	0	54.65779	200	981.69140625	1962.37553587	2	3.37270333333333	331	Non_Depleted_Plasma_HCC_2.raw
False	None	IonTrap	CID	MS2	0	56.64527	100	1211.41821289063	1211.41821289063	1	3.37810666666667	332	Non_Depleted_Plasma_HCC_2.raw
False	None	FourierTransform	HCD	MS2	0	56.64527	200	1211.41821289063	2421.82914915125	2	3.39287833333333	333	Non_Depleted_Plasma_HCC_2.raw
False	None	FourierTransform	HCD	MS2	0	56.64527	200	1211.41821289063	3632.24008541188	3	3.39287833333333	333	Non_Depleted_Plasma_HCC_2.raw
False	None	IonTrap	CID	MS2	0	57.67678	100	890.236328125	890.236328125	1	3.40710666666667	335	Non_Depleted_Plasma_HCC_2.raw
False	None	FourierTransform	HCD	MS2	0	57.67678	200	890.236328125	890.236328125	1	3.42211333333333	336	Non_Depleted_Plasma_HCC_2.raw
False	None	IonTrap	CID	MS2	0	0	100	920.313049316406	1839.61882200281	2	3.42755833333333	337	Non_Depleted_Plasma_HCC_2.raw
False	None	IonTrap	CID	MS2	0	0	100	920.313049316406	2758.92459468922	3	3.42755833333333	337	Non_Depleted_Plasma_HCC_2.raw
False	None	FourierTransform	HCD	MS2	0	0	200	920.313049316406	1839.61882200281	2	3.44272	338	Non_Depleted_Plasma_HCC_2.raw
False	None	FourierTransform	HCD	MS2	0	0	200	920.313049316406	2758.92459468922	3	3.44272	338	Non_Depleted_Plasma_HCC_2.raw
False	None	IonTrap	CID	MS2	0	48.5097	100	1299.40100097656	1299.40100097656	1	3.44811833333333	339	Non_Depleted_Plasma_HCC_2.raw
False	None	FourierTransform	HCD	MS2	0	48.5097	200	1299.40100097656	3896.18844966969	3	3.46284166666667	340	Non_Depleted_Plasma_HCC_2.raw
False	None	FourierTransform	HCD	MS2	0	48.5097	200	1299.40100097656	2597.79472532313	2	3.46284166666667	340	Non_Depleted_Plasma_HCC_2.raw
False	Ambiguous	IonTrap	CID	MS2	0	0	100	1348.78869628906	1348.78869628906	1	3.46823166666667	341	Non_Depleted_Plasma_HCC_2.raw
False	Unambiguous	FourierTransform	HCD	MS2	0	0	200	1348.78869628906	1348.78869628906	1	3.48298666666667	342	Non_Depleted_Plasma_HCC_2.raw
False	None	IonTrap	CID	MS2	0	44.13406	100	1261.07141113281	1261.07141113281	1	3.48837833333333	343	Non_Depleted_Plasma_HCC_2.raw
False	None	FourierTransform	HCD	MS2	0	44.13406	200	1261.07141113281	2521.13554563563	2	3.50310833333333	344	Non_Depleted_Plasma_HCC_2.raw
False	None	FourierTransform	HCD	MS2	0	44.13406	200	1261.07141113281	3781.19968013844	3	3.50310833333333	344	Non_Depleted_Plasma_HCC_2.raw
False	Ambiguous	IonTrap	CID	MS2	0	74.30312	100	1181.56726074219	1181.56726074219	1	3.51833	346	Non_Depleted_Plasma_HCC_2.raw
False	None	FourierTransform	HCD	MS2	0	74.30312	200	1181.56726074219	2362.12724485438	2	3.53314333333333	347	Non_Depleted_Plasma_HCC_2.raw
False	Unambiguous	FourierTransform	HCD	MS2	0	74.30312	200	1181.56726074219	3542.68722896656	3	3.53314333333333	347	Non_Depleted_Plasma_HCC_2.raw
False	Ambiguous	IonTrap	CID	MS2	0	47.42335	100	1029.53491210938	3086.59018306813	3	3.53856333333333	348	Non_Depleted_Plasma_HCC_2.raw
False	Unambiguous	IonTrap	CID	MS2	0	47.42335	100	1029.53491210938	2058.06254758875	2	3.53856333333333	348	Non_Depleted_Plasma_HCC_2.raw
False	None	FourierTransform	HCD	MS2	0	47.42335	200	1029.53491210938	2058.06254758875	2	3.55350833333333	349	Non_Depleted_Plasma_HCC_2.raw
False	None	FourierTransform	HCD	MS2	0	47.42335	200	1029.53491210938	3086.59018306813	3	3.55350833333333	349	Non_Depleted_Plasma_HCC_2.raw
False	None	IonTrap	CID	MS2	0	65.69946	100	1160.01452636719	1160.01452636719	1	3.55891833333333	350	Non_Depleted_Plasma_HCC_2.raw
False	None	FourierTransform	HCD	MS2	0	65.69946	200	1160.01452636719	2319.02177610438	2	3.57372166666667	351	Non_Depleted_Plasma_HCC_2.raw
False	None	FourierTransform	HCD	MS2	0	65.69946	200	1160.01452636719	3478.02902584156	3	3.57372166666667	351	Non_Depleted_Plasma_HCC_2.raw
False	Unambiguous	IonTrap	CID	MS2	0		100	1186.48193359375	1186.48193359375	1	3.57911166666667	352	Non_Depleted_Plasma_HCC_2.raw
False	None	FourierTransform	HCD	MS2	0		200	1186.48193359375	3557.43124752125	3	3.59393	353	Non_Depleted_Plasma_HCC_2.raw
False	None	FourierTransform	HCD	MS2	0		200	1186.48193359375	2371.9565905575	2	3.59393	353	Non_Depleted_Plasma_HCC_2.raw
False	Unambiguous	IonTrap	CID	MS2	0	49.89307	100	1152.53051757813	1152.53051757813	1	3.59934666666667	354	Non_Depleted_Plasma_HCC_2.raw
False	Ambiguous	FourierTransform	HCD	MS2	0	49.89307	200	1152.53051757813	2304.05375852625	2	3.61425833333333	355	Non_Depleted_Plasma_HCC_2.raw
False	Ambiguous	FourierTransform	HCD	MS2	0	49.89307	200	1152.53051757813	3455.57699947438	3	3.61425833333333	355	Non_Depleted_Plasma_HCC_2.raw
False	None	IonTrap	CID	MS2	0	24.21951	100	846.294494628906	846.294494628906	1	3.62844833333333	357	Non_Depleted_Plasma_HCC_2.raw
False	None	FourierTransform	HCD	MS2	0	24.21951	200	846.294494628906	846.294494628906	1	3.64348	358	Non_Depleted_Plasma_HCC_2.raw
False	Unambiguous	IonTrap	CID	MS2	0	52.00196	100	1128.41943359375	1128.41943359375	1	3.64889333333333	359	Non_Depleted_Plasma_HCC_2.raw
False	None	FourierTransform	HCD	MS2	0	52.00196	200	1128.41943359375	2255.8315905575	2	3.66376666666667	360	Non_Depleted_Plasma_HCC_2.raw
False	None	FourierTransform	HCD	MS2	0	52.00196	200	1128.41943359375	3383.24374752125	3	3.66376666666667	360	Non_Depleted_Plasma_HCC_2.raw
False	Unambiguous	IonTrap	CID	MS2	0	67.88677	100	1254.51745605469	1254.51745605469	1	3.66916333333333	361	Non_Depleted_Plasma_HCC_2.raw
False	Unambiguous	FourierTransform	HCD	MS2	0	67.88677	200	1254.51745605469	2508.02763547938	2	3.6839	362	Non_Depleted_Plasma_HCC_2.raw
False	Unambiguous	FourierTransform	HCD	MS2	0	67.88677	200	1254.51745605469	3761.53781490406	3	3.6839	362	Non_Depleted_Plasma_HCC_2.raw
False	Unambiguous	IonTrap	CID	MS2	0	48.81781	100	938.493713378906	1875.98015012781	2	3.68935666666667	363	Non_Depleted_Plasma_HCC_2.raw
False	Unambiguous	IonTrap	CID	MS2	0	48.81781	100	938.493713378906	2813.46658687672	3	3.68935666666667	363	Non_Depleted_Plasma_HCC_2.raw
False	None	FourierTransform	HCD	MS2	0	48.81781	200	938.493713378906	2813.46658687672	3	3.70436166666667	364	Non_Depleted_Plasma_HCC_2.raw
False	None	FourierTransform	HCD	MS2	0	48.81781	200	938.493713378906	1875.98015012781	2	3.70436166666667	364	Non_Depleted_Plasma_HCC_2.raw
False	None	IonTrap	CID	MS2	0		100	1257.91577148438	1257.91577148438	1	3.70976	365	Non_Depleted_Plasma_HCC_2.raw
False	None	FourierTransform	HCD	MS2	0		200	1257.91577148438	1257.91577148438	1	3.72448833333333	366	Non_Depleted_Plasma_HCC_2.raw
False	Unambiguous	IonTrap	CID	MS2	0	80.80372	100	1179.47998046875	1179.47998046875	1	3.739725	368	Non_Depleted_Plasma_HCC_2.raw
False	None	FourierTransform	HCD	MS2	0	80.80372	200	1179.47998046875	2357.9526843075	2	3.75560833333333	369	Non_Depleted_Plasma_HCC_2.raw
False	Unambiguous	FourierTransform	HCD	MS2	0	80.80372	200	1179.47998046875	3536.42538814625	3	3.75560833333333	369	Non_Depleted_Plasma_HCC_2.raw
False	None	IonTrap	CID	MS2	0	0	100	1191.3662109375	1191.3662109375	1	3.76100166666667	370	Non_Depleted_Plasma_HCC_2.raw
False	None	FourierTransform	HCD	MS2	0	0	200	1191.3662109375	2381.725145245	2	3.77581833333333	371	Non_Depleted_Plasma_HCC_2.raw
False	None	FourierTransform	HCD	MS2	0	0	200	1191.3662109375	3572.0840795525	3	3.77581833333333	371	Non_Depleted_Plasma_HCC_2.raw
False	None	IonTrap	CID	MS2	0		100	1473.92358398438	4419.75619869313	3	3.78163666666667	372	Non_Depleted_Plasma_HCC_2.raw
False	None	IonTrap	CID	MS2	0		100	1473.92358398438	2946.83989133875	2	3.78163666666667	372	Non_Depleted_Plasma_HCC_2.raw
False	None	FourierTransform	HCD	MS2	0		200	1473.92358398438	2946.83989133875	2	3.79623833333333	373	Non_Depleted_Plasma_HCC_2.raw
False	None	FourierTransform	HCD	MS2	0		200	1473.92358398438	4419.75619869313	3	3.79623833333333	373	Non_Depleted_Plasma_HCC_2.raw
False	None	IonTrap	CID	MS2	0		100	1236.396484375	1236.396484375	1	3.801645	374	Non_Depleted_Plasma_HCC_2.raw
False	None	FourierTransform	HCD	MS2	0		200	1236.396484375	2471.78569212	2	3.81643333333333	375	Non_Depleted_Plasma_HCC_2.raw
False	None	FourierTransform	HCD	MS2	0		200	1236.396484375	3707.174899865	3	3.81643333333333	375	Non_Depleted_Plasma_HCC_2.raw
False	Ambiguous	IonTrap	CID	MS2	0		100	1244.52758789063	1244.52758789063	1	3.82183333333333	376	Non_Depleted_Plasma_HCC_2.raw
False	None	FourierTransform	HCD	MS2	0		200	1244.52758789063	2488.04789915125	2	3.83657166666667	377	Non_Depleted_Plasma_HCC_2.raw
False	None	FourierTransform	HCD	MS2	0		200	1244.52758789063	3731.56821041188	3	3.83657166666667	377	Non_Depleted_Plasma_HCC_2.raw
False	None	IonTrap	CID	MS2	0		100	1275.43273925781	1275.43273925781	1	3.85071166666667	379	Non_Depleted_Plasma_HCC_2.raw
False	None	FourierTransform	HCD	MS2	0		200	1275.43273925781	3824.28366451344	3	3.86545833333333	380	Non_Depleted_Plasma_HCC_2.raw
False	None	FourierTransform	HCD	MS2	0		200	1275.43273925781	2549.85820188563	2	3.86545833333333	380	Non_Depleted_Plasma_HCC_2.raw
False	None	IonTrap	CID	MS2	0	51.39851	100	1222.94079589844	1222.94079589844	1	3.87084833333333	381	Non_Depleted_Plasma_HCC_2.raw
False	None	FourierTransform	HCD	MS2	0	51.39851	200	1222.94079589844	2444.87431516688	2	3.88565166666667	382	Non_Depleted_Plasma_HCC_2.raw
False	None	FourierTransform	HCD	MS2	0	51.39851	200	1222.94079589844	3666.80783443531	3	3.88565166666667	382	Non_Depleted_Plasma_HCC_2.raw
False	None	IonTrap	CID	MS2	0		100	1383.34326171875	1383.34326171875	1	3.89103333333333	383	Non_Depleted_Plasma_HCC_2.raw
False	None	FourierTransform	HCD	MS2	0		200	1383.34326171875	1383.34326171875	1	3.90572166666667	384	Non_Depleted_Plasma_HCC_2.raw
False	Unambiguous	IonTrap	CID	MS2	0		100	1198.50061035156	2395.99394407313	2	3.91111	385	Non_Depleted_Plasma_HCC_2.raw
False	None	IonTrap	CID	MS2	0		100	1198.50061035156	3593.48727779469	3	3.91111	385	Non_Depleted_Plasma_HCC_2.raw
False	None	FourierTransform	HCD	MS2	0		200	1198.50061035156	2395.99394407313	2	3.92592666666667	386	Non_Depleted_Plasma_HCC_2.raw
False	None	FourierTransform	HCD	MS2	0		200	1198.50061035156	3593.48727779469	3	3.92592666666667	386	Non_Depleted_Plasma_HCC_2.raw
False	Unambiguous	IonTrap	CID	MS2	0	0	100	912.027160644531	2734.06692867359	3	3.93137333333333	387	Non_Depleted_Plasma_HCC_2.raw
False	Ambiguous	IonTrap	CID	MS2	0	0	100	912.027160644531	1823.04704465906	2	3.93137333333333	387	Non_Depleted_Plasma_HCC_2.raw
False	None	FourierTransform	HCD	MS2	0	0	200	912.027160644531	2734.06692867359	3	3.94637	388	Non_Depleted_Plasma_HCC_2.raw
False	None	FourierTransform	HCD	MS2	0	0	200	912.027160644531	1823.04704465906	2	3.94637	388	Non_Depleted_Plasma_HCC_2.raw
False	None	IonTrap	CID	MS2	0	62.70562	100	908.262023925781	1815.51677122156	2	3.96171833333333	390	Non_Depleted_Plasma_HCC_2.raw
False	None	IonTrap	CID	MS2	0	62.70562	100	908.262023925781	2722.77151851734	3	3.96171833333333	390	Non_Depleted_Plasma_HCC_2.raw
False	None	FourierTransform	HCD	MS2	0	62.70562	200	908.262023925781	1815.51677122156	2	3.977775	391	Non_Depleted_Plasma_HCC_2.raw
False	None	FourierTransform	HCD	MS2	0	62.70562	200	908.262023925781	2722.77151851734	3	3.977775	391	Non_Depleted_Plasma_HCC_2.raw
False	None	IonTrap	CID	MS2	0	56.36803	100	906.26171875	1811.51616087	2	3.98322333333333	392	Non_Depleted_Plasma_HCC_2.raw
False	None	IonTrap	CID	MS2	0	56.36803	100	906.26171875	2716.77060299	3	3.98322333333333	392	Non_Depleted_Plasma_HCC_2.raw
False	None	FourierTransform	HCD	MS2	0	56.36803	200	906.26171875	1811.51616087	2	3.99825	393	Non_Depleted_Plasma_HCC_2.raw
False	None	FourierTransform	HCD	MS2	0	56.36803	200	906.26171875	2716.77060299	3	3.99825	393	Non_Depleted_Plasma_HCC_2.raw
False	Unambiguous	IonTrap	CID	MS2	0		100	1157.49597167969	2313.98466672938	2	4.003665	394	Non_Depleted_Plasma_HCC_2.raw
False	Unambiguous	IonTrap	CID	MS2	0		100	1157.49597167969	3470.47336177906	3	4.003665	394	Non_Depleted_Plasma_HCC_2.raw
False	None	FourierTransform	HCD	MS2	0		200	1157.49597167969	3470.47336177906	3	4.01847333333333	395	Non_Depleted_Plasma_HCC_2.raw
False	None	FourierTransform	HCD	MS2	0		200	1157.49597167969	2313.98466672938	2	4.01847333333333	395	Non_Depleted_Plasma_HCC_2.raw
False	None	IonTrap	CID	MS2	0	65.68208	100	1281.42358398438	1281.42358398438	1	4.02387	396	Non_Depleted_Plasma_HCC_2.raw
False	None	FourierTransform	HCD	MS2	0	65.68208	200	1281.42358398438	2561.83989133875	2	4.03864666666667	397	Non_Depleted_Plasma_HCC_2.raw
False	None	FourierTransform	HCD	MS2	0	65.68208	200	1281.42358398438	3842.25619869313	3	4.03864666666667	397	Non_Depleted_Plasma_HCC_2.raw
False	None	IonTrap	CID	MS2	0		100	1173.98999023438	1173.98999023438	1	4.04405833333333	398	Non_Depleted_Plasma_HCC_2.raw
False	None	FourierTransform	HCD	MS2	0		200	1173.98999023438	2346.97270383875	2	4.05886333333333	399	Non_Depleted_Plasma_HCC_2.raw
False	None	FourierTransform	HCD	MS2	0		200	1173.98999023438	3519.95541744313	3	4.05886333333333	399	Non_Depleted_Plasma_HCC_2.raw
False	None	IonTrap	CID	MS2	0	15.08232	100	815.21630859375	815.21630859375	1	4.07317333333333	401	Non_Depleted_Plasma_HCC_2.raw
False	None	FourierTransform	HCD	MS2	0	15.08232	200	815.21630859375	815.21630859375	1	4.08928	402	Non_Depleted_Plasma_HCC_2.raw
False	None	IonTrap	CID	MS2	0	49.41061	100	1293.44104003906	1293.44104003906	1	4.09467	403	Non_Depleted_Plasma_HCC_2.raw
False	None	FourierTransform	HCD	MS2	0	49.41061	200	1293.44104003906	3878.30856685719	3	4.10943166666667	404	Non_Depleted_Plasma_HCC_2.raw
False	None	FourierTransform	HCD	MS2	0	49.41061	200	1293.44104003906	2585.87480344813	2	4.10943166666667	404	Non_Depleted_Plasma_HCC_2.raw
False	Ambiguous	IonTrap	CID	MS2	0		100	1350.83837890625	1350.83837890625	1	4.11513833333333	405	Non_Depleted_Plasma_HCC_2.raw
False	None	FourierTransform	HCD	MS2	0		200	1350.83837890625	2700.6694811825	2	4.12993	406	Non_Depleted_Plasma_HCC_2.raw
False	None	FourierTransform	HCD	MS2	0		200	1350.83837890625	4050.50058345875	3	4.12993	406	Non_Depleted_Plasma_HCC_2.raw
False	None	IonTrap	CID	MS2	0		100	1101.0625	1101.0625	1	4.13534666666667	407	Non_Depleted_Plasma_HCC_2.raw
False	None	FourierTransform	HCD	MS2	0		200	1101.0625	2201.11772337	2	4.15026666666667	408	Non_Depleted_Plasma_HCC_2.raw
False	None	FourierTransform	HCD	MS2	0		200	1101.0625	3301.17294674	3	4.15026666666667	408	Non_Depleted_Plasma_HCC_2.raw
False	None	IonTrap	CID	MS2	0	65.7643	100	889.236022949219	1777.46476926844	2	4.155725	409	Non_Depleted_Plasma_HCC_2.raw
False	None	IonTrap	CID	MS2	0	65.7643	100	889.236022949219	2665.69351558766	3	4.155725	409	Non_Depleted_Plasma_HCC_2.raw
False	None	FourierTransform	HCD	MS2	0	65.7643	200	889.236022949219	1777.46476926844	2	4.17072	410	Non_Depleted_Plasma_HCC_2.raw
False	None	FourierTransform	HCD	MS2	0	65.7643	200	889.236022949219	2665.69351558766	3	4.17072	410	Non_Depleted_Plasma_HCC_2.raw
False	None	IonTrap	CID	MS2	0		100	1300.18920898438	1300.18920898438	1	4.18600333333333	412	Non_Depleted_Plasma_HCC_2.raw
False	None	FourierTransform	HCD	MS2	0		200	1300.18920898438	2599.37114133875	2	4.20177333333333	413	Non_Depleted_Plasma_HCC_2.raw
False	None	FourierTransform	HCD	MS2	0		200	1300.18920898438	3898.55307369313	3	4.20177333333333	413	Non_Depleted_Plasma_HCC_2.raw
False	Ambiguous	IonTrap	CID	MS2	0	58.39743	100	1203.55224609375	1203.55224609375	1	4.20716666666667	414	Non_Depleted_Plasma_HCC_2.raw
False	Unambiguous	FourierTransform	HCD	MS2	0	58.39743	200	1203.55224609375	2406.0972155575	2	4.22200666666667	415	Non_Depleted_Plasma_HCC_2.raw
False	Unambiguous	FourierTransform	HCD	MS2	0	58.39743	200	1203.55224609375	3608.64218502125	3	4.22200666666667	415	Non_Depleted_Plasma_HCC_2.raw
False	Unambiguous	IonTrap	CID	MS2	0		100	1079.54406738281	2158.08085813563	2	4.22743	416	Non_Depleted_Plasma_HCC_2.raw
False	Ambiguous	IonTrap	CID	MS2	0		100	1079.54406738281	3236.61764888844	3	4.22743	416	Non_Depleted_Plasma_HCC_2.raw
False	None	FourierTransform	HCD	MS2	0		200	1079.54406738281	2158.08085813563	2	4.24229	417	Non_Depleted_Plasma_HCC_2.raw
False	None	FourierTransform	HCD	MS2	0		200	1079.54406738281	3236.61764888844	3	4.24229	417	Non_Depleted_Plasma_HCC_2.raw
False	Unambiguous	IonTrap	CID	MS2	0		100	1164.95947265625	3492.86386470875	3	4.24770333333333	418	Non_Depleted_Plasma_HCC_2.raw
False	Unambiguous	IonTrap	CID	MS2	0		100	1164.95947265625	2328.9116686825	2	4.24770333333333	418	Non_Depleted_Plasma_HCC_2.raw
False	None	FourierTransform	HCD	MS2	0		200	1164.95947265625	2328.9116686825	2	4.26256833333333	419	Non_Depleted_Plasma_HCC_2.raw
False	None	FourierTransform	HCD	MS2	0		200	1164.95947265625	3492.86386470875	3	4.26256833333333	419	Non_Depleted_Plasma_HCC_2.raw
False	Unambiguous	IonTrap	CID	MS2	0		100	1001.57690429688	2002.14653196375	2	4.26799833333333	420	Non_Depleted_Plasma_HCC_2.raw
False	Ambiguous	IonTrap	CID	MS2	0		100	1001.57690429688	3002.71615963063	3	4.26799833333333	420	Non_Depleted_Plasma_HCC_2.raw
False	None	FourierTransform	HCD	MS2	0		200	1001.57690429688	2002.14653196375	2	4.28289	421	Non_Depleted_Plasma_HCC_2.raw
False	None	FourierTransform	HCD	MS2	0		200	1001.57690429688	3002.71615963063	3	4.28289	421	Non_Depleted_Plasma_HCC_2.raw
False	None	IonTrap	CID	MS2	0		100	1321.1669921875	1321.1669921875	1	4.29716833333333	423	Non_Depleted_Plasma_HCC_2.raw
False	None	FourierTransform	HCD	MS2	0		200	1321.1669921875	2641.326707745	2	4.31294	424	Non_Depleted_Plasma_HCC_2.raw
False	None	FourierTransform	HCD	MS2	0		200	1321.1669921875	3961.4864233025	3	4.31294	424	Non_Depleted_Plasma_HCC_2.raw
False	Ambiguous	IonTrap	CID	MS2	0		100	1404.83288574219	1404.83288574219	1	4.318315	425	Non_Depleted_Plasma_HCC_2.raw
False	None	FourierTransform	HCD	MS2	0		200	1404.83288574219	4212.48410396656	3	4.33302666666667	426	Non_Depleted_Plasma_HCC_2.raw
False	None	FourierTransform	HCD	MS2	0		200	1404.83288574219	2808.65849485438	2	4.33302666666667	426	Non_Depleted_Plasma_HCC_2.raw
False	Ambiguous	IonTrap	CID	MS2	0		100	1342.869140625	1342.869140625	1	4.33841833333333	427	Non_Depleted_Plasma_HCC_2.raw
False	None	FourierTransform	HCD	MS2	0		200	1342.869140625	2684.73100462	2	4.35311166666667	428	Non_Depleted_Plasma_HCC_2.raw
False	None	FourierTransform	HCD	MS2	0		200	1342.869140625	4026.592868615	3	4.35311166666667	428	Non_Depleted_Plasma_HCC_2.raw
False	None	IonTrap	CID	MS2	0		100	1396.89526367188	2792.78325071375	2	4.358495	429	Non_Depleted_Plasma_HCC_2.raw
False	Unambiguous	IonTrap	CID	MS2	0		100	1396.89526367188	4188.67123775563	3	4.358495	429	Non_Depleted_Plasma_HCC_2.raw
False	None	FourierTransform	HCD	MS2	0		200	1396.89526367188	2792.78325071375	2	4.37323666666667	430	Non_Depleted_Plasma_HCC_2.raw
False	None	FourierTransform	HCD	MS2	0		200	1396.89526367188	4188.67123775563	3	4.37323666666667	430	Non_Depleted_Plasma_HCC_2.raw
False	Unambiguous	IonTrap	CID	MS2	0		100	1187.51098632813	1187.51098632813	1	4.37862833333333	431	Non_Depleted_Plasma_HCC_2.raw
False	None	FourierTransform	HCD	MS2	0		200	1187.51098632813	3560.51840572438	3	4.393395	432	Non_Depleted_Plasma_HCC_2.raw
False	None	FourierTransform	HCD	MS2	0		200	1187.51098632813	2374.01469602625	2	4.393395	432	Non_Depleted_Plasma_HCC_2.raw
False	None	IonTrap	CID	MS2	0	57.72478	100	1392.357421875	1392.357421875	1	4.40750166666667	434	Non_Depleted_Plasma_HCC_2.raw
False	None	FourierTransform	HCD	MS2	0	57.72478	200	1392.357421875	2783.70756712	2	4.423275	435	Non_Depleted_Plasma_HCC_2.raw
False	None	FourierTransform	HCD	MS2	0	57.72478	200	1392.357421875	4175.057712365	3	4.423275	435	Non_Depleted_Plasma_HCC_2.raw
False	None	IonTrap	CID	MS2	0	0	100	1110.02770996094	1110.02770996094	1	4.42869	436	Non_Depleted_Plasma_HCC_2.raw
False	None	FourierTransform	HCD	MS2	0	0	200	1110.02770996094	2219.04814329188	2	4.44360333333333	437	Non_Depleted_Plasma_HCC_2.raw
False	None	FourierTransform	HCD	MS2	0	0	200	1110.02770996094	3328.06857662281	3	4.44360333333333	437	Non_Depleted_Plasma_HCC_2.raw
False	Unambiguous	IonTrap	CID	MS2	0	49.32628	100	848.293151855469	848.293151855469	1	4.44905166666667	438	Non_Depleted_Plasma_HCC_2.raw
False	None	FourierTransform	HCD	MS2	0	49.32628	200	848.293151855469	848.293151855469	1	4.46417333333333	439	Non_Depleted_Plasma_HCC_2.raw
False	None	IonTrap	CID	MS2	0	69.42018	100	1216.05114746094	1216.05114746094	1	4.46956333333333	440	Non_Depleted_Plasma_HCC_2.raw
False	None	FourierTransform	HCD	MS2	0	69.42018	200	1216.05114746094	3646.13888912281	3	4.484395	441	Non_Depleted_Plasma_HCC_2.raw
False	Unambiguous	FourierTransform	HCD	MS2	0	69.42018	200	1216.05114746094	2431.09501829188	2	4.484395	441	Non_Depleted_Plasma_HCC_2.raw
False	None	IonTrap	CID	MS2	0		100	1241.05163574219	1241.05163574219	1	4.48978333333333	442	Non_Depleted_Plasma_HCC_2.raw
False	None	FourierTransform	HCD	MS2	0		200	1241.05163574219	2481.09599485438	2	4.504525	443	Non_Depleted_Plasma_HCC_2.raw
False	None	FourierTransform	HCD	MS2	0		200	1241.05163574219	3721.14035396656	3	4.504525	443	Non_Depleted_Plasma_HCC_2.raw
False	None	IonTrap	CID	MS2	0	0	100	920.315490722656	920.315490722656	1	4.51877333333333	445	Non_Depleted_Plasma_HCC_2.raw
False	None	FourierTransform	HCD	MS2	0	0	200	920.315490722656	920.315490722656	1	4.53477333333333	446	Non_Depleted_Plasma_HCC_2.raw
False	None	IonTrap	CID	MS2	0	30.64721	100	996.330505371094	1991.65373411219	2	4.540195	447	Non_Depleted_Plasma_HCC_2.raw
False	None	IonTrap	CID	MS2	0	30.64721	100	996.330505371094	2986.97696285328	3	4.540195	447	Non_Depleted_Plasma_HCC_2.raw
False	None	FourierTransform	HCD	MS2	0	30.64721	200	996.330505371094	1991.65373411219	2	4.55517333333333	448	Non_Depleted_Plasma_HCC_2.raw
False	None	FourierTransform	HCD	MS2	0	30.64721	200	996.330505371094	2986.97696285328	3	4.55517333333333	448	Non_Depleted_Plasma_HCC_2.raw
False	None	IonTrap	CID	MS2	0	75.33623	100	836.238464355469	836.238464355469	1	4.56066	449	Non_Depleted_Plasma_HCC_2.raw
False	None	FourierTransform	HCD	MS2	0	75.33623	200	836.238464355469	1671.46965208094	2	4.57569666666667	450	Non_Depleted_Plasma_HCC_2.raw
False	None	FourierTransform	HCD	MS2	0	75.33623	200	836.238464355469	2506.70083980641	3	4.57569666666667	450	Non_Depleted_Plasma_HCC_2.raw
False	Unambiguous	IonTrap	CID	MS2	0		100	1472.64758300781	1472.64758300781	1	4.58107	451	Non_Depleted_Plasma_HCC_2.raw
False	None	FourierTransform	HCD	MS2	0		200	1472.64758300781	2944.28788938563	2	4.59573666666667	452	Non_Depleted_Plasma_HCC_2.raw
False	None	FourierTransform	HCD	MS2	0		200	1472.64758300781	4415.92819576344	3	4.59573666666667	452	Non_Depleted_Plasma_HCC_2.raw
False	None	IonTrap	CID	MS2	0	66.1627	100	1245.48034667969	1245.48034667969	1	4.60114	453	Non_Depleted_Plasma_HCC_2.raw
False	None	FourierTransform	HCD	MS2	0	66.1627	200	1245.48034667969	2489.95341672938	2	4.61589333333333	454	Non_Depleted_Plasma_HCC_2.raw
False	None	FourierTransform	HCD	MS2	0	66.1627	200	1245.48034667969	3734.42648677906	3	4.61589333333333	454	Non_Depleted_Plasma_HCC_2.raw
False	None	IonTrap	CID	MS2	0	59.76835	100	1227.37658691406	1227.37658691406	1	4.63004833333333	456	Non_Depleted_Plasma_HCC_2.raw
False	None	IonTrap	CID	MS2	0		100	1371.33679199219	1371.33679199219	1	4.65133333333333	458	Non_Depleted_Plasma_HCC_2.raw
False	Unambiguous	FourierTransform	HCD	MS2	0		200	1371.33679199219	4111.99582271656	3	4.66607666666667	459	Non_Depleted_Plasma_HCC_2.raw
False	None	FourierTransform	HCD	MS2	0		200	1371.33679199219	2741.66630735438	2	4.66607666666667	459	Non_Depleted_Plasma_HCC_2.raw
False	Unambiguous	IonTrap	CID	MS2	0		100	1171.55065917969	2342.09404172938	2	4.671485	460	Non_Depleted_Plasma_HCC_2.raw
False	Unambiguous	IonTrap	CID	MS2	0		100	1171.55065917969	3512.63742427906	3	4.671485	460	Non_Depleted_Plasma_HCC_2.raw
False	None	FourierTransform	HCD	MS2	0		200	1171.55065917969	2342.09404172938	2	4.68628	461	Non_Depleted_Plasma_HCC_2.raw
False	None	FourierTransform	HCD	MS2	0		200	1171.55065917969	3512.63742427906	3	4.68628	461	Non_Depleted_Plasma_HCC_2.raw
False	None	IonTrap	CID	MS2	0	47.66165	100	1260.44104003906	1260.44104003906	1	4.69167	462	Non_Depleted_Plasma_HCC_2.raw
False	None	FourierTransform	HCD	MS2	0	47.66165	200	1260.44104003906	2519.87480344813	2	4.70647166666667	463	Non_Depleted_Plasma_HCC_2.raw
False	None	FourierTransform	HCD	MS2	0	47.66165	200	1260.44104003906	3779.30856685719	3	4.70647166666667	463	Non_Depleted_Plasma_HCC_2.raw
False	None	IonTrap	CID	MS2	0	60.77839	100	1125.38098144531	1125.38098144531	1	4.71189333333333	464	Non_Depleted_Plasma_HCC_2.raw
False	None	FourierTransform	HCD	MS2	0	60.77839	200	1125.38098144531	3374.12839107594	3	4.72673	465	Non_Depleted_Plasma_HCC_2.raw
False	None	FourierTransform	HCD	MS2	0	60.77839	200	1125.38098144531	2249.75468626063	2	4.72673	465	Non_Depleted_Plasma_HCC_2.raw
False	None	IonTrap	CID	MS2	0	0	100	906.260986328125	906.260986328125	1	4.74090666666667	467	Non_Depleted_Plasma_HCC_2.raw
False	None	FourierTransform	HCD	MS2	0	0	200	906.260986328125	906.260986328125	1	4.75694166666667	468	Non_Depleted_Plasma_HCC_2.raw
False	None	IonTrap	CID	MS2	0	0	100	1452.35278320313	1452.35278320313	1	4.76232666666667	469	Non_Depleted_Plasma_HCC_2.raw
False	None	FourierTransform	HCD	MS2	0	0	200	1452.35278320313	2903.69828977625	2	4.77701833333333	470	Non_Depleted_Plasma_HCC_2.raw
False	None	FourierTransform	HCD	MS2	0	0	200	1452.35278320313	4355.04379634938	3	4.77701833333333	470	Non_Depleted_Plasma_HCC_2.raw
False	Unambiguous	IonTrap	CID	MS2	0	69.0976	100	1253.45776367188	1253.45776367188	1	4.78241333333333	471	Non_Depleted_Plasma_HCC_2.raw
False	None	FourierTransform	HCD	MS2	0	69.0976	200	1253.45776367188	2505.90825071375	2	4.79715833333333	472	Non_Depleted_Plasma_HCC_2.raw
False	None	FourierTransform	HCD	MS2	0	69.0976	200	1253.45776367188	3758.35873775563	3	4.79715833333333	472	Non_Depleted_Plasma_HCC_2.raw
False	None	IonTrap	CID	MS2	0	43.18121	100	1267.90991210938	1267.90991210938	1	4.80254833333333	473	Non_Depleted_Plasma_HCC_2.raw
False	None	FourierTransform	HCD	MS2	0	43.18121	200	1267.90991210938	3801.71518306813	3	4.81747166666667	474	Non_Depleted_Plasma_HCC_2.raw
False	None	FourierTransform	HCD	MS2	0	43.18121	200	1267.90991210938	2534.81254758875	2	4.81747166666667	474	Non_Depleted_Plasma_HCC_2.raw
False	None	IonTrap	CID	MS2	0	0	100	906.260986328125	906.260986328125	1	4.82291833333333	475	Non_Depleted_Plasma_HCC_2.raw
False	None	FourierTransform	HCD	MS2	0	0	200	906.260986328125	906.260986328125	1	4.83788666666667	476	Non_Depleted_Plasma_HCC_2.raw
False	None	IonTrap	CID	MS2	0	0	100	815.217041015625	815.217041015625	1	4.85217	478	Non_Depleted_Plasma_HCC_2.raw
False	None	FourierTransform	HCD	MS2	0	0	200	815.217041015625	815.217041015625	1	4.868275	479	Non_Depleted_Plasma_HCC_2.raw
False	Unambiguous	IonTrap	CID	MS2	0	0	100	1697.35705566406	3393.70683469813	2	4.873635	480	Non_Depleted_Plasma_HCC_2.raw
False	None	IonTrap	CID	MS2	0	0	100	1697.35705566406	5090.05661373219	3	4.873635	480	Non_Depleted_Plasma_HCC_2.raw
False	None	FourierTransform	HCD	MS2	0	0	200	1697.35705566406	3393.70683469813	2	4.88814833333333	481	Non_Depleted_Plasma_HCC_2.raw
False	None	FourierTransform	HCD	MS2	0	0	200	1697.35705566406	5090.05661373219	3	4.88814833333333	481	Non_Depleted_Plasma_HCC_2.raw
False	None	IonTrap	CID	MS2	0	0	100	1428.50561523438	1428.50561523438	1	4.89351666666667	482	Non_Depleted_Plasma_HCC_2.raw
False	None	FourierTransform	HCD	MS2	0	0	200	1428.50561523438	4283.50229244313	3	4.90815166666667	483	Non_Depleted_Plasma_HCC_2.raw
False	None	FourierTransform	HCD	MS2	0	0	200	1428.50561523438	2856.00395383875	2	4.90815166666667	483	Non_Depleted_Plasma_HCC_2.raw
False	Ambiguous	IonTrap	CID	MS2	0		100	1775.7802734375	3550.553270245	2	4.91350166666667	484	Non_Depleted_Plasma_HCC_2.raw
False	Unambiguous	IonTrap	CID	MS2	0		100	1775.7802734375	5325.3262670525	3	4.91350166666667	484	Non_Depleted_Plasma_HCC_2.raw
False	None	FourierTransform	HCD	MS2	0		200	1775.7802734375	3550.553270245	2	4.927995	485	Non_Depleted_Plasma_HCC_2.raw
False	None	FourierTransform	HCD	MS2	0		200	1775.7802734375	5325.3262670525	3	4.927995	485	Non_Depleted_Plasma_HCC_2.raw
False	None	IonTrap	CID	MS2	0	46.09967	100	1308.423828125	1308.423828125	1	4.93339333333333	486	Non_Depleted_Plasma_HCC_2.raw
False	None	FourierTransform	HCD	MS2	0	46.09967	200	1308.423828125	2615.84037962	2	4.94809333333333	487	Non_Depleted_Plasma_HCC_2.raw
False	None	FourierTransform	HCD	MS2	0	46.09967	200	1308.423828125	3923.256931115	3	4.94809333333333	487	Non_Depleted_Plasma_HCC_2.raw
False	Unambiguous	IonTrap	CID	MS2	0		100	1093.41711425781	1093.41711425781	1	4.96231833333333	489	Non_Depleted_Plasma_HCC_2.raw
False	None	FourierTransform	HCD	MS2	0		200	1093.41711425781	3278.23678951344	3	4.978275	490	Non_Depleted_Plasma_HCC_2.raw
False	None	FourierTransform	HCD	MS2	0		200	1093.41711425781	2185.82695188563	2	4.978275	490	Non_Depleted_Plasma_HCC_2.raw
False	None	IonTrap	CID	MS2	0		100	1498.30065917969	1498.30065917969	1	4.98363333333333	491	Non_Depleted_Plasma_HCC_2.raw
False	Ambiguous	FourierTransform	HCD	MS2	0		200	1498.30065917969	2995.59404172938	2	4.998385	492	Non_Depleted_Plasma_HCC_2.raw
False	None	FourierTransform	HCD	MS2	0		200	1498.30065917969	4492.88742427906	3	4.998385	492	Non_Depleted_Plasma_HCC_2.raw
False	None	IonTrap	CID	MS2	0	51.34789	100	955.668823242188	1910.33036985438	2	5.00383833333333	493	Non_Depleted_Plasma_HCC_2.raw
False	None	IonTrap	CID	MS2	0	51.34789	100	955.668823242188	2864.99191646656	3	5.00383833333333	493	Non_Depleted_Plasma_HCC_2.raw
False	None	FourierTransform	HCD	MS2	0	51.34789	200	955.668823242188	1910.33036985438	2	5.018795	494	Non_Depleted_Plasma_HCC_2.raw
False	None	FourierTransform	HCD	MS2	0	51.34789	200	955.668823242188	2864.99191646656	3	5.018795	494	Non_Depleted_Plasma_HCC_2.raw
False	Unambiguous	IonTrap	CID	MS2	0		100	1234.45825195313	1234.45825195313	1	5.024185	495	Non_Depleted_Plasma_HCC_2.raw
False	None	FourierTransform	HCD	MS2	0		200	1234.45825195313	2467.90922727625	2	5.039005	496	Non_Depleted_Plasma_HCC_2.raw
False	None	FourierTransform	HCD	MS2	0		200	1234.45825195313	3701.36020259938	3	5.039005	496	Non_Depleted_Plasma_HCC_2.raw
False	Unambiguous	IonTrap	CID	MS2	0		100	947.538391113281	2840.60062007984	3	5.04445166666667	497	Non_Depleted_Plasma_HCC_2.raw
False	Unambiguous	IonTrap	CID	MS2	0		100	947.538391113281	1894.06950559656	2	5.04445166666667	497	Non_Depleted_Plasma_HCC_2.raw
False	None	FourierTransform	HCD	MS2	0		200	947.538391113281	1894.06950559656	2	5.05939833333333	498	Non_Depleted_Plasma_HCC_2.raw
False	None	FourierTransform	HCD	MS2	0		200	947.538391113281	2840.60062007984	3	5.05939833333333	498	Non_Depleted_Plasma_HCC_2.raw
False	None	IonTrap	CID	MS2	0	0	100	921.315246582031	921.315246582031	1	5.07480166666667	500	Non_Depleted_Plasma_HCC_2.raw
False	None	FourierTransform	HCD	MS2	0	0	200	921.315246582031	921.315246582031	1	5.08980166666667	501	Non_Depleted_Plasma_HCC_2.raw
False	Unambiguous	IonTrap	CID	MS2	0		100	1482.76599121094	2964.52470579188	2	5.09516833333333	502	Non_Depleted_Plasma_HCC_2.raw
False	Unambiguous	IonTrap	CID	MS2	0		100	1482.76599121094	4446.28342037281	3	5.09516833333333	502	Non_Depleted_Plasma_HCC_2.raw
False	Ambiguous	FourierTransform	HCD	MS2	0		200	1482.76599121094	2964.52470579188	2	5.10980166666667	503	Non_Depleted_Plasma_HCC_2.raw
False	Unambiguous	FourierTransform	HCD	MS2	0		200	1482.76599121094	4446.28342037281	3	5.10980166666667	503	Non_Depleted_Plasma_HCC_2.raw
False	None	IonTrap	CID	MS2	0		100	1237.33959960938	1237.33959960938	1	5.11519	504	Non_Depleted_Plasma_HCC_2.raw
False	None	FourierTransform	HCD	MS2	0		200	1237.33959960938	1237.33959960938	1	5.12993333333333	505	Non_Depleted_Plasma_HCC_2.raw
False	None	IonTrap	CID	MS2	0		100	1479.95349121094	1479.95349121094	1	5.13530166666667	506	Non_Depleted_Plasma_HCC_2.raw
False	None	FourierTransform	HCD	MS2	0		200	1479.95349121094	2958.89970579188	2	5.14993333333333	507	Non_Depleted_Plasma_HCC_2.raw
False	None	FourierTransform	HCD	MS2	0		200	1479.95349121094	4437.84592037281	3	5.14993333333333	507	Non_Depleted_Plasma_HCC_2.raw
False	None	IonTrap	CID	MS2	0		100	1229.982421875	1229.982421875	1	5.15533166666667	508	Non_Depleted_Plasma_HCC_2.raw
False	None	FourierTransform	HCD	MS2	0		200	1229.982421875	2458.95756712	2	5.17018666666667	509	Non_Depleted_Plasma_HCC_2.raw
False	None	FourierTransform	HCD	MS2	0		200	1229.982421875	3687.932712365	3	5.17018666666667	509	Non_Depleted_Plasma_HCC_2.raw
False	None	IonTrap	CID	MS2	0	40.25282	100	914.637268066406	1828.26725950281	2	5.185455	511	Non_Depleted_Plasma_HCC_2.raw
False	None	IonTrap	CID	MS2	0	40.25282	100	914.637268066406	2741.89725093922	3	5.185455	511	Non_Depleted_Plasma_HCC_2.raw
False	None	FourierTransform	HCD	MS2	0	40.25282	200	914.637268066406	2741.89725093922	3	5.20045166666667	512	Non_Depleted_Plasma_HCC_2.raw
False	None	FourierTransform	HCD	MS2	0	40.25282	200	914.637268066406	1828.26725950281	2	5.20045166666667	512	Non_Depleted_Plasma_HCC_2.raw
False	Unambiguous	IonTrap	CID	MS2	0		100	1467.32788085938	4399.96908931813	3	5.20583166666667	513	Non_Depleted_Plasma_HCC_2.raw
False	Unambiguous	IonTrap	CID	MS2	0		100	1467.32788085938	2933.64848508875	2	5.20583166666667	513	Non_Depleted_Plasma_HCC_2.raw
False	None	FourierTransform	HCD	MS2	0		200	1467.32788085938	2933.64848508875	2	5.22048833333333	514	Non_Depleted_Plasma_HCC_2.raw
False	None	FourierTransform	HCD	MS2	0		200	1467.32788085938	4399.96908931813	3	5.22048833333333	514	Non_Depleted_Plasma_HCC_2.raw
False	None	IonTrap	CID	MS2	0		100	1377.86486816406	2754.72245969813	2	5.22588833333333	515	Non_Depleted_Plasma_HCC_2.raw
False	Unambiguous	IonTrap	CID	MS2	0		100	1377.86486816406	4131.58005123219	3	5.22588833333333	515	Non_Depleted_Plasma_HCC_2.raw
False	None	FourierTransform	HCD	MS2	0		200	1377.86486816406	2754.72245969813	2	5.24056166666667	516	Non_Depleted_Plasma_HCC_2.raw
False	None	FourierTransform	HCD	MS2	0		200	1377.86486816406	4131.58005123219	3	5.24056166666667	516	Non_Depleted_Plasma_HCC_2.raw
False	Unambiguous	IonTrap	CID	MS2	0		100	1398.77478027344	1398.77478027344	1	5.24593166666667	517	Non_Depleted_Plasma_HCC_2.raw
False	None	FourierTransform	HCD	MS2	0		200	1398.77478027344	2796.54228391688	2	5.26063833333333	518	Non_Depleted_Plasma_HCC_2.raw
False	None	FourierTransform	HCD	MS2	0		200	1398.77478027344	4194.30978756031	3	5.26063833333333	518	Non_Depleted_Plasma_HCC_2.raw
False	None	IonTrap	CID	MS2	0	46.93694	100	1167.85290527344	1167.85290527344	1	5.26604166666667	519	Non_Depleted_Plasma_HCC_2.raw
False	None	FourierTransform	HCD	MS2	0	46.93694	200	1167.85290527344	3501.54416256031	3	5.28084	520	Non_Depleted_Plasma_HCC_2.raw
False	None	FourierTransform	HCD	MS2	0	46.93694	200	1167.85290527344	2334.69853391688	2	5.28084	520	Non_Depleted_Plasma_HCC_2.raw
False	Unambiguous	IonTrap	CID	MS2	0	76.36423	100	997.608093261719	997.608093261719	1	5.29600666666667	522	Non_Depleted_Plasma_HCC_2.raw
False	None	FourierTransform	HCD	MS2	0	76.36423	200	997.608093261719	1994.20890989344	2	5.31094333333333	523	Non_Depleted_Plasma_HCC_2.raw
False	None	FourierTransform	HCD	MS2	0	76.36423	200	997.608093261719	2990.80972652516	3	5.31094333333333	523	Non_Depleted_Plasma_HCC_2.raw
False	None	IonTrap	CID	MS2	0	35.92688	100	1461.51794433594	1461.51794433594	1	5.31631666666667	524	Non_Depleted_Plasma_HCC_2.raw
False	None	FourierTransform	HCD	MS2	0	35.92688	200	1461.51794433594	2922.02861204188	2	5.33101166666667	525	Non_Depleted_Plasma_HCC_2.raw
False	None	FourierTransform	HCD	MS2	0	35.92688	200	1461.51794433594	4382.53927974781	3	5.33101166666667	525	Non_Depleted_Plasma_HCC_2.raw
False	None	IonTrap	CID	MS2	0	47.16102	100	1149.35241699219	1149.35241699219	1	5.336415	526	Non_Depleted_Plasma_HCC_2.raw
False	None	FourierTransform	HCD	MS2	0	47.16102	200	1149.35241699219	2297.69755735438	2	5.35134	527	Non_Depleted_Plasma_HCC_2.raw
False	None	FourierTransform	HCD	MS2	0	47.16102	200	1149.35241699219	3446.04269771656	3	5.35134	527	Non_Depleted_Plasma_HCC_2.raw
False	None	IonTrap	CID	MS2	0	47.41651	100	1295.39575195313	1295.39575195313	1	5.35673333333333	528	Non_Depleted_Plasma_HCC_2.raw
False	None	FourierTransform	HCD	MS2	0	47.41651	200	1295.39575195313	2589.78422727625	2	5.371515	529	Non_Depleted_Plasma_HCC_2.raw
False	None	FourierTransform	HCD	MS2	0	47.41651	200	1295.39575195313	3884.17270259938	3	5.371515	529	Non_Depleted_Plasma_HCC_2.raw
False	Unambiguous	IonTrap	CID	MS2	0	0	100	1003.525390625	2006.04350462	2	5.376945	530	Non_Depleted_Plasma_HCC_2.raw
False	Unambiguous	IonTrap	CID	MS2	0	0	100	1003.525390625	3008.561618615	3	5.376945	530	Non_Depleted_Plasma_HCC_2.raw
False	None	FourierTransform	HCD	MS2	0	0	200	1003.525390625	2006.04350462	2	5.39183666666667	531	Non_Depleted_Plasma_HCC_2.raw
False	Ambiguous	FourierTransform	HCD	MS2	0	0	200	1003.525390625	3008.561618615	3	5.39183666666667	531	Non_Depleted_Plasma_HCC_2.raw
False	None	IonTrap	CID	MS2	0	22.13955	100	889.236206054688	889.236206054688	1	5.40703833333333	533	Non_Depleted_Plasma_HCC_2.raw
False	None	FourierTransform	HCD	MS2	0	22.13955	200	889.236206054688	889.236206054688	1	5.42310833333333	534	Non_Depleted_Plasma_HCC_2.raw
False	None	IonTrap	CID	MS2	0	0	100	1267.4013671875	1267.4013671875	1	5.42851	535	Non_Depleted_Plasma_HCC_2.raw
False	None	FourierTransform	HCD	MS2	0	0	200	1267.4013671875	3800.1895483025	3	5.44329666666667	536	Non_Depleted_Plasma_HCC_2.raw
False	None	FourierTransform	HCD	MS2	0	0	200	1267.4013671875	2533.795457745	2	5.44329666666667	536	Non_Depleted_Plasma_HCC_2.raw
False	None	IonTrap	CID	MS2	0	0	100	906.261596679688	906.261596679688	1	5.44874333333333	537	Non_Depleted_Plasma_HCC_2.raw
False	None	FourierTransform	HCD	MS2	0	0	200	906.261596679688	906.261596679688	1	5.463725	538	Non_Depleted_Plasma_HCC_2.raw
False	None	IonTrap	CID	MS2	0	0	100	920.314514160156	920.314514160156	1	5.46918	539	Non_Depleted_Plasma_HCC_2.raw
False	None	FourierTransform	HCD	MS2	0	0	200	920.314514160156	920.314514160156	1	5.484195	540	Non_Depleted_Plasma_HCC_2.raw
False	None	IonTrap	CID	MS2	0	0	100	1373.3828125	1373.3828125	1	5.48959333333333	541	Non_Depleted_Plasma_HCC_2.raw
False	None	FourierTransform	HCD	MS2	0	0	200	1373.3828125	2745.75834837	2	5.50426333333333	542	Non_Depleted_Plasma_HCC_2.raw
False	Unambiguous	FourierTransform	HCD	MS2	0	0	200	1373.3828125	4118.13388424	3	5.50426333333333	542	Non_Depleted_Plasma_HCC_2.raw
False	Unambiguous	IonTrap	CID	MS2	0		100	1725.78845214844	5175.35080318531	3	5.519645	544	Non_Depleted_Plasma_HCC_2.raw
False	Unambiguous	IonTrap	CID	MS2	0		100	1725.78845214844	3450.56962766688	2	5.519645	544	Non_Depleted_Plasma_HCC_2.raw
False	None	FourierTransform	HCD	MS2	0		200	1725.78845214844	5175.35080318531	3	5.53413833333333	545	Non_Depleted_Plasma_HCC_2.raw
False	None	FourierTransform	HCD	MS2	0		200	1725.78845214844	3450.56962766688	2	5.53413833333333	545	Non_Depleted_Plasma_HCC_2.raw
False	Unambiguous	IonTrap	CID	MS2	0		100	1320.22216796875	2639.4370593075	2	5.53952833333333	546	Non_Depleted_Plasma_HCC_2.raw
False	Unambiguous	IonTrap	CID	MS2	0		100	1320.22216796875	3958.65195064625	3	5.53952833333333	546	Non_Depleted_Plasma_HCC_2.raw
False	None	FourierTransform	HCD	MS2	0		200	1320.22216796875	2639.4370593075	2	5.55427666666667	547	Non_Depleted_Plasma_HCC_2.raw
False	None	FourierTransform	HCD	MS2	0		200	1320.22216796875	3958.65195064625	3	5.55427666666667	547	Non_Depleted_Plasma_HCC_2.raw
False	None	IonTrap	CID	MS2	0	0	100	1664.51733398438	3328.02739133875	2	5.559635	548	Non_Depleted_Plasma_HCC_2.raw
False	Unambiguous	IonTrap	CID	MS2	0	0	100	1664.51733398438	4991.53744869313	3	5.559635	548	Non_Depleted_Plasma_HCC_2.raw
False	None	FourierTransform	HCD	MS2	0	0	200	1664.51733398438	3328.02739133875	2	5.57414	549	Non_Depleted_Plasma_HCC_2.raw
False	None	FourierTransform	HCD	MS2	0	0	200	1664.51733398438	4991.53744869313	3	5.57414	549	Non_Depleted_Plasma_HCC_2.raw
False	None	IonTrap	CID	MS2	0		100	1170.35095214844	1170.35095214844	1	5.57956166666667	550	Non_Depleted_Plasma_HCC_2.raw
False	Unambiguous	IonTrap	CID	MS2	0		100	1642.58801269531	4925.74948482594	3	5.59975833333333	552	Non_Depleted_Plasma_HCC_2.raw
False	None	IonTrap	CID	MS2	0		100	1642.58801269531	3284.16874876063	2	5.59975833333333	552	Non_Depleted_Plasma_HCC_2.raw
False	None	FourierTransform	HCD	MS2	0		200	1642.58801269531	3284.16874876063	2	5.61425166666667	553	Non_Depleted_Plasma_HCC_2.raw
False	None	FourierTransform	HCD	MS2	0		200	1642.58801269531	4925.74948482594	3	5.61425166666667	553	Non_Depleted_Plasma_HCC_2.raw
False	None	IonTrap	CID	MS2	0	71.52596	100	908.261413574219	908.261413574219	1	5.628455	555	Non_Depleted_Plasma_HCC_2.raw
False	None	FourierTransform	HCD	MS2	0	71.52596	200	908.261413574219	908.261413574219	1	5.64348666666667	556	Non_Depleted_Plasma_HCC_2.raw
False	None	IonTrap	CID	MS2	0	0	100	1356.37951660156	1356.37951660156	1	5.64888	557	Non_Depleted_Plasma_HCC_2.raw
False	None	FourierTransform	HCD	MS2	0	0	200	1356.37951660156	2711.75175657313	2	5.66360666666667	558	Non_Depleted_Plasma_HCC_2.raw
False	Unambiguous	FourierTransform	HCD	MS2	0	0	200	1356.37951660156	4067.12399654469	3	5.66360666666667	558	Non_Depleted_Plasma_HCC_2.raw
False	None	IonTrap	CID	MS2	0	0	100	1326.40783691406	1326.40783691406	1	5.66899666666667	559	Non_Depleted_Plasma_HCC_2.raw
False	None	FourierTransform	HCD	MS2	0	0	200	1326.40783691406	3977.20895748219	3	5.68369	560	Non_Depleted_Plasma_HCC_2.raw
False	None	FourierTransform	HCD	MS2	0	0	200	1326.40783691406	2651.80839719813	2	5.68369	560	Non_Depleted_Plasma_HCC_2.raw
False	None	IonTrap	CID	MS2	0		100	1389.16442871094	1389.16442871094	1	5.68918666666667	561	Non_Depleted_Plasma_HCC_2.raw
False	None	FourierTransform	HCD	MS2	0		200	1389.16442871094	1389.16442871094	1	5.70389666666667	562	Non_Depleted_Plasma_HCC_2.raw
False	Unambiguous	IonTrap	CID	MS2	0	0	100	1498.80737304688	1498.80737304688	1	5.70926166666667	563	Non_Depleted_Plasma_HCC_2.raw
False	None	FourierTransform	HCD	MS2	0	0	200	1498.80737304688	2996.60746946375	2	5.723835	564	Non_Depleted_Plasma_HCC_2.raw
False	Unambiguous	FourierTransform	HCD	MS2	0	0	200	1498.80737304688	4494.40756588063	3	5.723835	564	Non_Depleted_Plasma_HCC_2.raw
False	Unambiguous	IonTrap	CID	MS2	0	38.34911	100	903.286437988281	903.286437988281	1	5.73912166666667	566	Non_Depleted_Plasma_HCC_2.raw	6364.13671875
False	None	FourierTransform	HCD	MS2	0	38.34911	200	903.286437988281	903.286437988281	1	5.75527333333333	567	Non_Depleted_Plasma_HCC_2.raw
False	None	IonTrap	CID	MS2	0	24.67422	100	846.294677734375	846.294677734375	1	5.76073166666667	568	Non_Depleted_Plasma_HCC_2.raw
False	None	FourierTransform	HCD	MS2	0	24.67422	200	846.294677734375	846.294677734375	1	5.77580666666667	569	Non_Depleted_Plasma_HCC_2.raw
False	None	IonTrap	CID	MS2	0	0	100	920.3154296875	920.3154296875	1	5.78125333333333	570	Non_Depleted_Plasma_HCC_2.raw
False	None	FourierTransform	HCD	MS2	0	0	200	920.3154296875	920.3154296875	1	5.79625666666667	571	Non_Depleted_Plasma_HCC_2.raw
False	None	IonTrap	CID	MS2	0	53.35098	100	1218.80249023438	2436.59770383875	2	5.80165833333333	572	Non_Depleted_Plasma_HCC_2.raw
False	Unambiguous	IonTrap	CID	MS2	0	53.35098	100	1218.80249023438	3654.39291744313	3	5.80165833333333	572	Non_Depleted_Plasma_HCC_2.raw
False	None	IonTrap	CID	MS2	0	70.42867	100	995.333740234375	995.333740234375	1	5.82188	574	Non_Depleted_Plasma_HCC_2.raw
False	None	FourierTransform	HCD	MS2	0	70.42867	200	995.333740234375	995.333740234375	1	5.83680833333333	575	Non_Depleted_Plasma_HCC_2.raw
False	None	IonTrap	CID	MS2	0	33.18406	100	815.216247558594	815.216247558594	1	5.85219833333333	577	Non_Depleted_Plasma_HCC_2.raw
False	None	FourierTransform	HCD	MS2	0	33.18406	200	815.216247558594	815.216247558594	1	5.86844166666667	578	Non_Depleted_Plasma_HCC_2.raw
False	Unambiguous	IonTrap	CID	MS2	0		100	1684.26440429688	3367.52153196375	2	5.87379833333333	579	Non_Depleted_Plasma_HCC_2.raw
False	Unambiguous	IonTrap	CID	MS2	0		100	1684.26440429688	5050.77865963063	3	5.87379833333333	579	Non_Depleted_Plasma_HCC_2.raw
False	None	FourierTransform	HCD	MS2	0		200	1684.26440429688	3367.52153196375	2	5.88832166666667	580	Non_Depleted_Plasma_HCC_2.raw
False	None	FourierTransform	HCD	MS2	0		200	1684.26440429688	5050.77865963063	3	5.88832166666667	580	Non_Depleted_Plasma_HCC_2.raw
False	None	IonTrap	CID	MS2	0		100	1553.08483886719	1553.08483886719	1	5.89368166666667	581	Non_Depleted_Plasma_HCC_2.raw
False	None	FourierTransform	HCD	MS2	0		200	1553.08483886719	3105.16240110438	2	5.90825666666667	582	Non_Depleted_Plasma_HCC_2.raw
False	Ambiguous	FourierTransform	HCD	MS2	0		200	1553.08483886719	4657.23996334156	3	5.90825666666667	582	Non_Depleted_Plasma_HCC_2.raw
False	Unambiguous	IonTrap	CID	MS2	0		100	1698.72741699219	3396.44755735438	2	5.91361333333333	583	Non_Depleted_Plasma_HCC_2.raw
False	Unambiguous	IonTrap	CID	MS2	0		100	1698.72741699219	5094.16769771656	3	5.91361333333333	583	Non_Depleted_Plasma_HCC_2.raw
False	None	FourierTransform	HCD	MS2	0		200	1698.72741699219	3396.44755735438	2	5.92812666666667	584	Non_Depleted_Plasma_HCC_2.raw
False	None	FourierTransform	HCD	MS2	0		200	1698.72741699219	5094.16769771656	3	5.92812666666667	584	Non_Depleted_Plasma_HCC_2.raw
False	Unambiguous	IonTrap	CID	MS2	0		100	1631.791015625	3262.57475462	2	5.93349666666667	585	Non_Depleted_Plasma_HCC_2.raw
False	Ambiguous	IonTrap	CID	MS2	0		100	1631.791015625	4893.358493615	3	5.93349666666667	585	Non_Depleted_Plasma_HCC_2.raw
False	None	FourierTransform	HCD	MS2	0		200	1631.791015625	4893.358493615	3	5.948	586	Non_Depleted_Plasma_HCC_2.raw
False	None	FourierTransform	HCD	MS2	0		200	1631.791015625	3262.57475462	2	5.948	586	Non_Depleted_Plasma_HCC_2.raw
False	Ambiguous	IonTrap	CID	MS2	0	31.8376	100	1125.49462890625	1125.49462890625	1	5.96325833333333	588	Non_Depleted_Plasma_HCC_2.raw
False	None	FourierTransform	HCD	MS2	0	31.8376	200	1125.49462890625	2249.9819811825	2	5.97927333333333	589	Non_Depleted_Plasma_HCC_2.raw
False	None	FourierTransform	HCD	MS2	0	31.8376	200	1125.49462890625	3374.46933345875	3	5.97927333333333	589	Non_Depleted_Plasma_HCC_2.raw
False	Ambiguous	IonTrap	CID	MS2	0		100	1639.41418457031	3277.82109251063	2	5.98463666666667	590	Non_Depleted_Plasma_HCC_2.raw
False	Unambiguous	IonTrap	CID	MS2	0		100	1639.41418457031	4916.22800045094	3	5.98463666666667	590	Non_Depleted_Plasma_HCC_2.raw
False	None	FourierTransform	HCD	MS2	0		200	1639.41418457031	3277.82109251063	2	5.999185	591	Non_Depleted_Plasma_HCC_2.raw
False	None	FourierTransform	HCD	MS2	0		200	1639.41418457031	4916.22800045094	3	5.999185	591	Non_Depleted_Plasma_HCC_2.raw
False	Unambiguous	IonTrap	CID	MS2	0		100	1604.84301757813	1604.84301757813	1	6.00454166666667	592	Non_Depleted_Plasma_HCC_2.raw
False	None	FourierTransform	HCD	MS2	0		200	1604.84301757813	3208.67875852625	2	6.01906333333333	593	Non_Depleted_Plasma_HCC_2.raw
False	None	FourierTransform	HCD	MS2	0		200	1604.84301757813	4812.51449947438	3	6.01906333333333	593	Non_Depleted_Plasma_HCC_2.raw
False	Unambiguous	IonTrap	CID	MS2	0		100	1418.25744628906	4252.75778560719	3	6.02444166666667	594	Non_Depleted_Plasma_HCC_2.raw
False	Unambiguous	IonTrap	CID	MS2	0		100	1418.25744628906	2835.50761594813	2	6.02444166666667	594	Non_Depleted_Plasma_HCC_2.raw
False	Unambiguous	FourierTransform	HCD	MS2	0		200	1418.25744628906	2835.50761594813	2	6.03922333333333	595	Non_Depleted_Plasma_HCC_2.raw
False	None	FourierTransform	HCD	MS2	0		200	1418.25744628906	4252.75778560719	3	6.03922333333333	595	Non_Depleted_Plasma_HCC_2.raw
False	None	IonTrap	CID	MS2	0		100	1246.45581054688	2491.90434446375	2	6.04461166666667	596	Non_Depleted_Plasma_HCC_2.raw
False	Unambiguous	IonTrap	CID	MS2	0		100	1246.45581054688	3737.35287838063	3	6.04461166666667	596	Non_Depleted_Plasma_HCC_2.raw
False	None	FourierTransform	HCD	MS2	0		200	1246.45581054688	2491.90434446375	2	6.05935333333333	597	Non_Depleted_Plasma_HCC_2.raw
False	None	FourierTransform	HCD	MS2	0		200	1246.45581054688	3737.35287838063	3	6.05935333333333	597	Non_Depleted_Plasma_HCC_2.raw
False	None	IonTrap	CID	MS2	0		100	1550.51342773438	1550.51342773438	1	6.07466166666667	599	Non_Depleted_Plasma_HCC_2.raw
False	Unambiguous	FourierTransform	HCD	MS2	0		200	1550.51342773438	4649.52572994313	3	6.09027333333333	600	Non_Depleted_Plasma_HCC_2.raw
False	None	FourierTransform	HCD	MS2	0		200	1550.51342773438	3100.01957883875	2	6.09027333333333	600	Non_Depleted_Plasma_HCC_2.raw
False	Unambiguous	IonTrap	CID	MS2	0		100	1732.72814941406	5196.16989498219	3	6.095625	601	Non_Depleted_Plasma_HCC_2.raw
False	Unambiguous	IonTrap	CID	MS2	0		100	1732.72814941406	3464.44902219813	2	6.095625	601	Non_Depleted_Plasma_HCC_2.raw
False	None	FourierTransform	HCD	MS2	0		200	1732.72814941406	3464.44902219813	2	6.11011833333333	602	Non_Depleted_Plasma_HCC_2.raw
False	None	FourierTransform	HCD	MS2	0		200	1732.72814941406	5196.16989498219	3	6.11011833333333	602	Non_Depleted_Plasma_HCC_2.raw
False	None	IonTrap	CID	MS2	0	69.21752	100	891.231628417969	891.231628417969	1	6.11585	603	Non_Depleted_Plasma_HCC_2.raw
False	None	FourierTransform	HCD	MS2	0	69.21752	200	891.231628417969	1781.45598020594	2	6.13085833333333	604	Non_Depleted_Plasma_HCC_2.raw
False	None	FourierTransform	HCD	MS2	0	69.21752	200	891.231628417969	2671.68033199391	3	6.13085833333333	604	Non_Depleted_Plasma_HCC_2.raw
False	Unambiguous	IonTrap	CID	MS2	0	68.47113	100	1266.78527832031	1266.78527832031	1	6.13625	605	Non_Depleted_Plasma_HCC_2.raw
False	None	FourierTransform	HCD	MS2	0	68.47113	200	1266.78527832031	2532.56328001063	2	6.15103833333333	606	Non_Depleted_Plasma_HCC_2.raw
False	None	FourierTransform	HCD	MS2	0	68.47113	200	1266.78527832031	3798.34128170094	3	6.15103833333333	606	Non_Depleted_Plasma_HCC_2.raw
False	Unambiguous	IonTrap	CID	MS2	0		100	1100.57141113281	3299.69968013844	3	6.15645333333333	607	Non_Depleted_Plasma_HCC_2.raw
False	Unambiguous	IonTrap	CID	MS2	0		100	1100.57141113281	2200.13554563563	2	6.15645333333333	607	Non_Depleted_Plasma_HCC_2.raw
False	None	FourierTransform	HCD	MS2	0		200	1100.57141113281	3299.69968013844	3	6.17132	608	Non_Depleted_Plasma_HCC_2.raw
False	None	FourierTransform	HCD	MS2	0		200	1100.57141113281	2200.13554563563	2	6.17132	608	Non_Depleted_Plasma_HCC_2.raw
False	None	IonTrap	CID	MS2	0	49.097	100	1156.41906738281	2311.83085813563	2	6.18650833333333	610	Non_Depleted_Plasma_HCC_2.raw
False	None	IonTrap	CID	MS2	0	49.097	100	1156.41906738281	3467.24264888844	3	6.18650833333333	610	Non_Depleted_Plasma_HCC_2.raw
False	None	FourierTransform	HCD	MS2	0	49.097	200	1156.41906738281	2311.83085813563	2	6.20136166666667	611	Non_Depleted_Plasma_HCC_2.raw
False	None	FourierTransform	HCD	MS2	0	49.097	200	1156.41906738281	3467.24264888844	3	6.20136166666667	611	Non_Depleted_Plasma_HCC_2.raw
False	None	IonTrap	CID	MS2	0	59.40826	100	1676.68371582031	3352.36015501063	2	6.20682	612	Non_Depleted_Plasma_HCC_2.raw
False	None	IonTrap	CID	MS2	0	59.40826	100	1676.68371582031	5028.03659420094	3	6.20682	612	Non_Depleted_Plasma_HCC_2.raw
False	None	FourierTransform	HCD	MS2	0	59.40826	200	1676.68371582031	3352.36015501063	2	6.22135666666667	613	Non_Depleted_Plasma_HCC_2.raw
False	None	FourierTransform	HCD	MS2	0	59.40826	200	1676.68371582031	5028.03659420094	3	6.22135666666667	613	Non_Depleted_Plasma_HCC_2.raw
False	None	IonTrap	CID	MS2	0	0	100	906.261901855469	906.261901855469	1	6.22680333333333	614	Non_Depleted_Plasma_HCC_2.raw
False	None	FourierTransform	HCD	MS2	0	0	200	906.261901855469	906.261901855469	1	6.24180833333333	615	Non_Depleted_Plasma_HCC_2.raw
False	Unambiguous	IonTrap	CID	MS2	0		100	1309.51818847656	2618.02910032313	2	6.24719666666667	616	Non_Depleted_Plasma_HCC_2.raw
False	Unambiguous	IonTrap	CID	MS2	0		100	1309.51818847656	3926.54001216969	3	6.24719666666667	616	Non_Depleted_Plasma_HCC_2.raw
False	None	FourierTransform	HCD	MS2	0		200	1309.51818847656	2618.02910032313	2	6.261945	617	Non_Depleted_Plasma_HCC_2.raw
False	None	FourierTransform	HCD	MS2	0		200	1309.51818847656	3926.54001216969	3	6.261945	617	Non_Depleted_Plasma_HCC_2.raw
False	None	IonTrap	CID	MS2	0		100	1395.43518066406	2789.86308469813	2	6.26732833333333	618	Non_Depleted_Plasma_HCC_2.raw
False	Unambiguous	IonTrap	CID	MS2	0		100	1395.43518066406	4184.29098873219	3	6.26732833333333	618	Non_Depleted_Plasma_HCC_2.raw
False	None	FourierTransform	HCD	MS2	0		200	1395.43518066406	2789.86308469813	2	6.28201333333333	619	Non_Depleted_Plasma_HCC_2.raw
False	None	FourierTransform	HCD	MS2	0		200	1395.43518066406	4184.29098873219	3	6.28201333333333	619	Non_Depleted_Plasma_HCC_2.raw
False	None	IonTrap	CID	MS2	0	51.74616	100	1285.041015625	1285.041015625	1	6.29726	621	Non_Depleted_Plasma_HCC_2.raw
False	Unambiguous	FourierTransform	HCD	MS2	0	51.74616	200	1285.041015625	3853.108493615	3	6.31310666666667	622	Non_Depleted_Plasma_HCC_2.raw
False	None	FourierTransform	HCD	MS2	0	51.74616	200	1285.041015625	2569.07475462	2	6.31310666666667	622	Non_Depleted_Plasma_HCC_2.raw
False	Unambiguous	IonTrap	CID	MS2	0		100	1366.94262695313	1366.94262695313	1	6.31849666666667	623	Non_Depleted_Plasma_HCC_2.raw
False	None	FourierTransform	HCD	MS2	0		200	1366.94262695313	2732.87797727625	2	6.33321333333333	624	Non_Depleted_Plasma_HCC_2.raw
False	None	FourierTransform	HCD	MS2	0		200	1366.94262695313	4098.81332759938	3	6.33321333333333	624	Non_Depleted_Plasma_HCC_2.raw
False	None	IonTrap	CID	MS2	0	0	100	920.315368652344	920.315368652344	1	6.33866	625	Non_Depleted_Plasma_HCC_2.raw
False	None	FourierTransform	HCD	MS2	0	0	200	920.315368652344	920.315368652344	1	6.35366333333333	626	Non_Depleted_Plasma_HCC_2.raw
False	Unambiguous	IonTrap	CID	MS2	0	52.08286	100	1250.54223632813	1250.54223632813	1	6.359055	627	Non_Depleted_Plasma_HCC_2.raw
False	None	FourierTransform	HCD	MS2	0	52.08286	200	1250.54223632813	2500.07719602625	2	6.37395166666667	628	Non_Depleted_Plasma_HCC_2.raw
False	None	FourierTransform	HCD	MS2	0	52.08286	200	1250.54223632813	3749.61215572438	3	6.37395166666667	628	Non_Depleted_Plasma_HCC_2.raw
False	Ambiguous	IonTrap	CID	MS2	0		100	1147.44311523438	1147.44311523438	1	6.379355	629	Non_Depleted_Plasma_HCC_2.raw
False	None	FourierTransform	HCD	MS2	0		200	1147.44311523438	3440.31479244313	3	6.394195	630	Non_Depleted_Plasma_HCC_2.raw
False	None	FourierTransform	HCD	MS2	0		200	1147.44311523438	2293.87895383875	2	6.394195	630	Non_Depleted_Plasma_HCC_2.raw
False	Unambiguous	IonTrap	CID	MS2	0		100	961.540710449219	1922.07414426844	2	6.4085	632	Non_Depleted_Plasma_HCC_2.raw
False	Ambiguous	IonTrap	CID	MS2	0		100	961.540710449219	2882.60757808766	3	6.4085	632	Non_Depleted_Plasma_HCC_2.raw
False	None	FourierTransform	HCD	MS2	0		200	961.540710449219	1922.07414426844	2	6.42348666666667	633	Non_Depleted_Plasma_HCC_2.raw
False	None	FourierTransform	HCD	MS2	0		200	961.540710449219	2882.60757808766	3	6.42348666666667	633	Non_Depleted_Plasma_HCC_2.raw
False	None	IonTrap	CID	MS2	0	0	100	1342.94641113281	1342.94641113281	1	6.42888	634	Non_Depleted_Plasma_HCC_2.raw
False	None	FourierTransform	HCD	MS2	0	0	200	1342.94641113281	2684.88554563563	2	6.44361833333333	635	Non_Depleted_Plasma_HCC_2.raw
False	Unambiguous	FourierTransform	HCD	MS2	0	0	200	1342.94641113281	4026.82468013844	3	6.44361833333333	635	Non_Depleted_Plasma_HCC_2.raw
False	None	IonTrap	CID	MS2	0		100	1087.40759277344	1087.40759277344	1	6.449065	636	Non_Depleted_Plasma_HCC_2.raw
False	Unambiguous	IonTrap	CID	MS2	0		100	937.450988769531	1873.89470090906	2	6.46937166666667	638	Non_Depleted_Plasma_HCC_2.raw
False	Unambiguous	IonTrap	CID	MS2	0		100	937.450988769531	2810.33841304859	3	6.46937166666667	638	Non_Depleted_Plasma_HCC_2.raw
False	Unambiguous	FourierTransform	HCD	MS2	0		200	937.450988769531	2810.33841304859	3	6.48438	639	Non_Depleted_Plasma_HCC_2.raw
False	None	FourierTransform	HCD	MS2	0		200	937.450988769531	1873.89470090906	2	6.48438	639	Non_Depleted_Plasma_HCC_2.raw
False	None	IonTrap	CID	MS2	0		100	817.218383789063	817.218383789063	1	6.48987	640	Non_Depleted_Plasma_HCC_2.raw
False	None	FourierTransform	HCD	MS2	0		200	817.218383789063	1633.42949094813	2	6.50493166666667	641	Non_Depleted_Plasma_HCC_2.raw
False	None	FourierTransform	HCD	MS2	0		200	817.218383789063	2449.64059810719	3	6.50493166666667	641	Non_Depleted_Plasma_HCC_2.raw
False	Unambiguous	IonTrap	CID	MS2	0	0	100	1172.45788574219	1172.45788574219	1	6.52023666666667	643	Non_Depleted_Plasma_HCC_2.raw
False	None	FourierTransform	HCD	MS2	0	0	200	1172.45788574219	2343.90849485438	2	6.53610666666667	644	Non_Depleted_Plasma_HCC_2.raw
False	None	FourierTransform	HCD	MS2	0	0	200	1172.45788574219	3515.35910396656	3	6.53610666666667	644	Non_Depleted_Plasma_HCC_2.raw
False	Unambiguous	IonTrap	CID	MS2	0		100	1693.35046386719	3385.69365110438	2	6.54156666666667	645	Non_Depleted_Plasma_HCC_2.raw
False	None	IonTrap	CID	MS2	0		100	1693.35046386719	5078.03683834156	3	6.54156666666667	645	Non_Depleted_Plasma_HCC_2.raw
False	None	FourierTransform	HCD	MS2	0		200	1693.35046386719	5078.03683834156	3	6.55608166666667	646	Non_Depleted_Plasma_HCC_2.raw
False	Ambiguous	FourierTransform	HCD	MS2	0		200	1693.35046386719	3385.69365110438	2	6.55608166666667	646	Non_Depleted_Plasma_HCC_2.raw
False	Unambiguous	IonTrap	CID	MS2	0		100	1781.37829589844	3561.74931516688	2	6.56143833333333	647	Non_Depleted_Plasma_HCC_2.raw
False	None	IonTrap	CID	MS2	0		100	1781.37829589844	5342.12033443531	3	6.56143833333333	647	Non_Depleted_Plasma_HCC_2.raw
False	None	FourierTransform	HCD	MS2	0		200	1781.37829589844	3561.74931516688	2	6.57587	648	Non_Depleted_Plasma_HCC_2.raw
False	None	FourierTransform	HCD	MS2	0		200	1781.37829589844	5342.12033443531	3	6.57587	648	Non_Depleted_Plasma_HCC_2.raw
False	None	IonTrap	CID	MS2	0		100	1686.09094238281	3371.17460813563	2	6.58122333333333	649	Non_Depleted_Plasma_HCC_2.raw
False	Unambiguous	IonTrap	CID	MS2	0		100	1686.09094238281	5056.25827388844	3	6.58122333333333	649	Non_Depleted_Plasma_HCC_2.raw
False	None	FourierTransform	HCD	MS2	0		200	1686.09094238281	3371.17460813563	2	6.59576166666667	650	Non_Depleted_Plasma_HCC_2.raw
False	None	FourierTransform	HCD	MS2	0		200	1686.09094238281	5056.25827388844	3	6.59576166666667	650	Non_Depleted_Plasma_HCC_2.raw
False	None	IonTrap	CID	MS2	0		100	1333.84448242188	1333.84448242188	1	6.60116166666667	651	Non_Depleted_Plasma_HCC_2.raw
False	None	FourierTransform	HCD	MS2	0		200	1333.84448242188	3999.51889400563	3	6.615855	652	Non_Depleted_Plasma_HCC_2.raw
False	None	FourierTransform	HCD	MS2	0		200	1333.84448242188	2666.68168821375	2	6.615855	652	Non_Depleted_Plasma_HCC_2.raw
False	None	IonTrap	CID	MS2	0	66.51553	100	1598.44543457031	1598.44543457031	1	6.630985	654	Non_Depleted_Plasma_HCC_2.raw
False	None	FourierTransform	HCD	MS2	0	66.51553	200	1598.44543457031	3195.88359251063	2	6.64660833333333	655	Non_Depleted_Plasma_HCC_2.raw
False	None	FourierTransform	HCD	MS2	0	66.51553	200	1598.44543457031	4793.32175045094	3	6.64660833333333	655	Non_Depleted_Plasma_HCC_2.raw
False	Unambiguous	IonTrap	CID	MS2	0	34.47652	100	1713.23376464844	3425.46025266688	2	6.65196	656	Non_Depleted_Plasma_HCC_2.raw
False	Unambiguous	IonTrap	CID	MS2	0	34.47652	100	1713.23376464844	5137.68674068531	3	6.65196	656	Non_Depleted_Plasma_HCC_2.raw
False	None	FourierTransform	HCD	MS2	0	34.47652	200	1713.23376464844	3425.46025266688	2	6.66646166666667	657	Non_Depleted_Plasma_HCC_2.raw
False	None	FourierTransform	HCD	MS2	0	34.47652	200	1713.23376464844	5137.68674068531	3	6.66646166666667	657	Non_Depleted_Plasma_HCC_2.raw
False	Unambiguous	IonTrap	CID	MS2	0	0	100	1611.57556152344	1611.57556152344	1	6.67182833333333	658	Non_Depleted_Plasma_HCC_2.raw
False	None	FourierTransform	HCD	MS2	0	0	200	1611.57556152344	4832.71213131031	3	6.68634666666667	659	Non_Depleted_Plasma_HCC_2.raw
False	None	FourierTransform	HCD	MS2	0	0	200	1611.57556152344	3222.14384641688	2	6.68634666666667	659	Non_Depleted_Plasma_HCC_2.raw
False	Unambiguous	IonTrap	CID	MS2	0		100	1415.86853027344	1415.86853027344	1	6.691725	660	Non_Depleted_Plasma_HCC_2.raw
False	None	FourierTransform	HCD	MS2	0		200	1415.86853027344	2830.72978391688	2	6.70641166666667	661	Non_Depleted_Plasma_HCC_2.raw
False	None	FourierTransform	HCD	MS2	0		200	1415.86853027344	4245.59103756031	3	6.70641166666667	661	Non_Depleted_Plasma_HCC_2.raw
False	None	IonTrap	CID	MS2	0	0	100	1603.39916992188	1603.39916992188	1	6.71187833333333	662	Non_Depleted_Plasma_HCC_2.raw
False	None	FourierTransform	HCD	MS2	0	0	200	1603.39916992188	3205.79106321375	2	6.72641833333333	663	Non_Depleted_Plasma_HCC_2.raw
False	Unambiguous	FourierTransform	HCD	MS2	0	0	200	1603.39916992188	4808.18295650563	3	6.72641833333333	663	Non_Depleted_Plasma_HCC_2.raw
False	None	IonTrap	CID	MS2	0	0	100	846.295715332031	1691.58415403406	2	6.74062	665	Non_Depleted_Plasma_HCC_2.raw
False	None	IonTrap	CID	MS2	0	0	100	846.295715332031	2536.87259273609	3	6.74062	665	Non_Depleted_Plasma_HCC_2.raw
False	None	FourierTransform	HCD	MS2	0	0	200	846.295715332031	1691.58415403406	2	6.75567833333333	666	Non_Depleted_Plasma_HCC_2.raw
False	None	FourierTransform	HCD	MS2	0	0	200	846.295715332031	2536.87259273609	3	6.75567833333333	666	Non_Depleted_Plasma_HCC_2.raw
False	Unambiguous	IonTrap	CID	MS2	0		100	1274.1630859375	3820.4747045525	3	6.76108333333333	667	Non_Depleted_Plasma_HCC_2.raw
False	Ambiguous	IonTrap	CID	MS2	0		100	1274.1630859375	2547.318895245	2	6.76108333333333	667	Non_Depleted_Plasma_HCC_2.raw
False	None	FourierTransform	HCD	MS2	0		200	1274.1630859375	2547.318895245	2	6.77585666666667	668	Non_Depleted_Plasma_HCC_2.raw
False	None	FourierTransform	HCD	MS2	0		200	1274.1630859375	3820.4747045525	3	6.77585666666667	668	Non_Depleted_Plasma_HCC_2.raw
False	None	IonTrap	CID	MS2	0	0	100	1587.34936523438	1587.34936523438	1	6.78128666666667	669	Non_Depleted_Plasma_HCC_2.raw
False	None	FourierTransform	HCD	MS2	0	0	200	1587.34936523438	3173.69145383875	2	6.79581833333333	670	Non_Depleted_Plasma_HCC_2.raw
False	None	FourierTransform	HCD	MS2	0	0	200	1587.34936523438	4760.03354244313	3	6.79581833333333	670	Non_Depleted_Plasma_HCC_2.raw
False	Unambiguous	IonTrap	CID	MS2	0		100	1357.53747558594	1357.53747558594	1	6.801215	671	Non_Depleted_Plasma_HCC_2.raw
False	Unambiguous	FourierTransform	HCD	MS2	0		200	1357.53747558594	2714.06767454188	2	6.81595666666667	672	Non_Depleted_Plasma_HCC_2.raw
False	None	FourierTransform	HCD	MS2	0		200	1357.53747558594	4070.59787349781	3	6.81595666666667	672	Non_Depleted_Plasma_HCC_2.raw
False	None	IonTrap	CID	MS2	0	70.70113	100	1200.08630371094	1200.08630371094	1	6.82135666666667	673	Non_Depleted_Plasma_HCC_2.raw
False	None	FourierTransform	HCD	MS2	0	70.70113	200	1200.08630371094	3598.24435787281	3	6.83611666666667	674	Non_Depleted_Plasma_HCC_2.raw
False	None	FourierTransform	HCD	MS2	0	70.70113	200	1200.08630371094	2399.16533079188	2	6.83611666666667	674	Non_Depleted_Plasma_HCC_2.raw
False	None	IonTrap	CID	MS2	0		100	1578.369140625	1578.369140625	1	6.8513	676	Non_Depleted_Plasma_HCC_2.raw
False	None	FourierTransform	HCD	MS2	0		200	1578.369140625	3155.73100462	2	6.86694166666667	677	Non_Depleted_Plasma_HCC_2.raw
False	Unambiguous	FourierTransform	HCD	MS2	0		200	1578.369140625	4733.092868615	3	6.86694166666667	677	Non_Depleted_Plasma_HCC_2.raw
False	None	IonTrap	CID	MS2	0	0	100	1428.02722167969	1428.02722167969	1	6.87231166666667	678	Non_Depleted_Plasma_HCC_2.raw
False	None	FourierTransform	HCD	MS2	0	0	200	1428.02722167969	2855.04716672938	2	6.887095	679	Non_Depleted_Plasma_HCC_2.raw
False	Ambiguous	FourierTransform	HCD	MS2	0	0	200	1428.02722167969	4282.06711177906	3	6.887095	679	Non_Depleted_Plasma_HCC_2.raw
False	None	IonTrap	CID	MS2	0		100	1180.41125488281	1180.41125488281	1	6.8925	680	Non_Depleted_Plasma_HCC_2.raw
False	None	FourierTransform	HCD	MS2	0		200	1180.41125488281	2359.81523313563	2	6.90734166666667	681	Non_Depleted_Plasma_HCC_2.raw
False	None	FourierTransform	HCD	MS2	0		200	1180.41125488281	3539.21921138844	3	6.90734166666667	681	Non_Depleted_Plasma_HCC_2.raw
False	Unambiguous	IonTrap	CID	MS2	0		100	1393.44995117188	4178.33530025563	3	6.91272666666667	682	Non_Depleted_Plasma_HCC_2.raw
False	None	IonTrap	CID	MS2	0		100	1393.44995117188	2785.89262571375	2	6.91272666666667	682	Non_Depleted_Plasma_HCC_2.raw
False	None	FourierTransform	HCD	MS2	0		200	1393.44995117188	2785.89262571375	2	6.927435	683	Non_Depleted_Plasma_HCC_2.raw
False	None	FourierTransform	HCD	MS2	0		200	1393.44995117188	4178.33530025563	3	6.927435	683	Non_Depleted_Plasma_HCC_2.raw
False	None	IonTrap	CID	MS2	0		100	1187.92321777344	1187.92321777344	1	6.93282666666667	684	Non_Depleted_Plasma_HCC_2.raw
False	None	FourierTransform	HCD	MS2	0		200	1187.92321777344	2374.83915891688	2	6.94762	685	Non_Depleted_Plasma_HCC_2.raw
False	Ambiguous	FourierTransform	HCD	MS2	0		200	1187.92321777344	3561.75510006031	3	6.94762	685	Non_Depleted_Plasma_HCC_2.raw
False	None	IonTrap	CID	MS2	0	39.54585	100	921.316223144531	921.316223144531	1	6.96292666666667	687	Non_Depleted_Plasma_HCC_2.raw
False	None	FourierTransform	HCD	MS2	0	39.54585	200	921.316223144531	921.316223144531	1	6.97794833333333	688	Non_Depleted_Plasma_HCC_2.raw
False	None	IonTrap	CID	MS2	0	47.84098	100	906.2626953125	906.2626953125	1	6.98339833333333	689	Non_Depleted_Plasma_HCC_2.raw
False	None	FourierTransform	HCD	MS2	0	47.84098	200	906.2626953125	906.2626953125	1	6.998425	690	Non_Depleted_Plasma_HCC_2.raw
False	None	IonTrap	CID	MS2	0		100	1346.45947265625	1346.45947265625	1	7.003815	691	Non_Depleted_Plasma_HCC_2.raw
False	None	FourierTransform	HCD	MS2	0		200	1346.45947265625	2691.9116686825	2	7.01852333333333	692	Non_Depleted_Plasma_HCC_2.raw
False	None	FourierTransform	HCD	MS2	0		200	1346.45947265625	4037.36386470875	3	7.01852333333333	692	Non_Depleted_Plasma_HCC_2.raw
False	Unambiguous	IonTrap	CID	MS2	0		100	1616.68017578125	3232.3530749325	2	7.02388166666667	693	Non_Depleted_Plasma_HCC_2.raw
False	Unambiguous	IonTrap	CID	MS2	0		100	1616.68017578125	4848.02597408375	3	7.02388166666667	693	Non_Depleted_Plasma_HCC_2.raw
False	None	FourierTransform	HCD	MS2	0		200	1616.68017578125	3232.3530749325	2	7.038435	694	Non_Depleted_Plasma_HCC_2.raw
False	None	FourierTransform	HCD	MS2	0		200	1616.68017578125	4848.02597408375	3	7.038435	694	Non_Depleted_Plasma_HCC_2.raw
False	Unambiguous	IonTrap	CID	MS2	0	59.52972	100	1297.61730957031	1297.61730957031	1	7.04383166666667	695	Non_Depleted_Plasma_HCC_2.raw
False	None	FourierTransform	HCD	MS2	0	59.52972	200	1297.61730957031	1297.61730957031	1	7.05867666666667	696	Non_Depleted_Plasma_HCC_2.raw
False	None	IonTrap	CID	MS2	0	68.34307	100	1548.39587402344	1548.39587402344	1	7.07381	698	Non_Depleted_Plasma_HCC_2.raw
False	None	FourierTransform	HCD	MS2	0	68.34307	200	1548.39587402344	4643.17306881031	3	7.08944	699	Non_Depleted_Plasma_HCC_2.raw
False	None	FourierTransform	HCD	MS2	0	68.34307	200	1548.39587402344	3095.78447141688	2	7.08944	699	Non_Depleted_Plasma_HCC_2.raw
False	Unambiguous	IonTrap	CID	MS2	0		100	1718.77868652344	5154.32150631031	3	7.09479166666667	700	Non_Depleted_Plasma_HCC_2.raw
False	Unambiguous	IonTrap	CID	MS2	0		100	1718.77868652344	3436.55009641688	2	7.09479166666667	700	Non_Depleted_Plasma_HCC_2.raw
False	None	FourierTransform	HCD	MS2	0		200	1718.77868652344	3436.55009641688	2	7.10931333333333	701	Non_Depleted_Plasma_HCC_2.raw
False	None	FourierTransform	HCD	MS2	0		200	1718.77868652344	5154.32150631031	3	7.10931333333333	701	Non_Depleted_Plasma_HCC_2.raw
False	None	IonTrap	CID	MS2	0		100	1531.52282714844	1531.52282714844	1	7.11467333333333	702	Non_Depleted_Plasma_HCC_2.raw
False	None	FourierTransform	HCD	MS2	0		200	1531.52282714844	3062.03837766688	2	7.12926833333333	703	Non_Depleted_Plasma_HCC_2.raw
False	Ambiguous	FourierTransform	HCD	MS2	0		200	1531.52282714844	4592.55392818531	3	7.12926833333333	703	Non_Depleted_Plasma_HCC_2.raw
False	Unambiguous	IonTrap	CID	MS2	0	0	100	1680.28747558594	3359.56767454188	2	7.134625	704	Non_Depleted_Plasma_HCC_2.raw
False	Unambiguous	IonTrap	CID	MS2	0	0	100	1680.28747558594	5038.84787349781	3	7.134625	704	Non_Depleted_Plasma_HCC_2.raw
False	None	FourierTransform	HCD	MS2	0	0	200	1680.28747558594	3359.56767454188	2	7.14914833333333	705	Non_Depleted_Plasma_HCC_2.raw
False	None	FourierTransform	HCD	MS2	0	0	200	1680.28747558594	5038.84787349781	3	7.14914833333333	705	Non_Depleted_Plasma_HCC_2.raw
False	Unambiguous	IonTrap	CID	MS2	0		100	1129.53955078125	1129.53955078125	1	7.15456	706	Non_Depleted_Plasma_HCC_2.raw
False	None	FourierTransform	HCD	MS2	0		200	1129.53955078125	2258.0718249325	2	7.16938166666667	707	Non_Depleted_Plasma_HCC_2.raw
False	Unambiguous	FourierTransform	HCD	MS2	0		200	1129.53955078125	3386.60409908375	3	7.16938166666667	707	Non_Depleted_Plasma_HCC_2.raw
False	Unambiguous	IonTrap	CID	MS2	0	0	100	1736.97473144531	3472.94218626063	2	7.183525	709	Non_Depleted_Plasma_HCC_2.raw
False	Unambiguous	IonTrap	CID	MS2	0	0	100	1736.97473144531	5208.90964107594	3	7.183525	709	Non_Depleted_Plasma_HCC_2.raw
False	None	FourierTransform	HCD	MS2	0	0	200	1736.97473144531	3472.94218626063	2	7.19911166666667	710	Non_Depleted_Plasma_HCC_2.raw
False	None	FourierTransform	HCD	MS2	0	0	200	1736.97473144531	5208.90964107594	3	7.19911166666667	710	Non_Depleted_Plasma_HCC_2.raw
False	Unambiguous	IonTrap	CID	MS2	0	0	100	1760.41052246094	3519.81376829188	2	7.20446666666667	711	Non_Depleted_Plasma_HCC_2.raw
False	Unambiguous	IonTrap	CID	MS2	0	0	100	1760.41052246094	5279.21701412281	3	7.20446666666667	711	Non_Depleted_Plasma_HCC_2.raw
False	None	FourierTransform	HCD	MS2	0	0	200	1760.41052246094	3519.81376829188	2	7.218965	712	Non_Depleted_Plasma_HCC_2.raw
False	None	FourierTransform	HCD	MS2	0	0	200	1760.41052246094	5279.21701412281	3	7.218965	712	Non_Depleted_Plasma_HCC_2.raw
False	Unambiguous	IonTrap	CID	MS2	0		100	1652.3720703125	4955.1016576775	3	7.22432333333333	713	Non_Depleted_Plasma_HCC_2.raw
False	Unambiguous	IonTrap	CID	MS2	0		100	1652.3720703125	3303.736863995	2	7.22432333333333	713	Non_Depleted_Plasma_HCC_2.raw
False	Unambiguous	FourierTransform	HCD	MS2	0		200	1652.3720703125	3303.736863995	2	7.23894833333333	714	Non_Depleted_Plasma_HCC_2.raw
False	None	FourierTransform	HCD	MS2	0		200	1652.3720703125	4955.1016576775	3	7.23894833333333	714	Non_Depleted_Plasma_HCC_2.raw
False	Unambiguous	IonTrap	CID	MS2	0		100	1315.49780273438	1315.49780273438	1	7.24433833333333	715	Non_Depleted_Plasma_HCC_2.raw
False	None	FourierTransform	HCD	MS2	0		200	1315.49780273438	2629.98832883875	2	7.259095	716	Non_Depleted_Plasma_HCC_2.raw
False	None	FourierTransform	HCD	MS2	0		200	1315.49780273438	3944.47885494313	3	7.259095	716	Non_Depleted_Plasma_HCC_2.raw
False	Unambiguous	IonTrap	CID	MS2	0		100	1783.50744628906	3566.00761594813	2	7.26444833333333	717	Non_Depleted_Plasma_HCC_2.raw
False	Unambiguous	IonTrap	CID	MS2	0		100	1783.50744628906	5348.50778560719	3	7.26444833333333	717	Non_Depleted_Plasma_HCC_2.raw
False	None	FourierTransform	HCD	MS2	0		200	1783.50744628906	5348.50778560719	3	7.27886333333333	718	Non_Depleted_Plasma_HCC_2.raw
False	None	FourierTransform	HCD	MS2	0		200	1783.50744628906	3566.00761594813	2	7.27886333333333	718	Non_Depleted_Plasma_HCC_2.raw
False	Unambiguous	IonTrap	CID	MS2	0	64.69279	100	1637.75646972656	4911.25485591969	3	7.29297333333333	720	Non_Depleted_Plasma_HCC_2.raw
False	Unambiguous	IonTrap	CID	MS2	0	64.69279	100	1637.75646972656	3274.50566282313	2	7.29297333333333	720	Non_Depleted_Plasma_HCC_2.raw
False	None	FourierTransform	HCD	MS2	0	64.69279	200	1637.75646972656	3274.50566282313	2	7.307495	721	Non_Depleted_Plasma_HCC_2.raw
False	None	FourierTransform	HCD	MS2	0	64.69279	200	1637.75646972656	4911.25485591969	3	7.307495	721	Non_Depleted_Plasma_HCC_2.raw
False	None	IonTrap	CID	MS2	0		100	1352.00122070313	1352.00122070313	1	7.31289333333333	722	Non_Depleted_Plasma_HCC_2.raw
False	None	FourierTransform	HCD	MS2	0		200	1352.00122070313	2702.99516477625	2	7.327625	723	Non_Depleted_Plasma_HCC_2.raw
False	Unambiguous	FourierTransform	HCD	MS2	0		200	1352.00122070313	4053.98910884938	3	7.327625	723	Non_Depleted_Plasma_HCC_2.raw
False	Unambiguous	IonTrap	CID	MS2	0	0	100	1489.63806152344	1489.63806152344	1	7.332985	724	Non_Depleted_Plasma_HCC_2.raw
False	None	FourierTransform	HCD	MS2	0	0	200	1489.63806152344	2978.26884641688	2	7.34758	725	Non_Depleted_Plasma_HCC_2.raw
False	None	FourierTransform	HCD	MS2	0	0	200	1489.63806152344	4466.89963131031	3	7.34758	725	Non_Depleted_Plasma_HCC_2.raw
False	Ambiguous	IonTrap	CID	MS2	0		100	1595.74060058594	1595.74060058594	1	7.35294833333333	726	Non_Depleted_Plasma_HCC_2.raw
False	Unambiguous	FourierTransform	HCD	MS2	0		200	1595.74060058594	4785.20724849781	3	7.36752166666667	727	Non_Depleted_Plasma_HCC_2.raw
False	Unambiguous	FourierTransform	HCD	MS2	0		200	1595.74060058594	3190.47392454188	2	7.36752166666667	727	Non_Depleted_Plasma_HCC_2.raw
False	Unambiguous	IonTrap	CID	MS2	0		100	1121.580078125	2242.15287962	2	7.37293833333333	728	Non_Depleted_Plasma_HCC_2.raw
False	Unambiguous	IonTrap	CID	MS2	0		100	1121.580078125	3362.725681115	3	7.37293833333333	728	Non_Depleted_Plasma_HCC_2.raw
False	None	FourierTransform	HCD	MS2	0		200	1121.580078125	2242.15287962	2	7.38777166666667	729	Non_Depleted_Plasma_HCC_2.raw
False	None	FourierTransform	HCD	MS2	0		200	1121.580078125	3362.725681115	3	7.38777166666667	729	Non_Depleted_Plasma_HCC_2.raw
False	Unambiguous	IonTrap	CID	MS2	0	66.40789	100	1268.50915527344	1268.50915527344	1	7.403	731	Non_Depleted_Plasma_HCC_2.raw
False	None	FourierTransform	HCD	MS2	0	66.40789	200	1268.50915527344	2536.01103391688	2	7.41894833333333	732	Non_Depleted_Plasma_HCC_2.raw
False	None	FourierTransform	HCD	MS2	0	66.40789	200	1268.50915527344	3803.51291256031	3	7.41894833333333	732	Non_Depleted_Plasma_HCC_2.raw
False	None	IonTrap	CID	MS2	0		100	1710.18432617188	3419.36137571375	2	7.42430166666667	733	Non_Depleted_Plasma_HCC_2.raw
False	Unambiguous	IonTrap	CID	MS2	0		100	1710.18432617188	5128.53842525563	3	7.42430166666667	733	Non_Depleted_Plasma_HCC_2.raw
False	Unambiguous	FourierTransform	HCD	MS2	0		200	1710.18432617188	5128.53842525563	3	7.43880333333333	734	Non_Depleted_Plasma_HCC_2.raw
False	None	FourierTransform	HCD	MS2	0		200	1710.18432617188	3419.36137571375	2	7.43880333333333	734	Non_Depleted_Plasma_HCC_2.raw
False	Unambiguous	IonTrap	CID	MS2	0		100	1412.29284667969	2823.57841672938	2	7.44417333333333	735	Non_Depleted_Plasma_HCC_2.raw
False	Unambiguous	IonTrap	CID	MS2	0		100	1412.29284667969	4234.86398677906	3	7.44417333333333	735	Non_Depleted_Plasma_HCC_2.raw
False	None	FourierTransform	HCD	MS2	0		200	1412.29284667969	2823.57841672938	2	7.45882166666667	736	Non_Depleted_Plasma_HCC_2.raw
False	None	FourierTransform	HCD	MS2	0		200	1412.29284667969	4234.86398677906	3	7.45882166666667	736	Non_Depleted_Plasma_HCC_2.raw
False	Unambiguous	IonTrap	CID	MS2	0		100	1056.64562988281	1056.64562988281	1	7.46426166666667	737	Non_Depleted_Plasma_HCC_2.raw
False	Unambiguous	FourierTransform	HCD	MS2	0		200	1056.64562988281	2112.28398313563	2	7.47918	738	Non_Depleted_Plasma_HCC_2.raw
False	None	FourierTransform	HCD	MS2	0		200	1056.64562988281	3167.92233638844	3	7.47918	738	Non_Depleted_Plasma_HCC_2.raw
False	None	IonTrap	CID	MS2	0		100	1110.30102539063	1110.30102539063	1	7.48459333333333	739	Non_Depleted_Plasma_HCC_2.raw
False	None	FourierTransform	HCD	MS2	0		200	1110.30102539063	3328.88852291188	3	7.49945	740	Non_Depleted_Plasma_HCC_2.raw
False	None	FourierTransform	HCD	MS2	0		200	1110.30102539063	2219.59477415125	2	7.49945	740	Non_Depleted_Plasma_HCC_2.raw
False	None	IonTrap	CID	MS2	0	26.79418	100	815.216491699219	1629.42570676844	2	7.51511833333333	742	Non_Depleted_Plasma_HCC_2.raw
False	None	IonTrap	CID	MS2	0	26.79418	100	815.216491699219	2443.63492183766	3	7.51511833333333	742	Non_Depleted_Plasma_HCC_2.raw
False	None	FourierTransform	HCD	MS2	0	26.79418	200	815.216491699219	1629.42570676844	2	7.53127833333333	743	Non_Depleted_Plasma_HCC_2.raw
False	None	FourierTransform	HCD	MS2	0	26.79418	200	815.216491699219	2443.63492183766	3	7.53127833333333	743	Non_Depleted_Plasma_HCC_2.raw
False	None	IonTrap	CID	MS2	0	0	100	1772.67321777344	3544.33915891688	2	7.53663	744	Non_Depleted_Plasma_HCC_2.raw
False	Unambiguous	IonTrap	CID	MS2	0	0	100	1772.67321777344	5316.00510006031	3	7.53663	744	Non_Depleted_Plasma_HCC_2.raw
False	None	FourierTransform	HCD	MS2	0	0	200	1772.67321777344	3544.33915891688	2	7.55111333333333	745	Non_Depleted_Plasma_HCC_2.raw
False	None	FourierTransform	HCD	MS2	0	0	200	1772.67321777344	5316.00510006031	3	7.55111333333333	745	Non_Depleted_Plasma_HCC_2.raw
False	None	IonTrap	CID	MS2	0	0	100	920.312133789063	920.312133789063	1	7.55656166666667	746	Non_Depleted_Plasma_HCC_2.raw
False	None	FourierTransform	HCD	MS2	0	0	200	920.312133789063	920.312133789063	1	7.57155833333333	747	Non_Depleted_Plasma_HCC_2.raw
False	None	IonTrap	CID	MS2	0	0	100	964.254272460938	1927.50126829188	2	7.57699166666667	748	Non_Depleted_Plasma_HCC_2.raw
False	Unambiguous	IonTrap	CID	MS2	0	0	100	964.254272460938	2890.74826412281	3	7.57699166666667	748	Non_Depleted_Plasma_HCC_2.raw
False	None	FourierTransform	HCD	MS2	0	0	200	964.254272460938	1927.50126829188	2	7.592085	749	Non_Depleted_Plasma_HCC_2.raw
False	None	FourierTransform	HCD	MS2	0	0	200	964.254272460938	2890.74826412281	3	7.592085	749	Non_Depleted_Plasma_HCC_2.raw
False	None	IonTrap	CID	MS2	0	0	100	1243.52746582031	1243.52746582031	1	7.59748333333333	750	Non_Depleted_Plasma_HCC_2.raw
False	None	FourierTransform	HCD	MS2	0	0	200	1243.52746582031	2486.04765501063	2	7.61224666666667	751	Non_Depleted_Plasma_HCC_2.raw
False	None	FourierTransform	HCD	MS2	0	0	200	1243.52746582031	3728.56784420094	3	7.61224666666667	751	Non_Depleted_Plasma_HCC_2.raw
False	None	IonTrap	CID	MS2	0	68.91756	100	908.259155273438	908.259155273438	1	7.62644	753	Non_Depleted_Plasma_HCC_2.raw
False	None	FourierTransform	HCD	MS2	0	68.91756	200	908.259155273438	908.259155273438	1	7.64244166666667	754	Non_Depleted_Plasma_HCC_2.raw
False	None	IonTrap	CID	MS2	0	64.77069	100	922.312622070313	922.312622070313	1	7.64788833333333	755	Non_Depleted_Plasma_HCC_2.raw
False	None	FourierTransform	HCD	MS2	0	64.77069	200	922.312622070313	922.312622070313	1	7.662905	756	Non_Depleted_Plasma_HCC_2.raw
False	Unambiguous	IonTrap	CID	MS2	0		100	1165.5703125	1165.5703125	1	7.66831666666667	757	Non_Depleted_Plasma_HCC_2.raw
False	Ambiguous	FourierTransform	HCD	MS2	0		200	1165.5703125	3494.69638424	3	7.68315	758	Non_Depleted_Plasma_HCC_2.raw
False	Unambiguous	FourierTransform	HCD	MS2	0		200	1165.5703125	2330.13334837	2	7.68315	758	Non_Depleted_Plasma_HCC_2.raw
False	None	IonTrap	CID	MS2	0		100	1229.42138671875	1229.42138671875	1	7.688545	759	Non_Depleted_Plasma_HCC_2.raw
False	None	FourierTransform	HCD	MS2	0		200	1229.42138671875	2457.8354968075	2	7.70334666666667	760	Non_Depleted_Plasma_HCC_2.raw
False	None	FourierTransform	HCD	MS2	0		200	1229.42138671875	3686.24960689625	3	7.70334666666667	760	Non_Depleted_Plasma_HCC_2.raw
False	None	IonTrap	CID	MS2	0		100	1125.8916015625	1125.8916015625	1	7.70876166666667	761	Non_Depleted_Plasma_HCC_2.raw
False	None	FourierTransform	HCD	MS2	0		200	1125.8916015625	2250.775926495	2	7.72362	762	Non_Depleted_Plasma_HCC_2.raw
False	None	FourierTransform	HCD	MS2	0		200	1125.8916015625	3375.6602514275	3	7.72362	762	Non_Depleted_Plasma_HCC_2.raw
False	Unambiguous	IonTrap	CID	MS2	0		100	1764.47827148438	3527.94926633875	2	7.738865	764	Non_Depleted_Plasma_HCC_2.raw
False	Unambiguous	IonTrap	CID	MS2	0		100	1764.47827148438	5291.42026119313	3	7.738865	764	Non_Depleted_Plasma_HCC_2.raw
False	None	FourierTransform	HCD	MS2	0		200	1764.47827148438	3527.94926633875	2	7.75334833333333	765	Non_Depleted_Plasma_HCC_2.raw
False	None	FourierTransform	HCD	MS2	0		200	1764.47827148438	5291.42026119313	3	7.75334833333333	765	Non_Depleted_Plasma_HCC_2.raw
False	Unambiguous	IonTrap	CID	MS2	0	69.17562	100	1252.47717285156	1252.47717285156	1	7.758845	766	Non_Depleted_Plasma_HCC_2.raw
False	None	FourierTransform	HCD	MS2	0	69.17562	200	1252.47717285156	2503.94706907313	2	7.77363333333333	767	Non_Depleted_Plasma_HCC_2.raw
False	None	FourierTransform	HCD	MS2	0	69.17562	200	1252.47717285156	3755.41696529469	3	7.77363333333333	767	Non_Depleted_Plasma_HCC_2.raw
False	Unambiguous	IonTrap	CID	MS2	0		100	1194.546875	2388.08647337	2	7.77902166666667	768	Non_Depleted_Plasma_HCC_2.raw
False	Unambiguous	IonTrap	CID	MS2	0		100	1194.546875	3581.62607174	3	7.77902166666667	768	Non_Depleted_Plasma_HCC_2.raw
False	None	FourierTransform	HCD	MS2	0		200	1194.546875	2388.08647337	2	7.79382166666667	769	Non_Depleted_Plasma_HCC_2.raw
False	None	FourierTransform	HCD	MS2	0		200	1194.546875	3581.62607174	3	7.79382166666667	769	Non_Depleted_Plasma_HCC_2.raw
False	None	IonTrap	CID	MS2	0		100	1030.69323730469	1030.69323730469	1	7.79924166666667	770	Non_Depleted_Plasma_HCC_2.raw
False	None	FourierTransform	HCD	MS2	0		200	1030.69323730469	2060.37919797938	2	7.81417666666667	771	Non_Depleted_Plasma_HCC_2.raw
False	None	FourierTransform	HCD	MS2	0		200	1030.69323730469	3090.06515865406	3	7.81417666666667	771	Non_Depleted_Plasma_HCC_2.raw
False	None	IonTrap	CID	MS2	0		100	1001.49792480469	1001.49792480469	1	7.81961	772	Non_Depleted_Plasma_HCC_2.raw
False	None	FourierTransform	HCD	MS2	0		200	1001.49792480469	3002.47922115406	3	7.83453833333333	773	Non_Depleted_Plasma_HCC_2.raw
False	None	FourierTransform	HCD	MS2	0		200	1001.49792480469	2001.98857297938	2	7.83453833333333	773	Non_Depleted_Plasma_HCC_2.raw
False	Unambiguous	IonTrap	CID	MS2	0	0	100	1028.68200683594	1028.68200683594	1	7.84888833333333	775	Non_Depleted_Plasma_HCC_2.raw
False	None	FourierTransform	HCD	MS2	0	0	200	1028.68200683594	2056.35673704188	2	7.86379833333333	776	Non_Depleted_Plasma_HCC_2.raw
False	None	FourierTransform	HCD	MS2	0	0	200	1028.68200683594	3084.03146724781	3	7.86379833333333	776	Non_Depleted_Plasma_HCC_2.raw
False	Unambiguous	IonTrap	CID	MS2	0		100	1008.70874023438	1008.70874023438	1	7.86922	777	Non_Depleted_Plasma_HCC_2.raw
False	None	FourierTransform	HCD	MS2	0		200	1008.70874023438	2016.41020383875	2	7.88416166666667	778	Non_Depleted_Plasma_HCC_2.raw
False	None	FourierTransform	HCD	MS2	0		200	1008.70874023438	3024.11166744313	3	7.88416166666667	778	Non_Depleted_Plasma_HCC_2.raw
False	None	IonTrap	CID	MS2	0	83.83402	100	905.283813476563	905.283813476563	1	7.89969166666667	780	Non_Depleted_Plasma_HCC_2.raw
False	None	FourierTransform	HCD	MS2	0	83.83402	200	905.283813476563	1809.56035032313	2	7.91578833333333	781	Non_Depleted_Plasma_HCC_2.raw
False	None	FourierTransform	HCD	MS2	0	83.83402	200	905.283813476563	2713.83688716969	3	7.91578833333333	781	Non_Depleted_Plasma_HCC_2.raw
False	None	IonTrap	CID	MS2	0		100	840.652404785156	840.652404785156	1	7.921305	782	Non_Depleted_Plasma_HCC_2.raw
False	None	FourierTransform	HCD	MS2	0		200	840.652404785156	1680.29753294031	2	7.93643166666667	783	Non_Depleted_Plasma_HCC_2.raw
False	None	FourierTransform	HCD	MS2	0		200	840.652404785156	2519.94266109547	3	7.93643166666667	783	Non_Depleted_Plasma_HCC_2.raw
False	Ambiguous	IonTrap	CID	MS2	0		100	949.554321289063	949.554321289063	1	7.94187666666667	784	Non_Depleted_Plasma_HCC_2.raw
False	None	FourierTransform	HCD	MS2	0		200	949.554321289063	1898.10136594813	2	7.95690333333333	785	Non_Depleted_Plasma_HCC_2.raw
False	Unambiguous	FourierTransform	HCD	MS2	0		200	949.554321289063	2846.64841060719	3	7.95690333333333	785	Non_Depleted_Plasma_HCC_2.raw
False	None	IonTrap	CID	MS2	0	53.39118	100	805.856811523438	805.856811523438	1	7.962385	786	Non_Depleted_Plasma_HCC_2.raw
False	None	FourierTransform	HCD	MS2	0	53.39118	200	805.856811523438	1610.70634641688	2	7.977445	787	Non_Depleted_Plasma_HCC_2.raw
False	None	FourierTransform	HCD	MS2	0	53.39118	200	805.856811523438	2415.55588131031	3	7.977445	787	Non_Depleted_Plasma_HCC_2.raw
False	Unambiguous	IonTrap	CID	MS2	0		100	978.556518554688	978.556518554688	1	7.98288	788	Non_Depleted_Plasma_HCC_2.raw
False	Ambiguous	FourierTransform	HCD	MS2	0		200	978.556518554688	2933.65500240406	3	7.99789	789	Non_Depleted_Plasma_HCC_2.raw
False	None	FourierTransform	HCD	MS2	0		200	978.556518554688	1956.10576047938	2	7.99789	789	Non_Depleted_Plasma_HCC_2.raw
False	Unambiguous	IonTrap	CID	MS2	0		100	1081.49267578125	2161.9780749325	2	8.01314333333333	791	Non_Depleted_Plasma_HCC_2.raw
False	Unambiguous	IonTrap	CID	MS2	0		100	1081.49267578125	3242.46347408375	3	8.01314333333333	791	Non_Depleted_Plasma_HCC_2.raw
False	None	FourierTransform	HCD	MS2	0		200	1081.49267578125	2161.9780749325	2	8.02910666666667	792	Non_Depleted_Plasma_HCC_2.raw
False	None	FourierTransform	HCD	MS2	0		200	1081.49267578125	3242.46347408375	3	8.02910666666667	792	Non_Depleted_Plasma_HCC_2.raw
False	None	IonTrap	CID	MS2	0	43.06648	100	889.235900878906	1777.46452512781	2	8.03461	793	Non_Depleted_Plasma_HCC_2.raw
False	None	FourierTransform	HCD	MS2	0	43.06648	200	889.235900878906	1777.46452512781	2	8.04960333333333	794	Non_Depleted_Plasma_HCC_2.raw
False	None	IonTrap	CID	MS2	0		100	1422.43347167969	1422.43347167969	1	8.05497666666667	795	Non_Depleted_Plasma_HCC_2.raw
False	None	FourierTransform	HCD	MS2	0		200	1422.43347167969	2843.85966672938	2	8.06968166666667	796	Non_Depleted_Plasma_HCC_2.raw
False	Unambiguous	FourierTransform	HCD	MS2	0		200	1422.43347167969	4265.28586177906	3	8.06968166666667	796	Non_Depleted_Plasma_HCC_2.raw
False	Unambiguous	IonTrap	CID	MS2	0		100	1088.73132324219	1088.73132324219	1	8.075105	797	Non_Depleted_Plasma_HCC_2.raw
False	None	FourierTransform	HCD	MS2	0		200	1088.73132324219	2176.45536985438	2	8.08997	798	Non_Depleted_Plasma_HCC_2.raw
False	None	FourierTransform	HCD	MS2	0		200	1088.73132324219	3264.17941646656	3	8.08997	798	Non_Depleted_Plasma_HCC_2.raw
False	Unambiguous	IonTrap	CID	MS2	0		100	1674.33532714844	3347.66337766688	2	8.09533666666667	799	Non_Depleted_Plasma_HCC_2.raw
False	Unambiguous	IonTrap	CID	MS2	0		100	1674.33532714844	5020.99142818531	3	8.09533666666667	799	Non_Depleted_Plasma_HCC_2.raw
False	Ambiguous	FourierTransform	HCD	MS2	0		200	1674.33532714844	3347.66337766688	2	8.10999	800	Non_Depleted_Plasma_HCC_2.raw
False	None	FourierTransform	HCD	MS2	0		200	1674.33532714844	5020.99142818531	3	8.10999	800	Non_Depleted_Plasma_HCC_2.raw
False	None	IonTrap	CID	MS2	0	0	100	816.217224121094	816.217224121094	1	8.12517	802	Non_Depleted_Plasma_HCC_2.raw
False	None	FourierTransform	HCD	MS2	0	0	200	816.217224121094	1631.42717161219	2	8.14144	803	Non_Depleted_Plasma_HCC_2.raw
False	None	FourierTransform	HCD	MS2	0	0	200	816.217224121094	2446.63711910328	3	8.14144	803	Non_Depleted_Plasma_HCC_2.raw
False	Unambiguous	IonTrap	CID	MS2	0		100	1347.48999023438	4040.45541744313	3	8.14688	804	Non_Depleted_Plasma_HCC_2.raw
False	None	IonTrap	CID	MS2	0		100	1347.48999023438	2693.97270383875	2	8.14688	804	Non_Depleted_Plasma_HCC_2.raw
False	None	FourierTransform	HCD	MS2	0		200	1347.48999023438	2693.97270383875	2	8.16156166666667	805	Non_Depleted_Plasma_HCC_2.raw
False	None	FourierTransform	HCD	MS2	0		200	1347.48999023438	4040.45541744313	3	8.16156166666667	805	Non_Depleted_Plasma_HCC_2.raw
False	None	IonTrap	CID	MS2	0		100	873.662353515625	873.662353515625	1	8.16701333333333	806	Non_Depleted_Plasma_HCC_2.raw
False	None	FourierTransform	HCD	MS2	0		200	873.662353515625	1746.31743040125	2	8.182415	807	Non_Depleted_Plasma_HCC_2.raw
False	None	FourierTransform	HCD	MS2	0		200	873.662353515625	2618.97250728688	3	8.182415	807	Non_Depleted_Plasma_HCC_2.raw
False	Unambiguous	IonTrap	CID	MS2	0		100	1180.56359863281	1180.56359863281	1	8.18781666666667	808	Non_Depleted_Plasma_HCC_2.raw
False	None	FourierTransform	HCD	MS2	0		200	1180.56359863281	2360.11992063563	2	8.20260166666667	809	Non_Depleted_Plasma_HCC_2.raw
False	Unambiguous	FourierTransform	HCD	MS2	0		200	1180.56359863281	3539.67624263844	3	8.20260166666667	809	Non_Depleted_Plasma_HCC_2.raw
False	Ambiguous	IonTrap	CID	MS2	0	49.859	100	1059.5732421875	1059.5732421875	1	8.20803333333333	810	Non_Depleted_Plasma_HCC_2.raw
False	None	FourierTransform	HCD	MS2	0	49.859	200	1059.5732421875	1059.5732421875	1	8.22294333333333	811	Non_Depleted_Plasma_HCC_2.raw
False	Ambiguous	IonTrap	CID	MS2	0	71.04778	100	1267.69714355469	1267.69714355469	1	8.23811333333333	813	Non_Depleted_Plasma_HCC_2.raw
False	None	FourierTransform	HCD	MS2	0	71.04778	200	1267.69714355469	2534.38701047938	2	8.25394166666667	814	Non_Depleted_Plasma_HCC_2.raw
False	None	FourierTransform	HCD	MS2	0	71.04778	200	1267.69714355469	3801.07687740406	3	8.25394166666667	814	Non_Depleted_Plasma_HCC_2.raw
False	Unambiguous	IonTrap	CID	MS2	0		100	1772.61083984375	3544.2144030575	2	8.25934	815	Non_Depleted_Plasma_HCC_2.raw
False	Unambiguous	IonTrap	CID	MS2	0		100	1772.61083984375	5315.81796627125	3	8.25934	815	Non_Depleted_Plasma_HCC_2.raw
False	None	FourierTransform	HCD	MS2	0		200	1772.61083984375	3544.2144030575	2	8.27376333333333	816	Non_Depleted_Plasma_HCC_2.raw
False	Unambiguous	FourierTransform	HCD	MS2	0		200	1772.61083984375	5315.81796627125	3	8.27376333333333	816	Non_Depleted_Plasma_HCC_2.raw
False	None	IonTrap	CID	MS2	0		100	1478.28271484375	1478.28271484375	1	8.27924	817	Non_Depleted_Plasma_HCC_2.raw
False	None	FourierTransform	HCD	MS2	0		200	1478.28271484375	4432.83359127125	3	8.29391333333333	818	Non_Depleted_Plasma_HCC_2.raw
False	Unambiguous	FourierTransform	HCD	MS2	0		200	1478.28271484375	2955.5581530575	2	8.29391333333333	818	Non_Depleted_Plasma_HCC_2.raw
False	Unambiguous	IonTrap	CID	MS2	0	42.41967	100	1065.55163574219	1065.55163574219	1	8.299335	819	Non_Depleted_Plasma_HCC_2.raw
False	Ambiguous	FourierTransform	HCD	MS2	0	42.41967	200	1065.55163574219	3194.64035396656	3	8.31420166666667	820	Non_Depleted_Plasma_HCC_2.raw
False	Ambiguous	FourierTransform	HCD	MS2	0	42.41967	200	1065.55163574219	2130.09599485438	2	8.31420166666667	820	Non_Depleted_Plasma_HCC_2.raw
False	None	IonTrap	CID	MS2	0		100	1176.37866210938	1176.37866210938	1	8.319615	821	Non_Depleted_Plasma_HCC_2.raw
False	None	FourierTransform	HCD	MS2	0		200	1176.37866210938	1176.37866210938	1	8.334455	822	Non_Depleted_Plasma_HCC_2.raw
False	None	IonTrap	CID	MS2	0	42.05442	100	921.31591796875	921.31591796875	1	8.34983	824	Non_Depleted_Plasma_HCC_2.raw
False	None	FourierTransform	HCD	MS2	0	42.05442	200	921.31591796875	921.31591796875	1	8.36482666666667	825	Non_Depleted_Plasma_HCC_2.raw
False	None	IonTrap	CID	MS2	0	59.26602	100	848.29345703125	848.29345703125	1	8.37032333333333	826	Non_Depleted_Plasma_HCC_2.raw
False	None	FourierTransform	HCD	MS2	0	59.26602	200	848.29345703125	1695.5796374325	2	8.38533333333333	827	Non_Depleted_Plasma_HCC_2.raw
False	None	FourierTransform	HCD	MS2	0	59.26602	200	848.29345703125	2542.86581783375	3	8.38533333333333	827	Non_Depleted_Plasma_HCC_2.raw
False	None	IonTrap	CID	MS2	0	43.92573	100	903.289916992188	903.289916992188	1	8.39080166666667	828	Non_Depleted_Plasma_HCC_2.raw
False	None	FourierTransform	HCD	MS2	0	43.92573	200	903.289916992188	2707.85519771656	3	8.40583666666667	829	Non_Depleted_Plasma_HCC_2.raw
False	None	FourierTransform	HCD	MS2	0	43.92573	200	903.289916992188	1805.57255735438	2	8.40583666666667	829	Non_Depleted_Plasma_HCC_2.raw
False	None	IonTrap	CID	MS2	0		100	868.699523925781	868.699523925781	1	8.41128166666667	830	Non_Depleted_Plasma_HCC_2.raw
False	None	FourierTransform	HCD	MS2	0		200	868.699523925781	1736.39177122156	2	8.42627833333333	831	Non_Depleted_Plasma_HCC_2.raw
False	Unambiguous	FourierTransform	HCD	MS2	0		200	868.699523925781	2604.08401851734	3	8.42627833333333	831	Non_Depleted_Plasma_HCC_2.raw
False	Unambiguous	IonTrap	CID	MS2	0		100	1052.52563476563	2104.04399290125	2	8.43170666666667	832	Non_Depleted_Plasma_HCC_2.raw
False	Unambiguous	IonTrap	CID	MS2	0		100	1052.52563476563	3155.56235103688	3	8.43170666666667	832	Non_Depleted_Plasma_HCC_2.raw
False	None	FourierTransform	HCD	MS2	0		200	1052.52563476563	2104.04399290125	2	8.44673333333333	833	Non_Depleted_Plasma_HCC_2.raw
False	None	FourierTransform	HCD	MS2	0		200	1052.52563476563	3155.56235103688	3	8.44673333333333	833	Non_Depleted_Plasma_HCC_2.raw
False	None	IonTrap	CID	MS2	0	0	100	1743.18347167969	3485.35966672938	2	8.46076666666667	835	Non_Depleted_Plasma_HCC_2.raw
False	Unambiguous	IonTrap	CID	MS2	0	0	100	1743.18347167969	5227.53586177906	3	8.46076666666667	835	Non_Depleted_Plasma_HCC_2.raw
False	None	FourierTransform	HCD	MS2	0	0	200	1743.18347167969	5227.53586177906	3	8.47627333333333	836	Non_Depleted_Plasma_HCC_2.raw
False	None	FourierTransform	HCD	MS2	0	0	200	1743.18347167969	3485.35966672938	2	8.47627333333333	836	Non_Depleted_Plasma_HCC_2.raw
False	Unambiguous	IonTrap	CID	MS2	0		100	1767.0302734375	3533.053270245	2	8.48167333333333	837	Non_Depleted_Plasma_HCC_2.raw
False	None	IonTrap	CID	MS2	0		100	1767.0302734375	5299.0762670525	3	8.48167333333333	837	Non_Depleted_Plasma_HCC_2.raw
False	None	FourierTransform	HCD	MS2	0		200	1767.0302734375	3533.053270245	2	8.496095	838	Non_Depleted_Plasma_HCC_2.raw
False	Unambiguous	FourierTransform	HCD	MS2	0		200	1767.0302734375	5299.0762670525	3	8.496095	838	Non_Depleted_Plasma_HCC_2.raw
False	None	IonTrap	CID	MS2	0		100	1298.39978027344	2595.79228391688	2	8.50149333333333	839	Non_Depleted_Plasma_HCC_2.raw
False	Unambiguous	IonTrap	CID	MS2	0		100	1298.39978027344	3893.18478756031	3	8.50149333333333	839	Non_Depleted_Plasma_HCC_2.raw
False	None	FourierTransform	HCD	MS2	0		200	1298.39978027344	2595.79228391688	2	8.51626666666667	840	Non_Depleted_Plasma_HCC_2.raw
False	Unambiguous	FourierTransform	HCD	MS2	0		200	1298.39978027344	3893.18478756031	3	8.51626666666667	840	Non_Depleted_Plasma_HCC_2.raw
False	Ambiguous	IonTrap	CID	MS2	0		100	1165.51977539063	1165.51977539063	1	8.52167	841	Non_Depleted_Plasma_HCC_2.raw
False	None	FourierTransform	HCD	MS2	0		200	1165.51977539063	3494.54477291188	3	8.53646	842	Non_Depleted_Plasma_HCC_2.raw
False	None	FourierTransform	HCD	MS2	0		200	1165.51977539063	2330.03227415125	2	8.53646	842	Non_Depleted_Plasma_HCC_2.raw
False	Unambiguous	IonTrap	CID	MS2	0		100	1256.5244140625	2512.041551495	2	8.54185833333333	843	Non_Depleted_Plasma_HCC_2.raw
False	Unambiguous	IonTrap	CID	MS2	0		100	1256.5244140625	3767.5586889275	3	8.54185833333333	843	Non_Depleted_Plasma_HCC_2.raw
False	None	FourierTransform	HCD	MS2	0		200	1256.5244140625	2512.041551495	2	8.556635	844	Non_Depleted_Plasma_HCC_2.raw
False	None	FourierTransform	HCD	MS2	0		200	1256.5244140625	3767.5586889275	3	8.556635	844	Non_Depleted_Plasma_HCC_2.raw
False	None	IonTrap	CID	MS2	0	62.72424	100	906.263000488281	906.263000488281	1	8.57185333333333	846	Non_Depleted_Plasma_HCC_2.raw
False	None	FourierTransform	HCD	MS2	0	62.72424	200	906.263000488281	906.263000488281	1	8.58794166666667	847	Non_Depleted_Plasma_HCC_2.raw
False	Ambiguous	IonTrap	CID	MS2	0		100	1097.65441894531	1097.65441894531	1	8.59340833333333	848	Non_Depleted_Plasma_HCC_2.raw
False	None	FourierTransform	HCD	MS2	0		200	1097.65441894531	2194.30156126063	2	8.60827166666667	849	Non_Depleted_Plasma_HCC_2.raw
False	None	FourierTransform	HCD	MS2	0		200	1097.65441894531	3290.94870357594	3	8.60827166666667	849	Non_Depleted_Plasma_HCC_2.raw
False	None	IonTrap	CID	MS2	0		100	1402.50354003906	1402.50354003906	1	8.61408666666667	850	Non_Depleted_Plasma_HCC_2.raw
False	None	FourierTransform	HCD	MS2	0		200	1402.50354003906	4205.49606685719	3	8.62877666666667	851	Non_Depleted_Plasma_HCC_2.raw
False	None	FourierTransform	HCD	MS2	0		200	1402.50354003906	2803.99980344813	2	8.62877666666667	851	Non_Depleted_Plasma_HCC_2.raw
False	Unambiguous	IonTrap	CID	MS2	0		100	1193.48034667969	1193.48034667969	1	8.63416666666667	852	Non_Depleted_Plasma_HCC_2.raw
False	None	FourierTransform	HCD	MS2	0		200	1193.48034667969	2385.95341672938	2	8.64894833333333	853	Non_Depleted_Plasma_HCC_2.raw
False	None	FourierTransform	HCD	MS2	0		200	1193.48034667969	3578.42648677906	3	8.64894833333333	853	Non_Depleted_Plasma_HCC_2.raw
False	Unambiguous	IonTrap	CID	MS2	0	45.43208	100	1251.53918457031	1251.53918457031	1	8.65434666666667	854	Non_Depleted_Plasma_HCC_2.raw
False	None	FourierTransform	HCD	MS2	0	45.43208	200	1251.53918457031	2502.07109251063	2	8.66913666666667	855	Non_Depleted_Plasma_HCC_2.raw
False	None	FourierTransform	HCD	MS2	0	45.43208	200	1251.53918457031	3752.60300045094	3	8.66913666666667	855	Non_Depleted_Plasma_HCC_2.raw
False	Unambiguous	IonTrap	CID	MS2	0	62.10236	100	1240.77197265625	1240.77197265625	1	8.68431666666667	857	Non_Depleted_Plasma_HCC_2.raw
False	None	FourierTransform	HCD	MS2	0	62.10236	200	1240.77197265625	2480.5366686825	2	8.70010833333333	858	Non_Depleted_Plasma_HCC_2.raw
False	None	FourierTransform	HCD	MS2	0	62.10236	200	1240.77197265625	3720.30136470875	3	8.70010833333333	858	Non_Depleted_Plasma_HCC_2.raw
False	Ambiguous	IonTrap	CID	MS2	0	74.44547	100	1032.44445800781	1032.44445800781	1	8.70557833333333	859	Non_Depleted_Plasma_HCC_2.raw
False	Unambiguous	FourierTransform	HCD	MS2	0	74.44547	200	1032.44445800781	2063.88163938563	2	8.720465	860	Non_Depleted_Plasma_HCC_2.raw
False	Unambiguous	FourierTransform	HCD	MS2	0	74.44547	200	1032.44445800781	3095.31882076344	3	8.720465	860	Non_Depleted_Plasma_HCC_2.raw
False	Ambiguous	IonTrap	CID	MS2	0		100	1049.63049316406	1049.63049316406	1	8.72588666666667	861	Non_Depleted_Plasma_HCC_2.raw
False	Unambiguous	FourierTransform	HCD	MS2	0		200	1049.63049316406	2098.25370969813	2	8.74086	862	Non_Depleted_Plasma_HCC_2.raw
False	Unambiguous	FourierTransform	HCD	MS2	0		200	1049.63049316406	3146.87692623219	3	8.74086	862	Non_Depleted_Plasma_HCC_2.raw
False	Unambiguous	IonTrap	CID	MS2	0		100	1005.49713134766	1005.49713134766	1	8.746285	863	Non_Depleted_Plasma_HCC_2.raw
False	None	FourierTransform	HCD	MS2	0		200	1005.49713134766	2009.98698606531	2	8.76118	864	Non_Depleted_Plasma_HCC_2.raw
False	None	FourierTransform	HCD	MS2	0		200	1005.49713134766	3014.47684078297	3	8.76118	864	Non_Depleted_Plasma_HCC_2.raw
False	None	IonTrap	CID	MS2	0		100	959.706420898438	959.706420898438	1	8.76663666666667	865	Non_Depleted_Plasma_HCC_2.raw
False	None	FourierTransform	HCD	MS2	0		200	959.706420898438	2877.10470943531	3	8.78173666666667	866	Non_Depleted_Plasma_HCC_2.raw
False	None	FourierTransform	HCD	MS2	0		200	959.706420898438	1918.40556516688	2	8.78173666666667	866	Non_Depleted_Plasma_HCC_2.raw
False	None	IonTrap	CID	MS2	0	58.31355	100	816.216796875	816.216796875	1	8.79595833333333	868	Non_Depleted_Plasma_HCC_2.raw
False	None	FourierTransform	HCD	MS2	0	58.31355	200	816.216796875	1631.42631712	2	8.81210833333333	869	Non_Depleted_Plasma_HCC_2.raw
False	None	FourierTransform	HCD	MS2	0	58.31355	200	816.216796875	2446.635837365	3	8.81210833333333	869	Non_Depleted_Plasma_HCC_2.raw
False	Unambiguous	IonTrap	CID	MS2	0	0	100	1112.47778320313	1112.47778320313	1	8.81757333333333	870	Non_Depleted_Plasma_HCC_2.raw
False	None	FourierTransform	HCD	MS2	0	0	200	1112.47778320313	2223.94828977625	2	8.83242	871	Non_Depleted_Plasma_HCC_2.raw
False	None	FourierTransform	HCD	MS2	0	0	200	1112.47778320313	3335.41879634938	3	8.83242	871	Non_Depleted_Plasma_HCC_2.raw
False	None	IonTrap	CID	MS2	0		100	1426.41137695313	1426.41137695313	1	8.83779333333333	872	Non_Depleted_Plasma_HCC_2.raw
False	None	FourierTransform	HCD	MS2	0		200	1426.41137695313	2851.81547727625	2	8.85249666666667	873	Non_Depleted_Plasma_HCC_2.raw
False	None	FourierTransform	HCD	MS2	0		200	1426.41137695313	4277.21957759938	3	8.85249666666667	873	Non_Depleted_Plasma_HCC_2.raw
False	None	IonTrap	CID	MS2	0	75.14603	100	965.64794921875	965.64794921875	1	8.85793166666667	874	Non_Depleted_Plasma_HCC_2.raw
False	None	FourierTransform	HCD	MS2	0	75.14603	200	965.64794921875	1930.2886218075	2	8.87286	875	Non_Depleted_Plasma_HCC_2.raw
False	None	FourierTransform	HCD	MS2	0	75.14603	200	965.64794921875	2894.92929439625	3	8.87286	875	Non_Depleted_Plasma_HCC_2.raw
False	None	IonTrap	CID	MS2	0		100	1259.44689941406	1259.44689941406	1	8.87825833333333	876	Non_Depleted_Plasma_HCC_2.raw
False	None	FourierTransform	HCD	MS2	0		200	1259.44689941406	1259.44689941406	1	8.89303833333333	877	Non_Depleted_Plasma_HCC_2.raw
False	None	IonTrap	CID	MS2	0		100	1754.24865722656	3507.49003782313	2	8.90713666666667	879	Non_Depleted_Plasma_HCC_2.raw
False	Unambiguous	IonTrap	CID	MS2	0		100	1754.24865722656	5260.73141841969	3	8.90713666666667	879	Non_Depleted_Plasma_HCC_2.raw
False	None	FourierTransform	HCD	MS2	0		200	1754.24865722656	3507.49003782313	2	8.92260666666667	880	Non_Depleted_Plasma_HCC_2.raw
False	None	FourierTransform	HCD	MS2	0		200	1754.24865722656	5260.73141841969	3	8.92260666666667	880	Non_Depleted_Plasma_HCC_2.raw
False	None	IonTrap	CID	MS2	0	54.46542	100	1598.44592285156	1598.44592285156	1	8.928015	881	Non_Depleted_Plasma_HCC_2.raw
False	Unambiguous	FourierTransform	HCD	MS2	0	54.46542	200	1598.44592285156	4793.32321529469	3	8.94255	882	Non_Depleted_Plasma_HCC_2.raw
False	None	FourierTransform	HCD	MS2	0	54.46542	200	1598.44592285156	3195.88456907313	2	8.94255	882	Non_Depleted_Plasma_HCC_2.raw
False	None	IonTrap	CID	MS2	0	41.06976	100	889.235656738281	889.235656738281	1	8.948	883	Non_Depleted_Plasma_HCC_2.raw
False	None	FourierTransform	HCD	MS2	0	41.06976	200	889.235656738281	889.235656738281	1	8.96318166666667	884	Non_Depleted_Plasma_HCC_2.raw
False	None	IonTrap	CID	MS2	0	69.97315	100	891.237182617188	891.237182617188	1	8.96863833333333	885	Non_Depleted_Plasma_HCC_2.raw
False	None	FourierTransform	HCD	MS2	0	69.97315	200	891.237182617188	891.237182617188	1	8.98361333333333	886	Non_Depleted_Plasma_HCC_2.raw
False	None	IonTrap	CID	MS2	0		100	1352.95104980469	1352.95104980469	1	8.98901166666667	887	Non_Depleted_Plasma_HCC_2.raw
False	None	FourierTransform	HCD	MS2	0		200	1352.95104980469	2704.89482297938	2	9.00373833333333	888	Non_Depleted_Plasma_HCC_2.raw
False	Unambiguous	FourierTransform	HCD	MS2	0		200	1352.95104980469	4056.83859615406	3	9.00373833333333	888	Non_Depleted_Plasma_HCC_2.raw
False	None	IonTrap	CID	MS2	0	7.849658	100	920.314514160156	920.314514160156	1	9.01752666666667	890	Non_Depleted_Plasma_HCC_2.raw
False	None	FourierTransform	HCD	MS2	0	7.849658	200	920.314514160156	920.314514160156	1	9.03360833333333	891	Non_Depleted_Plasma_HCC_2.raw
False	Ambiguous	IonTrap	CID	MS2	0		100	1177.49670410156	1177.49670410156	1	9.03906166666667	892	Non_Depleted_Plasma_HCC_2.raw
False	None	FourierTransform	HCD	MS2	0		200	1177.49670410156	3530.47555904469	3	9.05385666666667	893	Non_Depleted_Plasma_HCC_2.raw
False	None	FourierTransform	HCD	MS2	0		200	1177.49670410156	2353.98613157313	2	9.05385666666667	893	Non_Depleted_Plasma_HCC_2.raw
False	Unambiguous	IonTrap	CID	MS2	0	72.84544	100	1125.56005859375	1125.56005859375	1	9.05927833333333	894	Non_Depleted_Plasma_HCC_2.raw
False	Unambiguous	FourierTransform	HCD	MS2	0	72.84544	200	1125.56005859375	2250.1128405575	2	9.07416666666667	895	Non_Depleted_Plasma_HCC_2.raw
False	Ambiguous	FourierTransform	HCD	MS2	0	72.84544	200	1125.56005859375	3374.66562252125	3	9.07416666666667	895	Non_Depleted_Plasma_HCC_2.raw
False	Unambiguous	IonTrap	CID	MS2	0	80.20821	100	951.622253417969	951.622253417969	1	9.07961166666667	896	Non_Depleted_Plasma_HCC_2.raw
False	None	FourierTransform	HCD	MS2	0	80.20821	200	951.622253417969	1902.23723020594	2	9.09456333333333	897	Non_Depleted_Plasma_HCC_2.raw
False	None	FourierTransform	HCD	MS2	0	80.20821	200	951.622253417969	2852.85220699391	3	9.09456333333333	897	Non_Depleted_Plasma_HCC_2.raw
False	Unambiguous	IonTrap	CID	MS2	0		100	1230.5322265625	1230.5322265625	1	9.09996333333333	898	Non_Depleted_Plasma_HCC_2.raw
False	None	FourierTransform	HCD	MS2	0		200	1230.5322265625	3689.5821264275	3	9.11477333333333	899	Non_Depleted_Plasma_HCC_2.raw
False	None	FourierTransform	HCD	MS2	0		200	1230.5322265625	2460.057176495	2	9.11477333333333	899	Non_Depleted_Plasma_HCC_2.raw
False	Ambiguous	IonTrap	CID	MS2	0	51.62424	100	1222.60046386719	1222.60046386719	1	9.13005	901	Non_Depleted_Plasma_HCC_2.raw
False	None	FourierTransform	HCD	MS2	0	51.62424	200	1222.60046386719	3665.78683834156	3	9.14594333333333	902	Non_Depleted_Plasma_HCC_2.raw
False	None	FourierTransform	HCD	MS2	0	51.62424	200	1222.60046386719	2444.19365110438	2	9.14594333333333	902	Non_Depleted_Plasma_HCC_2.raw
False	Unambiguous	IonTrap	CID	MS2	0	45.13112	100	1289.60095214844	1289.60095214844	1	9.15139166666667	903	Non_Depleted_Plasma_HCC_2.raw
False	None	FourierTransform	HCD	MS2	0	45.13112	200	1289.60095214844	2578.19462766688	2	9.16610166666667	904	Non_Depleted_Plasma_HCC_2.raw
False	Unambiguous	FourierTransform	HCD	MS2	0	45.13112	200	1289.60095214844	3866.78830318531	3	9.16610166666667	904	Non_Depleted_Plasma_HCC_2.raw
False	Unambiguous	IonTrap	CID	MS2	0	0	100	1366.47814941406	1366.47814941406	1	9.17150333333333	905	Non_Depleted_Plasma_HCC_2.raw
False	None	FourierTransform	HCD	MS2	0	0	200	1366.47814941406	1366.47814941406	1	9.18622666666667	906	Non_Depleted_Plasma_HCC_2.raw
False	None	IonTrap	CID	MS2	0	70.43092	100	915.646301269531	915.646301269531	1	9.191675	907	Non_Depleted_Plasma_HCC_2.raw
False	None	FourierTransform	HCD	MS2	0	70.43092	200	915.646301269531	1830.28532590906	2	9.20664333333333	908	Non_Depleted_Plasma_HCC_2.raw
False	None	FourierTransform	HCD	MS2	0	70.43092	200	915.646301269531	2744.92435054859	3	9.20664333333333	908	Non_Depleted_Plasma_HCC_2.raw
False	None	IonTrap	CID	MS2	0		100	1760.34753417969	5279.02804927906	3	9.212005	909	Non_Depleted_Plasma_HCC_2.raw
False	Ambiguous	IonTrap	CID	MS2	0		100	1760.34753417969	3519.68779172938	2	9.212005	909	Non_Depleted_Plasma_HCC_2.raw
False	None	FourierTransform	HCD	MS2	0		200	1760.34753417969	3519.68779172938	2	9.22649333333333	910	Non_Depleted_Plasma_HCC_2.raw
False	None	FourierTransform	HCD	MS2	0		200	1760.34753417969	5279.02804927906	3	9.22649333333333	910	Non_Depleted_Plasma_HCC_2.raw
False	None	IonTrap	CID	MS2	0		100	1228.46997070313	1228.46997070313	1	9.241615	912	Non_Depleted_Plasma_HCC_2.raw
False	None	FourierTransform	HCD	MS2	0		200	1228.46997070313	2455.93266477625	2	9.25744166666667	913	Non_Depleted_Plasma_HCC_2.raw
False	None	FourierTransform	HCD	MS2	0		200	1228.46997070313	3683.39535884938	3	9.25744166666667	913	Non_Depleted_Plasma_HCC_2.raw
False	None	IonTrap	CID	MS2	0	49.81165	100	933.68115234375	933.68115234375	1	9.26293666666667	914	Non_Depleted_Plasma_HCC_2.raw
False	None	FourierTransform	HCD	MS2	0	49.81165	200	933.68115234375	1866.3550280575	2	9.277895	915	Non_Depleted_Plasma_HCC_2.raw
False	None	FourierTransform	HCD	MS2	0	49.81165	200	933.68115234375	2799.02890377125	3	9.277895	915	Non_Depleted_Plasma_HCC_2.raw
False	Unambiguous	IonTrap	CID	MS2	0		100	1106.65673828125	1106.65673828125	1	9.283325	916	Non_Depleted_Plasma_HCC_2.raw
False	None	FourierTransform	HCD	MS2	0		200	1106.65673828125	2212.3061999325	2	9.298335	917	Non_Depleted_Plasma_HCC_2.raw
False	None	FourierTransform	HCD	MS2	0		200	1106.65673828125	3317.95566158375	3	9.298335	917	Non_Depleted_Plasma_HCC_2.raw
False	None	IonTrap	CID	MS2	0	45.00639	100	1184.11193847656	1184.11193847656	1	9.30373833333333	918	Non_Depleted_Plasma_HCC_2.raw
False	None	FourierTransform	HCD	MS2	0	45.00639	200	1184.11193847656	2367.21660032313	2	9.31852166666667	919	Non_Depleted_Plasma_HCC_2.raw
False	None	FourierTransform	HCD	MS2	0	45.00639	200	1184.11193847656	3550.32126216969	3	9.31852166666667	919	Non_Depleted_Plasma_HCC_2.raw
False	Unambiguous	IonTrap	CID	MS2	0	0	100	1343.53967285156	1343.53967285156	1	9.32392	920	Non_Depleted_Plasma_HCC_2.raw
False	None	FourierTransform	HCD	MS2	0	0	200	1343.53967285156	2686.07206907313	2	9.33866	921	Non_Depleted_Plasma_HCC_2.raw
False	None	FourierTransform	HCD	MS2	0	0	200	1343.53967285156	4028.60446529469	3	9.33866	921	Non_Depleted_Plasma_HCC_2.raw
False	None	IonTrap	CID	MS2	0	26.35384	100	906.26171875	906.26171875	1	9.35392666666667	923	Non_Depleted_Plasma_HCC_2.raw
False	None	FourierTransform	HCD	MS2	0	26.35384	200	906.26171875	1811.51616087	2	9.36994166666667	924	Non_Depleted_Plasma_HCC_2.raw
False	None	FourierTransform	HCD	MS2	0	26.35384	200	906.26171875	2716.77060299	3	9.36994166666667	924	Non_Depleted_Plasma_HCC_2.raw
False	None	IonTrap	CID	MS2	0		100	1428.42248535156	2855.83769407313	2	9.37537166666667	925	Non_Depleted_Plasma_HCC_2.raw
False	Unambiguous	IonTrap	CID	MS2	0		100	1428.42248535156	4283.25290279469	3	9.37537166666667	925	Non_Depleted_Plasma_HCC_2.raw
False	Unambiguous	FourierTransform	HCD	MS2	0		200	1428.42248535156	4283.25290279469	3	9.390025	926	Non_Depleted_Plasma_HCC_2.raw
False	None	FourierTransform	HCD	MS2	0		200	1428.42248535156	2855.83769407313	2	9.390025	926	Non_Depleted_Plasma_HCC_2.raw
False	None	IonTrap	CID	MS2	0	70.2807	100	922.312927246094	922.312927246094	1	9.39547333333333	927	Non_Depleted_Plasma_HCC_2.raw
False	None	FourierTransform	HCD	MS2	0	70.2807	200	922.312927246094	922.312927246094	1	9.41049333333333	928	Non_Depleted_Plasma_HCC_2.raw
False	Unambiguous	IonTrap	CID	MS2	0	48.87437	100	958.565124511719	958.565124511719	1	9.41593833333333	929	Non_Depleted_Plasma_HCC_2.raw
False	None	FourierTransform	HCD	MS2	0	48.87437	200	958.565124511719	1916.12297239344	2	9.43093333333333	930	Non_Depleted_Plasma_HCC_2.raw
False	None	FourierTransform	HCD	MS2	0	48.87437	200	958.565124511719	2873.68082027516	3	9.43093333333333	930	Non_Depleted_Plasma_HCC_2.raw
False	Unambiguous	IonTrap	CID	MS2	0		100	979.08349609375	1957.1597155575	2	9.43636833333333	931	Non_Depleted_Plasma_HCC_2.raw
False	Unambiguous	IonTrap	CID	MS2	0		100	979.08349609375	2935.23593502125	3	9.43636833333333	931	Non_Depleted_Plasma_HCC_2.raw
False	None	FourierTransform	HCD	MS2	0		200	979.08349609375	1957.1597155575	2	9.451345	932	Non_Depleted_Plasma_HCC_2.raw
False	Unambiguous	FourierTransform	HCD	MS2	0		200	979.08349609375	2935.23593502125	3	9.451345	932	Non_Depleted_Plasma_HCC_2.raw
False	Unambiguous	IonTrap	CID	MS2	0		100	1049.60534667969	1049.60534667969	1	9.46661166666667	934	Non_Depleted_Plasma_HCC_2.raw
False	None	FourierTransform	HCD	MS2	0		200	1049.60534667969	2098.20341672938	2	9.48151333333333	935	Non_Depleted_Plasma_HCC_2.raw
False	None	FourierTransform	HCD	MS2	0		200	1049.60534667969	3146.80148677906	3	9.48151333333333	935	Non_Depleted_Plasma_HCC_2.raw
False	None	IonTrap	CID	MS2	0		100	1397.52978515625	2794.0522936825	2	9.486945	936	Non_Depleted_Plasma_HCC_2.raw
False	None	IonTrap	CID	MS2	0		100	1397.52978515625	4190.57480220875	3	9.486945	936	Non_Depleted_Plasma_HCC_2.raw
False	None	FourierTransform	HCD	MS2	0		200	1397.52978515625	2794.0522936825	2	9.50159833333333	937	Non_Depleted_Plasma_HCC_2.raw
False	None	FourierTransform	HCD	MS2	0		200	1397.52978515625	4190.57480220875	3	9.50159833333333	937	Non_Depleted_Plasma_HCC_2.raw
False	None	IonTrap	CID	MS2	0	64.94196	100	989.684631347656	989.684631347656	1	9.50702166666667	938	Non_Depleted_Plasma_HCC_2.raw
False	None	FourierTransform	HCD	MS2	0	64.94196	200	989.684631347656	1978.36198606531	2	9.52198166666667	939	Non_Depleted_Plasma_HCC_2.raw
False	None	FourierTransform	HCD	MS2	0	64.94196	200	989.684631347656	2967.03934078297	3	9.52198166666667	939	Non_Depleted_Plasma_HCC_2.raw
False	Ambiguous	IonTrap	CID	MS2	0	47.90937	100	1094.6318359375	1094.6318359375	1	9.5274	940	Non_Depleted_Plasma_HCC_2.raw
False	None	FourierTransform	HCD	MS2	0	47.90937	200	1094.6318359375	3281.8809545525	3	9.54226666666667	941	Non_Depleted_Plasma_HCC_2.raw
False	None	FourierTransform	HCD	MS2	0	47.90937	200	1094.6318359375	2188.256395245	2	9.54226666666667	941	Non_Depleted_Plasma_HCC_2.raw
False	Unambiguous	IonTrap	CID	MS2	0	0	100	1219.67016601563	1219.67016601563	1	9.54767333333333	942	Non_Depleted_Plasma_HCC_2.raw
False	None	FourierTransform	HCD	MS2	0	0	200	1219.67016601563	2438.33305540125	2	9.56247166666667	943	Non_Depleted_Plasma_HCC_2.raw
False	None	FourierTransform	HCD	MS2	0	0	200	1219.67016601563	3656.99594478688	3	9.56247166666667	943	Non_Depleted_Plasma_HCC_2.raw
False	Unambiguous	IonTrap	CID	MS2	0	30.95551	100	1156.63452148438	1156.63452148438	1	9.57767	945	Non_Depleted_Plasma_HCC_2.raw
False	None	FourierTransform	HCD	MS2	0	30.95551	200	1156.63452148438	2312.26176633875	2	9.59250166666667	946	Non_Depleted_Plasma_HCC_2.raw
False	None	FourierTransform	HCD	MS2	0	30.95551	200	1156.63452148438	3467.88901119313	3	9.59250166666667	946	Non_Depleted_Plasma_HCC_2.raw
False	None	IonTrap	CID	MS2	0	35.37271	100	815.217407226563	815.217407226563	1	9.59804333333333	947	Non_Depleted_Plasma_HCC_2.raw
False	None	FourierTransform	HCD	MS2	0	35.37271	200	815.217407226563	1629.42753782313	2	9.613095	948	Non_Depleted_Plasma_HCC_2.raw
False	None	FourierTransform	HCD	MS2	0	35.37271	200	815.217407226563	2443.63766841969	3	9.613095	948	Non_Depleted_Plasma_HCC_2.raw
False	Unambiguous	IonTrap	CID	MS2	0		100	1264.61047363281	1264.61047363281	1	9.61849833333333	949	Non_Depleted_Plasma_HCC_2.raw
False	None	FourierTransform	HCD	MS2	0		200	1264.61047363281	2528.21367063563	2	9.63338666666667	950	Non_Depleted_Plasma_HCC_2.raw
False	None	FourierTransform	HCD	MS2	0		200	1264.61047363281	3791.81686763844	3	9.63338666666667	950	Non_Depleted_Plasma_HCC_2.raw
False	None	IonTrap	CID	MS2	0		100	969.754150390625	1938.50102415125	2	9.63882833333333	951	Non_Depleted_Plasma_HCC_2.raw
False	Unambiguous	IonTrap	CID	MS2	0		100	969.754150390625	2907.24789791188	3	9.63882833333333	951	Non_Depleted_Plasma_HCC_2.raw
False	None	FourierTransform	HCD	MS2	0		200	969.754150390625	1938.50102415125	2	9.65375666666667	952	Non_Depleted_Plasma_HCC_2.raw
False	None	FourierTransform	HCD	MS2	0		200	969.754150390625	2907.24789791188	3	9.65375666666667	952	Non_Depleted_Plasma_HCC_2.raw
False	Unambiguous	IonTrap	CID	MS2	0		100	1128.45007324219	1128.45007324219	1	9.65917833333333	953	Non_Depleted_Plasma_HCC_2.raw
False	None	FourierTransform	HCD	MS2	0		200	1128.45007324219	2255.89286985438	2	9.67405166666667	954	Non_Depleted_Plasma_HCC_2.raw
False	None	FourierTransform	HCD	MS2	0		200	1128.45007324219	3383.33566646656	3	9.67405166666667	954	Non_Depleted_Plasma_HCC_2.raw
False	Unambiguous	IonTrap	CID	MS2	0	0	100	1657.40124511719	4970.18918209156	3	9.68809	956	Non_Depleted_Plasma_HCC_2.raw
False	Ambiguous	IonTrap	CID	MS2	0	0	100	1657.40124511719	3313.79521360438	2	9.68809	956	Non_Depleted_Plasma_HCC_2.raw
False	None	FourierTransform	HCD	MS2	0	0	200	1657.40124511719	3313.79521360438	2	9.70360666666667	957	Non_Depleted_Plasma_HCC_2.raw
False	None	FourierTransform	HCD	MS2	0	0	200	1657.40124511719	4970.18918209156	3	9.70360666666667	957	Non_Depleted_Plasma_HCC_2.raw
False	Unambiguous	IonTrap	CID	MS2	0	0	100	1628.46643066406	3255.92558469813	2	9.709025	958	Non_Depleted_Plasma_HCC_2.raw
False	Unambiguous	IonTrap	CID	MS2	0	0	100	1628.46643066406	4883.38473873219	3	9.709025	958	Non_Depleted_Plasma_HCC_2.raw
False	None	FourierTransform	HCD	MS2	0	0	200	1628.46643066406	3255.92558469813	2	9.72353	959	Non_Depleted_Plasma_HCC_2.raw
False	None	FourierTransform	HCD	MS2	0	0	200	1628.46643066406	4883.38473873219	3	9.72353	959	Non_Depleted_Plasma_HCC_2.raw
False	Ambiguous	IonTrap	CID	MS2	0	0	100	1041.58190917969	1041.58190917969	1	9.72896	960	Non_Depleted_Plasma_HCC_2.raw
False	None	FourierTransform	HCD	MS2	0	0	200	1041.58190917969	1041.58190917969	1	9.74389	961	Non_Depleted_Plasma_HCC_2.raw
False	None	IonTrap	CID	MS2	0		100	1015.71160888672	1015.71160888672	1	9.749335	962	Non_Depleted_Plasma_HCC_2.raw
False	None	FourierTransform	HCD	MS2	0		200	1015.71160888672	3045.12027340016	3	9.76422666666667	963	Non_Depleted_Plasma_HCC_2.raw
False	None	FourierTransform	HCD	MS2	0		200	1015.71160888672	2030.41594114344	2	9.76422666666667	963	Non_Depleted_Plasma_HCC_2.raw
False	Ambiguous	IonTrap	CID	MS2	0		100	1099.65881347656	2198.31035032313	2	9.76964166666667	964	Non_Depleted_Plasma_HCC_2.raw
False	Unambiguous	IonTrap	CID	MS2	0		100	1099.65881347656	3296.96188716969	3	9.76964166666667	964	Non_Depleted_Plasma_HCC_2.raw
False	None	FourierTransform	HCD	MS2	0		200	1099.65881347656	2198.31035032313	2	9.78454333333333	965	Non_Depleted_Plasma_HCC_2.raw
False	None	FourierTransform	HCD	MS2	0		200	1099.65881347656	3296.96188716969	3	9.78454333333333	965	Non_Depleted_Plasma_HCC_2.raw
False	None	IonTrap	CID	MS2	0	6.691103	100	832.244384765625	832.244384765625	1	9.798655	967	Non_Depleted_Plasma_HCC_2.raw
False	None	FourierTransform	HCD	MS2	0	6.691103	200	832.244384765625	832.244384765625	1	9.81382	968	Non_Depleted_Plasma_HCC_2.raw
False	None	IonTrap	CID	MS2	0	23.91588	100	920.314147949219	920.314147949219	1	9.81932166666667	969	Non_Depleted_Plasma_HCC_2.raw
False	None	FourierTransform	HCD	MS2	0	23.91588	200	920.314147949219	920.314147949219	1	9.83429333333333	970	Non_Depleted_Plasma_HCC_2.raw
False	Unambiguous	IonTrap	CID	MS2	0		100	1281.58569335938	3842.74252681813	3	9.83968333333333	971	Non_Depleted_Plasma_HCC_2.raw
False	Unambiguous	IonTrap	CID	MS2	0		100	1281.58569335938	2562.16411008875	2	9.83968333333333	971	Non_Depleted_Plasma_HCC_2.raw
False	None	FourierTransform	HCD	MS2	0		200	1281.58569335938	2562.16411008875	2	9.85446166666667	972	Non_Depleted_Plasma_HCC_2.raw
False	Ambiguous	FourierTransform	HCD	MS2	0		200	1281.58569335938	3842.74252681813	3	9.85446166666667	972	Non_Depleted_Plasma_HCC_2.raw
False	None	IonTrap	CID	MS2	0	37.91025	100	875.817626953125	875.817626953125	1	9.859915	973	Non_Depleted_Plasma_HCC_2.raw
False	None	FourierTransform	HCD	MS2	0	37.91025	200	875.817626953125	1750.62797727625	2	9.8749	974	Non_Depleted_Plasma_HCC_2.raw
False	Unambiguous	FourierTransform	HCD	MS2	0	37.91025	200	875.817626953125	2625.43832759938	3	9.8749	974	Non_Depleted_Plasma_HCC_2.raw
False	Unambiguous	IonTrap	CID	MS2	0		100	1105.55346679688	1105.55346679688	1	9.89017666666667	976	Non_Depleted_Plasma_HCC_2.raw
False	None	FourierTransform	HCD	MS2	0		200	1105.55346679688	2210.09965696375	2	9.90610666666667	977	Non_Depleted_Plasma_HCC_2.raw
False	Ambiguous	FourierTransform	HCD	MS2	0		200	1105.55346679688	3314.64584713063	3	9.90610666666667	977	Non_Depleted_Plasma_HCC_2.raw
False	Ambiguous	IonTrap	CID	MS2	0	0	100	1131.57580566406	1131.57580566406	1	9.91152	978	Non_Depleted_Plasma_HCC_2.raw
False	None	FourierTransform	HCD	MS2	0	0	200	1131.57580566406	2262.14433469813	2	9.92641666666667	979	Non_Depleted_Plasma_HCC_2.raw
False	None	FourierTransform	HCD	MS2	0	0	200	1131.57580566406	3392.71286373219	3	9.92641666666667	979	Non_Depleted_Plasma_HCC_2.raw
False	None	IonTrap	CID	MS2	0	33.15187	100	1461.47595214844	1461.47595214844	1	9.93179833333333	980	Non_Depleted_Plasma_HCC_2.raw
False	None	FourierTransform	HCD	MS2	0	33.15187	200	1461.47595214844	2921.94462766688	2	9.94640333333333	981	Non_Depleted_Plasma_HCC_2.raw
False	None	FourierTransform	HCD	MS2	0	33.15187	200	1461.47595214844	4382.41330318531	3	9.94640333333333	981	Non_Depleted_Plasma_HCC_2.raw
False	Unambiguous	IonTrap	CID	MS2	0	0	100	1289.47119140625	1289.47119140625	1	9.95179333333333	982	Non_Depleted_Plasma_HCC_2.raw
False	None	FourierTransform	HCD	MS2	0	0	200	1289.47119140625	2577.9351061825	2	9.96658333333333	983	Non_Depleted_Plasma_HCC_2.raw
False	None	FourierTransform	HCD	MS2	0	0	200	1289.47119140625	3866.39902095875	3	9.96658333333333	983	Non_Depleted_Plasma_HCC_2.raw
False	Unambiguous	IonTrap	CID	MS2	0		100	1515.82348632813	3030.63969602625	2	9.97194166666667	984	Non_Depleted_Plasma_HCC_2.raw
False	Unambiguous	IonTrap	CID	MS2	0		100	1515.82348632813	4545.45590572438	3	9.97194166666667	984	Non_Depleted_Plasma_HCC_2.raw
False	None	FourierTransform	HCD	MS2	0		200	1515.82348632813	3030.63969602625	2	9.98661666666667	985	Non_Depleted_Plasma_HCC_2.raw
False	None	FourierTransform	HCD	MS2	0		200	1515.82348632813	4545.45590572438	3	9.98661666666667	985	Non_Depleted_Plasma_HCC_2.raw
False	None	IonTrap	CID	MS2	0	64.12717	100	889.234619140625	889.234619140625	1	10.0018783333333	987	Non_Depleted_Plasma_HCC_2.raw
False	None	FourierTransform	HCD	MS2	0	64.12717	200	889.234619140625	1777.46196165125	2	10.0179416666667	988	Non_Depleted_Plasma_HCC_2.raw
False	None	FourierTransform	HCD	MS2	0	64.12717	200	889.234619140625	2665.68930416188	3	10.0179416666667	988	Non_Depleted_Plasma_HCC_2.raw
False	Unambiguous	IonTrap	CID	MS2	0	48.93546	100	1199.51794433594	1199.51794433594	1	10.023335	989	Non_Depleted_Plasma_HCC_2.raw
False	None	FourierTransform	HCD	MS2	0	48.93546	200	1199.51794433594	2398.02861204188	2	10.0381666666667	990	Non_Depleted_Plasma_HCC_2.raw
False	Ambiguous	FourierTransform	HCD	MS2	0	48.93546	200	1199.51794433594	3596.53927974781	3	10.0381666666667	990	Non_Depleted_Plasma_HCC_2.raw
False	None	IonTrap	CID	MS2	0	0	100	846.2958984375	846.2958984375	1	10.0436233333333	991	Non_Depleted_Plasma_HCC_2.raw
False	None	FourierTransform	HCD	MS2	0	0	200	846.2958984375	846.2958984375	1	10.058645	992	Non_Depleted_Plasma_HCC_2.raw
False	None	IonTrap	CID	MS2	0	67.90324	100	899.743286132813	899.743286132813	1	10.0640933333333	993	Non_Depleted_Plasma_HCC_2.raw
False	None	FourierTransform	HCD	MS2	0	67.90324	200	899.743286132813	899.743286132813	1	10.0791716666667	994	Non_Depleted_Plasma_HCC_2.raw
False	None	IonTrap	CID	MS2	0	28.95426	100	928.654296875	928.654296875	1	10.08462	995	Non_Depleted_Plasma_HCC_2.raw
False	None	FourierTransform	HCD	MS2	0	28.95426	200	928.654296875	2783.948337365	3	10.0995783333333	996	Non_Depleted_Plasma_HCC_2.raw
False	None	FourierTransform	HCD	MS2	0	28.95426	200	928.654296875	1856.30131712	2	10.0995783333333	996	Non_Depleted_Plasma_HCC_2.raw
False	Unambiguous	IonTrap	CID	MS2	0	42.91624	100	1166.49926757813	1166.49926757813	1	10.11373	998	Non_Depleted_Plasma_HCC_2.raw
False	None	FourierTransform	HCD	MS2	0	42.91624	200	1166.49926757813	2331.99125852625	2	10.12961	999	Non_Depleted_Plasma_HCC_2.raw
False	None	FourierTransform	HCD	MS2	0	42.91624	200	1166.49926757813	3497.48324947438	3	10.12961	999	Non_Depleted_Plasma_HCC_2.raw
False	None	IonTrap	CID	MS2	0	0	100	882.717102050781	882.717102050781	1	10.1350633333333	1000	Non_Depleted_Plasma_HCC_2.raw
False	None	FourierTransform	HCD	MS2	0	0	200	882.717102050781	1764.42692747156	2	10.1501233333333	1001	Non_Depleted_Plasma_HCC_2.raw
False	Unambiguous	FourierTransform	HCD	MS2	0	0	200	882.717102050781	2646.13675289234	3	10.1501233333333	1001	Non_Depleted_Plasma_HCC_2.raw
False	None	IonTrap	CID	MS2	0		100	897.728515625	897.728515625	1	10.1556866666667	1002	Non_Depleted_Plasma_HCC_2.raw
False	Unambiguous	FourierTransform	HCD	MS2	0		200	897.728515625	2691.170993615	3	10.1706783333333	1003	Non_Depleted_Plasma_HCC_2.raw
False	None	FourierTransform	HCD	MS2	0		200	897.728515625	1794.44975462	2	10.1706783333333	1003	Non_Depleted_Plasma_HCC_2.raw
False	None	IonTrap	CID	MS2	0	66.33772	100	837.245666503906	837.245666503906	1	10.1761483333333	1004	Non_Depleted_Plasma_HCC_2.raw
False	None	FourierTransform	HCD	MS2	0	66.33772	200	837.245666503906	1673.48405637781	2	10.191225	1005	Non_Depleted_Plasma_HCC_2.raw
False	None	FourierTransform	HCD	MS2	0	66.33772	200	837.245666503906	2509.72244625172	3	10.191225	1005	Non_Depleted_Plasma_HCC_2.raw
False	None	IonTrap	CID	MS2	0		100	861.671997070313	861.671997070313	1	10.1966716666667	1006	Non_Depleted_Plasma_HCC_2.raw
False	None	FourierTransform	HCD	MS2	0		200	861.671997070313	1722.33671751063	2	10.2116683333333	1007	Non_Depleted_Plasma_HCC_2.raw
False	None	FourierTransform	HCD	MS2	0		200	861.671997070313	2583.00143795094	3	10.2116683333333	1007	Non_Depleted_Plasma_HCC_2.raw
False	None	IonTrap	CID	MS2	0	27.82173	100	921.31494140625	921.31494140625	1	10.226965	1009	Non_Depleted_Plasma_HCC_2.raw
False	None	FourierTransform	HCD	MS2	0	27.82173	200	921.31494140625	921.31494140625	1	10.24199	1010	Non_Depleted_Plasma_HCC_2.raw
False	None	IonTrap	CID	MS2	0	29.42697	100	906.262512207031	906.262512207031	1	10.247435	1011	Non_Depleted_Plasma_HCC_2.raw
False	None	FourierTransform	HCD	MS2	0	29.42697	200	906.262512207031	906.262512207031	1	10.262475	1012	Non_Depleted_Plasma_HCC_2.raw
False	None	IonTrap	CID	MS2	0	29.42697	100	906.262512207031	906.262512207031	1	10.2679283333333	1013	Non_Depleted_Plasma_HCC_2.raw
False	None	FourierTransform	HCD	MS2	0	29.42697	200	906.262512207031	906.262512207031	1	10.2829233333333	1014	Non_Depleted_Plasma_HCC_2.raw
False	None	IonTrap	CID	MS2	0	45.42535	100	815.216735839844	815.216735839844	1	10.2883966666667	1015	Non_Depleted_Plasma_HCC_2.raw
False	None	FourierTransform	HCD	MS2	0	45.42535	200	815.216735839844	1629.42619504969	2	10.3035016666667	1016	Non_Depleted_Plasma_HCC_2.raw
False	None	FourierTransform	HCD	MS2	0	45.42535	200	815.216735839844	2443.63565425953	3	10.3035016666667	1016	Non_Depleted_Plasma_HCC_2.raw
False	Ambiguous	IonTrap	CID	MS2	0	70.96785	100	1102.56909179688	1102.56909179688	1	10.3089166666667	1017	Non_Depleted_Plasma_HCC_2.raw
False	None	FourierTransform	HCD	MS2	0	70.96785	200	1102.56909179688	2204.13090696375	2	10.3238866666667	1018	Non_Depleted_Plasma_HCC_2.raw
False	None	FourierTransform	HCD	MS2	0	70.96785	200	1102.56909179688	3305.69272213063	3	10.3238866666667	1018	Non_Depleted_Plasma_HCC_2.raw
False	Unambiguous	IonTrap	CID	MS2	0		100	1379.57568359375	2758.1440905575	2	10.3391466666667	1020	Non_Depleted_Plasma_HCC_2.raw
False	Unambiguous	IonTrap	CID	MS2	0		100	1379.57568359375	4136.71249752125	3	10.3391466666667	1020	Non_Depleted_Plasma_HCC_2.raw
False	None	FourierTransform	HCD	MS2	0		200	1379.57568359375	2758.1440905575	2	10.3549416666667	1021	Non_Depleted_Plasma_HCC_2.raw
False	None	FourierTransform	HCD	MS2	0		200	1379.57568359375	4136.71249752125	3	10.3549416666667	1021	Non_Depleted_Plasma_HCC_2.raw
False	None	IonTrap	CID	MS2	0	52.22018	100	807.801574707031	807.801574707031	1	10.3604166666667	1022	Non_Depleted_Plasma_HCC_2.raw
False	Unambiguous	FourierTransform	HCD	MS2	0	52.22018	200	807.801574707031	2421.39017086109	3	10.37552	1023	Non_Depleted_Plasma_HCC_2.raw
False	None	FourierTransform	HCD	MS2	0	52.22018	200	807.801574707031	1614.59587278406	2	10.37552	1023	Non_Depleted_Plasma_HCC_2.raw
False	None	IonTrap	CID	MS2	0	86.83362	100	829.746398925781	829.746398925781	1	10.3809983333333	1024	Non_Depleted_Plasma_HCC_2.raw
False	None	FourierTransform	HCD	MS2	0	86.83362	200	829.746398925781	1658.48552122156	2	10.3960433333333	1025	Non_Depleted_Plasma_HCC_2.raw
False	Unambiguous	FourierTransform	HCD	MS2	0	86.83362	200	829.746398925781	2487.22464351734	3	10.3960433333333	1025	Non_Depleted_Plasma_HCC_2.raw
False	None	IonTrap	CID	MS2	0	78.7486	100	868.728942871094	868.728942871094	1	10.4014933333333	1026	Non_Depleted_Plasma_HCC_2.raw
False	None	FourierTransform	HCD	MS2	0	78.7486	200	868.728942871094	1736.45060911219	2	10.4165483333333	1027	Non_Depleted_Plasma_HCC_2.raw
False	Unambiguous	FourierTransform	HCD	MS2	0	78.7486	200	868.728942871094	2604.17227535328	3	10.4165483333333	1027	Non_Depleted_Plasma_HCC_2.raw
False	Unambiguous	IonTrap	CID	MS2	0	57.95166	100	1195.44458007813	1195.44458007813	1	10.42196	1028	Non_Depleted_Plasma_HCC_2.raw
False	None	FourierTransform	HCD	MS2	0	57.95166	200	1195.44458007813	1195.44458007813	1	10.436735	1029	Non_Depleted_Plasma_HCC_2.raw
False	Unambiguous	IonTrap	CID	MS2	0		100	1411.03894042969	4231.10226802906	3	10.4508516666667	1031	Non_Depleted_Plasma_HCC_2.raw
False	Unambiguous	IonTrap	CID	MS2	0		100	1411.03894042969	2821.07060422938	2	10.4508516666667	1031	Non_Depleted_Plasma_HCC_2.raw
False	None	FourierTransform	HCD	MS2	0		200	1411.03894042969	2821.07060422938	2	10.465515	1032	Non_Depleted_Plasma_HCC_2.raw
False	Unambiguous	FourierTransform	HCD	MS2	0		200	1411.03894042969	4231.10226802906	3	10.465515	1032	Non_Depleted_Plasma_HCC_2.raw
False	None	IonTrap	CID	MS2	0	58.26733	100	920.313720703125	920.313720703125	1	10.4709666666667	1033	Non_Depleted_Plasma_HCC_2.raw
False	None	FourierTransform	HCD	MS2	0	58.26733	200	920.313720703125	920.313720703125	1	10.48599	1034	Non_Depleted_Plasma_HCC_2.raw
False	Ambiguous	IonTrap	CID	MS2	0	0	100	1214.57299804688	1214.57299804688	1	10.4914966666667	1035	Non_Depleted_Plasma_HCC_2.raw
False	Unambiguous	FourierTransform	HCD	MS2	0	0	200	1214.57299804688	2428.13871946375	2	10.5062583333333	1036	Non_Depleted_Plasma_HCC_2.raw
False	Unambiguous	FourierTransform	HCD	MS2	0	0	200	1214.57299804688	3641.70444088063	3	10.5062583333333	1036	Non_Depleted_Plasma_HCC_2.raw
False	Unambiguous	IonTrap	CID	MS2	0		100	1371.51391601563	1371.51391601563	1	10.51166	1037	Non_Depleted_Plasma_HCC_2.raw
False	None	FourierTransform	HCD	MS2	0		200	1371.51391601563	4112.52719478688	3	10.5263833333333	1038	Non_Depleted_Plasma_HCC_2.raw
False	None	FourierTransform	HCD	MS2	0		200	1371.51391601563	2742.02055540125	2	10.5263833333333	1038	Non_Depleted_Plasma_HCC_2.raw
False	Ambiguous	IonTrap	CID	MS2	0	72.43325	100	1079.64880371094	1079.64880371094	1	10.531815	1039	Non_Depleted_Plasma_HCC_2.raw
False	None	FourierTransform	HCD	MS2	0	72.43325	200	1079.64880371094	2158.29033079188	2	10.54667	1040	Non_Depleted_Plasma_HCC_2.raw
False	None	FourierTransform	HCD	MS2	0	72.43325	200	1079.64880371094	3236.93185787281	3	10.54667	1040	Non_Depleted_Plasma_HCC_2.raw
False	Ambiguous	IonTrap	CID	MS2	0	0	100	1493.61547851563	1493.61547851563	1	10.5617733333333	1042	Non_Depleted_Plasma_HCC_2.raw
False	None	FourierTransform	HCD	MS2	0	0	200	1493.61547851563	2986.22368040125	2	10.5774466666667	1043	Non_Depleted_Plasma_HCC_2.raw
False	None	FourierTransform	HCD	MS2	0	0	200	1493.61547851563	4478.83188228688	3	10.5774466666667	1043	Non_Depleted_Plasma_HCC_2.raw
False	Ambiguous	IonTrap	CID	MS2	0		100	1110.60339355469	1110.60339355469	1	10.5828666666667	1044	Non_Depleted_Plasma_HCC_2.raw
False	Unambiguous	FourierTransform	HCD	MS2	0		200	1110.60339355469	3329.79562740406	3	10.5977466666667	1045	Non_Depleted_Plasma_HCC_2.raw
False	None	FourierTransform	HCD	MS2	0		200	1110.60339355469	2220.19951047938	2	10.5977466666667	1045	Non_Depleted_Plasma_HCC_2.raw
False	Ambiguous	IonTrap	CID	MS2	0		100	970.657043457031	970.657043457031	1	10.60319	1046	Non_Depleted_Plasma_HCC_2.raw
False	None	FourierTransform	HCD	MS2	0		200	970.657043457031	2909.95657711109	3	10.618115	1047	Non_Depleted_Plasma_HCC_2.raw
False	None	FourierTransform	HCD	MS2	0		200	970.657043457031	1940.30681028406	2	10.618115	1047	Non_Depleted_Plasma_HCC_2.raw
False	Unambiguous	IonTrap	CID	MS2	0	0	100	1112.63195800781	1112.63195800781	1	10.6235316666667	1048	Non_Depleted_Plasma_HCC_2.raw
False	None	FourierTransform	HCD	MS2	0	0	200	1112.63195800781	2224.25663938563	2	10.6384333333333	1049	Non_Depleted_Plasma_HCC_2.raw
False	None	FourierTransform	HCD	MS2	0	0	200	1112.63195800781	3335.88132076344	3	10.6384333333333	1049	Non_Depleted_Plasma_HCC_2.raw
False	None	IonTrap	CID	MS2	0		100	931.046203613281	931.046203613281	1	10.6438916666667	1050	Non_Depleted_Plasma_HCC_2.raw
False	None	FourierTransform	HCD	MS2	0		200	931.046203613281	1861.08513059656	2	10.6589566666667	1051	Non_Depleted_Plasma_HCC_2.raw
False	None	FourierTransform	HCD	MS2	0		200	931.046203613281	2791.12405757984	3	10.6589566666667	1051	Non_Depleted_Plasma_HCC_2.raw
False	None	IonTrap	CID	MS2	0		100	1321.35266113281	1321.35266113281	1	10.6741266666667	1053	Non_Depleted_Plasma_HCC_2.raw
False	None	FourierTransform	HCD	MS2	0		200	1321.35266113281	2641.69804563563	2	10.689945	1054	Non_Depleted_Plasma_HCC_2.raw
False	None	FourierTransform	HCD	MS2	0		200	1321.35266113281	3962.04343013844	3	10.689945	1054	Non_Depleted_Plasma_HCC_2.raw
False	None	IonTrap	CID	MS2	0	0	100	1160.3837890625	1160.3837890625	1	10.69535	1055	Non_Depleted_Plasma_HCC_2.raw
False	None	FourierTransform	HCD	MS2	0	0	200	1160.3837890625	2319.760301495	2	10.7102283333333	1056	Non_Depleted_Plasma_HCC_2.raw
False	None	FourierTransform	HCD	MS2	0	0	200	1160.3837890625	3479.1368139275	3	10.7102283333333	1056	Non_Depleted_Plasma_HCC_2.raw
False	None	IonTrap	CID	MS2	0	0	100	1330.23083496094	1330.23083496094	1	10.7156183333333	1057	Non_Depleted_Plasma_HCC_2.raw
False	None	FourierTransform	HCD	MS2	0	0	200	1330.23083496094	2659.45439329188	2	10.7303083333333	1058	Non_Depleted_Plasma_HCC_2.raw
False	None	FourierTransform	HCD	MS2	0	0	200	1330.23083496094	3988.67795162281	3	10.7303083333333	1058	Non_Depleted_Plasma_HCC_2.raw
False	None	IonTrap	CID	MS2	0		100	1191.46423339844	1191.46423339844	1	10.7357	1059	Non_Depleted_Plasma_HCC_2.raw
False	None	FourierTransform	HCD	MS2	0		200	1191.46423339844	2381.92119016688	2	10.75055	1060	Non_Depleted_Plasma_HCC_2.raw
False	None	FourierTransform	HCD	MS2	0		200	1191.46423339844	3572.37814693531	3	10.75055	1060	Non_Depleted_Plasma_HCC_2.raw
False	None	IonTrap	CID	MS2	0	50.32146	100	1336.36303710938	1336.36303710938	1	10.75594	1061	Non_Depleted_Plasma_HCC_2.raw
False	None	FourierTransform	HCD	MS2	0	50.32146	200	1336.36303710938	4007.07455806813	3	10.7706333333333	1062	Non_Depleted_Plasma_HCC_2.raw
False	None	FourierTransform	HCD	MS2	0	50.32146	200	1336.36303710938	2671.71879758875	2	10.7706333333333	1062	Non_Depleted_Plasma_HCC_2.raw
False	Unambiguous	IonTrap	CID	MS2	0	44.02043	100	1253.50598144531	1253.50598144531	1	10.7858466666667	1064	Non_Depleted_Plasma_HCC_2.raw
False	None	FourierTransform	HCD	MS2	0	44.02043	200	1253.50598144531	1253.50598144531	1	10.8016066666667	1065	Non_Depleted_Plasma_HCC_2.raw
False	None	IonTrap	CID	MS2	0		100	1218.38879394531	1218.38879394531	1	10.807005	1066	Non_Depleted_Plasma_HCC_2.raw
False	None	FourierTransform	HCD	MS2	0		200	1218.38879394531	2435.77031126063	2	10.821805	1067	Non_Depleted_Plasma_HCC_2.raw
False	None	FourierTransform	HCD	MS2	0		200	1218.38879394531	3653.15182857594	3	10.821805	1067	Non_Depleted_Plasma_HCC_2.raw
False	None	IonTrap	CID	MS2	0	0	100	871.752014160156	871.752014160156	1	10.8273683333333	1068	Non_Depleted_Plasma_HCC_2.raw
False	None	FourierTransform	HCD	MS2	0	0	200	871.752014160156	1742.49675169031	2	10.842355	1069	Non_Depleted_Plasma_HCC_2.raw
False	Ambiguous	FourierTransform	HCD	MS2	0	0	200	871.752014160156	2613.24148922047	3	10.842355	1069	Non_Depleted_Plasma_HCC_2.raw
False	Ambiguous	IonTrap	CID	MS2	0		100	1234.61499023438	3701.83041744313	3	10.84775	1070	Non_Depleted_Plasma_HCC_2.raw
False	Unambiguous	IonTrap	CID	MS2	0		100	1234.61499023438	2468.22270383875	2	10.84775	1070	Non_Depleted_Plasma_HCC_2.raw
False	Unambiguous	FourierTransform	HCD	MS2	0		200	1234.61499023438	2468.22270383875	2	10.8625533333333	1071	Non_Depleted_Plasma_HCC_2.raw
False	Ambiguous	FourierTransform	HCD	MS2	0		200	1234.61499023438	3701.83041744313	3	10.8625533333333	1071	Non_Depleted_Plasma_HCC_2.raw
False	None	IonTrap	CID	MS2	0	48.44867	100	899.740905761719	899.740905761719	1	10.8680133333333	1072	Non_Depleted_Plasma_HCC_2.raw
False	None	FourierTransform	HCD	MS2	0	48.44867	200	899.740905761719	1798.47453489344	2	10.88299	1073	Non_Depleted_Plasma_HCC_2.raw
False	Unambiguous	FourierTransform	HCD	MS2	0	48.44867	200	899.740905761719	2697.20816402516	3	10.88299	1073	Non_Depleted_Plasma_HCC_2.raw
False	None	IonTrap	CID	MS2	0	69.32398	100	904.288330078125	904.288330078125	1	10.8981833333333	1075	Non_Depleted_Plasma_HCC_2.raw
False	None	FourierTransform	HCD	MS2	0	69.32398	200	904.288330078125	2710.85043697438	3	10.914275	1076	Non_Depleted_Plasma_HCC_2.raw
False	None	FourierTransform	HCD	MS2	0	69.32398	200	904.288330078125	1807.56938352625	2	10.914275	1076	Non_Depleted_Plasma_HCC_2.raw
False	Ambiguous	IonTrap	CID	MS2	0	0	100	1174.62683105469	1174.62683105469	1	10.9196783333333	1077	Non_Depleted_Plasma_HCC_2.raw
False	Unambiguous	FourierTransform	HCD	MS2	0	0	200	1174.62683105469	3521.86593990406	3	10.934545	1078	Non_Depleted_Plasma_HCC_2.raw
False	None	FourierTransform	HCD	MS2	0	0	200	1174.62683105469	2348.24638547938	2	10.934545	1078	Non_Depleted_Plasma_HCC_2.raw
False	Ambiguous	IonTrap	CID	MS2	0		100	1106.55004882813	3317.63559322438	3	10.93996	1079	Non_Depleted_Plasma_HCC_2.raw
False	Unambiguous	IonTrap	CID	MS2	0		100	1106.55004882813	2212.09282102625	2	10.93996	1079	Non_Depleted_Plasma_HCC_2.raw
False	None	FourierTransform	HCD	MS2	0		200	1106.55004882813	2212.09282102625	2	10.9548016666667	1080	Non_Depleted_Plasma_HCC_2.raw
False	None	FourierTransform	HCD	MS2	0		200	1106.55004882813	3317.63559322438	3	10.9548016666667	1080	Non_Depleted_Plasma_HCC_2.raw
False	Unambiguous	IonTrap	CID	MS2	0	0	100	1203.50695800781	1203.50695800781	1	10.96019	1081	Non_Depleted_Plasma_HCC_2.raw
False	None	FourierTransform	HCD	MS2	0	0	200	1203.50695800781	2406.00663938563	2	10.9750316666667	1082	Non_Depleted_Plasma_HCC_2.raw
False	None	FourierTransform	HCD	MS2	0	0	200	1203.50695800781	3608.50632076344	3	10.9750316666667	1082	Non_Depleted_Plasma_HCC_2.raw
False	None	IonTrap	CID	MS2	0	62.9188	100	815.216613769531	815.216613769531	1	10.9903566666667	1084	Non_Depleted_Plasma_HCC_2.raw
False	None	FourierTransform	HCD	MS2	0	62.9188	200	815.216613769531	1629.42595090906	2	11.0066083333333	1085	Non_Depleted_Plasma_HCC_2.raw
False	None	FourierTransform	HCD	MS2	0	62.9188	200	815.216613769531	2443.63528804859	3	11.0066083333333	1085	Non_Depleted_Plasma_HCC_2.raw
False	None	IonTrap	CID	MS2	0	0	100	896.747924804688	896.747924804688	1	11.012105	1086	Non_Depleted_Plasma_HCC_2.raw
False	None	FourierTransform	HCD	MS2	0	0	200	896.747924804688	2688.22922115406	3	11.0270883333333	1087	Non_Depleted_Plasma_HCC_2.raw
False	None	FourierTransform	HCD	MS2	0	0	200	896.747924804688	1792.48857297938	2	11.0270883333333	1087	Non_Depleted_Plasma_HCC_2.raw
False	None	IonTrap	CID	MS2	0	11.57656	100	920.313842773438	920.313842773438	1	11.0325483333333	1088	Non_Depleted_Plasma_HCC_2.raw
False	None	FourierTransform	HCD	MS2	0	11.57656	200	920.313842773438	920.313842773438	1	11.047765	1089	Non_Depleted_Plasma_HCC_2.raw
False	Ambiguous	IonTrap	CID	MS2	0	0	100	1144.57409667969	1144.57409667969	1	11.0531666666667	1090	Non_Depleted_Plasma_HCC_2.raw
False	Ambiguous	FourierTransform	HCD	MS2	0	0	200	1144.57409667969	2288.14091672938	2	11.0679833333333	1091	Non_Depleted_Plasma_HCC_2.raw
False	Ambiguous	FourierTransform	HCD	MS2	0	0	200	1144.57409667969	3431.70773677906	3	11.0679833333333	1091	Non_Depleted_Plasma_HCC_2.raw
False	Unambiguous	IonTrap	CID	MS2	0		100	1209.64050292969	1209.64050292969	1	11.0733733333333	1092	Non_Depleted_Plasma_HCC_2.raw
False	Ambiguous	FourierTransform	HCD	MS2	0		200	1209.64050292969	2418.27372922938	2	11.08821	1093	Non_Depleted_Plasma_HCC_2.raw
False	Ambiguous	FourierTransform	HCD	MS2	0		200	1209.64050292969	3626.90695552906	3	11.08821	1093	Non_Depleted_Plasma_HCC_2.raw
False	None	IonTrap	CID	MS2	0	8.72893	100	832.244445800781	832.244445800781	1	11.1024483333333	1095	Non_Depleted_Plasma_HCC_2.raw
False	None	FourierTransform	HCD	MS2	0	8.72893	200	832.244445800781	832.244445800781	1	11.1186116666667	1096	Non_Depleted_Plasma_HCC_2.raw
False	Unambiguous	IonTrap	CID	MS2	0		100	1101.57897949219	3302.72238521656	3	11.1240916666667	1097	Non_Depleted_Plasma_HCC_2.raw
False	Unambiguous	IonTrap	CID	MS2	0		100	1101.57897949219	2202.15068235438	2	11.1240916666667	1097	Non_Depleted_Plasma_HCC_2.raw
False	Unambiguous	FourierTransform	HCD	MS2	0		200	1101.57897949219	2202.15068235438	2	11.1389533333333	1098	Non_Depleted_Plasma_HCC_2.raw
False	Unambiguous	FourierTransform	HCD	MS2	0		200	1101.57897949219	3302.72238521656	3	11.1389533333333	1098	Non_Depleted_Plasma_HCC_2.raw
False	Ambiguous	IonTrap	CID	MS2	0		100	1057.63537597656	1057.63537597656	1	11.14439	1099	Non_Depleted_Plasma_HCC_2.raw
False	Unambiguous	FourierTransform	HCD	MS2	0		200	1057.63537597656	2114.26347532313	2	11.1593033333333	1100	Non_Depleted_Plasma_HCC_2.raw
False	None	FourierTransform	HCD	MS2	0		200	1057.63537597656	3170.89157466969	3	11.1593033333333	1100	Non_Depleted_Plasma_HCC_2.raw
False	Unambiguous	IonTrap	CID	MS2	0	0	100	1418.53137207031	1418.53137207031	1	11.1646766666667	1101	Non_Depleted_Plasma_HCC_2.raw
False	None	FourierTransform	HCD	MS2	0	0	200	1418.53137207031	2836.05546751063	2	11.1794233333333	1102	Non_Depleted_Plasma_HCC_2.raw
False	None	FourierTransform	HCD	MS2	0	0	200	1418.53137207031	4253.57956295094	3	11.1794233333333	1102	Non_Depleted_Plasma_HCC_2.raw
False	Unambiguous	IonTrap	CID	MS2	0	46.26358	100	1172.53503417969	1172.53503417969	1	11.1848416666667	1103	Non_Depleted_Plasma_HCC_2.raw
False	None	FourierTransform	HCD	MS2	0	46.26358	200	1172.53503417969	3515.59054927906	3	11.1996966666667	1104	Non_Depleted_Plasma_HCC_2.raw
False	None	FourierTransform	HCD	MS2	0	46.26358	200	1172.53503417969	2344.06279172938	2	11.1996966666667	1104	Non_Depleted_Plasma_HCC_2.raw
False	None	IonTrap	CID	MS2	0	0	100	920.314514160156	920.314514160156	1	11.2138933333333	1106	Non_Depleted_Plasma_HCC_2.raw
False	None	FourierTransform	HCD	MS2	0	0	200	920.314514160156	920.314514160156	1	11.22994	1107	Non_Depleted_Plasma_HCC_2.raw
False	None	IonTrap	CID	MS2	0	0	100	846.294494628906	846.294494628906	1	11.23545	1108	Non_Depleted_Plasma_HCC_2.raw
False	None	FourierTransform	HCD	MS2	0	0	200	846.294494628906	846.294494628906	1	11.2504766666667	1109	Non_Depleted_Plasma_HCC_2.raw
False	None	IonTrap	CID	MS2	0	0	100	1117.41162109375	1117.41162109375	1	11.2558983333333	1110	Non_Depleted_Plasma_HCC_2.raw
False	None	FourierTransform	HCD	MS2	0	0	200	1117.41162109375	2233.8159655575	2	11.2707933333333	1111	Non_Depleted_Plasma_HCC_2.raw
False	None	FourierTransform	HCD	MS2	0	0	200	1117.41162109375	3350.22031002125	3	11.2707933333333	1111	Non_Depleted_Plasma_HCC_2.raw
False	Unambiguous	IonTrap	CID	MS2	0		100	1207.55126953125	1207.55126953125	1	11.276185	1112	Non_Depleted_Plasma_HCC_2.raw
False	Unambiguous	FourierTransform	HCD	MS2	0		200	1207.55126953125	3620.63925533375	3	11.290945	1113	Non_Depleted_Plasma_HCC_2.raw
False	None	FourierTransform	HCD	MS2	0		200	1207.55126953125	2414.0952624325	2	11.290945	1113	Non_Depleted_Plasma_HCC_2.raw
False	None	IonTrap	CID	MS2	0	67.99075	100	818.214111328125	818.214111328125	1	11.296425	1114	Non_Depleted_Plasma_HCC_2.raw
False	None	FourierTransform	HCD	MS2	0	67.99075	200	818.214111328125	818.214111328125	1	11.3115216666667	1115	Non_Depleted_Plasma_HCC_2.raw
False	None	IonTrap	CID	MS2	0	56.31573	100	843.565795898438	843.565795898438	1	11.3256916666667	1117	Non_Depleted_Plasma_HCC_2.raw
False	None	FourierTransform	HCD	MS2	0	56.31573	200	843.565795898438	1686.12431516688	2	11.3417733333333	1118	Non_Depleted_Plasma_HCC_2.raw
False	None	FourierTransform	HCD	MS2	0	56.31573	200	843.565795898438	2528.68283443531	3	11.3417733333333	1118	Non_Depleted_Plasma_HCC_2.raw
False	Unambiguous	IonTrap	CID	MS2	0		100	1514.31909179688	3027.63090696375	2	11.3472933333333	1119	Non_Depleted_Plasma_HCC_2.raw
False	Unambiguous	IonTrap	CID	MS2	0		100	1514.31909179688	4540.94272213063	3	11.3472933333333	1119	Non_Depleted_Plasma_HCC_2.raw
False	None	FourierTransform	HCD	MS2	0		200	1514.31909179688	3027.63090696375	2	11.3618616666667	1120	Non_Depleted_Plasma_HCC_2.raw
False	None	FourierTransform	HCD	MS2	0		200	1514.31909179688	4540.94272213063	3	11.3618616666667	1120	Non_Depleted_Plasma_HCC_2.raw
False	None	IonTrap	CID	MS2	0		100	880.620544433594	880.620544433594	1	11.3673183333333	1121	Non_Depleted_Plasma_HCC_2.raw
False	None	FourierTransform	HCD	MS2	0		200	880.620544433594	1760.23381223719	2	11.3824416666667	1122	Non_Depleted_Plasma_HCC_2.raw
False	None	FourierTransform	HCD	MS2	0		200	880.620544433594	2639.84708004078	3	11.3824416666667	1122	Non_Depleted_Plasma_HCC_2.raw
False	None	IonTrap	CID	MS2	0	0	100	1507.34204101563	1507.34204101563	1	11.3878	1123	Non_Depleted_Plasma_HCC_2.raw
False	None	FourierTransform	HCD	MS2	0	0	200	1507.34204101563	3013.67680540125	2	11.4023766666667	1124	Non_Depleted_Plasma_HCC_2.raw
False	None	FourierTransform	HCD	MS2	0	0	200	1507.34204101563	4520.01156978688	3	11.4023766666667	1124	Non_Depleted_Plasma_HCC_2.raw
False	None	IonTrap	CID	MS2	0	0	100	1249.42553710938	1249.42553710938	1	11.4077766666667	1125	Non_Depleted_Plasma_HCC_2.raw
False	None	FourierTransform	HCD	MS2	0	0	200	1249.42553710938	2497.84379758875	2	11.42257	1126	Non_Depleted_Plasma_HCC_2.raw
False	None	FourierTransform	HCD	MS2	0	0	200	1249.42553710938	3746.26205806813	3	11.42257	1126	Non_Depleted_Plasma_HCC_2.raw
False	Unambiguous	IonTrap	CID	MS2	0	0	100	1158.60144042969	1158.60144042969	1	11.4366766666667	1128	Non_Depleted_Plasma_HCC_2.raw
False	Unambiguous	FourierTransform	HCD	MS2	0	0	200	1158.60144042969	3473.78976802906	3	11.4515033333333	1129	Non_Depleted_Plasma_HCC_2.raw
False	Unambiguous	FourierTransform	HCD	MS2	0	0	200	1158.60144042969	2316.19560422938	2	11.4515033333333	1129	Non_Depleted_Plasma_HCC_2.raw
False	Unambiguous	IonTrap	CID	MS2	0		100	1032.5458984375	1032.5458984375	1	11.456975	1130	Non_Depleted_Plasma_HCC_2.raw
False	Ambiguous	FourierTransform	HCD	MS2	0		200	1032.5458984375	2064.084520245	2	11.4718816666667	1131	Non_Depleted_Plasma_HCC_2.raw
False	Ambiguous	FourierTransform	HCD	MS2	0		200	1032.5458984375	3095.6231420525	3	11.4718816666667	1131	Non_Depleted_Plasma_HCC_2.raw
False	Unambiguous	IonTrap	CID	MS2	0	35.57456	100	1066.66259765625	1066.66259765625	1	11.47731	1132	Non_Depleted_Plasma_HCC_2.raw
False	None	FourierTransform	HCD	MS2	0	35.57456	200	1066.66259765625	2132.3179186825	2	11.49223	1133	Non_Depleted_Plasma_HCC_2.raw
False	None	FourierTransform	HCD	MS2	0	35.57456	200	1066.66259765625	3197.97323970875	3	11.49223	1133	Non_Depleted_Plasma_HCC_2.raw
False	Ambiguous	IonTrap	CID	MS2	0		100	1125.53662109375	1125.53662109375	1	11.497645	1134	Non_Depleted_Plasma_HCC_2.raw
False	Unambiguous	FourierTransform	HCD	MS2	0		200	1125.53662109375	3374.59531002125	3	11.5125016666667	1135	Non_Depleted_Plasma_HCC_2.raw
False	Ambiguous	FourierTransform	HCD	MS2	0		200	1125.53662109375	2250.0659655575	2	11.5125016666667	1135	Non_Depleted_Plasma_HCC_2.raw
False	None	IonTrap	CID	MS2	0	51.33499	100	1450.40710449219	1450.40710449219	1	11.5179783333333	1136	Non_Depleted_Plasma_HCC_2.raw
False	None	FourierTransform	HCD	MS2	0	51.33499	200	1450.40710449219	2899.80693235438	2	11.5326516666667	1137	Non_Depleted_Plasma_HCC_2.raw
False	None	FourierTransform	HCD	MS2	0	51.33499	200	1450.40710449219	4349.20676021656	3	11.5326516666667	1137	Non_Depleted_Plasma_HCC_2.raw
False	None	IonTrap	CID	MS2	0	60.76377	100	907.261535644531	907.261535644531	1	11.5481966666667	1139	Non_Depleted_Plasma_HCC_2.raw
False	None	FourierTransform	HCD	MS2	0	60.76377	200	907.261535644531	907.261535644531	1	11.56428	1140	Non_Depleted_Plasma_HCC_2.raw
False	None	IonTrap	CID	MS2	0	52.56111	100	995.334167480469	995.334167480469	1	11.5697616666667	1141	Non_Depleted_Plasma_HCC_2.raw
False	None	FourierTransform	HCD	MS2	0	52.56111	200	995.334167480469	1989.66105833094	2	11.5846716666667	1142	Non_Depleted_Plasma_HCC_2.raw
False	None	FourierTransform	HCD	MS2	0	52.56111	200	995.334167480469	2983.98794918141	3	11.5846716666667	1142	Non_Depleted_Plasma_HCC_2.raw
False	None	IonTrap	CID	MS2	0	74.64919	100	882.715209960938	882.715209960938	1	11.59012	1143	Non_Depleted_Plasma_HCC_2.raw
False	None	FourierTransform	HCD	MS2	0	74.64919	200	882.715209960938	2646.13107662281	3	11.6051566666667	1144	Non_Depleted_Plasma_HCC_2.raw
False	None	FourierTransform	HCD	MS2	0	74.64919	200	882.715209960938	1764.42314329188	2	11.6051566666667	1144	Non_Depleted_Plasma_HCC_2.raw
False	Unambiguous	IonTrap	CID	MS2	0	48.54218	100	1141.50927734375	1141.50927734375	1	11.6105666666667	1145	Non_Depleted_Plasma_HCC_2.raw
False	None	FourierTransform	HCD	MS2	0	48.54218	200	1141.50927734375	3422.51327877125	3	11.6253766666667	1146	Non_Depleted_Plasma_HCC_2.raw
False	None	FourierTransform	HCD	MS2	0	48.54218	200	1141.50927734375	2282.0112780575	2	11.6253766666667	1146	Non_Depleted_Plasma_HCC_2.raw
False	Unambiguous	IonTrap	CID	MS2	0	55.03429	100	1008.66522216797	1008.66522216797	1	11.6308033333333	1147	Non_Depleted_Plasma_HCC_2.raw
False	None	FourierTransform	HCD	MS2	0	55.03429	200	1008.66522216797	2016.32316770594	2	11.645765	1148	Non_Depleted_Plasma_HCC_2.raw
False	None	FourierTransform	HCD	MS2	0	55.03429	200	1008.66522216797	3023.98111324391	3	11.645765	1148	Non_Depleted_Plasma_HCC_2.raw
False	None	IonTrap	CID	MS2	0		100	936.610778808594	936.610778808594	1	11.66105	1150	Non_Depleted_Plasma_HCC_2.raw
False	None	FourierTransform	HCD	MS2	0		200	936.610778808594	1872.21428098719	2	11.6771083333333	1151	Non_Depleted_Plasma_HCC_2.raw
False	None	FourierTransform	HCD	MS2	0		200	936.610778808594	2807.81778316578	3	11.6771083333333	1151	Non_Depleted_Plasma_HCC_2.raw
False	None	IonTrap	CID	MS2	0	0	100	890.236511230469	890.236511230469	1	11.6826133333333	1152	Non_Depleted_Plasma_HCC_2.raw
False	None	FourierTransform	HCD	MS2	0	0	200	890.236511230469	1779.46574583094	2	11.6977033333333	1153	Non_Depleted_Plasma_HCC_2.raw
False	None	FourierTransform	HCD	MS2	0	0	200	890.236511230469	2668.69498043141	3	11.6977033333333	1153	Non_Depleted_Plasma_HCC_2.raw
False	None	IonTrap	CID	MS2	0		100	1784.10119628906	5350.28903560719	3	11.7030633333333	1154	Non_Depleted_Plasma_HCC_2.raw
False	None	IonTrap	CID	MS2	0		100	1784.10119628906	3567.19511594813	2	11.7030633333333	1154	Non_Depleted_Plasma_HCC_2.raw
False	None	FourierTransform	HCD	MS2	0		200	1784.10119628906	3567.19511594813	2	11.717525	1155	Non_Depleted_Plasma_HCC_2.raw
False	None	FourierTransform	HCD	MS2	0		200	1784.10119628906	5350.28903560719	3	11.717525	1155	Non_Depleted_Plasma_HCC_2.raw
False	Ambiguous	IonTrap	CID	MS2	0		100	1037.70849609375	1037.70849609375	1	11.7229583333333	1156	Non_Depleted_Plasma_HCC_2.raw
False	None	FourierTransform	HCD	MS2	0		200	1037.70849609375	2074.4097155575	2	11.7378316666667	1157	Non_Depleted_Plasma_HCC_2.raw
False	None	FourierTransform	HCD	MS2	0		200	1037.70849609375	3111.11093502125	3	11.7378316666667	1157	Non_Depleted_Plasma_HCC_2.raw
False	None	IonTrap	CID	MS2	0	0	100	809.708251953125	809.708251953125	1	11.743305	1158	Non_Depleted_Plasma_HCC_2.raw
False	None	FourierTransform	HCD	MS2	0	0	200	809.708251953125	1618.40922727625	2	11.7584233333333	1159	Non_Depleted_Plasma_HCC_2.raw
False	Unambiguous	FourierTransform	HCD	MS2	0	0	200	809.708251953125	2427.11020259938	3	11.7584233333333	1159	Non_Depleted_Plasma_HCC_2.raw
False	None	IonTrap	CID	MS2	0	4.822606	100	832.243469238281	832.243469238281	1	11.77264	1161	Non_Depleted_Plasma_HCC_2.raw
False	None	FourierTransform	HCD	MS2	0	4.822606	200	832.243469238281	832.243469238281	1	11.788775	1162	Non_Depleted_Plasma_HCC_2.raw
False	None	IonTrap	CID	MS2	0	74.95495	100	829.747192382813	829.747192382813	1	11.7942933333333	1163	Non_Depleted_Plasma_HCC_2.raw
False	None	FourierTransform	HCD	MS2	0	74.95495	200	829.747192382813	1658.48710813563	2	11.80934	1164	Non_Depleted_Plasma_HCC_2.raw
False	Ambiguous	FourierTransform	HCD	MS2	0	74.95495	200	829.747192382813	2487.22702388844	3	11.80934	1164	Non_Depleted_Plasma_HCC_2.raw
False	None	IonTrap	CID	MS2	0	0	100	865.680725097656	865.680725097656	1	11.814785	1165	Non_Depleted_Plasma_HCC_2.raw
False	None	FourierTransform	HCD	MS2	0	0	200	865.680725097656	1730.35417356531	2	11.8298633333333	1166	Non_Depleted_Plasma_HCC_2.raw
False	None	FourierTransform	HCD	MS2	0	0	200	865.680725097656	2595.02762203297	3	11.8298633333333	1166	Non_Depleted_Plasma_HCC_2.raw
False	Unambiguous	IonTrap	CID	MS2	0		100	1029.65881347656	1029.65881347656	1	11.8352983333333	1167	Non_Depleted_Plasma_HCC_2.raw
False	None	FourierTransform	HCD	MS2	0		200	1029.65881347656	2058.31035032313	2	11.8501933333333	1168	Non_Depleted_Plasma_HCC_2.raw
False	None	FourierTransform	HCD	MS2	0		200	1029.65881347656	3086.96188716969	3	11.8501933333333	1168	Non_Depleted_Plasma_HCC_2.raw
False	Unambiguous	IonTrap	CID	MS2	0	51.63349	100	970.686767578125	970.686767578125	1	11.85563	1169	Non_Depleted_Plasma_HCC_2.raw
False	None	FourierTransform	HCD	MS2	0	51.63349	200	970.686767578125	2910.04574947438	3	11.8707416666667	1170	Non_Depleted_Plasma_HCC_2.raw
False	None	FourierTransform	HCD	MS2	0	51.63349	200	970.686767578125	1940.36625852625	2	11.8707416666667	1170	Non_Depleted_Plasma_HCC_2.raw
False	None	IonTrap	CID	MS2	0	0	100	920.315124511719	920.315124511719	1	11.886015	1172	Non_Depleted_Plasma_HCC_2.raw
False	None	FourierTransform	HCD	MS2	0	0	200	920.315124511719	920.315124511719	1	11.9021083333333	1173	Non_Depleted_Plasma_HCC_2.raw
False	None	IonTrap	CID	MS2	0	0	100	846.294982910156	846.294982910156	1	11.9076266666667	1174	Non_Depleted_Plasma_HCC_2.raw
False	None	FourierTransform	HCD	MS2	0	0	200	846.294982910156	846.294982910156	1	11.9226566666667	1175	Non_Depleted_Plasma_HCC_2.raw
False	None	IonTrap	CID	MS2	0	0	100	920.315124511719	920.315124511719	1	11.9281116666667	1176	Non_Depleted_Plasma_HCC_2.raw
False	None	FourierTransform	HCD	MS2	0	0	200	920.315124511719	920.315124511719	1	11.9431283333333	1177	Non_Depleted_Plasma_HCC_2.raw
False	Unambiguous	IonTrap	CID	MS2	0	0	100	954.591613769531	954.591613769531	1	11.9485733333333	1178	Non_Depleted_Plasma_HCC_2.raw
False	None	FourierTransform	HCD	MS2	0	0	200	954.591613769531	1908.17595090906	2	11.96352	1179	Non_Depleted_Plasma_HCC_2.raw
False	Unambiguous	FourierTransform	HCD	MS2	0	0	200	954.591613769531	2861.76028804859	3	11.96352	1179	Non_Depleted_Plasma_HCC_2.raw
False	Ambiguous	IonTrap	CID	MS2	0	65.85628	100	826.554870605469	826.554870605469	1	11.9690116666667	1180	Non_Depleted_Plasma_HCC_2.raw
False	None	FourierTransform	HCD	MS2	0	65.85628	200	826.554870605469	1652.10246458094	2	11.9841166666667	1181	Non_Depleted_Plasma_HCC_2.raw
False	None	FourierTransform	HCD	MS2	0	65.85628	200	826.554870605469	2477.65005855641	3	11.9841166666667	1181	Non_Depleted_Plasma_HCC_2.raw
False	Unambiguous	IonTrap	CID	MS2	0	0	100	1094.52001953125	1094.52001953125	1	11.9993166666667	1183	Non_Depleted_Plasma_HCC_2.raw
False	Unambiguous	FourierTransform	HCD	MS2	0	0	200	1094.52001953125	2188.0327624325	2	12.0152733333333	1184	Non_Depleted_Plasma_HCC_2.raw
False	Unambiguous	FourierTransform	HCD	MS2	0	0	200	1094.52001953125	3281.54550533375	3	12.0152733333333	1184	Non_Depleted_Plasma_HCC_2.raw
False	None	IonTrap	CID	MS2	0		100	1526.38562011719	1526.38562011719	1	12.0206816666667	1185	Non_Depleted_Plasma_HCC_2.raw
False	None	FourierTransform	HCD	MS2	0		200	1526.38562011719	3051.76396360438	2	12.035275	1186	Non_Depleted_Plasma_HCC_2.raw
False	None	FourierTransform	HCD	MS2	0		200	1526.38562011719	4577.14230709156	3	12.035275	1186	Non_Depleted_Plasma_HCC_2.raw
False	Unambiguous	IonTrap	CID	MS2	0	46.76396	100	1049.6650390625	1049.6650390625	1	12.0408183333333	1187	Non_Depleted_Plasma_HCC_2.raw
False	None	FourierTransform	HCD	MS2	0	46.76396	200	1049.6650390625	3146.9805639275	3	12.0557416666667	1188	Non_Depleted_Plasma_HCC_2.raw
False	None	FourierTransform	HCD	MS2	0	46.76396	200	1049.6650390625	2098.322801495	2	12.0557416666667	1188	Non_Depleted_Plasma_HCC_2.raw
False	None	IonTrap	CID	MS2	0	47.95914	100	1221.33215332031	1221.33215332031	1	12.0611466666667	1189	Non_Depleted_Plasma_HCC_2.raw
False	None	FourierTransform	HCD	MS2	0	47.95914	200	1221.33215332031	2441.65703001063	2	12.0759183333333	1190	Non_Depleted_Plasma_HCC_2.raw
False	None	FourierTransform	HCD	MS2	0	47.95914	200	1221.33215332031	3661.98190670094	3	12.0759183333333	1190	Non_Depleted_Plasma_HCC_2.raw
False	None	IonTrap	CID	MS2	0	25.59365	100	815.215393066406	815.215393066406	1	12.0815416666667	1191	Non_Depleted_Plasma_HCC_2.raw
False	None	FourierTransform	HCD	MS2	0	25.59365	200	815.215393066406	815.215393066406	1	12.0966416666667	1192	Non_Depleted_Plasma_HCC_2.raw
False	None	IonTrap	CID	MS2	0	61.67103	100	815.217102050781	815.217102050781	1	12.111945	1194	Non_Depleted_Plasma_HCC_2.raw
False	None	FourierTransform	HCD	MS2	0	61.67103	200	815.217102050781	1629.42692747156	2	12.1281083333333	1195	Non_Depleted_Plasma_HCC_2.raw
False	None	FourierTransform	HCD	MS2	0	61.67103	200	815.217102050781	2443.63675289234	3	12.1281083333333	1195	Non_Depleted_Plasma_HCC_2.raw
False	None	IonTrap	CID	MS2	0	54.25087	100	885.614074707031	885.614074707031	1	12.1336166666667	1196	Non_Depleted_Plasma_HCC_2.raw
False	None	FourierTransform	HCD	MS2	0	54.25087	200	885.614074707031	2654.82767086109	3	12.14862	1197	Non_Depleted_Plasma_HCC_2.raw
False	None	FourierTransform	HCD	MS2	0	54.25087	200	885.614074707031	1770.22087278406	2	12.14862	1197	Non_Depleted_Plasma_HCC_2.raw
False	Unambiguous	IonTrap	CID	MS2	0		100	1476.05029296875	2951.0933093075	2	12.15399	1198	Non_Depleted_Plasma_HCC_2.raw
False	Unambiguous	IonTrap	CID	MS2	0		100	1476.05029296875	4426.13632564625	3	12.15399	1198	Non_Depleted_Plasma_HCC_2.raw
False	None	FourierTransform	HCD	MS2	0		200	1476.05029296875	2951.0933093075	2	12.168635	1199	Non_Depleted_Plasma_HCC_2.raw
False	None	FourierTransform	HCD	MS2	0		200	1476.05029296875	4426.13632564625	3	12.168635	1199	Non_Depleted_Plasma_HCC_2.raw
False	None	IonTrap	CID	MS2	0	48.44362	100	901.736389160156	901.736389160156	1	12.1740916666667	1200	Non_Depleted_Plasma_HCC_2.raw
False	None	FourierTransform	HCD	MS2	0	48.44362	200	901.736389160156	1802.46550169031	2	12.1890716666667	1201	Non_Depleted_Plasma_HCC_2.raw
False	None	FourierTransform	HCD	MS2	0	48.44362	200	901.736389160156	2703.19461422047	3	12.1890716666667	1201	Non_Depleted_Plasma_HCC_2.raw
False	None	IonTrap	CID	MS2	0		100	1100.33386230469	1100.33386230469	1	12.1944883333333	1202	Non_Depleted_Plasma_HCC_2.raw
False	None	FourierTransform	HCD	MS2	0		200	1100.33386230469	3298.98703365406	3	12.2094933333333	1203	Non_Depleted_Plasma_HCC_2.raw
False	None	FourierTransform	HCD	MS2	0		200	1100.33386230469	2199.66044797938	2	12.2094933333333	1203	Non_Depleted_Plasma_HCC_2.raw
False	None	IonTrap	CID	MS2	0	32.66752	100	907.262084960938	907.262084960938	1	12.224715	1205	Non_Depleted_Plasma_HCC_2.raw
False	None	FourierTransform	HCD	MS2	0	32.66752	200	907.262084960938	907.262084960938	1	12.240775	1206	Non_Depleted_Plasma_HCC_2.raw
False	None	IonTrap	CID	MS2	0	47.66486	100	897.732421875	897.732421875	1	12.2462816666667	1207	Non_Depleted_Plasma_HCC_2.raw
False	None	FourierTransform	HCD	MS2	0	47.66486	200	897.732421875	897.732421875	1	12.261275	1208	Non_Depleted_Plasma_HCC_2.raw
False	Ambiguous	IonTrap	CID	MS2	0		100	1116.58410644531	1116.58410644531	1	12.2666883333333	1209	Non_Depleted_Plasma_HCC_2.raw
False	None	FourierTransform	HCD	MS2	0		200	1116.58410644531	2232.16093626063	2	12.2815933333333	1210	Non_Depleted_Plasma_HCC_2.raw
False	None	FourierTransform	HCD	MS2	0		200	1116.58410644531	3347.73776607594	3	12.2815933333333	1210	Non_Depleted_Plasma_HCC_2.raw
False	Unambiguous	IonTrap	CID	MS2	0		100	1111.47827148438	1111.47827148438	1	12.2870083333333	1211	Non_Depleted_Plasma_HCC_2.raw
False	None	FourierTransform	HCD	MS2	0		200	1111.47827148438	2221.94926633875	2	12.3018433333333	1212	Non_Depleted_Plasma_HCC_2.raw
False	None	FourierTransform	HCD	MS2	0		200	1111.47827148438	3332.42026119313	3	12.3018433333333	1212	Non_Depleted_Plasma_HCC_2.raw
False	None	IonTrap	CID	MS2	0	54.36291	100	994.33251953125	994.33251953125	1	12.307265	1213	Non_Depleted_Plasma_HCC_2.raw
False	None	FourierTransform	HCD	MS2	0	54.36291	200	994.33251953125	2980.98300533375	3	12.3222466666667	1214	Non_Depleted_Plasma_HCC_2.raw
False	None	FourierTransform	HCD	MS2	0	54.36291	200	994.33251953125	1987.6577624325	2	12.3222466666667	1214	Non_Depleted_Plasma_HCC_2.raw
False	Unambiguous	IonTrap	CID	MS2	0	47.55587	100	1187.63916015625	1187.63916015625	1	12.3363366666667	1216	Non_Depleted_Plasma_HCC_2.raw
False	None	FourierTransform	HCD	MS2	0	47.55587	200	1187.63916015625	2374.2710436825	2	12.351155	1217	Non_Depleted_Plasma_HCC_2.raw
False	None	FourierTransform	HCD	MS2	0	47.55587	200	1187.63916015625	3560.90292720875	3	12.351155	1217	Non_Depleted_Plasma_HCC_2.raw
False	None	IonTrap	CID	MS2	0		100	1135.71215820313	2270.41703977625	2	12.3566183333333	1218	Non_Depleted_Plasma_HCC_2.raw
False	None	IonTrap	CID	MS2	0		100	1135.71215820313	3405.12192134938	3	12.3566183333333	1218	Non_Depleted_Plasma_HCC_2.raw
False	None	FourierTransform	HCD	MS2	0		200	1135.71215820313	2270.41703977625	2	12.37144	1219	Non_Depleted_Plasma_HCC_2.raw
False	None	FourierTransform	HCD	MS2	0		200	1135.71215820313	3405.12192134938	3	12.37144	1219	Non_Depleted_Plasma_HCC_2.raw
False	None	IonTrap	CID	MS2	0	52.59764	100	820.644836425781	820.644836425781	1	12.37702	1220	Non_Depleted_Plasma_HCC_2.raw
False	None	FourierTransform	HCD	MS2	0	52.59764	200	820.644836425781	1640.28239622156	2	12.3921366666667	1221	Non_Depleted_Plasma_HCC_2.raw
False	None	FourierTransform	HCD	MS2	0	52.59764	200	820.644836425781	2459.91995601734	3	12.3921366666667	1221	Non_Depleted_Plasma_HCC_2.raw
False	Unambiguous	IonTrap	CID	MS2	0	64.53526	100	1075.53430175781	1075.53430175781	1	12.3975666666667	1222	Non_Depleted_Plasma_HCC_2.raw
False	Unambiguous	FourierTransform	HCD	MS2	0	64.53526	200	1075.53430175781	2150.06132688563	2	12.4124233333333	1223	Non_Depleted_Plasma_HCC_2.raw
False	Unambiguous	FourierTransform	HCD	MS2	0	64.53526	200	1075.53430175781	3224.58835201344	3	12.4124233333333	1223	Non_Depleted_Plasma_HCC_2.raw
False	Ambiguous	IonTrap	CID	MS2	0	0	100	1149.65905761719	1149.65905761719	1	12.417825	1224	Non_Depleted_Plasma_HCC_2.raw
False	None	FourierTransform	HCD	MS2	0	0	200	1149.65905761719	1149.65905761719	1	12.4327033333333	1225	Non_Depleted_Plasma_HCC_2.raw
False	None	IonTrap	CID	MS2	0	0	100	832.244018554688	832.244018554688	1	12.4468666666667	1227	Non_Depleted_Plasma_HCC_2.raw
False	None	FourierTransform	HCD	MS2	0	0	200	832.244018554688	832.244018554688	1	12.4631083333333	1228	Non_Depleted_Plasma_HCC_2.raw
False	Ambiguous	IonTrap	CID	MS2	0	36.9885	100	1350.60925292969	1350.60925292969	1	12.4685466666667	1229	Non_Depleted_Plasma_HCC_2.raw
False	None	FourierTransform	HCD	MS2	0	36.9885	200	1350.60925292969	2700.21122922938	2	12.48324	1230	Non_Depleted_Plasma_HCC_2.raw
False	None	FourierTransform	HCD	MS2	0	36.9885	200	1350.60925292969	4049.81320552906	3	12.48324	1230	Non_Depleted_Plasma_HCC_2.raw
False	Unambiguous	IonTrap	CID	MS2	0		100	1226.318359375	3676.940524865	3	12.4886383333333	1231	Non_Depleted_Plasma_HCC_2.raw
False	None	IonTrap	CID	MS2	0		100	1226.318359375	2451.62944212	2	12.4886383333333	1231	Non_Depleted_Plasma_HCC_2.raw
False	None	FourierTransform	HCD	MS2	0		200	1226.318359375	2451.62944212	2	12.503435	1232	Non_Depleted_Plasma_HCC_2.raw
False	Ambiguous	FourierTransform	HCD	MS2	0		200	1226.318359375	3676.940524865	3	12.503435	1232	Non_Depleted_Plasma_HCC_2.raw
False	None	IonTrap	CID	MS2	0	47.03832	100	1313.44946289063	1313.44946289063	1	12.508825	1233	Non_Depleted_Plasma_HCC_2.raw
False	None	FourierTransform	HCD	MS2	0	47.03832	200	1313.44946289063	2625.89164915125	2	12.5235266666667	1234	Non_Depleted_Plasma_HCC_2.raw
False	None	FourierTransform	HCD	MS2	0	47.03832	200	1313.44946289063	3938.33383541188	3	12.5235266666667	1234	Non_Depleted_Plasma_HCC_2.raw
False	Unambiguous	IonTrap	CID	MS2	0		100	1432.56884765625	2864.1304186825	2	12.5388516666667	1236	Non_Depleted_Plasma_HCC_2.raw
False	None	IonTrap	CID	MS2	0		100	1432.56884765625	4295.69198970875	3	12.5388516666667	1236	Non_Depleted_Plasma_HCC_2.raw
False	None	FourierTransform	HCD	MS2	0		200	1432.56884765625	2864.1304186825	2	12.5536216666667	1237	Non_Depleted_Plasma_HCC_2.raw
False	None	FourierTransform	HCD	MS2	0		200	1432.56884765625	4295.69198970875	3	12.5536216666667	1237	Non_Depleted_Plasma_HCC_2.raw
False	None	IonTrap	CID	MS2	0		100	1320.427734375	1320.427734375	1	12.55902	1238	Non_Depleted_Plasma_HCC_2.raw
False	None	FourierTransform	HCD	MS2	0		200	1320.427734375	2639.84819212	2	12.5737666666667	1239	Non_Depleted_Plasma_HCC_2.raw
False	None	FourierTransform	HCD	MS2	0		200	1320.427734375	3959.268649865	3	12.5737666666667	1239	Non_Depleted_Plasma_HCC_2.raw
False	Ambiguous	IonTrap	CID	MS2	0	0	100	1119.55920410156	1119.55920410156	1	12.5791816666667	1240	Non_Depleted_Plasma_HCC_2.raw
False	None	FourierTransform	HCD	MS2	0	0	200	1119.55920410156	2238.11113157313	2	12.59402	1241	Non_Depleted_Plasma_HCC_2.raw
False	None	FourierTransform	HCD	MS2	0	0	200	1119.55920410156	3356.66305904469	3	12.59402	1241	Non_Depleted_Plasma_HCC_2.raw
False	None	IonTrap	CID	MS2	0		100	1249.41516113281	1249.41516113281	1	12.5994183333333	1242	Non_Depleted_Plasma_HCC_2.raw
False	None	FourierTransform	HCD	MS2	0		200	1249.41516113281	1249.41516113281	1	12.614205	1243	Non_Depleted_Plasma_HCC_2.raw
False	None	IonTrap	CID	MS2	0	0	100	1322.4853515625	1322.4853515625	1	12.6196083333333	1244	Non_Depleted_Plasma_HCC_2.raw
False	None	FourierTransform	HCD	MS2	0	0	200	1322.4853515625	2643.963426495	2	12.6343066666667	1245	Non_Depleted_Plasma_HCC_2.raw
False	None	FourierTransform	HCD	MS2	0	0	200	1322.4853515625	3965.4415014275	3	12.6343066666667	1245	Non_Depleted_Plasma_HCC_2.raw
False	None	IonTrap	CID	MS2	0	22.06142	100	930.690002441406	930.690002441406	1	12.6495783333333	1247	Non_Depleted_Plasma_HCC_2.raw
False	None	FourierTransform	HCD	MS2	0	22.06142	200	930.690002441406	930.690002441406	1	12.6656133333333	1248	Non_Depleted_Plasma_HCC_2.raw
False	Ambiguous	IonTrap	CID	MS2	0	56.57465	100	1212.58215332031	1212.58215332031	1	12.6710116666667	1249	Non_Depleted_Plasma_HCC_2.raw
False	None	FourierTransform	HCD	MS2	0	56.57465	200	1212.58215332031	1212.58215332031	1	12.6858233333333	1250	Non_Depleted_Plasma_HCC_2.raw
False	Ambiguous	IonTrap	CID	MS2	0	0	100	1078.53039550781	1078.53039550781	1	12.691245	1251	Non_Depleted_Plasma_HCC_2.raw
False	Unambiguous	IonTrap	CID	MS2	0	70.07784	100	1202.44372558594	1202.44372558594	1	12.7115016666667	1253	Non_Depleted_Plasma_HCC_2.raw
False	None	FourierTransform	HCD	MS2	0	70.07784	200	1202.44372558594	2403.88017454188	2	12.726415	1254	Non_Depleted_Plasma_HCC_2.raw
False	None	FourierTransform	HCD	MS2	0	70.07784	200	1202.44372558594	3605.31662349781	3	12.726415	1254	Non_Depleted_Plasma_HCC_2.raw
False	Unambiguous	IonTrap	CID	MS2	0		100	1490.35913085938	2979.71098508875	2	12.7317833333333	1255	Non_Depleted_Plasma_HCC_2.raw
False	Unambiguous	IonTrap	CID	MS2	0		100	1490.35913085938	4469.06283931813	3	12.7317833333333	1255	Non_Depleted_Plasma_HCC_2.raw
False	None	FourierTransform	HCD	MS2	0		200	1490.35913085938	4469.06283931813	3	12.7463583333333	1256	Non_Depleted_Plasma_HCC_2.raw
False	None	FourierTransform	HCD	MS2	0		200	1490.35913085938	2979.71098508875	2	12.7463583333333	1256	Non_Depleted_Plasma_HCC_2.raw
False	None	IonTrap	CID	MS2	0		100	1384.48217773438	2767.95707883875	2	12.7605183333333	1258	Non_Depleted_Plasma_HCC_2.raw
False	Unambiguous	IonTrap	CID	MS2	0		100	1384.48217773438	4151.43197994313	3	12.7605183333333	1258	Non_Depleted_Plasma_HCC_2.raw
False	None	FourierTransform	HCD	MS2	0		200	1384.48217773438	2767.95707883875	2	12.7762733333333	1259	Non_Depleted_Plasma_HCC_2.raw
False	None	FourierTransform	HCD	MS2	0		200	1384.48217773438	4151.43197994313	3	12.7762733333333	1259	Non_Depleted_Plasma_HCC_2.raw
False	Unambiguous	IonTrap	CID	MS2	0		100	1022.37170410156	1022.37170410156	1	12.781705	1260	Non_Depleted_Plasma_HCC_2.raw
False	None	FourierTransform	HCD	MS2	0		200	1022.37170410156	2043.73613157313	2	12.7966366666667	1261	Non_Depleted_Plasma_HCC_2.raw
False	None	FourierTransform	HCD	MS2	0		200	1022.37170410156	3065.10055904469	3	12.7966366666667	1261	Non_Depleted_Plasma_HCC_2.raw
False	None	IonTrap	CID	MS2	0	7.936749	100	832.244445800781	832.244445800781	1	12.8021016666667	1262	Non_Depleted_Plasma_HCC_2.raw
False	None	FourierTransform	HCD	MS2	0	7.936749	200	832.244445800781	832.244445800781	1	12.8171416666667	1263	Non_Depleted_Plasma_HCC_2.raw
False	None	IonTrap	CID	MS2	0	47.034	100	1499.22485351563	1499.22485351563	1	12.8225083333333	1264	Non_Depleted_Plasma_HCC_2.raw
False	None	FourierTransform	HCD	MS2	0	47.034	200	1499.22485351563	2997.44243040125	2	12.8371333333333	1265	Non_Depleted_Plasma_HCC_2.raw
False	None	FourierTransform	HCD	MS2	0	47.034	200	1499.22485351563	4495.66000728688	3	12.8371333333333	1265	Non_Depleted_Plasma_HCC_2.raw
False	None	IonTrap	CID	MS2	0		100	1331.47521972656	1331.47521972656	1	12.8425233333333	1266	Non_Depleted_Plasma_HCC_2.raw
False	None	FourierTransform	HCD	MS2	0		200	1331.47521972656	2661.94316282313	2	12.85721	1267	Non_Depleted_Plasma_HCC_2.raw
False	None	FourierTransform	HCD	MS2	0		200	1331.47521972656	3992.41110591969	3	12.85721	1267	Non_Depleted_Plasma_HCC_2.raw
False	None	IonTrap	CID	MS2	0	73.71919	100	815.217590332031	815.217590332031	1	12.872555	1269	Non_Depleted_Plasma_HCC_2.raw
False	None	FourierTransform	HCD	MS2	0	73.71919	200	815.217590332031	1629.42790403406	2	12.8876433333333	1270	Non_Depleted_Plasma_HCC_2.raw
False	None	FourierTransform	HCD	MS2	0	73.71919	200	815.217590332031	2443.63821773609	3	12.8876433333333	1270	Non_Depleted_Plasma_HCC_2.raw
False	Ambiguous	IonTrap	CID	MS2	0		100	1194.51611328125	1194.51611328125	1	12.8931516666667	1271	Non_Depleted_Plasma_HCC_2.raw
False	None	FourierTransform	HCD	MS2	0		200	1194.51611328125	3581.53378658375	3	12.90797	1272	Non_Depleted_Plasma_HCC_2.raw
False	None	FourierTransform	HCD	MS2	0		200	1194.51611328125	2388.0249499325	2	12.90797	1272	Non_Depleted_Plasma_HCC_2.raw
False	None	IonTrap	CID	MS2	0		100	935.762023925781	935.762023925781	1	12.9134183333333	1273	Non_Depleted_Plasma_HCC_2.raw
False	None	FourierTransform	HCD	MS2	0		200	935.762023925781	1870.51677122156	2	12.9284083333333	1274	Non_Depleted_Plasma_HCC_2.raw
False	None	FourierTransform	HCD	MS2	0		200	935.762023925781	2805.27151851734	3	12.9284083333333	1274	Non_Depleted_Plasma_HCC_2.raw
False	None	IonTrap	CID	MS2	0		100	1359.36743164063	2717.72758665125	2	12.9338	1275	Non_Depleted_Plasma_HCC_2.raw
False	Unambiguous	IonTrap	CID	MS2	0		100	1359.36743164063	4076.08774166188	3	12.9338	1275	Non_Depleted_Plasma_HCC_2.raw
False	None	FourierTransform	HCD	MS2	0		200	1359.36743164063	2717.72758665125	2	12.9485316666667	1276	Non_Depleted_Plasma_HCC_2.raw
False	None	FourierTransform	HCD	MS2	0		200	1359.36743164063	4076.08774166188	3	12.9485316666667	1276	Non_Depleted_Plasma_HCC_2.raw
False	None	IonTrap	CID	MS2	0		100	1404.4921875	1404.4921875	1	12.9539133333333	1277	Non_Depleted_Plasma_HCC_2.raw
False	None	FourierTransform	HCD	MS2	0		200	1404.4921875	2807.97709837	2	12.968575	1278	Non_Depleted_Plasma_HCC_2.raw
False	Unambiguous	FourierTransform	HCD	MS2	0		200	1404.4921875	4211.46200924	3	12.968575	1278	Non_Depleted_Plasma_HCC_2.raw
False	Unambiguous	IonTrap	CID	MS2	0	0	100	1163.42626953125	1163.42626953125	1	12.9827066666667	1280	Non_Depleted_Plasma_HCC_2.raw
False	None	FourierTransform	HCD	MS2	0	0	200	1163.42626953125	1163.42626953125	1	12.9986066666667	1281	Non_Depleted_Plasma_HCC_2.raw
False	None	IonTrap	CID	MS2	0		100	1080.796875	1080.796875	1	13.0040366666667	1282	Non_Depleted_Plasma_HCC_2.raw
False	None	FourierTransform	HCD	MS2	0		200	1080.796875	2160.58647337	2	13.0189383333333	1283	Non_Depleted_Plasma_HCC_2.raw
False	None	FourierTransform	HCD	MS2	0		200	1080.796875	3240.37607174	3	13.0189383333333	1283	Non_Depleted_Plasma_HCC_2.raw
False	None	IonTrap	CID	MS2	0	71.32334	100	878.629150390625	878.629150390625	1	13.02439	1284	Non_Depleted_Plasma_HCC_2.raw
False	None	FourierTransform	HCD	MS2	0	71.32334	200	878.629150390625	1756.25102415125	2	13.0393933333333	1285	Non_Depleted_Plasma_HCC_2.raw
False	None	FourierTransform	HCD	MS2	0	71.32334	200	878.629150390625	2633.87289791188	3	13.0393933333333	1285	Non_Depleted_Plasma_HCC_2.raw
False	Ambiguous	IonTrap	CID	MS2	0		100	981.530578613281	1962.05388059656	2	13.0448366666667	1286	Non_Depleted_Plasma_HCC_2.raw
False	Unambiguous	IonTrap	CID	MS2	0		100	981.530578613281	2942.57718257984	3	13.0448366666667	1286	Non_Depleted_Plasma_HCC_2.raw
False	None	FourierTransform	HCD	MS2	0		200	981.530578613281	1962.05388059656	2	13.0599066666667	1287	Non_Depleted_Plasma_HCC_2.raw
False	None	FourierTransform	HCD	MS2	0		200	981.530578613281	2942.57718257984	3	13.0599066666667	1287	Non_Depleted_Plasma_HCC_2.raw
False	Unambiguous	IonTrap	CID	MS2	0	0	100	950.422241210938	950.422241210938	1	13.0653516666667	1288	Non_Depleted_Plasma_HCC_2.raw
False	None	FourierTransform	HCD	MS2	0	0	200	950.422241210938	1899.83720579188	2	13.0803	1289	Non_Depleted_Plasma_HCC_2.raw
False	None	FourierTransform	HCD	MS2	0	0	200	950.422241210938	2849.25217037281	3	13.0803	1289	Non_Depleted_Plasma_HCC_2.raw
False	None	IonTrap	CID	MS2	0	54.33982	100	899.742004394531	899.742004394531	1	13.0955233333333	1291	Non_Depleted_Plasma_HCC_2.raw
False	None	FourierTransform	HCD	MS2	0	54.33982	200	899.742004394531	1798.47673215906	2	13.1116133333333	1292	Non_Depleted_Plasma_HCC_2.raw
False	None	FourierTransform	HCD	MS2	0	54.33982	200	899.742004394531	2697.21145992359	3	13.1116133333333	1292	Non_Depleted_Plasma_HCC_2.raw
False	None	IonTrap	CID	MS2	0	25.01945	100	906.261413574219	906.261413574219	1	13.1170633333333	1293	Non_Depleted_Plasma_HCC_2.raw
False	None	FourierTransform	HCD	MS2	0	25.01945	200	906.261413574219	906.261413574219	1	13.1320883333333	1294	Non_Depleted_Plasma_HCC_2.raw
False	Unambiguous	IonTrap	CID	MS2	0		100	1019.69244384766	1019.69244384766	1	13.1375083333333	1295	Non_Depleted_Plasma_HCC_2.raw
False	None	FourierTransform	HCD	MS2	0		200	1019.69244384766	2038.37761106531	2	13.1524083333333	1296	Non_Depleted_Plasma_HCC_2.raw
False	None	FourierTransform	HCD	MS2	0		200	1019.69244384766	3057.06277828297	3	13.1524083333333	1296	Non_Depleted_Plasma_HCC_2.raw
False	None	IonTrap	CID	MS2	0	70.5834	100	889.236511230469	889.236511230469	1	13.1578533333333	1297	Non_Depleted_Plasma_HCC_2.raw
False	None	FourierTransform	HCD	MS2	0	70.5834	200	889.236511230469	1777.46574583094	2	13.1728883333333	1298	Non_Depleted_Plasma_HCC_2.raw
False	None	FourierTransform	HCD	MS2	0	70.5834	200	889.236511230469	2665.69498043141	3	13.1728883333333	1298	Non_Depleted_Plasma_HCC_2.raw
False	None	IonTrap	CID	MS2	0	64.99969	100	882.715576171875	882.715576171875	1	13.178335	1299	Non_Depleted_Plasma_HCC_2.raw
False	None	FourierTransform	HCD	MS2	0	64.99969	200	882.715576171875	1764.42387571375	2	13.1933483333333	1300	Non_Depleted_Plasma_HCC_2.raw
False	None	FourierTransform	HCD	MS2	0	64.99969	200	882.715576171875	2646.13217525563	3	13.1933483333333	1300	Non_Depleted_Plasma_HCC_2.raw
False	None	IonTrap	CID	MS2	0	10.03475	100	920.315185546875	920.315185546875	1	13.20855	1302	Non_Depleted_Plasma_HCC_2.raw
False	None	FourierTransform	HCD	MS2	0	10.03475	200	920.315185546875	920.315185546875	1	13.2246066666667	1303	Non_Depleted_Plasma_HCC_2.raw
False	None	IonTrap	CID	MS2	0	42.75316	100	846.295837402344	846.295837402344	1	13.2301733333333	1304	Non_Depleted_Plasma_HCC_2.raw
False	None	FourierTransform	HCD	MS2	0	42.75316	200	846.295837402344	846.295837402344	1	13.2452466666667	1305	Non_Depleted_Plasma_HCC_2.raw
False	None	IonTrap	CID	MS2	0	71.21278	100	923.312316894531	923.312316894531	1	13.2507083333333	1306	Non_Depleted_Plasma_HCC_2.raw
False	None	FourierTransform	HCD	MS2	0	71.21278	200	923.312316894531	923.312316894531	1	13.26571	1307	Non_Depleted_Plasma_HCC_2.raw
False	None	IonTrap	CID	MS2	0	70.92282	100	908.262145996094	908.262145996094	1	13.2711583333333	1308	Non_Depleted_Plasma_HCC_2.raw
False	None	FourierTransform	HCD	MS2	0	70.92282	200	908.262145996094	908.262145996094	1	13.2861733333333	1309	Non_Depleted_Plasma_HCC_2.raw
False	Unambiguous	IonTrap	CID	MS2	0		100	1127.5615234375	1127.5615234375	1	13.2915966666667	1310	Non_Depleted_Plasma_HCC_2.raw
False	None	FourierTransform	HCD	MS2	0		200	1127.5615234375	2254.115770245	2	13.30642	1311	Non_Depleted_Plasma_HCC_2.raw
False	Unambiguous	FourierTransform	HCD	MS2	0		200	1127.5615234375	3380.6700170525	3	13.30642	1311	Non_Depleted_Plasma_HCC_2.raw
False	None	IonTrap	CID	MS2	0	0	100	832.244445800781	832.244445800781	1	13.3206633333333	1313	Non_Depleted_Plasma_HCC_2.raw
False	None	FourierTransform	HCD	MS2	0	0	200	832.244445800781	832.244445800781	1	13.336775	1314	Non_Depleted_Plasma_HCC_2.raw
False	Unambiguous	IonTrap	CID	MS2	0	0	100	1184.58776855469	1184.58776855469	1	13.3421766666667	1315	Non_Depleted_Plasma_HCC_2.raw
False	None	FourierTransform	HCD	MS2	0	0	200	1184.58776855469	2368.16826047938	2	13.35701	1316	Non_Depleted_Plasma_HCC_2.raw
False	None	FourierTransform	HCD	MS2	0	0	200	1184.58776855469	3551.74875240406	3	13.35701	1316	Non_Depleted_Plasma_HCC_2.raw
False	Unambiguous	IonTrap	CID	MS2	0		100	1288.44152832031	3863.31003170094	3	13.3623983333333	1317	Non_Depleted_Plasma_HCC_2.raw
False	None	IonTrap	CID	MS2	0		100	1288.44152832031	2575.87578001063	2	13.3623983333333	1317	Non_Depleted_Plasma_HCC_2.raw
False	None	FourierTransform	HCD	MS2	0		200	1288.44152832031	2575.87578001063	2	13.3771533333333	1318	Non_Depleted_Plasma_HCC_2.raw
False	None	FourierTransform	HCD	MS2	0		200	1288.44152832031	3863.31003170094	3	13.3771533333333	1318	Non_Depleted_Plasma_HCC_2.raw
False	None	IonTrap	CID	MS2	0	0	100	854.656616210938	854.656616210938	1	13.382605	1319	Non_Depleted_Plasma_HCC_2.raw
False	None	FourierTransform	HCD	MS2	0	0	200	854.656616210938	1708.30595579188	2	13.39778	1320	Non_Depleted_Plasma_HCC_2.raw
False	None	FourierTransform	HCD	MS2	0	0	200	854.656616210938	2561.95529537281	3	13.39778	1320	Non_Depleted_Plasma_HCC_2.raw
False	None	IonTrap	CID	MS2	0		100	1260.46887207031	2519.93046751063	2	13.4031816666667	1321	Non_Depleted_Plasma_HCC_2.raw
False	None	IonTrap	CID	MS2	0		100	1260.46887207031	3779.39206295094	3	13.4031816666667	1321	Non_Depleted_Plasma_HCC_2.raw
False	None	FourierTransform	HCD	MS2	0		200	1260.46887207031	2519.93046751063	2	13.4179116666667	1322	Non_Depleted_Plasma_HCC_2.raw
False	None	FourierTransform	HCD	MS2	0		200	1260.46887207031	3779.39206295094	3	13.4179116666667	1322	Non_Depleted_Plasma_HCC_2.raw
False	None	IonTrap	CID	MS2	0		100	977.611938476563	977.611938476563	1	13.4320716666667	1324	Non_Depleted_Plasma_HCC_2.raw
False	None	FourierTransform	HCD	MS2	0		200	977.611938476563	1954.21660032313	2	13.448115	1325	Non_Depleted_Plasma_HCC_2.raw
False	None	FourierTransform	HCD	MS2	0		200	977.611938476563	2930.82126216969	3	13.448115	1325	Non_Depleted_Plasma_HCC_2.raw
False	None	IonTrap	CID	MS2	0		100	1786.56811523438	3572.12895383875	2	13.4534666666667	1326	Non_Depleted_Plasma_HCC_2.raw
False	Unambiguous	IonTrap	CID	MS2	0		100	1786.56811523438	5357.68979244313	3	13.4534666666667	1326	Non_Depleted_Plasma_HCC_2.raw
False	None	FourierTransform	HCD	MS2	0		200	1786.56811523438	3572.12895383875	2	13.4679416666667	1327	Non_Depleted_Plasma_HCC_2.raw
False	None	FourierTransform	HCD	MS2	0		200	1786.56811523438	5357.68979244313	3	13.4679416666667	1327	Non_Depleted_Plasma_HCC_2.raw
False	None	IonTrap	CID	MS2	0	0	100	1248.40197753906	1248.40197753906	1	13.47334	1328	Non_Depleted_Plasma_HCC_2.raw
False	None	FourierTransform	HCD	MS2	0	0	200	1248.40197753906	2495.79667844813	2	13.488085	1329	Non_Depleted_Plasma_HCC_2.raw
False	None	FourierTransform	HCD	MS2	0	0	200	1248.40197753906	3743.19137935719	3	13.488085	1329	Non_Depleted_Plasma_HCC_2.raw
False	None	IonTrap	CID	MS2	0	0	100	1414.43334960938	1414.43334960938	1	13.493455	1330	Non_Depleted_Plasma_HCC_2.raw
False	None	FourierTransform	HCD	MS2	0	0	200	1414.43334960938	4241.28549556813	3	13.508145	1331	Non_Depleted_Plasma_HCC_2.raw
False	None	FourierTransform	HCD	MS2	0	0	200	1414.43334960938	2827.85942258875	2	13.508145	1331	Non_Depleted_Plasma_HCC_2.raw
False	Unambiguous	IonTrap	CID	MS2	0		100	995.606201171875	995.606201171875	1	13.5135666666667	1332	Non_Depleted_Plasma_HCC_2.raw
False	Ambiguous	FourierTransform	HCD	MS2	0		200	995.606201171875	1990.20512571375	2	13.5284966666667	1333	Non_Depleted_Plasma_HCC_2.raw
False	None	FourierTransform	HCD	MS2	0		200	995.606201171875	2984.80405025563	3	13.5284966666667	1333	Non_Depleted_Plasma_HCC_2.raw
False	Unambiguous	IonTrap	CID	MS2	0	67.62933	100	1141.59240722656	1141.59240722656	1	13.543755	1335	Non_Depleted_Plasma_HCC_2.raw
False	None	FourierTransform	HCD	MS2	0	67.62933	200	1141.59240722656	2282.17753782313	2	13.5596066666667	1336	Non_Depleted_Plasma_HCC_2.raw
False	Unambiguous	FourierTransform	HCD	MS2	0	67.62933	200	1141.59240722656	3422.76266841969	3	13.5596066666667	1336	Non_Depleted_Plasma_HCC_2.raw
False	Unambiguous	IonTrap	CID	MS2	0		100	1229.51440429688	1229.51440429688	1	13.565105	1337	Non_Depleted_Plasma_HCC_2.raw
False	None	FourierTransform	HCD	MS2	0		200	1229.51440429688	2458.02153196375	2	13.5799016666667	1338	Non_Depleted_Plasma_HCC_2.raw
False	None	FourierTransform	HCD	MS2	0		200	1229.51440429688	3686.52865963063	3	13.5799016666667	1338	Non_Depleted_Plasma_HCC_2.raw
False	None	IonTrap	CID	MS2	0		100	1369.42944335938	1369.42944335938	1	13.5853	1339	Non_Depleted_Plasma_HCC_2.raw
False	None	FourierTransform	HCD	MS2	0		200	1369.42944335938	2737.85161008875	2	13.599985	1340	Non_Depleted_Plasma_HCC_2.raw
False	Unambiguous	FourierTransform	HCD	MS2	0		200	1369.42944335938	4106.27377681813	3	13.599985	1340	Non_Depleted_Plasma_HCC_2.raw
False	None	IonTrap	CID	MS2	0		100	1429.49548339844	2857.98369016688	2	13.6053566666667	1341	Non_Depleted_Plasma_HCC_2.raw
False	Unambiguous	IonTrap	CID	MS2	0		100	1429.49548339844	4286.47189693531	3	13.6053566666667	1341	Non_Depleted_Plasma_HCC_2.raw
False	None	FourierTransform	HCD	MS2	0		200	1429.49548339844	2857.98369016688	2	13.62003	1342	Non_Depleted_Plasma_HCC_2.raw
False	None	FourierTransform	HCD	MS2	0		200	1429.49548339844	4286.47189693531	3	13.62003	1342	Non_Depleted_Plasma_HCC_2.raw
False	None	IonTrap	CID	MS2	0	91.82214	100	875.79931640625	875.79931640625	1	13.6254833333333	1343	Non_Depleted_Plasma_HCC_2.raw
False	None	FourierTransform	HCD	MS2	0	91.82214	200	875.79931640625	1750.5913561825	2	13.64047	1344	Non_Depleted_Plasma_HCC_2.raw
False	Unambiguous	FourierTransform	HCD	MS2	0	91.82214	200	875.79931640625	2625.38339595875	3	13.64047	1344	Non_Depleted_Plasma_HCC_2.raw
False	None	IonTrap	CID	MS2	0	23.7954	100	815.21630859375	815.21630859375	1	13.6558166666667	1346	Non_Depleted_Plasma_HCC_2.raw
False	None	FourierTransform	HCD	MS2	0	23.7954	200	815.21630859375	815.21630859375	1	13.6719466666667	1347	Non_Depleted_Plasma_HCC_2.raw
False	None	IonTrap	CID	MS2	0		100	1217.51220703125	3650.52206783375	3	13.6773366666667	1348	Non_Depleted_Plasma_HCC_2.raw
False	Unambiguous	IonTrap	CID	MS2	0		100	1217.51220703125	2434.0171374325	2	13.6773366666667	1348	Non_Depleted_Plasma_HCC_2.raw
False	None	FourierTransform	HCD	MS2	0		200	1217.51220703125	2434.0171374325	2	13.6921333333333	1349	Non_Depleted_Plasma_HCC_2.raw
False	None	FourierTransform	HCD	MS2	0		200	1217.51220703125	3650.52206783375	3	13.6921333333333	1349	Non_Depleted_Plasma_HCC_2.raw
False	None	IonTrap	CID	MS2	0	23.7954	100	815.21630859375	815.21630859375	1	13.6976133333333	1350	Non_Depleted_Plasma_HCC_2.raw
False	None	FourierTransform	HCD	MS2	0	23.7954	200	815.21630859375	815.21630859375	1	13.7126733333333	1351	Non_Depleted_Plasma_HCC_2.raw
False	None	IonTrap	CID	MS2	0		100	1205.39562988281	1205.39562988281	1	13.7180633333333	1352	Non_Depleted_Plasma_HCC_2.raw
False	None	FourierTransform	HCD	MS2	0		200	1205.39562988281	1205.39562988281	1	13.7330033333333	1353	Non_Depleted_Plasma_HCC_2.raw
False	Unambiguous	IonTrap	CID	MS2	0	70.0794	100	993.568908691406	993.568908691406	1	13.7384366666667	1354	Non_Depleted_Plasma_HCC_2.raw
False	None	FourierTransform	HCD	MS2	0	70.0794	200	993.568908691406	1986.13054075281	2	13.7533416666667	1355	Non_Depleted_Plasma_HCC_2.raw
False	None	FourierTransform	HCD	MS2	0	70.0794	200	993.568908691406	2978.69217281422	3	13.7533416666667	1355	Non_Depleted_Plasma_HCC_2.raw
False	None	IonTrap	CID	MS2	0	6.635213	100	832.244567871094	832.244567871094	1	13.76864	1357	Non_Depleted_Plasma_HCC_2.raw
False	None	FourierTransform	HCD	MS2	0	6.635213	200	832.244567871094	832.244567871094	1	13.7847766666667	1358	Non_Depleted_Plasma_HCC_2.raw
False	None	IonTrap	CID	MS2	0	0	100	1318.34387207031	1318.34387207031	1	13.7901683333333	1359	Non_Depleted_Plasma_HCC_2.raw
False	None	FourierTransform	HCD	MS2	0	0	200	1318.34387207031	2635.68046751063	2	13.80494	1360	Non_Depleted_Plasma_HCC_2.raw
False	None	FourierTransform	HCD	MS2	0	0	200	1318.34387207031	3953.01706295094	3	13.80494	1360	Non_Depleted_Plasma_HCC_2.raw
False	Unambiguous	IonTrap	CID	MS2	0		100	1630.30456542969	3259.60185422938	2	13.8103	1361	Non_Depleted_Plasma_HCC_2.raw
False	None	IonTrap	CID	MS2	0		100	1630.30456542969	4888.89914302906	3	13.8103	1361	Non_Depleted_Plasma_HCC_2.raw
False	Unambiguous	FourierTransform	HCD	MS2	0		200	1630.30456542969	3259.60185422938	2	13.82481	1362	Non_Depleted_Plasma_HCC_2.raw
False	None	FourierTransform	HCD	MS2	0		200	1630.30456542969	4888.89914302906	3	13.82481	1362	Non_Depleted_Plasma_HCC_2.raw
False	Ambiguous	IonTrap	CID	MS2	0		100	1083.52783203125	2166.0483874325	2	13.8302333333333	1363	Non_Depleted_Plasma_HCC_2.raw
False	Ambiguous	IonTrap	CID	MS2	0		100	1083.52783203125	3248.56894283375	3	13.8302333333333	1363	Non_Depleted_Plasma_HCC_2.raw
False	None	FourierTransform	HCD	MS2	0		200	1083.52783203125	3248.56894283375	3	13.8451616666667	1364	Non_Depleted_Plasma_HCC_2.raw
False	None	FourierTransform	HCD	MS2	0		200	1083.52783203125	2166.0483874325	2	13.8451616666667	1364	Non_Depleted_Plasma_HCC_2.raw
False	Unambiguous	IonTrap	CID	MS2	0		100	1670.41442871094	3339.82158079188	2	13.8505216666667	1365	Non_Depleted_Plasma_HCC_2.raw
False	Unambiguous	IonTrap	CID	MS2	0		100	1670.41442871094	5009.22873287281	3	13.8505216666667	1365	Non_Depleted_Plasma_HCC_2.raw
False	None	FourierTransform	HCD	MS2	0		200	1670.41442871094	3339.82158079188	2	13.8650083333333	1366	Non_Depleted_Plasma_HCC_2.raw
False	None	FourierTransform	HCD	MS2	0		200	1670.41442871094	5009.22873287281	3	13.8650083333333	1366	Non_Depleted_Plasma_HCC_2.raw
False	Unambiguous	IonTrap	CID	MS2	0		100	1087.4228515625	2173.838426495	2	13.88023	1368	Non_Depleted_Plasma_HCC_2.raw
False	None	IonTrap	CID	MS2	0		100	1087.4228515625	3260.2540014275	3	13.88023	1368	Non_Depleted_Plasma_HCC_2.raw
False	None	FourierTransform	HCD	MS2	0		200	1087.4228515625	2173.838426495	2	13.89511	1369	Non_Depleted_Plasma_HCC_2.raw
False	None	FourierTransform	HCD	MS2	0		200	1087.4228515625	3260.2540014275	3	13.89511	1369	Non_Depleted_Plasma_HCC_2.raw
False	None	IonTrap	CID	MS2	0		100	1517.552734375	1517.552734375	1	13.9005733333333	1370	Non_Depleted_Plasma_HCC_2.raw
False	None	FourierTransform	HCD	MS2	0		200	1517.552734375	4550.643649865	3	13.915185	1371	Non_Depleted_Plasma_HCC_2.raw
False	None	FourierTransform	HCD	MS2	0		200	1517.552734375	3034.09819212	2	13.915185	1371	Non_Depleted_Plasma_HCC_2.raw
False	Unambiguous	IonTrap	CID	MS2	0		100	1047.59411621094	1047.59411621094	1	13.920615	1372	Non_Depleted_Plasma_HCC_2.raw
False	None	FourierTransform	HCD	MS2	0		200	1047.59411621094	2094.18095579188	2	13.9354966666667	1373	Non_Depleted_Plasma_HCC_2.raw
False	None	FourierTransform	HCD	MS2	0		200	1047.59411621094	3140.76779537281	3	13.9354966666667	1373	Non_Depleted_Plasma_HCC_2.raw
False	Unambiguous	IonTrap	CID	MS2	0		100	1090.5556640625	1090.5556640625	1	13.940915	1374	Non_Depleted_Plasma_HCC_2.raw
False	Unambiguous	FourierTransform	HCD	MS2	0		200	1090.5556640625	2180.104051495	2	13.9558433333333	1375	Non_Depleted_Plasma_HCC_2.raw
False	Unambiguous	FourierTransform	HCD	MS2	0		200	1090.5556640625	3269.6524389275	3	13.9558433333333	1375	Non_Depleted_Plasma_HCC_2.raw
False	Ambiguous	IonTrap	CID	MS2	0		100	1016.548828125	1016.548828125	1	13.961265	1376	Non_Depleted_Plasma_HCC_2.raw
False	Unambiguous	FourierTransform	HCD	MS2	0		200	1016.548828125	2032.09037962	2	13.9761566666667	1377	Non_Depleted_Plasma_HCC_2.raw
False	Ambiguous	FourierTransform	HCD	MS2	0		200	1016.548828125	3047.631931115	3	13.9761566666667	1377	Non_Depleted_Plasma_HCC_2.raw
False	None	IonTrap	CID	MS2	0	40.03527	100	921.315612792969	921.315612792969	1	13.9914166666667	1379	Non_Depleted_Plasma_HCC_2.raw
False	None	FourierTransform	HCD	MS2	0	40.03527	200	921.315612792969	921.315612792969	1	14.0074416666667	1380	Non_Depleted_Plasma_HCC_2.raw
False	None	IonTrap	CID	MS2	0	50.02011	100	904.288146972656	904.288146972656	1	14.0128916666667	1381	Non_Depleted_Plasma_HCC_2.raw
False	Unambiguous	IonTrap	CID	MS2	0	0	100	1111.65454101563	1111.65454101563	1	14.03336	1383	Non_Depleted_Plasma_HCC_2.raw
False	Unambiguous	FourierTransform	HCD	MS2	0	0	200	1111.65454101563	2222.30180540125	2	14.0481983333333	1384	Non_Depleted_Plasma_HCC_2.raw
False	Unambiguous	FourierTransform	HCD	MS2	0	0	200	1111.65454101563	3332.94906978688	3	14.0481983333333	1384	Non_Depleted_Plasma_HCC_2.raw
False	None	IonTrap	CID	MS2	0	0	100	1446.34802246094	1446.34802246094	1	14.05357	1385	Non_Depleted_Plasma_HCC_2.raw
False	None	FourierTransform	HCD	MS2	0	0	200	1446.34802246094	2891.68876829188	2	14.0683716666667	1386	Non_Depleted_Plasma_HCC_2.raw
False	None	FourierTransform	HCD	MS2	0	0	200	1446.34802246094	4337.02951412281	3	14.0683716666667	1386	Non_Depleted_Plasma_HCC_2.raw
False	Ambiguous	IonTrap	CID	MS2	0		100	1134.52807617188	1134.52807617188	1	14.07379	1387	Non_Depleted_Plasma_HCC_2.raw
False	None	FourierTransform	HCD	MS2	0		200	1134.52807617188	3401.56967525563	3	14.0886133333333	1388	Non_Depleted_Plasma_HCC_2.raw
False	None	FourierTransform	HCD	MS2	0		200	1134.52807617188	2268.04887571375	2	14.0886133333333	1388	Non_Depleted_Plasma_HCC_2.raw
False	Unambiguous	IonTrap	CID	MS2	0		100	1402.32019042969	2803.63310422938	2	14.1038266666667	1390	Non_Depleted_Plasma_HCC_2.raw
False	Unambiguous	IonTrap	CID	MS2	0		100	1402.32019042969	4204.94601802906	3	14.1038266666667	1390	Non_Depleted_Plasma_HCC_2.raw
False	None	FourierTransform	HCD	MS2	0		200	1402.32019042969	2803.63310422938	2	14.11849	1391	Non_Depleted_Plasma_HCC_2.raw
False	None	FourierTransform	HCD	MS2	0		200	1402.32019042969	4204.94601802906	3	14.11849	1391	Non_Depleted_Plasma_HCC_2.raw
False	None	IonTrap	CID	MS2	0		100	1770.20190429688	3539.39653196375	2	14.12384	1392	Non_Depleted_Plasma_HCC_2.raw
False	Unambiguous	IonTrap	CID	MS2	0		100	1770.20190429688	5308.59115963063	3	14.12384	1392	Non_Depleted_Plasma_HCC_2.raw
False	Unambiguous	IonTrap	CID	MS2	0		100	1269.48974609375	1269.48974609375	1	14.1437333333333	1394	Non_Depleted_Plasma_HCC_2.raw
False	None	FourierTransform	HCD	MS2	0		200	1269.48974609375	2537.9722155575	2	14.158485	1395	Non_Depleted_Plasma_HCC_2.raw
False	None	FourierTransform	HCD	MS2	0		200	1269.48974609375	3806.45468502125	3	14.158485	1395	Non_Depleted_Plasma_HCC_2.raw
False	Ambiguous	IonTrap	CID	MS2	0		100	871.474792480469	871.474792480469	1	14.163935	1396	Non_Depleted_Plasma_HCC_2.raw
False	None	FourierTransform	HCD	MS2	0		200	871.474792480469	2612.40982418141	3	14.179005	1397	Non_Depleted_Plasma_HCC_2.raw
False	Unambiguous	FourierTransform	HCD	MS2	0		200	871.474792480469	1741.94230833094	2	14.179005	1397	Non_Depleted_Plasma_HCC_2.raw
False	Ambiguous	IonTrap	CID	MS2	0		100	884.573852539063	884.573852539063	1	14.18445	1398	Non_Depleted_Plasma_HCC_2.raw
False	None	FourierTransform	HCD	MS2	0		200	884.573852539063	1768.14042844813	2	14.1994366666667	1399	Non_Depleted_Plasma_HCC_2.raw
False	None	FourierTransform	HCD	MS2	0		200	884.573852539063	2651.70700435719	3	14.1994366666667	1399	Non_Depleted_Plasma_HCC_2.raw
False	Unambiguous	IonTrap	CID	MS2	0	64.62945	100	846.543151855469	846.543151855469	1	14.2151183333333	1401	Non_Depleted_Plasma_HCC_2.raw
False	None	FourierTransform	HCD	MS2	0	64.62945	200	846.543151855469	846.543151855469	1	14.231275	1402	Non_Depleted_Plasma_HCC_2.raw
False	Unambiguous	IonTrap	CID	MS2	0	0	100	1103.53308105469	1103.53308105469	1	14.2368116666667	1403	Non_Depleted_Plasma_HCC_2.raw
False	None	FourierTransform	HCD	MS2	0	0	200	1103.53308105469	2206.05888547938	2	14.2517033333333	1404	Non_Depleted_Plasma_HCC_2.raw
False	Unambiguous	FourierTransform	HCD	MS2	0	0	200	1103.53308105469	3308.58468990406	3	14.2517033333333	1404	Non_Depleted_Plasma_HCC_2.raw
False	Unambiguous	IonTrap	CID	MS2	0		100	1788.79443359375	5364.36874752125	3	14.2570533333333	1405	Non_Depleted_Plasma_HCC_2.raw
False	Unambiguous	IonTrap	CID	MS2	0		100	1788.79443359375	3576.5815905575	2	14.2570533333333	1405	Non_Depleted_Plasma_HCC_2.raw
False	None	FourierTransform	HCD	MS2	0		200	1788.79443359375	3576.5815905575	2	14.2714716666667	1406	Non_Depleted_Plasma_HCC_2.raw
False	Unambiguous	FourierTransform	HCD	MS2	0		200	1788.79443359375	5364.36874752125	3	14.2714716666667	1406	Non_Depleted_Plasma_HCC_2.raw
False	Unambiguous	IonTrap	CID	MS2	0		100	1300.29345703125	2599.5796374325	2	14.2768733333333	1407	Non_Depleted_Plasma_HCC_2.raw
False	Unambiguous	IonTrap	CID	MS2	0		100	1300.29345703125	3898.86581783375	3	14.2768733333333	1407	Non_Depleted_Plasma_HCC_2.raw
False	None	FourierTransform	HCD	MS2	0		200	1300.29345703125	2599.5796374325	2	14.2916316666667	1408	Non_Depleted_Plasma_HCC_2.raw
False	Unambiguous	FourierTransform	HCD	MS2	0		200	1300.29345703125	3898.86581783375	3	14.2916316666667	1408	Non_Depleted_Plasma_HCC_2.raw
False	None	IonTrap	CID	MS2	0		100	1266.48754882813	1266.48754882813	1	14.297025	1409	Non_Depleted_Plasma_HCC_2.raw
False	None	FourierTransform	HCD	MS2	0		200	1266.48754882813	3797.44809322438	3	14.3117633333333	1410	Non_Depleted_Plasma_HCC_2.raw
False	None	FourierTransform	HCD	MS2	0		200	1266.48754882813	2531.96782102625	2	14.3117633333333	1410	Non_Depleted_Plasma_HCC_2.raw
False	None	IonTrap	CID	MS2	0	54.09159	100	907.262756347656	907.262756347656	1	14.327065	1412	Non_Depleted_Plasma_HCC_2.raw
False	None	FourierTransform	HCD	MS2	0	54.09159	200	907.262756347656	907.262756347656	1	14.3431083333333	1413	Non_Depleted_Plasma_HCC_2.raw
False	Ambiguous	IonTrap	CID	MS2	0		100	1473.28393554688	2945.56059446375	2	14.3484883333333	1414	Non_Depleted_Plasma_HCC_2.raw
False	Unambiguous	IonTrap	CID	MS2	0		100	1473.28393554688	4417.83725338063	3	14.3484883333333	1414	Non_Depleted_Plasma_HCC_2.raw
False	Unambiguous	FourierTransform	HCD	MS2	0		200	1473.28393554688	2945.56059446375	2	14.3631366666667	1415	Non_Depleted_Plasma_HCC_2.raw
False	Unambiguous	FourierTransform	HCD	MS2	0		200	1473.28393554688	4417.83725338063	3	14.3631366666667	1415	Non_Depleted_Plasma_HCC_2.raw
False	None	IonTrap	CID	MS2	0	63.13948	100	852.596252441406	852.596252441406	1	14.3685816666667	1416	Non_Depleted_Plasma_HCC_2.raw
False	None	FourierTransform	HCD	MS2	0	63.13948	200	852.596252441406	1704.18522825281	2	14.3835966666667	1417	Non_Depleted_Plasma_HCC_2.raw
False	None	FourierTransform	HCD	MS2	0	63.13948	200	852.596252441406	2555.77420406422	3	14.3835966666667	1417	Non_Depleted_Plasma_HCC_2.raw
False	Unambiguous	IonTrap	CID	MS2	0	52.23034	100	1123.55810546875	1123.55810546875	1	14.3890183333333	1418	Non_Depleted_Plasma_HCC_2.raw
False	None	FourierTransform	HCD	MS2	0	52.23034	200	1123.55810546875	2246.1089343075	2	14.4040066666667	1419	Non_Depleted_Plasma_HCC_2.raw
False	None	FourierTransform	HCD	MS2	0	52.23034	200	1123.55810546875	3368.65976314625	3	14.4040066666667	1419	Non_Depleted_Plasma_HCC_2.raw
False	Unambiguous	IonTrap	CID	MS2	0		100	1044.42541503906	3131.26169185719	3	14.40943	1420	Non_Depleted_Plasma_HCC_2.raw
False	Unambiguous	IonTrap	CID	MS2	0		100	1044.42541503906	2087.84355344813	2	14.40943	1420	Non_Depleted_Plasma_HCC_2.raw
False	None	FourierTransform	HCD	MS2	0		200	1044.42541503906	2087.84355344813	2	14.4243283333333	1421	Non_Depleted_Plasma_HCC_2.raw
False	None	FourierTransform	HCD	MS2	0		200	1044.42541503906	3131.26169185719	3	14.4243283333333	1421	Non_Depleted_Plasma_HCC_2.raw
False	None	IonTrap	CID	MS2	0	72.33106	100	817.214050292969	817.214050292969	1	14.4397183333333	1423	Non_Depleted_Plasma_HCC_2.raw
False	None	FourierTransform	HCD	MS2	0	72.33106	200	817.214050292969	817.214050292969	1	14.4548283333333	1424	Non_Depleted_Plasma_HCC_2.raw
False	None	IonTrap	CID	MS2	0		100	1203.46069335938	1203.46069335938	1	14.4602183333333	1425	Non_Depleted_Plasma_HCC_2.raw
False	Unambiguous	IonTrap	CID	MS2	0		100	1080.55432128906	1080.55432128906	1	14.4804466666667	1427	Non_Depleted_Plasma_HCC_2.raw
False	None	FourierTransform	HCD	MS2	0		200	1080.55432128906	2160.10136594813	2	14.4953316666667	1428	Non_Depleted_Plasma_HCC_2.raw
False	None	FourierTransform	HCD	MS2	0		200	1080.55432128906	3239.64841060719	3	14.4953316666667	1428	Non_Depleted_Plasma_HCC_2.raw
False	None	IonTrap	CID	MS2	0		100	809.675415039063	809.675415039063	1	14.5008083333333	1429	Non_Depleted_Plasma_HCC_2.raw
False	None	FourierTransform	HCD	MS2	0		200	809.675415039063	2427.01169185719	3	14.51593	1430	Non_Depleted_Plasma_HCC_2.raw
False	None	FourierTransform	HCD	MS2	0		200	809.675415039063	1618.34355344813	2	14.51593	1430	Non_Depleted_Plasma_HCC_2.raw
False	Unambiguous	IonTrap	CID	MS2	0	61.96706	100	877.543762207031	877.543762207031	1	14.5213766666667	1431	Non_Depleted_Plasma_HCC_2.raw
False	None	FourierTransform	HCD	MS2	0	61.96706	200	877.543762207031	1754.08024778406	2	14.53639	1432	Non_Depleted_Plasma_HCC_2.raw
False	None	FourierTransform	HCD	MS2	0	61.96706	200	877.543762207031	2630.61673336109	3	14.53639	1432	Non_Depleted_Plasma_HCC_2.raw
False	Unambiguous	IonTrap	CID	MS2	0	48.30283	100	1155.50280761719	1155.50280761719	1	14.5517216666667	1434	Non_Depleted_Plasma_HCC_2.raw
False	None	FourierTransform	HCD	MS2	0	48.30283	200	1155.50280761719	2309.99833860438	2	14.5676116666667	1435	Non_Depleted_Plasma_HCC_2.raw
False	None	FourierTransform	HCD	MS2	0	48.30283	200	1155.50280761719	3464.49386959156	3	14.5676116666667	1435	Non_Depleted_Plasma_HCC_2.raw
False	None	IonTrap	CID	MS2	0	49.31974	100	951.719665527344	951.719665527344	1	14.573165	1436	Non_Depleted_Plasma_HCC_2.raw
False	None	FourierTransform	HCD	MS2	0	49.31974	200	951.719665527344	1902.43205442469	2	14.5881616666667	1437	Non_Depleted_Plasma_HCC_2.raw
False	Unambiguous	FourierTransform	HCD	MS2	0	49.31974	200	951.719665527344	2853.14444332203	3	14.5881616666667	1437	Non_Depleted_Plasma_HCC_2.raw
False	Unambiguous	IonTrap	CID	MS2	0	82.77628	100	873.537963867188	873.537963867188	1	14.5936183333333	1438	Non_Depleted_Plasma_HCC_2.raw
False	None	FourierTransform	HCD	MS2	0	82.77628	200	873.537963867188	2618.59933834156	3	14.6086116666667	1439	Non_Depleted_Plasma_HCC_2.raw
False	None	FourierTransform	HCD	MS2	0	82.77628	200	873.537963867188	1746.06865110438	2	14.6086116666667	1439	Non_Depleted_Plasma_HCC_2.raw
False	Unambiguous	IonTrap	CID	MS2	0		100	995.382934570313	995.382934570313	1	14.6140333333333	1440	Non_Depleted_Plasma_HCC_2.raw
False	None	FourierTransform	HCD	MS2	0		200	995.382934570313	1989.75859251063	2	14.6289933333333	1441	Non_Depleted_Plasma_HCC_2.raw
False	None	FourierTransform	HCD	MS2	0		200	995.382934570313	2984.13425045094	3	14.6289933333333	1441	Non_Depleted_Plasma_HCC_2.raw
False	Unambiguous	IonTrap	CID	MS2	0		100	1724.25988769531	3447.51249876063	2	14.6343483333333	1442	Non_Depleted_Plasma_HCC_2.raw
False	Unambiguous	IonTrap	CID	MS2	0		100	1724.25988769531	5170.76510982594	3	14.6343483333333	1442	Non_Depleted_Plasma_HCC_2.raw
False	None	FourierTransform	HCD	MS2	0		200	1724.25988769531	3447.51249876063	2	14.6488233333333	1443	Non_Depleted_Plasma_HCC_2.raw
False	None	FourierTransform	HCD	MS2	0		200	1724.25988769531	5170.76510982594	3	14.6488233333333	1443	Non_Depleted_Plasma_HCC_2.raw
False	None	IonTrap	CID	MS2	0		100	835.240356445313	835.240356445313	1	14.664115	1445	Non_Depleted_Plasma_HCC_2.raw
False	None	FourierTransform	HCD	MS2	0		200	835.240356445313	2503.70651607594	3	14.6802733333333	1446	Non_Depleted_Plasma_HCC_2.raw
False	None	FourierTransform	HCD	MS2	0		200	835.240356445313	1669.47343626063	2	14.6802733333333	1446	Non_Depleted_Plasma_HCC_2.raw
False	Unambiguous	IonTrap	CID	MS2	0		100	980.54443359375	980.54443359375	1	14.6857083333333	1447	Non_Depleted_Plasma_HCC_2.raw
False	None	FourierTransform	HCD	MS2	0		200	980.54443359375	1960.0815905575	2	14.7006816666667	1448	Non_Depleted_Plasma_HCC_2.raw
False	None	FourierTransform	HCD	MS2	0		200	980.54443359375	2939.61874752125	3	14.7006816666667	1448	Non_Depleted_Plasma_HCC_2.raw
False	None	IonTrap	CID	MS2	0	0	100	893.658996582031	893.658996582031	1	14.70614	1449	Non_Depleted_Plasma_HCC_2.raw
False	None	FourierTransform	HCD	MS2	0	0	200	893.658996582031	1786.31071653406	2	14.7211283333333	1450	Non_Depleted_Plasma_HCC_2.raw
False	None	FourierTransform	HCD	MS2	0	0	200	893.658996582031	2678.96243648609	3	14.7211283333333	1450	Non_Depleted_Plasma_HCC_2.raw
False	None	IonTrap	CID	MS2	0		100	1492.31689453125	1492.31689453125	1	14.7264933333333	1451	Non_Depleted_Plasma_HCC_2.raw
False	None	FourierTransform	HCD	MS2	0		200	1492.31689453125	2983.6265124325	2	14.741225	1452	Non_Depleted_Plasma_HCC_2.raw
False	None	FourierTransform	HCD	MS2	0		200	1492.31689453125	4474.93613033375	3	14.741225	1452	Non_Depleted_Plasma_HCC_2.raw
False	Unambiguous	IonTrap	CID	MS2	0		100	1190.505859375	1190.505859375	1	14.746625	1453	Non_Depleted_Plasma_HCC_2.raw
False	None	FourierTransform	HCD	MS2	0		200	1190.505859375	2380.00444212	2	14.7613933333333	1454	Non_Depleted_Plasma_HCC_2.raw
False	None	FourierTransform	HCD	MS2	0		200	1190.505859375	3569.503024865	3	14.7613933333333	1454	Non_Depleted_Plasma_HCC_2.raw
False	Unambiguous	IonTrap	CID	MS2	0		100	1022.43646240234	1022.43646240234	1	14.7767033333333	1456	Non_Depleted_Plasma_HCC_2.raw
False	None	FourierTransform	HCD	MS2	0		200	1022.43646240234	2043.86564817469	2	14.792775	1457	Non_Depleted_Plasma_HCC_2.raw
[truncated: 20,605 more rows]
