# Supplementary material for: GlypNirO: An automated workflow for quantitative N- and O-linked glycoproteomic data analysis
Source: Beilstein J Org Chem. 2020 Sep 1;16:2127–35. doi: 10.3762/bjoc.16.180 (PMC7476601; doi:10.3762/bjoc.16.180)
Supplement: File 1 — Supplementary Tables S1–S42. [file Beilstein_J_Org_Chem-16-2127-s001.zip › Supplementary Table S33 Non_Depleted_Plasma_HCC_3_MSnSpectrumInfo.txt]

Checked	Best PSM Ambiguity	Mass Analyzer	Activation Type	MS Order	# PSMs	Isolation Interference [%]	Ion Inject Time [ms]	Precursor m/z [Da]	Precursor MH+ [Da]	Precursor Charge	RT [min]	First Scan	Spectrum File	Area
False	None	IonTrap	CID	MS2	0	31.42433	100	833.243530273438	833.243530273438	1	0.027385	2	Non_Depleted_Plasma_HCC_3.raw
False	None	FourierTransform	HCD	MS2	0	31.42433	200	833.243530273438	833.243530273438	1	0.043465	3	Non_Depleted_Plasma_HCC_3.raw
False	None	IonTrap	CID	MS2	0	0	100	889.236022949219	889.236022949219	1	0.04892	4	Non_Depleted_Plasma_HCC_3.raw
False	None	FourierTransform	HCD	MS2	0	0	200	889.236022949219	889.236022949219	1	0.063945	5	Non_Depleted_Plasma_HCC_3.raw
False	None	IonTrap	CID	MS2	0	31.50171	100	829.268005371094	829.268005371094	1	0.06942	6	Non_Depleted_Plasma_HCC_3.raw
False	None	FourierTransform	HCD	MS2	0	31.50171	200	829.268005371094	829.268005371094	1	0.0844733333333333	7	Non_Depleted_Plasma_HCC_3.raw
False	None	IonTrap	CID	MS2	0	29.78947	100	903.285827636719	903.285827636719	1	0.08993	8	Non_Depleted_Plasma_HCC_3.raw
False	None	FourierTransform	HCD	MS2	0	29.78947	200	903.285827636719	1805.56437864344	2	0.104958333333333	9	Non_Depleted_Plasma_HCC_3.raw
False	None	FourierTransform	HCD	MS2	0	29.78947	200	903.285827636719	2707.84292965016	3	0.104958333333333	9	Non_Depleted_Plasma_HCC_3.raw
False	None	IonTrap	CID	MS2	0	63.91848	100	907.260192871094	907.260192871094	1	0.110405	10	Non_Depleted_Plasma_HCC_3.raw
False	None	FourierTransform	HCD	MS2	0	63.91848	200	907.260192871094	2719.76602535328	3	0.12539	11	Non_Depleted_Plasma_HCC_3.raw
False	None	FourierTransform	HCD	MS2	0	63.91848	200	907.260192871094	1813.51310911219	2	0.12539	11	Non_Depleted_Plasma_HCC_3.raw
False	Unambiguous	IonTrap	CID	MS2	0	0	100	1206.65405273438	1206.65405273438	1	0.139798333333333	13	Non_Depleted_Plasma_HCC_3.raw
False	None	FourierTransform	HCD	MS2	0	0	200	1206.65405273438	2412.30082883875	2	0.155631666666667	14	Non_Depleted_Plasma_HCC_3.raw
False	None	FourierTransform	HCD	MS2	0	0	200	1206.65405273438	3617.94760494313	3	0.155631666666667	14	Non_Depleted_Plasma_HCC_3.raw
False	None	IonTrap	CID	MS2	0	32.21013	100	898.787231445313	898.787231445313	1	0.161078333333333	15	Non_Depleted_Plasma_HCC_3.raw
False	None	FourierTransform	HCD	MS2	0	32.21013	200	898.787231445313	1796.56718626063	2	0.176128333333333	16	Non_Depleted_Plasma_HCC_3.raw
False	Ambiguous	FourierTransform	HCD	MS2	0	32.21013	200	898.787231445313	2694.34714107594	3	0.176128333333333	16	Non_Depleted_Plasma_HCC_3.raw
False	None	IonTrap	CID	MS2	0		100	973.7685546875	973.7685546875	1	0.18157	17	Non_Depleted_Plasma_HCC_3.raw
False	None	FourierTransform	HCD	MS2	0		200	973.7685546875	1946.529832745	2	0.196628333333333	18	Non_Depleted_Plasma_HCC_3.raw
False	None	FourierTransform	HCD	MS2	0		200	973.7685546875	2919.2911108025	3	0.196628333333333	18	Non_Depleted_Plasma_HCC_3.raw
False	None	IonTrap	CID	MS2	0		100	948.721923828125	2844.15121822438	3	0.202075	19	Non_Depleted_Plasma_HCC_3.raw
False	None	IonTrap	CID	MS2	0		100	948.721923828125	1896.43657102625	2	0.202075	19	Non_Depleted_Plasma_HCC_3.raw
False	None	FourierTransform	HCD	MS2	0		200	948.721923828125	1896.43657102625	2	0.217071666666667	20	Non_Depleted_Plasma_HCC_3.raw
False	None	FourierTransform	HCD	MS2	0		200	948.721923828125	2844.15121822438	3	0.217071666666667	20	Non_Depleted_Plasma_HCC_3.raw
False	None	IonTrap	CID	MS2	0	38.20414	100	1048.205078125	1048.205078125	1	0.222493333333333	21	Non_Depleted_Plasma_HCC_3.raw
False	None	FourierTransform	HCD	MS2	0	38.20414	200	1048.205078125	2095.40287962	2	0.237395	22	Non_Depleted_Plasma_HCC_3.raw
False	None	FourierTransform	HCD	MS2	0	38.20414	200	1048.205078125	3142.600681115	3	0.237395	22	Non_Depleted_Plasma_HCC_3.raw
False	None	IonTrap	CID	MS2	0	11.05575	100	977.306762695313	977.306762695313	1	0.251541666666667	24	Non_Depleted_Plasma_HCC_3.raw
False	None	FourierTransform	HCD	MS2	0	11.05575	200	977.306762695313	977.306762695313	1	0.266513333333333	25	Non_Depleted_Plasma_HCC_3.raw
False	None	IonTrap	CID	MS2	0		100	1539.13366699219	3077.26005735438	2	0.271871666666667	26	Non_Depleted_Plasma_HCC_3.raw
False	Unambiguous	IonTrap	CID	MS2	0		100	1539.13366699219	4615.38644771656	3	0.271871666666667	26	Non_Depleted_Plasma_HCC_3.raw
False	None	FourierTransform	HCD	MS2	0		200	1539.13366699219	4615.38644771656	3	0.28649	27	Non_Depleted_Plasma_HCC_3.raw
False	None	FourierTransform	HCD	MS2	0		200	1539.13366699219	3077.26005735438	2	0.28649	27	Non_Depleted_Plasma_HCC_3.raw
False	Unambiguous	IonTrap	CID	MS2	0		100	1416.79260253906	2832.57792844813	2	0.291871666666667	28	Non_Depleted_Plasma_HCC_3.raw
False	Unambiguous	IonTrap	CID	MS2	0		100	1416.79260253906	4248.36325435719	3	0.291871666666667	28	Non_Depleted_Plasma_HCC_3.raw
False	None	FourierTransform	HCD	MS2	0		200	1416.79260253906	2832.57792844813	2	0.306526666666667	29	Non_Depleted_Plasma_HCC_3.raw
False	None	FourierTransform	HCD	MS2	0		200	1416.79260253906	4248.36325435719	3	0.306526666666667	29	Non_Depleted_Plasma_HCC_3.raw
False	None	IonTrap	CID	MS2	0	81.96909	100	922.313049316406	922.313049316406	1	0.311975	30	Non_Depleted_Plasma_HCC_3.raw
False	None	IonTrap	CID	MS2	0	0	100	801.18310546875	801.18310546875	1	0.332463333333333	32	Non_Depleted_Plasma_HCC_3.raw
False	None	FourierTransform	HCD	MS2	0	0	200	801.18310546875	1601.3589343075	2	0.347546666666667	33	Non_Depleted_Plasma_HCC_3.raw
False	None	FourierTransform	HCD	MS2	0	0	200	801.18310546875	2401.53476314625	3	0.347546666666667	33	Non_Depleted_Plasma_HCC_3.raw
False	Ambiguous	IonTrap	CID	MS2	0		100	1719.220703125	5155.647556115	3	0.361485	35	Non_Depleted_Plasma_HCC_3.raw
False	None	IonTrap	CID	MS2	0		100	1719.220703125	3437.43412962	2	0.361485	35	Non_Depleted_Plasma_HCC_3.raw
False	None	FourierTransform	HCD	MS2	0		200	1719.220703125	3437.43412962	2	0.377135	36	Non_Depleted_Plasma_HCC_3.raw
False	Ambiguous	FourierTransform	HCD	MS2	0		200	1719.220703125	5155.647556115	3	0.377135	36	Non_Depleted_Plasma_HCC_3.raw
False	Unambiguous	IonTrap	CID	MS2	0		100	1605.09155273438	3209.17582883875	2	0.382495	37	Non_Depleted_Plasma_HCC_3.raw
False	Ambiguous	IonTrap	CID	MS2	0		100	1605.09155273438	4813.26010494313	3	0.382495	37	Non_Depleted_Plasma_HCC_3.raw
False	None	FourierTransform	HCD	MS2	0		200	1605.09155273438	3209.17582883875	2	0.397061666666667	38	Non_Depleted_Plasma_HCC_3.raw
False	None	FourierTransform	HCD	MS2	0		200	1605.09155273438	4813.26010494313	3	0.397061666666667	38	Non_Depleted_Plasma_HCC_3.raw
False	None	IonTrap	CID	MS2	0	0	100	920.3125	920.3125	1	0.402525	39	Non_Depleted_Plasma_HCC_3.raw
False	None	FourierTransform	HCD	MS2	0	0	200	920.3125	920.3125	1	0.417498333333333	40	Non_Depleted_Plasma_HCC_3.raw
False	Unambiguous	IonTrap	CID	MS2	0	0	100	938.324157714844	1875.64103879969	2	0.431285	42	Non_Depleted_Plasma_HCC_3.raw
False	None	IonTrap	CID	MS2	0	0	100	938.324157714844	2812.95791988453	3	0.431285	42	Non_Depleted_Plasma_HCC_3.raw
False	None	FourierTransform	HCD	MS2	0	0	200	938.324157714844	2812.95791988453	3	0.447306666666667	43	Non_Depleted_Plasma_HCC_3.raw
False	Unambiguous	FourierTransform	HCD	MS2	0	0	200	938.324157714844	1875.64103879969	2	0.447306666666667	43	Non_Depleted_Plasma_HCC_3.raw
False	None	IonTrap	CID	MS2	0		100	956.321716308594	1911.63615598719	2	0.45276	44	Non_Depleted_Plasma_HCC_3.raw
False	None	IonTrap	CID	MS2	0		100	956.321716308594	2866.95059566578	3	0.45276	44	Non_Depleted_Plasma_HCC_3.raw
False	None	FourierTransform	HCD	MS2	0		200	956.321716308594	956.321716308594	1	0.467775	45	Non_Depleted_Plasma_HCC_3.raw
False	Unambiguous	IonTrap	CID	MS2	0		100	1489.65673828125	2978.3061999325	2	0.473146666666667	46	Non_Depleted_Plasma_HCC_3.raw
False	Unambiguous	IonTrap	CID	MS2	0		100	1489.65673828125	4466.95566158375	3	0.473146666666667	46	Non_Depleted_Plasma_HCC_3.raw
False	None	FourierTransform	HCD	MS2	0		200	1489.65673828125	2978.3061999325	2	0.487735	47	Non_Depleted_Plasma_HCC_3.raw
False	Unambiguous	FourierTransform	HCD	MS2	0		200	1489.65673828125	4466.95566158375	3	0.487735	47	Non_Depleted_Plasma_HCC_3.raw
False	None	IonTrap	CID	MS2	0	67.91794	100	842.254516601563	842.254516601563	1	0.493196666666667	48	Non_Depleted_Plasma_HCC_3.raw
False	None	FourierTransform	HCD	MS2	0	67.91794	200	842.254516601563	2524.74899654469	3	0.508273333333333	49	Non_Depleted_Plasma_HCC_3.raw
False	None	FourierTransform	HCD	MS2	0	67.91794	200	842.254516601563	1683.50175657313	2	0.508273333333333	49	Non_Depleted_Plasma_HCC_3.raw
False	None	IonTrap	CID	MS2	0		100	895.343627929688	895.343627929688	1	0.513731666666667	50	Non_Depleted_Plasma_HCC_3.raw
False	None	FourierTransform	HCD	MS2	0		200	895.343627929688	1789.67997922938	2	0.528735	51	Non_Depleted_Plasma_HCC_3.raw
False	None	FourierTransform	HCD	MS2	0		200	895.343627929688	2684.01633052906	3	0.528735	51	Non_Depleted_Plasma_HCC_3.raw
False	None	IonTrap	CID	MS2	0	10.51844	100	889.234680175781	889.234680175781	1	0.542993333333333	53	Non_Depleted_Plasma_HCC_3.raw
False	None	FourierTransform	HCD	MS2	0	10.51844	200	889.234680175781	889.234680175781	1	0.559133333333333	54	Non_Depleted_Plasma_HCC_3.raw
False	None	IonTrap	CID	MS2	0	78.32285	100	930.771850585938	930.771850585938	1	0.564583333333333	55	Non_Depleted_Plasma_HCC_3.raw
False	None	FourierTransform	HCD	MS2	0	78.32285	200	930.771850585938	1860.53642454188	2	0.57964	56	Non_Depleted_Plasma_HCC_3.raw
False	None	FourierTransform	HCD	MS2	0	78.32285	200	930.771850585938	2790.30099849781	3	0.57964	56	Non_Depleted_Plasma_HCC_3.raw
False	None	IonTrap	CID	MS2	0		100	1240.8076171875	3720.4082983025	3	0.585033333333333	57	Non_Depleted_Plasma_HCC_3.raw
False	None	IonTrap	CID	MS2	0		100	1240.8076171875	2480.607957745	2	0.585033333333333	57	Non_Depleted_Plasma_HCC_3.raw
False	None	FourierTransform	HCD	MS2	0		200	1240.8076171875	2480.607957745	2	0.599773333333333	58	Non_Depleted_Plasma_HCC_3.raw
False	None	FourierTransform	HCD	MS2	0		200	1240.8076171875	3720.4082983025	3	0.599773333333333	58	Non_Depleted_Plasma_HCC_3.raw
False	None	IonTrap	CID	MS2	0	65.2376	100	1009.72729492188	1009.72729492188	1	0.614176666666667	60	Non_Depleted_Plasma_HCC_3.raw
False	None	FourierTransform	HCD	MS2	0	65.2376	200	1009.72729492188	2018.44731321375	2	0.630131666666667	61	Non_Depleted_Plasma_HCC_3.raw
False	None	FourierTransform	HCD	MS2	0	65.2376	200	1009.72729492188	3027.16733150563	3	0.630131666666667	61	Non_Depleted_Plasma_HCC_3.raw
False	None	IonTrap	CID	MS2	0	84.72117	100	832.243530273438	1663.47978391688	2	0.635608333333333	62	Non_Depleted_Plasma_HCC_3.raw
False	None	IonTrap	CID	MS2	0	84.72117	100	832.243530273438	2494.71603756031	3	0.635608333333333	62	Non_Depleted_Plasma_HCC_3.raw
False	None	FourierTransform	HCD	MS2	0	84.72117	200	832.243530273438	832.243530273438	1	0.650691666666667	63	Non_Depleted_Plasma_HCC_3.raw
False	None	IonTrap	CID	MS2	0	38.96788	100	984.884460449219	984.884460449219	1	0.656135	64	Non_Depleted_Plasma_HCC_3.raw
False	Ambiguous	FourierTransform	HCD	MS2	0	38.96788	200	984.884460449219	2952.63882808766	3	0.671065	65	Non_Depleted_Plasma_HCC_3.raw
False	None	FourierTransform	HCD	MS2	0	38.96788	200	984.884460449219	1968.76164426844	2	0.671065	65	Non_Depleted_Plasma_HCC_3.raw
False	None	IonTrap	CID	MS2	0		100	1122.93090820313	1122.93090820313	1	0.67649	66	Non_Depleted_Plasma_HCC_3.raw
False	None	FourierTransform	HCD	MS2	0		200	1122.93090820313	2244.85453977625	2	0.691378333333333	67	Non_Depleted_Plasma_HCC_3.raw
False	None	FourierTransform	HCD	MS2	0		200	1122.93090820313	3366.77817134938	3	0.691378333333333	67	Non_Depleted_Plasma_HCC_3.raw
False	None	IonTrap	CID	MS2	0	84.47168	100	885.849609375	885.849609375	1	0.696828333333333	68	Non_Depleted_Plasma_HCC_3.raw
False	None	FourierTransform	HCD	MS2	0	84.47168	200	885.849609375	1770.69194212	2	0.711921666666667	69	Non_Depleted_Plasma_HCC_3.raw
False	None	FourierTransform	HCD	MS2	0	84.47168	200	885.849609375	2655.534274865	3	0.711921666666667	69	Non_Depleted_Plasma_HCC_3.raw
False	None	IonTrap	CID	MS2	0		100	1285.8857421875	1285.8857421875	1	0.72601	71	Non_Depleted_Plasma_HCC_3.raw
False	None	FourierTransform	HCD	MS2	0		200	1285.8857421875	1285.8857421875	1	0.741801666666667	72	Non_Depleted_Plasma_HCC_3.raw
False	Unambiguous	IonTrap	CID	MS2	0		100	1146.66979980469	1146.66979980469	1	0.747218333333333	73	Non_Depleted_Plasma_HCC_3.raw
False	None	FourierTransform	HCD	MS2	0		200	1146.66979980469	2292.33232297938	2	0.762066666666667	74	Non_Depleted_Plasma_HCC_3.raw
False	None	FourierTransform	HCD	MS2	0		200	1146.66979980469	3437.99484615406	3	0.762066666666667	74	Non_Depleted_Plasma_HCC_3.raw
False	None	IonTrap	CID	MS2	0	0	100	1035.31628417969	1035.31628417969	1	0.767488333333333	75	Non_Depleted_Plasma_HCC_3.raw
False	None	IonTrap	CID	MS2	0		100	1088.81579589844	1088.81579589844	1	0.787793333333333	77	Non_Depleted_Plasma_HCC_3.raw
False	None	FourierTransform	HCD	MS2	0		200	1088.81579589844	2176.62431516688	2	0.802703333333333	78	Non_Depleted_Plasma_HCC_3.raw
False	None	FourierTransform	HCD	MS2	0		200	1088.81579589844	3264.43283443531	3	0.802703333333333	78	Non_Depleted_Plasma_HCC_3.raw
False	None	IonTrap	CID	MS2	0	61.16858	100	908.263549804688	908.263549804688	1	0.818145	80	Non_Depleted_Plasma_HCC_3.raw
False	None	FourierTransform	HCD	MS2	0	61.16858	200	908.263549804688	1815.51982297938	2	0.83314	81	Non_Depleted_Plasma_HCC_3.raw
False	None	FourierTransform	HCD	MS2	0	61.16858	200	908.263549804688	2722.77609615406	3	0.83314	81	Non_Depleted_Plasma_HCC_3.raw
False	None	IonTrap	CID	MS2	0		100	1451.20178222656	1451.20178222656	1	0.838558333333333	82	Non_Depleted_Plasma_HCC_3.raw
False	None	FourierTransform	HCD	MS2	0		200	1451.20178222656	4351.59079341969	3	0.853203333333333	83	Non_Depleted_Plasma_HCC_3.raw
False	None	FourierTransform	HCD	MS2	0		200	1451.20178222656	2901.39628782313	2	0.853203333333333	83	Non_Depleted_Plasma_HCC_3.raw
False	None	IonTrap	CID	MS2	0		100	1070.76977539063	1070.76977539063	1	0.858636666666667	84	Non_Depleted_Plasma_HCC_3.raw
False	None	FourierTransform	HCD	MS2	0		200	1070.76977539063	2140.53227415125	2	0.873555	85	Non_Depleted_Plasma_HCC_3.raw
False	None	FourierTransform	HCD	MS2	0		200	1070.76977539063	3210.29477291188	3	0.873555	85	Non_Depleted_Plasma_HCC_3.raw
False	Unambiguous	IonTrap	CID	MS2	0		100	855.361083984375	855.361083984375	1	0.879106666666667	86	Non_Depleted_Plasma_HCC_3.raw
False	None	FourierTransform	HCD	MS2	0		200	855.361083984375	1709.71489133875	2	0.894133333333333	87	Non_Depleted_Plasma_HCC_3.raw
False	None	FourierTransform	HCD	MS2	0		200	855.361083984375	2564.06869869313	3	0.894133333333333	87	Non_Depleted_Plasma_HCC_3.raw
False	None	IonTrap	CID	MS2	0		100	867.647155761719	1734.28703489344	2	0.899578333333333	88	Non_Depleted_Plasma_HCC_3.raw
False	None	IonTrap	CID	MS2	0		100	867.647155761719	2600.92691402516	3	0.899578333333333	88	Non_Depleted_Plasma_HCC_3.raw
False	None	FourierTransform	HCD	MS2	0		200	867.647155761719	2600.92691402516	3	0.91463	89	Non_Depleted_Plasma_HCC_3.raw
False	None	FourierTransform	HCD	MS2	0		200	867.647155761719	1734.28703489344	2	0.91463	89	Non_Depleted_Plasma_HCC_3.raw
False	Ambiguous	IonTrap	CID	MS2	0		100	946.475341796875	946.475341796875	1	0.929916666666667	91	Non_Depleted_Plasma_HCC_3.raw
False	None	FourierTransform	HCD	MS2	0		200	946.475341796875	1891.94340696375	2	0.945983333333333	92	Non_Depleted_Plasma_HCC_3.raw
False	None	FourierTransform	HCD	MS2	0		200	946.475341796875	2837.41147213063	3	0.945983333333333	92	Non_Depleted_Plasma_HCC_3.raw
False	None	IonTrap	CID	MS2	0		100	1219.38732910156	1219.38732910156	1	0.951421666666667	93	Non_Depleted_Plasma_HCC_3.raw
False	None	FourierTransform	HCD	MS2	0		200	1219.38732910156	2437.76738157313	2	0.966201666666667	94	Non_Depleted_Plasma_HCC_3.raw
False	None	FourierTransform	HCD	MS2	0		200	1219.38732910156	3656.14743404469	3	0.966201666666667	94	Non_Depleted_Plasma_HCC_3.raw
False	None	IonTrap	CID	MS2	0	71.11773	100	815.217102050781	1629.42692747156	2	0.971675	95	Non_Depleted_Plasma_HCC_3.raw
False	None	IonTrap	CID	MS2	0	71.11773	100	815.217102050781	2443.63675289234	3	0.971675	95	Non_Depleted_Plasma_HCC_3.raw
False	None	FourierTransform	HCD	MS2	0	71.11773	200	815.217102050781	2443.63675289234	3	0.986776666666667	96	Non_Depleted_Plasma_HCC_3.raw
False	None	FourierTransform	HCD	MS2	0	71.11773	200	815.217102050781	1629.42692747156	2	0.986776666666667	96	Non_Depleted_Plasma_HCC_3.raw
False	Unambiguous	IonTrap	CID	MS2	0		100	1059.5166015625	3176.5352514275	3	0.992208333333333	97	Non_Depleted_Plasma_HCC_3.raw
False	Unambiguous	IonTrap	CID	MS2	0		100	1059.5166015625	2118.025926495	2	0.992208333333333	97	Non_Depleted_Plasma_HCC_3.raw
False	None	IonTrap	CID	MS2	0	10.68296	100	833.244445800781	833.244445800781	1	1.01254	99	Non_Depleted_Plasma_HCC_3.raw
False	None	FourierTransform	HCD	MS2	0	10.68296	200	833.244445800781	833.244445800781	1	1.027635	100	Non_Depleted_Plasma_HCC_3.raw
False	None	IonTrap	CID	MS2	0		100	1294.32885742188	1294.32885742188	1	1.04285833333333	102	Non_Depleted_Plasma_HCC_3.raw
False	None	FourierTransform	HCD	MS2	0		200	1294.32885742188	2587.65043821375	2	1.0577	103	Non_Depleted_Plasma_HCC_3.raw
False	Ambiguous	FourierTransform	HCD	MS2	0		200	1294.32885742188	3880.97201900563	3	1.0577	103	Non_Depleted_Plasma_HCC_3.raw
False	None	IonTrap	CID	MS2	0	36.22253	100	1280.43591308594	1280.43591308594	1	1.06315	104	Non_Depleted_Plasma_HCC_3.raw
False	None	FourierTransform	HCD	MS2	0	36.22253	200	1280.43591308594	2559.86454954188	2	1.077875	105	Non_Depleted_Plasma_HCC_3.raw
False	None	FourierTransform	HCD	MS2	0	36.22253	200	1280.43591308594	3839.29318599781	3	1.077875	105	Non_Depleted_Plasma_HCC_3.raw
False	Ambiguous	IonTrap	CID	MS2	0	0	100	1107.51330566406	1107.51330566406	1	1.08328833333333	106	Non_Depleted_Plasma_HCC_3.raw
False	None	FourierTransform	HCD	MS2	0	0	200	1107.51330566406	1107.51330566406	1	1.09819	107	Non_Depleted_Plasma_HCC_3.raw
False	None	IonTrap	CID	MS2	0	38.88892	100	1237.34265136719	1237.34265136719	1	1.10358833333333	108	Non_Depleted_Plasma_HCC_3.raw
False	None	FourierTransform	HCD	MS2	0	38.88892	200	1237.34265136719	2473.67802610438	2	1.11833	109	Non_Depleted_Plasma_HCC_3.raw
False	None	FourierTransform	HCD	MS2	0	38.88892	200	1237.34265136719	3710.01340084156	3	1.11833	109	Non_Depleted_Plasma_HCC_3.raw
False	None	IonTrap	CID	MS2	0	72.65695	100	1268.88818359375	1268.88818359375	1	1.12372	110	Non_Depleted_Plasma_HCC_3.raw
False	None	FourierTransform	HCD	MS2	0	72.65695	200	1268.88818359375	2536.7690905575	2	1.138505	111	Non_Depleted_Plasma_HCC_3.raw
False	None	FourierTransform	HCD	MS2	0	72.65695	200	1268.88818359375	3804.64999752125	3	1.138505	111	Non_Depleted_Plasma_HCC_3.raw
False	None	IonTrap	CID	MS2	0	0	100	1276.32922363281	1276.32922363281	1	1.15362	113	Non_Depleted_Plasma_HCC_3.raw
False	None	FourierTransform	HCD	MS2	0	0	200	1276.32922363281	2551.65117063563	2	1.169465	114	Non_Depleted_Plasma_HCC_3.raw
False	None	FourierTransform	HCD	MS2	0	0	200	1276.32922363281	3826.97311763844	3	1.169465	114	Non_Depleted_Plasma_HCC_3.raw
False	Unambiguous	IonTrap	CID	MS2	0		100	1195.3076171875	3583.9082983025	3	1.17491833333333	115	Non_Depleted_Plasma_HCC_3.raw
False	None	IonTrap	CID	MS2	0		100	1195.3076171875	2389.607957745	2	1.17491833333333	115	Non_Depleted_Plasma_HCC_3.raw
False	None	FourierTransform	HCD	MS2	0		200	1195.3076171875	2389.607957745	2	1.18969166666667	116	Non_Depleted_Plasma_HCC_3.raw
False	None	FourierTransform	HCD	MS2	0		200	1195.3076171875	3583.9082983025	3	1.18969166666667	116	Non_Depleted_Plasma_HCC_3.raw
False	Unambiguous	IonTrap	CID	MS2	0		100	1225.6708984375	1225.6708984375	1	1.19508166666667	117	Non_Depleted_Plasma_HCC_3.raw
False	None	FourierTransform	HCD	MS2	0		200	1225.6708984375	2450.334520245	2	1.20987833333333	118	Non_Depleted_Plasma_HCC_3.raw
False	None	FourierTransform	HCD	MS2	0		200	1225.6708984375	3674.9981420525	3	1.20987833333333	118	Non_Depleted_Plasma_HCC_3.raw
False	None	IonTrap	CID	MS2	0	0	100	1067.91772460938	1067.91772460938	1	1.21530833333333	119	Non_Depleted_Plasma_HCC_3.raw
False	None	FourierTransform	HCD	MS2	0	0	200	1067.91772460938	2134.82817258875	2	1.23028333333333	120	Non_Depleted_Plasma_HCC_3.raw
False	Ambiguous	FourierTransform	HCD	MS2	0	0	200	1067.91772460938	3201.73862056813	3	1.23028333333333	120	Non_Depleted_Plasma_HCC_3.raw
False	Unambiguous	IonTrap	CID	MS2	0	0	100	996.291809082031	2986.86087398609	3	1.23570833333333	121	Non_Depleted_Plasma_HCC_3.raw
False	None	IonTrap	CID	MS2	0	0	100	996.291809082031	1991.57634153406	2	1.23570833333333	121	Non_Depleted_Plasma_HCC_3.raw
False	None	FourierTransform	HCD	MS2	0	0	200	996.291809082031	1991.57634153406	2	1.25066833333333	122	Non_Depleted_Plasma_HCC_3.raw
False	None	FourierTransform	HCD	MS2	0	0	200	996.291809082031	2986.86087398609	3	1.25066833333333	122	Non_Depleted_Plasma_HCC_3.raw
False	None	IonTrap	CID	MS2	0	11.33788	100	906.262390136719	906.262390136719	1	1.26590333333333	124	Non_Depleted_Plasma_HCC_3.raw
False	None	FourierTransform	HCD	MS2	0	11.33788	200	906.262390136719	906.262390136719	1	1.281965	125	Non_Depleted_Plasma_HCC_3.raw
False	None	IonTrap	CID	MS2	0	63.15121	100	889.237121582031	889.237121582031	1	1.287475	126	Non_Depleted_Plasma_HCC_3.raw
False	None	FourierTransform	HCD	MS2	0	63.15121	200	889.237121582031	889.237121582031	1	1.30247833333333	127	Non_Depleted_Plasma_HCC_3.raw
False	None	IonTrap	CID	MS2	0		100	914.645263671875	1828.28325071375	2	1.307925	128	Non_Depleted_Plasma_HCC_3.raw
False	None	IonTrap	CID	MS2	0		100	914.645263671875	2741.92123775563	3	1.307925	128	Non_Depleted_Plasma_HCC_3.raw
False	None	FourierTransform	HCD	MS2	0		200	914.645263671875	1828.28325071375	2	1.32294166666667	129	Non_Depleted_Plasma_HCC_3.raw
False	None	FourierTransform	HCD	MS2	0		200	914.645263671875	2741.92123775563	3	1.32294166666667	129	Non_Depleted_Plasma_HCC_3.raw
False	None	IonTrap	CID	MS2	0	65.17498	100	919.259826660156	1837.51237669031	2	1.32839333333333	130	Non_Depleted_Plasma_HCC_3.raw
False	Unambiguous	IonTrap	CID	MS2	0	65.17498	100	919.259826660156	2755.76492672047	3	1.32839333333333	130	Non_Depleted_Plasma_HCC_3.raw
False	None	FourierTransform	HCD	MS2	0	65.17498	200	919.259826660156	2755.76492672047	3	1.34336	131	Non_Depleted_Plasma_HCC_3.raw
False	None	FourierTransform	HCD	MS2	0	65.17498	200	919.259826660156	1837.51237669031	2	1.34336	131	Non_Depleted_Plasma_HCC_3.raw
False	None	IonTrap	CID	MS2	0	68.91148	100	998.65869140625	1996.3101061825	2	1.34878166666667	132	Non_Depleted_Plasma_HCC_3.raw
False	None	IonTrap	CID	MS2	0	68.91148	100	998.65869140625	2993.96152095875	3	1.34878166666667	132	Non_Depleted_Plasma_HCC_3.raw
False	None	FourierTransform	HCD	MS2	0	68.91148	200	998.65869140625	1996.3101061825	2	1.36377166666667	133	Non_Depleted_Plasma_HCC_3.raw
False	None	FourierTransform	HCD	MS2	0	68.91148	200	998.65869140625	2993.96152095875	3	1.36377166666667	133	Non_Depleted_Plasma_HCC_3.raw
False	None	IonTrap	CID	MS2	0	46.73444	100	1344.30712890625	1344.30712890625	1	1.37789	135	Non_Depleted_Plasma_HCC_3.raw
False	None	FourierTransform	HCD	MS2	0	46.73444	200	1344.30712890625	1344.30712890625	1	1.39363166666667	136	Non_Depleted_Plasma_HCC_3.raw
False	Unambiguous	IonTrap	CID	MS2	0	64.1936	100	1117.49133300781	1117.49133300781	1	1.39920166666667	137	Non_Depleted_Plasma_HCC_3.raw
False	None	IonTrap	CID	MS2	0		100	1396.19592285156	1396.19592285156	1	1.419425	139	Non_Depleted_Plasma_HCC_3.raw
False	None	FourierTransform	HCD	MS2	0		200	1396.19592285156	4186.57321529469	3	1.434165	140	Non_Depleted_Plasma_HCC_3.raw
False	None	FourierTransform	HCD	MS2	0		200	1396.19592285156	2791.38456907313	2	1.434165	140	Non_Depleted_Plasma_HCC_3.raw
False	None	IonTrap	CID	MS2	0	58.09301	100	1443.14855957031	1443.14855957031	1	1.43953666666667	141	Non_Depleted_Plasma_HCC_3.raw
False	None	FourierTransform	HCD	MS2	0	58.09301	200	1443.14855957031	2885.28984251063	2	1.45415833333333	142	Non_Depleted_Plasma_HCC_3.raw
False	None	FourierTransform	HCD	MS2	0	58.09301	200	1443.14855957031	4327.43112545094	3	1.45415833333333	142	Non_Depleted_Plasma_HCC_3.raw
False	None	IonTrap	CID	MS2	0	0	100	1134.36389160156	1134.36389160156	1	1.45958833333333	143	Non_Depleted_Plasma_HCC_3.raw
False	None	FourierTransform	HCD	MS2	0	0	200	1134.36389160156	2267.72050657313	2	1.47446666666667	144	Non_Depleted_Plasma_HCC_3.raw
False	None	FourierTransform	HCD	MS2	0	0	200	1134.36389160156	3401.07712154469	3	1.47446666666667	144	Non_Depleted_Plasma_HCC_3.raw
False	None	IonTrap	CID	MS2	0		100	1229.38842773438	2457.76957883875	2	1.48966333333333	146	Non_Depleted_Plasma_HCC_3.raw
False	Unambiguous	IonTrap	CID	MS2	0		100	1229.38842773438	3686.15072994313	3	1.48966333333333	146	Non_Depleted_Plasma_HCC_3.raw
False	None	FourierTransform	HCD	MS2	0		200	1229.38842773438	3686.15072994313	3	1.505465	147	Non_Depleted_Plasma_HCC_3.raw
False	None	FourierTransform	HCD	MS2	0		200	1229.38842773438	2457.76957883875	2	1.505465	147	Non_Depleted_Plasma_HCC_3.raw
False	Ambiguous	IonTrap	CID	MS2	0		100	1392.28076171875	4174.82773189625	3	1.51091333333333	148	Non_Depleted_Plasma_HCC_3.raw
False	Unambiguous	IonTrap	CID	MS2	0		100	1392.28076171875	2783.5542468075	2	1.51091333333333	148	Non_Depleted_Plasma_HCC_3.raw
False	None	FourierTransform	HCD	MS2	0		200	1392.28076171875	2783.5542468075	2	1.52558	149	Non_Depleted_Plasma_HCC_3.raw
False	None	FourierTransform	HCD	MS2	0		200	1392.28076171875	4174.82773189625	3	1.52558	149	Non_Depleted_Plasma_HCC_3.raw
False	None	IonTrap	CID	MS2	0		100	1178.98254394531	1178.98254394531	1	1.530985	150	Non_Depleted_Plasma_HCC_3.raw
False	None	FourierTransform	HCD	MS2	0		200	1178.98254394531	2356.95781126063	2	1.54584	151	Non_Depleted_Plasma_HCC_3.raw
False	None	FourierTransform	HCD	MS2	0		200	1178.98254394531	3534.93307857594	3	1.54584	151	Non_Depleted_Plasma_HCC_3.raw
False	None	IonTrap	CID	MS2	0		100	1157.37023925781	1157.37023925781	1	1.551265	152	Non_Depleted_Plasma_HCC_3.raw
False	None	FourierTransform	HCD	MS2	0		200	1157.37023925781	2313.73320188563	2	1.56618166666667	153	Non_Depleted_Plasma_HCC_3.raw
False	None	FourierTransform	HCD	MS2	0		200	1157.37023925781	3470.09616451344	3	1.56618166666667	153	Non_Depleted_Plasma_HCC_3.raw
False	None	IonTrap	CID	MS2	0	0	100	1202.26940917969	1202.26940917969	1	1.571575	154	Non_Depleted_Plasma_HCC_3.raw
False	None	FourierTransform	HCD	MS2	0	0	200	1202.26940917969	3604.79367427906	3	1.58639	155	Non_Depleted_Plasma_HCC_3.raw
False	None	FourierTransform	HCD	MS2	0	0	200	1202.26940917969	2403.53154172938	2	1.58639	155	Non_Depleted_Plasma_HCC_3.raw
False	Ambiguous	IonTrap	CID	MS2	0	48.7953	100	1181.56030273438	1181.56030273438	1	1.60052	157	Non_Depleted_Plasma_HCC_3.raw
False	None	FourierTransform	HCD	MS2	0	48.7953	200	1181.56030273438	2362.11332883875	2	1.61533	158	Non_Depleted_Plasma_HCC_3.raw
False	None	FourierTransform	HCD	MS2	0	48.7953	200	1181.56030273438	3542.66635494313	3	1.61533	158	Non_Depleted_Plasma_HCC_3.raw
False	None	IonTrap	CID	MS2	0	34.09118	100	1263.43798828125	1263.43798828125	1	1.62078	159	Non_Depleted_Plasma_HCC_3.raw
False	None	FourierTransform	HCD	MS2	0	34.09118	200	1263.43798828125	1263.43798828125	1	1.63551166666667	160	Non_Depleted_Plasma_HCC_3.raw
False	None	IonTrap	CID	MS2	0	0	100	1432.279296875	1432.279296875	1	1.64089833333333	161	Non_Depleted_Plasma_HCC_3.raw
False	None	FourierTransform	HCD	MS2	0	0	200	1432.279296875	2863.55131712	2	1.65557333333333	162	Non_Depleted_Plasma_HCC_3.raw
False	None	FourierTransform	HCD	MS2	0	0	200	1432.279296875	4294.823337365	3	1.65557333333333	162	Non_Depleted_Plasma_HCC_3.raw
False	None	IonTrap	CID	MS2	0		100	1403.44470214844	1403.44470214844	1	1.66096833333333	163	Non_Depleted_Plasma_HCC_3.raw
False	None	FourierTransform	HCD	MS2	0		200	1403.44470214844	4208.31955318531	3	1.67560666666667	164	Non_Depleted_Plasma_HCC_3.raw
False	None	FourierTransform	HCD	MS2	0		200	1403.44470214844	2805.88212766688	2	1.67560666666667	164	Non_Depleted_Plasma_HCC_3.raw
False	Unambiguous	IonTrap	CID	MS2	0		100	1084.47985839844	1084.47985839844	1	1.68102833333333	165	Non_Depleted_Plasma_HCC_3.raw
False	None	FourierTransform	HCD	MS2	0		200	1084.47985839844	2167.95244016688	2	1.69593666666667	166	Non_Depleted_Plasma_HCC_3.raw
False	Unambiguous	FourierTransform	HCD	MS2	0		200	1084.47985839844	3251.42502193531	3	1.69593666666667	166	Non_Depleted_Plasma_HCC_3.raw
False	None	IonTrap	CID	MS2	0	73.92519	100	1164.04431152344	1164.04431152344	1	1.71001	168	Non_Depleted_Plasma_HCC_3.raw
False	None	FourierTransform	HCD	MS2	0	73.92519	200	1164.04431152344	2327.08134641688	2	1.72486	169	Non_Depleted_Plasma_HCC_3.raw
False	None	FourierTransform	HCD	MS2	0	73.92519	200	1164.04431152344	3490.11838131031	3	1.72486	169	Non_Depleted_Plasma_HCC_3.raw
False	Unambiguous	IonTrap	CID	MS2	0	57.93736	100	1244.61901855469	1244.61901855469	1	1.73029833333333	170	Non_Depleted_Plasma_HCC_3.raw
False	Unambiguous	FourierTransform	HCD	MS2	0	57.93736	200	1244.61901855469	2488.23076047938	2	1.74514333333333	171	Non_Depleted_Plasma_HCC_3.raw
False	Ambiguous	FourierTransform	HCD	MS2	0	57.93736	200	1244.61901855469	3731.84250240406	3	1.74514333333333	171	Non_Depleted_Plasma_HCC_3.raw
False	Ambiguous	IonTrap	CID	MS2	0	50.64553	100	1097.53564453125	3290.59238033375	3	1.75056166666667	172	Non_Depleted_Plasma_HCC_3.raw
False	Unambiguous	IonTrap	CID	MS2	0	50.64553	100	1097.53564453125	2194.0640124325	2	1.75056166666667	172	Non_Depleted_Plasma_HCC_3.raw
False	None	FourierTransform	HCD	MS2	0	50.64553	200	1097.53564453125	2194.0640124325	2	1.76548	173	Non_Depleted_Plasma_HCC_3.raw
False	None	FourierTransform	HCD	MS2	0	50.64553	200	1097.53564453125	3290.59238033375	3	1.76548	173	Non_Depleted_Plasma_HCC_3.raw
False	Unambiguous	IonTrap	CID	MS2	0		100	1303.54833984375	1303.54833984375	1	1.77087	174	Non_Depleted_Plasma_HCC_3.raw
False	Unambiguous	FourierTransform	HCD	MS2	0		200	1303.54833984375	2606.0894030575	2	1.78557666666667	175	Non_Depleted_Plasma_HCC_3.raw
False	Unambiguous	FourierTransform	HCD	MS2	0		200	1303.54833984375	3908.63046627125	3	1.78557666666667	175	Non_Depleted_Plasma_HCC_3.raw
False	None	IonTrap	CID	MS2	0		100	1153.4111328125	1153.4111328125	1	1.79097833333333	176	Non_Depleted_Plasma_HCC_3.raw
False	None	FourierTransform	HCD	MS2	0		200	1153.4111328125	2305.814988995	2	1.80618	177	Non_Depleted_Plasma_HCC_3.raw
False	None	FourierTransform	HCD	MS2	0		200	1153.4111328125	3458.2188451775	3	1.80618	177	Non_Depleted_Plasma_HCC_3.raw
False	Unambiguous	IonTrap	CID	MS2	0	38.19752	100	1227.39123535156	1227.39123535156	1	1.82131833333333	179	Non_Depleted_Plasma_HCC_3.raw
False	None	FourierTransform	HCD	MS2	0	38.19752	200	1227.39123535156	3680.15915279469	3	1.83713333333333	180	Non_Depleted_Plasma_HCC_3.raw
False	None	FourierTransform	HCD	MS2	0	38.19752	200	1227.39123535156	2453.77519407313	2	1.83713333333333	180	Non_Depleted_Plasma_HCC_3.raw
False	None	IonTrap	CID	MS2	0		100	1272.44262695313	1272.44262695313	1	1.84257333333333	181	Non_Depleted_Plasma_HCC_3.raw
False	None	FourierTransform	HCD	MS2	0		200	1272.44262695313	2543.87797727625	2	1.8573	182	Non_Depleted_Plasma_HCC_3.raw
False	None	FourierTransform	HCD	MS2	0		200	1272.44262695313	3815.31332759938	3	1.8573	182	Non_Depleted_Plasma_HCC_3.raw
False	None	IonTrap	CID	MS2	0		100	1341.88793945313	2682.76860227625	2	1.86271333333333	183	Non_Depleted_Plasma_HCC_3.raw
False	None	IonTrap	CID	MS2	0		100	1341.88793945313	4023.64926509938	3	1.86271333333333	183	Non_Depleted_Plasma_HCC_3.raw
False	None	FourierTransform	HCD	MS2	0		200	1341.88793945313	2682.76860227625	2	1.87745166666667	184	Non_Depleted_Plasma_HCC_3.raw
False	None	FourierTransform	HCD	MS2	0		200	1341.88793945313	4023.64926509938	3	1.87745166666667	184	Non_Depleted_Plasma_HCC_3.raw
False	None	IonTrap	CID	MS2	0	64.17153	100	1241.32470703125	1241.32470703125	1	1.88285333333333	185	Non_Depleted_Plasma_HCC_3.raw
False	Ambiguous	FourierTransform	HCD	MS2	0	64.17153	200	1241.32470703125	3721.95956783375	3	1.89759333333333	186	Non_Depleted_Plasma_HCC_3.raw
False	None	FourierTransform	HCD	MS2	0	64.17153	200	1241.32470703125	2481.6421374325	2	1.89759333333333	186	Non_Depleted_Plasma_HCC_3.raw
False	None	IonTrap	CID	MS2	0	0	100	1071.71423339844	2142.42119016688	2	1.90301666666667	187	Non_Depleted_Plasma_HCC_3.raw
False	None	IonTrap	CID	MS2	0	0	100	1071.71423339844	3213.12814693531	3	1.90301666666667	187	Non_Depleted_Plasma_HCC_3.raw
False	None	FourierTransform	HCD	MS2	0	0	200	1071.71423339844	2142.42119016688	2	1.91805333333333	188	Non_Depleted_Plasma_HCC_3.raw
False	None	FourierTransform	HCD	MS2	0	0	200	1071.71423339844	3213.12814693531	3	1.91805333333333	188	Non_Depleted_Plasma_HCC_3.raw
False	None	IonTrap	CID	MS2	0	53.59596	100	1214.03344726563	1214.03344726563	1	1.93207666666667	190	Non_Depleted_Plasma_HCC_3.raw
False	None	FourierTransform	HCD	MS2	0	53.59596	200	1214.03344726563	2427.05961790125	2	1.94686333333333	191	Non_Depleted_Plasma_HCC_3.raw
False	None	FourierTransform	HCD	MS2	0	53.59596	200	1214.03344726563	3640.08578853688	3	1.94686333333333	191	Non_Depleted_Plasma_HCC_3.raw
False	None	IonTrap	CID	MS2	0	0	100	1423.46569824219	1423.46569824219	1	1.95229333333333	192	Non_Depleted_Plasma_HCC_3.raw
False	None	FourierTransform	HCD	MS2	0	0	200	1423.46569824219	4268.38254146656	3	1.96691833333333	193	Non_Depleted_Plasma_HCC_3.raw
False	None	FourierTransform	HCD	MS2	0	0	200	1423.46569824219	2845.92411985438	2	1.96691833333333	193	Non_Depleted_Plasma_HCC_3.raw
False	None	IonTrap	CID	MS2	0	77.65066	100	847.297546386719	2539.87808590016	3	1.97237	194	Non_Depleted_Plasma_HCC_3.raw
False	None	IonTrap	CID	MS2	0	77.65066	100	847.297546386719	1693.58781614344	2	1.97237	194	Non_Depleted_Plasma_HCC_3.raw
False	None	FourierTransform	HCD	MS2	0	77.65066	200	847.297546386719	1693.58781614344	2	1.98742666666667	195	Non_Depleted_Plasma_HCC_3.raw
False	None	FourierTransform	HCD	MS2	0	77.65066	200	847.297546386719	2539.87808590016	3	1.98742666666667	195	Non_Depleted_Plasma_HCC_3.raw
False	None	IonTrap	CID	MS2	0	41.40402	100	1311.4462890625	1311.4462890625	1	1.99283666666667	196	Non_Depleted_Plasma_HCC_3.raw
False	None	FourierTransform	HCD	MS2	0	41.40402	200	1311.4462890625	2621.885301495	2	2.00754166666667	197	Non_Depleted_Plasma_HCC_3.raw
False	None	FourierTransform	HCD	MS2	0	41.40402	200	1311.4462890625	3932.3243139275	3	2.00754166666667	197	Non_Depleted_Plasma_HCC_3.raw
False	Unambiguous	IonTrap	CID	MS2	0	86.99178	100	1081.67761230469	2162.34794797938	2	2.012965	198	Non_Depleted_Plasma_HCC_3.raw
False	None	IonTrap	CID	MS2	0	86.99178	100	1081.67761230469	3243.01828365406	3	2.012965	198	Non_Depleted_Plasma_HCC_3.raw
False	None	FourierTransform	HCD	MS2	0	86.99178	200	1081.67761230469	2162.34794797938	2	2.027915	199	Non_Depleted_Plasma_HCC_3.raw
False	None	FourierTransform	HCD	MS2	0	86.99178	200	1081.67761230469	3243.01828365406	3	2.027915	199	Non_Depleted_Plasma_HCC_3.raw
False	None	IonTrap	CID	MS2	0	0	100	1386.10620117188	1386.10620117188	1	2.041965	201	Non_Depleted_Plasma_HCC_3.raw
False	None	FourierTransform	HCD	MS2	0	0	200	1386.10620117188	2771.20512571375	2	2.05670166666667	202	Non_Depleted_Plasma_HCC_3.raw
False	None	FourierTransform	HCD	MS2	0	0	200	1386.10620117188	4156.30405025563	3	2.05670166666667	202	Non_Depleted_Plasma_HCC_3.raw
False	None	IonTrap	CID	MS2	0	85.62626	100	1266.45764160156	1266.45764160156	1	2.062145	203	Non_Depleted_Plasma_HCC_3.raw
False	None	IonTrap	CID	MS2	0	0	100	1603.13842773438	1603.13842773438	1	2.08224333333333	205	Non_Depleted_Plasma_HCC_3.raw
False	None	FourierTransform	HCD	MS2	0	0	200	1603.13842773438	3205.26957883875	2	2.09693166666667	206	Non_Depleted_Plasma_HCC_3.raw
False	Unambiguous	FourierTransform	HCD	MS2	0	0	200	1603.13842773438	4807.40072994313	3	2.09693166666667	206	Non_Depleted_Plasma_HCC_3.raw
False	Unambiguous	IonTrap	CID	MS2	0	0	100	958.493530273438	1915.97978391688	2	2.10237833333333	207	Non_Depleted_Plasma_HCC_3.raw
False	Ambiguous	IonTrap	CID	MS2	0	0	100	958.493530273438	2873.46603756031	3	2.10237833333333	207	Non_Depleted_Plasma_HCC_3.raw
False	None	FourierTransform	HCD	MS2	0	0	200	958.493530273438	1915.97978391688	2	2.117325	208	Non_Depleted_Plasma_HCC_3.raw
False	None	FourierTransform	HCD	MS2	0	0	200	958.493530273438	2873.46603756031	3	2.117325	208	Non_Depleted_Plasma_HCC_3.raw
False	None	IonTrap	CID	MS2	0	50.17271	100	1199.41625976563	1199.41625976563	1	2.12271333333333	209	Non_Depleted_Plasma_HCC_3.raw
False	None	FourierTransform	HCD	MS2	0	50.17271	200	1199.41625976563	2397.82524290125	2	2.13756	210	Non_Depleted_Plasma_HCC_3.raw
False	None	FourierTransform	HCD	MS2	0	50.17271	200	1199.41625976563	3596.23422603688	3	2.13756	210	Non_Depleted_Plasma_HCC_3.raw
False	None	IonTrap	CID	MS2	0	0	100	923.310791015625	1845.61430540125	2	2.15167	212	Non_Depleted_Plasma_HCC_3.raw
False	None	IonTrap	CID	MS2	0	0	100	923.310791015625	2767.91781978688	3	2.15167	212	Non_Depleted_Plasma_HCC_3.raw
False	None	FourierTransform	HCD	MS2	0	0	200	923.310791015625	1845.61430540125	2	2.16668833333333	213	Non_Depleted_Plasma_HCC_3.raw
False	None	FourierTransform	HCD	MS2	0	0	200	923.310791015625	2767.91781978688	3	2.16668833333333	213	Non_Depleted_Plasma_HCC_3.raw
False	None	IonTrap	CID	MS2	0	51.2648	100	1261.26281738281	1261.26281738281	1	2.1722	214	Non_Depleted_Plasma_HCC_3.raw
False	None	FourierTransform	HCD	MS2	0	51.2648	200	1261.26281738281	2521.51835813563	2	2.18692833333333	215	Non_Depleted_Plasma_HCC_3.raw
False	Unambiguous	FourierTransform	HCD	MS2	0	51.2648	200	1261.26281738281	3781.77389888844	3	2.18692833333333	215	Non_Depleted_Plasma_HCC_3.raw
False	None	IonTrap	CID	MS2	0	0	100	815.215637207031	815.215637207031	1	2.19240333333333	216	Non_Depleted_Plasma_HCC_3.raw
False	None	FourierTransform	HCD	MS2	0	0	200	815.215637207031	815.215637207031	1	2.20752833333333	217	Non_Depleted_Plasma_HCC_3.raw
False	None	IonTrap	CID	MS2	0	60.81224	100	904.286987304688	1807.56669797938	2	2.212975	218	Non_Depleted_Plasma_HCC_3.raw
False	None	IonTrap	CID	MS2	0	60.81224	100	904.286987304688	2710.84640865406	3	2.212975	218	Non_Depleted_Plasma_HCC_3.raw
False	None	FourierTransform	HCD	MS2	0	60.81224	200	904.286987304688	1807.56669797938	2	2.22795666666667	219	Non_Depleted_Plasma_HCC_3.raw
False	None	FourierTransform	HCD	MS2	0	60.81224	200	904.286987304688	2710.84640865406	3	2.22795666666667	219	Non_Depleted_Plasma_HCC_3.raw
False	None	IonTrap	CID	MS2	0	35.61283	100	906.262023925781	906.262023925781	1	2.23340333333333	220	Non_Depleted_Plasma_HCC_3.raw
False	None	FourierTransform	HCD	MS2	0	35.61283	200	906.262023925781	906.262023925781	1	2.24845833333333	221	Non_Depleted_Plasma_HCC_3.raw
False	Ambiguous	IonTrap	CID	MS2	0		100	1376.80993652344	1376.80993652344	1	2.26374	223	Non_Depleted_Plasma_HCC_3.raw
False	Unambiguous	FourierTransform	HCD	MS2	0		200	1376.80993652344	1376.80993652344	1	2.279465	224	Non_Depleted_Plasma_HCC_3.raw
False	Unambiguous	IonTrap	CID	MS2	0		100	1170.56787109375	1170.56787109375	1	2.28492666666667	225	Non_Depleted_Plasma_HCC_3.raw
False	Ambiguous	FourierTransform	HCD	MS2	0		200	1170.56787109375	3509.68906002125	3	2.29972833333333	226	Non_Depleted_Plasma_HCC_3.raw
False	None	FourierTransform	HCD	MS2	0		200	1170.56787109375	2340.1284655575	2	2.29972833333333	226	Non_Depleted_Plasma_HCC_3.raw
False	None	IonTrap	CID	MS2	0	0	100	1278.31408691406	1278.31408691406	1	2.30528833333333	227	Non_Depleted_Plasma_HCC_3.raw
False	None	FourierTransform	HCD	MS2	0	0	200	1278.31408691406	2555.62089719813	2	2.320055	228	Non_Depleted_Plasma_HCC_3.raw
False	Ambiguous	FourierTransform	HCD	MS2	0	0	200	1278.31408691406	3832.92770748219	3	2.320055	228	Non_Depleted_Plasma_HCC_3.raw
False	Ambiguous	IonTrap	CID	MS2	0		100	1014.52478027344	2028.04228391688	2	2.32547666666667	229	Non_Depleted_Plasma_HCC_3.raw
False	Unambiguous	IonTrap	CID	MS2	0		100	1014.52478027344	3041.55978756031	3	2.32547666666667	229	Non_Depleted_Plasma_HCC_3.raw
False	None	FourierTransform	HCD	MS2	0		200	1014.52478027344	2028.04228391688	2	2.34037333333333	230	Non_Depleted_Plasma_HCC_3.raw
False	None	FourierTransform	HCD	MS2	0		200	1014.52478027344	3041.55978756031	3	2.34037333333333	230	Non_Depleted_Plasma_HCC_3.raw
False	Unambiguous	IonTrap	CID	MS2	0		100	964.592834472656	1928.17839231531	2	2.34581833333333	231	Non_Depleted_Plasma_HCC_3.raw
False	None	IonTrap	CID	MS2	0		100	964.592834472656	2891.76395015797	3	2.34581833333333	231	Non_Depleted_Plasma_HCC_3.raw
False	None	FourierTransform	HCD	MS2	0		200	964.592834472656	2891.76395015797	3	2.36079666666667	232	Non_Depleted_Plasma_HCC_3.raw
False	None	FourierTransform	HCD	MS2	0		200	964.592834472656	1928.17839231531	2	2.36079666666667	232	Non_Depleted_Plasma_HCC_3.raw
False	None	IonTrap	CID	MS2	0	0	100	1331.45776367188	1331.45776367188	1	2.37599333333333	234	Non_Depleted_Plasma_HCC_3.raw
False	None	FourierTransform	HCD	MS2	0	0	200	1331.45776367188	1331.45776367188	1	2.39179833333333	235	Non_Depleted_Plasma_HCC_3.raw
False	Unambiguous	IonTrap	CID	MS2	0	64.66845	100	1108.58422851563	1108.58422851563	1	2.39726	236	Non_Depleted_Plasma_HCC_3.raw
False	Unambiguous	FourierTransform	HCD	MS2	0	64.66845	200	1108.58422851563	2216.16118040125	2	2.41209666666667	237	Non_Depleted_Plasma_HCC_3.raw
False	Ambiguous	FourierTransform	HCD	MS2	0	64.66845	200	1108.58422851563	3323.73813228688	3	2.41209666666667	237	Non_Depleted_Plasma_HCC_3.raw
False	Ambiguous	IonTrap	CID	MS2	0		100	1755.39807128906	3509.78886594813	2	2.417455	238	Non_Depleted_Plasma_HCC_3.raw
False	None	IonTrap	CID	MS2	0		100	1755.39807128906	5264.17966060719	3	2.417455	238	Non_Depleted_Plasma_HCC_3.raw
False	None	FourierTransform	HCD	MS2	0		200	1755.39807128906	5264.17966060719	3	2.432055	239	Non_Depleted_Plasma_HCC_3.raw
False	None	FourierTransform	HCD	MS2	0		200	1755.39807128906	3509.78886594813	2	2.432055	239	Non_Depleted_Plasma_HCC_3.raw
False	Unambiguous	IonTrap	CID	MS2	0	0	100	1736.08056640625	5206.22714595875	3	2.43740666666667	240	Non_Depleted_Plasma_HCC_3.raw
False	Unambiguous	IonTrap	CID	MS2	0	0	100	1736.08056640625	3471.1538561825	2	2.43740666666667	240	Non_Depleted_Plasma_HCC_3.raw
False	None	FourierTransform	HCD	MS2	0	0	200	1736.08056640625	3471.1538561825	2	2.45184833333333	241	Non_Depleted_Plasma_HCC_3.raw
False	None	FourierTransform	HCD	MS2	0	0	200	1736.08056640625	5206.22714595875	3	2.45184833333333	241	Non_Depleted_Plasma_HCC_3.raw
False	None	IonTrap	CID	MS2	0	0	100	988.662109375	1976.31694212	2	2.45727666666667	242	Non_Depleted_Plasma_HCC_3.raw
False	None	IonTrap	CID	MS2	0	0	100	988.662109375	2963.971774865	3	2.45727666666667	242	Non_Depleted_Plasma_HCC_3.raw
False	None	FourierTransform	HCD	MS2	0	0	200	988.662109375	1976.31694212	2	2.47223333333333	243	Non_Depleted_Plasma_HCC_3.raw
False	None	FourierTransform	HCD	MS2	0	0	200	988.662109375	2963.971774865	3	2.47223333333333	243	Non_Depleted_Plasma_HCC_3.raw
False	None	IonTrap	CID	MS2	0		100	1226.365234375	1226.365234375	1	2.48631333333333	245	Non_Depleted_Plasma_HCC_3.raw
False	None	FourierTransform	HCD	MS2	0		200	1226.365234375	2451.72319212	2	2.50213833333333	246	Non_Depleted_Plasma_HCC_3.raw
False	None	FourierTransform	HCD	MS2	0		200	1226.365234375	3677.081149865	3	2.50213833333333	246	Non_Depleted_Plasma_HCC_3.raw
False	None	IonTrap	CID	MS2	0		100	1271.92492675781	1271.92492675781	1	2.50757666666667	247	Non_Depleted_Plasma_HCC_3.raw
False	None	FourierTransform	HCD	MS2	0		200	1271.92492675781	2542.84257688563	2	2.522295	248	Non_Depleted_Plasma_HCC_3.raw
False	Unambiguous	FourierTransform	HCD	MS2	0		200	1271.92492675781	3813.76022701344	3	2.522295	248	Non_Depleted_Plasma_HCC_3.raw
False	None	IonTrap	CID	MS2	0	53.34938	100	1137.38220214844	1137.38220214844	1	2.52771333333333	249	Non_Depleted_Plasma_HCC_3.raw
False	None	FourierTransform	HCD	MS2	0	53.34938	200	1137.38220214844	2273.75712766688	2	2.54260833333333	250	Non_Depleted_Plasma_HCC_3.raw
False	None	FourierTransform	HCD	MS2	0	53.34938	200	1137.38220214844	3410.13205318531	3	2.54260833333333	250	Non_Depleted_Plasma_HCC_3.raw
False	Ambiguous	IonTrap	CID	MS2	0	40.38625	100	1060.60400390625	1060.60400390625	1	2.54803	251	Non_Depleted_Plasma_HCC_3.raw
False	Ambiguous	FourierTransform	HCD	MS2	0	40.38625	200	1060.60400390625	2120.2007311825	2	2.56290666666667	252	Non_Depleted_Plasma_HCC_3.raw
False	Unambiguous	FourierTransform	HCD	MS2	0	40.38625	200	1060.60400390625	3179.79745845875	3	2.56290666666667	252	Non_Depleted_Plasma_HCC_3.raw
False	Unambiguous	IonTrap	CID	MS2	0	67.96052	100	1192.51293945313	1192.51293945313	1	2.56831666666667	253	Non_Depleted_Plasma_HCC_3.raw
False	None	FourierTransform	HCD	MS2	0	67.96052	200	1192.51293945313	2384.01860227625	2	2.58314333333333	254	Non_Depleted_Plasma_HCC_3.raw
False	None	FourierTransform	HCD	MS2	0	67.96052	200	1192.51293945313	3575.52426509938	3	2.58314333333333	254	Non_Depleted_Plasma_HCC_3.raw
False	None	IonTrap	CID	MS2	0	67.58047	100	1178.40649414063	1178.40649414063	1	2.59830333333333	256	Non_Depleted_Plasma_HCC_3.raw
False	None	FourierTransform	HCD	MS2	0	67.58047	200	1178.40649414063	2355.80571165125	2	2.61431166666667	257	Non_Depleted_Plasma_HCC_3.raw
False	None	FourierTransform	HCD	MS2	0	67.58047	200	1178.40649414063	3533.20492916188	3	2.61431166666667	257	Non_Depleted_Plasma_HCC_3.raw
False	None	IonTrap	CID	MS2	0	0	100	1355.52197265625	1355.52197265625	1	2.61975	258	Non_Depleted_Plasma_HCC_3.raw
False	None	FourierTransform	HCD	MS2	0	0	200	1355.52197265625	2710.0366686825	2	2.63445	259	Non_Depleted_Plasma_HCC_3.raw
False	None	FourierTransform	HCD	MS2	0	0	200	1355.52197265625	4064.55136470875	3	2.63445	259	Non_Depleted_Plasma_HCC_3.raw
False	None	IonTrap	CID	MS2	0		100	1307.40185546875	1307.40185546875	1	2.63985	260	Non_Depleted_Plasma_HCC_3.raw
False	None	IonTrap	CID	MS2	0	0	100	1281.02661132813	1281.02661132813	1	2.65999833333333	262	Non_Depleted_Plasma_HCC_3.raw
False	Unambiguous	FourierTransform	HCD	MS2	0	0	200	1281.02661132813	2561.04594602625	2	2.67471833333333	263	Non_Depleted_Plasma_HCC_3.raw
False	None	FourierTransform	HCD	MS2	0	0	200	1281.02661132813	3841.06528072438	3	2.67471833333333	263	Non_Depleted_Plasma_HCC_3.raw
False	None	IonTrap	CID	MS2	0	75.40125	100	1214.1181640625	1214.1181640625	1	2.68010833333333	264	Non_Depleted_Plasma_HCC_3.raw
False	None	FourierTransform	HCD	MS2	0	75.40125	200	1214.1181640625	3640.3399389275	3	2.694945	265	Non_Depleted_Plasma_HCC_3.raw
False	None	FourierTransform	HCD	MS2	0	75.40125	200	1214.1181640625	2427.229051495	2	2.694945	265	Non_Depleted_Plasma_HCC_3.raw
False	None	IonTrap	CID	MS2	0	0	100	832.243896484375	832.243896484375	1	2.70915333333333	267	Non_Depleted_Plasma_HCC_3.raw
False	None	FourierTransform	HCD	MS2	0	0	200	832.243896484375	832.243896484375	1	2.72529833333333	268	Non_Depleted_Plasma_HCC_3.raw
False	Unambiguous	IonTrap	CID	MS2	0		100	1585.32580566406	3169.64433469813	2	2.730705	269	Non_Depleted_Plasma_HCC_3.raw
False	Unambiguous	IonTrap	CID	MS2	0		100	1585.32580566406	4753.96286373219	3	2.730705	269	Non_Depleted_Plasma_HCC_3.raw
False	None	FourierTransform	HCD	MS2	0		200	1585.32580566406	3169.64433469813	2	2.74523333333333	270	Non_Depleted_Plasma_HCC_3.raw
False	None	FourierTransform	HCD	MS2	0		200	1585.32580566406	4753.96286373219	3	2.74523333333333	270	Non_Depleted_Plasma_HCC_3.raw
False	None	IonTrap	CID	MS2	0		100	1401.9990234375	1401.9990234375	1	2.75060333333333	271	Non_Depleted_Plasma_HCC_3.raw
False	None	FourierTransform	HCD	MS2	0		200	1401.9990234375	2802.990770245	2	2.76531166666667	272	Non_Depleted_Plasma_HCC_3.raw
False	Ambiguous	FourierTransform	HCD	MS2	0		200	1401.9990234375	4203.9825170525	3	2.76531166666667	272	Non_Depleted_Plasma_HCC_3.raw
False	Unambiguous	IonTrap	CID	MS2	0		100	1125.44250488281	1125.44250488281	1	2.77073666666667	273	Non_Depleted_Plasma_HCC_3.raw
False	None	FourierTransform	HCD	MS2	0		200	1125.44250488281	2249.87773313563	2	2.78568333333333	274	Non_Depleted_Plasma_HCC_3.raw
False	None	FourierTransform	HCD	MS2	0		200	1125.44250488281	3374.31296138844	3	2.78568333333333	274	Non_Depleted_Plasma_HCC_3.raw
False	None	IonTrap	CID	MS2	0		100	1069.98388671875	1069.98388671875	1	2.79111	275	Non_Depleted_Plasma_HCC_3.raw
False	None	FourierTransform	HCD	MS2	0		200	1069.98388671875	2138.9604968075	2	2.80602666666667	276	Non_Depleted_Plasma_HCC_3.raw
False	None	FourierTransform	HCD	MS2	0		200	1069.98388671875	3207.93710689625	3	2.80602666666667	276	Non_Depleted_Plasma_HCC_3.raw
False	None	IonTrap	CID	MS2	0	43.76527	100	920.31640625	920.31640625	1	2.82119666666667	278	Non_Depleted_Plasma_HCC_3.raw
False	None	FourierTransform	HCD	MS2	0	43.76527	200	920.31640625	920.31640625	1	2.836195	279	Non_Depleted_Plasma_HCC_3.raw
False	Unambiguous	IonTrap	CID	MS2	0	40.16488	100	1267.47082519531	1267.47082519531	1	2.841635	280	Non_Depleted_Plasma_HCC_3.raw
False	None	FourierTransform	HCD	MS2	0	40.16488	200	1267.47082519531	2533.93437376063	2	2.85637833333333	281	Non_Depleted_Plasma_HCC_3.raw
False	None	FourierTransform	HCD	MS2	0	40.16488	200	1267.47082519531	3800.39792232594	3	2.85637833333333	281	Non_Depleted_Plasma_HCC_3.raw
False	Unambiguous	IonTrap	CID	MS2	0		100	1485.42626953125	4454.26425533375	3	2.86174666666667	282	Non_Depleted_Plasma_HCC_3.raw
False	None	IonTrap	CID	MS2	0		100	1485.42626953125	2969.8452624325	2	2.86174666666667	282	Non_Depleted_Plasma_HCC_3.raw
False	None	FourierTransform	HCD	MS2	0		200	1485.42626953125	2969.8452624325	2	2.87637833333333	283	Non_Depleted_Plasma_HCC_3.raw
False	None	FourierTransform	HCD	MS2	0		200	1485.42626953125	4454.26425533375	3	2.87637833333333	283	Non_Depleted_Plasma_HCC_3.raw
False	None	IonTrap	CID	MS2	0	62.13362	100	890.238342285156	890.238342285156	1	2.88182666666667	284	Non_Depleted_Plasma_HCC_3.raw
False	None	FourierTransform	HCD	MS2	0	62.13362	200	890.238342285156	890.238342285156	1	2.89680333333333	285	Non_Depleted_Plasma_HCC_3.raw
False	None	IonTrap	CID	MS2	0	70.98778	100	1294.96215820313	1294.96215820313	1	2.90220333333333	286	Non_Depleted_Plasma_HCC_3.raw
False	None	FourierTransform	HCD	MS2	0	70.98778	200	1294.96215820313	2588.91703977625	2	2.91696833333333	287	Non_Depleted_Plasma_HCC_3.raw
False	Ambiguous	FourierTransform	HCD	MS2	0	70.98778	200	1294.96215820313	3882.87192134938	3	2.91696833333333	287	Non_Depleted_Plasma_HCC_3.raw
False	None	IonTrap	CID	MS2	0	0	100	815.215576171875	1629.42387571375	2	2.93222666666667	289	Non_Depleted_Plasma_HCC_3.raw
False	None	IonTrap	CID	MS2	0	0	100	815.215576171875	2443.63217525563	3	2.93222666666667	289	Non_Depleted_Plasma_HCC_3.raw
False	None	FourierTransform	HCD	MS2	0	0	200	815.215576171875	2443.63217525563	3	2.947305	290	Non_Depleted_Plasma_HCC_3.raw
False	None	FourierTransform	HCD	MS2	0	0	200	815.215576171875	1629.42387571375	2	2.947305	290	Non_Depleted_Plasma_HCC_3.raw
False	None	IonTrap	CID	MS2	0	58.36567	100	907.260986328125	907.260986328125	1	2.952905	291	Non_Depleted_Plasma_HCC_3.raw
False	None	FourierTransform	HCD	MS2	0	58.36567	200	907.260986328125	907.260986328125	1	2.96788666666667	292	Non_Depleted_Plasma_HCC_3.raw
False	None	IonTrap	CID	MS2	0	66.51211	100	846.294189453125	1691.58110227625	2	2.97335666666667	293	Non_Depleted_Plasma_HCC_3.raw
False	None	IonTrap	CID	MS2	0	66.51211	100	846.294189453125	2536.86801509938	3	2.97335666666667	293	Non_Depleted_Plasma_HCC_3.raw
False	None	FourierTransform	HCD	MS2	0	66.51211	200	846.294189453125	1691.58110227625	2	2.98844	294	Non_Depleted_Plasma_HCC_3.raw
False	None	FourierTransform	HCD	MS2	0	66.51211	200	846.294189453125	2536.86801509938	3	2.98844	294	Non_Depleted_Plasma_HCC_3.raw
False	None	IonTrap	CID	MS2	0	0	100	1198.84838867188	1198.84838867188	1	2.99383333333333	295	Non_Depleted_Plasma_HCC_3.raw
False	None	FourierTransform	HCD	MS2	0	0	200	1198.84838867188	2396.68950071375	2	3.00861666666667	296	Non_Depleted_Plasma_HCC_3.raw
False	None	FourierTransform	HCD	MS2	0	0	200	1198.84838867188	3594.53061275563	3	3.00861666666667	296	Non_Depleted_Plasma_HCC_3.raw
False	Unambiguous	IonTrap	CID	MS2	0	30.61181	100	974.439147949219	2921.30289058766	3	3.01405333333333	297	Non_Depleted_Plasma_HCC_3.raw
False	Unambiguous	IonTrap	CID	MS2	0	30.61181	100	974.439147949219	1947.87101926844	2	3.01405333333333	297	Non_Depleted_Plasma_HCC_3.raw
False	None	FourierTransform	HCD	MS2	0	30.61181	200	974.439147949219	1947.87101926844	2	3.029035	298	Non_Depleted_Plasma_HCC_3.raw
False	None	FourierTransform	HCD	MS2	0	30.61181	200	974.439147949219	2921.30289058766	3	3.029035	298	Non_Depleted_Plasma_HCC_3.raw
False	None	IonTrap	CID	MS2	0		100	1332.34118652344	1332.34118652344	1	3.04424166666667	300	Non_Depleted_Plasma_HCC_3.raw
False	None	FourierTransform	HCD	MS2	0		200	1332.34118652344	2663.67509641688	2	3.059965	301	Non_Depleted_Plasma_HCC_3.raw
False	Ambiguous	FourierTransform	HCD	MS2	0		200	1332.34118652344	3995.00900631031	3	3.059965	301	Non_Depleted_Plasma_HCC_3.raw
False	Unambiguous	IonTrap	CID	MS2	0	0	100	1236.50805664063	1236.50805664063	1	3.06542333333333	302	Non_Depleted_Plasma_HCC_3.raw
False	None	FourierTransform	HCD	MS2	0	0	200	1236.50805664063	2472.00883665125	2	3.08016833333333	303	Non_Depleted_Plasma_HCC_3.raw
False	None	FourierTransform	HCD	MS2	0	0	200	1236.50805664063	3707.50961666188	3	3.08016833333333	303	Non_Depleted_Plasma_HCC_3.raw
False	None	IonTrap	CID	MS2	0	0	100	1185.42443847656	1185.42443847656	1	3.08556833333333	304	Non_Depleted_Plasma_HCC_3.raw
False	None	FourierTransform	HCD	MS2	0	0	200	1185.42443847656	3554.25876216969	3	3.10038666666667	305	Non_Depleted_Plasma_HCC_3.raw
False	None	FourierTransform	HCD	MS2	0	0	200	1185.42443847656	2369.84160032313	2	3.10038666666667	305	Non_Depleted_Plasma_HCC_3.raw
False	Unambiguous	IonTrap	CID	MS2	0	49.2841	100	1168.74609375	1168.74609375	1	3.10600333333333	306	Non_Depleted_Plasma_HCC_3.raw
False	None	FourierTransform	HCD	MS2	0	49.2841	200	1168.74609375	2336.48491087	2	3.12090166666667	307	Non_Depleted_Plasma_HCC_3.raw
False	None	FourierTransform	HCD	MS2	0	49.2841	200	1168.74609375	3504.22372799	3	3.12090166666667	307	Non_Depleted_Plasma_HCC_3.raw
False	None	IonTrap	CID	MS2	0		100	1181.17736816406	1181.17736816406	1	3.12631833333333	308	Non_Depleted_Plasma_HCC_3.raw
False	None	FourierTransform	HCD	MS2	0		200	1181.17736816406	2361.34745969813	2	3.14115333333333	309	Non_Depleted_Plasma_HCC_3.raw
False	None	FourierTransform	HCD	MS2	0		200	1181.17736816406	3541.51755123219	3	3.14115333333333	309	Non_Depleted_Plasma_HCC_3.raw
False	None	IonTrap	CID	MS2	0		100	1377.33288574219	1377.33288574219	1	3.15628	311	Non_Depleted_Plasma_HCC_3.raw
False	Unambiguous	FourierTransform	HCD	MS2	0		200	1377.33288574219	2753.65849485438	2	3.17097666666667	312	Non_Depleted_Plasma_HCC_3.raw
False	Ambiguous	FourierTransform	HCD	MS2	0		200	1377.33288574219	4129.98410396656	3	3.17097666666667	312	Non_Depleted_Plasma_HCC_3.raw
False	Unambiguous	IonTrap	CID	MS2	0	36.3998	100	1230.49633789063	1230.49633789063	1	3.176415	313	Non_Depleted_Plasma_HCC_3.raw
False	None	FourierTransform	HCD	MS2	0	36.3998	200	1230.49633789063	2459.98539915125	2	3.19119333333333	314	Non_Depleted_Plasma_HCC_3.raw
False	None	FourierTransform	HCD	MS2	0	36.3998	200	1230.49633789063	3689.47446041188	3	3.19119333333333	314	Non_Depleted_Plasma_HCC_3.raw
False	None	IonTrap	CID	MS2	0	0	100	1193.35949707031	1193.35949707031	1	3.196585	315	Non_Depleted_Plasma_HCC_3.raw
False	None	FourierTransform	HCD	MS2	0	0	200	1193.35949707031	2385.71171751063	2	3.21140333333333	316	Non_Depleted_Plasma_HCC_3.raw
False	None	FourierTransform	HCD	MS2	0	0	200	1193.35949707031	3578.06393795094	3	3.21140333333333	316	Non_Depleted_Plasma_HCC_3.raw
False	None	IonTrap	CID	MS2	0	0	100	1067.06225585938	1067.06225585938	1	3.21682666666667	317	Non_Depleted_Plasma_HCC_3.raw
False	None	FourierTransform	HCD	MS2	0	0	200	1067.06225585938	2133.11723508875	2	3.231715	318	Non_Depleted_Plasma_HCC_3.raw
False	None	FourierTransform	HCD	MS2	0	0	200	1067.06225585938	3199.17221431813	3	3.231715	318	Non_Depleted_Plasma_HCC_3.raw
False	Unambiguous	IonTrap	CID	MS2	0	54.16647	100	1107.4541015625	1107.4541015625	1	3.23712833333333	319	Non_Depleted_Plasma_HCC_3.raw
False	None	FourierTransform	HCD	MS2	0	54.16647	200	1107.4541015625	3320.3477514275	3	3.252035	320	Non_Depleted_Plasma_HCC_3.raw
False	None	FourierTransform	HCD	MS2	0	54.16647	200	1107.4541015625	2213.900926495	2	3.252035	320	Non_Depleted_Plasma_HCC_3.raw
False	None	IonTrap	CID	MS2	0	52.7304	100	1214.40026855469	1214.40026855469	1	3.26716	322	Non_Depleted_Plasma_HCC_3.raw
False	None	FourierTransform	HCD	MS2	0	52.7304	200	1214.40026855469	2427.79326047938	2	3.282965	323	Non_Depleted_Plasma_HCC_3.raw
False	None	FourierTransform	HCD	MS2	0	52.7304	200	1214.40026855469	3641.18625240406	3	3.282965	323	Non_Depleted_Plasma_HCC_3.raw
False	Ambiguous	IonTrap	CID	MS2	0	34.75439	100	1318.84436035156	1318.84436035156	1	3.28850833333333	324	Non_Depleted_Plasma_HCC_3.raw
False	None	FourierTransform	HCD	MS2	0	34.75439	200	1318.84436035156	2636.68144407313	2	3.30323833333333	325	Non_Depleted_Plasma_HCC_3.raw
False	None	FourierTransform	HCD	MS2	0	34.75439	200	1318.84436035156	3954.51852779469	3	3.30323833333333	325	Non_Depleted_Plasma_HCC_3.raw
False	None	IonTrap	CID	MS2	0		100	1774.68115234375	3548.3550280575	2	3.30858833333333	326	Non_Depleted_Plasma_HCC_3.raw
False	Unambiguous	IonTrap	CID	MS2	0		100	1774.68115234375	5322.02890377125	3	3.30858833333333	326	Non_Depleted_Plasma_HCC_3.raw
False	None	FourierTransform	HCD	MS2	0		200	1774.68115234375	5322.02890377125	3	3.32306	327	Non_Depleted_Plasma_HCC_3.raw
False	None	FourierTransform	HCD	MS2	0		200	1774.68115234375	3548.3550280575	2	3.32306	327	Non_Depleted_Plasma_HCC_3.raw
False	Unambiguous	IonTrap	CID	MS2	0	47.45958	100	1160.53186035156	1160.53186035156	1	3.32846166666667	328	Non_Depleted_Plasma_HCC_3.raw
False	None	FourierTransform	HCD	MS2	0	47.45958	200	1160.53186035156	2320.05644407313	2	3.34328833333333	329	Non_Depleted_Plasma_HCC_3.raw
False	None	FourierTransform	HCD	MS2	0	47.45958	200	1160.53186035156	3479.58102779469	3	3.34328833333333	329	Non_Depleted_Plasma_HCC_3.raw
False	None	IonTrap	CID	MS2	0		100	1259.36669921875	1259.36669921875	1	3.34868333333333	330	Non_Depleted_Plasma_HCC_3.raw
False	None	FourierTransform	HCD	MS2	0		200	1259.36669921875	2517.7261218075	2	3.363465	331	Non_Depleted_Plasma_HCC_3.raw
False	None	FourierTransform	HCD	MS2	0		200	1259.36669921875	3776.08554439625	3	3.363465	331	Non_Depleted_Plasma_HCC_3.raw
False	None	IonTrap	CID	MS2	0		100	1176.38500976563	1176.38500976563	1	3.37864333333333	333	Non_Depleted_Plasma_HCC_3.raw
False	None	FourierTransform	HCD	MS2	0		200	1176.38500976563	3527.14047603688	3	3.394465	334	Non_Depleted_Plasma_HCC_3.raw
False	None	FourierTransform	HCD	MS2	0		200	1176.38500976563	2351.76274290125	2	3.394465	334	Non_Depleted_Plasma_HCC_3.raw
False	Ambiguous	IonTrap	CID	MS2	0	0	100	1174.55822753906	1174.55822753906	1	3.399915	335	Non_Depleted_Plasma_HCC_3.raw
False	None	FourierTransform	HCD	MS2	0	0	200	1174.55822753906	3521.66012935719	3	3.41471666666667	336	Non_Depleted_Plasma_HCC_3.raw
False	None	FourierTransform	HCD	MS2	0	0	200	1174.55822753906	2348.10917844813	2	3.41471666666667	336	Non_Depleted_Plasma_HCC_3.raw
False	None	IonTrap	CID	MS2	0		100	1216.4365234375	1216.4365234375	1	3.42011666666667	337	Non_Depleted_Plasma_HCC_3.raw
False	None	FourierTransform	HCD	MS2	0		200	1216.4365234375	1216.4365234375	1	3.43492166666667	338	Non_Depleted_Plasma_HCC_3.raw
False	None	IonTrap	CID	MS2	0		100	1224.41870117188	1224.41870117188	1	3.44048666666667	339	Non_Depleted_Plasma_HCC_3.raw
False	None	FourierTransform	HCD	MS2	0		200	1224.41870117188	2447.83012571375	2	3.45536666666667	340	Non_Depleted_Plasma_HCC_3.raw
False	None	FourierTransform	HCD	MS2	0		200	1224.41870117188	3671.24155025563	3	3.45536666666667	340	Non_Depleted_Plasma_HCC_3.raw
False	None	IonTrap	CID	MS2	0		100	1248.42297363281	1248.42297363281	1	3.46076	341	Non_Depleted_Plasma_HCC_3.raw
False	None	FourierTransform	HCD	MS2	0		200	1248.42297363281	2495.83867063563	2	3.47555333333333	342	Non_Depleted_Plasma_HCC_3.raw
False	None	FourierTransform	HCD	MS2	0		200	1248.42297363281	3743.25436763844	3	3.47555333333333	342	Non_Depleted_Plasma_HCC_3.raw
False	None	IonTrap	CID	MS2	0	0	100	1227.43139648438	1227.43139648438	1	3.48969166666667	344	Non_Depleted_Plasma_HCC_3.raw
False	None	FourierTransform	HCD	MS2	0	0	200	1227.43139648438	3680.27963619313	3	3.50446833333333	345	Non_Depleted_Plasma_HCC_3.raw
False	None	FourierTransform	HCD	MS2	0	0	200	1227.43139648438	2453.85551633875	2	3.50446833333333	345	Non_Depleted_Plasma_HCC_3.raw
False	Unambiguous	IonTrap	CID	MS2	0		100	1206.52038574219	1206.52038574219	1	3.50991	346	Non_Depleted_Plasma_HCC_3.raw
False	Unambiguous	FourierTransform	HCD	MS2	0		200	1206.52038574219	1206.52038574219	1	3.52469666666667	347	Non_Depleted_Plasma_HCC_3.raw
False	Unambiguous	IonTrap	CID	MS2	0	46.12476	100	1389.53759765625	1389.53759765625	1	3.530085	348	Non_Depleted_Plasma_HCC_3.raw
False	None	FourierTransform	HCD	MS2	0	46.12476	200	1389.53759765625	2778.0679186825	2	3.544795	349	Non_Depleted_Plasma_HCC_3.raw
False	None	FourierTransform	HCD	MS2	0	46.12476	200	1389.53759765625	4166.59823970875	3	3.544795	349	Non_Depleted_Plasma_HCC_3.raw
False	Ambiguous	IonTrap	CID	MS2	0		100	1268.55322265625	1268.55322265625	1	3.55018666666667	350	Non_Depleted_Plasma_HCC_3.raw
False	None	FourierTransform	HCD	MS2	0		200	1268.55322265625	2536.0991686825	2	3.564915	351	Non_Depleted_Plasma_HCC_3.raw
False	None	FourierTransform	HCD	MS2	0		200	1268.55322265625	3803.64511470875	3	3.564915	351	Non_Depleted_Plasma_HCC_3.raw
False	None	IonTrap	CID	MS2	0		100	1240.43347167969	1240.43347167969	1	3.57032833333333	352	Non_Depleted_Plasma_HCC_3.raw
False	None	FourierTransform	HCD	MS2	0		200	1240.43347167969	3719.28586177906	3	3.58512166666667	353	Non_Depleted_Plasma_HCC_3.raw
False	None	FourierTransform	HCD	MS2	0		200	1240.43347167969	2479.85966672938	2	3.58512166666667	353	Non_Depleted_Plasma_HCC_3.raw
False	None	IonTrap	CID	MS2	0	47.0988	100	991.732116699219	1982.45695676844	2	3.60032166666667	355	Non_Depleted_Plasma_HCC_3.raw
False	Unambiguous	IonTrap	CID	MS2	0	47.0988	100	991.732116699219	2973.18179683766	3	3.60032166666667	355	Non_Depleted_Plasma_HCC_3.raw
False	None	FourierTransform	HCD	MS2	0	47.0988	200	991.732116699219	1982.45695676844	2	3.61629833333333	356	Non_Depleted_Plasma_HCC_3.raw
False	None	FourierTransform	HCD	MS2	0	47.0988	200	991.732116699219	2973.18179683766	3	3.61629833333333	356	Non_Depleted_Plasma_HCC_3.raw
False	Unambiguous	IonTrap	CID	MS2	0	69.74403	100	1041.53527832031	1041.53527832031	1	3.62176833333333	357	Non_Depleted_Plasma_HCC_3.raw
False	None	FourierTransform	HCD	MS2	0	69.74403	200	1041.53527832031	2082.06328001063	2	3.636785	358	Non_Depleted_Plasma_HCC_3.raw
False	None	FourierTransform	HCD	MS2	0	69.74403	200	1041.53527832031	3122.59128170094	3	3.636785	358	Non_Depleted_Plasma_HCC_3.raw
False	None	IonTrap	CID	MS2	0	0	100	1455.28601074219	1455.28601074219	1	3.64215666666667	359	Non_Depleted_Plasma_HCC_3.raw
False	Unambiguous	FourierTransform	HCD	MS2	0	0	200	1455.28601074219	4363.84347896656	3	3.65681166666667	360	Non_Depleted_Plasma_HCC_3.raw
False	None	FourierTransform	HCD	MS2	0	0	200	1455.28601074219	2909.56474485438	2	3.65681166666667	360	Non_Depleted_Plasma_HCC_3.raw
False	None	IonTrap	CID	MS2	0	71.83607	100	818.216186523438	818.216186523438	1	3.66228	361	Non_Depleted_Plasma_HCC_3.raw
False	Ambiguous	IonTrap	CID	MS2	0		100	1034.63977050781	2068.27226438563	2	3.68278	363	Non_Depleted_Plasma_HCC_3.raw
False	None	IonTrap	CID	MS2	0		100	1034.63977050781	3101.90475826344	3	3.68278	363	Non_Depleted_Plasma_HCC_3.raw
False	None	FourierTransform	HCD	MS2	0		200	1034.63977050781	2068.27226438563	2	3.69772333333333	364	Non_Depleted_Plasma_HCC_3.raw
False	None	FourierTransform	HCD	MS2	0		200	1034.63977050781	3101.90475826344	3	3.69772333333333	364	Non_Depleted_Plasma_HCC_3.raw
False	Unambiguous	IonTrap	CID	MS2	0	53.80102	100	1074.93566894531	2148.86406126063	2	3.71184	366	Non_Depleted_Plasma_HCC_3.raw
False	Unambiguous	IonTrap	CID	MS2	0	53.80102	100	1074.93566894531	3222.79245357594	3	3.71184	366	Non_Depleted_Plasma_HCC_3.raw
False	None	FourierTransform	HCD	MS2	0	53.80102	200	1074.93566894531	2148.86406126063	2	3.72779833333333	367	Non_Depleted_Plasma_HCC_3.raw
False	None	FourierTransform	HCD	MS2	0	53.80102	200	1074.93566894531	3222.79245357594	3	3.72779833333333	367	Non_Depleted_Plasma_HCC_3.raw
False	Unambiguous	IonTrap	CID	MS2	0	70.85021	100	924.683532714844	2772.03604488453	3	3.7333	368	Non_Depleted_Plasma_HCC_3.raw
False	None	IonTrap	CID	MS2	0	70.85021	100	924.683532714844	1848.35978879969	2	3.7333	368	Non_Depleted_Plasma_HCC_3.raw
False	None	FourierTransform	HCD	MS2	0	70.85021	200	924.683532714844	1848.35978879969	2	3.74827166666667	369	Non_Depleted_Plasma_HCC_3.raw
False	None	FourierTransform	HCD	MS2	0	70.85021	200	924.683532714844	2772.03604488453	3	3.74827166666667	369	Non_Depleted_Plasma_HCC_3.raw
False	None	IonTrap	CID	MS2	0	54.32587	100	1064.76452636719	2128.52177610438	2	3.75369333333333	370	Non_Depleted_Plasma_HCC_3.raw
False	Unambiguous	IonTrap	CID	MS2	0	54.32587	100	1064.76452636719	3192.27902584156	3	3.75369333333333	370	Non_Depleted_Plasma_HCC_3.raw
False	None	FourierTransform	HCD	MS2	0	54.32587	200	1064.76452636719	2128.52177610438	2	3.76861166666667	371	Non_Depleted_Plasma_HCC_3.raw
False	None	FourierTransform	HCD	MS2	0	54.32587	200	1064.76452636719	3192.27902584156	3	3.76861166666667	371	Non_Depleted_Plasma_HCC_3.raw
False	None	IonTrap	CID	MS2	0	35.95364	100	829.266906738281	2485.78616695484	3	3.77409166666667	372	Non_Depleted_Plasma_HCC_3.raw
False	None	IonTrap	CID	MS2	0	35.95364	100	829.266906738281	1657.52653684656	2	3.77409166666667	372	Non_Depleted_Plasma_HCC_3.raw
False	None	FourierTransform	HCD	MS2	0	35.95364	200	829.266906738281	2485.78616695484	3	3.78913166666667	373	Non_Depleted_Plasma_HCC_3.raw
False	None	FourierTransform	HCD	MS2	0	35.95364	200	829.266906738281	1657.52653684656	2	3.78913166666667	373	Non_Depleted_Plasma_HCC_3.raw
False	None	IonTrap	CID	MS2	0	22.92329	100	907.263061523438	907.263061523438	1	3.794575	374	Non_Depleted_Plasma_HCC_3.raw
False	None	FourierTransform	HCD	MS2	0	22.92329	200	907.263061523438	907.263061523438	1	3.809715	375	Non_Depleted_Plasma_HCC_3.raw
False	Unambiguous	IonTrap	CID	MS2	0		100	1329.55493164063	2658.10258665125	2	3.82381	377	Non_Depleted_Plasma_HCC_3.raw
False	Unambiguous	IonTrap	CID	MS2	0		100	1329.55493164063	3986.65024166188	3	3.82381	377	Non_Depleted_Plasma_HCC_3.raw
False	None	FourierTransform	HCD	MS2	0		200	1329.55493164063	3986.65024166188	3	3.838535	378	Non_Depleted_Plasma_HCC_3.raw
False	None	FourierTransform	HCD	MS2	0		200	1329.55493164063	2658.10258665125	2	3.838535	378	Non_Depleted_Plasma_HCC_3.raw
False	None	IonTrap	CID	MS2	0	0	100	1431.41625976563	1431.41625976563	1	3.843965	379	Non_Depleted_Plasma_HCC_3.raw
False	None	FourierTransform	HCD	MS2	0	0	200	1431.41625976563	4292.23422603688	3	3.85859	380	Non_Depleted_Plasma_HCC_3.raw
False	None	FourierTransform	HCD	MS2	0	0	200	1431.41625976563	2861.82524290125	2	3.85859	380	Non_Depleted_Plasma_HCC_3.raw
False	None	IonTrap	CID	MS2	0	60.75365	100	1167.37548828125	1167.37548828125	1	3.86399666666667	381	Non_Depleted_Plasma_HCC_3.raw
False	None	FourierTransform	HCD	MS2	0	60.75365	200	1167.37548828125	3500.11191158375	3	3.87883833333333	382	Non_Depleted_Plasma_HCC_3.raw
False	None	FourierTransform	HCD	MS2	0	60.75365	200	1167.37548828125	2333.7436999325	2	3.87883833333333	382	Non_Depleted_Plasma_HCC_3.raw
False	None	IonTrap	CID	MS2	0	0	100	1282.43591308594	1282.43591308594	1	3.88423666666667	383	Non_Depleted_Plasma_HCC_3.raw
False	None	FourierTransform	HCD	MS2	0	0	200	1282.43591308594	2563.86454954188	2	3.898955	384	Non_Depleted_Plasma_HCC_3.raw
False	None	FourierTransform	HCD	MS2	0	0	200	1282.43591308594	3845.29318599781	3	3.898955	384	Non_Depleted_Plasma_HCC_3.raw
False	None	IonTrap	CID	MS2	0		100	1369.41003417969	1369.41003417969	1	3.90435	385	Non_Depleted_Plasma_HCC_3.raw
False	None	FourierTransform	HCD	MS2	0		200	1369.41003417969	2737.81279172938	2	3.91907333333333	386	Non_Depleted_Plasma_HCC_3.raw
False	None	FourierTransform	HCD	MS2	0		200	1369.41003417969	4106.21554927906	3	3.91907333333333	386	Non_Depleted_Plasma_HCC_3.raw
False	None	IonTrap	CID	MS2	0	22.01971	100	815.216796875	815.216796875	1	3.93327	388	Non_Depleted_Plasma_HCC_3.raw
False	None	FourierTransform	HCD	MS2	0	22.01971	200	815.216796875	815.216796875	1	3.94837666666667	389	Non_Depleted_Plasma_HCC_3.raw
False	None	IonTrap	CID	MS2	0	11.9494	100	920.314270019531	920.314270019531	1	3.95387833333333	390	Non_Depleted_Plasma_HCC_3.raw
False	None	FourierTransform	HCD	MS2	0	11.9494	200	920.314270019531	920.314270019531	1	3.96885	391	Non_Depleted_Plasma_HCC_3.raw
False	Unambiguous	IonTrap	CID	MS2	0	46.39227	100	1009.58526611328	2018.16325559656	2	3.97427833333333	392	Non_Depleted_Plasma_HCC_3.raw
False	Unambiguous	IonTrap	CID	MS2	0	46.39227	100	1009.58526611328	3026.74124507984	3	3.97427833333333	392	Non_Depleted_Plasma_HCC_3.raw
False	None	FourierTransform	HCD	MS2	0	46.39227	200	1009.58526611328	2018.16325559656	2	3.98938	393	Non_Depleted_Plasma_HCC_3.raw
False	None	FourierTransform	HCD	MS2	0	46.39227	200	1009.58526611328	3026.74124507984	3	3.98938	393	Non_Depleted_Plasma_HCC_3.raw
False	None	IonTrap	CID	MS2	0	41.9686	100	846.296264648438	1691.58525266688	2	3.99484166666667	394	Non_Depleted_Plasma_HCC_3.raw
False	None	IonTrap	CID	MS2	0	41.9686	100	846.296264648438	2536.87424068531	3	3.99484166666667	394	Non_Depleted_Plasma_HCC_3.raw
False	None	FourierTransform	HCD	MS2	0	41.9686	200	846.296264648438	1691.58525266688	2	4.00986333333333	395	Non_Depleted_Plasma_HCC_3.raw
False	None	FourierTransform	HCD	MS2	0	41.9686	200	846.296264648438	2536.87424068531	3	4.00986333333333	395	Non_Depleted_Plasma_HCC_3.raw
False	Ambiguous	IonTrap	CID	MS2	0	52.79952	100	1250.51062011719	1250.51062011719	1	4.01525666666667	396	Non_Depleted_Plasma_HCC_3.raw
False	None	FourierTransform	HCD	MS2	0	52.79952	200	1250.51062011719	3749.51730709156	3	4.03008333333333	397	Non_Depleted_Plasma_HCC_3.raw
False	None	FourierTransform	HCD	MS2	0	52.79952	200	1250.51062011719	2500.01396360438	2	4.03008333333333	397	Non_Depleted_Plasma_HCC_3.raw
False	None	IonTrap	CID	MS2	0	58.76582	100	995.33251953125	1989.6577624325	2	4.04420666666667	399	Non_Depleted_Plasma_HCC_3.raw
False	None	IonTrap	CID	MS2	0	58.76582	100	995.33251953125	2983.98300533375	3	4.04420666666667	399	Non_Depleted_Plasma_HCC_3.raw
False	None	FourierTransform	HCD	MS2	0	58.76582	200	995.33251953125	1989.6577624325	2	4.05913833333333	400	Non_Depleted_Plasma_HCC_3.raw
False	None	FourierTransform	HCD	MS2	0	58.76582	200	995.33251953125	2983.98300533375	3	4.05913833333333	400	Non_Depleted_Plasma_HCC_3.raw
False	Ambiguous	IonTrap	CID	MS2	0	65.82156	100	1274.79724121094	1274.79724121094	1	4.06457833333333	401	Non_Depleted_Plasma_HCC_3.raw
False	None	FourierTransform	HCD	MS2	0	65.82156	200	1274.79724121094	2548.58720579188	2	4.07931166666667	402	Non_Depleted_Plasma_HCC_3.raw
False	None	FourierTransform	HCD	MS2	0	65.82156	200	1274.79724121094	3822.37717037281	3	4.07931166666667	402	Non_Depleted_Plasma_HCC_3.raw
False	Unambiguous	IonTrap	CID	MS2	0		100	1708.78723144531	3416.56718626063	2	4.08467	403	Non_Depleted_Plasma_HCC_3.raw
False	Unambiguous	IonTrap	CID	MS2	0		100	1708.78723144531	5124.34714107594	3	4.08467	403	Non_Depleted_Plasma_HCC_3.raw
False	Unambiguous	FourierTransform	HCD	MS2	0		200	1708.78723144531	5124.34714107594	3	4.099195	404	Non_Depleted_Plasma_HCC_3.raw
False	Ambiguous	FourierTransform	HCD	MS2	0		200	1708.78723144531	3416.56718626063	2	4.099195	404	Non_Depleted_Plasma_HCC_3.raw
False	Unambiguous	IonTrap	CID	MS2	0		100	917.57080078125	1834.1343249325	2	4.10465	405	Non_Depleted_Plasma_HCC_3.raw
False	None	IonTrap	CID	MS2	0		100	917.57080078125	2750.69784908375	3	4.10465	405	Non_Depleted_Plasma_HCC_3.raw
False	None	FourierTransform	HCD	MS2	0		200	917.57080078125	1834.1343249325	2	4.11962333333333	406	Non_Depleted_Plasma_HCC_3.raw
False	None	FourierTransform	HCD	MS2	0		200	917.57080078125	2750.69784908375	3	4.11962333333333	406	Non_Depleted_Plasma_HCC_3.raw
False	Ambiguous	IonTrap	CID	MS2	0	29.90898	100	884.540344238281	884.540344238281	1	4.125075	407	Non_Depleted_Plasma_HCC_3.raw
False	None	FourierTransform	HCD	MS2	0	29.90898	200	884.540344238281	884.540344238281	1	4.14014166666667	408	Non_Depleted_Plasma_HCC_3.raw
False	Unambiguous	IonTrap	CID	MS2	0		100	1207.49768066406	1207.49768066406	1	4.15529166666667	410	Non_Depleted_Plasma_HCC_3.raw
False	None	FourierTransform	HCD	MS2	0		200	1207.49768066406	2413.98808469813	2	4.17018333333333	411	Non_Depleted_Plasma_HCC_3.raw
False	None	FourierTransform	HCD	MS2	0		200	1207.49768066406	3620.47848873219	3	4.17018333333333	411	Non_Depleted_Plasma_HCC_3.raw
False	None	IonTrap	CID	MS2	0		100	1778.72692871094	5334.16623287281	3	4.175585	412	Non_Depleted_Plasma_HCC_3.raw
False	None	IonTrap	CID	MS2	0		100	1778.72692871094	3556.44658079188	2	4.175585	412	Non_Depleted_Plasma_HCC_3.raw
False	None	FourierTransform	HCD	MS2	0		200	1778.72692871094	3556.44658079188	2	4.190015	413	Non_Depleted_Plasma_HCC_3.raw
False	None	FourierTransform	HCD	MS2	0		200	1778.72692871094	5334.16623287281	3	4.190015	413	Non_Depleted_Plasma_HCC_3.raw
False	None	IonTrap	CID	MS2	0	0	100	1200.90795898438	1200.90795898438	1	4.19541	414	Non_Depleted_Plasma_HCC_3.raw
False	None	FourierTransform	HCD	MS2	0	0	200	1200.90795898438	1200.90795898438	1	4.21024	415	Non_Depleted_Plasma_HCC_3.raw
False	None	IonTrap	CID	MS2	0	0	100	1399.33056640625	1399.33056640625	1	4.21561	416	Non_Depleted_Plasma_HCC_3.raw
False	None	FourierTransform	HCD	MS2	0	0	200	1399.33056640625	2797.6538561825	2	4.230245	417	Non_Depleted_Plasma_HCC_3.raw
False	Ambiguous	FourierTransform	HCD	MS2	0	0	200	1399.33056640625	4195.97714595875	3	4.230245	417	Non_Depleted_Plasma_HCC_3.raw
False	None	IonTrap	CID	MS2	0	48.1186	100	1105.8759765625	1105.8759765625	1	4.23566166666667	418	Non_Depleted_Plasma_HCC_3.raw
False	Unambiguous	FourierTransform	HCD	MS2	0	48.1186	200	1105.8759765625	3315.6133764275	3	4.25058166666667	419	Non_Depleted_Plasma_HCC_3.raw
False	None	FourierTransform	HCD	MS2	0	48.1186	200	1105.8759765625	2210.744676495	2	4.25058166666667	419	Non_Depleted_Plasma_HCC_3.raw
False	Unambiguous	IonTrap	CID	MS2	0	57.68277	100	1317.50134277344	1317.50134277344	1	4.26470833333333	421	Non_Depleted_Plasma_HCC_3.raw
False	None	FourierTransform	HCD	MS2	0	57.68277	200	1317.50134277344	2633.99540891688	2	4.28046666666667	422	Non_Depleted_Plasma_HCC_3.raw
False	None	FourierTransform	HCD	MS2	0	57.68277	200	1317.50134277344	3950.48947506031	3	4.28046666666667	422	Non_Depleted_Plasma_HCC_3.raw
False	None	IonTrap	CID	MS2	0	48.97819	100	1292.36853027344	1292.36853027344	1	4.285905	423	Non_Depleted_Plasma_HCC_3.raw
False	None	FourierTransform	HCD	MS2	0	48.97819	200	1292.36853027344	1292.36853027344	1	4.30062	424	Non_Depleted_Plasma_HCC_3.raw
False	None	IonTrap	CID	MS2	0	0	100	1230.09936523438	1230.09936523438	1	4.30601166666667	425	Non_Depleted_Plasma_HCC_3.raw
False	None	FourierTransform	HCD	MS2	0	0	200	1230.09936523438	2459.19145383875	2	4.32083333333333	426	Non_Depleted_Plasma_HCC_3.raw
False	None	FourierTransform	HCD	MS2	0	0	200	1230.09936523438	3688.28354244313	3	4.32083333333333	426	Non_Depleted_Plasma_HCC_3.raw
False	None	IonTrap	CID	MS2	0	82.11273	100	1278.39135742188	1278.39135742188	1	4.32622333333333	427	Non_Depleted_Plasma_HCC_3.raw
False	None	FourierTransform	HCD	MS2	0	82.11273	200	1278.39135742188	3833.15951900563	3	4.34105166666667	428	Non_Depleted_Plasma_HCC_3.raw
False	None	FourierTransform	HCD	MS2	0	82.11273	200	1278.39135742188	2555.77543821375	2	4.34105166666667	428	Non_Depleted_Plasma_HCC_3.raw
False	None	IonTrap	CID	MS2	0		100	1164.42431640625	1164.42431640625	1	4.37534	432	Non_Depleted_Plasma_HCC_3.raw
False	None	FourierTransform	HCD	MS2	0		200	1164.42431640625	2327.8413561825	2	4.39018833333333	433	Non_Depleted_Plasma_HCC_3.raw
False	None	FourierTransform	HCD	MS2	0		200	1164.42431640625	3491.25839595875	3	4.39018833333333	433	Non_Depleted_Plasma_HCC_3.raw
False	Unambiguous	IonTrap	CID	MS2	0	0	100	1795.48510742188	3589.96293821375	2	4.39558833333333	434	Non_Depleted_Plasma_HCC_3.raw
False	Ambiguous	IonTrap	CID	MS2	0	0	100	1795.48510742188	5384.44076900563	3	4.39558833333333	434	Non_Depleted_Plasma_HCC_3.raw
False	None	FourierTransform	HCD	MS2	0	0	200	1795.48510742188	3589.96293821375	2	4.41001166666667	435	Non_Depleted_Plasma_HCC_3.raw
False	None	FourierTransform	HCD	MS2	0	0	200	1795.48510742188	5384.44076900563	3	4.41001166666667	435	Non_Depleted_Plasma_HCC_3.raw
False	Unambiguous	IonTrap	CID	MS2	0	38.78868	100	1023.40478515625	2045.8022936825	2	4.41544	436	Non_Depleted_Plasma_HCC_3.raw
False	Unambiguous	IonTrap	CID	MS2	0	38.78868	100	1023.40478515625	3068.19980220875	3	4.41544	436	Non_Depleted_Plasma_HCC_3.raw
False	None	FourierTransform	HCD	MS2	0	38.78868	200	1023.40478515625	3068.19980220875	3	4.430395	437	Non_Depleted_Plasma_HCC_3.raw
False	None	FourierTransform	HCD	MS2	0	38.78868	200	1023.40478515625	2045.8022936825	2	4.430395	437	Non_Depleted_Plasma_HCC_3.raw
False	None	IonTrap	CID	MS2	0		100	1303.263671875	1303.263671875	1	4.435785	438	Non_Depleted_Plasma_HCC_3.raw
False	None	FourierTransform	HCD	MS2	0		200	1303.263671875	2605.52006712	2	4.45049666666667	439	Non_Depleted_Plasma_HCC_3.raw
False	None	FourierTransform	HCD	MS2	0		200	1303.263671875	3907.776462365	3	4.45049666666667	439	Non_Depleted_Plasma_HCC_3.raw
False	Unambiguous	IonTrap	CID	MS2	0	51.64368	100	1216.47766113281	1216.47766113281	1	4.455885	440	Non_Depleted_Plasma_HCC_3.raw
False	None	FourierTransform	HCD	MS2	0	51.64368	200	1216.47766113281	2431.94804563563	2	4.47072833333333	441	Non_Depleted_Plasma_HCC_3.raw
False	None	FourierTransform	HCD	MS2	0	51.64368	200	1216.47766113281	3647.41843013844	3	4.47072833333333	441	Non_Depleted_Plasma_HCC_3.raw
False	Unambiguous	IonTrap	CID	MS2	0	0	100	1677.77209472656	3354.53691282313	2	4.484785	443	Non_Depleted_Plasma_HCC_3.raw
False	Unambiguous	IonTrap	CID	MS2	0	0	100	1677.77209472656	5031.30173091969	3	4.484785	443	Non_Depleted_Plasma_HCC_3.raw
False	Ambiguous	FourierTransform	HCD	MS2	0	0	200	1677.77209472656	5031.30173091969	3	4.50029833333333	444	Non_Depleted_Plasma_HCC_3.raw
False	Ambiguous	FourierTransform	HCD	MS2	0	0	200	1677.77209472656	3354.53691282313	2	4.50029833333333	444	Non_Depleted_Plasma_HCC_3.raw
False	Unambiguous	IonTrap	CID	MS2	0		100	1327.24523925781	3979.72116451344	3	4.50573666666667	445	Non_Depleted_Plasma_HCC_3.raw
False	Unambiguous	IonTrap	CID	MS2	0		100	1327.24523925781	2653.48320188563	2	4.50573666666667	445	Non_Depleted_Plasma_HCC_3.raw
False	None	FourierTransform	HCD	MS2	0		200	1327.24523925781	2653.48320188563	2	4.52054666666667	446	Non_Depleted_Plasma_HCC_3.raw
False	None	FourierTransform	HCD	MS2	0		200	1327.24523925781	3979.72116451344	3	4.52054666666667	446	Non_Depleted_Plasma_HCC_3.raw
False	None	IonTrap	CID	MS2	0		100	1788.64245605469	3576.27763547938	2	4.525905	447	Non_Depleted_Plasma_HCC_3.raw
False	Unambiguous	IonTrap	CID	MS2	0		100	1788.64245605469	5363.91281490406	3	4.525905	447	Non_Depleted_Plasma_HCC_3.raw
False	None	FourierTransform	HCD	MS2	0		200	1788.64245605469	3576.27763547938	2	4.54039	448	Non_Depleted_Plasma_HCC_3.raw
False	Unambiguous	FourierTransform	HCD	MS2	0		200	1788.64245605469	5363.91281490406	3	4.54039	448	Non_Depleted_Plasma_HCC_3.raw
False	None	IonTrap	CID	MS2	0		100	1170.42211914063	1170.42211914063	1	4.54579166666667	449	Non_Depleted_Plasma_HCC_3.raw
False	None	FourierTransform	HCD	MS2	0		200	1170.42211914063	2339.83696165125	2	4.56058	450	Non_Depleted_Plasma_HCC_3.raw
False	None	FourierTransform	HCD	MS2	0		200	1170.42211914063	3509.25180416188	3	4.56058	450	Non_Depleted_Plasma_HCC_3.raw
False	None	IonTrap	CID	MS2	0		100	1093.92150878906	1093.92150878906	1	4.565995	451	Non_Depleted_Plasma_HCC_3.raw
False	None	FourierTransform	HCD	MS2	0		200	1093.92150878906	3279.74997310719	3	4.58092833333333	452	Non_Depleted_Plasma_HCC_3.raw
False	None	FourierTransform	HCD	MS2	0		200	1093.92150878906	2186.83574094813	2	4.58092833333333	452	Non_Depleted_Plasma_HCC_3.raw
False	None	IonTrap	CID	MS2	0	0	100	1387.19641113281	1387.19641113281	1	4.595	454	Non_Depleted_Plasma_HCC_3.raw
False	Ambiguous	FourierTransform	HCD	MS2	0	0	200	1387.19641113281	2773.38554563563	2	4.6108	455	Non_Depleted_Plasma_HCC_3.raw
False	None	FourierTransform	HCD	MS2	0	0	200	1387.19641113281	4159.57468013844	3	4.6108	455	Non_Depleted_Plasma_HCC_3.raw
False	None	IonTrap	CID	MS2	0	0	100	815.217346191406	815.217346191406	1	4.61632666666667	456	Non_Depleted_Plasma_HCC_3.raw
False	None	FourierTransform	HCD	MS2	0	0	200	815.217346191406	815.217346191406	1	4.63139833333333	457	Non_Depleted_Plasma_HCC_3.raw
False	Unambiguous	IonTrap	CID	MS2	0	52.00545	100	1109.52490234375	1109.52490234375	1	4.636815	458	Non_Depleted_Plasma_HCC_3.raw
False	Ambiguous	FourierTransform	HCD	MS2	0	52.00545	200	1109.52490234375	2218.0425280575	2	4.65172333333333	459	Non_Depleted_Plasma_HCC_3.raw
False	Ambiguous	FourierTransform	HCD	MS2	0	52.00545	200	1109.52490234375	3326.56015377125	3	4.65172333333333	459	Non_Depleted_Plasma_HCC_3.raw
False	None	IonTrap	CID	MS2	0	0	100	1214.35180664063	1214.35180664063	1	4.65711833333333	460	Non_Depleted_Plasma_HCC_3.raw
False	Unambiguous	FourierTransform	HCD	MS2	0	0	200	1214.35180664063	3641.04086666188	3	4.67188666666667	461	Non_Depleted_Plasma_HCC_3.raw
False	None	FourierTransform	HCD	MS2	0	0	200	1214.35180664063	2427.69633665125	2	4.67188666666667	461	Non_Depleted_Plasma_HCC_3.raw
False	None	IonTrap	CID	MS2	0		100	1135.02856445313	1135.02856445313	1	4.67731333333333	462	Non_Depleted_Plasma_HCC_3.raw
False	None	FourierTransform	HCD	MS2	0		200	1135.02856445313	2269.04985227625	2	4.6923	463	Non_Depleted_Plasma_HCC_3.raw
False	None	FourierTransform	HCD	MS2	0		200	1135.02856445313	3403.07114009938	3	4.6923	463	Non_Depleted_Plasma_HCC_3.raw
False	None	IonTrap	CID	MS2	0	0	100	906.263488769531	906.263488769531	1	4.70755166666667	465	Non_Depleted_Plasma_HCC_3.raw
False	None	FourierTransform	HCD	MS2	0	0	200	906.263488769531	906.263488769531	1	4.72363166666667	466	Non_Depleted_Plasma_HCC_3.raw
False	None	IonTrap	CID	MS2	0		100	1290.40979003906	1290.40979003906	1	4.72907833333333	467	Non_Depleted_Plasma_HCC_3.raw
False	None	FourierTransform	HCD	MS2	0		200	1290.40979003906	2579.81230344813	2	4.74379333333333	468	Non_Depleted_Plasma_HCC_3.raw
False	None	FourierTransform	HCD	MS2	0		200	1290.40979003906	3869.21481685719	3	4.74379333333333	468	Non_Depleted_Plasma_HCC_3.raw
False	Unambiguous	IonTrap	CID	MS2	0	0	100	1060.52673339844	3179.56564693531	3	4.74922166666667	469	Non_Depleted_Plasma_HCC_3.raw
False	Unambiguous	IonTrap	CID	MS2	0	0	100	1060.52673339844	2120.04619016688	2	4.74922166666667	469	Non_Depleted_Plasma_HCC_3.raw
False	None	FourierTransform	HCD	MS2	0	0	200	1060.52673339844	2120.04619016688	2	4.76413333333333	470	Non_Depleted_Plasma_HCC_3.raw
False	None	FourierTransform	HCD	MS2	0	0	200	1060.52673339844	3179.56564693531	3	4.76413333333333	470	Non_Depleted_Plasma_HCC_3.raw
False	None	IonTrap	CID	MS2	0	76.96938	100	1269.12292480469	1269.12292480469	1	4.76952166666667	471	Non_Depleted_Plasma_HCC_3.raw
False	None	FourierTransform	HCD	MS2	0	76.96938	200	1269.12292480469	2537.23857297938	2	4.78425	472	Non_Depleted_Plasma_HCC_3.raw
False	None	FourierTransform	HCD	MS2	0	76.96938	200	1269.12292480469	3805.35422115406	3	4.78425	472	Non_Depleted_Plasma_HCC_3.raw
False	Ambiguous	IonTrap	CID	MS2	0	0	100	1015.58392333984	1015.58392333984	1	4.78967	473	Non_Depleted_Plasma_HCC_3.raw
False	None	FourierTransform	HCD	MS2	0	0	200	1015.58392333984	2030.16057004969	2	4.80496833333333	474	Non_Depleted_Plasma_HCC_3.raw
False	None	FourierTransform	HCD	MS2	0	0	200	1015.58392333984	3044.73721675953	3	4.80496833333333	474	Non_Depleted_Plasma_HCC_3.raw
False	None	IonTrap	CID	MS2	0		100	1185.44775390625	1185.44775390625	1	4.820205	476	Non_Depleted_Plasma_HCC_3.raw
False	None	FourierTransform	HCD	MS2	0		200	1185.44775390625	3554.32870845875	3	4.83500333333333	477	Non_Depleted_Plasma_HCC_3.raw
False	None	FourierTransform	HCD	MS2	0		200	1185.44775390625	2369.8882311825	2	4.83500333333333	477	Non_Depleted_Plasma_HCC_3.raw
False	None	IonTrap	CID	MS2	0		100	1307.46789550781	1307.46789550781	1	4.840535	478	Non_Depleted_Plasma_HCC_3.raw
False	None	FourierTransform	HCD	MS2	0		200	1307.46789550781	2613.92851438563	2	4.85524666666667	479	Non_Depleted_Plasma_HCC_3.raw
False	None	FourierTransform	HCD	MS2	0		200	1307.46789550781	3920.38913326344	3	4.85524666666667	479	Non_Depleted_Plasma_HCC_3.raw
False	Unambiguous	IonTrap	CID	MS2	0	0	100	1084.52990722656	2168.05253782313	2	4.86078333333333	480	Non_Depleted_Plasma_HCC_3.raw
False	Unambiguous	IonTrap	CID	MS2	0	0	100	1084.52990722656	3251.57516841969	3	4.86078333333333	480	Non_Depleted_Plasma_HCC_3.raw
False	Ambiguous	FourierTransform	HCD	MS2	0	0	200	1084.52990722656	2168.05253782313	2	4.875685	481	Non_Depleted_Plasma_HCC_3.raw
False	Ambiguous	FourierTransform	HCD	MS2	0	0	200	1084.52990722656	3251.57516841969	3	4.875685	481	Non_Depleted_Plasma_HCC_3.raw
False	Unambiguous	IonTrap	CID	MS2	0		100	1199.46569824219	1199.46569824219	1	4.88107833333333	482	Non_Depleted_Plasma_HCC_3.raw
False	None	FourierTransform	HCD	MS2	0		200	1199.46569824219	3596.38254146656	3	4.89584833333333	483	Non_Depleted_Plasma_HCC_3.raw
False	None	FourierTransform	HCD	MS2	0		200	1199.46569824219	2397.92411985438	2	4.89584833333333	483	Non_Depleted_Plasma_HCC_3.raw
False	Unambiguous	IonTrap	CID	MS2	0	0	100	1114.50830078125	2228.0093249325	2	4.90127	484	Non_Depleted_Plasma_HCC_3.raw
False	Unambiguous	IonTrap	CID	MS2	0	0	100	1114.50830078125	3341.51034908375	3	4.90127	484	Non_Depleted_Plasma_HCC_3.raw
False	None	FourierTransform	HCD	MS2	0	0	200	1114.50830078125	1114.50830078125	1	4.91615666666667	485	Non_Depleted_Plasma_HCC_3.raw
False	None	IonTrap	CID	MS2	0		100	1314.03405761719	1314.03405761719	1	4.931375	487	Non_Depleted_Plasma_HCC_3.raw
False	None	FourierTransform	HCD	MS2	0		200	1314.03405761719	2627.06083860438	2	4.94713166666667	488	Non_Depleted_Plasma_HCC_3.raw
False	Unambiguous	FourierTransform	HCD	MS2	0		200	1314.03405761719	3940.08761959156	3	4.94713166666667	488	Non_Depleted_Plasma_HCC_3.raw
False	Unambiguous	IonTrap	CID	MS2	0	57.47582	100	1777.88854980469	5331.65109615406	3	4.95253166666667	489	Non_Depleted_Plasma_HCC_3.raw
False	Unambiguous	IonTrap	CID	MS2	0	57.47582	100	1777.88854980469	3554.76982297938	2	4.95253166666667	489	Non_Depleted_Plasma_HCC_3.raw
False	None	IonTrap	CID	MS2	0		100	1103.1396484375	1103.1396484375	1	4.97239166666667	491	Non_Depleted_Plasma_HCC_3.raw
False	None	FourierTransform	HCD	MS2	0		200	1103.1396484375	3307.4043920525	3	4.98728166666667	492	Non_Depleted_Plasma_HCC_3.raw
False	None	FourierTransform	HCD	MS2	0		200	1103.1396484375	2205.272020245	2	4.98728166666667	492	Non_Depleted_Plasma_HCC_3.raw
False	Unambiguous	IonTrap	CID	MS2	0	36.92838	100	848.292236328125	848.292236328125	1	4.99273	493	Non_Depleted_Plasma_HCC_3.raw
False	None	FourierTransform	HCD	MS2	0	36.92838	200	848.292236328125	848.292236328125	1	5.007735	494	Non_Depleted_Plasma_HCC_3.raw
False	None	IonTrap	CID	MS2	0	49.57547	100	1279.02490234375	1279.02490234375	1	5.01313666666667	495	Non_Depleted_Plasma_HCC_3.raw
False	None	FourierTransform	HCD	MS2	0	49.57547	200	1279.02490234375	2557.0425280575	2	5.02802666666667	496	Non_Depleted_Plasma_HCC_3.raw
False	Unambiguous	FourierTransform	HCD	MS2	0	49.57547	200	1279.02490234375	3835.06015377125	3	5.02802666666667	496	Non_Depleted_Plasma_HCC_3.raw
False	None	IonTrap	CID	MS2	0	71.39192	100	1229.18640136719	1229.18640136719	1	5.04321166666667	498	Non_Depleted_Plasma_HCC_3.raw
False	Unambiguous	FourierTransform	HCD	MS2	0	71.39192	200	1229.18640136719	3685.54465084156	3	5.05913166666667	499	Non_Depleted_Plasma_HCC_3.raw
False	None	FourierTransform	HCD	MS2	0	71.39192	200	1229.18640136719	2457.36552610438	2	5.05913166666667	499	Non_Depleted_Plasma_HCC_3.raw
False	None	IonTrap	CID	MS2	0	58.79619	100	1183.44641113281	3548.32468013844	3	5.06458166666667	500	Non_Depleted_Plasma_HCC_3.raw
False	None	IonTrap	CID	MS2	0	58.79619	100	1183.44641113281	2365.88554563563	2	5.06458166666667	500	Non_Depleted_Plasma_HCC_3.raw
False	None	FourierTransform	HCD	MS2	0	58.79619	200	1183.44641113281	2365.88554563563	2	5.07936833333333	501	Non_Depleted_Plasma_HCC_3.raw
False	None	FourierTransform	HCD	MS2	0	58.79619	200	1183.44641113281	3548.32468013844	3	5.07936833333333	501	Non_Depleted_Plasma_HCC_3.raw
False	None	IonTrap	CID	MS2	0	0	100	1461.07568359375	1461.07568359375	1	5.08476166666667	502	Non_Depleted_Plasma_HCC_3.raw
False	None	FourierTransform	HCD	MS2	0	0	200	1461.07568359375	2921.1440905575	2	5.099415	503	Non_Depleted_Plasma_HCC_3.raw
False	Unambiguous	FourierTransform	HCD	MS2	0	0	200	1461.07568359375	4381.21249752125	3	5.099415	503	Non_Depleted_Plasma_HCC_3.raw
False	Unambiguous	IonTrap	CID	MS2	0	0	100	1004.44921875	2007.89116087	2	5.10484166666667	504	Non_Depleted_Plasma_HCC_3.raw
False	Ambiguous	IonTrap	CID	MS2	0	0	100	1004.44921875	3011.33310299	3	5.10484166666667	504	Non_Depleted_Plasma_HCC_3.raw
False	None	FourierTransform	HCD	MS2	0	0	200	1004.44921875	3011.33310299	3	5.119735	505	Non_Depleted_Plasma_HCC_3.raw
False	None	FourierTransform	HCD	MS2	0	0	200	1004.44921875	2007.89116087	2	5.119735	505	Non_Depleted_Plasma_HCC_3.raw
False	Unambiguous	IonTrap	CID	MS2	0		100	1275.541015625	1275.541015625	1	5.12513166666667	506	Non_Depleted_Plasma_HCC_3.raw
False	None	FourierTransform	HCD	MS2	0		200	1275.541015625	3824.608493615	3	5.13990333333333	507	Non_Depleted_Plasma_HCC_3.raw
False	Unambiguous	FourierTransform	HCD	MS2	0		200	1275.541015625	2550.07475462	2	5.13990333333333	507	Non_Depleted_Plasma_HCC_3.raw
False	None	IonTrap	CID	MS2	0	0	100	920.315246582031	920.315246582031	1	5.15406	509	Non_Depleted_Plasma_HCC_3.raw
False	None	FourierTransform	HCD	MS2	0	0	200	920.315246582031	920.315246582031	1	5.17013166666667	510	Non_Depleted_Plasma_HCC_3.raw
False	Ambiguous	IonTrap	CID	MS2	0	48.011	100	1168.54064941406	1168.54064941406	1	5.175585	511	Non_Depleted_Plasma_HCC_3.raw
False	None	FourierTransform	HCD	MS2	0	48.011	200	1168.54064941406	1168.54064941406	1	5.19041	512	Non_Depleted_Plasma_HCC_3.raw
False	None	IonTrap	CID	MS2	0	54.06602	100	977.307922363281	977.307922363281	1	5.19595	513	Non_Depleted_Plasma_HCC_3.raw
False	None	FourierTransform	HCD	MS2	0	54.06602	200	977.307922363281	977.307922363281	1	5.21092333333333	514	Non_Depleted_Plasma_HCC_3.raw
False	None	IonTrap	CID	MS2	0	71.85184	100	891.233276367188	1781.45927610438	2	5.21637166666667	515	Non_Depleted_Plasma_HCC_3.raw
False	None	IonTrap	CID	MS2	0	71.85184	100	891.233276367188	2671.68527584156	3	5.21637166666667	515	Non_Depleted_Plasma_HCC_3.raw
False	None	FourierTransform	HCD	MS2	0	71.85184	200	891.233276367188	1781.45927610438	2	5.231375	516	Non_Depleted_Plasma_HCC_3.raw
False	None	FourierTransform	HCD	MS2	0	71.85184	200	891.233276367188	2671.68527584156	3	5.231375	516	Non_Depleted_Plasma_HCC_3.raw
False	None	IonTrap	CID	MS2	0	35.15741	100	903.288635253906	903.288635253906	1	5.23683166666667	517	Non_Depleted_Plasma_HCC_3.raw
False	None	FourierTransform	HCD	MS2	0	35.15741	200	903.288635253906	903.288635253906	1	5.251875	518	Non_Depleted_Plasma_HCC_3.raw
False	None	IonTrap	CID	MS2	0	0	100	846.296508789063	846.296508789063	1	5.26710833333333	520	Non_Depleted_Plasma_HCC_3.raw
False	None	FourierTransform	HCD	MS2	0	0	200	846.296508789063	846.296508789063	1	5.28215666666667	521	Non_Depleted_Plasma_HCC_3.raw
False	None	IonTrap	CID	MS2	0	42.187	100	1521.97583007813	1521.97583007813	1	5.287575	522	Non_Depleted_Plasma_HCC_3.raw
False	None	FourierTransform	HCD	MS2	0	42.187	200	1521.97583007813	3042.94438352625	2	5.30214666666667	523	Non_Depleted_Plasma_HCC_3.raw
False	None	FourierTransform	HCD	MS2	0	42.187	200	1521.97583007813	4563.91293697438	3	5.30214666666667	523	Non_Depleted_Plasma_HCC_3.raw
False	Unambiguous	IonTrap	CID	MS2	0	0	100	1721.96716308594	3442.92704954188	2	5.3075	524	Non_Depleted_Plasma_HCC_3.raw
False	Unambiguous	IonTrap	CID	MS2	0	0	100	1721.96716308594	5163.88693599781	3	5.3075	524	Non_Depleted_Plasma_HCC_3.raw
False	None	FourierTransform	HCD	MS2	0	0	200	1721.96716308594	3442.92704954188	2	5.32201	525	Non_Depleted_Plasma_HCC_3.raw
False	None	FourierTransform	HCD	MS2	0	0	200	1721.96716308594	5163.88693599781	3	5.32201	525	Non_Depleted_Plasma_HCC_3.raw
False	None	IonTrap	CID	MS2	0	0	100	1709.02648925781	5125.06491451344	3	5.32736166666667	526	Non_Depleted_Plasma_HCC_3.raw
False	None	IonTrap	CID	MS2	0	0	100	1709.02648925781	3417.04570188563	2	5.32736166666667	526	Non_Depleted_Plasma_HCC_3.raw
False	None	FourierTransform	HCD	MS2	0	0	200	1709.02648925781	3417.04570188563	2	5.34183666666667	527	Non_Depleted_Plasma_HCC_3.raw
False	None	FourierTransform	HCD	MS2	0	0	200	1709.02648925781	5125.06491451344	3	5.34183666666667	527	Non_Depleted_Plasma_HCC_3.raw
False	None	IonTrap	CID	MS2	0	0	100	1621.9697265625	1621.9697265625	1	5.34719333333333	528	Non_Depleted_Plasma_HCC_3.raw
False	None	FourierTransform	HCD	MS2	0	0	200	1621.9697265625	3242.932176495	2	5.36175166666667	529	Non_Depleted_Plasma_HCC_3.raw
False	None	FourierTransform	HCD	MS2	0	0	200	1621.9697265625	4863.8946264275	3	5.36175166666667	529	Non_Depleted_Plasma_HCC_3.raw
False	None	IonTrap	CID	MS2	0	43.36848	100	907.26220703125	907.26220703125	1	5.377025	531	Non_Depleted_Plasma_HCC_3.raw
False	None	FourierTransform	HCD	MS2	0	43.36848	200	907.26220703125	907.26220703125	1	5.39203166666667	532	Non_Depleted_Plasma_HCC_3.raw
False	Unambiguous	IonTrap	CID	MS2	0	41.47211	100	1286.51843261719	1286.51843261719	1	5.397475	533	Non_Depleted_Plasma_HCC_3.raw
False	None	FourierTransform	HCD	MS2	0	41.47211	200	1286.51843261719	3857.54074459156	3	5.41222166666667	534	Non_Depleted_Plasma_HCC_3.raw
False	None	FourierTransform	HCD	MS2	0	41.47211	200	1286.51843261719	2572.02958860438	2	5.41222166666667	534	Non_Depleted_Plasma_HCC_3.raw
False	None	IonTrap	CID	MS2	0		100	1245.33557128906	1245.33557128906	1	5.417615	535	Non_Depleted_Plasma_HCC_3.raw
False	None	FourierTransform	HCD	MS2	0		200	1245.33557128906	1245.33557128906	1	5.43241	536	Non_Depleted_Plasma_HCC_3.raw
False	None	IonTrap	CID	MS2	0		100	1256.10400390625	1256.10400390625	1	5.437825	537	Non_Depleted_Plasma_HCC_3.raw
False	None	FourierTransform	HCD	MS2	0		200	1256.10400390625	2511.2007311825	2	5.452555	538	Non_Depleted_Plasma_HCC_3.raw
False	None	FourierTransform	HCD	MS2	0		200	1256.10400390625	3766.29745845875	3	5.452555	538	Non_Depleted_Plasma_HCC_3.raw
False	Unambiguous	IonTrap	CID	MS2	0	0	100	882.464416503906	1763.92155637781	2	5.45800333333333	539	Non_Depleted_Plasma_HCC_3.raw
False	Unambiguous	IonTrap	CID	MS2	0	0	100	882.464416503906	2645.37869625172	3	5.45800333333333	539	Non_Depleted_Plasma_HCC_3.raw
False	None	FourierTransform	HCD	MS2	0	0	200	882.464416503906	2645.37869625172	3	5.47304666666667	540	Non_Depleted_Plasma_HCC_3.raw
False	None	FourierTransform	HCD	MS2	0	0	200	882.464416503906	1763.92155637781	2	5.47304666666667	540	Non_Depleted_Plasma_HCC_3.raw
False	Unambiguous	IonTrap	CID	MS2	0	38.81253	100	1087.54333496094	1087.54333496094	1	5.48719666666667	542	Non_Depleted_Plasma_HCC_3.raw
False	None	FourierTransform	HCD	MS2	0	38.81253	200	1087.54333496094	3260.61545162281	3	5.50313166666667	543	Non_Depleted_Plasma_HCC_3.raw
False	None	FourierTransform	HCD	MS2	0	38.81253	200	1087.54333496094	2174.07939329188	2	5.50313166666667	543	Non_Depleted_Plasma_HCC_3.raw
False	Unambiguous	IonTrap	CID	MS2	0		100	1296.54565429688	1296.54565429688	1	5.50858166666667	544	Non_Depleted_Plasma_HCC_3.raw
False	None	FourierTransform	HCD	MS2	0		200	1296.54565429688	1296.54565429688	1	5.52329666666667	545	Non_Depleted_Plasma_HCC_3.raw
False	Ambiguous	IonTrap	CID	MS2	0	0	100	1180.52038574219	1180.52038574219	1	5.52870666666667	546	Non_Depleted_Plasma_HCC_3.raw
False	None	FourierTransform	HCD	MS2	0	0	200	1180.52038574219	2360.03349485438	2	5.54364166666667	547	Non_Depleted_Plasma_HCC_3.raw
False	Ambiguous	FourierTransform	HCD	MS2	0	0	200	1180.52038574219	3539.54660396656	3	5.54364166666667	547	Non_Depleted_Plasma_HCC_3.raw
False	None	IonTrap	CID	MS2	0	49.35452	100	1351.31872558594	1351.31872558594	1	5.54904	548	Non_Depleted_Plasma_HCC_3.raw
False	None	FourierTransform	HCD	MS2	0	49.35452	200	1351.31872558594	1351.31872558594	1	5.56371666666667	549	Non_Depleted_Plasma_HCC_3.raw
False	Unambiguous	IonTrap	CID	MS2	0		100	983.532775878906	1966.05827512781	2	5.56915166666667	550	Non_Depleted_Plasma_HCC_3.raw
False	Unambiguous	IonTrap	CID	MS2	0		100	983.532775878906	2948.58377437672	3	5.56915166666667	550	Non_Depleted_Plasma_HCC_3.raw
False	Unambiguous	FourierTransform	HCD	MS2	0		200	983.532775878906	2948.58377437672	3	5.58413166666667	551	Non_Depleted_Plasma_HCC_3.raw
False	Ambiguous	FourierTransform	HCD	MS2	0		200	983.532775878906	1966.05827512781	2	5.58413166666667	551	Non_Depleted_Plasma_HCC_3.raw
False	None	IonTrap	CID	MS2	0	22.79741	100	815.215881347656	815.215881347656	1	5.59936833333333	553	Non_Depleted_Plasma_HCC_3.raw
False	None	FourierTransform	HCD	MS2	0	22.79741	200	815.215881347656	815.215881347656	1	5.61546666666667	554	Non_Depleted_Plasma_HCC_3.raw
False	Unambiguous	IonTrap	CID	MS2	0		100	1759.03100585938	3517.05473508875	2	5.62087666666667	555	Non_Depleted_Plasma_HCC_3.raw
False	None	IonTrap	CID	MS2	0		100	1759.03100585938	5275.07846431813	3	5.62087666666667	555	Non_Depleted_Plasma_HCC_3.raw
False	None	FourierTransform	HCD	MS2	0		200	1759.03100585938	3517.05473508875	2	5.635315	556	Non_Depleted_Plasma_HCC_3.raw
False	None	FourierTransform	HCD	MS2	0		200	1759.03100585938	5275.07846431813	3	5.635315	556	Non_Depleted_Plasma_HCC_3.raw
False	Unambiguous	IonTrap	CID	MS2	0	51.91033	100	1210.78002929688	1210.78002929688	1	5.640705	557	Non_Depleted_Plasma_HCC_3.raw
False	None	FourierTransform	HCD	MS2	0	51.91033	200	1210.78002929688	2420.55278196375	2	5.65551333333333	558	Non_Depleted_Plasma_HCC_3.raw
False	None	FourierTransform	HCD	MS2	0	51.91033	200	1210.78002929688	3630.32553463063	3	5.65551333333333	558	Non_Depleted_Plasma_HCC_3.raw
False	Unambiguous	IonTrap	CID	MS2	0		100	1646.27087402344	4936.79806881031	3	5.66089166666667	559	Non_Depleted_Plasma_HCC_3.raw
False	Unambiguous	IonTrap	CID	MS2	0		100	1646.27087402344	3291.53447141688	2	5.66089166666667	559	Non_Depleted_Plasma_HCC_3.raw
False	None	FourierTransform	HCD	MS2	0		200	1646.27087402344	3291.53447141688	2	5.675385	560	Non_Depleted_Plasma_HCC_3.raw
False	None	FourierTransform	HCD	MS2	0		200	1646.27087402344	4936.79806881031	3	5.675385	560	Non_Depleted_Plasma_HCC_3.raw
False	None	IonTrap	CID	MS2	0	39.91515	100	1797.751953125	3594.49662962	2	5.680735	561	Non_Depleted_Plasma_HCC_3.raw
False	None	IonTrap	CID	MS2	0	39.91515	100	1797.751953125	5391.241306115	3	5.680735	561	Non_Depleted_Plasma_HCC_3.raw
False	None	FourierTransform	HCD	MS2	0	39.91515	200	1797.751953125	3594.49662962	2	5.69520166666667	562	Non_Depleted_Plasma_HCC_3.raw
False	None	FourierTransform	HCD	MS2	0	39.91515	200	1797.751953125	5391.241306115	3	5.69520166666667	562	Non_Depleted_Plasma_HCC_3.raw
False	None	IonTrap	CID	MS2	0		100	1172.38708496094	2343.76689329188	2	5.710445	564	Non_Depleted_Plasma_HCC_3.raw
False	Unambiguous	IonTrap	CID	MS2	0		100	1172.38708496094	3515.14670162281	3	5.710445	564	Non_Depleted_Plasma_HCC_3.raw
False	None	FourierTransform	HCD	MS2	0		200	1172.38708496094	3515.14670162281	3	5.72629833333333	565	Non_Depleted_Plasma_HCC_3.raw
False	None	FourierTransform	HCD	MS2	0		200	1172.38708496094	2343.76689329188	2	5.72629833333333	565	Non_Depleted_Plasma_HCC_3.raw
False	None	IonTrap	CID	MS2	0	0	100	1196.3642578125	2391.721238995	2	5.73173666666667	566	Non_Depleted_Plasma_HCC_3.raw
False	Unambiguous	IonTrap	CID	MS2	0	0	100	1196.3642578125	3587.0782201775	3	5.73173666666667	566	Non_Depleted_Plasma_HCC_3.raw
False	None	FourierTransform	HCD	MS2	0	0	200	1196.3642578125	2391.721238995	2	5.74654333333333	567	Non_Depleted_Plasma_HCC_3.raw
False	None	FourierTransform	HCD	MS2	0	0	200	1196.3642578125	3587.0782201775	3	5.74654333333333	567	Non_Depleted_Plasma_HCC_3.raw
False	Unambiguous	IonTrap	CID	MS2	0	37.07698	100	1684.22338867188	3367.43950071375	2	5.751895	568	Non_Depleted_Plasma_HCC_3.raw
False	Unambiguous	IonTrap	CID	MS2	0	37.07698	100	1684.22338867188	5050.65561275563	3	5.751895	568	Non_Depleted_Plasma_HCC_3.raw
False	None	FourierTransform	HCD	MS2	0	37.07698	200	1684.22338867188	3367.43950071375	2	5.76641833333333	569	Non_Depleted_Plasma_HCC_3.raw
False	None	FourierTransform	HCD	MS2	0	37.07698	200	1684.22338867188	5050.65561275563	3	5.76641833333333	569	Non_Depleted_Plasma_HCC_3.raw
False	Unambiguous	IonTrap	CID	MS2	0	0	100	1248.57421875	3743.70810299	3	5.77181	570	Non_Depleted_Plasma_HCC_3.raw
False	Unambiguous	IonTrap	CID	MS2	0	0	100	1248.57421875	2496.14116087	2	5.77181	570	Non_Depleted_Plasma_HCC_3.raw
False	None	FourierTransform	HCD	MS2	0	0	200	1248.57421875	3743.70810299	3	5.78659166666667	571	Non_Depleted_Plasma_HCC_3.raw
False	None	FourierTransform	HCD	MS2	0	0	200	1248.57421875	2496.14116087	2	5.78659166666667	571	Non_Depleted_Plasma_HCC_3.raw
False	Unambiguous	IonTrap	CID	MS2	0		100	924.491882324219	1847.97648801844	2	5.79204	572	Non_Depleted_Plasma_HCC_3.raw
False	Unambiguous	IonTrap	CID	MS2	0		100	924.491882324219	2771.46109371266	3	5.79204	572	Non_Depleted_Plasma_HCC_3.raw
False	None	FourierTransform	HCD	MS2	0		200	924.491882324219	1847.97648801844	2	5.80706166666667	573	Non_Depleted_Plasma_HCC_3.raw
False	None	FourierTransform	HCD	MS2	0		200	924.491882324219	2771.46109371266	3	5.80706166666667	573	Non_Depleted_Plasma_HCC_3.raw
False	None	IonTrap	CID	MS2	0	26.61638	100	921.314270019531	921.314270019531	1	5.82123	575	Non_Depleted_Plasma_HCC_3.raw
False	None	FourierTransform	HCD	MS2	0	26.61638	200	921.314270019531	921.314270019531	1	5.8373	576	Non_Depleted_Plasma_HCC_3.raw
False	None	IonTrap	CID	MS2	0	41.9436	100	1360.1884765625	1360.1884765625	1	5.84273833333333	577	Non_Depleted_Plasma_HCC_3.raw
False	None	IonTrap	CID	MS2	0		100	1463.38317871094	1463.38317871094	1	5.86282166666667	579	Non_Depleted_Plasma_HCC_3.raw
False	None	FourierTransform	HCD	MS2	0		200	1463.38317871094	4388.13498287281	3	5.87758166666667	580	Non_Depleted_Plasma_HCC_3.raw
False	None	FourierTransform	HCD	MS2	0		200	1463.38317871094	2925.75908079188	2	5.87758166666667	580	Non_Depleted_Plasma_HCC_3.raw
False	None	IonTrap	CID	MS2	0		100	1303.07116699219	1303.07116699219	1	5.88297333333333	581	Non_Depleted_Plasma_HCC_3.raw
False	None	FourierTransform	HCD	MS2	0		200	1303.07116699219	2605.13505735438	2	5.897705	582	Non_Depleted_Plasma_HCC_3.raw
False	Unambiguous	FourierTransform	HCD	MS2	0		200	1303.07116699219	3907.19894771656	3	5.897705	582	Non_Depleted_Plasma_HCC_3.raw
False	None	IonTrap	CID	MS2	0		100	1480.49291992188	2959.97856321375	2	5.90306333333333	583	Non_Depleted_Plasma_HCC_3.raw
False	Unambiguous	IonTrap	CID	MS2	0		100	1480.49291992188	4439.46420650563	3	5.90306333333333	583	Non_Depleted_Plasma_HCC_3.raw
False	None	FourierTransform	HCD	MS2	0		200	1480.49291992188	2959.97856321375	2	5.91770166666667	584	Non_Depleted_Plasma_HCC_3.raw
False	Unambiguous	FourierTransform	HCD	MS2	0		200	1480.49291992188	4439.46420650563	3	5.91770166666667	584	Non_Depleted_Plasma_HCC_3.raw
False	None	IonTrap	CID	MS2	0	0	100	1290.43920898438	1290.43920898438	1	5.932785	586	Non_Depleted_Plasma_HCC_3.raw
False	None	FourierTransform	HCD	MS2	0	0	200	1290.43920898438	1290.43920898438	1	5.947525	587	Non_Depleted_Plasma_HCC_3.raw
False	Ambiguous	IonTrap	CID	MS2	0		100	1193.62438964844	1193.62438964844	1	5.95297666666667	588	Non_Depleted_Plasma_HCC_3.raw
False	Unambiguous	FourierTransform	HCD	MS2	0		200	1193.62438964844	3578.85861568531	3	5.96776833333333	589	Non_Depleted_Plasma_HCC_3.raw
False	None	FourierTransform	HCD	MS2	0		200	1193.62438964844	2386.24150266688	2	5.96776833333333	589	Non_Depleted_Plasma_HCC_3.raw
False	Unambiguous	IonTrap	CID	MS2	0	58.03329	100	1667.00146484375	3332.9956530575	2	5.973135	590	Non_Depleted_Plasma_HCC_3.raw
False	None	IonTrap	CID	MS2	0	58.03329	100	1667.00146484375	4998.98984127125	3	5.973135	590	Non_Depleted_Plasma_HCC_3.raw
False	None	FourierTransform	HCD	MS2	0	58.03329	200	1667.00146484375	3332.9956530575	2	5.98768166666667	591	Non_Depleted_Plasma_HCC_3.raw
False	None	FourierTransform	HCD	MS2	0	58.03329	200	1667.00146484375	4998.98984127125	3	5.98768166666667	591	Non_Depleted_Plasma_HCC_3.raw
False	None	IonTrap	CID	MS2	0	54.29291	100	891.235046386719	1781.46281614344	2	5.99314666666667	592	Non_Depleted_Plasma_HCC_3.raw
False	None	IonTrap	CID	MS2	0	54.29291	100	891.235046386719	2671.69058590016	3	5.99314666666667	592	Non_Depleted_Plasma_HCC_3.raw
False	None	FourierTransform	HCD	MS2	0	54.29291	200	891.235046386719	1781.46281614344	2	6.00813333333333	593	Non_Depleted_Plasma_HCC_3.raw
False	None	FourierTransform	HCD	MS2	0	54.29291	200	891.235046386719	2671.69058590016	3	6.00813333333333	593	Non_Depleted_Plasma_HCC_3.raw
False	Ambiguous	IonTrap	CID	MS2	0	33.21292	100	1205.50793457031	1205.50793457031	1	6.01352666666667	594	Non_Depleted_Plasma_HCC_3.raw
False	None	FourierTransform	HCD	MS2	0	33.21292	200	1205.50793457031	1205.50793457031	1	6.02834	595	Non_Depleted_Plasma_HCC_3.raw
False	None	IonTrap	CID	MS2	0		100	1541.40478515625	1541.40478515625	1	6.04348333333333	597	Non_Depleted_Plasma_HCC_3.raw
False	None	FourierTransform	HCD	MS2	0		200	1541.40478515625	3081.8022936825	2	6.05817666666667	598	Non_Depleted_Plasma_HCC_3.raw
False	Ambiguous	FourierTransform	HCD	MS2	0		200	1541.40478515625	4622.19980220875	3	6.05817666666667	598	Non_Depleted_Plasma_HCC_3.raw
False	None	IonTrap	CID	MS2	0	0	100	1260.81115722656	1260.81115722656	1	6.06362833333333	599	Non_Depleted_Plasma_HCC_3.raw
False	None	FourierTransform	HCD	MS2	0	0	200	1260.81115722656	2520.61503782313	2	6.07837	600	Non_Depleted_Plasma_HCC_3.raw
False	None	FourierTransform	HCD	MS2	0	0	200	1260.81115722656	3780.41891841969	3	6.07837	600	Non_Depleted_Plasma_HCC_3.raw
False	None	IonTrap	CID	MS2	0	33.35652	100	1314.40612792969	1314.40612792969	1	6.08376	601	Non_Depleted_Plasma_HCC_3.raw
False	None	FourierTransform	HCD	MS2	0	33.35652	200	1314.40612792969	2627.80497922938	2	6.09852166666667	602	Non_Depleted_Plasma_HCC_3.raw
False	Unambiguous	FourierTransform	HCD	MS2	0	33.35652	200	1314.40612792969	3941.20383052906	3	6.09852166666667	602	Non_Depleted_Plasma_HCC_3.raw
False	Unambiguous	IonTrap	CID	MS2	0	0	100	1622.66333007813	1622.66333007813	1	6.10389166666667	603	Non_Depleted_Plasma_HCC_3.raw
False	None	FourierTransform	HCD	MS2	0	0	200	1622.66333007813	4865.97543697438	3	6.11839333333333	604	Non_Depleted_Plasma_HCC_3.raw
False	None	FourierTransform	HCD	MS2	0	0	200	1622.66333007813	3244.31938352625	2	6.11839333333333	604	Non_Depleted_Plasma_HCC_3.raw
False	None	IonTrap	CID	MS2	0	13.59707	100	906.262451171875	906.262451171875	1	6.12384166666667	605	Non_Depleted_Plasma_HCC_3.raw
False	None	FourierTransform	HCD	MS2	0	13.59707	200	906.262451171875	906.262451171875	1	6.13887333333333	606	Non_Depleted_Plasma_HCC_3.raw
False	Unambiguous	IonTrap	CID	MS2	0	0	100	1041.55627441406	2082.10527219813	2	6.15400333333333	608	Non_Depleted_Plasma_HCC_3.raw
False	Unambiguous	IonTrap	CID	MS2	0	0	100	1041.55627441406	3122.65426998219	3	6.15400333333333	608	Non_Depleted_Plasma_HCC_3.raw
False	Ambiguous	FourierTransform	HCD	MS2	0	0	200	1041.55627441406	2082.10527219813	2	6.169965	609	Non_Depleted_Plasma_HCC_3.raw
False	Unambiguous	FourierTransform	HCD	MS2	0	0	200	1041.55627441406	3122.65426998219	3	6.169965	609	Non_Depleted_Plasma_HCC_3.raw
False	Ambiguous	IonTrap	CID	MS2	0	49.93937	100	1389.88427734375	1389.88427734375	1	6.175405	610	Non_Depleted_Plasma_HCC_3.raw
False	None	FourierTransform	HCD	MS2	0	49.93937	200	1389.88427734375	2778.7612780575	2	6.19007166666667	611	Non_Depleted_Plasma_HCC_3.raw
False	None	FourierTransform	HCD	MS2	0	49.93937	200	1389.88427734375	4167.63827877125	3	6.19007166666667	611	Non_Depleted_Plasma_HCC_3.raw
False	Unambiguous	IonTrap	CID	MS2	0	0	100	1182.52526855469	1182.52526855469	1	6.19547333333333	612	Non_Depleted_Plasma_HCC_3.raw
False	None	FourierTransform	HCD	MS2	0	0	200	1182.52526855469	2364.04326047938	2	6.21031	613	Non_Depleted_Plasma_HCC_3.raw
False	None	FourierTransform	HCD	MS2	0	0	200	1182.52526855469	3545.56125240406	3	6.21031	613	Non_Depleted_Plasma_HCC_3.raw
False	None	IonTrap	CID	MS2	0	47.32925	100	1213.22143554688	1213.22143554688	1	6.2157	614	Non_Depleted_Plasma_HCC_3.raw
False	None	FourierTransform	HCD	MS2	0	47.32925	200	1213.22143554688	2425.43559446375	2	6.23059	615	Non_Depleted_Plasma_HCC_3.raw
False	None	FourierTransform	HCD	MS2	0	47.32925	200	1213.22143554688	3637.64975338063	3	6.23059	615	Non_Depleted_Plasma_HCC_3.raw
False	Ambiguous	IonTrap	CID	MS2	0	77.69576	100	1232.53125	1232.53125	1	6.23598	616	Non_Depleted_Plasma_HCC_3.raw
False	None	FourierTransform	HCD	MS2	0	77.69576	200	1232.53125	2464.05522337	2	6.25078333333333	617	Non_Depleted_Plasma_HCC_3.raw
False	None	FourierTransform	HCD	MS2	0	77.69576	200	1232.53125	3695.57919674	3	6.25078333333333	617	Non_Depleted_Plasma_HCC_3.raw
False	Unambiguous	IonTrap	CID	MS2	0	38.68754	100	1280.50939941406	1280.50939941406	1	6.26599833333333	619	Non_Depleted_Plasma_HCC_3.raw
False	None	FourierTransform	HCD	MS2	0	38.68754	200	1280.50939941406	3839.51364498219	3	6.2818	620	Non_Depleted_Plasma_HCC_3.raw
False	None	FourierTransform	HCD	MS2	0	38.68754	200	1280.50939941406	2560.01152219813	2	6.2818	620	Non_Depleted_Plasma_HCC_3.raw
False	Unambiguous	IonTrap	CID	MS2	0	0	100	1680.29382324219	3359.58036985438	2	6.28720666666667	621	Non_Depleted_Plasma_HCC_3.raw
False	Unambiguous	IonTrap	CID	MS2	0	0	100	1680.29382324219	5038.86691646656	3	6.28720666666667	621	Non_Depleted_Plasma_HCC_3.raw
False	None	FourierTransform	HCD	MS2	0	0	200	1680.29382324219	3359.58036985438	2	6.30170833333333	622	Non_Depleted_Plasma_HCC_3.raw
False	None	FourierTransform	HCD	MS2	0	0	200	1680.29382324219	5038.86691646656	3	6.30170833333333	622	Non_Depleted_Plasma_HCC_3.raw
False	None	IonTrap	CID	MS2	0	0	100	1379.39672851563	1379.39672851563	1	6.307105	623	Non_Depleted_Plasma_HCC_3.raw
False	None	FourierTransform	HCD	MS2	0	0	200	1379.39672851563	2757.78618040125	2	6.32182333333333	624	Non_Depleted_Plasma_HCC_3.raw
False	None	FourierTransform	HCD	MS2	0	0	200	1379.39672851563	4136.17563228688	3	6.32182333333333	624	Non_Depleted_Plasma_HCC_3.raw
False	None	IonTrap	CID	MS2	0	52.37446	100	1209.9189453125	1209.9189453125	1	6.327215	625	Non_Depleted_Plasma_HCC_3.raw
False	None	FourierTransform	HCD	MS2	0	52.37446	200	1209.9189453125	3627.7422826775	3	6.34199666666667	626	Non_Depleted_Plasma_HCC_3.raw
False	None	FourierTransform	HCD	MS2	0	52.37446	200	1209.9189453125	2418.830613995	2	6.34199666666667	626	Non_Depleted_Plasma_HCC_3.raw
False	None	IonTrap	CID	MS2	0	0	100	1561.32604980469	1561.32604980469	1	6.34735666666667	627	Non_Depleted_Plasma_HCC_3.raw
False	None	FourierTransform	HCD	MS2	0	0	200	1561.32604980469	3121.64482297938	2	6.361965	628	Non_Depleted_Plasma_HCC_3.raw
False	None	FourierTransform	HCD	MS2	0	0	200	1561.32604980469	4681.96359615406	3	6.361965	628	Non_Depleted_Plasma_HCC_3.raw
False	Unambiguous	IonTrap	CID	MS2	0	0	100	1292.50500488281	1292.50500488281	1	6.377185	630	Non_Depleted_Plasma_HCC_3.raw
False	None	FourierTransform	HCD	MS2	0	0	200	1292.50500488281	3875.50046138844	3	6.392965	631	Non_Depleted_Plasma_HCC_3.raw
False	None	FourierTransform	HCD	MS2	0	0	200	1292.50500488281	2584.00273313563	2	6.392965	631	Non_Depleted_Plasma_HCC_3.raw
False	None	IonTrap	CID	MS2	0	58.11346	100	1238.30712890625	1238.30712890625	1	6.39851166666667	632	Non_Depleted_Plasma_HCC_3.raw
False	Unambiguous	FourierTransform	HCD	MS2	0	58.11346	200	1238.30712890625	3712.90683345875	3	6.41327833333333	633	Non_Depleted_Plasma_HCC_3.raw
False	Unambiguous	FourierTransform	HCD	MS2	0	58.11346	200	1238.30712890625	2475.6069811825	2	6.41327833333333	633	Non_Depleted_Plasma_HCC_3.raw
False	Unambiguous	IonTrap	CID	MS2	0	0	100	1187.49670410156	1187.49670410156	1	6.41867	634	Non_Depleted_Plasma_HCC_3.raw
False	None	FourierTransform	HCD	MS2	0	0	200	1187.49670410156	3560.47555904469	3	6.43349166666667	635	Non_Depleted_Plasma_HCC_3.raw
False	None	FourierTransform	HCD	MS2	0	0	200	1187.49670410156	2373.98613157313	2	6.43349166666667	635	Non_Depleted_Plasma_HCC_3.raw
False	None	IonTrap	CID	MS2	0		100	1282.90856933594	1282.90856933594	1	6.43899333333333	636	Non_Depleted_Plasma_HCC_3.raw
False	None	FourierTransform	HCD	MS2	0		200	1282.90856933594	1282.90856933594	1	6.45373666666667	637	Non_Depleted_Plasma_HCC_3.raw
False	None	IonTrap	CID	MS2	0	65.69773	100	851.638061523438	851.638061523438	1	6.459185	638	Non_Depleted_Plasma_HCC_3.raw
False	None	FourierTransform	HCD	MS2	0	65.69773	200	851.638061523438	1702.26884641688	2	6.47424666666667	639	Non_Depleted_Plasma_HCC_3.raw
False	None	FourierTransform	HCD	MS2	0	65.69773	200	851.638061523438	2552.89963131031	3	6.47424666666667	639	Non_Depleted_Plasma_HCC_3.raw
False	Unambiguous	IonTrap	CID	MS2	0	0	100	887.548095703125	887.548095703125	1	6.48839666666667	641	Non_Depleted_Plasma_HCC_3.raw
False	None	FourierTransform	HCD	MS2	0	0	200	887.548095703125	1774.08891477625	2	6.50447	642	Non_Depleted_Plasma_HCC_3.raw
False	None	FourierTransform	HCD	MS2	0	0	200	887.548095703125	2660.62973384938	3	6.50447	642	Non_Depleted_Plasma_HCC_3.raw
False	None	IonTrap	CID	MS2	0	0	100	1453.01428222656	1453.01428222656	1	6.50989833333333	643	Non_Depleted_Plasma_HCC_3.raw
False	Ambiguous	FourierTransform	HCD	MS2	0	0	200	1453.01428222656	4357.02829341969	3	6.52450833333333	644	Non_Depleted_Plasma_HCC_3.raw
False	None	FourierTransform	HCD	MS2	0	0	200	1453.01428222656	2905.02128782313	2	6.52450833333333	644	Non_Depleted_Plasma_HCC_3.raw
False	None	IonTrap	CID	MS2	0		100	1310.87084960938	2620.73442258875	2	6.52989833333333	645	Non_Depleted_Plasma_HCC_3.raw
False	None	IonTrap	CID	MS2	0		100	1310.87084960938	3930.59799556813	3	6.52989833333333	645	Non_Depleted_Plasma_HCC_3.raw
False	None	FourierTransform	HCD	MS2	0		200	1310.87084960938	2620.73442258875	2	6.544645	646	Non_Depleted_Plasma_HCC_3.raw
False	None	FourierTransform	HCD	MS2	0		200	1310.87084960938	3930.59799556813	3	6.544645	646	Non_Depleted_Plasma_HCC_3.raw
False	Unambiguous	IonTrap	CID	MS2	0	52.13903	100	1168.62646484375	1168.62646484375	1	6.55004666666667	647	Non_Depleted_Plasma_HCC_3.raw
False	None	FourierTransform	HCD	MS2	0	52.13903	200	1168.62646484375	2336.2456530575	2	6.56486333333333	648	Non_Depleted_Plasma_HCC_3.raw
False	Unambiguous	FourierTransform	HCD	MS2	0	52.13903	200	1168.62646484375	3503.86484127125	3	6.56486333333333	648	Non_Depleted_Plasma_HCC_3.raw
False	None	IonTrap	CID	MS2	0	65.11343	100	815.217895507813	815.217895507813	1	6.57044333333333	649	Non_Depleted_Plasma_HCC_3.raw
False	None	FourierTransform	HCD	MS2	0	65.11343	200	815.217895507813	815.217895507813	1	6.58555166666667	650	Non_Depleted_Plasma_HCC_3.raw
False	Unambiguous	IonTrap	CID	MS2	0		100	1708.07678222656	5122.21579341969	3	6.59967	652	Non_Depleted_Plasma_HCC_3.raw
False	None	IonTrap	CID	MS2	0		100	1708.07678222656	3415.14628782313	2	6.59967	652	Non_Depleted_Plasma_HCC_3.raw
False	None	FourierTransform	HCD	MS2	0		200	1708.07678222656	3415.14628782313	2	6.61415	653	Non_Depleted_Plasma_HCC_3.raw
False	None	FourierTransform	HCD	MS2	0		200	1708.07678222656	5122.21579341969	3	6.61415	653	Non_Depleted_Plasma_HCC_3.raw
False	Unambiguous	IonTrap	CID	MS2	0		100	1244.50671386719	1244.50671386719	1	6.61959666666667	654	Non_Depleted_Plasma_HCC_3.raw
False	None	FourierTransform	HCD	MS2	0		200	1244.50671386719	1244.50671386719	1	6.63434	655	Non_Depleted_Plasma_HCC_3.raw
False	Ambiguous	IonTrap	CID	MS2	0		100	1115.56811523438	1115.56811523438	1	6.63976	656	Non_Depleted_Plasma_HCC_3.raw
False	Ambiguous	FourierTransform	HCD	MS2	0		200	1115.56811523438	2230.12895383875	2	6.65464333333333	657	Non_Depleted_Plasma_HCC_3.raw
False	Unambiguous	FourierTransform	HCD	MS2	0		200	1115.56811523438	3344.68979244313	3	6.65464333333333	657	Non_Depleted_Plasma_HCC_3.raw
False	Ambiguous	IonTrap	CID	MS2	0		100	1672.73010253906	3344.45292844813	2	6.660005	658	Non_Depleted_Plasma_HCC_3.raw
False	Unambiguous	IonTrap	CID	MS2	0		100	1672.73010253906	5016.17575435719	3	6.660005	658	Non_Depleted_Plasma_HCC_3.raw
False	None	FourierTransform	HCD	MS2	0		200	1672.73010253906	5016.17575435719	3	6.67447833333333	659	Non_Depleted_Plasma_HCC_3.raw
False	None	FourierTransform	HCD	MS2	0		200	1672.73010253906	3344.45292844813	2	6.67447833333333	659	Non_Depleted_Plasma_HCC_3.raw
False	Ambiguous	IonTrap	CID	MS2	0		100	977.548645019531	977.548645019531	1	6.67991166666667	660	Non_Depleted_Plasma_HCC_3.raw
False	None	FourierTransform	HCD	MS2	0		200	977.548645019531	1954.09001340906	2	6.69489	661	Non_Depleted_Plasma_HCC_3.raw
False	None	FourierTransform	HCD	MS2	0		200	977.548645019531	2930.63138179859	3	6.69489	661	Non_Depleted_Plasma_HCC_3.raw
False	Unambiguous	IonTrap	CID	MS2	0	36.52757	100	1224.57238769531	1224.57238769531	1	6.70901333333333	663	Non_Depleted_Plasma_HCC_3.raw
False	None	FourierTransform	HCD	MS2	0	36.52757	200	1224.57238769531	2448.13749876063	2	6.7248	664	Non_Depleted_Plasma_HCC_3.raw
False	None	FourierTransform	HCD	MS2	0	36.52757	200	1224.57238769531	3671.70260982594	3	6.7248	664	Non_Depleted_Plasma_HCC_3.raw
False	None	IonTrap	CID	MS2	0	61.57058	100	846.643798828125	846.643798828125	1	6.73032	665	Non_Depleted_Plasma_HCC_3.raw
False	None	FourierTransform	HCD	MS2	0	61.57058	200	846.643798828125	1692.28032102625	2	6.74545333333333	666	Non_Depleted_Plasma_HCC_3.raw
False	None	FourierTransform	HCD	MS2	0	61.57058	200	846.643798828125	2537.91684322438	3	6.74545333333333	666	Non_Depleted_Plasma_HCC_3.raw
False	Ambiguous	IonTrap	CID	MS2	0		100	1004.54821777344	1004.54821777344	1	6.750875	667	Non_Depleted_Plasma_HCC_3.raw
False	None	FourierTransform	HCD	MS2	0		200	1004.54821777344	2008.08915891688	2	6.765815	668	Non_Depleted_Plasma_HCC_3.raw
False	None	FourierTransform	HCD	MS2	0		200	1004.54821777344	3011.63010006031	3	6.765815	668	Non_Depleted_Plasma_HCC_3.raw
False	None	IonTrap	CID	MS2	0		100	1185.4482421875	2369.889207745	2	6.77121833333333	669	Non_Depleted_Plasma_HCC_3.raw
False	None	IonTrap	CID	MS2	0		100	1185.4482421875	3554.3301733025	3	6.77121833333333	669	Non_Depleted_Plasma_HCC_3.raw
False	None	FourierTransform	HCD	MS2	0		200	1185.4482421875	2369.889207745	2	6.785995	670	Non_Depleted_Plasma_HCC_3.raw
False	None	FourierTransform	HCD	MS2	0		200	1185.4482421875	3554.3301733025	3	6.785995	670	Non_Depleted_Plasma_HCC_3.raw
False	Ambiguous	IonTrap	CID	MS2	0		100	1084.55200195313	1084.55200195313	1	6.79142166666667	671	Non_Depleted_Plasma_HCC_3.raw
False	None	FourierTransform	HCD	MS2	0		200	1084.55200195313	2168.09672727625	2	6.80632833333333	672	Non_Depleted_Plasma_HCC_3.raw
False	None	FourierTransform	HCD	MS2	0		200	1084.55200195313	3251.64145259938	3	6.80632833333333	672	Non_Depleted_Plasma_HCC_3.raw
False	None	IonTrap	CID	MS2	0	16.72147	100	906.263061523438	906.263061523438	1	6.821565	674	Non_Depleted_Plasma_HCC_3.raw
False	None	FourierTransform	HCD	MS2	0	16.72147	200	906.263061523438	906.263061523438	1	6.83763333333333	675	Non_Depleted_Plasma_HCC_3.raw
False	Unambiguous	IonTrap	CID	MS2	0	0	100	1678.17687988281	3355.34648313563	2	6.84304	676	Non_Depleted_Plasma_HCC_3.raw
False	Ambiguous	IonTrap	CID	MS2	0	0	100	1678.17687988281	5032.51608638844	3	6.84304	676	Non_Depleted_Plasma_HCC_3.raw
False	None	FourierTransform	HCD	MS2	0	0	200	1678.17687988281	3355.34648313563	2	6.85752	677	Non_Depleted_Plasma_HCC_3.raw
False	Unambiguous	FourierTransform	HCD	MS2	0	0	200	1678.17687988281	5032.51608638844	3	6.85752	677	Non_Depleted_Plasma_HCC_3.raw
False	None	IonTrap	CID	MS2	0	0	100	1327.45324707031	1327.45324707031	1	6.86291833333333	678	Non_Depleted_Plasma_HCC_3.raw
False	None	FourierTransform	HCD	MS2	0	0	200	1327.45324707031	2653.89921751063	2	6.87765833333333	679	Non_Depleted_Plasma_HCC_3.raw
False	None	FourierTransform	HCD	MS2	0	0	200	1327.45324707031	3980.34518795094	3	6.87765833333333	679	Non_Depleted_Plasma_HCC_3.raw
False	None	IonTrap	CID	MS2	0	0	100	866.620056152344	866.620056152344	1	6.88311333333333	680	Non_Depleted_Plasma_HCC_3.raw
False	None	FourierTransform	HCD	MS2	0	0	200	866.620056152344	1732.23283567469	2	6.89811	681	Non_Depleted_Plasma_HCC_3.raw
False	None	FourierTransform	HCD	MS2	0	0	200	866.620056152344	2597.84561519703	3	6.89811	681	Non_Depleted_Plasma_HCC_3.raw
False	Unambiguous	IonTrap	CID	MS2	0	44.30863	100	1158.56237792969	1158.56237792969	1	6.90351166666667	682	Non_Depleted_Plasma_HCC_3.raw
False	Unambiguous	FourierTransform	HCD	MS2	0	44.30863	200	1158.56237792969	2316.11747922938	2	6.91848333333333	683	Non_Depleted_Plasma_HCC_3.raw
False	Ambiguous	FourierTransform	HCD	MS2	0	44.30863	200	1158.56237792969	3473.67258052906	3	6.91848333333333	683	Non_Depleted_Plasma_HCC_3.raw
False	Unambiguous	IonTrap	CID	MS2	0	0	100	1231.5244140625	1231.5244140625	1	6.93364	685	Non_Depleted_Plasma_HCC_3.raw
False	Unambiguous	FourierTransform	HCD	MS2	0	0	200	1231.5244140625	2462.041551495	2	6.949465	686	Non_Depleted_Plasma_HCC_3.raw
False	Unambiguous	FourierTransform	HCD	MS2	0	0	200	1231.5244140625	3692.5586889275	3	6.949465	686	Non_Depleted_Plasma_HCC_3.raw
False	Ambiguous	IonTrap	CID	MS2	0		100	1741.29870605469	3481.59013547938	2	6.95487166666667	687	Non_Depleted_Plasma_HCC_3.raw
False	None	IonTrap	CID	MS2	0		100	1741.29870605469	5221.88156490406	3	6.95487166666667	687	Non_Depleted_Plasma_HCC_3.raw
False	None	FourierTransform	HCD	MS2	0		200	1741.29870605469	3481.59013547938	2	6.96932166666667	688	Non_Depleted_Plasma_HCC_3.raw
False	None	FourierTransform	HCD	MS2	0		200	1741.29870605469	5221.88156490406	3	6.96932166666667	688	Non_Depleted_Plasma_HCC_3.raw
False	None	IonTrap	CID	MS2	0	45.08577	100	802.698059082031	802.698059082031	1	6.97479166666667	689	Non_Depleted_Plasma_HCC_3.raw
False	None	FourierTransform	HCD	MS2	0	45.08577	200	802.698059082031	2406.07962398609	3	6.98989333333333	690	Non_Depleted_Plasma_HCC_3.raw
False	None	FourierTransform	HCD	MS2	0	45.08577	200	802.698059082031	1604.38884153406	2	6.98989333333333	690	Non_Depleted_Plasma_HCC_3.raw
False	Unambiguous	IonTrap	CID	MS2	0		100	1662.50158691406	3323.99589719813	2	6.99526333333333	691	Non_Depleted_Plasma_HCC_3.raw
False	Ambiguous	IonTrap	CID	MS2	0		100	1662.50158691406	4985.49020748219	3	6.99526333333333	691	Non_Depleted_Plasma_HCC_3.raw
False	None	FourierTransform	HCD	MS2	0		200	1662.50158691406	3323.99589719813	2	7.009745	692	Non_Depleted_Plasma_HCC_3.raw
False	Unambiguous	FourierTransform	HCD	MS2	0		200	1662.50158691406	4985.49020748219	3	7.009745	692	Non_Depleted_Plasma_HCC_3.raw
False	None	IonTrap	CID	MS2	0		100	1796.63549804688	3592.26371946375	2	7.015095	693	Non_Depleted_Plasma_HCC_3.raw
False	Unambiguous	IonTrap	CID	MS2	0		100	1796.63549804688	5387.89194088063	3	7.015095	693	Non_Depleted_Plasma_HCC_3.raw
False	None	FourierTransform	HCD	MS2	0		200	1796.63549804688	3592.26371946375	2	7.02956166666667	694	Non_Depleted_Plasma_HCC_3.raw
False	None	FourierTransform	HCD	MS2	0		200	1796.63549804688	5387.89194088063	3	7.02956166666667	694	Non_Depleted_Plasma_HCC_3.raw
False	Ambiguous	IonTrap	CID	MS2	0	36.93473	100	1023.59045410156	1023.59045410156	1	7.04368166666667	696	Non_Depleted_Plasma_HCC_3.raw
False	Unambiguous	FourierTransform	HCD	MS2	0	36.93473	200	1023.59045410156	3068.75680904469	3	7.05963166666667	697	Non_Depleted_Plasma_HCC_3.raw
False	None	FourierTransform	HCD	MS2	0	36.93473	200	1023.59045410156	2046.17363157313	2	7.05963166666667	697	Non_Depleted_Plasma_HCC_3.raw
False	Unambiguous	IonTrap	CID	MS2	0		100	1722.24353027344	3443.47978391688	2	7.06503666666667	698	Non_Depleted_Plasma_HCC_3.raw
False	Unambiguous	IonTrap	CID	MS2	0		100	1722.24353027344	5164.71603756031	3	7.06503666666667	698	Non_Depleted_Plasma_HCC_3.raw
False	None	FourierTransform	HCD	MS2	0		200	1722.24353027344	3443.47978391688	2	7.079515	699	Non_Depleted_Plasma_HCC_3.raw
False	None	FourierTransform	HCD	MS2	0		200	1722.24353027344	5164.71603756031	3	7.079515	699	Non_Depleted_Plasma_HCC_3.raw
False	None	IonTrap	CID	MS2	0		100	1621.01635742188	3241.02543821375	2	7.08499166666667	700	Non_Depleted_Plasma_HCC_3.raw
False	Unambiguous	IonTrap	CID	MS2	0		100	1621.01635742188	4861.03451900563	3	7.08499166666667	700	Non_Depleted_Plasma_HCC_3.raw
False	None	FourierTransform	HCD	MS2	0		200	1621.01635742188	3241.02543821375	2	7.09954333333333	701	Non_Depleted_Plasma_HCC_3.raw
False	None	FourierTransform	HCD	MS2	0		200	1621.01635742188	4861.03451900563	3	7.09954333333333	701	Non_Depleted_Plasma_HCC_3.raw
False	Unambiguous	IonTrap	CID	MS2	0		100	1208.5703125	1208.5703125	1	7.10495166666667	702	Non_Depleted_Plasma_HCC_3.raw
False	None	FourierTransform	HCD	MS2	0		200	1208.5703125	2416.13334837	2	7.11971	703	Non_Depleted_Plasma_HCC_3.raw
False	None	FourierTransform	HCD	MS2	0		200	1208.5703125	3623.69638424	3	7.11971	703	Non_Depleted_Plasma_HCC_3.raw
False	Unambiguous	IonTrap	CID	MS2	0		100	1133.49560546875	1133.49560546875	1	7.125135	704	Non_Depleted_Plasma_HCC_3.raw
False	None	FourierTransform	HCD	MS2	0		200	1133.49560546875	2265.9839343075	2	7.14002333333333	705	Non_Depleted_Plasma_HCC_3.raw
False	Unambiguous	FourierTransform	HCD	MS2	0		200	1133.49560546875	3398.47226314625	3	7.14002333333333	705	Non_Depleted_Plasma_HCC_3.raw
False	None	IonTrap	CID	MS2	0	61.82535	100	920.314880371094	920.314880371094	1	7.15525	707	Non_Depleted_Plasma_HCC_3.raw
False	None	FourierTransform	HCD	MS2	0	61.82535	200	920.314880371094	1839.62248411219	2	7.17129833333333	708	Non_Depleted_Plasma_HCC_3.raw
False	None	FourierTransform	HCD	MS2	0	61.82535	200	920.314880371094	2758.93008785328	3	7.17129833333333	708	Non_Depleted_Plasma_HCC_3.raw
False	Unambiguous	IonTrap	CID	MS2	0	46.10546	100	1350.47436523438	1350.47436523438	1	7.176745	709	Non_Depleted_Plasma_HCC_3.raw
False	None	FourierTransform	HCD	MS2	0	46.10546	200	1350.47436523438	4049.40854244313	3	7.19142833333333	710	Non_Depleted_Plasma_HCC_3.raw
False	None	FourierTransform	HCD	MS2	0	46.10546	200	1350.47436523438	2699.94145383875	2	7.19142833333333	710	Non_Depleted_Plasma_HCC_3.raw
False	Ambiguous	IonTrap	CID	MS2	0	38.32206	100	1751.98486328125	3502.9624499325	2	7.19677833333333	711	Non_Depleted_Plasma_HCC_3.raw
False	Unambiguous	IonTrap	CID	MS2	0	38.32206	100	1751.98486328125	5253.94003658375	3	7.19677833333333	711	Non_Depleted_Plasma_HCC_3.raw
False	None	FourierTransform	HCD	MS2	0	38.32206	200	1751.98486328125	3502.9624499325	2	7.21126	712	Non_Depleted_Plasma_HCC_3.raw
False	None	FourierTransform	HCD	MS2	0	38.32206	200	1751.98486328125	5253.94003658375	3	7.21126	712	Non_Depleted_Plasma_HCC_3.raw
False	Unambiguous	IonTrap	CID	MS2	0		100	1236.62438964844	1236.62438964844	1	7.21666666666667	713	Non_Depleted_Plasma_HCC_3.raw
False	None	FourierTransform	HCD	MS2	0		200	1236.62438964844	2472.24150266688	2	7.231405	714	Non_Depleted_Plasma_HCC_3.raw
False	None	FourierTransform	HCD	MS2	0		200	1236.62438964844	3707.85861568531	3	7.231405	714	Non_Depleted_Plasma_HCC_3.raw
False	None	IonTrap	CID	MS2	0		100	1001.70959472656	1001.70959472656	1	7.23683	715	Non_Depleted_Plasma_HCC_3.raw
False	None	FourierTransform	HCD	MS2	0		200	1001.70959472656	3003.11423091969	3	7.25188166666667	716	Non_Depleted_Plasma_HCC_3.raw
False	None	FourierTransform	HCD	MS2	0		200	1001.70959472656	2002.41191282313	2	7.25188166666667	716	Non_Depleted_Plasma_HCC_3.raw
False	Unambiguous	IonTrap	CID	MS2	0	0	100	1331.61865234375	1331.61865234375	1	7.26608	718	Non_Depleted_Plasma_HCC_3.raw
False	Unambiguous	FourierTransform	HCD	MS2	0	0	200	1331.61865234375	1331.61865234375	1	7.28080666666667	719	Non_Depleted_Plasma_HCC_3.raw
False	None	IonTrap	CID	MS2	0	72.51285	100	995.334716796875	995.334716796875	1	7.28628666666667	720	Non_Depleted_Plasma_HCC_3.raw
False	None	FourierTransform	HCD	MS2	0	72.51285	200	995.334716796875	1989.66215696375	2	7.30119	721	Non_Depleted_Plasma_HCC_3.raw
False	None	FourierTransform	HCD	MS2	0	72.51285	200	995.334716796875	2983.98959713063	3	7.30119	721	Non_Depleted_Plasma_HCC_3.raw
False	None	IonTrap	CID	MS2	0		100	1153.44470214844	2305.88212766688	2	7.30659666666667	722	Non_Depleted_Plasma_HCC_3.raw
False	None	IonTrap	CID	MS2	0		100	1153.44470214844	3458.31955318531	3	7.30659666666667	722	Non_Depleted_Plasma_HCC_3.raw
False	None	FourierTransform	HCD	MS2	0		200	1153.44470214844	3458.31955318531	3	7.321445	723	Non_Depleted_Plasma_HCC_3.raw
False	None	FourierTransform	HCD	MS2	0		200	1153.44470214844	2305.88212766688	2	7.321445	723	Non_Depleted_Plasma_HCC_3.raw
False	Unambiguous	IonTrap	CID	MS2	0		100	1212.56640625	1212.56640625	1	7.32684333333333	724	Non_Depleted_Plasma_HCC_3.raw
False	None	FourierTransform	HCD	MS2	0		200	1212.56640625	3635.68466549	3	7.34160333333333	725	Non_Depleted_Plasma_HCC_3.raw
False	None	FourierTransform	HCD	MS2	0		200	1212.56640625	2424.12553587	2	7.34160333333333	725	Non_Depleted_Plasma_HCC_3.raw
False	None	IonTrap	CID	MS2	0	0	100	851.732360839844	851.732360839844	1	7.34705166666667	726	Non_Depleted_Plasma_HCC_3.raw
False	None	FourierTransform	HCD	MS2	0	0	200	851.732360839844	1702.45744504969	2	7.362145	727	Non_Depleted_Plasma_HCC_3.raw
False	None	FourierTransform	HCD	MS2	0	0	200	851.732360839844	2553.18252925953	3	7.362145	727	Non_Depleted_Plasma_HCC_3.raw
False	Unambiguous	IonTrap	CID	MS2	0	0	100	1172.46252441406	1172.46252441406	1	7.377275	729	Non_Depleted_Plasma_HCC_3.raw
False	None	FourierTransform	HCD	MS2	0	0	200	1172.46252441406	2343.91777219813	2	7.39313166666667	730	Non_Depleted_Plasma_HCC_3.raw
False	None	FourierTransform	HCD	MS2	0	0	200	1172.46252441406	3515.37301998219	3	7.39313166666667	730	Non_Depleted_Plasma_HCC_3.raw
False	Unambiguous	IonTrap	CID	MS2	0	63.72087	100	931.466125488281	931.466125488281	1	7.39863333333333	731	Non_Depleted_Plasma_HCC_3.raw
False	Ambiguous	FourierTransform	HCD	MS2	0	63.72087	200	931.466125488281	1861.92497434656	2	7.41359666666667	732	Non_Depleted_Plasma_HCC_3.raw
False	Ambiguous	FourierTransform	HCD	MS2	0	63.72087	200	931.466125488281	2792.38382320484	3	7.41359666666667	732	Non_Depleted_Plasma_HCC_3.raw
False	Unambiguous	IonTrap	CID	MS2	0		100	1123.6767578125	1123.6767578125	1	7.41912666666667	733	Non_Depleted_Plasma_HCC_3.raw
False	None	FourierTransform	HCD	MS2	0		200	1123.6767578125	2246.346238995	2	7.43403833333333	734	Non_Depleted_Plasma_HCC_3.raw
False	None	FourierTransform	HCD	MS2	0		200	1123.6767578125	3369.0157201775	3	7.43403833333333	734	Non_Depleted_Plasma_HCC_3.raw
False	Unambiguous	IonTrap	CID	MS2	0		100	1178.63903808594	1178.63903808594	1	7.43944	735	Non_Depleted_Plasma_HCC_3.raw
False	None	FourierTransform	HCD	MS2	0		200	1178.63903808594	2356.27079954188	2	7.45423	736	Non_Depleted_Plasma_HCC_3.raw
False	None	FourierTransform	HCD	MS2	0		200	1178.63903808594	3533.90256099781	3	7.45423	736	Non_Depleted_Plasma_HCC_3.raw
False	Unambiguous	IonTrap	CID	MS2	0		100	1250.57153320313	1250.57153320313	1	7.45962	737	Non_Depleted_Plasma_HCC_3.raw
False	None	FourierTransform	HCD	MS2	0		200	1250.57153320313	2500.13578977625	2	7.47444833333333	738	Non_Depleted_Plasma_HCC_3.raw
False	None	FourierTransform	HCD	MS2	0		200	1250.57153320313	3749.70004634938	3	7.47444833333333	738	Non_Depleted_Plasma_HCC_3.raw
False	None	IonTrap	CID	MS2	0	55.25389	100	815.216796875	815.216796875	1	7.488595	740	Non_Depleted_Plasma_HCC_3.raw
False	None	FourierTransform	HCD	MS2	0	55.25389	200	815.216796875	2443.635837365	3	7.50370166666667	741	Non_Depleted_Plasma_HCC_3.raw
False	None	FourierTransform	HCD	MS2	0	55.25389	200	815.216796875	1629.42631712	2	7.50370166666667	741	Non_Depleted_Plasma_HCC_3.raw
False	Unambiguous	IonTrap	CID	MS2	0		100	1137.65417480469	1137.65417480469	1	7.509165	742	Non_Depleted_Plasma_HCC_3.raw
False	None	FourierTransform	HCD	MS2	0		200	1137.65417480469	2274.30107297938	2	7.52398833333333	743	Non_Depleted_Plasma_HCC_3.raw
False	None	FourierTransform	HCD	MS2	0		200	1137.65417480469	3410.94797115406	3	7.52398833333333	743	Non_Depleted_Plasma_HCC_3.raw
False	None	IonTrap	CID	MS2	0	31.65072	100	906.262084960938	906.262084960938	1	7.52944	744	Non_Depleted_Plasma_HCC_3.raw
False	None	FourierTransform	HCD	MS2	0	31.65072	200	906.262084960938	1811.51689329188	2	7.5445	745	Non_Depleted_Plasma_HCC_3.raw
False	None	FourierTransform	HCD	MS2	0	31.65072	200	906.262084960938	2716.77170162281	3	7.5445	745	Non_Depleted_Plasma_HCC_3.raw
False	Unambiguous	IonTrap	CID	MS2	0	37.79492	100	1201.53552246094	1201.53552246094	1	7.54989166666667	746	Non_Depleted_Plasma_HCC_3.raw
False	None	FourierTransform	HCD	MS2	0	37.79492	200	1201.53552246094	3602.59201412281	3	7.56466666666667	747	Non_Depleted_Plasma_HCC_3.raw
False	None	FourierTransform	HCD	MS2	0	37.79492	200	1201.53552246094	2402.06376829188	2	7.56466666666667	747	Non_Depleted_Plasma_HCC_3.raw
False	Unambiguous	IonTrap	CID	MS2	0	0	100	1168.51245117188	1168.51245117188	1	7.57007166666667	748	Non_Depleted_Plasma_HCC_3.raw
False	None	FourierTransform	HCD	MS2	0	0	200	1168.51245117188	2336.01762571375	2	7.584945	749	Non_Depleted_Plasma_HCC_3.raw
False	None	FourierTransform	HCD	MS2	0	0	200	1168.51245117188	3503.52280025563	3	7.584945	749	Non_Depleted_Plasma_HCC_3.raw
False	Ambiguous	IonTrap	CID	MS2	0		100	1229.62976074219	1229.62976074219	1	7.59910666666667	751	Non_Depleted_Plasma_HCC_3.raw
False	None	FourierTransform	HCD	MS2	0		200	1229.62976074219	2458.25224485438	2	7.61496833333333	752	Non_Depleted_Plasma_HCC_3.raw
False	None	FourierTransform	HCD	MS2	0		200	1229.62976074219	3686.87472896656	3	7.61496833333333	752	Non_Depleted_Plasma_HCC_3.raw
False	None	IonTrap	CID	MS2	0		100	1399.97021484375	1399.97021484375	1	7.62038833333333	753	Non_Depleted_Plasma_HCC_3.raw
False	None	FourierTransform	HCD	MS2	0		200	1399.97021484375	2798.9331530575	2	7.63503	754	Non_Depleted_Plasma_HCC_3.raw
False	None	FourierTransform	HCD	MS2	0		200	1399.97021484375	4197.89609127125	3	7.63503	754	Non_Depleted_Plasma_HCC_3.raw
False	Ambiguous	IonTrap	CID	MS2	0		100	1772.30932617188	3543.61137571375	2	7.64038333333333	755	Non_Depleted_Plasma_HCC_3.raw
False	None	IonTrap	CID	MS2	0		100	1772.30932617188	5314.91342525563	3	7.64038333333333	755	Non_Depleted_Plasma_HCC_3.raw
False	None	FourierTransform	HCD	MS2	0		200	1772.30932617188	5314.91342525563	3	7.65487666666667	756	Non_Depleted_Plasma_HCC_3.raw
False	None	FourierTransform	HCD	MS2	0		200	1772.30932617188	3543.61137571375	2	7.65487666666667	756	Non_Depleted_Plasma_HCC_3.raw
False	None	IonTrap	CID	MS2	0	67.71165	100	985.235412597656	985.235412597656	1	7.66031166666667	757	Non_Depleted_Plasma_HCC_3.raw
False	None	FourierTransform	HCD	MS2	0	67.71165	200	985.235412597656	2953.69168453297	3	7.67522666666667	758	Non_Depleted_Plasma_HCC_3.raw
False	None	FourierTransform	HCD	MS2	0	67.71165	200	985.235412597656	1969.46354856531	2	7.67522666666667	758	Non_Depleted_Plasma_HCC_3.raw
False	Ambiguous	IonTrap	CID	MS2	0		100	1104.55895996094	1104.55895996094	1	7.68065166666667	759	Non_Depleted_Plasma_HCC_3.raw
False	None	FourierTransform	HCD	MS2	0		200	1104.55895996094	2208.11064329188	2	7.69554833333333	760	Non_Depleted_Plasma_HCC_3.raw
False	None	FourierTransform	HCD	MS2	0		200	1104.55895996094	3311.66232662281	3	7.69554833333333	760	Non_Depleted_Plasma_HCC_3.raw
False	Unambiguous	IonTrap	CID	MS2	0	0	100	1778.27978515625	3555.5522936825	2	7.709565	762	Non_Depleted_Plasma_HCC_3.raw
False	Unambiguous	IonTrap	CID	MS2	0	0	100	1778.27978515625	5332.82480220875	3	7.709565	762	Non_Depleted_Plasma_HCC_3.raw
False	None	FourierTransform	HCD	MS2	0	0	200	1778.27978515625	3555.5522936825	2	7.72401666666667	763	Non_Depleted_Plasma_HCC_3.raw
False	None	FourierTransform	HCD	MS2	0	0	200	1778.27978515625	5332.82480220875	3	7.72401666666667	763	Non_Depleted_Plasma_HCC_3.raw
False	Ambiguous	IonTrap	CID	MS2	0	0	100	1100.66918945313	1100.66918945313	1	7.72949666666667	764	Non_Depleted_Plasma_HCC_3.raw
False	None	FourierTransform	HCD	MS2	0	0	200	1100.66918945313	3299.99301509938	3	7.74434166666667	765	Non_Depleted_Plasma_HCC_3.raw
False	None	FourierTransform	HCD	MS2	0	0	200	1100.66918945313	2200.33110227625	2	7.74434166666667	765	Non_Depleted_Plasma_HCC_3.raw
False	Unambiguous	IonTrap	CID	MS2	0		100	1221.53332519531	1221.53332519531	1	7.74974666666667	766	Non_Depleted_Plasma_HCC_3.raw
False	None	FourierTransform	HCD	MS2	0		200	1221.53332519531	2442.05937376063	2	7.76466333333333	767	Non_Depleted_Plasma_HCC_3.raw
False	None	FourierTransform	HCD	MS2	0		200	1221.53332519531	3662.58542232594	3	7.76466333333333	767	Non_Depleted_Plasma_HCC_3.raw
False	Unambiguous	IonTrap	CID	MS2	0	78.92642	100	860.519714355469	860.519714355469	1	7.77011166666667	768	Non_Depleted_Plasma_HCC_3.raw
False	None	FourierTransform	HCD	MS2	0	78.92642	200	860.519714355469	1720.03215208094	2	7.78511	769	Non_Depleted_Plasma_HCC_3.raw
False	None	FourierTransform	HCD	MS2	0	78.92642	200	860.519714355469	2579.54458980641	3	7.78511	769	Non_Depleted_Plasma_HCC_3.raw
False	None	IonTrap	CID	MS2	0	0	100	889.235473632813	889.235473632813	1	7.800405	771	Non_Depleted_Plasma_HCC_3.raw
False	None	FourierTransform	HCD	MS2	0	0	200	889.235473632813	1777.46367063563	2	7.816465	772	Non_Depleted_Plasma_HCC_3.raw
False	None	FourierTransform	HCD	MS2	0	0	200	889.235473632813	2665.69186763844	3	7.816465	772	Non_Depleted_Plasma_HCC_3.raw
False	Unambiguous	IonTrap	CID	MS2	0		100	1729.74060058594	5187.20724849781	3	7.82182166666667	773	Non_Depleted_Plasma_HCC_3.raw
False	None	IonTrap	CID	MS2	0		100	1729.74060058594	3458.47392454188	2	7.82182166666667	773	Non_Depleted_Plasma_HCC_3.raw
False	None	FourierTransform	HCD	MS2	0		200	1729.74060058594	3458.47392454188	2	7.83631333333333	774	Non_Depleted_Plasma_HCC_3.raw
False	None	FourierTransform	HCD	MS2	0		200	1729.74060058594	5187.20724849781	3	7.83631333333333	774	Non_Depleted_Plasma_HCC_3.raw
False	Unambiguous	IonTrap	CID	MS2	0		100	1760.29125976563	3519.57524290125	2	7.841665	775	Non_Depleted_Plasma_HCC_3.raw
False	Unambiguous	IonTrap	CID	MS2	0		100	1760.29125976563	5278.85922603688	3	7.841665	775	Non_Depleted_Plasma_HCC_3.raw
False	None	FourierTransform	HCD	MS2	0		200	1760.29125976563	3519.57524290125	2	7.856115	776	Non_Depleted_Plasma_HCC_3.raw
False	None	FourierTransform	HCD	MS2	0		200	1760.29125976563	5278.85922603688	3	7.856115	776	Non_Depleted_Plasma_HCC_3.raw
False	Unambiguous	IonTrap	CID	MS2	0	0	100	1288.57434082031	1288.57434082031	1	7.861515	777	Non_Depleted_Plasma_HCC_3.raw
False	None	FourierTransform	HCD	MS2	0	0	200	1288.57434082031	1288.57434082031	1	7.87629833333333	778	Non_Depleted_Plasma_HCC_3.raw
False	Unambiguous	IonTrap	CID	MS2	0		100	1326.70727539063	1326.70727539063	1	7.88169166666667	779	Non_Depleted_Plasma_HCC_3.raw
False	Unambiguous	IonTrap	CID	MS2	0		100	1061.60791015625	3182.80917720875	3	7.91054333333333	782	Non_Depleted_Plasma_HCC_3.raw
False	Unambiguous	IonTrap	CID	MS2	0		100	1061.60791015625	2122.2085436825	2	7.91054333333333	782	Non_Depleted_Plasma_HCC_3.raw
False	Unambiguous	FourierTransform	HCD	MS2	0		200	1061.60791015625	2122.2085436825	2	7.92647333333333	783	Non_Depleted_Plasma_HCC_3.raw
False	Unambiguous	FourierTransform	HCD	MS2	0		200	1061.60791015625	3182.80917720875	3	7.92647333333333	783	Non_Depleted_Plasma_HCC_3.raw
False	Unambiguous	IonTrap	CID	MS2	0		100	1569.30261230469	3137.59794797938	2	7.93194666666667	784	Non_Depleted_Plasma_HCC_3.raw
False	None	IonTrap	CID	MS2	0		100	1569.30261230469	4705.89328365406	3	7.93194666666667	784	Non_Depleted_Plasma_HCC_3.raw
False	None	FourierTransform	HCD	MS2	0		200	1569.30261230469	3137.59794797938	2	7.94652833333333	785	Non_Depleted_Plasma_HCC_3.raw
False	None	FourierTransform	HCD	MS2	0		200	1569.30261230469	4705.89328365406	3	7.94652833333333	785	Non_Depleted_Plasma_HCC_3.raw
False	None	IonTrap	CID	MS2	0	0	100	1263.46337890625	1263.46337890625	1	7.95191833333333	786	Non_Depleted_Plasma_HCC_3.raw
False	None	FourierTransform	HCD	MS2	0	0	200	1263.46337890625	3788.37558345875	3	7.966665	787	Non_Depleted_Plasma_HCC_3.raw
False	None	FourierTransform	HCD	MS2	0	0	200	1263.46337890625	2525.9194811825	2	7.966665	787	Non_Depleted_Plasma_HCC_3.raw
False	Unambiguous	IonTrap	CID	MS2	0		100	1718.59216308594	5153.76193599781	3	7.972025	788	Non_Depleted_Plasma_HCC_3.raw
False	None	IonTrap	CID	MS2	0		100	1718.59216308594	3436.17704954188	2	7.972025	788	Non_Depleted_Plasma_HCC_3.raw
False	None	FourierTransform	HCD	MS2	0		200	1718.59216308594	3436.17704954188	2	7.986545	789	Non_Depleted_Plasma_HCC_3.raw
False	None	FourierTransform	HCD	MS2	0		200	1718.59216308594	5153.76193599781	3	7.986545	789	Non_Depleted_Plasma_HCC_3.raw
False	Ambiguous	IonTrap	CID	MS2	0		100	1098.60681152344	1098.60681152344	1	7.99196666666667	790	Non_Depleted_Plasma_HCC_3.raw
False	Ambiguous	FourierTransform	HCD	MS2	0		200	1098.60681152344	2196.20634641688	2	8.00680833333333	791	Non_Depleted_Plasma_HCC_3.raw
False	Unambiguous	FourierTransform	HCD	MS2	0		200	1098.60681152344	3293.80588131031	3	8.00680833333333	791	Non_Depleted_Plasma_HCC_3.raw
False	None	IonTrap	CID	MS2	0	63.78582	100	846.294555664063	846.294555664063	1	8.02210333333333	793	Non_Depleted_Plasma_HCC_3.raw
False	None	FourierTransform	HCD	MS2	0	63.78582	200	846.294555664063	1691.58183469813	2	8.03829833333333	794	Non_Depleted_Plasma_HCC_3.raw
False	None	FourierTransform	HCD	MS2	0	63.78582	200	846.294555664063	2536.86911373219	3	8.03829833333333	794	Non_Depleted_Plasma_HCC_3.raw
False	None	IonTrap	CID	MS2	0	67.38025	100	848.293212890625	848.293212890625	1	8.04374833333333	795	Non_Depleted_Plasma_HCC_3.raw
False	None	FourierTransform	HCD	MS2	0	67.38025	200	848.293212890625	2542.86508541188	3	8.05881333333333	796	Non_Depleted_Plasma_HCC_3.raw
False	None	FourierTransform	HCD	MS2	0	67.38025	200	848.293212890625	1695.57914915125	2	8.05881333333333	796	Non_Depleted_Plasma_HCC_3.raw
False	None	IonTrap	CID	MS2	0		100	1446.38708496094	1446.38708496094	1	8.06418666666667	797	Non_Depleted_Plasma_HCC_3.raw
False	None	FourierTransform	HCD	MS2	0		200	1446.38708496094	2891.76689329188	2	8.07882833333333	798	Non_Depleted_Plasma_HCC_3.raw
False	None	FourierTransform	HCD	MS2	0		200	1446.38708496094	4337.14670162281	3	8.07882833333333	798	Non_Depleted_Plasma_HCC_3.raw
False	None	IonTrap	CID	MS2	0	69.56365	100	1338.49621582031	1338.49621582031	1	8.08421833333333	799	Non_Depleted_Plasma_HCC_3.raw
False	None	IonTrap	CID	MS2	0		100	1213.38732910156	1213.38732910156	1	8.10445	801	Non_Depleted_Plasma_HCC_3.raw
False	None	FourierTransform	HCD	MS2	0		200	1213.38732910156	2425.76738157313	2	8.11924666666667	802	Non_Depleted_Plasma_HCC_3.raw
False	None	FourierTransform	HCD	MS2	0		200	1213.38732910156	3638.14743404469	3	8.11924666666667	802	Non_Depleted_Plasma_HCC_3.raw
False	None	IonTrap	CID	MS2	0	0	100	1345.91394042969	1345.91394042969	1	8.13341333333333	804	Non_Depleted_Plasma_HCC_3.raw
False	None	FourierTransform	HCD	MS2	0	0	200	1345.91394042969	1345.91394042969	1	8.14913333333333	805	Non_Depleted_Plasma_HCC_3.raw
False	Unambiguous	IonTrap	CID	MS2	0		100	1163.61547851563	1163.61547851563	1	8.154535	806	Non_Depleted_Plasma_HCC_3.raw
False	None	FourierTransform	HCD	MS2	0		200	1163.61547851563	2326.22368040125	2	8.16939	807	Non_Depleted_Plasma_HCC_3.raw
False	None	FourierTransform	HCD	MS2	0		200	1163.61547851563	3488.83188228688	3	8.16939	807	Non_Depleted_Plasma_HCC_3.raw
False	None	IonTrap	CID	MS2	0		100	1320.2421875	1320.2421875	1	8.17478333333333	808	Non_Depleted_Plasma_HCC_3.raw
False	Unambiguous	FourierTransform	HCD	MS2	0		200	1320.2421875	2639.47709837	2	8.189515	809	Non_Depleted_Plasma_HCC_3.raw
False	Ambiguous	FourierTransform	HCD	MS2	0		200	1320.2421875	3958.71200924	3	8.189515	809	Non_Depleted_Plasma_HCC_3.raw
False	Unambiguous	IonTrap	CID	MS2	0		100	1005.52362060547	1005.52362060547	1	8.19494666666667	810	Non_Depleted_Plasma_HCC_3.raw
False	None	FourierTransform	HCD	MS2	0		200	1005.52362060547	2010.03996458094	2	8.20989333333333	811	Non_Depleted_Plasma_HCC_3.raw
False	None	FourierTransform	HCD	MS2	0		200	1005.52362060547	3014.55630855641	3	8.20989333333333	811	Non_Depleted_Plasma_HCC_3.raw
False	Unambiguous	IonTrap	CID	MS2	0		100	1027.45849609375	2053.9097155575	2	8.21531666666667	812	Non_Depleted_Plasma_HCC_3.raw
False	Unambiguous	IonTrap	CID	MS2	0		100	1027.45849609375	3080.36093502125	3	8.21531666666667	812	Non_Depleted_Plasma_HCC_3.raw
False	Unambiguous	FourierTransform	HCD	MS2	0		200	1027.45849609375	3080.36093502125	3	8.23022666666667	813	Non_Depleted_Plasma_HCC_3.raw
False	Unambiguous	FourierTransform	HCD	MS2	0		200	1027.45849609375	2053.9097155575	2	8.23022666666667	813	Non_Depleted_Plasma_HCC_3.raw
False	Unambiguous	IonTrap	CID	MS2	0	0	100	1790.95300292969	3580.89872922938	2	8.24430333333333	815	Non_Depleted_Plasma_HCC_3.raw
False	Ambiguous	IonTrap	CID	MS2	0	0	100	1790.95300292969	5370.84445552906	3	8.24430333333333	815	Non_Depleted_Plasma_HCC_3.raw
False	None	FourierTransform	HCD	MS2	0	0	200	1790.95300292969	3580.89872922938	2	8.25979833333333	816	Non_Depleted_Plasma_HCC_3.raw
False	None	FourierTransform	HCD	MS2	0	0	200	1790.95300292969	5370.84445552906	3	8.25979833333333	816	Non_Depleted_Plasma_HCC_3.raw
False	Unambiguous	IonTrap	CID	MS2	0	0	100	1689.7861328125	3378.564988995	2	8.26515833333333	817	Non_Depleted_Plasma_HCC_3.raw
False	Unambiguous	IonTrap	CID	MS2	0	0	100	1689.7861328125	5067.3438451775	3	8.26515833333333	817	Non_Depleted_Plasma_HCC_3.raw
False	Ambiguous	FourierTransform	HCD	MS2	0	0	200	1689.7861328125	3378.564988995	2	8.27979166666667	818	Non_Depleted_Plasma_HCC_3.raw
False	Unambiguous	FourierTransform	HCD	MS2	0	0	200	1689.7861328125	5067.3438451775	3	8.27979166666667	818	Non_Depleted_Plasma_HCC_3.raw
False	Unambiguous	IonTrap	CID	MS2	0	0	100	1260.55749511719	1260.55749511719	1	8.285185	819	Non_Depleted_Plasma_HCC_3.raw
False	Unambiguous	FourierTransform	HCD	MS2	0	0	200	1260.55749511719	3779.65793209156	3	8.29994333333333	820	Non_Depleted_Plasma_HCC_3.raw
False	Unambiguous	FourierTransform	HCD	MS2	0	0	200	1260.55749511719	2520.10771360438	2	8.29994333333333	820	Non_Depleted_Plasma_HCC_3.raw
False	None	IonTrap	CID	MS2	0	46.95864	100	907.262451171875	907.262451171875	1	8.30539	821	Non_Depleted_Plasma_HCC_3.raw
False	None	FourierTransform	HCD	MS2	0	46.95864	200	907.262451171875	907.262451171875	1	8.32042333333333	822	Non_Depleted_Plasma_HCC_3.raw
False	Unambiguous	IonTrap	CID	MS2	0	0	100	951.615783691406	951.615783691406	1	8.32587333333333	823	Non_Depleted_Plasma_HCC_3.raw
False	None	FourierTransform	HCD	MS2	0	0	200	951.615783691406	1902.22429075281	2	8.34084333333333	824	Non_Depleted_Plasma_HCC_3.raw
False	None	FourierTransform	HCD	MS2	0	0	200	951.615783691406	2852.83279781422	3	8.34084333333333	824	Non_Depleted_Plasma_HCC_3.raw
False	None	IonTrap	CID	MS2	0		100	1239.43103027344	2477.85478391688	2	8.35609333333333	826	Non_Depleted_Plasma_HCC_3.raw
False	None	IonTrap	CID	MS2	0		100	1239.43103027344	3716.27853756031	3	8.35609333333333	826	Non_Depleted_Plasma_HCC_3.raw
False	None	FourierTransform	HCD	MS2	0		200	1239.43103027344	2477.85478391688	2	8.371965	827	Non_Depleted_Plasma_HCC_3.raw
False	None	FourierTransform	HCD	MS2	0		200	1239.43103027344	3716.27853756031	3	8.371965	827	Non_Depleted_Plasma_HCC_3.raw
False	Unambiguous	IonTrap	CID	MS2	0		100	1177.57849121094	3530.72092037281	3	8.37736666666667	828	Non_Depleted_Plasma_HCC_3.raw
False	Unambiguous	IonTrap	CID	MS2	0		100	1177.57849121094	2354.14970579188	2	8.37736666666667	828	Non_Depleted_Plasma_HCC_3.raw
False	Ambiguous	FourierTransform	HCD	MS2	0		200	1177.57849121094	2354.14970579188	2	8.39220833333333	829	Non_Depleted_Plasma_HCC_3.raw
False	Ambiguous	FourierTransform	HCD	MS2	0		200	1177.57849121094	3530.72092037281	3	8.39220833333333	829	Non_Depleted_Plasma_HCC_3.raw
False	Unambiguous	IonTrap	CID	MS2	0		100	1128.45092773438	1128.45092773438	1	8.39762666666667	830	Non_Depleted_Plasma_HCC_3.raw
False	None	FourierTransform	HCD	MS2	0		200	1128.45092773438	2255.89457883875	2	8.41248833333333	831	Non_Depleted_Plasma_HCC_3.raw
False	None	FourierTransform	HCD	MS2	0		200	1128.45092773438	3383.33822994313	3	8.41248833333333	831	Non_Depleted_Plasma_HCC_3.raw
False	Ambiguous	IonTrap	CID	MS2	0		100	947.562622070313	947.562622070313	1	8.41793333333333	832	Non_Depleted_Plasma_HCC_3.raw
False	None	FourierTransform	HCD	MS2	0		200	947.562622070313	1894.11796751063	2	8.43292833333333	833	Non_Depleted_Plasma_HCC_3.raw
False	None	FourierTransform	HCD	MS2	0		200	947.562622070313	2840.67331295094	3	8.43292833333333	833	Non_Depleted_Plasma_HCC_3.raw
False	None	IonTrap	CID	MS2	0	46.21575	100	810.644897460938	810.644897460938	1	8.43839833333333	834	Non_Depleted_Plasma_HCC_3.raw
False	None	FourierTransform	HCD	MS2	0	46.21575	200	810.644897460938	2429.92013912281	3	8.45358	835	Non_Depleted_Plasma_HCC_3.raw
False	None	FourierTransform	HCD	MS2	0	46.21575	200	810.644897460938	1620.28251829188	2	8.45358	835	Non_Depleted_Plasma_HCC_3.raw
False	Unambiguous	IonTrap	CID	MS2	0	0	100	1289.58190917969	1289.58190917969	1	8.46770333333333	837	Non_Depleted_Plasma_HCC_3.raw
False	None	FourierTransform	HCD	MS2	0	0	200	1289.58190917969	2578.15654172938	2	8.483465	838	Non_Depleted_Plasma_HCC_3.raw
False	Unambiguous	FourierTransform	HCD	MS2	0	0	200	1289.58190917969	3866.73117427906	3	8.483465	838	Non_Depleted_Plasma_HCC_3.raw
False	Ambiguous	IonTrap	CID	MS2	0	40.52467	100	979.631286621094	979.631286621094	1	8.48889833333333	839	Non_Depleted_Plasma_HCC_3.raw
False	None	FourierTransform	HCD	MS2	0	40.52467	200	979.631286621094	1958.25529661219	2	8.50387166666667	840	Non_Depleted_Plasma_HCC_3.raw
False	None	FourierTransform	HCD	MS2	0	40.52467	200	979.631286621094	2936.87930660328	3	8.50387166666667	840	Non_Depleted_Plasma_HCC_3.raw
False	Unambiguous	IonTrap	CID	MS2	0	65.28963	100	1192.63732910156	1192.63732910156	1	8.50926166666667	841	Non_Depleted_Plasma_HCC_3.raw
False	None	FourierTransform	HCD	MS2	0	65.28963	200	1192.63732910156	2384.26738157313	2	8.52405833333333	842	Non_Depleted_Plasma_HCC_3.raw
False	None	FourierTransform	HCD	MS2	0	65.28963	200	1192.63732910156	3575.89743404469	3	8.52405833333333	842	Non_Depleted_Plasma_HCC_3.raw
False	None	IonTrap	CID	MS2	0		100	1418.49279785156	1418.49279785156	1	8.52944	843	Non_Depleted_Plasma_HCC_3.raw
False	None	FourierTransform	HCD	MS2	0		200	1418.49279785156	2835.97831907313	2	8.54412	844	Non_Depleted_Plasma_HCC_3.raw
False	None	FourierTransform	HCD	MS2	0		200	1418.49279785156	4253.46384029469	3	8.54412	844	Non_Depleted_Plasma_HCC_3.raw
False	None	IonTrap	CID	MS2	0	58.68819	100	1608.49072265625	1608.49072265625	1	8.54948166666667	845	Non_Depleted_Plasma_HCC_3.raw
False	None	FourierTransform	HCD	MS2	0	58.68819	200	1608.49072265625	3215.9741686825	2	8.564015	846	Non_Depleted_Plasma_HCC_3.raw
False	None	FourierTransform	HCD	MS2	0	58.68819	200	1608.49072265625	4823.45761470875	3	8.564015	846	Non_Depleted_Plasma_HCC_3.raw
False	Unambiguous	IonTrap	CID	MS2	0	45.8503	100	1111.52087402344	1111.52087402344	1	8.57919833333333	848	Non_Depleted_Plasma_HCC_3.raw
False	None	FourierTransform	HCD	MS2	0	45.8503	200	1111.52087402344	2222.03447141688	2	8.59513666666667	849	Non_Depleted_Plasma_HCC_3.raw
False	None	FourierTransform	HCD	MS2	0	45.8503	200	1111.52087402344	3332.54806881031	3	8.59513666666667	849	Non_Depleted_Plasma_HCC_3.raw
False	None	IonTrap	CID	MS2	0	59.02716	100	816.217651367188	816.217651367188	1	8.60061	850	Non_Depleted_Plasma_HCC_3.raw
False	None	FourierTransform	HCD	MS2	0	59.02716	200	816.217651367188	816.217651367188	1	8.61571	851	Non_Depleted_Plasma_HCC_3.raw
False	Unambiguous	IonTrap	CID	MS2	0		100	1181.49255371094	1181.49255371094	1	8.62124833333333	852	Non_Depleted_Plasma_HCC_3.raw
False	None	FourierTransform	HCD	MS2	0		200	1181.49255371094	2361.97783079188	2	8.636035	853	Non_Depleted_Plasma_HCC_3.raw
False	None	FourierTransform	HCD	MS2	0		200	1181.49255371094	3542.46310787281	3	8.636035	853	Non_Depleted_Plasma_HCC_3.raw
False	None	IonTrap	CID	MS2	0	37.71405	100	1732.07788085938	3463.14848508875	2	8.641385	854	Non_Depleted_Plasma_HCC_3.raw
False	None	IonTrap	CID	MS2	0	37.71405	100	1732.07788085938	5194.21908931813	3	8.641385	854	Non_Depleted_Plasma_HCC_3.raw
False	None	FourierTransform	HCD	MS2	0	37.71405	200	1732.07788085938	3463.14848508875	2	8.65587666666667	855	Non_Depleted_Plasma_HCC_3.raw
False	None	FourierTransform	HCD	MS2	0	37.71405	200	1732.07788085938	5194.21908931813	3	8.65587666666667	855	Non_Depleted_Plasma_HCC_3.raw
False	None	IonTrap	CID	MS2	0	32.70062	100	1208.47131347656	1208.47131347656	1	8.661265	856	Non_Depleted_Plasma_HCC_3.raw
False	None	FourierTransform	HCD	MS2	0	32.70062	200	1208.47131347656	2415.93535032313	2	8.67604666666667	857	Non_Depleted_Plasma_HCC_3.raw
False	None	FourierTransform	HCD	MS2	0	32.70062	200	1208.47131347656	3623.39938716969	3	8.67604666666667	857	Non_Depleted_Plasma_HCC_3.raw
False	Unambiguous	IonTrap	CID	MS2	0		100	1123.52917480469	1123.52917480469	1	8.69140833333333	859	Non_Depleted_Plasma_HCC_3.raw
False	None	FourierTransform	HCD	MS2	0		200	1123.52917480469	2246.05107297938	2	8.70729833333333	860	Non_Depleted_Plasma_HCC_3.raw
False	Ambiguous	FourierTransform	HCD	MS2	0		200	1123.52917480469	3368.57297115406	3	8.70729833333333	860	Non_Depleted_Plasma_HCC_3.raw
False	Unambiguous	IonTrap	CID	MS2	0	0	100	1039.48583984375	1039.48583984375	1	8.71271833333333	861	Non_Depleted_Plasma_HCC_3.raw
False	None	FourierTransform	HCD	MS2	0	0	200	1039.48583984375	2077.9644030575	2	8.72764	862	Non_Depleted_Plasma_HCC_3.raw
False	Unambiguous	FourierTransform	HCD	MS2	0	0	200	1039.48583984375	3116.44296627125	3	8.72764	862	Non_Depleted_Plasma_HCC_3.raw
False	Unambiguous	IonTrap	CID	MS2	0		100	1218.65466308594	1218.65466308594	1	8.73303	863	Non_Depleted_Plasma_HCC_3.raw
False	None	FourierTransform	HCD	MS2	0		200	1218.65466308594	2436.30204954188	2	8.74780833333333	864	Non_Depleted_Plasma_HCC_3.raw
False	Unambiguous	FourierTransform	HCD	MS2	0		200	1218.65466308594	3653.94943599781	3	8.74780833333333	864	Non_Depleted_Plasma_HCC_3.raw
False	None	IonTrap	CID	MS2	0		100	1279.45349121094	1279.45349121094	1	8.75320666666667	865	Non_Depleted_Plasma_HCC_3.raw
False	None	FourierTransform	HCD	MS2	0		200	1279.45349121094	3836.34592037281	3	8.76797333333333	866	Non_Depleted_Plasma_HCC_3.raw
False	None	FourierTransform	HCD	MS2	0		200	1279.45349121094	2557.89970579188	2	8.76797333333333	866	Non_Depleted_Plasma_HCC_3.raw
False	Unambiguous	IonTrap	CID	MS2	0	33.94798	100	1189.60363769531	1189.60363769531	1	8.77336333333333	867	Non_Depleted_Plasma_HCC_3.raw
False	None	FourierTransform	HCD	MS2	0	33.94798	200	1189.60363769531	1189.60363769531	1	8.78826166666667	868	Non_Depleted_Plasma_HCC_3.raw
False	None	IonTrap	CID	MS2	0	0	100	1392.30798339844	1392.30798339844	1	8.803535	870	Non_Depleted_Plasma_HCC_3.raw
False	None	FourierTransform	HCD	MS2	0	0	200	1392.30798339844	2783.60869016688	2	8.81930166666667	871	Non_Depleted_Plasma_HCC_3.raw
False	Unambiguous	FourierTransform	HCD	MS2	0	0	200	1392.30798339844	4174.90939693531	3	8.81930166666667	871	Non_Depleted_Plasma_HCC_3.raw
False	None	IonTrap	CID	MS2	0	73.0144	100	846.295532226563	846.295532226563	1	8.82476	872	Non_Depleted_Plasma_HCC_3.raw
False	None	FourierTransform	HCD	MS2	0	73.0144	200	846.295532226563	1691.58378782313	2	8.83982833333333	873	Non_Depleted_Plasma_HCC_3.raw
False	None	FourierTransform	HCD	MS2	0	73.0144	200	846.295532226563	2536.87204341969	3	8.83982833333333	873	Non_Depleted_Plasma_HCC_3.raw
False	Ambiguous	IonTrap	CID	MS2	0	0	100	1106.65490722656	1106.65490722656	1	8.84524333333333	874	Non_Depleted_Plasma_HCC_3.raw
False	None	FourierTransform	HCD	MS2	0	0	200	1106.65490722656	3317.95016841969	3	8.860115	875	Non_Depleted_Plasma_HCC_3.raw
False	None	FourierTransform	HCD	MS2	0	0	200	1106.65490722656	2212.30253782313	2	8.860115	875	Non_Depleted_Plasma_HCC_3.raw
False	None	IonTrap	CID	MS2	0	56.2134	100	920.315551757813	920.315551757813	1	8.86556	876	Non_Depleted_Plasma_HCC_3.raw
False	None	FourierTransform	HCD	MS2	0	56.2134	200	920.315551757813	920.315551757813	1	8.880575	877	Non_Depleted_Plasma_HCC_3.raw
False	Unambiguous	IonTrap	CID	MS2	0		100	1187.50231933594	1187.50231933594	1	8.885965	878	Non_Depleted_Plasma_HCC_3.raw
False	None	FourierTransform	HCD	MS2	0		200	1187.50231933594	2373.99736204188	2	8.90076333333333	879	Non_Depleted_Plasma_HCC_3.raw
False	None	FourierTransform	HCD	MS2	0		200	1187.50231933594	3560.49240474781	3	8.90076333333333	879	Non_Depleted_Plasma_HCC_3.raw
False	Ambiguous	IonTrap	CID	MS2	0	0	100	1694.86022949219	3388.71318235438	2	8.916065	881	Non_Depleted_Plasma_HCC_3.raw
False	Unambiguous	IonTrap	CID	MS2	0	0	100	1694.86022949219	5082.56613521656	3	8.916065	881	Non_Depleted_Plasma_HCC_3.raw
False	None	FourierTransform	HCD	MS2	0	0	200	1694.86022949219	5082.56613521656	3	8.93163166666667	882	Non_Depleted_Plasma_HCC_3.raw
False	None	FourierTransform	HCD	MS2	0	0	200	1694.86022949219	3388.71318235438	2	8.93163166666667	882	Non_Depleted_Plasma_HCC_3.raw
False	Unambiguous	IonTrap	CID	MS2	0	0	100	1314.47680664063	1314.47680664063	1	8.937025	883	Non_Depleted_Plasma_HCC_3.raw
False	None	FourierTransform	HCD	MS2	0	0	200	1314.47680664063	2627.94633665125	2	8.951775	884	Non_Depleted_Plasma_HCC_3.raw
False	None	FourierTransform	HCD	MS2	0	0	200	1314.47680664063	3941.41586666188	3	8.951775	884	Non_Depleted_Plasma_HCC_3.raw
False	None	IonTrap	CID	MS2	0		100	1203.43981933594	1203.43981933594	1	8.95727	885	Non_Depleted_Plasma_HCC_3.raw
False	None	FourierTransform	HCD	MS2	0		200	1203.43981933594	2405.87236204188	2	8.97205833333333	886	Non_Depleted_Plasma_HCC_3.raw
False	None	FourierTransform	HCD	MS2	0		200	1203.43981933594	3608.30490474781	3	8.97205833333333	886	Non_Depleted_Plasma_HCC_3.raw
False	None	IonTrap	CID	MS2	0		100	1546.44921875	3091.89116087	2	8.97742666666667	887	Non_Depleted_Plasma_HCC_3.raw
False	Unambiguous	IonTrap	CID	MS2	0		100	1546.44921875	4637.33310299	3	8.97742666666667	887	Non_Depleted_Plasma_HCC_3.raw
False	None	FourierTransform	HCD	MS2	0		200	1546.44921875	3091.89116087	2	8.99201833333333	888	Non_Depleted_Plasma_HCC_3.raw
False	Unambiguous	FourierTransform	HCD	MS2	0		200	1546.44921875	4637.33310299	3	8.99201833333333	888	Non_Depleted_Plasma_HCC_3.raw
False	Unambiguous	IonTrap	CID	MS2	0	0	100	1080.650390625	1080.650390625	1	8.99743833333333	889	Non_Depleted_Plasma_HCC_3.raw
False	Ambiguous	FourierTransform	HCD	MS2	0	0	200	1080.650390625	2160.29350462	2	9.012315	890	Non_Depleted_Plasma_HCC_3.raw
False	None	FourierTransform	HCD	MS2	0	0	200	1080.650390625	3239.936618615	3	9.012315	890	Non_Depleted_Plasma_HCC_3.raw
False	None	IonTrap	CID	MS2	0	0	100	1356.4912109375	1356.4912109375	1	9.02757166666667	892	Non_Depleted_Plasma_HCC_3.raw
False	Unambiguous	FourierTransform	HCD	MS2	0	0	200	1356.4912109375	4067.4590795525	3	9.042305	893	Non_Depleted_Plasma_HCC_3.raw
False	None	FourierTransform	HCD	MS2	0	0	200	1356.4912109375	2711.975145245	2	9.042305	893	Non_Depleted_Plasma_HCC_3.raw
False	Ambiguous	IonTrap	CID	MS2	0	51.58453	100	1156.51538085938	1156.51538085938	1	9.04771833333333	894	Non_Depleted_Plasma_HCC_3.raw
False	None	FourierTransform	HCD	MS2	0	51.58453	200	1156.51538085938	2312.02348508875	2	9.06257	895	Non_Depleted_Plasma_HCC_3.raw
False	Unambiguous	FourierTransform	HCD	MS2	0	51.58453	200	1156.51538085938	3467.53158931813	3	9.06257	895	Non_Depleted_Plasma_HCC_3.raw
False	None	IonTrap	CID	MS2	0	0	100	1004.70819091797	1004.70819091797	1	9.06800666666667	896	Non_Depleted_Plasma_HCC_3.raw
False	Unambiguous	IonTrap	CID	MS2	0		100	1331.50561523438	1331.50561523438	1	9.08832333333333	898	Non_Depleted_Plasma_HCC_3.raw
False	None	FourierTransform	HCD	MS2	0		200	1331.50561523438	2662.00395383875	2	9.10307	899	Non_Depleted_Plasma_HCC_3.raw
False	None	FourierTransform	HCD	MS2	0		200	1331.50561523438	3992.50229244313	3	9.10307	899	Non_Depleted_Plasma_HCC_3.raw
False	Unambiguous	IonTrap	CID	MS2	0		100	970.6298828125	970.6298828125	1	9.10850833333333	900	Non_Depleted_Plasma_HCC_3.raw
False	None	FourierTransform	HCD	MS2	0		200	970.6298828125	2909.8750951775	3	9.12347	901	Non_Depleted_Plasma_HCC_3.raw
False	None	FourierTransform	HCD	MS2	0		200	970.6298828125	1940.252488995	2	9.12347	901	Non_Depleted_Plasma_HCC_3.raw
False	None	IonTrap	CID	MS2	0	0	100	833.244873046875	833.244873046875	1	9.13924666666667	903	Non_Depleted_Plasma_HCC_3.raw
False	None	FourierTransform	HCD	MS2	0	0	200	833.244873046875	833.244873046875	1	9.154305	904	Non_Depleted_Plasma_HCC_3.raw
False	Unambiguous	IonTrap	CID	MS2	0		100	1169.51977539063	1169.51977539063	1	9.15972333333333	905	Non_Depleted_Plasma_HCC_3.raw
False	Unambiguous	FourierTransform	HCD	MS2	0		200	1169.51977539063	2338.03227415125	2	9.174565	906	Non_Depleted_Plasma_HCC_3.raw
False	Unambiguous	FourierTransform	HCD	MS2	0		200	1169.51977539063	3506.54477291188	3	9.174565	906	Non_Depleted_Plasma_HCC_3.raw
False	None	IonTrap	CID	MS2	0		100	897.710205078125	1794.41313352625	2	9.180025	907	Non_Depleted_Plasma_HCC_3.raw
False	Unambiguous	IonTrap	CID	MS2	0		100	897.710205078125	2691.11606197438	3	9.180025	907	Non_Depleted_Plasma_HCC_3.raw
False	None	FourierTransform	HCD	MS2	0		200	897.710205078125	1794.41313352625	2	9.19501166666667	908	Non_Depleted_Plasma_HCC_3.raw
False	None	FourierTransform	HCD	MS2	0		200	897.710205078125	2691.11606197438	3	9.19501166666667	908	Non_Depleted_Plasma_HCC_3.raw
False	Unambiguous	IonTrap	CID	MS2	0	45.72001	100	1284.61547851563	1284.61547851563	1	9.2004	909	Non_Depleted_Plasma_HCC_3.raw
False	None	FourierTransform	HCD	MS2	0	45.72001	200	1284.61547851563	1284.61547851563	1	9.21516833333333	910	Non_Depleted_Plasma_HCC_3.raw
False	Unambiguous	IonTrap	CID	MS2	0		100	1362.279296875	2723.55131712	2	9.220565	911	Non_Depleted_Plasma_HCC_3.raw
False	Unambiguous	IonTrap	CID	MS2	0		100	1362.279296875	4084.823337365	3	9.220565	911	Non_Depleted_Plasma_HCC_3.raw
False	None	FourierTransform	HCD	MS2	0		200	1362.279296875	2723.55131712	2	9.23523833333333	912	Non_Depleted_Plasma_HCC_3.raw
False	None	FourierTransform	HCD	MS2	0		200	1362.279296875	4084.823337365	3	9.23523833333333	912	Non_Depleted_Plasma_HCC_3.raw
False	None	IonTrap	CID	MS2	0	0	100	1385.52294921875	1385.52294921875	1	9.24935	914	Non_Depleted_Plasma_HCC_3.raw
False	None	FourierTransform	HCD	MS2	0	0	200	1385.52294921875	2770.0386218075	2	9.26403833333333	915	Non_Depleted_Plasma_HCC_3.raw
False	None	FourierTransform	HCD	MS2	0	0	200	1385.52294921875	4154.55429439625	3	9.26403833333333	915	Non_Depleted_Plasma_HCC_3.raw
False	None	IonTrap	CID	MS2	0		100	903.731323242188	903.731323242188	1	9.2695	916	Non_Depleted_Plasma_HCC_3.raw
False	None	FourierTransform	HCD	MS2	0		200	903.731323242188	2709.17941646656	3	9.28452666666667	917	Non_Depleted_Plasma_HCC_3.raw
False	None	FourierTransform	HCD	MS2	0		200	903.731323242188	1806.45536985438	2	9.28452666666667	917	Non_Depleted_Plasma_HCC_3.raw
False	Ambiguous	IonTrap	CID	MS2	0		100	1129.62976074219	1129.62976074219	1	9.28995166666667	918	Non_Depleted_Plasma_HCC_3.raw
False	None	FourierTransform	HCD	MS2	0		200	1129.62976074219	2258.25224485438	2	9.30489166666667	919	Non_Depleted_Plasma_HCC_3.raw
False	None	FourierTransform	HCD	MS2	0		200	1129.62976074219	3386.87472896656	3	9.30489166666667	919	Non_Depleted_Plasma_HCC_3.raw
False	Unambiguous	IonTrap	CID	MS2	0	0	100	1353.60766601563	1353.60766601563	1	9.31028166666667	920	Non_Depleted_Plasma_HCC_3.raw
False	None	FourierTransform	HCD	MS2	0	0	200	1353.60766601563	1353.60766601563	1	9.325015	921	Non_Depleted_Plasma_HCC_3.raw
False	Unambiguous	IonTrap	CID	MS2	0	72.17554	100	1101.49938964844	1101.49938964844	1	9.33043666666667	922	Non_Depleted_Plasma_HCC_3.raw
False	None	FourierTransform	HCD	MS2	0	72.17554	200	1101.49938964844	2201.99150266688	2	9.34527833333333	923	Non_Depleted_Plasma_HCC_3.raw
False	None	FourierTransform	HCD	MS2	0	72.17554	200	1101.49938964844	3302.48361568531	3	9.34527833333333	923	Non_Depleted_Plasma_HCC_3.raw
False	None	IonTrap	CID	MS2	0	76.46949	100	815.217102050781	815.217102050781	1	9.35957	925	Non_Depleted_Plasma_HCC_3.raw
False	Ambiguous	IonTrap	CID	MS2	0	31.02763	100	1093.56774902344	1093.56774902344	1	9.38121666666667	927	Non_Depleted_Plasma_HCC_3.raw
False	Unambiguous	FourierTransform	HCD	MS2	0	31.02763	200	1093.56774902344	2186.12822141688	2	9.39613666666667	928	Non_Depleted_Plasma_HCC_3.raw
False	Ambiguous	FourierTransform	HCD	MS2	0	31.02763	200	1093.56774902344	3278.68869381031	3	9.39613666666667	928	Non_Depleted_Plasma_HCC_3.raw
False	Ambiguous	IonTrap	CID	MS2	0		100	1090.71228027344	1090.71228027344	1	9.401565	929	Non_Depleted_Plasma_HCC_3.raw
False	None	IonTrap	CID	MS2	0		100	1319.99780273438	1319.99780273438	1	9.42182	931	Non_Depleted_Plasma_HCC_3.raw
False	None	FourierTransform	HCD	MS2	0		200	1319.99780273438	1319.99780273438	1	9.43659333333333	932	Non_Depleted_Plasma_HCC_3.raw
False	None	IonTrap	CID	MS2	0		100	1268.23217773438	1268.23217773438	1	9.44198666666667	933	Non_Depleted_Plasma_HCC_3.raw
False	None	FourierTransform	HCD	MS2	0		200	1268.23217773438	2535.45707883875	2	9.45672666666667	934	Non_Depleted_Plasma_HCC_3.raw
False	None	FourierTransform	HCD	MS2	0		200	1268.23217773438	3802.68197994313	3	9.45672666666667	934	Non_Depleted_Plasma_HCC_3.raw
False	Ambiguous	IonTrap	CID	MS2	0		100	1590.279296875	3179.55131712	2	9.47088833333333	936	Non_Depleted_Plasma_HCC_3.raw
False	Unambiguous	IonTrap	CID	MS2	0		100	1590.279296875	4768.823337365	3	9.47088833333333	936	Non_Depleted_Plasma_HCC_3.raw
False	Unambiguous	FourierTransform	HCD	MS2	0		200	1590.279296875	4768.823337365	3	9.48663166666667	937	Non_Depleted_Plasma_HCC_3.raw
False	None	FourierTransform	HCD	MS2	0		200	1590.279296875	3179.55131712	2	9.48663166666667	937	Non_Depleted_Plasma_HCC_3.raw
False	Ambiguous	IonTrap	CID	MS2	0	62.4506	100	1350.61450195313	1350.61450195313	1	9.49202333333333	938	Non_Depleted_Plasma_HCC_3.raw
False	None	FourierTransform	HCD	MS2	0	62.4506	200	1350.61450195313	1350.61450195313	1	9.50710333333333	939	Non_Depleted_Plasma_HCC_3.raw
False	None	IonTrap	CID	MS2	0		100	1260.47961425781	1260.47961425781	1	9.51249333333333	940	Non_Depleted_Plasma_HCC_3.raw
False	None	FourierTransform	HCD	MS2	0		200	1260.47961425781	2519.95195188563	2	9.52723333333333	941	Non_Depleted_Plasma_HCC_3.raw
False	None	FourierTransform	HCD	MS2	0		200	1260.47961425781	3779.42428951344	3	9.52723333333333	941	Non_Depleted_Plasma_HCC_3.raw
False	Unambiguous	IonTrap	CID	MS2	0	0	100	1255.60278320313	1255.60278320313	1	9.532625	942	Non_Depleted_Plasma_HCC_3.raw
False	None	FourierTransform	HCD	MS2	0	0	200	1255.60278320313	2510.19828977625	2	9.54742666666667	943	Non_Depleted_Plasma_HCC_3.raw
False	None	FourierTransform	HCD	MS2	0	0	200	1255.60278320313	3764.79379634938	3	9.54742666666667	943	Non_Depleted_Plasma_HCC_3.raw
False	Unambiguous	IonTrap	CID	MS2	0		100	1628.64428710938	4883.91830806813	3	9.552785	944	Non_Depleted_Plasma_HCC_3.raw
False	None	IonTrap	CID	MS2	0		100	1628.64428710938	3256.28129758875	2	9.552785	944	Non_Depleted_Plasma_HCC_3.raw
False	None	FourierTransform	HCD	MS2	0		200	1628.64428710938	3256.28129758875	2	9.56728833333333	945	Non_Depleted_Plasma_HCC_3.raw
False	None	FourierTransform	HCD	MS2	0		200	1628.64428710938	4883.91830806813	3	9.56728833333333	945	Non_Depleted_Plasma_HCC_3.raw
False	None	IonTrap	CID	MS2	0	19.67092	100	920.315002441406	920.315002441406	1	9.58261	947	Non_Depleted_Plasma_HCC_3.raw
False	None	FourierTransform	HCD	MS2	0	19.67092	200	920.315002441406	920.315002441406	1	9.59863166666667	948	Non_Depleted_Plasma_HCC_3.raw
False	Unambiguous	IonTrap	CID	MS2	0	46.95992	100	988.539672851563	988.539672851563	1	9.60405666666667	949	Non_Depleted_Plasma_HCC_3.raw
False	Unambiguous	FourierTransform	HCD	MS2	0	46.95992	200	988.539672851563	1976.07206907313	2	9.61903166666667	950	Non_Depleted_Plasma_HCC_3.raw
False	Ambiguous	FourierTransform	HCD	MS2	0	46.95992	200	988.539672851563	2963.60446529469	3	9.61903166666667	950	Non_Depleted_Plasma_HCC_3.raw
False	None	IonTrap	CID	MS2	0	0	100	846.295532226563	846.295532226563	1	9.62450333333333	951	Non_Depleted_Plasma_HCC_3.raw
False	None	FourierTransform	HCD	MS2	0	0	200	846.295532226563	846.295532226563	1	9.63953	952	Non_Depleted_Plasma_HCC_3.raw
False	None	IonTrap	CID	MS2	0	33.31314	100	994.334228515625	994.334228515625	1	9.64495166666667	953	Non_Depleted_Plasma_HCC_3.raw
False	None	FourierTransform	HCD	MS2	0	33.31314	200	994.334228515625	994.334228515625	1	9.66004166666667	954	Non_Depleted_Plasma_HCC_3.raw
False	None	IonTrap	CID	MS2	0		100	878.656433105469	878.656433105469	1	9.66550166666667	955	Non_Depleted_Plasma_HCC_3.raw
False	None	FourierTransform	HCD	MS2	0		200	878.656433105469	1756.30558958094	2	9.68049833333333	956	Non_Depleted_Plasma_HCC_3.raw
False	None	FourierTransform	HCD	MS2	0		200	878.656433105469	2633.95474605641	3	9.68049833333333	956	Non_Depleted_Plasma_HCC_3.raw
False	None	IonTrap	CID	MS2	0	28.15302	100	906.261962890625	906.261962890625	1	9.69571166666667	958	Non_Depleted_Plasma_HCC_3.raw
False	None	FourierTransform	HCD	MS2	0	28.15302	200	906.261962890625	1811.51664915125	2	9.71179833333333	959	Non_Depleted_Plasma_HCC_3.raw
False	None	FourierTransform	HCD	MS2	0	28.15302	200	906.261962890625	2716.77133541188	3	9.71179833333333	959	Non_Depleted_Plasma_HCC_3.raw
False	None	IonTrap	CID	MS2	0	0	100	890.236999511719	890.236999511719	1	9.71725166666667	960	Non_Depleted_Plasma_HCC_3.raw
False	None	FourierTransform	HCD	MS2	0	0	200	890.236999511719	1779.46672239344	2	9.73227666666667	961	Non_Depleted_Plasma_HCC_3.raw
False	None	FourierTransform	HCD	MS2	0	0	200	890.236999511719	2668.69644527516	3	9.73227666666667	961	Non_Depleted_Plasma_HCC_3.raw
False	None	IonTrap	CID	MS2	0		100	1366.52331542969	2732.03935422938	2	9.73767333333333	962	Non_Depleted_Plasma_HCC_3.raw
False	Unambiguous	IonTrap	CID	MS2	0		100	1366.52331542969	4097.55539302906	3	9.73767333333333	962	Non_Depleted_Plasma_HCC_3.raw
False	None	FourierTransform	HCD	MS2	0		200	1366.52331542969	4097.55539302906	3	9.75234833333333	963	Non_Depleted_Plasma_HCC_3.raw
False	None	FourierTransform	HCD	MS2	0		200	1366.52331542969	2732.03935422938	2	9.75234833333333	963	Non_Depleted_Plasma_HCC_3.raw
False	Ambiguous	IonTrap	CID	MS2	0	46.13386	100	1068.6591796875	1068.6591796875	1	9.75777666666667	964	Non_Depleted_Plasma_HCC_3.raw
False	None	FourierTransform	HCD	MS2	0	46.13386	200	1068.6591796875	2136.311082745	2	9.77268833333333	965	Non_Depleted_Plasma_HCC_3.raw
False	None	FourierTransform	HCD	MS2	0	46.13386	200	1068.6591796875	3203.9629858025	3	9.77268833333333	965	Non_Depleted_Plasma_HCC_3.raw
False	Unambiguous	IonTrap	CID	MS2	0		100	1745.47595214844	3489.94462766688	2	9.78671833333333	967	Non_Depleted_Plasma_HCC_3.raw
False	Unambiguous	IonTrap	CID	MS2	0		100	1745.47595214844	5234.41330318531	3	9.78671833333333	967	Non_Depleted_Plasma_HCC_3.raw
False	None	FourierTransform	HCD	MS2	0		200	1745.47595214844	3489.94462766688	2	9.80119166666667	968	Non_Depleted_Plasma_HCC_3.raw
False	None	FourierTransform	HCD	MS2	0		200	1745.47595214844	5234.41330318531	3	9.80119166666667	968	Non_Depleted_Plasma_HCC_3.raw
False	Unambiguous	IonTrap	CID	MS2	0		100	1103.5927734375	2206.178270245	2	9.80666666666667	969	Non_Depleted_Plasma_HCC_3.raw
False	Unambiguous	IonTrap	CID	MS2	0		100	1103.5927734375	3308.7637670525	3	9.80666666666667	969	Non_Depleted_Plasma_HCC_3.raw
False	None	FourierTransform	HCD	MS2	0		200	1103.5927734375	3308.7637670525	3	9.82152166666667	970	Non_Depleted_Plasma_HCC_3.raw
False	None	FourierTransform	HCD	MS2	0		200	1103.5927734375	2206.178270245	2	9.82152166666667	970	Non_Depleted_Plasma_HCC_3.raw
False	None	IonTrap	CID	MS2	0	77.69398	100	1064.82141113281	1064.82141113281	1	9.82706333333333	971	Non_Depleted_Plasma_HCC_3.raw
False	None	FourierTransform	HCD	MS2	0	77.69398	200	1064.82141113281	2128.63554563563	2	9.84197666666667	972	Non_Depleted_Plasma_HCC_3.raw
False	None	FourierTransform	HCD	MS2	0	77.69398	200	1064.82141113281	3192.44968013844	3	9.84197666666667	972	Non_Depleted_Plasma_HCC_3.raw
False	Unambiguous	IonTrap	CID	MS2	0	36.44046	100	1144.54479980469	1144.54479980469	1	9.85739166666667	974	Non_Depleted_Plasma_HCC_3.raw
False	None	FourierTransform	HCD	MS2	0	36.44046	200	1144.54479980469	2288.08232297938	2	9.87329833333333	975	Non_Depleted_Plasma_HCC_3.raw
False	Unambiguous	FourierTransform	HCD	MS2	0	36.44046	200	1144.54479980469	3431.61984615406	3	9.87329833333333	975	Non_Depleted_Plasma_HCC_3.raw
False	Unambiguous	IonTrap	CID	MS2	0		100	1659.47192382813	3317.93657102625	2	9.87871666666667	976	Non_Depleted_Plasma_HCC_3.raw
False	Unambiguous	IonTrap	CID	MS2	0		100	1659.47192382813	4976.40121822438	3	9.87871666666667	976	Non_Depleted_Plasma_HCC_3.raw
False	Ambiguous	FourierTransform	HCD	MS2	0		200	1659.47192382813	4976.40121822438	3	9.89322666666667	977	Non_Depleted_Plasma_HCC_3.raw
False	None	FourierTransform	HCD	MS2	0		200	1659.47192382813	3317.93657102625	2	9.89322666666667	977	Non_Depleted_Plasma_HCC_3.raw
False	None	IonTrap	CID	MS2	0	18.51132	100	903.288024902344	903.288024902344	1	9.898675	978	Non_Depleted_Plasma_HCC_3.raw
False	None	FourierTransform	HCD	MS2	0	18.51132	200	903.288024902344	903.288024902344	1	9.913705	979	Non_Depleted_Plasma_HCC_3.raw
False	Unambiguous	IonTrap	CID	MS2	0		100	1292.57531738281	1292.57531738281	1	9.919095	980	Non_Depleted_Plasma_HCC_3.raw
False	None	FourierTransform	HCD	MS2	0		200	1292.57531738281	2584.14335813563	2	9.933835	981	Non_Depleted_Plasma_HCC_3.raw
False	None	FourierTransform	HCD	MS2	0		200	1292.57531738281	3875.71139888844	3	9.933835	981	Non_Depleted_Plasma_HCC_3.raw
False	Unambiguous	IonTrap	CID	MS2	0	74.39666	100	997.642395019531	997.642395019531	1	9.93925666666667	982	Non_Depleted_Plasma_HCC_3.raw
False	None	FourierTransform	HCD	MS2	0	74.39666	200	997.642395019531	1994.27751340906	2	9.95420833333333	983	Non_Depleted_Plasma_HCC_3.raw
False	None	FourierTransform	HCD	MS2	0	74.39666	200	997.642395019531	2990.91263179859	3	9.95420833333333	983	Non_Depleted_Plasma_HCC_3.raw
False	None	IonTrap	CID	MS2	0	58.10569	100	817.215454101563	817.215454101563	1	9.96943	985	Non_Depleted_Plasma_HCC_3.raw
False	None	FourierTransform	HCD	MS2	0	58.10569	200	817.215454101563	2449.63180904469	3	9.98452166666667	986	Non_Depleted_Plasma_HCC_3.raw
False	None	FourierTransform	HCD	MS2	0	58.10569	200	817.215454101563	1633.42363157313	2	9.98452166666667	986	Non_Depleted_Plasma_HCC_3.raw
False	Unambiguous	IonTrap	CID	MS2	0	0	100	1287.65441894531	1287.65441894531	1	9.98996333333333	987	Non_Depleted_Plasma_HCC_3.raw
False	None	FourierTransform	HCD	MS2	0	0	200	1287.65441894531	1287.65441894531	1	10.0051416666667	988	Non_Depleted_Plasma_HCC_3.raw
False	Ambiguous	IonTrap	CID	MS2	0	0	100	1029.55725097656	1029.55725097656	1	10.01057	989	Non_Depleted_Plasma_HCC_3.raw
False	None	FourierTransform	HCD	MS2	0	0	200	1029.55725097656	2058.10722532313	2	10.02552	990	Non_Depleted_Plasma_HCC_3.raw
False	None	FourierTransform	HCD	MS2	0	0	200	1029.55725097656	3086.65719966969	3	10.02552	990	Non_Depleted_Plasma_HCC_3.raw
False	Unambiguous	IonTrap	CID	MS2	0		100	1107.54992675781	2214.09257688563	2	10.030935	991	Non_Depleted_Plasma_HCC_3.raw
False	Unambiguous	IonTrap	CID	MS2	0		100	1107.54992675781	3320.63522701344	3	10.030935	991	Non_Depleted_Plasma_HCC_3.raw
False	None	FourierTransform	HCD	MS2	0		200	1107.54992675781	2214.09257688563	2	10.0458016666667	992	Non_Depleted_Plasma_HCC_3.raw
False	None	FourierTransform	HCD	MS2	0		200	1107.54992675781	3320.63522701344	3	10.0458016666667	992	Non_Depleted_Plasma_HCC_3.raw
False	Unambiguous	IonTrap	CID	MS2	0		100	1118.52026367188	1118.52026367188	1	10.051215	993	Non_Depleted_Plasma_HCC_3.raw
False	None	FourierTransform	HCD	MS2	0		200	1118.52026367188	1118.52026367188	1	10.066095	994	Non_Depleted_Plasma_HCC_3.raw
False	Unambiguous	IonTrap	CID	MS2	0		100	1370.53747558594	1370.53747558594	1	10.080155	996	Non_Depleted_Plasma_HCC_3.raw
False	None	FourierTransform	HCD	MS2	0		200	1370.53747558594	2740.06767454188	2	10.0948666666667	997	Non_Depleted_Plasma_HCC_3.raw
False	None	FourierTransform	HCD	MS2	0		200	1370.53747558594	4109.59787349781	3	10.0948666666667	997	Non_Depleted_Plasma_HCC_3.raw
False	None	IonTrap	CID	MS2	0	38.83812	100	918.655517578125	918.655517578125	1	10.10038	998	Non_Depleted_Plasma_HCC_3.raw
False	None	FourierTransform	HCD	MS2	0	38.83812	200	918.655517578125	1836.30375852625	2	10.11535	999	Non_Depleted_Plasma_HCC_3.raw
False	None	FourierTransform	HCD	MS2	0	38.83812	200	918.655517578125	2753.95199947438	3	10.11535	999	Non_Depleted_Plasma_HCC_3.raw
False	Unambiguous	IonTrap	CID	MS2	0		100	968.588073730469	968.588073730469	1	10.1207833333333	1000	Non_Depleted_Plasma_HCC_3.raw
False	None	FourierTransform	HCD	MS2	0		200	968.588073730469	1936.16887083094	2	10.135775	1001	Non_Depleted_Plasma_HCC_3.raw
False	None	FourierTransform	HCD	MS2	0		200	968.588073730469	2903.74966793141	3	10.135775	1001	Non_Depleted_Plasma_HCC_3.raw
False	None	IonTrap	CID	MS2	0	0	100	1576.28442382813	1576.28442382813	1	10.1411416666667	1002	Non_Depleted_Plasma_HCC_3.raw
False	None	FourierTransform	HCD	MS2	0	0	200	1576.28442382813	3151.56157102625	2	10.1556866666667	1003	Non_Depleted_Plasma_HCC_3.raw
False	None	FourierTransform	HCD	MS2	0	0	200	1576.28442382813	4726.83871822438	3	10.1556866666667	1003	Non_Depleted_Plasma_HCC_3.raw
False	None	IonTrap	CID	MS2	0	67.47992	100	1004.70416259766	1004.70416259766	1	10.1611083333333	1004	Non_Depleted_Plasma_HCC_3.raw
False	None	FourierTransform	HCD	MS2	0	67.47992	200	1004.70416259766	2008.40104856531	2	10.1761833333333	1005	Non_Depleted_Plasma_HCC_3.raw
False	None	FourierTransform	HCD	MS2	0	67.47992	200	1004.70416259766	3012.09793453297	3	10.1761833333333	1005	Non_Depleted_Plasma_HCC_3.raw
False	None	IonTrap	CID	MS2	0	73.24246	100	922.312927246094	922.312927246094	1	10.1914883333333	1007	Non_Depleted_Plasma_HCC_3.raw
False	None	FourierTransform	HCD	MS2	0	73.24246	200	922.312927246094	922.312927246094	1	10.2067983333333	1008	Non_Depleted_Plasma_HCC_3.raw
False	Unambiguous	IonTrap	CID	MS2	0		100	1041.48156738281	1041.48156738281	1	10.2122683333333	1009	Non_Depleted_Plasma_HCC_3.raw
False	None	FourierTransform	HCD	MS2	0		200	1041.48156738281	2081.95585813563	2	10.2271416666667	1010	Non_Depleted_Plasma_HCC_3.raw
False	None	FourierTransform	HCD	MS2	0		200	1041.48156738281	3122.43014888844	3	10.2271416666667	1010	Non_Depleted_Plasma_HCC_3.raw
False	Unambiguous	IonTrap	CID	MS2	0	49.50518	100	1172.60974121094	1172.60974121094	1	10.232555	1011	Non_Depleted_Plasma_HCC_3.raw
False	None	FourierTransform	HCD	MS2	0	49.50518	200	1172.60974121094	2344.21220579188	2	10.24743	1012	Non_Depleted_Plasma_HCC_3.raw
False	Unambiguous	FourierTransform	HCD	MS2	0	49.50518	200	1172.60974121094	3515.81467037281	3	10.24743	1012	Non_Depleted_Plasma_HCC_3.raw
False	Unambiguous	IonTrap	CID	MS2	0		100	1140.55187988281	2280.09648313563	2	10.2528316666667	1013	Non_Depleted_Plasma_HCC_3.raw
False	Unambiguous	IonTrap	CID	MS2	0		100	1140.55187988281	3419.64108638844	3	10.2528316666667	1013	Non_Depleted_Plasma_HCC_3.raw
False	None	FourierTransform	HCD	MS2	0		200	1140.55187988281	2280.09648313563	2	10.2676416666667	1014	Non_Depleted_Plasma_HCC_3.raw
False	None	FourierTransform	HCD	MS2	0		200	1140.55187988281	3419.64108638844	3	10.2676416666667	1014	Non_Depleted_Plasma_HCC_3.raw
False	None	IonTrap	CID	MS2	0		100	940.678588867188	1880.34990110438	2	10.2730866666667	1015	Non_Depleted_Plasma_HCC_3.raw
False	None	IonTrap	CID	MS2	0		100	940.678588867188	2820.02121334156	3	10.2730866666667	1015	Non_Depleted_Plasma_HCC_3.raw
False	None	FourierTransform	HCD	MS2	0		200	940.678588867188	1880.34990110438	2	10.28812	1016	Non_Depleted_Plasma_HCC_3.raw
False	None	FourierTransform	HCD	MS2	0		200	940.678588867188	2820.02121334156	3	10.28812	1016	Non_Depleted_Plasma_HCC_3.raw
False	None	IonTrap	CID	MS2	0	0	100	847.2958984375	847.2958984375	1	10.3033383333333	1018	Non_Depleted_Plasma_HCC_3.raw
False	None	FourierTransform	HCD	MS2	0	0	200	847.2958984375	2539.8731420525	3	10.319465	1019	Non_Depleted_Plasma_HCC_3.raw
False	None	FourierTransform	HCD	MS2	0	0	200	847.2958984375	1693.584520245	2	10.319465	1019	Non_Depleted_Plasma_HCC_3.raw
False	None	IonTrap	CID	MS2	0	55.63252	100	1213.45385742188	1213.45385742188	1	10.3249083333333	1020	Non_Depleted_Plasma_HCC_3.raw
False	None	FourierTransform	HCD	MS2	0	55.63252	200	1213.45385742188	1213.45385742188	1	10.3396666666667	1021	Non_Depleted_Plasma_HCC_3.raw
False	None	IonTrap	CID	MS2	0	0	100	1599.24499511719	1599.24499511719	1	10.34513	1022	Non_Depleted_Plasma_HCC_3.raw
False	None	FourierTransform	HCD	MS2	0	0	200	1599.24499511719	3197.48271360438	2	10.35972	1023	Non_Depleted_Plasma_HCC_3.raw
False	None	FourierTransform	HCD	MS2	0	0	200	1599.24499511719	4795.72043209156	3	10.35972	1023	Non_Depleted_Plasma_HCC_3.raw
False	None	IonTrap	CID	MS2	0	47.57774	100	1268.45483398438	1268.45483398438	1	10.3651083333333	1024	Non_Depleted_Plasma_HCC_3.raw
False	None	FourierTransform	HCD	MS2	0	47.57774	200	1268.45483398438	2535.90239133875	2	10.37985	1025	Non_Depleted_Plasma_HCC_3.raw
False	None	FourierTransform	HCD	MS2	0	47.57774	200	1268.45483398438	3803.34994869313	3	10.37985	1025	Non_Depleted_Plasma_HCC_3.raw
False	None	IonTrap	CID	MS2	0	0	100	906.2626953125	906.2626953125	1	10.385305	1026	Non_Depleted_Plasma_HCC_3.raw
False	None	FourierTransform	HCD	MS2	0	0	200	906.2626953125	2716.7735326775	3	10.4003316666667	1027	Non_Depleted_Plasma_HCC_3.raw
False	None	FourierTransform	HCD	MS2	0	0	200	906.2626953125	1811.518113995	2	10.4003316666667	1027	Non_Depleted_Plasma_HCC_3.raw
False	None	IonTrap	CID	MS2	0	79.72666	100	890.236877441406	1779.46647825281	2	10.4155816666667	1029	Non_Depleted_Plasma_HCC_3.raw
False	None	FourierTransform	HCD	MS2	0	79.72666	200	890.236877441406	1779.46647825281	2	10.4316333333333	1030	Non_Depleted_Plasma_HCC_3.raw
False	None	IonTrap	CID	MS2	0	88.71556	100	854.760925292969	854.760925292969	1	10.4371416666667	1031	Non_Depleted_Plasma_HCC_3.raw
False	None	FourierTransform	HCD	MS2	0	88.71556	200	854.760925292969	1708.51457395594	2	10.4521483333333	1032	Non_Depleted_Plasma_HCC_3.raw
False	None	FourierTransform	HCD	MS2	0	88.71556	200	854.760925292969	2562.26822261891	3	10.4521483333333	1032	Non_Depleted_Plasma_HCC_3.raw
False	Unambiguous	IonTrap	CID	MS2	0		100	1035.56127929688	1035.56127929688	1	10.4575816666667	1033	Non_Depleted_Plasma_HCC_3.raw
False	None	FourierTransform	HCD	MS2	0		200	1035.56127929688	2070.11528196375	2	10.4725116666667	1034	Non_Depleted_Plasma_HCC_3.raw
False	None	FourierTransform	HCD	MS2	0		200	1035.56127929688	3104.66928463063	3	10.4725116666667	1034	Non_Depleted_Plasma_HCC_3.raw
False	None	IonTrap	CID	MS2	0	71.50396	100	882.7177734375	882.7177734375	1	10.4779616666667	1035	Non_Depleted_Plasma_HCC_3.raw
False	None	FourierTransform	HCD	MS2	0	71.50396	200	882.7177734375	2646.1387670525	3	10.4929516666667	1036	Non_Depleted_Plasma_HCC_3.raw
False	None	FourierTransform	HCD	MS2	0	71.50396	200	882.7177734375	1764.428270245	2	10.4929516666667	1036	Non_Depleted_Plasma_HCC_3.raw
False	None	IonTrap	CID	MS2	0	66.32246	100	877.760498046875	877.760498046875	1	10.4984116666667	1037	Non_Depleted_Plasma_HCC_3.raw
False	None	FourierTransform	HCD	MS2	0	66.32246	200	877.760498046875	1754.51371946375	2	10.5135583333333	1038	Non_Depleted_Plasma_HCC_3.raw
False	None	FourierTransform	HCD	MS2	0	66.32246	200	877.760498046875	2631.26694088063	3	10.5135583333333	1038	Non_Depleted_Plasma_HCC_3.raw
False	None	IonTrap	CID	MS2	0		100	885.72705078125	885.72705078125	1	10.5277	1040	Non_Depleted_Plasma_HCC_3.raw
False	None	FourierTransform	HCD	MS2	0		200	885.72705078125	1770.4468249325	2	10.5437983333333	1041	Non_Depleted_Plasma_HCC_3.raw
False	None	FourierTransform	HCD	MS2	0		200	885.72705078125	2655.16659908375	3	10.5437983333333	1041	Non_Depleted_Plasma_HCC_3.raw
False	Unambiguous	IonTrap	CID	MS2	0		100	1326.31066894531	2651.61406126063	2	10.5492383333333	1042	Non_Depleted_Plasma_HCC_3.raw
False	Ambiguous	IonTrap	CID	MS2	0		100	1326.31066894531	3976.91745357594	3	10.5492383333333	1042	Non_Depleted_Plasma_HCC_3.raw
False	None	FourierTransform	HCD	MS2	0		200	1326.31066894531	3976.91745357594	3	10.5639283333333	1043	Non_Depleted_Plasma_HCC_3.raw
False	None	FourierTransform	HCD	MS2	0		200	1326.31066894531	2651.61406126063	2	10.5639283333333	1043	Non_Depleted_Plasma_HCC_3.raw
False	Unambiguous	IonTrap	CID	MS2	0		100	1205.50561523438	2410.00395383875	2	10.5693333333333	1044	Non_Depleted_Plasma_HCC_3.raw
False	None	IonTrap	CID	MS2	0		100	1205.50561523438	3614.50229244313	3	10.5693333333333	1044	Non_Depleted_Plasma_HCC_3.raw
False	None	FourierTransform	HCD	MS2	0		200	1205.50561523438	2410.00395383875	2	10.5841583333333	1045	Non_Depleted_Plasma_HCC_3.raw
False	None	FourierTransform	HCD	MS2	0		200	1205.50561523438	3614.50229244313	3	10.5841583333333	1045	Non_Depleted_Plasma_HCC_3.raw
False	None	IonTrap	CID	MS2	0		100	1238.44897460938	2475.89067258875	2	10.5895633333333	1046	Non_Depleted_Plasma_HCC_3.raw
False	Unambiguous	IonTrap	CID	MS2	0		100	1238.44897460938	3713.33237056813	3	10.5895633333333	1046	Non_Depleted_Plasma_HCC_3.raw
False	None	FourierTransform	HCD	MS2	0		200	1238.44897460938	2475.89067258875	2	10.6043033333333	1047	Non_Depleted_Plasma_HCC_3.raw
False	Unambiguous	FourierTransform	HCD	MS2	0		200	1238.44897460938	3713.33237056813	3	10.6043033333333	1047	Non_Depleted_Plasma_HCC_3.raw
False	None	IonTrap	CID	MS2	0		100	1186.31652832031	2371.62578001063	2	10.6097033333333	1048	Non_Depleted_Plasma_HCC_3.raw
False	Ambiguous	IonTrap	CID	MS2	0		100	1186.31652832031	3556.93503170094	3	10.6097033333333	1048	Non_Depleted_Plasma_HCC_3.raw
False	None	FourierTransform	HCD	MS2	0		200	1186.31652832031	3556.93503170094	3	10.6245233333333	1049	Non_Depleted_Plasma_HCC_3.raw
False	None	FourierTransform	HCD	MS2	0		200	1186.31652832031	2371.62578001063	2	10.6245233333333	1049	Non_Depleted_Plasma_HCC_3.raw
False	None	IonTrap	CID	MS2	0	40.39718	100	899.741333007813	899.741333007813	1	10.6399033333333	1051	Non_Depleted_Plasma_HCC_3.raw
False	None	FourierTransform	HCD	MS2	0	40.39718	200	899.741333007813	899.741333007813	1	10.655965	1052	Non_Depleted_Plasma_HCC_3.raw
False	Unambiguous	IonTrap	CID	MS2	0		100	1190.64074707031	1190.64074707031	1	10.6614066666667	1053	Non_Depleted_Plasma_HCC_3.raw
False	None	FourierTransform	HCD	MS2	0		200	1190.64074707031	2380.27421751063	2	10.676175	1054	Non_Depleted_Plasma_HCC_3.raw
False	Unambiguous	FourierTransform	HCD	MS2	0		200	1190.64074707031	3569.90768795094	3	10.676175	1054	Non_Depleted_Plasma_HCC_3.raw
False	Unambiguous	IonTrap	CID	MS2	0		100	1162.54992675781	1162.54992675781	1	10.6816933333333	1055	Non_Depleted_Plasma_HCC_3.raw
False	None	FourierTransform	HCD	MS2	0		200	1162.54992675781	1162.54992675781	1	10.6965383333333	1056	Non_Depleted_Plasma_HCC_3.raw
False	Unambiguous	IonTrap	CID	MS2	0	0	100	1045.67810058594	1045.67810058594	1	10.70196	1057	Non_Depleted_Plasma_HCC_3.raw
False	None	FourierTransform	HCD	MS2	0	0	200	1045.67810058594	3135.01974849781	3	10.716835	1058	Non_Depleted_Plasma_HCC_3.raw
False	None	FourierTransform	HCD	MS2	0	0	200	1045.67810058594	2090.34892454188	2	10.716835	1058	Non_Depleted_Plasma_HCC_3.raw
False	Unambiguous	IonTrap	CID	MS2	0	75.99484	100	995.724548339844	995.724548339844	1	10.7222633333333	1059	Non_Depleted_Plasma_HCC_3.raw
False	None	FourierTransform	HCD	MS2	0	75.99484	200	995.724548339844	1990.44182004969	2	10.737215	1060	Non_Depleted_Plasma_HCC_3.raw
False	None	FourierTransform	HCD	MS2	0	75.99484	200	995.724548339844	2985.15909175953	3	10.737215	1060	Non_Depleted_Plasma_HCC_3.raw
False	None	IonTrap	CID	MS2	0	43.8465	100	834.241821289063	834.241821289063	1	10.75135	1062	Non_Depleted_Plasma_HCC_3.raw
False	None	FourierTransform	HCD	MS2	0	43.8465	200	834.241821289063	834.241821289063	1	10.767465	1063	Non_Depleted_Plasma_HCC_3.raw
False	None	IonTrap	CID	MS2	0		100	802.622314453125	802.622314453125	1	10.7732816666667	1064	Non_Depleted_Plasma_HCC_3.raw
False	None	FourierTransform	HCD	MS2	0		200	802.622314453125	1604.23735227625	2	10.78834	1065	Non_Depleted_Plasma_HCC_3.raw
False	None	FourierTransform	HCD	MS2	0		200	802.622314453125	2405.85239009938	3	10.78834	1065	Non_Depleted_Plasma_HCC_3.raw
False	None	IonTrap	CID	MS2	0	76.5877	100	829.685913085938	829.685913085938	1	10.7938166666667	1066	Non_Depleted_Plasma_HCC_3.raw
False	None	FourierTransform	HCD	MS2	0	76.5877	200	829.685913085938	2487.04318599781	3	10.8089116666667	1067	Non_Depleted_Plasma_HCC_3.raw
False	None	FourierTransform	HCD	MS2	0	76.5877	200	829.685913085938	1658.36454954188	2	10.8089116666667	1067	Non_Depleted_Plasma_HCC_3.raw
False	Ambiguous	IonTrap	CID	MS2	0	0	100	1022.57641601563	1022.57641601563	1	10.8143333333333	1068	Non_Depleted_Plasma_HCC_3.raw
False	None	FourierTransform	HCD	MS2	0	0	200	1022.57641601563	2044.14555540125	2	10.8292416666667	1069	Non_Depleted_Plasma_HCC_3.raw
False	None	FourierTransform	HCD	MS2	0	0	200	1022.57641601563	3065.71469478688	3	10.8292416666667	1069	Non_Depleted_Plasma_HCC_3.raw
False	None	IonTrap	CID	MS2	0		100	1530.48608398438	3059.96489133875	2	10.8345983333333	1070	Non_Depleted_Plasma_HCC_3.raw
False	Unambiguous	IonTrap	CID	MS2	0		100	1530.48608398438	4589.44369869313	3	10.8345983333333	1070	Non_Depleted_Plasma_HCC_3.raw
False	None	FourierTransform	HCD	MS2	0		200	1530.48608398438	3059.96489133875	2	10.849305	1071	Non_Depleted_Plasma_HCC_3.raw
False	None	FourierTransform	HCD	MS2	0		200	1530.48608398438	4589.44369869313	3	10.849305	1071	Non_Depleted_Plasma_HCC_3.raw
False	Ambiguous	IonTrap	CID	MS2	0		100	1080.60656738281	1080.60656738281	1	10.8645133333333	1073	Non_Depleted_Plasma_HCC_3.raw
False	None	FourierTransform	HCD	MS2	0		200	1080.60656738281	3239.80514888844	3	10.8804716666667	1074	Non_Depleted_Plasma_HCC_3.raw
False	None	FourierTransform	HCD	MS2	0		200	1080.60656738281	2160.20585813563	2	10.8804716666667	1074	Non_Depleted_Plasma_HCC_3.raw
False	Ambiguous	IonTrap	CID	MS2	0	43.90892	100	1222.51159667969	1222.51159667969	1	10.88591	1075	Non_Depleted_Plasma_HCC_3.raw
False	None	FourierTransform	HCD	MS2	0	43.90892	200	1222.51159667969	2444.01591672938	2	10.9006833333333	1076	Non_Depleted_Plasma_HCC_3.raw
False	None	FourierTransform	HCD	MS2	0	43.90892	200	1222.51159667969	3665.52023677906	3	10.9006833333333	1076	Non_Depleted_Plasma_HCC_3.raw
False	Unambiguous	IonTrap	CID	MS2	0		100	944.633911132813	944.633911132813	1	10.90621	1077	Non_Depleted_Plasma_HCC_3.raw
False	None	FourierTransform	HCD	MS2	0		200	944.633911132813	1888.26054563563	2	10.921215	1078	Non_Depleted_Plasma_HCC_3.raw
False	None	FourierTransform	HCD	MS2	0		200	944.633911132813	2831.88718013844	3	10.921215	1078	Non_Depleted_Plasma_HCC_3.raw
False	None	IonTrap	CID	MS2	0	62.54575	100	860.624328613281	860.624328613281	1	10.9266633333333	1079	Non_Depleted_Plasma_HCC_3.raw
False	Ambiguous	IonTrap	CID	MS2	0		100	1672.44970703125	3343.8921374325	2	10.9470466666667	1081	Non_Depleted_Plasma_HCC_3.raw
False	Unambiguous	IonTrap	CID	MS2	0		100	1672.44970703125	5015.33456783375	3	10.9470466666667	1081	Non_Depleted_Plasma_HCC_3.raw
False	Ambiguous	FourierTransform	HCD	MS2	0		200	1672.44970703125	5015.33456783375	3	10.96157	1082	Non_Depleted_Plasma_HCC_3.raw
False	None	FourierTransform	HCD	MS2	0		200	1672.44970703125	3343.8921374325	2	10.96157	1082	Non_Depleted_Plasma_HCC_3.raw
False	None	IonTrap	CID	MS2	0	0	100	920.314025878906	920.314025878906	1	10.9757816666667	1084	Non_Depleted_Plasma_HCC_3.raw
False	None	FourierTransform	HCD	MS2	0	0	200	920.314025878906	920.314025878906	1	10.9917983333333	1085	Non_Depleted_Plasma_HCC_3.raw
False	None	IonTrap	CID	MS2	0	30.37064	100	816.217407226563	816.217407226563	1	10.9973266666667	1086	Non_Depleted_Plasma_HCC_3.raw
False	None	FourierTransform	HCD	MS2	0	30.37064	200	816.217407226563	816.217407226563	1	11.0124083333333	1087	Non_Depleted_Plasma_HCC_3.raw
False	None	IonTrap	CID	MS2	0	0	100	906.262573242188	906.262573242188	1	11.01796	1088	Non_Depleted_Plasma_HCC_3.raw
False	None	FourierTransform	HCD	MS2	0	0	200	906.262573242188	906.262573242188	1	11.0329933333333	1089	Non_Depleted_Plasma_HCC_3.raw
False	None	IonTrap	CID	MS2	0		100	1397.47180175781	1397.47180175781	1	11.0383633333333	1090	Non_Depleted_Plasma_HCC_3.raw
False	None	FourierTransform	HCD	MS2	0		200	1397.47180175781	2793.93632688563	2	11.05303	1091	Non_Depleted_Plasma_HCC_3.raw
False	None	FourierTransform	HCD	MS2	0		200	1397.47180175781	4190.40085201344	3	11.05303	1091	Non_Depleted_Plasma_HCC_3.raw
False	None	IonTrap	CID	MS2	0		100	1210.45446777344	1210.45446777344	1	11.0584183333333	1092	Non_Depleted_Plasma_HCC_3.raw
False	None	FourierTransform	HCD	MS2	0		200	1210.45446777344	2419.90165891688	2	11.0732266666667	1093	Non_Depleted_Plasma_HCC_3.raw
False	None	FourierTransform	HCD	MS2	0		200	1210.45446777344	3629.34885006031	3	11.0732266666667	1093	Non_Depleted_Plasma_HCC_3.raw
False	None	IonTrap	CID	MS2	0		100	1333.50061035156	3998.48727779469	3	11.0873583333333	1095	Non_Depleted_Plasma_HCC_3.raw
False	None	IonTrap	CID	MS2	0		100	1333.50061035156	2665.99394407313	2	11.0873583333333	1095	Non_Depleted_Plasma_HCC_3.raw
False	None	FourierTransform	HCD	MS2	0		200	1333.50061035156	2665.99394407313	2	11.1031316666667	1096	Non_Depleted_Plasma_HCC_3.raw
False	None	FourierTransform	HCD	MS2	0		200	1333.50061035156	3998.48727779469	3	11.1031316666667	1096	Non_Depleted_Plasma_HCC_3.raw
False	Unambiguous	IonTrap	CID	MS2	0	0	100	1073.41162109375	1073.41162109375	1	11.1086033333333	1097	Non_Depleted_Plasma_HCC_3.raw
False	None	FourierTransform	HCD	MS2	0	0	200	1073.41162109375	2145.8159655575	2	11.12348	1098	Non_Depleted_Plasma_HCC_3.raw
False	None	FourierTransform	HCD	MS2	0	0	200	1073.41162109375	3218.22031002125	3	11.12348	1098	Non_Depleted_Plasma_HCC_3.raw
False	None	IonTrap	CID	MS2	0	47.5517	100	1060.65856933594	2120.30986204188	2	11.1289	1099	Non_Depleted_Plasma_HCC_3.raw
False	None	FourierTransform	HCD	MS2	0	47.5517	200	1060.65856933594	2120.30986204188	2	11.1438316666667	1100	Non_Depleted_Plasma_HCC_3.raw
False	None	IonTrap	CID	MS2	0		100	931.6123046875	1862.217332745	2	11.14928	1101	Non_Depleted_Plasma_HCC_3.raw
False	None	IonTrap	CID	MS2	0		100	931.6123046875	2792.8223608025	3	11.14928	1101	Non_Depleted_Plasma_HCC_3.raw
False	None	FourierTransform	HCD	MS2	0		200	931.6123046875	2792.8223608025	3	11.164265	1102	Non_Depleted_Plasma_HCC_3.raw
False	None	FourierTransform	HCD	MS2	0		200	931.6123046875	1862.217332745	2	11.164265	1102	Non_Depleted_Plasma_HCC_3.raw
False	Unambiguous	IonTrap	CID	MS2	0	37.29726	100	1134.55712890625	1134.55712890625	1	11.1696783333333	1103	Non_Depleted_Plasma_HCC_3.raw
False	None	FourierTransform	HCD	MS2	0	37.29726	200	1134.55712890625	2268.1069811825	2	11.18455	1104	Non_Depleted_Plasma_HCC_3.raw
False	None	FourierTransform	HCD	MS2	0	37.29726	200	1134.55712890625	3401.65683345875	3	11.18455	1104	Non_Depleted_Plasma_HCC_3.raw
False	Ambiguous	IonTrap	CID	MS2	0		100	1546.39819335938	3091.78911008875	2	11.1998333333333	1106	Non_Depleted_Plasma_HCC_3.raw
False	Unambiguous	IonTrap	CID	MS2	0		100	1546.39819335938	4637.18002681813	3	11.1998333333333	1106	Non_Depleted_Plasma_HCC_3.raw
False	Unambiguous	IonTrap	CID	MS2	0	0	100	1286.51428222656	1286.51428222656	1	11.2209116666667	1108	Non_Depleted_Plasma_HCC_3.raw
False	None	FourierTransform	HCD	MS2	0	0	200	1286.51428222656	2572.02128782313	2	11.23563	1109	Non_Depleted_Plasma_HCC_3.raw
False	None	FourierTransform	HCD	MS2	0	0	200	1286.51428222656	3857.52829341969	3	11.23563	1109	Non_Depleted_Plasma_HCC_3.raw
False	Unambiguous	IonTrap	CID	MS2	0	50.54093	100	903.288146972656	903.288146972656	1	11.241075	1110	Non_Depleted_Plasma_HCC_3.raw
False	None	FourierTransform	HCD	MS2	0	50.54093	200	903.288146972656	2707.84988765797	3	11.25611	1111	Non_Depleted_Plasma_HCC_3.raw
False	None	FourierTransform	HCD	MS2	0	50.54093	200	903.288146972656	1805.56901731531	2	11.25611	1111	Non_Depleted_Plasma_HCC_3.raw
False	Ambiguous	IonTrap	CID	MS2	0	70.08156	100	1274.62548828125	1274.62548828125	1	11.2615083333333	1112	Non_Depleted_Plasma_HCC_3.raw
False	None	FourierTransform	HCD	MS2	0	70.08156	200	1274.62548828125	2548.2436999325	2	11.2762266666667	1113	Non_Depleted_Plasma_HCC_3.raw
False	None	FourierTransform	HCD	MS2	0	70.08156	200	1274.62548828125	3821.86191158375	3	11.2762266666667	1113	Non_Depleted_Plasma_HCC_3.raw
False	Unambiguous	IonTrap	CID	MS2	0		100	949.634033203125	949.634033203125	1	11.2816733333333	1114	Non_Depleted_Plasma_HCC_3.raw
False	None	FourierTransform	HCD	MS2	0		200	949.634033203125	1898.26078977625	2	11.2966716666667	1115	Non_Depleted_Plasma_HCC_3.raw
False	None	FourierTransform	HCD	MS2	0		200	949.634033203125	2846.88754634938	3	11.2966716666667	1115	Non_Depleted_Plasma_HCC_3.raw
False	None	IonTrap	CID	MS2	0	9.6207	100	832.244262695313	832.244262695313	1	11.31192	1117	Non_Depleted_Plasma_HCC_3.raw
False	None	FourierTransform	HCD	MS2	0	9.6207	200	832.244262695313	832.244262695313	1	11.326995	1118	Non_Depleted_Plasma_HCC_3.raw
False	Ambiguous	IonTrap	CID	MS2	0	63.30284	100	1245.57849121094	1245.57849121094	1	11.3324433333333	1119	Non_Depleted_Plasma_HCC_3.raw
False	None	FourierTransform	HCD	MS2	0	63.30284	200	1245.57849121094	3734.72092037281	3	11.3471866666667	1120	Non_Depleted_Plasma_HCC_3.raw
False	None	FourierTransform	HCD	MS2	0	63.30284	200	1245.57849121094	2490.14970579188	2	11.3471866666667	1120	Non_Depleted_Plasma_HCC_3.raw
False	None	IonTrap	CID	MS2	0	48.50454	100	897.733703613281	897.733703613281	1	11.352635	1121	Non_Depleted_Plasma_HCC_3.raw
False	None	FourierTransform	HCD	MS2	0	48.50454	200	897.733703613281	1794.46013059656	2	11.3677733333333	1122	Non_Depleted_Plasma_HCC_3.raw
False	None	FourierTransform	HCD	MS2	0	48.50454	200	897.733703613281	2691.18655757984	3	11.3677733333333	1122	Non_Depleted_Plasma_HCC_3.raw
False	Unambiguous	IonTrap	CID	MS2	0		100	1226.54125976563	1226.54125976563	1	11.373175	1123	Non_Depleted_Plasma_HCC_3.raw
False	None	FourierTransform	HCD	MS2	0		200	1226.54125976563	2452.07524290125	2	11.3879216666667	1124	Non_Depleted_Plasma_HCC_3.raw
False	Ambiguous	FourierTransform	HCD	MS2	0		200	1226.54125976563	3677.60922603688	3	11.3879216666667	1124	Non_Depleted_Plasma_HCC_3.raw
False	None	IonTrap	CID	MS2	0	29.5082	100	847.296264648438	847.296264648438	1	11.3933666666667	1125	Non_Depleted_Plasma_HCC_3.raw
False	None	FourierTransform	HCD	MS2	0	29.5082	200	847.296264648438	847.296264648438	1	11.4084266666667	1126	Non_Depleted_Plasma_HCC_3.raw
False	Unambiguous	IonTrap	CID	MS2	0	0	100	1187.46948242188	1187.46948242188	1	11.42252	1128	Non_Depleted_Plasma_HCC_3.raw
False	None	FourierTransform	HCD	MS2	0	0	200	1187.46948242188	3560.39389400563	3	11.4373183333333	1129	Non_Depleted_Plasma_HCC_3.raw
False	None	FourierTransform	HCD	MS2	0	0	200	1187.46948242188	2373.93168821375	2	11.4373183333333	1129	Non_Depleted_Plasma_HCC_3.raw
False	Unambiguous	IonTrap	CID	MS2	0		100	1437.46997070313	2873.93266477625	2	11.442745	1130	Non_Depleted_Plasma_HCC_3.raw
False	Unambiguous	IonTrap	CID	MS2	0		100	1437.46997070313	4310.39535884938	3	11.442745	1130	Non_Depleted_Plasma_HCC_3.raw
False	None	FourierTransform	HCD	MS2	0		200	1437.46997070313	2873.93266477625	2	11.45736	1131	Non_Depleted_Plasma_HCC_3.raw
False	None	FourierTransform	HCD	MS2	0		200	1437.46997070313	4310.39535884938	3	11.45736	1131	Non_Depleted_Plasma_HCC_3.raw
False	None	IonTrap	CID	MS2	0	69.85921	100	889.236328125	889.236328125	1	11.4628066666667	1132	Non_Depleted_Plasma_HCC_3.raw
False	Unambiguous	IonTrap	CID	MS2	0		100	1330.69250488281	2660.37773313563	2	11.483255	1134	Non_Depleted_Plasma_HCC_3.raw
False	Unambiguous	IonTrap	CID	MS2	0		100	1330.69250488281	3990.06296138844	3	11.483255	1134	Non_Depleted_Plasma_HCC_3.raw
False	Unambiguous	FourierTransform	HCD	MS2	0		200	1330.69250488281	2660.37773313563	2	11.4979433333333	1135	Non_Depleted_Plasma_HCC_3.raw
False	None	FourierTransform	HCD	MS2	0		200	1330.69250488281	3990.06296138844	3	11.4979433333333	1135	Non_Depleted_Plasma_HCC_3.raw
False	Unambiguous	IonTrap	CID	MS2	0	74.37398	100	959.570434570313	959.570434570313	1	11.5033866666667	1136	Non_Depleted_Plasma_HCC_3.raw
False	None	FourierTransform	HCD	MS2	0	74.37398	200	959.570434570313	1918.13359251063	2	11.5183816666667	1137	Non_Depleted_Plasma_HCC_3.raw
False	None	FourierTransform	HCD	MS2	0	74.37398	200	959.570434570313	2876.69675045094	3	11.5183816666667	1137	Non_Depleted_Plasma_HCC_3.raw
False	Unambiguous	IonTrap	CID	MS2	0	49.81142	100	1033.6630859375	1033.6630859375	1	11.5325383333333	1139	Non_Depleted_Plasma_HCC_3.raw
False	None	FourierTransform	HCD	MS2	0	49.81142	200	1033.6630859375	2066.318895245	2	11.5486333333333	1140	Non_Depleted_Plasma_HCC_3.raw
False	None	FourierTransform	HCD	MS2	0	49.81142	200	1033.6630859375	3098.9747045525	3	11.5486333333333	1140	Non_Depleted_Plasma_HCC_3.raw
False	None	IonTrap	CID	MS2	0		100	867.6396484375	867.6396484375	1	11.5541316666667	1141	Non_Depleted_Plasma_HCC_3.raw
False	None	FourierTransform	HCD	MS2	0		200	867.6396484375	1734.272020245	2	11.5691316666667	1142	Non_Depleted_Plasma_HCC_3.raw
False	None	FourierTransform	HCD	MS2	0		200	867.6396484375	2600.9043920525	3	11.5691316666667	1142	Non_Depleted_Plasma_HCC_3.raw
False	None	IonTrap	CID	MS2	0		100	1443.54125976563	2886.07524290125	2	11.574505	1143	Non_Depleted_Plasma_HCC_3.raw
False	Unambiguous	IonTrap	CID	MS2	0		100	1443.54125976563	4328.60922603688	3	11.574505	1143	Non_Depleted_Plasma_HCC_3.raw
False	None	FourierTransform	HCD	MS2	0		200	1443.54125976563	4328.60922603688	3	11.5891983333333	1144	Non_Depleted_Plasma_HCC_3.raw
False	None	FourierTransform	HCD	MS2	0		200	1443.54125976563	2886.07524290125	2	11.5891983333333	1144	Non_Depleted_Plasma_HCC_3.raw
False	None	IonTrap	CID	MS2	0		100	1411.34606933594	1411.34606933594	1	11.5945683333333	1145	Non_Depleted_Plasma_HCC_3.raw
False	None	FourierTransform	HCD	MS2	0		200	1411.34606933594	2821.68486204188	2	11.6092033333333	1146	Non_Depleted_Plasma_HCC_3.raw
False	Unambiguous	FourierTransform	HCD	MS2	0		200	1411.34606933594	4232.02365474781	3	11.6092033333333	1146	Non_Depleted_Plasma_HCC_3.raw
False	Unambiguous	IonTrap	CID	MS2	0		100	1416.54431152344	2832.08134641688	2	11.6145766666667	1147	Non_Depleted_Plasma_HCC_3.raw
False	None	IonTrap	CID	MS2	0		100	1416.54431152344	4247.61838131031	3	11.6145766666667	1147	Non_Depleted_Plasma_HCC_3.raw
False	None	FourierTransform	HCD	MS2	0		200	1416.54431152344	2832.08134641688	2	11.6292633333333	1148	Non_Depleted_Plasma_HCC_3.raw
False	None	FourierTransform	HCD	MS2	0		200	1416.54431152344	4247.61838131031	3	11.6292633333333	1148	Non_Depleted_Plasma_HCC_3.raw
False	None	IonTrap	CID	MS2	0	55.80814	100	906.261047363281	906.261047363281	1	11.643495	1150	Non_Depleted_Plasma_HCC_3.raw
False	Unambiguous	IonTrap	CID	MS2	0		100	1207.5615234375	3620.6700170525	3	11.663965	1152	Non_Depleted_Plasma_HCC_3.raw
False	Unambiguous	IonTrap	CID	MS2	0		100	1207.5615234375	2414.115770245	2	11.663965	1152	Non_Depleted_Plasma_HCC_3.raw
False	None	FourierTransform	HCD	MS2	0		200	1207.5615234375	2414.115770245	2	11.678725	1153	Non_Depleted_Plasma_HCC_3.raw
False	None	FourierTransform	HCD	MS2	0		200	1207.5615234375	3620.6700170525	3	11.678725	1153	Non_Depleted_Plasma_HCC_3.raw
False	Ambiguous	IonTrap	CID	MS2	0		100	1114.55151367188	1114.55151367188	1	11.6841433333333	1154	Non_Depleted_Plasma_HCC_3.raw
False	None	FourierTransform	HCD	MS2	0		200	1114.55151367188	2228.09575071375	2	11.6990383333333	1155	Non_Depleted_Plasma_HCC_3.raw
False	None	FourierTransform	HCD	MS2	0		200	1114.55151367188	3341.63998775563	3	11.6990383333333	1155	Non_Depleted_Plasma_HCC_3.raw
False	None	IonTrap	CID	MS2	0	54.26736	100	908.258972167969	908.258972167969	1	11.7044966666667	1156	Non_Depleted_Plasma_HCC_3.raw
False	None	FourierTransform	HCD	MS2	0	54.26736	200	908.258972167969	1815.51066770594	2	11.7195716666667	1157	Non_Depleted_Plasma_HCC_3.raw
False	Unambiguous	FourierTransform	HCD	MS2	0	54.26736	200	908.258972167969	2722.76236324391	3	11.7195716666667	1157	Non_Depleted_Plasma_HCC_3.raw
False	Unambiguous	IonTrap	CID	MS2	0		100	885.475280761719	885.475280761719	1	11.725025	1158	Non_Depleted_Plasma_HCC_3.raw
False	None	FourierTransform	HCD	MS2	0		200	885.475280761719	2654.41128902516	3	11.7400616666667	1159	Non_Depleted_Plasma_HCC_3.raw
False	None	FourierTransform	HCD	MS2	0		200	885.475280761719	1769.94328489344	2	11.7400616666667	1159	Non_Depleted_Plasma_HCC_3.raw
False	None	IonTrap	CID	MS2	0	46.07812	100	834.240661621094	834.240661621094	1	11.75427	1161	Non_Depleted_Plasma_HCC_3.raw
False	None	IonTrap	CID	MS2	0		100	1265.43908691406	1265.43908691406	1	11.7747933333333	1163	Non_Depleted_Plasma_HCC_3.raw
False	None	FourierTransform	HCD	MS2	0		200	1265.43908691406	1265.43908691406	1	11.7895233333333	1164	Non_Depleted_Plasma_HCC_3.raw
False	Unambiguous	IonTrap	CID	MS2	0	0	100	1394.62561035156	1394.62561035156	1	11.794915	1165	Non_Depleted_Plasma_HCC_3.raw
False	None	FourierTransform	HCD	MS2	0	0	200	1394.62561035156	2788.24394407313	2	11.8096483333333	1166	Non_Depleted_Plasma_HCC_3.raw
False	None	FourierTransform	HCD	MS2	0	0	200	1394.62561035156	4181.86227779469	3	11.8096483333333	1166	Non_Depleted_Plasma_HCC_3.raw
False	Unambiguous	IonTrap	CID	MS2	0		100	1251.51818847656	2502.02910032313	2	11.81504	1167	Non_Depleted_Plasma_HCC_3.raw
False	Unambiguous	IonTrap	CID	MS2	0		100	1251.51818847656	3752.54001216969	3	11.81504	1167	Non_Depleted_Plasma_HCC_3.raw
False	None	FourierTransform	HCD	MS2	0		200	1251.51818847656	3752.54001216969	3	11.8297783333333	1168	Non_Depleted_Plasma_HCC_3.raw
False	None	FourierTransform	HCD	MS2	0		200	1251.51818847656	2502.02910032313	2	11.8297783333333	1168	Non_Depleted_Plasma_HCC_3.raw
False	None	IonTrap	CID	MS2	0	18.19486	100	815.216857910156	815.216857910156	1	11.8450866666667	1170	Non_Depleted_Plasma_HCC_3.raw
False	None	FourierTransform	HCD	MS2	0	18.19486	200	815.216857910156	815.216857910156	1	11.8612983333333	1171	Non_Depleted_Plasma_HCC_3.raw
False	None	IonTrap	CID	MS2	0		100	1429.48876953125	2857.9702624325	2	11.86667	1172	Non_Depleted_Plasma_HCC_3.raw
False	Unambiguous	IonTrap	CID	MS2	0		100	1429.48876953125	4286.45175533375	3	11.86667	1172	Non_Depleted_Plasma_HCC_3.raw
False	None	FourierTransform	HCD	MS2	0		200	1429.48876953125	2857.9702624325	2	11.8813666666667	1173	Non_Depleted_Plasma_HCC_3.raw
False	None	FourierTransform	HCD	MS2	0		200	1429.48876953125	4286.45175533375	3	11.8813666666667	1173	Non_Depleted_Plasma_HCC_3.raw
False	None	IonTrap	CID	MS2	0	42.52716	100	921.315185546875	921.315185546875	1	11.8869183333333	1174	Non_Depleted_Plasma_HCC_3.raw
False	None	FourierTransform	HCD	MS2	0	42.52716	200	921.315185546875	921.315185546875	1	11.901885	1175	Non_Depleted_Plasma_HCC_3.raw
False	None	IonTrap	CID	MS2	0	58.06482	100	876.6669921875	876.6669921875	1	11.90734	1176	Non_Depleted_Plasma_HCC_3.raw
False	None	FourierTransform	HCD	MS2	0	58.06482	200	876.6669921875	2627.9864233025	3	11.9224133333333	1177	Non_Depleted_Plasma_HCC_3.raw
False	None	FourierTransform	HCD	MS2	0	58.06482	200	876.6669921875	1752.326707745	2	11.9224133333333	1177	Non_Depleted_Plasma_HCC_3.raw
False	None	IonTrap	CID	MS2	0	0	100	1080.17199707031	1080.17199707031	1	11.92785	1178	Non_Depleted_Plasma_HCC_3.raw
False	None	FourierTransform	HCD	MS2	0	0	200	1080.17199707031	2159.33671751063	2	11.9427033333333	1179	Non_Depleted_Plasma_HCC_3.raw
False	Unambiguous	FourierTransform	HCD	MS2	0	0	200	1080.17199707031	3238.50143795094	3	11.9427033333333	1179	Non_Depleted_Plasma_HCC_3.raw
False	Unambiguous	IonTrap	CID	MS2	0	66.26998	100	987.657104492188	987.657104492188	1	11.9578883333333	1181	Non_Depleted_Plasma_HCC_3.raw
False	None	FourierTransform	HCD	MS2	0	66.26998	200	987.657104492188	1974.30693235438	2	11.9728366666667	1182	Non_Depleted_Plasma_HCC_3.raw
False	None	FourierTransform	HCD	MS2	0	66.26998	200	987.657104492188	2960.95676021656	3	11.9728366666667	1182	Non_Depleted_Plasma_HCC_3.raw
False	None	IonTrap	CID	MS2	0	0	100	1475.38159179688	1475.38159179688	1	11.9782083333333	1183	Non_Depleted_Plasma_HCC_3.raw
False	None	FourierTransform	HCD	MS2	0	0	200	1475.38159179688	2949.75590696375	2	11.9928833333333	1184	Non_Depleted_Plasma_HCC_3.raw
False	Unambiguous	FourierTransform	HCD	MS2	0	0	200	1475.38159179688	4424.13022213063	3	11.9928833333333	1184	Non_Depleted_Plasma_HCC_3.raw
False	Ambiguous	IonTrap	CID	MS2	0		100	1298.34704589844	3893.02658443531	3	11.9982733333333	1185	Non_Depleted_Plasma_HCC_3.raw
False	None	IonTrap	CID	MS2	0		100	1298.34704589844	2595.68681516688	2	11.9982733333333	1185	Non_Depleted_Plasma_HCC_3.raw
False	None	IonTrap	CID	MS2	0	36.35597	100	1164.43786621094	1164.43786621094	1	12.0183833333333	1187	Non_Depleted_Plasma_HCC_3.raw
False	None	FourierTransform	HCD	MS2	0	36.35597	200	1164.43786621094	2327.86845579188	2	12.0332533333333	1188	Non_Depleted_Plasma_HCC_3.raw
False	None	FourierTransform	HCD	MS2	0	36.35597	200	1164.43786621094	3491.29904537281	3	12.0332533333333	1188	Non_Depleted_Plasma_HCC_3.raw
False	Ambiguous	IonTrap	CID	MS2	0	0	100	901.598815917969	901.598815917969	1	12.0386983333333	1189	Non_Depleted_Plasma_HCC_3.raw
False	None	FourierTransform	HCD	MS2	0	0	200	901.598815917969	1802.19035520594	2	12.0537816666667	1190	Non_Depleted_Plasma_HCC_3.raw
False	None	FourierTransform	HCD	MS2	0	0	200	901.598815917969	2702.78189449391	3	12.0537816666667	1190	Non_Depleted_Plasma_HCC_3.raw
False	None	IonTrap	CID	MS2	0	19.38884	100	846.294982910156	846.294982910156	1	12.0679716666667	1192	Non_Depleted_Plasma_HCC_3.raw
False	None	FourierTransform	HCD	MS2	0	19.38884	200	846.294982910156	846.294982910156	1	12.0841316666667	1193	Non_Depleted_Plasma_HCC_3.raw
False	None	IonTrap	CID	MS2	0	45.61993	100	897.733459472656	897.733459472656	1	12.089605	1194	Non_Depleted_Plasma_HCC_3.raw
False	None	FourierTransform	HCD	MS2	0	45.61993	200	897.733459472656	2691.18582515797	3	12.10463	1195	Non_Depleted_Plasma_HCC_3.raw
False	None	FourierTransform	HCD	MS2	0	45.61993	200	897.733459472656	1794.45964231531	2	12.10463	1195	Non_Depleted_Plasma_HCC_3.raw
False	None	IonTrap	CID	MS2	0		100	1168.41760253906	2335.82792844813	2	12.1100316666667	1196	Non_Depleted_Plasma_HCC_3.raw
False	None	IonTrap	CID	MS2	0		100	1168.41760253906	3503.23825435719	3	12.1100316666667	1196	Non_Depleted_Plasma_HCC_3.raw
False	None	FourierTransform	HCD	MS2	0		200	1168.41760253906	2335.82792844813	2	12.1248333333333	1197	Non_Depleted_Plasma_HCC_3.raw
False	None	FourierTransform	HCD	MS2	0		200	1168.41760253906	3503.23825435719	3	12.1248333333333	1197	Non_Depleted_Plasma_HCC_3.raw
False	Unambiguous	IonTrap	CID	MS2	0		100	1196.58911132813	1196.58911132813	1	12.1302316666667	1198	Non_Depleted_Plasma_HCC_3.raw
False	None	FourierTransform	HCD	MS2	0		200	1196.58911132813	2392.17094602625	2	12.1450566666667	1199	Non_Depleted_Plasma_HCC_3.raw
False	Unambiguous	FourierTransform	HCD	MS2	0		200	1196.58911132813	3587.75278072438	3	12.1450566666667	1199	Non_Depleted_Plasma_HCC_3.raw
False	None	IonTrap	CID	MS2	0	62.6375	100	872.727478027344	872.727478027344	1	12.1505033333333	1200	Non_Depleted_Plasma_HCC_3.raw
False	None	FourierTransform	HCD	MS2	0	62.6375	200	872.727478027344	2616.16788082203	3	12.1655033333333	1201	Non_Depleted_Plasma_HCC_3.raw
False	None	FourierTransform	HCD	MS2	0	62.6375	200	872.727478027344	1744.44767942469	2	12.1655033333333	1201	Non_Depleted_Plasma_HCC_3.raw
False	None	IonTrap	CID	MS2	0	66.99346	100	889.235473632813	889.235473632813	1	12.1807316666667	1203	Non_Depleted_Plasma_HCC_3.raw
False	None	FourierTransform	HCD	MS2	0	66.99346	200	889.235473632813	1777.46367063563	2	12.1967983333333	1204	Non_Depleted_Plasma_HCC_3.raw
False	None	FourierTransform	HCD	MS2	0	66.99346	200	889.235473632813	2665.69186763844	3	12.1967983333333	1204	Non_Depleted_Plasma_HCC_3.raw
False	None	IonTrap	CID	MS2	0		100	1423.5244140625	1423.5244140625	1	12.202175	1205	Non_Depleted_Plasma_HCC_3.raw
False	None	FourierTransform	HCD	MS2	0		200	1423.5244140625	2846.041551495	2	12.2168566666667	1206	Non_Depleted_Plasma_HCC_3.raw
False	None	FourierTransform	HCD	MS2	0		200	1423.5244140625	4268.5586889275	3	12.2168566666667	1206	Non_Depleted_Plasma_HCC_3.raw
False	Unambiguous	IonTrap	CID	MS2	0	0	100	961.6279296875	961.6279296875	1	12.2224083333333	1207	Non_Depleted_Plasma_HCC_3.raw
False	None	FourierTransform	HCD	MS2	0	0	200	961.6279296875	1922.248582745	2	12.23738	1208	Non_Depleted_Plasma_HCC_3.raw
False	None	FourierTransform	HCD	MS2	0	0	200	961.6279296875	2882.8692358025	3	12.23738	1208	Non_Depleted_Plasma_HCC_3.raw
False	None	IonTrap	CID	MS2	0	83.99909	100	817.214294433594	817.214294433594	1	12.2428516666667	1209	Non_Depleted_Plasma_HCC_3.raw
False	None	FourierTransform	HCD	MS2	0	83.99909	200	817.214294433594	1633.42131223719	2	12.2579733333333	1210	Non_Depleted_Plasma_HCC_3.raw
False	None	FourierTransform	HCD	MS2	0	83.99909	200	817.214294433594	2449.62833004078	3	12.2579733333333	1210	Non_Depleted_Plasma_HCC_3.raw
False	Ambiguous	IonTrap	CID	MS2	0		100	1018.46411132813	1018.46411132813	1	12.263405	1211	Non_Depleted_Plasma_HCC_3.raw
False	None	FourierTransform	HCD	MS2	0		200	1018.46411132813	2035.92094602625	2	12.2783166666667	1212	Non_Depleted_Plasma_HCC_3.raw
False	None	FourierTransform	HCD	MS2	0		200	1018.46411132813	3053.37778072438	3	12.2783166666667	1212	Non_Depleted_Plasma_HCC_3.raw
False	Unambiguous	IonTrap	CID	MS2	0		100	1113.60217285156	1113.60217285156	1	12.2936683333333	1214	Non_Depleted_Plasma_HCC_3.raw
False	None	FourierTransform	HCD	MS2	0		200	1113.60217285156	2226.19706907313	2	12.30963	1215	Non_Depleted_Plasma_HCC_3.raw
False	None	FourierTransform	HCD	MS2	0		200	1113.60217285156	3338.79196529469	3	12.30963	1215	Non_Depleted_Plasma_HCC_3.raw
False	None	IonTrap	CID	MS2	0	0	100	1793.28112792969	3585.55497922938	2	12.3149816666667	1216	Non_Depleted_Plasma_HCC_3.raw
False	Unambiguous	IonTrap	CID	MS2	0	0	100	1793.28112792969	5377.82883052906	3	12.3149816666667	1216	Non_Depleted_Plasma_HCC_3.raw
False	None	FourierTransform	HCD	MS2	0	0	200	1793.28112792969	3585.55497922938	2	12.329455	1217	Non_Depleted_Plasma_HCC_3.raw
False	Unambiguous	FourierTransform	HCD	MS2	0	0	200	1793.28112792969	5377.82883052906	3	12.329455	1217	Non_Depleted_Plasma_HCC_3.raw
False	Ambiguous	IonTrap	CID	MS2	0		100	1144.62219238281	1144.62219238281	1	12.33486	1218	Non_Depleted_Plasma_HCC_3.raw
False	None	FourierTransform	HCD	MS2	0		200	1144.62219238281	2288.23710813563	2	12.3496983333333	1219	Non_Depleted_Plasma_HCC_3.raw
False	None	FourierTransform	HCD	MS2	0		200	1144.62219238281	3431.85202388844	3	12.3496983333333	1219	Non_Depleted_Plasma_HCC_3.raw
False	None	IonTrap	CID	MS2	0	0	100	973.7421875	973.7421875	1	12.35514	1220	Non_Depleted_Plasma_HCC_3.raw
False	None	FourierTransform	HCD	MS2	0	0	200	973.7421875	1946.47709837	2	12.3701183333333	1221	Non_Depleted_Plasma_HCC_3.raw
False	Unambiguous	FourierTransform	HCD	MS2	0	0	200	973.7421875	2919.21200924	3	12.3701183333333	1221	Non_Depleted_Plasma_HCC_3.raw
False	None	IonTrap	CID	MS2	0		100	828.761596679688	828.761596679688	1	12.3755883333333	1222	Non_Depleted_Plasma_HCC_3.raw
False	None	FourierTransform	HCD	MS2	0		200	828.761596679688	1656.51591672938	2	12.39076	1223	Non_Depleted_Plasma_HCC_3.raw
False	Ambiguous	FourierTransform	HCD	MS2	0		200	828.761596679688	2484.27023677906	3	12.39076	1223	Non_Depleted_Plasma_HCC_3.raw
False	None	IonTrap	CID	MS2	0		100	1421.490234375	4262.456149865	3	12.404875	1225	Non_Depleted_Plasma_HCC_3.raw
False	None	IonTrap	CID	MS2	0		100	1421.490234375	2841.97319212	2	12.404875	1225	Non_Depleted_Plasma_HCC_3.raw
False	None	FourierTransform	HCD	MS2	0		200	1421.490234375	2841.97319212	2	12.42063	1226	Non_Depleted_Plasma_HCC_3.raw
False	None	FourierTransform	HCD	MS2	0		200	1421.490234375	4262.456149865	3	12.42063	1226	Non_Depleted_Plasma_HCC_3.raw
False	Unambiguous	IonTrap	CID	MS2	0		100	1061.57238769531	1061.57238769531	1	12.4260616666667	1227	Non_Depleted_Plasma_HCC_3.raw
False	None	FourierTransform	HCD	MS2	0		200	1061.57238769531	2122.13749876063	2	12.4409883333333	1228	Non_Depleted_Plasma_HCC_3.raw
False	None	FourierTransform	HCD	MS2	0		200	1061.57238769531	3182.70260982594	3	12.4409883333333	1228	Non_Depleted_Plasma_HCC_3.raw
False	None	IonTrap	CID	MS2	0		100	905.62353515625	905.62353515625	1	12.4464316666667	1229	Non_Depleted_Plasma_HCC_3.raw
False	None	FourierTransform	HCD	MS2	0		200	905.62353515625	2714.85605220875	3	12.4614366666667	1230	Non_Depleted_Plasma_HCC_3.raw
False	None	FourierTransform	HCD	MS2	0		200	905.62353515625	1810.2397936825	2	12.4614366666667	1230	Non_Depleted_Plasma_HCC_3.raw
False	Unambiguous	IonTrap	CID	MS2	0	65.86488	100	966.542236328125	966.542236328125	1	12.4668733333333	1231	Non_Depleted_Plasma_HCC_3.raw
False	Ambiguous	FourierTransform	HCD	MS2	0	65.86488	200	966.542236328125	2897.61215572438	3	12.481855	1232	Non_Depleted_Plasma_HCC_3.raw
False	Ambiguous	FourierTransform	HCD	MS2	0	65.86488	200	966.542236328125	1932.07719602625	2	12.481855	1232	Non_Depleted_Plasma_HCC_3.raw
False	Unambiguous	IonTrap	CID	MS2	0	0	100	1325.49438476563	1325.49438476563	1	12.4872516666667	1233	Non_Depleted_Plasma_HCC_3.raw
False	None	FourierTransform	HCD	MS2	0	0	200	1325.49438476563	2649.98149290125	2	12.5019816666667	1234	Non_Depleted_Plasma_HCC_3.raw
False	None	FourierTransform	HCD	MS2	0	0	200	1325.49438476563	3974.46860103688	3	12.5019816666667	1234	Non_Depleted_Plasma_HCC_3.raw
False	Unambiguous	IonTrap	CID	MS2	0	62.13446	100	948.579040527344	948.579040527344	1	12.5173116666667	1236	Non_Depleted_Plasma_HCC_3.raw
False	None	FourierTransform	HCD	MS2	0	62.13446	200	948.579040527344	1896.15080442469	2	12.532315	1237	Non_Depleted_Plasma_HCC_3.raw
False	None	FourierTransform	HCD	MS2	0	62.13446	200	948.579040527344	2843.72256832203	3	12.532315	1237	Non_Depleted_Plasma_HCC_3.raw
False	None	IonTrap	CID	MS2	0	77.79531	100	922.313171386719	922.313171386719	1	12.53776	1238	Non_Depleted_Plasma_HCC_3.raw
False	None	FourierTransform	HCD	MS2	0	77.79531	200	922.313171386719	922.313171386719	1	12.5527783333333	1239	Non_Depleted_Plasma_HCC_3.raw
False	None	IonTrap	CID	MS2	0		100	1350.33154296875	1350.33154296875	1	12.558285	1240	Non_Depleted_Plasma_HCC_3.raw
False	None	FourierTransform	HCD	MS2	0		200	1350.33154296875	4048.98007564625	3	12.5729666666667	1241	Non_Depleted_Plasma_HCC_3.raw
False	None	FourierTransform	HCD	MS2	0		200	1350.33154296875	2699.6558093075	2	12.5729666666667	1241	Non_Depleted_Plasma_HCC_3.raw
False	Unambiguous	IonTrap	CID	MS2	0	69.58325	100	1222.5703125	1222.5703125	1	12.5783566666667	1242	Non_Depleted_Plasma_HCC_3.raw
False	Unambiguous	FourierTransform	HCD	MS2	0	69.58325	200	1222.5703125	2444.13334837	2	12.5931633333333	1243	Non_Depleted_Plasma_HCC_3.raw
False	Ambiguous	FourierTransform	HCD	MS2	0	69.58325	200	1222.5703125	3665.69638424	3	12.5931633333333	1243	Non_Depleted_Plasma_HCC_3.raw
False	None	IonTrap	CID	MS2	0	49.11937	100	920.314758300781	920.314758300781	1	12.5986183333333	1244	Non_Depleted_Plasma_HCC_3.raw
False	None	FourierTransform	HCD	MS2	0	49.11937	200	920.314758300781	920.314758300781	1	12.613585	1245	Non_Depleted_Plasma_HCC_3.raw
False	None	IonTrap	CID	MS2	0	0	100	1396.46936035156	1396.46936035156	1	12.627725	1247	Non_Depleted_Plasma_HCC_3.raw
False	Unambiguous	IonTrap	CID	MS2	0	46.56236	100	1387.50732421875	1387.50732421875	1	12.6488533333333	1249	Non_Depleted_Plasma_HCC_3.raw
False	None	FourierTransform	HCD	MS2	0	46.56236	200	1387.50732421875	4160.50741939625	3	12.6635616666667	1250	Non_Depleted_Plasma_HCC_3.raw
False	None	FourierTransform	HCD	MS2	0	46.56236	200	1387.50732421875	2774.0073718075	2	12.6635616666667	1250	Non_Depleted_Plasma_HCC_3.raw
False	None	IonTrap	CID	MS2	0	0	100	1268.47399902344	1268.47399902344	1	12.6689733333333	1251	Non_Depleted_Plasma_HCC_3.raw
False	None	FourierTransform	HCD	MS2	0	0	200	1268.47399902344	3803.40744381031	3	12.683705	1252	Non_Depleted_Plasma_HCC_3.raw
False	None	FourierTransform	HCD	MS2	0	0	200	1268.47399902344	2535.94072141688	2	12.683705	1252	Non_Depleted_Plasma_HCC_3.raw
False	Unambiguous	IonTrap	CID	MS2	0	0	100	1217.52307128906	1217.52307128906	1	12.6890966666667	1253	Non_Depleted_Plasma_HCC_3.raw
False	None	FourierTransform	HCD	MS2	0	0	200	1217.52307128906	2434.03886594813	2	12.7039033333333	1254	Non_Depleted_Plasma_HCC_3.raw
False	None	FourierTransform	HCD	MS2	0	0	200	1217.52307128906	3650.55466060719	3	12.7039033333333	1254	Non_Depleted_Plasma_HCC_3.raw
False	Unambiguous	IonTrap	CID	MS2	0	68.04773	100	1004.48156738281	1004.48156738281	1	12.709345	1255	Non_Depleted_Plasma_HCC_3.raw
False	Unambiguous	FourierTransform	HCD	MS2	0	68.04773	200	1004.48156738281	2007.95585813563	2	12.7242383333333	1256	Non_Depleted_Plasma_HCC_3.raw
False	Unambiguous	FourierTransform	HCD	MS2	0	68.04773	200	1004.48156738281	3011.43014888844	3	12.7242383333333	1256	Non_Depleted_Plasma_HCC_3.raw
False	None	IonTrap	CID	MS2	0	0	100	832.244750976563	832.244750976563	1	12.7397933333333	1258	Non_Depleted_Plasma_HCC_3.raw
False	None	FourierTransform	HCD	MS2	0	0	200	832.244750976563	832.244750976563	1	12.75486	1259	Non_Depleted_Plasma_HCC_3.raw
False	None	IonTrap	CID	MS2	0	45.66261	100	815.216430664063	815.216430664063	1	12.7603433333333	1260	Non_Depleted_Plasma_HCC_3.raw
False	None	FourierTransform	HCD	MS2	0	45.66261	200	815.216430664063	2443.63473873219	3	12.77548	1261	Non_Depleted_Plasma_HCC_3.raw
False	None	FourierTransform	HCD	MS2	0	45.66261	200	815.216430664063	1629.42558469813	2	12.77548	1261	Non_Depleted_Plasma_HCC_3.raw
False	None	IonTrap	CID	MS2	0	60.39721	100	882.717529296875	882.717529296875	1	12.7809266666667	1262	Non_Depleted_Plasma_HCC_3.raw
False	None	FourierTransform	HCD	MS2	0	60.39721	200	882.717529296875	1764.42778196375	2	12.7959116666667	1263	Non_Depleted_Plasma_HCC_3.raw
False	Unambiguous	FourierTransform	HCD	MS2	0	60.39721	200	882.717529296875	2646.13803463063	3	12.7959116666667	1263	Non_Depleted_Plasma_HCC_3.raw
False	None	IonTrap	CID	MS2	0	0	100	1789.119140625	3577.23100462	2	12.8012616666667	1264	Non_Depleted_Plasma_HCC_3.raw
False	Unambiguous	IonTrap	CID	MS2	0	0	100	1789.119140625	5365.342868615	3	12.8012616666667	1264	Non_Depleted_Plasma_HCC_3.raw
False	None	FourierTransform	HCD	MS2	0	0	200	1789.119140625	3577.23100462	2	12.815755	1265	Non_Depleted_Plasma_HCC_3.raw
False	None	FourierTransform	HCD	MS2	0	0	200	1789.119140625	5365.342868615	3	12.815755	1265	Non_Depleted_Plasma_HCC_3.raw
False	None	IonTrap	CID	MS2	0	0	100	873.618469238281	873.618469238281	1	12.8212	1266	Non_Depleted_Plasma_HCC_3.raw
False	None	FourierTransform	HCD	MS2	0	0	200	873.618469238281	2618.84085445484	3	12.8361883333333	1267	Non_Depleted_Plasma_HCC_3.raw
False	None	FourierTransform	HCD	MS2	0	0	200	873.618469238281	1746.22966184656	2	12.8361883333333	1267	Non_Depleted_Plasma_HCC_3.raw
False	None	IonTrap	CID	MS2	0		100	1491.5107421875	2982.014207745	2	12.8513883333333	1269	Non_Depleted_Plasma_HCC_3.raw
False	Unambiguous	IonTrap	CID	MS2	0		100	1491.5107421875	4472.5176733025	3	12.8513883333333	1269	Non_Depleted_Plasma_HCC_3.raw
False	None	FourierTransform	HCD	MS2	0		200	1491.5107421875	2982.014207745	2	12.865995	1270	Non_Depleted_Plasma_HCC_3.raw
False	None	FourierTransform	HCD	MS2	0		200	1491.5107421875	4472.5176733025	3	12.865995	1270	Non_Depleted_Plasma_HCC_3.raw
False	None	IonTrap	CID	MS2	0		100	1235.45385742188	1235.45385742188	1	12.871385	1271	Non_Depleted_Plasma_HCC_3.raw
False	None	FourierTransform	HCD	MS2	0		200	1235.45385742188	2469.90043821375	2	12.8862	1272	Non_Depleted_Plasma_HCC_3.raw
False	None	FourierTransform	HCD	MS2	0		200	1235.45385742188	3704.34701900563	3	12.8862	1272	Non_Depleted_Plasma_HCC_3.raw
False	None	IonTrap	CID	MS2	0	55.12097	100	888.671142578125	888.671142578125	1	12.8916466666667	1273	Non_Depleted_Plasma_HCC_3.raw
False	None	FourierTransform	HCD	MS2	0	55.12097	200	888.671142578125	2663.99887447438	3	12.9067416666667	1274	Non_Depleted_Plasma_HCC_3.raw
False	None	FourierTransform	HCD	MS2	0	55.12097	200	888.671142578125	1776.33500852625	2	12.9067416666667	1274	Non_Depleted_Plasma_HCC_3.raw
False	None	IonTrap	CID	MS2	0	61.67885	100	861.735900878906	861.735900878906	1	12.91219	1275	Non_Depleted_Plasma_HCC_3.raw
False	None	FourierTransform	HCD	MS2	0	61.67885	200	861.735900878906	1722.46452512781	2	12.9272683333333	1276	Non_Depleted_Plasma_HCC_3.raw
False	Unambiguous	FourierTransform	HCD	MS2	0	61.67885	200	861.735900878906	2583.19314937672	3	12.9272683333333	1276	Non_Depleted_Plasma_HCC_3.raw
False	Ambiguous	IonTrap	CID	MS2	0		100	855.579833984375	855.579833984375	1	12.932715	1277	Non_Depleted_Plasma_HCC_3.raw
False	None	FourierTransform	HCD	MS2	0		200	855.579833984375	1710.15239133875	2	12.9477116666667	1278	Non_Depleted_Plasma_HCC_3.raw
False	None	FourierTransform	HCD	MS2	0		200	855.579833984375	2564.72494869313	3	12.9477116666667	1278	Non_Depleted_Plasma_HCC_3.raw
False	Ambiguous	IonTrap	CID	MS2	0		100	859.52490234375	859.52490234375	1	12.9629116666667	1280	Non_Depleted_Plasma_HCC_3.raw
False	Unambiguous	FourierTransform	HCD	MS2	0		200	859.52490234375	1718.0425280575	2	12.978965	1281	Non_Depleted_Plasma_HCC_3.raw
False	None	FourierTransform	HCD	MS2	0		200	859.52490234375	2576.56015377125	3	12.978965	1281	Non_Depleted_Plasma_HCC_3.raw
False	Unambiguous	IonTrap	CID	MS2	0		100	1399.36938476563	4196.09360103688	3	12.9843416666667	1282	Non_Depleted_Plasma_HCC_3.raw
False	None	IonTrap	CID	MS2	0		100	1399.36938476563	2797.73149290125	2	12.9843416666667	1282	Non_Depleted_Plasma_HCC_3.raw
False	None	FourierTransform	HCD	MS2	0		200	1399.36938476563	4196.09360103688	3	12.9990483333333	1283	Non_Depleted_Plasma_HCC_3.raw
False	None	FourierTransform	HCD	MS2	0		200	1399.36938476563	2797.73149290125	2	12.9990483333333	1283	Non_Depleted_Plasma_HCC_3.raw
False	Unambiguous	IonTrap	CID	MS2	0	0	100	988.501220703125	988.501220703125	1	13.00447	1284	Non_Depleted_Plasma_HCC_3.raw
False	None	FourierTransform	HCD	MS2	0	0	200	988.501220703125	1975.99516477625	2	13.0193733333333	1285	Non_Depleted_Plasma_HCC_3.raw
False	None	FourierTransform	HCD	MS2	0	0	200	988.501220703125	2963.48910884938	3	13.0193733333333	1285	Non_Depleted_Plasma_HCC_3.raw
False	None	IonTrap	CID	MS2	0		100	817.766845703125	817.766845703125	1	13.0248516666667	1286	Non_Depleted_Plasma_HCC_3.raw
False	None	FourierTransform	HCD	MS2	0		200	817.766845703125	1634.52641477625	2	13.03995	1287	Non_Depleted_Plasma_HCC_3.raw
False	None	FourierTransform	HCD	MS2	0		200	817.766845703125	2451.28598384938	3	13.03995	1287	Non_Depleted_Plasma_HCC_3.raw
False	None	IonTrap	CID	MS2	0	32.77413	100	885.630615234375	885.630615234375	1	13.045395	1288	Non_Depleted_Plasma_HCC_3.raw
False	None	FourierTransform	HCD	MS2	0	32.77413	200	885.630615234375	1770.25395383875	2	13.0603816666667	1289	Non_Depleted_Plasma_HCC_3.raw
False	None	FourierTransform	HCD	MS2	0	32.77413	200	885.630615234375	2654.87729244313	3	13.0603816666667	1289	Non_Depleted_Plasma_HCC_3.raw
False	Unambiguous	IonTrap	CID	MS2	0	0	100	1190.50854492188	1190.50854492188	1	13.074615	1291	Non_Depleted_Plasma_HCC_3.raw
False	Ambiguous	IonTrap	CID	MS2	0		100	906.490600585938	906.490600585938	1	13.0959266666667	1293	Non_Depleted_Plasma_HCC_3.raw
False	Ambiguous	FourierTransform	HCD	MS2	0		200	906.490600585938	1811.97392454188	2	13.1109533333333	1294	Non_Depleted_Plasma_HCC_3.raw
False	Unambiguous	FourierTransform	HCD	MS2	0		200	906.490600585938	2717.45724849781	3	13.1109533333333	1294	Non_Depleted_Plasma_HCC_3.raw
False	Unambiguous	IonTrap	CID	MS2	0		100	963.511413574219	963.511413574219	1	13.1163916666667	1295	Non_Depleted_Plasma_HCC_3.raw
False	Unambiguous	FourierTransform	HCD	MS2	0		200	963.511413574219	1926.01555051844	2	13.1313283333333	1296	Non_Depleted_Plasma_HCC_3.raw
False	Ambiguous	FourierTransform	HCD	MS2	0		200	963.511413574219	2888.51968746266	3	13.1313283333333	1296	Non_Depleted_Plasma_HCC_3.raw
False	Unambiguous	IonTrap	CID	MS2	0	52.58634	100	1340.46313476563	1340.46313476563	1	13.136725	1297	Non_Depleted_Plasma_HCC_3.raw
False	None	FourierTransform	HCD	MS2	0	52.58634	200	1340.46313476563	2679.91899290125	2	13.1514683333333	1298	Non_Depleted_Plasma_HCC_3.raw
False	None	FourierTransform	HCD	MS2	0	52.58634	200	1340.46313476563	4019.37485103688	3	13.1514683333333	1298	Non_Depleted_Plasma_HCC_3.raw
False	None	IonTrap	CID	MS2	0		100	1088.86352539063	1088.86352539063	1	13.1568883333333	1299	Non_Depleted_Plasma_HCC_3.raw
False	Ambiguous	FourierTransform	HCD	MS2	0		200	1088.86352539063	3264.57602291188	3	13.171755	1300	Non_Depleted_Plasma_HCC_3.raw
False	None	FourierTransform	HCD	MS2	0		200	1088.86352539063	2176.71977415125	2	13.171755	1300	Non_Depleted_Plasma_HCC_3.raw
False	None	IonTrap	CID	MS2	0	20.67191	100	920.314208984375	920.314208984375	1	13.185925	1302	Non_Depleted_Plasma_HCC_3.raw
False	None	FourierTransform	HCD	MS2	0	20.67191	200	920.314208984375	920.314208984375	1	13.2019666666667	1303	Non_Depleted_Plasma_HCC_3.raw
False	Ambiguous	IonTrap	CID	MS2	0		100	1085.65283203125	1085.65283203125	1	13.207395	1304	Non_Depleted_Plasma_HCC_3.raw
False	None	FourierTransform	HCD	MS2	0		200	1085.65283203125	2170.2983874325	2	13.222335	1305	Non_Depleted_Plasma_HCC_3.raw
False	None	FourierTransform	HCD	MS2	0		200	1085.65283203125	3254.94394283375	3	13.222335	1305	Non_Depleted_Plasma_HCC_3.raw
False	None	IonTrap	CID	MS2	0	0	100	896.748840332031	896.748840332031	1	13.2277816666667	1306	Non_Depleted_Plasma_HCC_3.raw
False	None	FourierTransform	HCD	MS2	0	0	200	896.748840332031	1792.49040403406	2	13.24287	1307	Non_Depleted_Plasma_HCC_3.raw
False	Unambiguous	FourierTransform	HCD	MS2	0	0	200	896.748840332031	2688.23196773609	3	13.24287	1307	Non_Depleted_Plasma_HCC_3.raw
False	Unambiguous	IonTrap	CID	MS2	0		100	1406.2958984375	4216.8731420525	3	13.2482583333333	1308	Non_Depleted_Plasma_HCC_3.raw
False	Unambiguous	IonTrap	CID	MS2	0		100	1406.2958984375	2811.584520245	2	13.2482583333333	1308	Non_Depleted_Plasma_HCC_3.raw
False	Unambiguous	FourierTransform	HCD	MS2	0		200	1406.2958984375	2811.584520245	2	13.2629566666667	1309	Non_Depleted_Plasma_HCC_3.raw
False	Unambiguous	FourierTransform	HCD	MS2	0		200	1406.2958984375	4216.8731420525	3	13.2629566666667	1309	Non_Depleted_Plasma_HCC_3.raw
False	Unambiguous	IonTrap	CID	MS2	0		100	1153.58349609375	1153.58349609375	1	13.2683566666667	1310	Non_Depleted_Plasma_HCC_3.raw
False	Ambiguous	FourierTransform	HCD	MS2	0		200	1153.58349609375	2306.1597155575	2	13.2831566666667	1311	Non_Depleted_Plasma_HCC_3.raw
False	Unambiguous	FourierTransform	HCD	MS2	0		200	1153.58349609375	3458.73593502125	3	13.2831566666667	1311	Non_Depleted_Plasma_HCC_3.raw
False	Ambiguous	IonTrap	CID	MS2	0	0	100	1137.64147949219	1137.64147949219	1	13.2983833333333	1313	Non_Depleted_Plasma_HCC_3.raw
False	None	FourierTransform	HCD	MS2	0	0	200	1137.64147949219	3410.90988521656	3	13.3143	1314	Non_Depleted_Plasma_HCC_3.raw
False	None	FourierTransform	HCD	MS2	0	0	200	1137.64147949219	2274.27568235438	2	13.3143	1314	Non_Depleted_Plasma_HCC_3.raw
False	Ambiguous	IonTrap	CID	MS2	0	56.71319	100	1123.56335449219	1123.56335449219	1	13.3197133333333	1315	Non_Depleted_Plasma_HCC_3.raw
False	Ambiguous	FourierTransform	HCD	MS2	0	56.71319	200	1123.56335449219	3368.67551021656	3	13.3346183333333	1316	Non_Depleted_Plasma_HCC_3.raw
False	None	FourierTransform	HCD	MS2	0	56.71319	200	1123.56335449219	2246.11943235438	2	13.3346183333333	1316	Non_Depleted_Plasma_HCC_3.raw
False	Ambiguous	IonTrap	CID	MS2	0		100	1077.60559082031	1077.60559082031	1	13.3400483333333	1317	Non_Depleted_Plasma_HCC_3.raw
False	None	FourierTransform	HCD	MS2	0		200	1077.60559082031	2154.20390501063	2	13.3549	1318	Non_Depleted_Plasma_HCC_3.raw
False	None	FourierTransform	HCD	MS2	0		200	1077.60559082031	3230.80221920094	3	13.3549	1318	Non_Depleted_Plasma_HCC_3.raw
False	Unambiguous	IonTrap	CID	MS2	0		100	973.537414550781	1946.06755247156	2	13.3603433333333	1319	Non_Depleted_Plasma_HCC_3.raw
False	Unambiguous	IonTrap	CID	MS2	0		100	973.537414550781	2918.59769039234	3	13.3603433333333	1319	Non_Depleted_Plasma_HCC_3.raw
False	None	FourierTransform	HCD	MS2	0		200	973.537414550781	1946.06755247156	2	13.3753233333333	1320	Non_Depleted_Plasma_HCC_3.raw
False	None	FourierTransform	HCD	MS2	0		200	973.537414550781	2918.59769039234	3	13.3753233333333	1320	Non_Depleted_Plasma_HCC_3.raw
False	Ambiguous	IonTrap	CID	MS2	0		100	966.554138183594	966.554138183594	1	13.3807583333333	1321	Non_Depleted_Plasma_HCC_3.raw
False	Ambiguous	FourierTransform	HCD	MS2	0		200	966.554138183594	2897.64786129078	3	13.3956883333333	1322	Non_Depleted_Plasma_HCC_3.raw
False	None	FourierTransform	HCD	MS2	0		200	966.554138183594	1932.10099973719	2	13.3956883333333	1322	Non_Depleted_Plasma_HCC_3.raw
False	Unambiguous	IonTrap	CID	MS2	0	0	100	1009.59692382813	1009.59692382813	1	13.4109883333333	1324	Non_Depleted_Plasma_HCC_3.raw
False	None	FourierTransform	HCD	MS2	0	0	200	1009.59692382813	2018.18657102625	2	13.426965	1325	Non_Depleted_Plasma_HCC_3.raw
False	None	FourierTransform	HCD	MS2	0	0	200	1009.59692382813	3026.77621822438	3	13.426965	1325	Non_Depleted_Plasma_HCC_3.raw
False	Ambiguous	IonTrap	CID	MS2	0		100	999.6162109375	999.6162109375	1	13.4323933333333	1326	Non_Depleted_Plasma_HCC_3.raw
False	None	FourierTransform	HCD	MS2	0		200	999.6162109375	1998.225145245	2	13.4473333333333	1327	Non_Depleted_Plasma_HCC_3.raw
False	None	FourierTransform	HCD	MS2	0		200	999.6162109375	2996.8340795525	3	13.4473333333333	1327	Non_Depleted_Plasma_HCC_3.raw
False	Unambiguous	IonTrap	CID	MS2	0		100	1793.29943847656	3585.59160032313	2	13.452695	1328	Non_Depleted_Plasma_HCC_3.raw
False	Ambiguous	IonTrap	CID	MS2	0		100	1793.29943847656	5377.88376216969	3	13.452695	1328	Non_Depleted_Plasma_HCC_3.raw
False	None	FourierTransform	HCD	MS2	0		200	1793.29943847656	3585.59160032313	2	13.4671083333333	1329	Non_Depleted_Plasma_HCC_3.raw
False	None	FourierTransform	HCD	MS2	0		200	1793.29943847656	5377.88376216969	3	13.4671083333333	1329	Non_Depleted_Plasma_HCC_3.raw
False	Unambiguous	IonTrap	CID	MS2	0	54.48317	100	922.481750488281	922.481750488281	1	13.4725666666667	1330	Non_Depleted_Plasma_HCC_3.raw
False	Ambiguous	FourierTransform	HCD	MS2	0	54.48317	200	922.481750488281	1843.95622434656	2	13.4875866666667	1331	Non_Depleted_Plasma_HCC_3.raw
False	Ambiguous	FourierTransform	HCD	MS2	0	54.48317	200	922.481750488281	2765.43069820484	3	13.4875866666667	1331	Non_Depleted_Plasma_HCC_3.raw
False	Unambiguous	IonTrap	CID	MS2	0	49.85384	100	1056.56640625	1056.56640625	1	13.4930116666667	1332	Non_Depleted_Plasma_HCC_3.raw
False	None	FourierTransform	HCD	MS2	0	49.85384	200	1056.56640625	2112.12553587	2	13.5078733333333	1333	Non_Depleted_Plasma_HCC_3.raw
False	None	FourierTransform	HCD	MS2	0	49.85384	200	1056.56640625	3167.68466549	3	13.5078733333333	1333	Non_Depleted_Plasma_HCC_3.raw
False	Ambiguous	IonTrap	CID	MS2	0		100	1294.63586425781	2588.26445188563	2	13.5230216666667	1335	Non_Depleted_Plasma_HCC_3.raw
False	Unambiguous	IonTrap	CID	MS2	0		100	1294.63586425781	3881.89303951344	3	13.5230216666667	1335	Non_Depleted_Plasma_HCC_3.raw
False	Unambiguous	FourierTransform	HCD	MS2	0		200	1294.63586425781	2588.26445188563	2	13.5387983333333	1336	Non_Depleted_Plasma_HCC_3.raw
False	Unambiguous	FourierTransform	HCD	MS2	0		200	1294.63586425781	3881.89303951344	3	13.5387983333333	1336	Non_Depleted_Plasma_HCC_3.raw
False	None	IonTrap	CID	MS2	0	51.84797	100	925.759582519531	925.759582519531	1	13.5442516666667	1337	Non_Depleted_Plasma_HCC_3.raw
False	None	FourierTransform	HCD	MS2	0	51.84797	200	925.759582519531	1850.51188840906	2	13.5592816666667	1338	Non_Depleted_Plasma_HCC_3.raw
False	None	FourierTransform	HCD	MS2	0	51.84797	200	925.759582519531	2775.26419429859	3	13.5592816666667	1338	Non_Depleted_Plasma_HCC_3.raw
False	None	IonTrap	CID	MS2	0		100	1066.73986816406	1066.73986816406	1	13.5647033333333	1339	Non_Depleted_Plasma_HCC_3.raw
False	None	FourierTransform	HCD	MS2	0		200	1066.73986816406	2132.47245969813	2	13.5796766666667	1340	Non_Depleted_Plasma_HCC_3.raw
False	None	FourierTransform	HCD	MS2	0		200	1066.73986816406	3198.20505123219	3	13.5796766666667	1340	Non_Depleted_Plasma_HCC_3.raw
False	None	IonTrap	CID	MS2	0		100	911.608520507813	911.608520507813	1	13.5851333333333	1341	Non_Depleted_Plasma_HCC_3.raw
False	None	FourierTransform	HCD	MS2	0		200	911.608520507813	1822.20976438563	2	13.60016	1342	Non_Depleted_Plasma_HCC_3.raw
False	None	FourierTransform	HCD	MS2	0		200	911.608520507813	2732.81100826344	3	13.60016	1342	Non_Depleted_Plasma_HCC_3.raw
False	Unambiguous	IonTrap	CID	MS2	0		100	1042.65014648438	2084.29301633875	2	13.605585	1343	Non_Depleted_Plasma_HCC_3.raw
False	Unambiguous	IonTrap	CID	MS2	0		100	1042.65014648438	3125.93588619313	3	13.605585	1343	Non_Depleted_Plasma_HCC_3.raw
False	None	FourierTransform	HCD	MS2	0		200	1042.65014648438	2084.29301633875	2	13.6204583333333	1344	Non_Depleted_Plasma_HCC_3.raw
False	None	FourierTransform	HCD	MS2	0		200	1042.65014648438	3125.93588619313	3	13.6204583333333	1344	Non_Depleted_Plasma_HCC_3.raw
False	None	IonTrap	CID	MS2	0	0	100	978.306396484375	978.306396484375	1	13.6358116666667	1346	Non_Depleted_Plasma_HCC_3.raw
False	None	FourierTransform	HCD	MS2	0	0	200	978.306396484375	978.306396484375	1	13.6517983333333	1347	Non_Depleted_Plasma_HCC_3.raw
False	Ambiguous	IonTrap	CID	MS2	0		100	1114.49145507813	2227.97563352625	2	13.6572233333333	1348	Non_Depleted_Plasma_HCC_3.raw
False	Unambiguous	IonTrap	CID	MS2	0		100	1114.49145507813	3341.45981197438	3	13.6572233333333	1348	Non_Depleted_Plasma_HCC_3.raw
False	Ambiguous	FourierTransform	HCD	MS2	0		200	1114.49145507813	2227.97563352625	2	13.6721233333333	1349	Non_Depleted_Plasma_HCC_3.raw
False	Ambiguous	FourierTransform	HCD	MS2	0		200	1114.49145507813	3341.45981197438	3	13.6721233333333	1349	Non_Depleted_Plasma_HCC_3.raw
False	Unambiguous	IonTrap	CID	MS2	0	0	100	1782.45812988281	3563.90898313563	2	13.6774733333333	1350	Non_Depleted_Plasma_HCC_3.raw
False	Unambiguous	IonTrap	CID	MS2	0	0	100	1782.45812988281	5345.35983638844	3	13.6774733333333	1350	Non_Depleted_Plasma_HCC_3.raw
False	None	FourierTransform	HCD	MS2	0	0	200	1782.45812988281	3563.90898313563	2	13.6918966666667	1351	Non_Depleted_Plasma_HCC_3.raw
False	None	FourierTransform	HCD	MS2	0	0	200	1782.45812988281	5345.35983638844	3	13.6918966666667	1351	Non_Depleted_Plasma_HCC_3.raw
False	None	IonTrap	CID	MS2	0	74.84049	100	889.236083984375	889.236083984375	1	13.6973533333333	1352	Non_Depleted_Plasma_HCC_3.raw
False	None	FourierTransform	HCD	MS2	0	74.84049	200	889.236083984375	2665.69369869313	3	13.712395	1353	Non_Depleted_Plasma_HCC_3.raw
False	None	FourierTransform	HCD	MS2	0	74.84049	200	889.236083984375	1777.46489133875	2	13.712395	1353	Non_Depleted_Plasma_HCC_3.raw
False	Unambiguous	IonTrap	CID	MS2	0		100	1027.48828125	1027.48828125	1	13.7178166666667	1354	Non_Depleted_Plasma_HCC_3.raw
False	None	FourierTransform	HCD	MS2	0		200	1027.48828125	2053.96928587	2	13.7326983333333	1355	Non_Depleted_Plasma_HCC_3.raw
False	Unambiguous	FourierTransform	HCD	MS2	0		200	1027.48828125	3080.45029049	3	13.7326983333333	1355	Non_Depleted_Plasma_HCC_3.raw
False	Unambiguous	IonTrap	CID	MS2	0		100	1169.56811523438	2338.12895383875	2	13.7479083333333	1357	Non_Depleted_Plasma_HCC_3.raw
False	Unambiguous	IonTrap	CID	MS2	0		100	1169.56811523438	3506.68979244313	3	13.7479083333333	1357	Non_Depleted_Plasma_HCC_3.raw
False	None	FourierTransform	HCD	MS2	0		200	1169.56811523438	2338.12895383875	2	13.7637983333333	1358	Non_Depleted_Plasma_HCC_3.raw
False	Unambiguous	FourierTransform	HCD	MS2	0		200	1169.56811523438	3506.68979244313	3	13.7637983333333	1358	Non_Depleted_Plasma_HCC_3.raw
False	Ambiguous	IonTrap	CID	MS2	0		100	951.543579101563	951.543579101563	1	13.769245	1359	Non_Depleted_Plasma_HCC_3.raw
False	None	IonTrap	CID	MS2	0		100	1188.48999023438	3563.45541744313	3	13.78963	1361	Non_Depleted_Plasma_HCC_3.raw
False	Unambiguous	IonTrap	CID	MS2	0		100	1188.48999023438	2375.97270383875	2	13.78963	1361	Non_Depleted_Plasma_HCC_3.raw
False	None	FourierTransform	HCD	MS2	0		200	1188.48999023438	2375.97270383875	2	13.8044083333333	1362	Non_Depleted_Plasma_HCC_3.raw
False	None	FourierTransform	HCD	MS2	0		200	1188.48999023438	3563.45541744313	3	13.8044083333333	1362	Non_Depleted_Plasma_HCC_3.raw
False	None	IonTrap	CID	MS2	0	55.54141	100	906.262512207031	906.262512207031	1	13.818765	1364	Non_Depleted_Plasma_HCC_3.raw
False	None	FourierTransform	HCD	MS2	0	55.54141	200	906.262512207031	1811.51774778406	2	13.8348	1365	Non_Depleted_Plasma_HCC_3.raw
False	None	FourierTransform	HCD	MS2	0	55.54141	200	906.262512207031	2716.77298336109	3	13.8348	1365	Non_Depleted_Plasma_HCC_3.raw
False	Ambiguous	IonTrap	CID	MS2	0		100	1267.49047851563	1267.49047851563	1	13.8401916666667	1366	Non_Depleted_Plasma_HCC_3.raw
False	None	FourierTransform	HCD	MS2	0		200	1267.49047851563	2533.97368040125	2	13.85497	1367	Non_Depleted_Plasma_HCC_3.raw
False	None	FourierTransform	HCD	MS2	0		200	1267.49047851563	3800.45688228688	3	13.85497	1367	Non_Depleted_Plasma_HCC_3.raw
False	Ambiguous	IonTrap	CID	MS2	0	63.779	100	1197.55041503906	1197.55041503906	1	13.8603633333333	1368	Non_Depleted_Plasma_HCC_3.raw
False	None	FourierTransform	HCD	MS2	0	63.779	200	1197.55041503906	3590.63669185719	3	13.8751633333333	1369	Non_Depleted_Plasma_HCC_3.raw
False	None	FourierTransform	HCD	MS2	0	63.779	200	1197.55041503906	2394.09355344813	2	13.8751633333333	1369	Non_Depleted_Plasma_HCC_3.raw
False	None	IonTrap	CID	MS2	0	55.39441	100	815.21728515625	815.21728515625	1	13.8806366666667	1370	Non_Depleted_Plasma_HCC_3.raw
False	None	FourierTransform	HCD	MS2	0	55.39441	200	815.21728515625	1629.4272936825	2	13.8957383333333	1371	Non_Depleted_Plasma_HCC_3.raw
False	None	FourierTransform	HCD	MS2	0	55.39441	200	815.21728515625	2443.63730220875	3	13.8957383333333	1371	Non_Depleted_Plasma_HCC_3.raw
False	None	IonTrap	CID	MS2	0	51.60831	100	1085.45422363281	1085.45422363281	1	13.90116	1372	Non_Depleted_Plasma_HCC_3.raw
False	None	FourierTransform	HCD	MS2	0	51.60831	200	1085.45422363281	1085.45422363281	1	13.9161433333333	1373	Non_Depleted_Plasma_HCC_3.raw
False	None	IonTrap	CID	MS2	0	56.52866	100	897.734008789063	897.734008789063	1	13.9314066666667	1375	Non_Depleted_Plasma_HCC_3.raw
False	None	FourierTransform	HCD	MS2	0	56.52866	200	897.734008789063	1794.46074094813	2	13.947465	1376	Non_Depleted_Plasma_HCC_3.raw
False	None	FourierTransform	HCD	MS2	0	56.52866	200	897.734008789063	2691.18747310719	3	13.947465	1376	Non_Depleted_Plasma_HCC_3.raw
False	Ambiguous	IonTrap	CID	MS2	0	0	100	1162.49731445313	1162.49731445313	1	13.95287	1377	Non_Depleted_Plasma_HCC_3.raw
False	None	FourierTransform	HCD	MS2	0	0	200	1162.49731445313	3485.47739009938	3	13.9677116666667	1378	Non_Depleted_Plasma_HCC_3.raw
False	None	FourierTransform	HCD	MS2	0	0	200	1162.49731445313	2323.98735227625	2	13.9677116666667	1378	Non_Depleted_Plasma_HCC_3.raw
False	None	IonTrap	CID	MS2	0	0	100	1204.44689941406	1204.44689941406	1	13.97311	1379	Non_Depleted_Plasma_HCC_3.raw
False	None	FourierTransform	HCD	MS2	0	0	200	1204.44689941406	2407.88652219813	2	13.9878966666667	1380	Non_Depleted_Plasma_HCC_3.raw
False	None	FourierTransform	HCD	MS2	0	0	200	1204.44689941406	3611.32614498219	3	13.9878966666667	1380	Non_Depleted_Plasma_HCC_3.raw
False	Unambiguous	IonTrap	CID	MS2	0	0	100	1014.60260009766	1014.60260009766	1	13.9933183333333	1381	Non_Depleted_Plasma_HCC_3.raw
False	Ambiguous	IonTrap	CID	MS2	0		100	1032.57568359375	1032.57568359375	1	14.01368	1383	Non_Depleted_Plasma_HCC_3.raw
False	Unambiguous	FourierTransform	HCD	MS2	0		200	1032.57568359375	2064.1440905575	2	14.0285916666667	1384	Non_Depleted_Plasma_HCC_3.raw
False	Ambiguous	FourierTransform	HCD	MS2	0		200	1032.57568359375	3095.71249752125	3	14.0285916666667	1384	Non_Depleted_Plasma_HCC_3.raw
False	None	IonTrap	CID	MS2	0	34.23239	100	866.577026367188	866.577026367188	1	14.042805	1386	Non_Depleted_Plasma_HCC_3.raw
False	None	FourierTransform	HCD	MS2	0	34.23239	200	866.577026367188	2597.71652584156	3	14.0578533333333	1387	Non_Depleted_Plasma_HCC_3.raw
False	None	FourierTransform	HCD	MS2	0	34.23239	200	866.577026367188	1732.14677610438	2	14.0578533333333	1387	Non_Depleted_Plasma_HCC_3.raw
False	Unambiguous	IonTrap	CID	MS2	0	0	100	1152.55944824219	1152.55944824219	1	14.063255	1388	Non_Depleted_Plasma_HCC_3.raw
False	None	FourierTransform	HCD	MS2	0	0	200	1152.55944824219	2304.11161985438	2	14.078105	1389	Non_Depleted_Plasma_HCC_3.raw
False	None	FourierTransform	HCD	MS2	0	0	200	1152.55944824219	3455.66379146656	3	14.078105	1389	Non_Depleted_Plasma_HCC_3.raw
False	Unambiguous	IonTrap	CID	MS2	0		100	1299.54772949219	1299.54772949219	1	14.08362	1390	Non_Depleted_Plasma_HCC_3.raw
False	None	FourierTransform	HCD	MS2	0		200	1299.54772949219	1299.54772949219	1	14.0983416666667	1391	Non_Depleted_Plasma_HCC_3.raw
False	None	IonTrap	CID	MS2	0		100	1230.44384765625	1230.44384765625	1	14.10373	1392	Non_Depleted_Plasma_HCC_3.raw
False	None	FourierTransform	HCD	MS2	0		200	1230.44384765625	2459.8804186825	2	14.1185333333333	1393	Non_Depleted_Plasma_HCC_3.raw
False	None	FourierTransform	HCD	MS2	0		200	1230.44384765625	3689.31698970875	3	14.1185333333333	1393	Non_Depleted_Plasma_HCC_3.raw
False	None	IonTrap	CID	MS2	0	61.87356	100	843.671569824219	843.671569824219	1	14.1240033333333	1394	Non_Depleted_Plasma_HCC_3.raw
False	Unambiguous	FourierTransform	HCD	MS2	0	61.87356	200	843.671569824219	2529.00015621266	3	14.139025	1395	Non_Depleted_Plasma_HCC_3.raw
False	None	FourierTransform	HCD	MS2	0	61.87356	200	843.671569824219	1686.33586301844	2	14.139025	1395	Non_Depleted_Plasma_HCC_3.raw
False	None	IonTrap	CID	MS2	0	52.07912	100	945.646667480469	945.646667480469	1	14.1542616666667	1397	Non_Depleted_Plasma_HCC_3.raw
False	None	FourierTransform	HCD	MS2	0	52.07912	200	945.646667480469	1890.28605833094	2	14.1702983333333	1398	Non_Depleted_Plasma_HCC_3.raw
False	None	FourierTransform	HCD	MS2	0	52.07912	200	945.646667480469	2834.92544918141	3	14.1702983333333	1398	Non_Depleted_Plasma_HCC_3.raw
False	None	IonTrap	CID	MS2	0		100	1351.47326660156	2701.93925657313	2	14.1757066666667	1399	Non_Depleted_Plasma_HCC_3.raw
False	Unambiguous	IonTrap	CID	MS2	0		100	1351.47326660156	4052.40524654469	3	14.1757066666667	1399	Non_Depleted_Plasma_HCC_3.raw
False	None	FourierTransform	HCD	MS2	0		200	1351.47326660156	2701.93925657313	2	14.190435	1400	Non_Depleted_Plasma_HCC_3.raw
False	None	FourierTransform	HCD	MS2	0		200	1351.47326660156	4052.40524654469	3	14.190435	1400	Non_Depleted_Plasma_HCC_3.raw
False	None	IonTrap	CID	MS2	0	76.16359	100	963.254577636719	963.254577636719	1	14.19589	1401	Non_Depleted_Plasma_HCC_3.raw
False	None	FourierTransform	HCD	MS2	0	76.16359	200	963.254577636719	2887.74917965016	3	14.2108316666667	1402	Non_Depleted_Plasma_HCC_3.raw
False	None	FourierTransform	HCD	MS2	0	76.16359	200	963.254577636719	1925.50187864344	2	14.2108316666667	1402	Non_Depleted_Plasma_HCC_3.raw
False	Unambiguous	IonTrap	CID	MS2	0		100	995.669189453125	995.669189453125	1	14.2162533333333	1403	Non_Depleted_Plasma_HCC_3.raw
False	None	FourierTransform	HCD	MS2	0		200	995.669189453125	1990.33110227625	2	14.2312066666667	1404	Non_Depleted_Plasma_HCC_3.raw
False	None	FourierTransform	HCD	MS2	0		200	995.669189453125	2984.99301509938	3	14.2312066666667	1404	Non_Depleted_Plasma_HCC_3.raw
False	Ambiguous	IonTrap	CID	MS2	0	0	100	1129.578125	1129.578125	1	14.2366316666667	1405	Non_Depleted_Plasma_HCC_3.raw
False	None	FourierTransform	HCD	MS2	0	0	200	1129.578125	2258.14897337	2	14.25156	1406	Non_Depleted_Plasma_HCC_3.raw
False	None	FourierTransform	HCD	MS2	0	0	200	1129.578125	3386.71982174	3	14.25156	1406	Non_Depleted_Plasma_HCC_3.raw
False	Unambiguous	IonTrap	CID	MS2	0	49.8184	100	1262.60168457031	1262.60168457031	1	14.2657516666667	1408	Non_Depleted_Plasma_HCC_3.raw
False	Ambiguous	FourierTransform	HCD	MS2	0	49.8184	200	1262.60168457031	3785.79050045094	3	14.2805083333333	1409	Non_Depleted_Plasma_HCC_3.raw
False	Ambiguous	FourierTransform	HCD	MS2	0	49.8184	200	1262.60168457031	2524.19609251063	2	14.2805083333333	1409	Non_Depleted_Plasma_HCC_3.raw
False	None	IonTrap	CID	MS2	0	63.49849	100	847.296936035156	847.296936035156	1	14.2859533333333	1410	Non_Depleted_Plasma_HCC_3.raw
False	None	FourierTransform	HCD	MS2	0	63.49849	200	847.296936035156	847.296936035156	1	14.301045	1411	Non_Depleted_Plasma_HCC_3.raw
False	None	IonTrap	CID	MS2	0	0	100	920.313415527344	920.313415527344	1	14.3064933333333	1412	Non_Depleted_Plasma_HCC_3.raw
False	None	FourierTransform	HCD	MS2	0	0	200	920.313415527344	920.313415527344	1	14.3214666666667	1413	Non_Depleted_Plasma_HCC_3.raw
False	None	IonTrap	CID	MS2	0	0	100	1455.31555175781	1455.31555175781	1	14.326845	1414	Non_Depleted_Plasma_HCC_3.raw
False	None	FourierTransform	HCD	MS2	0	0	200	1455.31555175781	2909.62382688563	2	14.3415216666667	1415	Non_Depleted_Plasma_HCC_3.raw
False	None	FourierTransform	HCD	MS2	0	0	200	1455.31555175781	4363.93210201344	3	14.3415216666667	1415	Non_Depleted_Plasma_HCC_3.raw
False	None	IonTrap	CID	MS2	0	47.82059	100	913.5244140625	913.5244140625	1	14.3469683333333	1416	Non_Depleted_Plasma_HCC_3.raw
False	None	FourierTransform	HCD	MS2	0	47.82059	200	913.5244140625	1826.041551495	2	14.3619333333333	1417	Non_Depleted_Plasma_HCC_3.raw
False	None	FourierTransform	HCD	MS2	0	47.82059	200	913.5244140625	2738.5586889275	3	14.3619333333333	1417	Non_Depleted_Plasma_HCC_3.raw
False	Unambiguous	IonTrap	CID	MS2	0		100	1159.55737304688	1159.55737304688	1	14.3760966666667	1419	Non_Depleted_Plasma_HCC_3.raw
False	None	FourierTransform	HCD	MS2	0		200	1159.55737304688	2318.10746946375	2	14.391965	1420	Non_Depleted_Plasma_HCC_3.raw
False	Unambiguous	FourierTransform	HCD	MS2	0		200	1159.55737304688	3476.65756588063	3	14.391965	1420	Non_Depleted_Plasma_HCC_3.raw
False	None	IonTrap	CID	MS2	0	31.7984	100	903.286743164063	903.286743164063	1	14.3974233333333	1421	Non_Depleted_Plasma_HCC_3.raw
False	None	FourierTransform	HCD	MS2	0	31.7984	200	903.286743164063	2707.84567623219	3	14.4124733333333	1422	Non_Depleted_Plasma_HCC_3.raw
False	None	FourierTransform	HCD	MS2	0	31.7984	200	903.286743164063	1805.56620969813	2	14.4124733333333	1422	Non_Depleted_Plasma_HCC_3.raw
False	Unambiguous	IonTrap	CID	MS2	0	35.94938	100	826.456481933594	826.456481933594	1	14.4179416666667	1423	Non_Depleted_Plasma_HCC_3.raw
False	Ambiguous	FourierTransform	HCD	MS2	0	35.94938	200	826.456481933594	1651.90568723719	2	14.4331033333333	1424	Non_Depleted_Plasma_HCC_3.raw
False	Unambiguous	FourierTransform	HCD	MS2	0	35.94938	200	826.456481933594	2477.35489254078	3	14.4331033333333	1424	Non_Depleted_Plasma_HCC_3.raw
False	Unambiguous	IonTrap	CID	MS2	0		100	968.613708496094	968.613708496094	1	14.4385383333333	1425	Non_Depleted_Plasma_HCC_3.raw
False	None	FourierTransform	HCD	MS2	0		200	968.613708496094	1936.22014036219	2	14.4535383333333	1426	Non_Depleted_Plasma_HCC_3.raw
False	None	FourierTransform	HCD	MS2	0		200	968.613708496094	2903.82657222828	3	14.4535383333333	1426	Non_Depleted_Plasma_HCC_3.raw
False	Unambiguous	IonTrap	CID	MS2	0	0	100	937.407287597656	937.407287597656	1	14.4590016666667	1427	Non_Depleted_Plasma_HCC_3.raw
False	None	FourierTransform	HCD	MS2	0	0	200	937.407287597656	1873.80729856531	2	14.4739566666667	1428	Non_Depleted_Plasma_HCC_3.raw
False	None	FourierTransform	HCD	MS2	0	0	200	937.407287597656	2810.20730953297	3	14.4739566666667	1428	Non_Depleted_Plasma_HCC_3.raw
False	Ambiguous	IonTrap	CID	MS2	0		100	1102.62475585938	1102.62475585938	1	14.48922	1430	Non_Depleted_Plasma_HCC_3.raw
False	None	FourierTransform	HCD	MS2	0		200	1102.62475585938	2204.24223508875	2	14.5051366666667	1431	Non_Depleted_Plasma_HCC_3.raw
False	None	FourierTransform	HCD	MS2	0		200	1102.62475585938	3305.85971431813	3	14.5051366666667	1431	Non_Depleted_Plasma_HCC_3.raw
False	Unambiguous	IonTrap	CID	MS2	0		100	976.573608398438	976.573608398438	1	14.51057	1432	Non_Depleted_Plasma_HCC_3.raw
False	None	FourierTransform	HCD	MS2	0		200	976.573608398438	1952.13994016688	2	14.5255733333333	1433	Non_Depleted_Plasma_HCC_3.raw
False	None	FourierTransform	HCD	MS2	0		200	976.573608398438	2927.70627193531	3	14.5255733333333	1433	Non_Depleted_Plasma_HCC_3.raw
False	Ambiguous	IonTrap	CID	MS2	0		100	927.547607421875	927.547607421875	1	14.531035	1434	Non_Depleted_Plasma_HCC_3.raw
False	None	FourierTransform	HCD	MS2	0		200	927.547607421875	1854.08793821375	2	14.5459983333333	1435	Non_Depleted_Plasma_HCC_3.raw
False	None	FourierTransform	HCD	MS2	0		200	927.547607421875	2780.62826900563	3	14.5459983333333	1435	Non_Depleted_Plasma_HCC_3.raw
False	Unambiguous	IonTrap	CID	MS2	0	78.16296	100	1057.52526855469	1057.52526855469	1	14.5514216666667	1436	Non_Depleted_Plasma_HCC_3.raw
False	None	FourierTransform	HCD	MS2	0	78.16296	200	1057.52526855469	3170.56125240406	3	14.56636	1437	Non_Depleted_Plasma_HCC_3.raw
False	None	FourierTransform	HCD	MS2	0	78.16296	200	1057.52526855469	2114.04326047938	2	14.56636	1437	Non_Depleted_Plasma_HCC_3.raw
False	None	IonTrap	CID	MS2	0		100	1286.330078125	2571.65287962	2	14.5717533333333	1438	Non_Depleted_Plasma_HCC_3.raw
False	Unambiguous	IonTrap	CID	MS2	0		100	1286.330078125	3856.975681115	3	14.5717533333333	1438	Non_Depleted_Plasma_HCC_3.raw
False	None	FourierTransform	HCD	MS2	0		200	1286.330078125	2571.65287962	2	14.586495	1439	Non_Depleted_Plasma_HCC_3.raw
False	Unambiguous	FourierTransform	HCD	MS2	0		200	1286.330078125	3856.975681115	3	14.586495	1439	Non_Depleted_Plasma_HCC_3.raw
False	None	IonTrap	CID	MS2	0	13.85472	100	906.262084960938	906.262084960938	1	14.60184	1441	Non_Depleted_Plasma_HCC_3.raw
False	None	FourierTransform	HCD	MS2	0	13.85472	200	906.262084960938	906.262084960938	1	14.6168433333333	1442	Non_Depleted_Plasma_HCC_3.raw
False	None	IonTrap	CID	MS2	0	30.5222	100	815.215454101563	815.215454101563	1	14.6223366666667	1443	Non_Depleted_Plasma_HCC_3.raw
False	None	FourierTransform	HCD	MS2	0	30.5222	200	815.215454101563	1629.42363157313	2	14.6374366666667	1444	Non_Depleted_Plasma_HCC_3.raw
False	None	FourierTransform	HCD	MS2	0	30.5222	200	815.215454101563	2443.63180904469	3	14.6374366666667	1444	Non_Depleted_Plasma_HCC_3.raw
False	Unambiguous	IonTrap	CID	MS2	0		100	1145.53247070313	1145.53247070313	1	14.6428416666667	1445	Non_Depleted_Plasma_HCC_3.raw
False	Ambiguous	FourierTransform	HCD	MS2	0		200	1145.53247070313	3434.58285884938	3	14.6576516666667	1446	Non_Depleted_Plasma_HCC_3.raw
False	None	FourierTransform	HCD	MS2	0		200	1145.53247070313	2290.05766477625	2	14.6576516666667	1446	Non_Depleted_Plasma_HCC_3.raw
False	Ambiguous	IonTrap	CID	MS2	0	65.14139	100	812.577392578125	812.577392578125	1	14.6631366666667	1447	Non_Depleted_Plasma_HCC_3.raw
False	None	FourierTransform	HCD	MS2	0	65.14139	200	812.577392578125	1624.14750852625	2	14.6782666666667	1448	Non_Depleted_Plasma_HCC_3.raw
False	None	FourierTransform	HCD	MS2	0	65.14139	200	812.577392578125	2435.71762447438	3	14.6782666666667	1448	Non_Depleted_Plasma_HCC_3.raw
False	Unambiguous	IonTrap	CID	MS2	0		100	1226.49157714844	2451.97587766688	2	14.6836566666667	1449	Non_Depleted_Plasma_HCC_3.raw
False	Unambiguous	IonTrap	CID	MS2	0		100	1226.49157714844	3677.46017818531	3	14.6836566666667	1449	Non_Depleted_Plasma_HCC_3.raw
False	None	FourierTransform	HCD	MS2	0		200	1226.49157714844	2451.97587766688	2	14.6984033333333	1450	Non_Depleted_Plasma_HCC_3.raw
False	None	FourierTransform	HCD	MS2	0		200	1226.49157714844	3677.46017818531	3	14.6984033333333	1450	Non_Depleted_Plasma_HCC_3.raw
False	None	IonTrap	CID	MS2	0	33.4234	100	1048.39709472656	1048.39709472656	1	14.7126033333333	1452	Non_Depleted_Plasma_HCC_3.raw
False	None	IonTrap	CID	MS2	0	65.83246	100	889.234497070313	889.234497070313	1	14.733005	1454	Non_Depleted_Plasma_HCC_3.raw
False	None	FourierTransform	HCD	MS2	0	65.83246	200	889.234497070313	2665.68893795094	3	14.7480433333333	1455	Non_Depleted_Plasma_HCC_3.raw
False	None	FourierTransform	HCD	MS2	0	65.83246	200	889.234497070313	1777.46171751063	2	14.7480433333333	1455	Non_Depleted_Plasma_HCC_3.raw
False	None	IonTrap	CID	MS2	0	74.00126	100	879.648864746094	879.648864746094	1	14.75349	1456	Non_Depleted_Plasma_HCC_3.raw
False	None	FourierTransform	HCD	MS2	0	74.00126	200	879.648864746094	1758.29045286219	2	14.768615	1457	Non_Depleted_Plasma_HCC_3.raw
False	None	FourierTransform	HCD	MS2	0	74.00126	200	879.648864746094	2636.93204097828	3	14.768615	1457	Non_Depleted_Plasma_HCC_3.raw
False	Ambiguous	IonTrap	CID	MS2	0		100	1020.55584716797	1020.55584716797	1	14.7840416666667	1459	Non_Depleted_Plasma_HCC_3.raw
False	None	IonTrap	CID	MS2	0		100	1416.37377929688	1416.37377929688	1	14.8053383333333	1461	Non_Depleted_Plasma_HCC_3.raw
False	Unambiguous	IonTrap	CID	MS2	0	0	100	1135.5595703125	1135.5595703125	1	14.8254516666667	1463	Non_Depleted_Plasma_HCC_3.raw
False	None	FourierTransform	HCD	MS2	0	0	200	1135.5595703125	2270.111863995	2	14.840275	1464	Non_Depleted_Plasma_HCC_3.raw
False	None	FourierTransform	HCD	MS2	0	0	200	1135.5595703125	3404.6641576775	3	14.840275	1464	Non_Depleted_Plasma_HCC_3.raw
False	Unambiguous	IonTrap	CID	MS2	0		100	998.586669921875	998.586669921875	1	14.8456966666667	1465	Non_Depleted_Plasma_HCC_3.raw
False	None	FourierTransform	HCD	MS2	0		200	998.586669921875	2993.74545650563	3	14.8606483333333	1466	Non_Depleted_Plasma_HCC_3.raw
False	None	FourierTransform	HCD	MS2	0		200	998.586669921875	1996.16606321375	2	14.8606483333333	1466	Non_Depleted_Plasma_HCC_3.raw
False	Ambiguous	IonTrap	CID	MS2	0	0	100	1014.43389892578	1014.43389892578	1	14.866075	1467	Non_Depleted_Plasma_HCC_3.raw
False	None	FourierTransform	HCD	MS2	0	0	200	1014.43389892578	2027.86052122156	2	14.88101	1468	Non_Depleted_Plasma_HCC_3.raw
False	Unambiguous	FourierTransform	HCD	MS2	0	0	200	1014.43389892578	3041.28714351734	3	14.88101	1468	Non_Depleted_Plasma_HCC_3.raw
False	Unambiguous	IonTrap	CID	MS2	0		100	1055.50329589844	2109.99931516688	2	14.896205	1470	Non_Depleted_Plasma_HCC_3.raw
[truncated: 20,432 more rows]
