# Supplementary material for: GlypNirO: An automated workflow for quantitative N- and O-linked glycoproteomic data analysis
Source: Beilstein J Org Chem. 2020 Sep 1;16:2127–35. doi: 10.3762/bjoc.16.180 (PMC7476601; doi:10.3762/bjoc.16.180)
Supplement: File 1 — Supplementary Tables S1–S42. [file Beilstein_J_Org_Chem-16-2127-s001.zip › Supplementary Table S34 Non_Depleted_Plasma_Nor_1_MSnSpectrumInfo.txt]

Checked	Best PSM Ambiguity	Mass Analyzer	Activation Type	MS Order	# PSMs	Isolation Interference [%]	Ion Inject Time [ms]	Precursor m/z [Da]	Precursor MH+ [Da]	Precursor Charge	RT [min]	First Scan	Spectrum File	Area
False	Unambiguous	IonTrap	CID	MS2	0	5.570441	100	903.28759765625	903.28759765625	1	0.0272033333333333	2	Non_Depleted_Plasma_Nor_1.raw
False	None	FourierTransform	HCD	MS2	0	5.570441	200	903.28759765625	903.28759765625	1	0.0433316666666667	3	Non_Depleted_Plasma_Nor_1.raw
False	None	IonTrap	CID	MS2	0	0	100	977.306396484375	977.306396484375	1	0.0487666666666667	4	Non_Depleted_Plasma_Nor_1.raw
False	None	FourierTransform	HCD	MS2	0	0	200	977.306396484375	977.306396484375	1	0.0637416666666667	5	Non_Depleted_Plasma_Nor_1.raw
False	None	IonTrap	CID	MS2	0	5.570441	100	903.28759765625	903.28759765625	1	0.0695366666666667	6	Non_Depleted_Plasma_Nor_1.raw
False	None	FourierTransform	HCD	MS2	0	5.570441	200	903.28759765625	903.28759765625	1	0.0845133333333333	7	Non_Depleted_Plasma_Nor_1.raw
False	None	IonTrap	CID	MS2	0	0	100	963.254455566406	963.254455566406	1	0.08996	8	Non_Depleted_Plasma_Nor_1.raw
False	None	FourierTransform	HCD	MS2	0	0	200	963.254455566406	963.254455566406	1	0.104945	9	Non_Depleted_Plasma_Nor_1.raw
False	None	IonTrap	CID	MS2	0	27.30064	100	920.31396484375	920.31396484375	1	0.110396666666667	10	Non_Depleted_Plasma_Nor_1.raw
False	None	FourierTransform	HCD	MS2	0	27.30064	200	920.31396484375	920.31396484375	1	0.125368333333333	11	Non_Depleted_Plasma_Nor_1.raw
False	None	IonTrap	CID	MS2	0	43.90376	100	890.2373046875	890.2373046875	1	0.14051	13	Non_Depleted_Plasma_Nor_1.raw
False	None	FourierTransform	HCD	MS2	0	43.90376	200	890.2373046875	890.2373046875	1	0.15553	14	Non_Depleted_Plasma_Nor_1.raw
False	None	IonTrap	CID	MS2	0	66.53082	100	829.269104003906	829.269104003906	1	0.161006666666667	15	Non_Depleted_Plasma_Nor_1.raw
False	None	FourierTransform	HCD	MS2	0	66.53082	200	829.269104003906	1657.53093137781	2	0.176131666666667	16	Non_Depleted_Plasma_Nor_1.raw
False	None	FourierTransform	HCD	MS2	0	66.53082	200	829.269104003906	2485.79275875172	3	0.176131666666667	16	Non_Depleted_Plasma_Nor_1.raw
False	None	IonTrap	CID	MS2	0	43.90376	100	890.2373046875	890.2373046875	1	0.181576666666667	17	Non_Depleted_Plasma_Nor_1.raw
False	None	FourierTransform	HCD	MS2	0	43.90376	200	890.2373046875	890.2373046875	1	0.196656666666667	18	Non_Depleted_Plasma_Nor_1.raw
False	None	IonTrap	CID	MS2	0	53.0084	100	800.184387207031	800.184387207031	1	0.202128333333333	19	Non_Depleted_Plasma_Nor_1.raw
False	None	FourierTransform	HCD	MS2	0	53.0084	200	800.184387207031	1599.36149778406	2	0.217253333333333	20	Non_Depleted_Plasma_Nor_1.raw
False	None	FourierTransform	HCD	MS2	0	53.0084	200	800.184387207031	2398.53860836109	3	0.217253333333333	20	Non_Depleted_Plasma_Nor_1.raw
False	None	IonTrap	CID	MS2	0	15.02263	100	832.24365234375	832.24365234375	1	0.22272	21	Non_Depleted_Plasma_Nor_1.raw
False	None	FourierTransform	HCD	MS2	0	15.02263	200	832.24365234375	832.24365234375	1	0.237768333333333	22	Non_Depleted_Plasma_Nor_1.raw
False	Ambiguous	IonTrap	CID	MS2	0		100	1230.64733886719	1230.64733886719	1	0.251783333333333	24	Non_Depleted_Plasma_Nor_1.raw
False	Ambiguous	FourierTransform	HCD	MS2	0		200	1230.64733886719	2460.28740110438	2	0.266558333333333	25	Non_Depleted_Plasma_Nor_1.raw
False	Unambiguous	FourierTransform	HCD	MS2	0		200	1230.64733886719	3689.92746334156	3	0.266558333333333	25	Non_Depleted_Plasma_Nor_1.raw
False	None	IonTrap	CID	MS2	0	48.40823	100	993.683227539063	993.683227539063	1	0.271991666666667	26	Non_Depleted_Plasma_Nor_1.raw
False	None	FourierTransform	HCD	MS2	0	48.40823	200	993.683227539063	993.683227539063	1	0.286941666666667	27	Non_Depleted_Plasma_Nor_1.raw
False	Unambiguous	IonTrap	CID	MS2	0		100	1089.6591796875	1089.6591796875	1	0.292368333333333	28	Non_Depleted_Plasma_Nor_1.raw
False	None	FourierTransform	HCD	MS2	0		200	1089.6591796875	2178.311082745	2	0.307213333333333	29	Non_Depleted_Plasma_Nor_1.raw
False	None	FourierTransform	HCD	MS2	0		200	1089.6591796875	3266.9629858025	3	0.307213333333333	29	Non_Depleted_Plasma_Nor_1.raw
False	None	IonTrap	CID	MS2	0	0	100	1370.15417480469	1370.15417480469	1	0.312613333333333	30	Non_Depleted_Plasma_Nor_1.raw
False	Ambiguous	FourierTransform	HCD	MS2	0	0	200	1370.15417480469	2739.30107297938	2	0.327333333333333	31	Non_Depleted_Plasma_Nor_1.raw
False	None	FourierTransform	HCD	MS2	0	0	200	1370.15417480469	4108.44797115406	3	0.327333333333333	31	Non_Depleted_Plasma_Nor_1.raw
False	Unambiguous	IonTrap	CID	MS2	0		100	1650.87145996094	4950.59982662281	3	0.332691666666667	32	Non_Depleted_Plasma_Nor_1.raw
False	Unambiguous	IonTrap	CID	MS2	0		100	1650.87145996094	3300.73564329188	2	0.332691666666667	32	Non_Depleted_Plasma_Nor_1.raw
False	Unambiguous	FourierTransform	HCD	MS2	0		200	1650.87145996094	3300.73564329188	2	0.347193333333333	33	Non_Depleted_Plasma_Nor_1.raw
False	Unambiguous	FourierTransform	HCD	MS2	0		200	1650.87145996094	4950.59982662281	3	0.347193333333333	33	Non_Depleted_Plasma_Nor_1.raw
False	None	IonTrap	CID	MS2	0	30.25214	100	832.24169921875	832.24169921875	1	0.360428333333333	35	Non_Depleted_Plasma_Nor_1.raw
False	None	FourierTransform	HCD	MS2	0	30.25214	200	832.24169921875	832.24169921875	1	0.37566	36	Non_Depleted_Plasma_Nor_1.raw
False	None	IonTrap	CID	MS2	0		100	1487.41162109375	2973.8159655575	2	0.381028333333333	37	Non_Depleted_Plasma_Nor_1.raw
False	Unambiguous	IonTrap	CID	MS2	0		100	1487.41162109375	4460.22031002125	3	0.381028333333333	37	Non_Depleted_Plasma_Nor_1.raw
False	None	FourierTransform	HCD	MS2	0		200	1487.41162109375	2973.8159655575	2	0.395611666666667	38	Non_Depleted_Plasma_Nor_1.raw
False	Ambiguous	FourierTransform	HCD	MS2	0		200	1487.41162109375	4460.22031002125	3	0.395611666666667	38	Non_Depleted_Plasma_Nor_1.raw
False	Unambiguous	IonTrap	CID	MS2	0		100	1641.22521972656	4921.66110591969	3	0.400978333333333	39	Non_Depleted_Plasma_Nor_1.raw
False	Unambiguous	IonTrap	CID	MS2	0		100	1641.22521972656	3281.44316282313	2	0.400978333333333	39	Non_Depleted_Plasma_Nor_1.raw
False	Unambiguous	FourierTransform	HCD	MS2	0		200	1641.22521972656	4921.66110591969	3	0.415521666666667	40	Non_Depleted_Plasma_Nor_1.raw
False	None	FourierTransform	HCD	MS2	0		200	1641.22521972656	3281.44316282313	2	0.415521666666667	40	Non_Depleted_Plasma_Nor_1.raw
False	Unambiguous	IonTrap	CID	MS2	0		100	1479.34301757813	2957.67875852625	2	0.42089	41	Non_Depleted_Plasma_Nor_1.raw
False	Unambiguous	IonTrap	CID	MS2	0		100	1479.34301757813	4436.01449947438	3	0.42089	41	Non_Depleted_Plasma_Nor_1.raw
False	Unambiguous	IonTrap	CID	MS2	0	79.78457	100	909.3134765625	909.3134765625	1	0.447813333333333	44	Non_Depleted_Plasma_Nor_1.raw
False	None	FourierTransform	HCD	MS2	0	79.78457	200	909.3134765625	1817.619676495	2	0.462868333333333	45	Non_Depleted_Plasma_Nor_1.raw
False	None	FourierTransform	HCD	MS2	0	79.78457	200	909.3134765625	2725.9258764275	3	0.462868333333333	45	Non_Depleted_Plasma_Nor_1.raw
False	Unambiguous	IonTrap	CID	MS2	0	78.32646	100	929.363464355469	1857.71965208094	2	0.468313333333333	46	Non_Depleted_Plasma_Nor_1.raw
False	Unambiguous	IonTrap	CID	MS2	0	78.32646	100	929.363464355469	2786.07583980641	3	0.468313333333333	46	Non_Depleted_Plasma_Nor_1.raw
False	None	FourierTransform	HCD	MS2	0	78.32646	200	929.363464355469	1857.71965208094	2	0.483326666666667	47	Non_Depleted_Plasma_Nor_1.raw
False	None	FourierTransform	HCD	MS2	0	78.32646	200	929.363464355469	2786.07583980641	3	0.483326666666667	47	Non_Depleted_Plasma_Nor_1.raw
False	Unambiguous	IonTrap	CID	MS2	0	0	100	1166.41418457031	1166.41418457031	1	0.488731666666667	48	Non_Depleted_Plasma_Nor_1.raw
False	None	FourierTransform	HCD	MS2	0	0	200	1166.41418457031	3497.22800045094	3	0.503583333333333	49	Non_Depleted_Plasma_Nor_1.raw
False	None	FourierTransform	HCD	MS2	0	0	200	1166.41418457031	2331.82109251063	2	0.503583333333333	49	Non_Depleted_Plasma_Nor_1.raw
False	None	IonTrap	CID	MS2	0	70.90143	100	1015.33862304688	2029.66996946375	2	0.509008333333333	50	Non_Depleted_Plasma_Nor_1.raw
False	None	IonTrap	CID	MS2	0	70.90143	100	1015.33862304688	3044.00131588063	3	0.509008333333333	50	Non_Depleted_Plasma_Nor_1.raw
False	None	FourierTransform	HCD	MS2	0	70.90143	200	1015.33862304688	2029.66996946375	2	0.523956666666667	51	Non_Depleted_Plasma_Nor_1.raw
False	None	FourierTransform	HCD	MS2	0	70.90143	200	1015.33862304688	3044.00131588063	3	0.523956666666667	51	Non_Depleted_Plasma_Nor_1.raw
False	Unambiguous	IonTrap	CID	MS2	0		100	1066.4111328125	1066.4111328125	1	0.52938	52	Non_Depleted_Plasma_Nor_1.raw
False	None	FourierTransform	HCD	MS2	0		200	1066.4111328125	2131.814988995	2	0.544398333333333	53	Non_Depleted_Plasma_Nor_1.raw
False	None	FourierTransform	HCD	MS2	0		200	1066.4111328125	3197.2188451775	3	0.544398333333333	53	Non_Depleted_Plasma_Nor_1.raw
False	None	IonTrap	CID	MS2	0	82.43234	100	815.220031738281	1629.43278684656	2	0.559533333333333	55	Non_Depleted_Plasma_Nor_1.raw
False	None	IonTrap	CID	MS2	0	82.43234	100	815.220031738281	2443.64554195484	3	0.559533333333333	55	Non_Depleted_Plasma_Nor_1.raw
False	None	FourierTransform	HCD	MS2	0	82.43234	200	815.220031738281	2443.64554195484	3	0.575651666666667	56	Non_Depleted_Plasma_Nor_1.raw
False	None	FourierTransform	HCD	MS2	0	82.43234	200	815.220031738281	1629.43278684656	2	0.575651666666667	56	Non_Depleted_Plasma_Nor_1.raw
False	Unambiguous	IonTrap	CID	MS2	0	82.93449	100	900.335998535156	1799.66472044031	2	0.581153333333333	57	Non_Depleted_Plasma_Nor_1.raw
False	Unambiguous	IonTrap	CID	MS2	0	82.93449	100	900.335998535156	2698.99344234547	3	0.581153333333333	57	Non_Depleted_Plasma_Nor_1.raw
False	None	FourierTransform	HCD	MS2	0	82.93449	200	900.335998535156	1799.66472044031	2	0.59614	58	Non_Depleted_Plasma_Nor_1.raw
False	None	FourierTransform	HCD	MS2	0	82.93449	200	900.335998535156	2698.99344234547	3	0.59614	58	Non_Depleted_Plasma_Nor_1.raw
False	None	IonTrap	CID	MS2	0	0	100	1092.36865234375	1092.36865234375	1	0.601553333333333	59	Non_Depleted_Plasma_Nor_1.raw
False	None	FourierTransform	HCD	MS2	0	0	200	1092.36865234375	2183.7300280575	2	0.616446666666667	60	Non_Depleted_Plasma_Nor_1.raw
False	None	FourierTransform	HCD	MS2	0	0	200	1092.36865234375	3275.09140377125	3	0.616446666666667	60	Non_Depleted_Plasma_Nor_1.raw
False	None	IonTrap	CID	MS2	0	75.36272	100	996.344299316406	996.344299316406	1	0.621876666666667	61	Non_Depleted_Plasma_Nor_1.raw
False	None	FourierTransform	HCD	MS2	0	75.36272	200	996.344299316406	1991.68132200281	2	0.63679	62	Non_Depleted_Plasma_Nor_1.raw
False	None	FourierTransform	HCD	MS2	0	75.36272	200	996.344299316406	2987.01834468922	3	0.63679	62	Non_Depleted_Plasma_Nor_1.raw
False	None	IonTrap	CID	MS2	0	51.32	100	1235.39392089844	1235.39392089844	1	0.642191666666667	63	Non_Depleted_Plasma_Nor_1.raw
False	None	FourierTransform	HCD	MS2	0	51.32	200	1235.39392089844	2469.78056516688	2	0.656986666666667	64	Non_Depleted_Plasma_Nor_1.raw
False	Unambiguous	FourierTransform	HCD	MS2	0	51.32	200	1235.39392089844	3704.16720943531	3	0.656986666666667	64	Non_Depleted_Plasma_Nor_1.raw
False	None	IonTrap	CID	MS2	0	47.87613	100	1130.86853027344	2260.72978391688	2	0.670268333333333	66	Non_Depleted_Plasma_Nor_1.raw
False	None	FourierTransform	HCD	MS2	0	47.87613	200	1130.86853027344	2260.72978391688	2	0.686151666666667	67	Non_Depleted_Plasma_Nor_1.raw
False	None	IonTrap	CID	MS2	0		100	1122.3515625	1122.3515625	1	0.69162	68	Non_Depleted_Plasma_Nor_1.raw
False	None	FourierTransform	HCD	MS2	0		200	1122.3515625	2243.69584837	2	0.706486666666667	69	Non_Depleted_Plasma_Nor_1.raw
False	None	FourierTransform	HCD	MS2	0		200	1122.3515625	3365.04013424	3	0.706486666666667	69	Non_Depleted_Plasma_Nor_1.raw
False	None	IonTrap	CID	MS2	0	0	100	1307.990234375	1307.990234375	1	0.711981666666667	70	Non_Depleted_Plasma_Nor_1.raw
False	None	IonTrap	CID	MS2	0		100	1319.427734375	2637.84819212	2	0.732131666666667	72	Non_Depleted_Plasma_Nor_1.raw
False	Unambiguous	IonTrap	CID	MS2	0		100	1319.427734375	3956.268649865	3	0.732131666666667	72	Non_Depleted_Plasma_Nor_1.raw
False	None	FourierTransform	HCD	MS2	0		200	1319.427734375	3956.268649865	3	0.746858333333333	73	Non_Depleted_Plasma_Nor_1.raw
False	None	FourierTransform	HCD	MS2	0		200	1319.427734375	2637.84819212	2	0.746858333333333	73	Non_Depleted_Plasma_Nor_1.raw
False	None	IonTrap	CID	MS2	0	74.22564	100	977.80615234375	1954.6050280575	2	0.75229	74	Non_Depleted_Plasma_Nor_1.raw
False	Unambiguous	IonTrap	CID	MS2	0	74.22564	100	977.80615234375	2931.40390377125	3	0.75229	74	Non_Depleted_Plasma_Nor_1.raw
False	None	FourierTransform	HCD	MS2	0	74.22564	200	977.80615234375	1954.6050280575	2	0.767265	75	Non_Depleted_Plasma_Nor_1.raw
False	None	FourierTransform	HCD	MS2	0	74.22564	200	977.80615234375	2931.40390377125	3	0.767265	75	Non_Depleted_Plasma_Nor_1.raw
False	None	IonTrap	CID	MS2	0	47.02634	100	906.266357421875	906.266357421875	1	0.78253	77	Non_Depleted_Plasma_Nor_1.raw
False	None	FourierTransform	HCD	MS2	0	47.02634	200	906.266357421875	906.266357421875	1	0.798653333333333	78	Non_Depleted_Plasma_Nor_1.raw
False	None	IonTrap	CID	MS2	0		100	1136.1552734375	1136.1552734375	1	0.804116666666667	79	Non_Depleted_Plasma_Nor_1.raw
False	Ambiguous	FourierTransform	HCD	MS2	0		200	1136.1552734375	2271.303270245	2	0.81897	80	Non_Depleted_Plasma_Nor_1.raw
False	Unambiguous	FourierTransform	HCD	MS2	0		200	1136.1552734375	3406.4512670525	3	0.81897	80	Non_Depleted_Plasma_Nor_1.raw
False	None	IonTrap	CID	MS2	0	0	100	1174.79626464844	1174.79626464844	1	0.824373333333333	81	Non_Depleted_Plasma_Nor_1.raw
False	None	FourierTransform	HCD	MS2	0	0	200	1174.79626464844	2348.58525266688	2	0.839215	82	Non_Depleted_Plasma_Nor_1.raw
False	None	FourierTransform	HCD	MS2	0	0	200	1174.79626464844	3522.37424068531	3	0.839215	82	Non_Depleted_Plasma_Nor_1.raw
False	None	IonTrap	CID	MS2	0		100	1295.46435546875	1295.46435546875	1	0.844616666666667	83	Non_Depleted_Plasma_Nor_1.raw
False	None	FourierTransform	HCD	MS2	0		200	1295.46435546875	2589.9214343075	2	0.859361666666667	84	Non_Depleted_Plasma_Nor_1.raw
False	None	FourierTransform	HCD	MS2	0		200	1295.46435546875	3884.37851314625	3	0.859361666666667	84	Non_Depleted_Plasma_Nor_1.raw
False	None	IonTrap	CID	MS2	0	88.53351	100	885.2490234375	1769.490770245	2	0.864808333333333	85	Non_Depleted_Plasma_Nor_1.raw
False	None	IonTrap	CID	MS2	0	88.53351	100	885.2490234375	2653.7325170525	3	0.864808333333333	85	Non_Depleted_Plasma_Nor_1.raw
False	None	FourierTransform	HCD	MS2	0	88.53351	200	885.2490234375	1769.490770245	2	0.87995	86	Non_Depleted_Plasma_Nor_1.raw
False	None	FourierTransform	HCD	MS2	0	88.53351	200	885.2490234375	2653.7325170525	3	0.87995	86	Non_Depleted_Plasma_Nor_1.raw
False	None	IonTrap	CID	MS2	0	56.86429	100	903.286560058594	1805.56584348719	2	0.894093333333333	88	Non_Depleted_Plasma_Nor_1.raw
False	None	FourierTransform	HCD	MS2	0	56.86429	200	903.286560058594	1805.56584348719	2	0.910151666666667	89	Non_Depleted_Plasma_Nor_1.raw
False	None	IonTrap	CID	MS2	0	23.38499	100	889.234619140625	889.234619140625	1	0.915651666666667	90	Non_Depleted_Plasma_Nor_1.raw
False	None	FourierTransform	HCD	MS2	0	23.38499	200	889.234619140625	889.234619140625	1	0.930671666666667	91	Non_Depleted_Plasma_Nor_1.raw
False	None	IonTrap	CID	MS2	0	73.38367	100	920.313049316406	1839.61882200281	2	0.936118333333333	92	Non_Depleted_Plasma_Nor_1.raw
False	None	IonTrap	CID	MS2	0	73.38367	100	920.313049316406	2758.92459468922	3	0.936118333333333	92	Non_Depleted_Plasma_Nor_1.raw
False	None	FourierTransform	HCD	MS2	0	73.38367	200	920.313049316406	1839.61882200281	2	0.951136666666667	93	Non_Depleted_Plasma_Nor_1.raw
False	None	FourierTransform	HCD	MS2	0	73.38367	200	920.313049316406	2758.92459468922	3	0.951136666666667	93	Non_Depleted_Plasma_Nor_1.raw
False	None	IonTrap	CID	MS2	0	52.04287	100	1313.45568847656	1313.45568847656	1	0.95653	94	Non_Depleted_Plasma_Nor_1.raw
False	None	FourierTransform	HCD	MS2	0	52.04287	200	1313.45568847656	1313.45568847656	1	0.971258333333333	95	Non_Depleted_Plasma_Nor_1.raw
False	None	IonTrap	CID	MS2	0		100	1192.42236328125	1192.42236328125	1	0.97665	96	Non_Depleted_Plasma_Nor_1.raw
False	None	FourierTransform	HCD	MS2	0		200	1192.42236328125	1192.42236328125	1	0.991478333333333	97	Non_Depleted_Plasma_Nor_1.raw
False	None	IonTrap	CID	MS2	0	43.92607	100	1068.2919921875	1068.2919921875	1	1.00678166666667	99	Non_Depleted_Plasma_Nor_1.raw
False	None	FourierTransform	HCD	MS2	0	43.92607	200	1068.2919921875	1068.2919921875	1	1.02167833333333	100	Non_Depleted_Plasma_Nor_1.raw
False	None	IonTrap	CID	MS2	0	0	100	1223.35888671875	1223.35888671875	1	1.02714	101	Non_Depleted_Plasma_Nor_1.raw
False	None	FourierTransform	HCD	MS2	0	0	200	1223.35888671875	2445.7104968075	2	1.04188833333333	102	Non_Depleted_Plasma_Nor_1.raw
False	None	FourierTransform	HCD	MS2	0	0	200	1223.35888671875	3668.06210689625	3	1.04188833333333	102	Non_Depleted_Plasma_Nor_1.raw
False	Unambiguous	IonTrap	CID	MS2	0	75.54279	100	982.332580566406	982.332580566406	1	1.04742833333333	103	Non_Depleted_Plasma_Nor_1.raw
False	None	FourierTransform	HCD	MS2	0	75.54279	200	982.332580566406	1963.65788450281	2	1.06239833333333	104	Non_Depleted_Plasma_Nor_1.raw
False	None	FourierTransform	HCD	MS2	0	75.54279	200	982.332580566406	2944.98318843922	3	1.06239833333333	104	Non_Depleted_Plasma_Nor_1.raw
False	None	IonTrap	CID	MS2	0		100	1162.74133300781	2324.47538938563	2	1.068145	105	Non_Depleted_Plasma_Nor_1.raw
False	None	IonTrap	CID	MS2	0		100	1162.74133300781	3486.20944576344	3	1.068145	105	Non_Depleted_Plasma_Nor_1.raw
False	None	FourierTransform	HCD	MS2	0		200	1162.74133300781	2324.47538938563	2	1.08294333333333	106	Non_Depleted_Plasma_Nor_1.raw
False	None	FourierTransform	HCD	MS2	0		200	1162.74133300781	3486.20944576344	3	1.08294333333333	106	Non_Depleted_Plasma_Nor_1.raw
False	None	IonTrap	CID	MS2	0	0	100	1148.41955566406	1148.41955566406	1	1.08836833333333	107	Non_Depleted_Plasma_Nor_1.raw
False	None	FourierTransform	HCD	MS2	0	0	200	1148.41955566406	3443.24411373219	3	1.10322	108	Non_Depleted_Plasma_Nor_1.raw
False	None	FourierTransform	HCD	MS2	0	0	200	1148.41955566406	2295.83183469813	2	1.10322	108	Non_Depleted_Plasma_Nor_1.raw
False	None	IonTrap	CID	MS2	0	75.93426	100	891.241149902344	1781.47502317469	2	1.118025	110	Non_Depleted_Plasma_Nor_1.raw
False	Unambiguous	IonTrap	CID	MS2	0	75.93426	100	891.241149902344	2671.70889644703	3	1.118025	110	Non_Depleted_Plasma_Nor_1.raw
False	None	FourierTransform	HCD	MS2	0	75.93426	200	891.241149902344	1781.47502317469	2	1.13306666666667	111	Non_Depleted_Plasma_Nor_1.raw
False	None	FourierTransform	HCD	MS2	0	75.93426	200	891.241149902344	2671.70889644703	3	1.13306666666667	111	Non_Depleted_Plasma_Nor_1.raw
False	None	IonTrap	CID	MS2	0	59.92984	100	980.281066894531	1959.55485715906	2	1.13856166666667	112	Non_Depleted_Plasma_Nor_1.raw
False	Unambiguous	IonTrap	CID	MS2	0	59.92984	100	980.281066894531	2938.82864742359	3	1.13856166666667	112	Non_Depleted_Plasma_Nor_1.raw
False	None	FourierTransform	HCD	MS2	0	59.92984	200	980.281066894531	1959.55485715906	2	1.15348666666667	113	Non_Depleted_Plasma_Nor_1.raw
False	None	FourierTransform	HCD	MS2	0	59.92984	200	980.281066894531	2938.82864742359	3	1.15348666666667	113	Non_Depleted_Plasma_Nor_1.raw
False	Unambiguous	IonTrap	CID	MS2	0		100	1187.55053710938	2374.09379758875	2	1.15888	114	Non_Depleted_Plasma_Nor_1.raw
False	Ambiguous	IonTrap	CID	MS2	0		100	1187.55053710938	3560.63705806813	3	1.15888	114	Non_Depleted_Plasma_Nor_1.raw
False	None	FourierTransform	HCD	MS2	0		200	1187.55053710938	3560.63705806813	3	1.17372333333333	115	Non_Depleted_Plasma_Nor_1.raw
False	None	FourierTransform	HCD	MS2	0		200	1187.55053710938	2374.09379758875	2	1.17372333333333	115	Non_Depleted_Plasma_Nor_1.raw
False	None	IonTrap	CID	MS2	0	90.57406	100	817.21826171875	1633.4292468075	2	1.179195	116	Non_Depleted_Plasma_Nor_1.raw
False	None	IonTrap	CID	MS2	0	90.57406	100	817.21826171875	2449.64023189625	3	1.179195	116	Non_Depleted_Plasma_Nor_1.raw
False	None	FourierTransform	HCD	MS2	0	90.57406	200	817.21826171875	1633.4292468075	2	1.19426166666667	117	Non_Depleted_Plasma_Nor_1.raw
False	None	FourierTransform	HCD	MS2	0	90.57406	200	817.21826171875	2449.64023189625	3	1.19426166666667	117	Non_Depleted_Plasma_Nor_1.raw
False	Ambiguous	IonTrap	CID	MS2	0	49.31068	100	1246.72961425781	1246.72961425781	1	1.19965333333333	118	Non_Depleted_Plasma_Nor_1.raw
False	None	FourierTransform	HCD	MS2	0	49.31068	200	1246.72961425781	2492.45195188563	2	1.21457333333333	119	Non_Depleted_Plasma_Nor_1.raw
False	None	FourierTransform	HCD	MS2	0	49.31068	200	1246.72961425781	3738.17428951344	3	1.21457333333333	119	Non_Depleted_Plasma_Nor_1.raw
False	None	IonTrap	CID	MS2	0	15.08721	100	921.315979003906	921.315979003906	1	1.22880666666667	121	Non_Depleted_Plasma_Nor_1.raw
False	None	FourierTransform	HCD	MS2	0	15.08721	200	921.315979003906	921.315979003906	1	1.24481833333333	122	Non_Depleted_Plasma_Nor_1.raw
False	Ambiguous	IonTrap	CID	MS2	0		100	1073.62377929688	1073.62377929688	1	1.25029333333333	123	Non_Depleted_Plasma_Nor_1.raw
False	None	FourierTransform	HCD	MS2	0		200	1073.62377929688	2146.24028196375	2	1.26514833333333	124	Non_Depleted_Plasma_Nor_1.raw
False	None	FourierTransform	HCD	MS2	0		200	1073.62377929688	3218.85678463063	3	1.26514833333333	124	Non_Depleted_Plasma_Nor_1.raw
False	None	IonTrap	CID	MS2	0	0	100	1284.333984375	1284.333984375	1	1.27055166666667	125	Non_Depleted_Plasma_Nor_1.raw
False	None	FourierTransform	HCD	MS2	0	0	200	1284.333984375	2567.66069212	2	1.28532166666667	126	Non_Depleted_Plasma_Nor_1.raw
False	Unambiguous	FourierTransform	HCD	MS2	0	0	200	1284.333984375	3850.987399865	3	1.28532166666667	126	Non_Depleted_Plasma_Nor_1.raw
False	Ambiguous	IonTrap	CID	MS2	0	67.85651	100	1064.51940917969	1064.51940917969	1	1.290745	127	Non_Depleted_Plasma_Nor_1.raw
False	None	FourierTransform	HCD	MS2	0	67.85651	200	1064.51940917969	2128.03154172938	2	1.30561333333333	128	Non_Depleted_Plasma_Nor_1.raw
False	None	FourierTransform	HCD	MS2	0	67.85651	200	1064.51940917969	3191.54367427906	3	1.30561333333333	128	Non_Depleted_Plasma_Nor_1.raw
False	Unambiguous	IonTrap	CID	MS2	0		100	961.43896484375	1921.8706530575	2	1.31105833333333	129	Non_Depleted_Plasma_Nor_1.raw
False	Unambiguous	IonTrap	CID	MS2	0		100	961.43896484375	2882.30234127125	3	1.31105833333333	129	Non_Depleted_Plasma_Nor_1.raw
False	None	FourierTransform	HCD	MS2	0		200	961.43896484375	2882.30234127125	3	1.32608666666667	130	Non_Depleted_Plasma_Nor_1.raw
False	None	FourierTransform	HCD	MS2	0		200	961.43896484375	1921.8706530575	2	1.32608666666667	130	Non_Depleted_Plasma_Nor_1.raw
False	None	IonTrap	CID	MS2	0	30.09318	100	906.2626953125	906.2626953125	1	1.34024833333333	132	Non_Depleted_Plasma_Nor_1.raw
False	None	FourierTransform	HCD	MS2	0	30.09318	200	906.2626953125	906.2626953125	1	1.35632166666667	133	Non_Depleted_Plasma_Nor_1.raw
False	None	IonTrap	CID	MS2	0	74.51658	100	996.333312988281	996.333312988281	1	1.36180166666667	134	Non_Depleted_Plasma_Nor_1.raw
False	None	FourierTransform	HCD	MS2	0	74.51658	200	996.333312988281	1991.65934934656	2	1.376705	135	Non_Depleted_Plasma_Nor_1.raw
False	None	FourierTransform	HCD	MS2	0	74.51658	200	996.333312988281	2986.98538570484	3	1.376705	135	Non_Depleted_Plasma_Nor_1.raw
False	Unambiguous	IonTrap	CID	MS2	0		100	1322.54455566406	1322.54455566406	1	1.38221166666667	136	Non_Depleted_Plasma_Nor_1.raw
False	None	FourierTransform	HCD	MS2	0		200	1322.54455566406	1322.54455566406	1	1.39695833333333	137	Non_Depleted_Plasma_Nor_1.raw
False	None	IonTrap	CID	MS2	0		100	1275.40124511719	1275.40124511719	1	1.40234833333333	138	Non_Depleted_Plasma_Nor_1.raw
False	None	FourierTransform	HCD	MS2	0		200	1275.40124511719	2549.79521360438	2	1.41707333333333	139	Non_Depleted_Plasma_Nor_1.raw
False	None	FourierTransform	HCD	MS2	0		200	1275.40124511719	3824.18918209156	3	1.41707333333333	139	Non_Depleted_Plasma_Nor_1.raw
False	None	IonTrap	CID	MS2	0		100	1143.44116210938	1143.44116210938	1	1.422495	140	Non_Depleted_Plasma_Nor_1.raw
False	None	FourierTransform	HCD	MS2	0		200	1143.44116210938	3428.30893306813	3	1.43736166666667	141	Non_Depleted_Plasma_Nor_1.raw
False	None	FourierTransform	HCD	MS2	0		200	1143.44116210938	2285.87504758875	2	1.43736166666667	141	Non_Depleted_Plasma_Nor_1.raw
False	Unambiguous	IonTrap	CID	MS2	0	63.16994	100	1189.61437988281	2378.22148313563	2	1.45199166666667	143	Non_Depleted_Plasma_Nor_1.raw
False	Ambiguous	FourierTransform	HCD	MS2	0	63.16994	200	1189.61437988281	2378.22148313563	2	1.46782166666667	144	Non_Depleted_Plasma_Nor_1.raw
False	None	IonTrap	CID	MS2	0	59.98704	100	906.263061523438	906.263061523438	1	1.47333666666667	145	Non_Depleted_Plasma_Nor_1.raw
False	None	FourierTransform	HCD	MS2	0	59.98704	200	906.263061523438	906.263061523438	1	1.48833	146	Non_Depleted_Plasma_Nor_1.raw
False	Unambiguous	IonTrap	CID	MS2	0	66.98845	100	1009.63531494141	2018.26335325281	2	1.493755	147	Non_Depleted_Plasma_Nor_1.raw
False	None	IonTrap	CID	MS2	0	66.98845	100	1009.63531494141	3026.89139156422	3	1.493755	147	Non_Depleted_Plasma_Nor_1.raw
False	None	FourierTransform	HCD	MS2	0	66.98845	200	1009.63531494141	2018.26335325281	2	1.50872833333333	148	Non_Depleted_Plasma_Nor_1.raw
False	None	FourierTransform	HCD	MS2	0	66.98845	200	1009.63531494141	3026.89139156422	3	1.50872833333333	148	Non_Depleted_Plasma_Nor_1.raw
False	None	IonTrap	CID	MS2	0	68.22613	100	928.634460449219	1856.26164426844	2	1.514175	149	Non_Depleted_Plasma_Nor_1.raw
False	Unambiguous	IonTrap	CID	MS2	0	68.22613	100	928.634460449219	2783.88882808766	3	1.514175	149	Non_Depleted_Plasma_Nor_1.raw
False	None	FourierTransform	HCD	MS2	0	68.22613	200	928.634460449219	2783.88882808766	3	1.52915166666667	150	Non_Depleted_Plasma_Nor_1.raw
False	None	FourierTransform	HCD	MS2	0	68.22613	200	928.634460449219	1856.26164426844	2	1.52915166666667	150	Non_Depleted_Plasma_Nor_1.raw
False	None	IonTrap	CID	MS2	0	0	100	1346.92163085938	1346.92163085938	1	1.53454166666667	151	Non_Depleted_Plasma_Nor_1.raw
False	None	FourierTransform	HCD	MS2	0	0	200	1346.92163085938	2692.83598508875	2	1.5494	152	Non_Depleted_Plasma_Nor_1.raw
False	None	FourierTransform	HCD	MS2	0	0	200	1346.92163085938	4038.75033931813	3	1.5494	152	Non_Depleted_Plasma_Nor_1.raw
False	Unambiguous	IonTrap	CID	MS2	0	76.02599	100	1183.54187011719	1183.54187011719	1	1.56409333333333	154	Non_Depleted_Plasma_Nor_1.raw
False	None	FourierTransform	HCD	MS2	0	76.02599	200	1183.54187011719	2366.07646360438	2	1.57999	155	Non_Depleted_Plasma_Nor_1.raw
False	Unambiguous	FourierTransform	HCD	MS2	0	76.02599	200	1183.54187011719	3548.61105709156	3	1.57999	155	Non_Depleted_Plasma_Nor_1.raw
False	Unambiguous	IonTrap	CID	MS2	0	35.26825	100	1049.65930175781	2098.31132688563	2	1.58546833333333	156	Non_Depleted_Plasma_Nor_1.raw
False	None	IonTrap	CID	MS2	0	35.26825	100	1049.65930175781	3146.96335201344	3	1.58546833333333	156	Non_Depleted_Plasma_Nor_1.raw
False	None	FourierTransform	HCD	MS2	0	35.26825	200	1049.65930175781	3146.96335201344	3	1.60034	157	Non_Depleted_Plasma_Nor_1.raw
False	None	FourierTransform	HCD	MS2	0	35.26825	200	1049.65930175781	2098.31132688563	2	1.60034	157	Non_Depleted_Plasma_Nor_1.raw
False	None	IonTrap	CID	MS2	0	57.06757	100	933.687133789063	2799.04684810719	3	1.60579333333333	158	Non_Depleted_Plasma_Nor_1.raw
False	None	IonTrap	CID	MS2	0	57.06757	100	933.687133789063	1866.36699094813	2	1.60579333333333	158	Non_Depleted_Plasma_Nor_1.raw
False	None	FourierTransform	HCD	MS2	0	57.06757	200	933.687133789063	1866.36699094813	2	1.62080333333333	159	Non_Depleted_Plasma_Nor_1.raw
False	None	FourierTransform	HCD	MS2	0	57.06757	200	933.687133789063	2799.04684810719	3	1.62080333333333	159	Non_Depleted_Plasma_Nor_1.raw
False	None	IonTrap	CID	MS2	0	85.22366	100	871.688293457031	1742.36931028406	2	1.62624833333333	160	Non_Depleted_Plasma_Nor_1.raw
False	Unambiguous	IonTrap	CID	MS2	0	85.22366	100	871.688293457031	2613.05032711109	3	1.62624833333333	160	Non_Depleted_Plasma_Nor_1.raw
False	None	FourierTransform	HCD	MS2	0	85.22366	200	871.688293457031	1742.36931028406	2	1.64125333333333	161	Non_Depleted_Plasma_Nor_1.raw
False	None	FourierTransform	HCD	MS2	0	85.22366	200	871.688293457031	2613.05032711109	3	1.64125333333333	161	Non_Depleted_Plasma_Nor_1.raw
False	None	IonTrap	CID	MS2	0	0	100	1336.5068359375	1336.5068359375	1	1.64665666666667	162	Non_Depleted_Plasma_Nor_1.raw
False	None	FourierTransform	HCD	MS2	0	0	200	1336.5068359375	2672.006395245	2	1.661395	163	Non_Depleted_Plasma_Nor_1.raw
False	None	FourierTransform	HCD	MS2	0	0	200	1336.5068359375	4007.5059545525	3	1.661395	163	Non_Depleted_Plasma_Nor_1.raw
False	None	IonTrap	CID	MS2	0	65.4352	100	889.238159179688	2665.69992427906	3	1.67652166666667	165	Non_Depleted_Plasma_Nor_1.raw
False	None	IonTrap	CID	MS2	0	65.4352	100	889.238159179688	1777.46904172938	2	1.67652166666667	165	Non_Depleted_Plasma_Nor_1.raw
False	None	FourierTransform	HCD	MS2	0	65.4352	200	889.238159179688	1777.46904172938	2	1.691545	166	Non_Depleted_Plasma_Nor_1.raw
False	None	FourierTransform	HCD	MS2	0	65.4352	200	889.238159179688	2665.69992427906	3	1.691545	166	Non_Depleted_Plasma_Nor_1.raw
False	Unambiguous	IonTrap	CID	MS2	0	44.9836	100	1253.46301269531	1253.46301269531	1	1.69699333333333	167	Non_Depleted_Plasma_Nor_1.raw
False	None	FourierTransform	HCD	MS2	0	44.9836	200	1253.46301269531	2505.91874876063	2	1.71176166666667	168	Non_Depleted_Plasma_Nor_1.raw
False	None	FourierTransform	HCD	MS2	0	44.9836	200	1253.46301269531	3758.37448482594	3	1.71176166666667	168	Non_Depleted_Plasma_Nor_1.raw
False	None	IonTrap	CID	MS2	0	0	100	1462.41223144531	1462.41223144531	1	1.71724	169	Non_Depleted_Plasma_Nor_1.raw
False	None	FourierTransform	HCD	MS2	0	0	200	1462.41223144531	2923.81718626063	2	1.73189833333333	170	Non_Depleted_Plasma_Nor_1.raw
False	Ambiguous	FourierTransform	HCD	MS2	0	0	200	1462.41223144531	4385.22214107594	3	1.73189833333333	170	Non_Depleted_Plasma_Nor_1.raw
False	None	IonTrap	CID	MS2	0		100	1207.43762207031	1207.43762207031	1	1.73729	171	Non_Depleted_Plasma_Nor_1.raw
False	None	FourierTransform	HCD	MS2	0		200	1207.43762207031	3620.29831295094	3	1.75207833333333	172	Non_Depleted_Plasma_Nor_1.raw
False	None	FourierTransform	HCD	MS2	0		200	1207.43762207031	2413.86796751063	2	1.75207833333333	172	Non_Depleted_Plasma_Nor_1.raw
False	None	IonTrap	CID	MS2	0		100	1310.44165039063	1310.44165039063	1	1.75747166666667	173	Non_Depleted_Plasma_Nor_1.raw
False	None	FourierTransform	HCD	MS2	0		200	1310.44165039063	2619.87602415125	2	1.77222666666667	174	Non_Depleted_Plasma_Nor_1.raw
False	None	FourierTransform	HCD	MS2	0		200	1310.44165039063	3929.31039791188	3	1.77222666666667	174	Non_Depleted_Plasma_Nor_1.raw
False	Unambiguous	IonTrap	CID	MS2	0	0	100	1196.53308105469	1196.53308105469	1	1.78733	176	Non_Depleted_Plasma_Nor_1.raw
False	Unambiguous	FourierTransform	HCD	MS2	0	0	200	1196.53308105469	2392.05888547938	2	1.80316666666667	177	Non_Depleted_Plasma_Nor_1.raw
False	Unambiguous	FourierTransform	HCD	MS2	0	0	200	1196.53308105469	3587.58468990406	3	1.80316666666667	177	Non_Depleted_Plasma_Nor_1.raw
False	None	IonTrap	CID	MS2	0		100	1236.91271972656	2472.81816282313	2	1.80861166666667	178	Non_Depleted_Plasma_Nor_1.raw
False	Unambiguous	IonTrap	CID	MS2	0		100	1236.91271972656	3708.72360591969	3	1.80861166666667	178	Non_Depleted_Plasma_Nor_1.raw
False	None	FourierTransform	HCD	MS2	0		200	1236.91271972656	2472.81816282313	2	1.82337833333333	179	Non_Depleted_Plasma_Nor_1.raw
False	None	FourierTransform	HCD	MS2	0		200	1236.91271972656	3708.72360591969	3	1.82337833333333	179	Non_Depleted_Plasma_Nor_1.raw
False	None	IonTrap	CID	MS2	0	38.2603	100	846.296020507813	846.296020507813	1	1.828845	180	Non_Depleted_Plasma_Nor_1.raw
False	None	FourierTransform	HCD	MS2	0	38.2603	200	846.296020507813	846.296020507813	1	1.84391666666667	181	Non_Depleted_Plasma_Nor_1.raw
False	None	IonTrap	CID	MS2	0		100	1259.99853515625	1259.99853515625	1	1.84930833333333	182	Non_Depleted_Plasma_Nor_1.raw
False	None	FourierTransform	HCD	MS2	0		200	1259.99853515625	2518.9897936825	2	1.86406833333333	183	Non_Depleted_Plasma_Nor_1.raw
False	None	FourierTransform	HCD	MS2	0		200	1259.99853515625	3777.98105220875	3	1.86406833333333	183	Non_Depleted_Plasma_Nor_1.raw
False	Ambiguous	IonTrap	CID	MS2	0	36.46926	100	1131.70458984375	1131.70458984375	1	1.86948666666667	184	Non_Depleted_Plasma_Nor_1.raw
False	None	FourierTransform	HCD	MS2	0	36.46926	200	1131.70458984375	2262.4019030575	2	1.884465	185	Non_Depleted_Plasma_Nor_1.raw
False	None	FourierTransform	HCD	MS2	0	36.46926	200	1131.70458984375	3393.09921627125	3	1.884465	185	Non_Depleted_Plasma_Nor_1.raw
False	Unambiguous	IonTrap	CID	MS2	0		100	1154.5517578125	1154.5517578125	1	1.898245	187	Non_Depleted_Plasma_Nor_1.raw
False	Unambiguous	FourierTransform	HCD	MS2	0		200	1154.5517578125	2308.096238995	2	1.91415166666667	188	Non_Depleted_Plasma_Nor_1.raw
False	None	FourierTransform	HCD	MS2	0		200	1154.5517578125	3461.6407201775	3	1.91415166666667	188	Non_Depleted_Plasma_Nor_1.raw
False	None	IonTrap	CID	MS2	0		100	1279.37133789063	1279.37133789063	1	1.91959833333333	189	Non_Depleted_Plasma_Nor_1.raw
False	None	FourierTransform	HCD	MS2	0		200	1279.37133789063	2557.73539915125	2	1.93434166666667	190	Non_Depleted_Plasma_Nor_1.raw
False	Unambiguous	FourierTransform	HCD	MS2	0		200	1279.37133789063	3836.09946041188	3	1.93434166666667	190	Non_Depleted_Plasma_Nor_1.raw
False	Ambiguous	IonTrap	CID	MS2	0	47.01191	100	1324.56921386719	1324.56921386719	1	1.93973	191	Non_Depleted_Plasma_Nor_1.raw
False	None	FourierTransform	HCD	MS2	0	47.01191	200	1324.56921386719	1324.56921386719	1	1.95447833333333	192	Non_Depleted_Plasma_Nor_1.raw
False	None	IonTrap	CID	MS2	0	24.73974	100	920.316040039063	920.316040039063	1	1.95992333333333	193	Non_Depleted_Plasma_Nor_1.raw
False	None	FourierTransform	HCD	MS2	0	24.73974	200	920.316040039063	920.316040039063	1	1.97492833333333	194	Non_Depleted_Plasma_Nor_1.raw
False	None	IonTrap	CID	MS2	0	0	100	1517.37280273438	1517.37280273438	1	1.980285	195	Non_Depleted_Plasma_Nor_1.raw
False	None	FourierTransform	HCD	MS2	0	0	200	1517.37280273438	3033.73832883875	2	1.99489833333333	196	Non_Depleted_Plasma_Nor_1.raw
False	Unambiguous	FourierTransform	HCD	MS2	0	0	200	1517.37280273438	4550.10385494313	3	1.99489833333333	196	Non_Depleted_Plasma_Nor_1.raw
False	None	IonTrap	CID	MS2	0		100	1322.37670898438	1322.37670898438	1	2.00841833333333	198	Non_Depleted_Plasma_Nor_1.raw
False	None	FourierTransform	HCD	MS2	0		200	1322.37670898438	3965.11557369313	3	2.02415166666667	199	Non_Depleted_Plasma_Nor_1.raw
False	None	FourierTransform	HCD	MS2	0		200	1322.37670898438	2643.74614133875	2	2.02415166666667	199	Non_Depleted_Plasma_Nor_1.raw
False	None	IonTrap	CID	MS2	0	64.26118	100	829.269348144531	829.269348144531	1	2.02969	200	Non_Depleted_Plasma_Nor_1.raw
False	None	FourierTransform	HCD	MS2	0	64.26118	200	829.269348144531	1657.53141965906	2	2.04477	201	Non_Depleted_Plasma_Nor_1.raw
False	None	FourierTransform	HCD	MS2	0	64.26118	200	829.269348144531	2485.79349117359	3	2.04477	201	Non_Depleted_Plasma_Nor_1.raw
False	None	IonTrap	CID	MS2	0		100	1355.9892578125	2710.971238995	2	2.05016166666667	202	Non_Depleted_Plasma_Nor_1.raw
False	Unambiguous	IonTrap	CID	MS2	0		100	1355.9892578125	4065.9532201775	3	2.05016166666667	202	Non_Depleted_Plasma_Nor_1.raw
False	None	FourierTransform	HCD	MS2	0		200	1355.9892578125	2710.971238995	2	2.064995	203	Non_Depleted_Plasma_Nor_1.raw
False	Ambiguous	FourierTransform	HCD	MS2	0		200	1355.9892578125	4065.9532201775	3	2.064995	203	Non_Depleted_Plasma_Nor_1.raw
False	Unambiguous	IonTrap	CID	MS2	0		100	1112.45141601563	1112.45141601563	1	2.07041666666667	204	Non_Depleted_Plasma_Nor_1.raw
False	None	FourierTransform	HCD	MS2	0		200	1112.45141601563	2223.89555540125	2	2.08527833333333	205	Non_Depleted_Plasma_Nor_1.raw
False	None	FourierTransform	HCD	MS2	0		200	1112.45141601563	3335.33969478688	3	2.08527833333333	205	Non_Depleted_Plasma_Nor_1.raw
False	Unambiguous	IonTrap	CID	MS2	0	0	100	1015.51733398438	3044.53744869313	3	2.09069833333333	206	Non_Depleted_Plasma_Nor_1.raw
False	Unambiguous	IonTrap	CID	MS2	0	0	100	1015.51733398438	2030.02739133875	2	2.09069833333333	206	Non_Depleted_Plasma_Nor_1.raw
False	None	FourierTransform	HCD	MS2	0	0	200	1015.51733398438	2030.02739133875	2	2.10564166666667	207	Non_Depleted_Plasma_Nor_1.raw
False	Ambiguous	FourierTransform	HCD	MS2	0	0	200	1015.51733398438	3044.53744869313	3	2.10564166666667	207	Non_Depleted_Plasma_Nor_1.raw
False	Unambiguous	IonTrap	CID	MS2	0	78.85317	100	1097.08581542969	2193.16435422938	2	2.12084	209	Non_Depleted_Plasma_Nor_1.raw
False	None	FourierTransform	HCD	MS2	0	78.85317	200	1097.08581542969	2193.16435422938	2	2.13571833333333	210	Non_Depleted_Plasma_Nor_1.raw
False	None	IonTrap	CID	MS2	0	80.75064	100	997.333190917969	997.333190917969	1	2.14120333333333	211	Non_Depleted_Plasma_Nor_1.raw
False	Unambiguous	IonTrap	CID	MS2	0	74.44662	100	1189.60546875	1189.60546875	1	2.16150166666667	213	Non_Depleted_Plasma_Nor_1.raw
False	Ambiguous	FourierTransform	HCD	MS2	0	74.44662	200	1189.60546875	2378.20366087	2	2.17631833333333	214	Non_Depleted_Plasma_Nor_1.raw
False	Unambiguous	FourierTransform	HCD	MS2	0	74.44662	200	1189.60546875	3566.80185299	3	2.17631833333333	214	Non_Depleted_Plasma_Nor_1.raw
False	None	IonTrap	CID	MS2	0	77.40131	100	903.288696289063	2707.85153560719	3	2.18176333333333	215	Non_Depleted_Plasma_Nor_1.raw
False	None	IonTrap	CID	MS2	0	77.40131	100	903.288696289063	1805.57011594813	2	2.18176333333333	215	Non_Depleted_Plasma_Nor_1.raw
False	None	FourierTransform	HCD	MS2	0	77.40131	200	903.288696289063	1805.57011594813	2	2.19677666666667	216	Non_Depleted_Plasma_Nor_1.raw
False	None	FourierTransform	HCD	MS2	0	77.40131	200	903.288696289063	2707.85153560719	3	2.19677666666667	216	Non_Depleted_Plasma_Nor_1.raw
False	Ambiguous	IonTrap	CID	MS2	0	72.70156	100	1004.52294921875	2008.0386218075	2	2.20220333333333	217	Non_Depleted_Plasma_Nor_1.raw
False	Unambiguous	IonTrap	CID	MS2	0	72.70156	100	1004.52294921875	3011.55429439625	3	2.20220333333333	217	Non_Depleted_Plasma_Nor_1.raw
False	Unambiguous	FourierTransform	HCD	MS2	0	72.70156	200	1004.52294921875	2008.0386218075	2	2.217145	218	Non_Depleted_Plasma_Nor_1.raw
False	Unambiguous	FourierTransform	HCD	MS2	0	72.70156	200	1004.52294921875	3011.55429439625	3	2.217145	218	Non_Depleted_Plasma_Nor_1.raw
False	Unambiguous	IonTrap	CID	MS2	0		100	1212.55993652344	1212.55993652344	1	2.23242833333333	220	Non_Depleted_Plasma_Nor_1.raw
False	None	FourierTransform	HCD	MS2	0		200	1212.55993652344	3635.66525631031	3	2.24722333333333	221	Non_Depleted_Plasma_Nor_1.raw
False	None	FourierTransform	HCD	MS2	0		200	1212.55993652344	2424.11259641688	2	2.24722333333333	221	Non_Depleted_Plasma_Nor_1.raw
False	Unambiguous	IonTrap	CID	MS2	0		100	1270.45874023438	1270.45874023438	1	2.252675	222	Non_Depleted_Plasma_Nor_1.raw
False	None	FourierTransform	HCD	MS2	0		200	1270.45874023438	3809.36166744313	3	2.26740666666667	223	Non_Depleted_Plasma_Nor_1.raw
False	None	FourierTransform	HCD	MS2	0		200	1270.45874023438	2539.91020383875	2	2.26740666666667	223	Non_Depleted_Plasma_Nor_1.raw
False	Ambiguous	IonTrap	CID	MS2	0	70.50492	100	1070.49609375	1070.49609375	1	2.27284166666667	224	Non_Depleted_Plasma_Nor_1.raw
False	None	FourierTransform	HCD	MS2	0	70.50492	200	1070.49609375	2139.98491087	2	2.287755	225	Non_Depleted_Plasma_Nor_1.raw
False	None	FourierTransform	HCD	MS2	0	70.50492	200	1070.49609375	3209.47372799	3	2.287755	225	Non_Depleted_Plasma_Nor_1.raw
False	None	IonTrap	CID	MS2	0		100	1312.49108886719	2623.97490110438	2	2.293155	226	Non_Depleted_Plasma_Nor_1.raw
False	None	IonTrap	CID	MS2	0		100	1312.49108886719	3935.45871334156	3	2.293155	226	Non_Depleted_Plasma_Nor_1.raw
False	None	FourierTransform	HCD	MS2	0		200	1312.49108886719	2623.97490110438	2	2.30786166666667	227	Non_Depleted_Plasma_Nor_1.raw
False	None	FourierTransform	HCD	MS2	0		200	1312.49108886719	3935.45871334156	3	2.30786166666667	227	Non_Depleted_Plasma_Nor_1.raw
False	Unambiguous	IonTrap	CID	MS2	0	76.5032	100	1219.51232910156	1219.51232910156	1	2.31325333333333	228	Non_Depleted_Plasma_Nor_1.raw
False	None	FourierTransform	HCD	MS2	0	76.5032	200	1219.51232910156	1219.51232910156	1	2.32806333333333	229	Non_Depleted_Plasma_Nor_1.raw
False	None	IonTrap	CID	MS2	0	35.93327	100	921.314331054688	921.314331054688	1	2.34298	231	Non_Depleted_Plasma_Nor_1.raw
False	None	FourierTransform	HCD	MS2	0	35.93327	200	921.314331054688	921.314331054688	1	2.358985	232	Non_Depleted_Plasma_Nor_1.raw
False	Unambiguous	IonTrap	CID	MS2	0	0	100	1347.58081054688	1347.58081054688	1	2.36444	233	Non_Depleted_Plasma_Nor_1.raw
False	None	FourierTransform	HCD	MS2	0	0	200	1347.58081054688	1347.58081054688	1	2.37912	234	Non_Depleted_Plasma_Nor_1.raw
False	Unambiguous	IonTrap	CID	MS2	0	77.33757	100	941.10498046875	1881.2026843075	2	2.38456666666667	235	Non_Depleted_Plasma_Nor_1.raw
False	Unambiguous	IonTrap	CID	MS2	0	77.33757	100	941.10498046875	2821.30038814625	3	2.38456666666667	235	Non_Depleted_Plasma_Nor_1.raw
False	None	FourierTransform	HCD	MS2	0	77.33757	200	941.10498046875	1881.2026843075	2	2.39968333333333	236	Non_Depleted_Plasma_Nor_1.raw
False	Unambiguous	FourierTransform	HCD	MS2	0	77.33757	200	941.10498046875	2821.30038814625	3	2.39968333333333	236	Non_Depleted_Plasma_Nor_1.raw
False	Ambiguous	IonTrap	CID	MS2	0		100	1142.68969726563	1142.68969726563	1	2.40509666666667	237	Non_Depleted_Plasma_Nor_1.raw
False	Unambiguous	FourierTransform	HCD	MS2	0		200	1142.68969726563	2284.37211790125	2	2.41992166666667	238	Non_Depleted_Plasma_Nor_1.raw
False	None	FourierTransform	HCD	MS2	0		200	1142.68969726563	3426.05453853688	3	2.41992166666667	238	Non_Depleted_Plasma_Nor_1.raw
False	Ambiguous	IonTrap	CID	MS2	0		100	1173.625	1173.625	1	2.425325	239	Non_Depleted_Plasma_Nor_1.raw
False	None	FourierTransform	HCD	MS2	0		200	1173.625	2346.24272337	2	2.44016333333333	240	Non_Depleted_Plasma_Nor_1.raw
False	None	FourierTransform	HCD	MS2	0		200	1173.625	3518.86044674	3	2.44016333333333	240	Non_Depleted_Plasma_Nor_1.raw
False	None	IonTrap	CID	MS2	0	54.6415	100	907.264526367188	907.264526367188	1	2.45501166666667	242	Non_Depleted_Plasma_Nor_1.raw
False	None	FourierTransform	HCD	MS2	0	54.6415	200	907.264526367188	907.264526367188	1	2.47000833333333	243	Non_Depleted_Plasma_Nor_1.raw
False	None	IonTrap	CID	MS2	0	68.05227	100	846.295471191406	1691.58366575281	2	2.475535	244	Non_Depleted_Plasma_Nor_1.raw
False	None	IonTrap	CID	MS2	0	68.05227	100	846.295471191406	2536.87186031422	3	2.475535	244	Non_Depleted_Plasma_Nor_1.raw
False	None	FourierTransform	HCD	MS2	0	68.05227	200	846.295471191406	1691.58366575281	2	2.49056666666667	245	Non_Depleted_Plasma_Nor_1.raw
False	None	FourierTransform	HCD	MS2	0	68.05227	200	846.295471191406	2536.87186031422	3	2.49056666666667	245	Non_Depleted_Plasma_Nor_1.raw
False	None	IonTrap	CID	MS2	0	68.59663	100	891.236083984375	891.236083984375	1	2.49601333333333	246	Non_Depleted_Plasma_Nor_1.raw
False	None	FourierTransform	HCD	MS2	0	68.59663	200	891.236083984375	891.236083984375	1	2.51107333333333	247	Non_Depleted_Plasma_Nor_1.raw
False	None	IonTrap	CID	MS2	0	0	100	1118.04638671875	1118.04638671875	1	2.51649166666667	248	Non_Depleted_Plasma_Nor_1.raw
False	None	FourierTransform	HCD	MS2	0	0	200	1118.04638671875	2235.0854968075	2	2.53134666666667	249	Non_Depleted_Plasma_Nor_1.raw
False	None	FourierTransform	HCD	MS2	0	0	200	1118.04638671875	3352.12460689625	3	2.53134666666667	249	Non_Depleted_Plasma_Nor_1.raw
False	Unambiguous	IonTrap	CID	MS2	0	77.13258	100	1043.44848632813	1043.44848632813	1	2.53679166666667	250	Non_Depleted_Plasma_Nor_1.raw
False	None	FourierTransform	HCD	MS2	0	77.13258	200	1043.44848632813	1043.44848632813	1	2.551765	251	Non_Depleted_Plasma_Nor_1.raw
False	Unambiguous	IonTrap	CID	MS2	0	0	100	1258.52990722656	1258.52990722656	1	2.565595	253	Non_Depleted_Plasma_Nor_1.raw
False	None	FourierTransform	HCD	MS2	0	0	200	1258.52990722656	1258.52990722656	1	2.581485	254	Non_Depleted_Plasma_Nor_1.raw
False	Unambiguous	IonTrap	CID	MS2	0	64.06894	100	1066.54724121094	1066.54724121094	1	2.58696	255	Non_Depleted_Plasma_Nor_1.raw
False	None	FourierTransform	HCD	MS2	0	64.06894	200	1066.54724121094	2132.08720579188	2	2.60182333333333	256	Non_Depleted_Plasma_Nor_1.raw
False	None	FourierTransform	HCD	MS2	0	64.06894	200	1066.54724121094	3197.62717037281	3	2.60182333333333	256	Non_Depleted_Plasma_Nor_1.raw
False	None	IonTrap	CID	MS2	0	52.75813	100	906.263000488281	906.263000488281	1	2.60728	257	Non_Depleted_Plasma_Nor_1.raw
False	None	FourierTransform	HCD	MS2	0	52.75813	200	906.263000488281	906.263000488281	1	2.62235	258	Non_Depleted_Plasma_Nor_1.raw
False	Ambiguous	IonTrap	CID	MS2	0	43.71873	100	1006.61651611328	2012.22575559656	2	2.62777166666667	259	Non_Depleted_Plasma_Nor_1.raw
False	Unambiguous	IonTrap	CID	MS2	0	43.71873	100	1006.61651611328	3017.83499507984	3	2.62777166666667	259	Non_Depleted_Plasma_Nor_1.raw
False	None	FourierTransform	HCD	MS2	0	43.71873	200	1006.61651611328	3017.83499507984	3	2.64267	260	Non_Depleted_Plasma_Nor_1.raw
False	None	FourierTransform	HCD	MS2	0	43.71873	200	1006.61651611328	2012.22575559656	2	2.64267	260	Non_Depleted_Plasma_Nor_1.raw
False	None	IonTrap	CID	MS2	0	82.47508	100	994.683532714844	1988.35978879969	2	2.64809166666667	261	Non_Depleted_Plasma_Nor_1.raw
False	Unambiguous	IonTrap	CID	MS2	0	82.47508	100	994.683532714844	2982.03604488453	3	2.64809166666667	261	Non_Depleted_Plasma_Nor_1.raw
False	None	FourierTransform	HCD	MS2	0	82.47508	200	994.683532714844	1988.35978879969	2	2.66307	262	Non_Depleted_Plasma_Nor_1.raw
False	None	FourierTransform	HCD	MS2	0	82.47508	200	994.683532714844	2982.03604488453	3	2.66307	262	Non_Depleted_Plasma_Nor_1.raw
False	None	IonTrap	CID	MS2	0	0	100	815.218872070313	815.218872070313	1	2.678435	264	Non_Depleted_Plasma_Nor_1.raw
False	None	FourierTransform	HCD	MS2	0	0	200	815.218872070313	815.218872070313	1	2.693545	265	Non_Depleted_Plasma_Nor_1.raw
False	Ambiguous	IonTrap	CID	MS2	0	0	100	1133.72338867188	1133.72338867188	1	2.69901666666667	266	Non_Depleted_Plasma_Nor_1.raw
False	None	FourierTransform	HCD	MS2	0	0	200	1133.72338867188	2266.43950071375	2	2.71384	267	Non_Depleted_Plasma_Nor_1.raw
False	None	FourierTransform	HCD	MS2	0	0	200	1133.72338867188	3399.15561275563	3	2.71384	267	Non_Depleted_Plasma_Nor_1.raw
False	None	IonTrap	CID	MS2	0	34.10768	100	1309.33801269531	1309.33801269531	1	2.71922833333333	268	Non_Depleted_Plasma_Nor_1.raw
False	None	FourierTransform	HCD	MS2	0	34.10768	200	1309.33801269531	3925.99948482594	3	2.734	269	Non_Depleted_Plasma_Nor_1.raw
False	None	FourierTransform	HCD	MS2	0	34.10768	200	1309.33801269531	2617.66874876063	2	2.734	269	Non_Depleted_Plasma_Nor_1.raw
False	Ambiguous	IonTrap	CID	MS2	0	0	100	1215.49584960938	1215.49584960938	1	2.73939	270	Non_Depleted_Plasma_Nor_1.raw
False	None	FourierTransform	HCD	MS2	0	0	200	1215.49584960938	2429.98442258875	2	2.75426833333333	271	Non_Depleted_Plasma_Nor_1.raw
False	None	FourierTransform	HCD	MS2	0	0	200	1215.49584960938	3644.47299556813	3	2.75426833333333	271	Non_Depleted_Plasma_Nor_1.raw
False	None	IonTrap	CID	MS2	0		100	1092.96240234375	1092.96240234375	1	2.75968333333333	272	Non_Depleted_Plasma_Nor_1.raw
False	None	FourierTransform	HCD	MS2	0		200	1092.96240234375	2184.9175280575	2	2.77460333333333	273	Non_Depleted_Plasma_Nor_1.raw
False	None	FourierTransform	HCD	MS2	0		200	1092.96240234375	3276.87265377125	3	2.77460333333333	273	Non_Depleted_Plasma_Nor_1.raw
False	None	IonTrap	CID	MS2	0	77.71484	100	1206.05810546875	1206.05810546875	1	2.78811	275	Non_Depleted_Plasma_Nor_1.raw
False	None	FourierTransform	HCD	MS2	0	77.71484	200	1206.05810546875	2411.1089343075	2	2.80398333333333	276	Non_Depleted_Plasma_Nor_1.raw
False	None	FourierTransform	HCD	MS2	0	77.71484	200	1206.05810546875	3616.15976314625	3	2.80398333333333	276	Non_Depleted_Plasma_Nor_1.raw
False	Ambiguous	IonTrap	CID	MS2	0	73.6097	100	968.547790527344	1936.08830442469	2	2.80947166666667	277	Non_Depleted_Plasma_Nor_1.raw
False	Unambiguous	IonTrap	CID	MS2	0	73.6097	100	968.547790527344	2903.62881832203	3	2.80947166666667	277	Non_Depleted_Plasma_Nor_1.raw
False	None	FourierTransform	HCD	MS2	0	73.6097	200	968.547790527344	2903.62881832203	3	2.824405	278	Non_Depleted_Plasma_Nor_1.raw
False	None	FourierTransform	HCD	MS2	0	73.6097	200	968.547790527344	1936.08830442469	2	2.824405	278	Non_Depleted_Plasma_Nor_1.raw
False	Unambiguous	IonTrap	CID	MS2	0	45.63844	100	961.560607910156	961.560607910156	1	2.82987333333333	279	Non_Depleted_Plasma_Nor_1.raw
False	None	FourierTransform	HCD	MS2	0	45.63844	200	961.560607910156	961.560607910156	1	2.84486166666667	280	Non_Depleted_Plasma_Nor_1.raw
False	Ambiguous	IonTrap	CID	MS2	0	0	100	1185.6416015625	1185.6416015625	1	2.85025333333333	281	Non_Depleted_Plasma_Nor_1.raw
False	None	FourierTransform	HCD	MS2	0	0	200	1185.6416015625	2370.275926495	2	2.86503	282	Non_Depleted_Plasma_Nor_1.raw
False	None	FourierTransform	HCD	MS2	0	0	200	1185.6416015625	3554.9102514275	3	2.86503	282	Non_Depleted_Plasma_Nor_1.raw
False	None	IonTrap	CID	MS2	0	70.53049	100	903.288330078125	1805.56938352625	2	2.870485	283	Non_Depleted_Plasma_Nor_1.raw
False	None	IonTrap	CID	MS2	0	70.53049	100	903.288330078125	2707.85043697438	3	2.870485	283	Non_Depleted_Plasma_Nor_1.raw
False	None	FourierTransform	HCD	MS2	0	70.53049	200	903.288330078125	1805.56938352625	2	2.88551333333333	284	Non_Depleted_Plasma_Nor_1.raw
False	None	FourierTransform	HCD	MS2	0	70.53049	200	903.288330078125	2707.85043697438	3	2.88551333333333	284	Non_Depleted_Plasma_Nor_1.raw
False	None	IonTrap	CID	MS2	0		100	1152.35974121094	1152.35974121094	1	2.90066666666667	286	Non_Depleted_Plasma_Nor_1.raw
False	None	FourierTransform	HCD	MS2	0		200	1152.35974121094	1152.35974121094	1	2.91550333333333	287	Non_Depleted_Plasma_Nor_1.raw
False	Unambiguous	IonTrap	CID	MS2	0	53.79534	100	1014.46801757813	2027.92875852625	2	2.92107833333333	288	Non_Depleted_Plasma_Nor_1.raw
False	Ambiguous	IonTrap	CID	MS2	0	53.79534	100	1014.46801757813	3041.38949947438	3	2.92107833333333	288	Non_Depleted_Plasma_Nor_1.raw
False	Unambiguous	FourierTransform	HCD	MS2	0	53.79534	200	1014.46801757813	2027.92875852625	2	2.93597	289	Non_Depleted_Plasma_Nor_1.raw
False	Ambiguous	FourierTransform	HCD	MS2	0	53.79534	200	1014.46801757813	3041.38949947438	3	2.93597	289	Non_Depleted_Plasma_Nor_1.raw
False	None	IonTrap	CID	MS2	0		100	1306.3740234375	1306.3740234375	1	2.94136833333333	290	Non_Depleted_Plasma_Nor_1.raw
False	None	FourierTransform	HCD	MS2	0		200	1306.3740234375	2611.740770245	2	2.95612333333333	291	Non_Depleted_Plasma_Nor_1.raw
False	Unambiguous	FourierTransform	HCD	MS2	0		200	1306.3740234375	3917.1075170525	3	2.95612333333333	291	Non_Depleted_Plasma_Nor_1.raw
False	None	IonTrap	CID	MS2	0		100	1113.82092285156	1113.82092285156	1	2.96153666666667	292	Non_Depleted_Plasma_Nor_1.raw
False	None	FourierTransform	HCD	MS2	0		200	1113.82092285156	2226.63456907313	2	2.97638666666667	293	Non_Depleted_Plasma_Nor_1.raw
False	None	FourierTransform	HCD	MS2	0		200	1113.82092285156	3339.44821529469	3	2.97638666666667	293	Non_Depleted_Plasma_Nor_1.raw
False	Unambiguous	IonTrap	CID	MS2	0	44.21364	100	945.528991699219	2834.57242183766	3	2.98184333333333	294	Non_Depleted_Plasma_Nor_1.raw
False	Unambiguous	IonTrap	CID	MS2	0	44.21364	100	945.528991699219	1890.05070676844	2	2.98184333333333	294	Non_Depleted_Plasma_Nor_1.raw
False	None	FourierTransform	HCD	MS2	0	44.21364	200	945.528991699219	1890.05070676844	2	2.99684333333333	295	Non_Depleted_Plasma_Nor_1.raw
False	Unambiguous	FourierTransform	HCD	MS2	0	44.21364	200	945.528991699219	2834.57242183766	3	2.99684333333333	295	Non_Depleted_Plasma_Nor_1.raw
False	None	IonTrap	CID	MS2	0	71.97408	100	922.314147949219	922.314147949219	1	3.01159833333333	297	Non_Depleted_Plasma_Nor_1.raw
False	None	FourierTransform	HCD	MS2	0	71.97408	200	922.314147949219	922.314147949219	1	3.02765166666667	298	Non_Depleted_Plasma_Nor_1.raw
False	None	IonTrap	CID	MS2	0	61.61496	100	920.313781738281	920.313781738281	1	3.03316666666667	299	Non_Depleted_Plasma_Nor_1.raw
False	None	FourierTransform	HCD	MS2	0	61.61496	200	920.313781738281	920.313781738281	1	3.048135	300	Non_Depleted_Plasma_Nor_1.raw
False	Unambiguous	IonTrap	CID	MS2	0	62.0093	100	1126.51892089844	1126.51892089844	1	3.05356	301	Non_Depleted_Plasma_Nor_1.raw
False	None	FourierTransform	HCD	MS2	0	62.0093	200	1126.51892089844	2252.03056516688	2	3.06847666666667	302	Non_Depleted_Plasma_Nor_1.raw
False	None	FourierTransform	HCD	MS2	0	62.0093	200	1126.51892089844	3377.54220943531	3	3.06847666666667	302	Non_Depleted_Plasma_Nor_1.raw
False	Unambiguous	IonTrap	CID	MS2	0	48.6246	100	1087.63562011719	1087.63562011719	1	3.0739	303	Non_Depleted_Plasma_Nor_1.raw
False	Unambiguous	FourierTransform	HCD	MS2	0	48.6246	200	1087.63562011719	3260.89230709156	3	3.08889333333333	304	Non_Depleted_Plasma_Nor_1.raw
False	Unambiguous	FourierTransform	HCD	MS2	0	48.6246	200	1087.63562011719	2174.26396360438	2	3.08889333333333	304	Non_Depleted_Plasma_Nor_1.raw
False	None	IonTrap	CID	MS2	0	52.84299	100	1104.08557128906	1104.08557128906	1	3.09431166666667	305	Non_Depleted_Plasma_Nor_1.raw
False	None	FourierTransform	HCD	MS2	0	52.84299	200	1104.08557128906	2207.16386594813	2	3.10920333333333	306	Non_Depleted_Plasma_Nor_1.raw
False	None	FourierTransform	HCD	MS2	0	52.84299	200	1104.08557128906	3310.24216060719	3	3.10920333333333	306	Non_Depleted_Plasma_Nor_1.raw
False	None	IonTrap	CID	MS2	0	71.61138	100	846.294982910156	846.294982910156	1	3.12437	308	Non_Depleted_Plasma_Nor_1.raw
False	None	FourierTransform	HCD	MS2	0	71.61138	200	846.294982910156	1691.58268919031	2	3.140485	309	Non_Depleted_Plasma_Nor_1.raw
False	None	FourierTransform	HCD	MS2	0	71.61138	200	846.294982910156	2536.87039547047	3	3.140485	309	Non_Depleted_Plasma_Nor_1.raw
False	None	IonTrap	CID	MS2	0	63.83459	100	1231.43579101563	1231.43579101563	1	3.14592333333333	310	Non_Depleted_Plasma_Nor_1.raw
False	None	FourierTransform	HCD	MS2	0	63.83459	200	1231.43579101563	2461.86430540125	2	3.16069666666667	311	Non_Depleted_Plasma_Nor_1.raw
False	None	FourierTransform	HCD	MS2	0	63.83459	200	1231.43579101563	3692.29281978688	3	3.16069666666667	311	Non_Depleted_Plasma_Nor_1.raw
False	None	IonTrap	CID	MS2	0	0	100	1329.4794921875	1329.4794921875	1	3.166085	312	Non_Depleted_Plasma_Nor_1.raw
False	None	FourierTransform	HCD	MS2	0	0	200	1329.4794921875	2657.951707745	2	3.18083333333333	313	Non_Depleted_Plasma_Nor_1.raw
False	None	FourierTransform	HCD	MS2	0	0	200	1329.4794921875	3986.4239233025	3	3.18083333333333	313	Non_Depleted_Plasma_Nor_1.raw
False	Unambiguous	IonTrap	CID	MS2	0	53.2266	100	1047.60034179688	1047.60034179688	1	3.186255	314	Non_Depleted_Plasma_Nor_1.raw
False	None	FourierTransform	HCD	MS2	0	53.2266	200	1047.60034179688	2094.19340696375	2	3.20115666666667	315	Non_Depleted_Plasma_Nor_1.raw
False	None	FourierTransform	HCD	MS2	0	53.2266	200	1047.60034179688	3140.78647213063	3	3.20115666666667	315	Non_Depleted_Plasma_Nor_1.raw
False	None	IonTrap	CID	MS2	0		100	1431.490234375	1431.490234375	1	3.20652666666667	316	Non_Depleted_Plasma_Nor_1.raw
False	None	IonTrap	CID	MS2	0	48.55813	100	907.26416015625	907.26416015625	1	3.23640666666667	319	Non_Depleted_Plasma_Nor_1.raw
False	None	FourierTransform	HCD	MS2	0	48.55813	200	907.26416015625	907.26416015625	1	3.252485	320	Non_Depleted_Plasma_Nor_1.raw
False	Unambiguous	IonTrap	CID	MS2	0	0	100	1220.68029785156	1220.68029785156	1	3.25803333333333	321	Non_Depleted_Plasma_Nor_1.raw
False	Unambiguous	FourierTransform	HCD	MS2	0	0	200	1220.68029785156	3660.02634029469	3	3.27278	322	Non_Depleted_Plasma_Nor_1.raw
False	Unambiguous	FourierTransform	HCD	MS2	0	0	200	1220.68029785156	2440.35331907313	2	3.27278	322	Non_Depleted_Plasma_Nor_1.raw
False	Unambiguous	IonTrap	CID	MS2	0	0	100	1790.26379394531	3579.52031126063	2	3.27813666666667	323	Non_Depleted_Plasma_Nor_1.raw
False	Unambiguous	IonTrap	CID	MS2	0	0	100	1790.26379394531	5368.77682857594	3	3.27813666666667	323	Non_Depleted_Plasma_Nor_1.raw
False	None	FourierTransform	HCD	MS2	0	0	200	1790.26379394531	3579.52031126063	2	3.29259833333333	324	Non_Depleted_Plasma_Nor_1.raw
False	None	FourierTransform	HCD	MS2	0	0	200	1790.26379394531	5368.77682857594	3	3.29259833333333	324	Non_Depleted_Plasma_Nor_1.raw
False	Ambiguous	IonTrap	CID	MS2	0		100	1110.52966308594	1110.52966308594	1	3.29801166666667	325	Non_Depleted_Plasma_Nor_1.raw
False	None	FourierTransform	HCD	MS2	0		200	1110.52966308594	2220.05204954188	2	3.31286166666667	326	Non_Depleted_Plasma_Nor_1.raw
False	Ambiguous	FourierTransform	HCD	MS2	0		200	1110.52966308594	3329.57443599781	3	3.31286166666667	326	Non_Depleted_Plasma_Nor_1.raw
False	None	IonTrap	CID	MS2	0		100	950.209045410156	1899.41081419031	2	3.31833	327	Non_Depleted_Plasma_Nor_1.raw
False	Unambiguous	IonTrap	CID	MS2	0		100	950.209045410156	2848.61258297047	3	3.31833	327	Non_Depleted_Plasma_Nor_1.raw
False	None	FourierTransform	HCD	MS2	0		200	950.209045410156	1899.41081419031	2	3.33332666666667	328	Non_Depleted_Plasma_Nor_1.raw
False	None	FourierTransform	HCD	MS2	0		200	950.209045410156	2848.61258297047	3	3.33332666666667	328	Non_Depleted_Plasma_Nor_1.raw
False	None	IonTrap	CID	MS2	0	41.74474	100	1296.38122558594	1296.38122558594	1	3.348065	330	Non_Depleted_Plasma_Nor_1.raw
False	None	FourierTransform	HCD	MS2	0	41.74474	200	1296.38122558594	2591.75517454188	2	3.36381833333333	331	Non_Depleted_Plasma_Nor_1.raw
False	Unambiguous	FourierTransform	HCD	MS2	0	41.74474	200	1296.38122558594	3887.12912349781	3	3.36381833333333	331	Non_Depleted_Plasma_Nor_1.raw
False	Unambiguous	IonTrap	CID	MS2	0	0	100	1201.65002441406	1201.65002441406	1	3.369275	332	Non_Depleted_Plasma_Nor_1.raw
False	Ambiguous	FourierTransform	HCD	MS2	0	0	200	1201.65002441406	2402.29277219813	2	3.38406166666667	333	Non_Depleted_Plasma_Nor_1.raw
False	Unambiguous	FourierTransform	HCD	MS2	0	0	200	1201.65002441406	3602.93551998219	3	3.38406166666667	333	Non_Depleted_Plasma_Nor_1.raw
False	Unambiguous	IonTrap	CID	MS2	0	68.77428	100	1118.43701171875	1118.43701171875	1	3.389495	334	Non_Depleted_Plasma_Nor_1.raw
False	None	FourierTransform	HCD	MS2	0	68.77428	200	1118.43701171875	2235.8667468075	2	3.40438166666667	335	Non_Depleted_Plasma_Nor_1.raw
False	None	FourierTransform	HCD	MS2	0	68.77428	200	1118.43701171875	3353.29648189625	3	3.40438166666667	335	Non_Depleted_Plasma_Nor_1.raw
False	Unambiguous	IonTrap	CID	MS2	0		100	1039.53991699219	1039.53991699219	1	3.40980333333333	336	Non_Depleted_Plasma_Nor_1.raw
False	None	FourierTransform	HCD	MS2	0		200	1039.53991699219	2078.07255735438	2	3.424815	337	Non_Depleted_Plasma_Nor_1.raw
False	None	FourierTransform	HCD	MS2	0		200	1039.53991699219	3116.60519771656	3	3.424815	337	Non_Depleted_Plasma_Nor_1.raw
False	Unambiguous	IonTrap	CID	MS2	0	85.71609	100	982.655395507813	982.655395507813	1	3.43024833333333	338	Non_Depleted_Plasma_Nor_1.raw
False	None	FourierTransform	HCD	MS2	0	85.71609	200	982.655395507813	1964.30351438563	2	3.445215	339	Non_Depleted_Plasma_Nor_1.raw
False	None	FourierTransform	HCD	MS2	0	85.71609	200	982.655395507813	2945.95163326344	3	3.445215	339	Non_Depleted_Plasma_Nor_1.raw
False	None	IonTrap	CID	MS2	0	34.19773	100	815.218994140625	815.218994140625	1	3.46039	341	Non_Depleted_Plasma_Nor_1.raw
False	None	FourierTransform	HCD	MS2	0	34.19773	200	815.218994140625	815.218994140625	1	3.476485	342	Non_Depleted_Plasma_Nor_1.raw
False	None	IonTrap	CID	MS2	0		100	1159.45166015625	1159.45166015625	1	3.481935	343	Non_Depleted_Plasma_Nor_1.raw
False	None	FourierTransform	HCD	MS2	0		200	1159.45166015625	2317.8960436825	2	3.49676	344	Non_Depleted_Plasma_Nor_1.raw
False	None	FourierTransform	HCD	MS2	0		200	1159.45166015625	3476.34042720875	3	3.49676	344	Non_Depleted_Plasma_Nor_1.raw
False	None	IonTrap	CID	MS2	0		100	1518.09936523438	3035.19145383875	2	3.50212	345	Non_Depleted_Plasma_Nor_1.raw
False	Ambiguous	IonTrap	CID	MS2	0		100	1518.09936523438	4552.28354244313	3	3.50212	345	Non_Depleted_Plasma_Nor_1.raw
False	None	FourierTransform	HCD	MS2	0		200	1518.09936523438	3035.19145383875	2	3.51673	346	Non_Depleted_Plasma_Nor_1.raw
False	Ambiguous	FourierTransform	HCD	MS2	0		200	1518.09936523438	4552.28354244313	3	3.51673	346	Non_Depleted_Plasma_Nor_1.raw
False	Unambiguous	IonTrap	CID	MS2	0	63.40518	100	999.456604003906	999.456604003906	1	3.52215166666667	347	Non_Depleted_Plasma_Nor_1.raw
False	None	FourierTransform	HCD	MS2	0	63.40518	200	999.456604003906	1997.90593137781	2	3.53710166666667	348	Non_Depleted_Plasma_Nor_1.raw
False	None	FourierTransform	HCD	MS2	0	63.40518	200	999.456604003906	2996.35525875172	3	3.53710166666667	348	Non_Depleted_Plasma_Nor_1.raw
False	None	IonTrap	CID	MS2	0	85.71759	100	1075.12280273438	1075.12280273438	1	3.55244833333333	350	Non_Depleted_Plasma_Nor_1.raw
False	None	FourierTransform	HCD	MS2	0	85.71759	200	1075.12280273438	2149.23832883875	2	3.56735833333333	351	Non_Depleted_Plasma_Nor_1.raw
False	None	FourierTransform	HCD	MS2	0	85.71759	200	1075.12280273438	3223.35385494313	3	3.56735833333333	351	Non_Depleted_Plasma_Nor_1.raw
False	None	IonTrap	CID	MS2	0		100	1207.06896972656	1207.06896972656	1	3.57275	352	Non_Depleted_Plasma_Nor_1.raw
False	None	FourierTransform	HCD	MS2	0		200	1207.06896972656	2413.13066282313	2	3.58757666666667	353	Non_Depleted_Plasma_Nor_1.raw
False	None	FourierTransform	HCD	MS2	0		200	1207.06896972656	3619.19235591969	3	3.58757666666667	353	Non_Depleted_Plasma_Nor_1.raw
False	None	IonTrap	CID	MS2	0	80.29122	100	979.09765625	979.09765625	1	3.59312166666667	354	Non_Depleted_Plasma_Nor_1.raw
False	Ambiguous	FourierTransform	HCD	MS2	0	80.29122	200	979.09765625	2935.27841549	3	3.60807666666667	355	Non_Depleted_Plasma_Nor_1.raw
False	None	FourierTransform	HCD	MS2	0	80.29122	200	979.09765625	1957.18803587	2	3.60807666666667	355	Non_Depleted_Plasma_Nor_1.raw
False	None	IonTrap	CID	MS2	0	71.39877	100	1258.47216796875	1258.47216796875	1	3.61347833333333	356	Non_Depleted_Plasma_Nor_1.raw
False	None	FourierTransform	HCD	MS2	0	71.39877	200	1258.47216796875	2515.9370593075	2	3.628255	357	Non_Depleted_Plasma_Nor_1.raw
False	None	FourierTransform	HCD	MS2	0	71.39877	200	1258.47216796875	3773.40195064625	3	3.628255	357	Non_Depleted_Plasma_Nor_1.raw
False	Unambiguous	IonTrap	CID	MS2	0	83.87334	100	973.538513183594	1946.06974973719	2	3.63369666666667	358	Non_Depleted_Plasma_Nor_1.raw
False	Ambiguous	IonTrap	CID	MS2	0	83.87334	100	973.538513183594	2918.60098629078	3	3.63369666666667	358	Non_Depleted_Plasma_Nor_1.raw
False	None	FourierTransform	HCD	MS2	0	83.87334	200	973.538513183594	1946.06974973719	2	3.64862833333333	359	Non_Depleted_Plasma_Nor_1.raw
False	Ambiguous	FourierTransform	HCD	MS2	0	83.87334	200	973.538513183594	2918.60098629078	3	3.64862833333333	359	Non_Depleted_Plasma_Nor_1.raw
False	Unambiguous	IonTrap	CID	MS2	0	72.05429	100	995.520446777344	1990.03361692469	2	3.66281	361	Non_Depleted_Plasma_Nor_1.raw
False	Unambiguous	IonTrap	CID	MS2	0	72.05429	100	995.520446777344	2984.54678707203	3	3.66281	361	Non_Depleted_Plasma_Nor_1.raw
False	None	FourierTransform	HCD	MS2	0	72.05429	200	995.520446777344	1990.03361692469	2	3.67882	362	Non_Depleted_Plasma_Nor_1.raw
False	None	FourierTransform	HCD	MS2	0	72.05429	200	995.520446777344	2984.54678707203	3	3.67882	362	Non_Depleted_Plasma_Nor_1.raw
False	None	IonTrap	CID	MS2	0	56.1214	100	1397.45812988281	1397.45812988281	1	3.68419666666667	363	Non_Depleted_Plasma_Nor_1.raw
False	None	FourierTransform	HCD	MS2	0	56.1214	200	1397.45812988281	2793.90898313563	2	3.6989	364	Non_Depleted_Plasma_Nor_1.raw
False	None	FourierTransform	HCD	MS2	0	56.1214	200	1397.45812988281	4190.35983638844	3	3.6989	364	Non_Depleted_Plasma_Nor_1.raw
False	Unambiguous	IonTrap	CID	MS2	0		100	1326.89147949219	2652.77568235438	2	3.70429833333333	365	Non_Depleted_Plasma_Nor_1.raw
False	Unambiguous	IonTrap	CID	MS2	0		100	1326.89147949219	3978.65988521656	3	3.70429833333333	365	Non_Depleted_Plasma_Nor_1.raw
False	None	FourierTransform	HCD	MS2	0		200	1326.89147949219	2652.77568235438	2	3.71898666666667	366	Non_Depleted_Plasma_Nor_1.raw
False	None	FourierTransform	HCD	MS2	0		200	1326.89147949219	3978.65988521656	3	3.71898666666667	366	Non_Depleted_Plasma_Nor_1.raw
False	None	IonTrap	CID	MS2	0	31.41412	100	1123.13159179688	1123.13159179688	1	3.7244	367	Non_Depleted_Plasma_Nor_1.raw
False	None	FourierTransform	HCD	MS2	0	31.41412	200	1123.13159179688	2245.25590696375	2	3.73928833333333	368	Non_Depleted_Plasma_Nor_1.raw
False	None	FourierTransform	HCD	MS2	0	31.41412	200	1123.13159179688	3367.38022213063	3	3.73928833333333	368	Non_Depleted_Plasma_Nor_1.raw
False	Unambiguous	IonTrap	CID	MS2	0	52.13444	100	1026.48583984375	1026.48583984375	1	3.74472333333333	369	Non_Depleted_Plasma_Nor_1.raw
False	Unambiguous	FourierTransform	HCD	MS2	0	52.13444	200	1026.48583984375	3077.44296627125	3	3.759615	370	Non_Depleted_Plasma_Nor_1.raw
False	None	FourierTransform	HCD	MS2	0	52.13444	200	1026.48583984375	2051.9644030575	2	3.759615	370	Non_Depleted_Plasma_Nor_1.raw
False	Unambiguous	IonTrap	CID	MS2	0		100	1078.59826660156	1078.59826660156	1	3.77486	372	Non_Depleted_Plasma_Nor_1.raw
False	None	FourierTransform	HCD	MS2	0		200	1078.59826660156	2156.18925657313	2	3.79081833333333	373	Non_Depleted_Plasma_Nor_1.raw
False	None	FourierTransform	HCD	MS2	0		200	1078.59826660156	3233.78024654469	3	3.79081833333333	373	Non_Depleted_Plasma_Nor_1.raw
False	None	IonTrap	CID	MS2	0	0	100	1363.193359375	1363.193359375	1	3.796215	374	Non_Depleted_Plasma_Nor_1.raw
False	None	FourierTransform	HCD	MS2	0	0	200	1363.193359375	2725.37944212	2	3.81094	375	Non_Depleted_Plasma_Nor_1.raw
False	None	FourierTransform	HCD	MS2	0	0	200	1363.193359375	4087.565524865	3	3.81094	375	Non_Depleted_Plasma_Nor_1.raw
False	Unambiguous	IonTrap	CID	MS2	0		100	1284.55139160156	2568.09550657313	2	3.81634	376	Non_Depleted_Plasma_Nor_1.raw
False	Unambiguous	IonTrap	CID	MS2	0		100	1284.55139160156	3851.63962154469	3	3.81634	376	Non_Depleted_Plasma_Nor_1.raw
False	None	FourierTransform	HCD	MS2	0		200	1284.55139160156	3851.63962154469	3	3.83107333333333	377	Non_Depleted_Plasma_Nor_1.raw
False	None	FourierTransform	HCD	MS2	0		200	1284.55139160156	2568.09550657313	2	3.83107333333333	377	Non_Depleted_Plasma_Nor_1.raw
False	Unambiguous	IonTrap	CID	MS2	0		100	952.537109375	2855.596774865	3	3.83652166666667	378	Non_Depleted_Plasma_Nor_1.raw
False	Unambiguous	IonTrap	CID	MS2	0		100	952.537109375	1904.06694212	2	3.83652166666667	378	Non_Depleted_Plasma_Nor_1.raw
False	None	FourierTransform	HCD	MS2	0		200	952.537109375	952.537109375	1	3.85152	379	Non_Depleted_Plasma_Nor_1.raw
False	Ambiguous	IonTrap	CID	MS2	0		100	1032.64685058594	1032.64685058594	1	3.85696333333333	380	Non_Depleted_Plasma_Nor_1.raw
False	None	FourierTransform	HCD	MS2	0		200	1032.64685058594	2064.28642454188	2	3.87185333333333	381	Non_Depleted_Plasma_Nor_1.raw
False	None	FourierTransform	HCD	MS2	0		200	1032.64685058594	3095.92599849781	3	3.87185333333333	381	Non_Depleted_Plasma_Nor_1.raw
False	None	IonTrap	CID	MS2	0		100	1186.08349609375	1186.08349609375	1	3.88701166666667	383	Non_Depleted_Plasma_Nor_1.raw
False	Ambiguous	FourierTransform	HCD	MS2	0		200	1186.08349609375	2371.1597155575	2	3.90281833333333	384	Non_Depleted_Plasma_Nor_1.raw
False	None	FourierTransform	HCD	MS2	0		200	1186.08349609375	3556.23593502125	3	3.90281833333333	384	Non_Depleted_Plasma_Nor_1.raw
False	None	IonTrap	CID	MS2	0	48.31869	100	906.262939453125	906.262939453125	1	3.90826666666667	385	Non_Depleted_Plasma_Nor_1.raw
False	None	FourierTransform	HCD	MS2	0	48.31869	200	906.262939453125	906.262939453125	1	3.92330333333333	386	Non_Depleted_Plasma_Nor_1.raw
False	None	IonTrap	CID	MS2	0	66.81371	100	909.260375976563	909.260375976563	1	3.92875833333333	387	Non_Depleted_Plasma_Nor_1.raw
False	None	FourierTransform	HCD	MS2	0	66.81371	200	909.260375976563	909.260375976563	1	3.94384	388	Non_Depleted_Plasma_Nor_1.raw
False	Unambiguous	IonTrap	CID	MS2	0		100	1082.49182128906	1082.49182128906	1	3.94926166666667	389	Non_Depleted_Plasma_Nor_1.raw
False	None	FourierTransform	HCD	MS2	0		200	1082.49182128906	1082.49182128906	1	3.96416666666667	390	Non_Depleted_Plasma_Nor_1.raw
False	None	IonTrap	CID	MS2	0	69.96394	100	1173.21789550781	1173.21789550781	1	3.96958666666667	391	Non_Depleted_Plasma_Nor_1.raw
False	None	FourierTransform	HCD	MS2	0	69.96394	200	1173.21789550781	2345.42851438563	2	3.98438333333333	392	Non_Depleted_Plasma_Nor_1.raw
False	None	FourierTransform	HCD	MS2	0	69.96394	200	1173.21789550781	3517.63913326344	3	3.98438333333333	392	Non_Depleted_Plasma_Nor_1.raw
False	None	IonTrap	CID	MS2	0	70.31633	100	890.236083984375	1779.46489133875	2	3.99906833333333	394	Non_Depleted_Plasma_Nor_1.raw
False	None	IonTrap	CID	MS2	0	70.31633	100	890.236083984375	2668.69369869313	3	3.99906833333333	394	Non_Depleted_Plasma_Nor_1.raw
False	None	FourierTransform	HCD	MS2	0	70.31633	200	890.236083984375	1779.46489133875	2	4.01515166666667	395	Non_Depleted_Plasma_Nor_1.raw
False	None	FourierTransform	HCD	MS2	0	70.31633	200	890.236083984375	2668.69369869313	3	4.01515166666667	395	Non_Depleted_Plasma_Nor_1.raw
False	Unambiguous	IonTrap	CID	MS2	0	70.98398	100	1196.42785644531	1196.42785644531	1	4.02054666666667	396	Non_Depleted_Plasma_Nor_1.raw
False	None	FourierTransform	HCD	MS2	0	70.98398	200	1196.42785644531	3587.26901607594	3	4.03562	397	Non_Depleted_Plasma_Nor_1.raw
False	None	FourierTransform	HCD	MS2	0	70.98398	200	1196.42785644531	2391.84843626063	2	4.03562	397	Non_Depleted_Plasma_Nor_1.raw
False	Unambiguous	IonTrap	CID	MS2	0		100	1176.166015625	2351.32475462	2	4.041045	398	Non_Depleted_Plasma_Nor_1.raw
False	Unambiguous	IonTrap	CID	MS2	0		100	1176.166015625	3526.483493615	3	4.041045	398	Non_Depleted_Plasma_Nor_1.raw
False	None	FourierTransform	HCD	MS2	0		200	1176.166015625	2351.32475462	2	4.055835	399	Non_Depleted_Plasma_Nor_1.raw
False	None	FourierTransform	HCD	MS2	0		200	1176.166015625	3526.483493615	3	4.055835	399	Non_Depleted_Plasma_Nor_1.raw
False	None	IonTrap	CID	MS2	0		100	1394.02697753906	1394.02697753906	1	4.06121833333333	400	Non_Depleted_Plasma_Nor_1.raw
False	None	FourierTransform	HCD	MS2	0		200	1394.02697753906	2787.04667844813	2	4.075925	401	Non_Depleted_Plasma_Nor_1.raw
False	None	FourierTransform	HCD	MS2	0		200	1394.02697753906	4180.06637935719	3	4.075925	401	Non_Depleted_Plasma_Nor_1.raw
False	Unambiguous	IonTrap	CID	MS2	0		100	1130.5908203125	1130.5908203125	1	4.08135333333333	402	Non_Depleted_Plasma_Nor_1.raw
False	None	FourierTransform	HCD	MS2	0		200	1130.5908203125	3389.7579076775	3	4.09618333333333	403	Non_Depleted_Plasma_Nor_1.raw
False	None	FourierTransform	HCD	MS2	0		200	1130.5908203125	2260.174363995	2	4.09618333333333	403	Non_Depleted_Plasma_Nor_1.raw
False	None	IonTrap	CID	MS2	0	53.3126	100	921.315368652344	921.315368652344	1	4.11155166666667	405	Non_Depleted_Plasma_Nor_1.raw
False	None	FourierTransform	HCD	MS2	0	53.3126	200	921.315368652344	921.315368652344	1	4.12654833333333	406	Non_Depleted_Plasma_Nor_1.raw
False	None	IonTrap	CID	MS2	0	59.8945	100	847.296752929688	847.296752929688	1	4.132015	407	Non_Depleted_Plasma_Nor_1.raw
False	None	FourierTransform	HCD	MS2	0	59.8945	200	847.296752929688	847.296752929688	1	4.14710833333333	408	Non_Depleted_Plasma_Nor_1.raw
False	Unambiguous	IonTrap	CID	MS2	0		100	1148.65649414063	1148.65649414063	1	4.15251666666667	409	Non_Depleted_Plasma_Nor_1.raw
False	Ambiguous	FourierTransform	HCD	MS2	0		200	1148.65649414063	2296.30571165125	2	4.167325	410	Non_Depleted_Plasma_Nor_1.raw
False	Unambiguous	FourierTransform	HCD	MS2	0		200	1148.65649414063	3443.95492916188	3	4.167325	410	Non_Depleted_Plasma_Nor_1.raw
False	None	IonTrap	CID	MS2	0		100	1113.97644042969	1113.97644042969	1	4.17273833333333	411	Non_Depleted_Plasma_Nor_1.raw
False	None	IonTrap	CID	MS2	0	59.59967	100	1334.43737792969	1334.43737792969	1	4.19303333333333	413	Non_Depleted_Plasma_Nor_1.raw
False	None	FourierTransform	HCD	MS2	0	59.59967	200	1334.43737792969	1334.43737792969	1	4.20773	414	Non_Depleted_Plasma_Nor_1.raw
False	None	IonTrap	CID	MS2	0	70.11874	100	922.315795898438	922.315795898438	1	4.22294166666667	416	Non_Depleted_Plasma_Nor_1.raw
False	None	FourierTransform	HCD	MS2	0	70.11874	200	922.315795898438	922.315795898438	1	4.238985	417	Non_Depleted_Plasma_Nor_1.raw
False	Unambiguous	IonTrap	CID	MS2	0	77.28095	100	1070.53051757813	1070.53051757813	1	4.24441833333333	418	Non_Depleted_Plasma_Nor_1.raw
False	Unambiguous	FourierTransform	HCD	MS2	0	77.28095	200	1070.53051757813	2140.05375852625	2	4.25936833333333	419	Non_Depleted_Plasma_Nor_1.raw
False	Ambiguous	FourierTransform	HCD	MS2	0	77.28095	200	1070.53051757813	3209.57699947438	3	4.25936833333333	419	Non_Depleted_Plasma_Nor_1.raw
False	Unambiguous	IonTrap	CID	MS2	0	61.73509	100	1262.65295410156	1262.65295410156	1	4.26475666666667	420	Non_Depleted_Plasma_Nor_1.raw
False	None	FourierTransform	HCD	MS2	0	61.73509	200	1262.65295410156	2524.29863157313	2	4.27959166666667	421	Non_Depleted_Plasma_Nor_1.raw
False	Unambiguous	FourierTransform	HCD	MS2	0	61.73509	200	1262.65295410156	3785.94430904469	3	4.27959166666667	421	Non_Depleted_Plasma_Nor_1.raw
False	Unambiguous	IonTrap	CID	MS2	0	0	100	1166.48657226563	1166.48657226563	1	4.28499333333333	422	Non_Depleted_Plasma_Nor_1.raw
False	None	FourierTransform	HCD	MS2	0	0	200	1166.48657226563	2331.96586790125	2	4.29986333333333	423	Non_Depleted_Plasma_Nor_1.raw
False	None	FourierTransform	HCD	MS2	0	0	200	1166.48657226563	3497.44516353688	3	4.29986333333333	423	Non_Depleted_Plasma_Nor_1.raw
False	None	IonTrap	CID	MS2	0		100	1242.37512207031	1242.37512207031	1	4.30525333333333	424	Non_Depleted_Plasma_Nor_1.raw
False	None	FourierTransform	HCD	MS2	0		200	1242.37512207031	3725.11081295094	3	4.32	425	Non_Depleted_Plasma_Nor_1.raw
False	None	FourierTransform	HCD	MS2	0		200	1242.37512207031	2483.74296751063	2	4.32	425	Non_Depleted_Plasma_Nor_1.raw
False	None	IonTrap	CID	MS2	0		100	1254.48693847656	1254.48693847656	1	4.33521	427	Non_Depleted_Plasma_Nor_1.raw
False	None	FourierTransform	HCD	MS2	0		200	1254.48693847656	2507.96660032313	2	4.350985	428	Non_Depleted_Plasma_Nor_1.raw
False	None	FourierTransform	HCD	MS2	0		200	1254.48693847656	3761.44626216969	3	4.350985	428	Non_Depleted_Plasma_Nor_1.raw
False	Unambiguous	IonTrap	CID	MS2	0		100	1100.60913085938	1100.60913085938	1	4.35639833333333	429	Non_Depleted_Plasma_Nor_1.raw
False	Ambiguous	FourierTransform	HCD	MS2	0		200	1100.60913085938	2200.21098508875	2	4.37132	430	Non_Depleted_Plasma_Nor_1.raw
False	Ambiguous	FourierTransform	HCD	MS2	0		200	1100.60913085938	3299.81283931813	3	4.37132	430	Non_Depleted_Plasma_Nor_1.raw
False	Unambiguous	IonTrap	CID	MS2	0	49.45967	100	903.288208007813	903.288208007813	1	4.37676833333333	431	Non_Depleted_Plasma_Nor_1.raw
False	None	FourierTransform	HCD	MS2	0	49.45967	200	903.288208007813	1805.56913938563	2	4.391755	432	Non_Depleted_Plasma_Nor_1.raw
False	None	FourierTransform	HCD	MS2	0	49.45967	200	903.288208007813	2707.85007076344	3	4.391755	432	Non_Depleted_Plasma_Nor_1.raw
False	Unambiguous	IonTrap	CID	MS2	0	44.73682	100	1096.44885253906	1096.44885253906	1	4.39717	433	Non_Depleted_Plasma_Nor_1.raw
False	None	FourierTransform	HCD	MS2	0	44.73682	200	1096.44885253906	3287.33200435719	3	4.41209	434	Non_Depleted_Plasma_Nor_1.raw
False	None	FourierTransform	HCD	MS2	0	44.73682	200	1096.44885253906	2191.89042844813	2	4.41209	434	Non_Depleted_Plasma_Nor_1.raw
False	None	IonTrap	CID	MS2	0		100	1250.49377441406	1250.49377441406	1	4.41748166666667	435	Non_Depleted_Plasma_Nor_1.raw
False	None	FourierTransform	HCD	MS2	0		200	1250.49377441406	2499.98027219813	2	4.43222666666667	436	Non_Depleted_Plasma_Nor_1.raw
False	None	FourierTransform	HCD	MS2	0		200	1250.49377441406	3749.46676998219	3	4.43222666666667	436	Non_Depleted_Plasma_Nor_1.raw
False	Ambiguous	IonTrap	CID	MS2	0	40.7664	100	1144.54321289063	1144.54321289063	1	4.44745833333333	438	Non_Depleted_Plasma_Nor_1.raw
False	None	FourierTransform	HCD	MS2	0	40.7664	200	1144.54321289063	2288.07914915125	2	4.46332	439	Non_Depleted_Plasma_Nor_1.raw
False	None	FourierTransform	HCD	MS2	0	40.7664	200	1144.54321289063	3431.61508541188	3	4.46332	439	Non_Depleted_Plasma_Nor_1.raw
False	Unambiguous	IonTrap	CID	MS2	0	49.352	100	1104.505859375	1104.505859375	1	4.468735	440	Non_Depleted_Plasma_Nor_1.raw
False	Ambiguous	FourierTransform	HCD	MS2	0	49.352	200	1104.505859375	2208.00444212	2	4.48366166666667	441	Non_Depleted_Plasma_Nor_1.raw
False	Ambiguous	FourierTransform	HCD	MS2	0	49.352	200	1104.505859375	3311.503024865	3	4.48366166666667	441	Non_Depleted_Plasma_Nor_1.raw
False	Unambiguous	IonTrap	CID	MS2	0	53.3588	100	1235.50830078125	1235.50830078125	1	4.489055	442	Non_Depleted_Plasma_Nor_1.raw
False	None	FourierTransform	HCD	MS2	0	53.3588	200	1235.50830078125	2470.0093249325	2	4.50380166666667	443	Non_Depleted_Plasma_Nor_1.raw
False	None	FourierTransform	HCD	MS2	0	53.3588	200	1235.50830078125	3704.51034908375	3	4.50380166666667	443	Non_Depleted_Plasma_Nor_1.raw
False	None	IonTrap	CID	MS2	0	74.9795	100	996.334716796875	996.334716796875	1	4.50922666666667	444	Non_Depleted_Plasma_Nor_1.raw
False	Unambiguous	IonTrap	CID	MS2	0	0	100	1179.56787109375	1179.56787109375	1	4.52961333333333	446	Non_Depleted_Plasma_Nor_1.raw
False	None	FourierTransform	HCD	MS2	0	0	200	1179.56787109375	2358.1284655575	2	4.54442333333333	447	Non_Depleted_Plasma_Nor_1.raw
False	None	FourierTransform	HCD	MS2	0	0	200	1179.56787109375	3536.68906002125	3	4.54442333333333	447	Non_Depleted_Plasma_Nor_1.raw
False	None	IonTrap	CID	MS2	0	0	100	1326.06982421875	1326.06982421875	1	4.55816	449	Non_Depleted_Plasma_Nor_1.raw
False	None	FourierTransform	HCD	MS2	0	0	200	1326.06982421875	2651.1323718075	2	4.572875	450	Non_Depleted_Plasma_Nor_1.raw
False	None	FourierTransform	HCD	MS2	0	0	200	1326.06982421875	3976.19491939625	3	4.572875	450	Non_Depleted_Plasma_Nor_1.raw
False	Ambiguous	IonTrap	CID	MS2	0	64.82196	100	1160.58422851563	1160.58422851563	1	4.57827666666667	451	Non_Depleted_Plasma_Nor_1.raw
False	None	FourierTransform	HCD	MS2	0	64.82196	200	1160.58422851563	3479.73813228688	3	4.59314833333333	452	Non_Depleted_Plasma_Nor_1.raw
False	None	FourierTransform	HCD	MS2	0	64.82196	200	1160.58422851563	2320.16118040125	2	4.59314833333333	452	Non_Depleted_Plasma_Nor_1.raw
False	None	IonTrap	CID	MS2	0		100	1380.37683105469	2759.74638547938	2	4.59854166666667	453	Non_Depleted_Plasma_Nor_1.raw
False	Unambiguous	IonTrap	CID	MS2	0		100	1380.37683105469	4139.11593990406	3	4.59854166666667	453	Non_Depleted_Plasma_Nor_1.raw
False	None	FourierTransform	HCD	MS2	0		200	1380.37683105469	2759.74638547938	2	4.61320166666667	454	Non_Depleted_Plasma_Nor_1.raw
False	Ambiguous	FourierTransform	HCD	MS2	0		200	1380.37683105469	4139.11593990406	3	4.61320166666667	454	Non_Depleted_Plasma_Nor_1.raw
False	Unambiguous	IonTrap	CID	MS2	0		100	1376.47741699219	1376.47741699219	1	4.61869666666667	455	Non_Depleted_Plasma_Nor_1.raw
False	None	FourierTransform	HCD	MS2	0		200	1376.47741699219	2751.94755735438	2	4.63343833333333	456	Non_Depleted_Plasma_Nor_1.raw
False	Unambiguous	FourierTransform	HCD	MS2	0		200	1376.47741699219	4127.41769771656	3	4.63343833333333	456	Non_Depleted_Plasma_Nor_1.raw
False	Unambiguous	IonTrap	CID	MS2	0	0	100	1093.52209472656	1093.52209472656	1	4.63885166666667	457	Non_Depleted_Plasma_Nor_1.raw
False	Ambiguous	FourierTransform	HCD	MS2	0	0	200	1093.52209472656	3278.55173091969	3	4.653705	458	Non_Depleted_Plasma_Nor_1.raw
False	Unambiguous	FourierTransform	HCD	MS2	0	0	200	1093.52209472656	2186.03691282313	2	4.653705	458	Non_Depleted_Plasma_Nor_1.raw
False	None	IonTrap	CID	MS2	0	39.77172	100	907.263488769531	907.263488769531	1	4.66933166666667	460	Non_Depleted_Plasma_Nor_1.raw
False	None	FourierTransform	HCD	MS2	0	39.77172	200	907.263488769531	907.263488769531	1	4.68433666666667	461	Non_Depleted_Plasma_Nor_1.raw
False	Ambiguous	IonTrap	CID	MS2	0		100	1191.52795410156	1191.52795410156	1	4.689735	462	Non_Depleted_Plasma_Nor_1.raw
False	None	FourierTransform	HCD	MS2	0		200	1191.52795410156	2382.04863157313	2	4.70456166666667	463	Non_Depleted_Plasma_Nor_1.raw
False	Unambiguous	FourierTransform	HCD	MS2	0		200	1191.52795410156	3572.56930904469	3	4.70456166666667	463	Non_Depleted_Plasma_Nor_1.raw
False	None	IonTrap	CID	MS2	0		100	840.652099609375	840.652099609375	1	4.71002166666667	464	Non_Depleted_Plasma_Nor_1.raw
False	None	FourierTransform	HCD	MS2	0		200	840.652099609375	1680.29692258875	2	4.72504333333333	465	Non_Depleted_Plasma_Nor_1.raw
False	None	FourierTransform	HCD	MS2	0		200	840.652099609375	2519.94174556813	3	4.72504333333333	465	Non_Depleted_Plasma_Nor_1.raw
False	None	IonTrap	CID	MS2	0		100	1118.79272460938	1118.79272460938	1	4.73047166666667	466	Non_Depleted_Plasma_Nor_1.raw
False	None	FourierTransform	HCD	MS2	0		200	1118.79272460938	2236.57817258875	2	4.745365	467	Non_Depleted_Plasma_Nor_1.raw
False	None	FourierTransform	HCD	MS2	0		200	1118.79272460938	3354.36362056813	3	4.745365	467	Non_Depleted_Plasma_Nor_1.raw
False	Unambiguous	IonTrap	CID	MS2	0		100	947.503662109375	947.503662109375	1	4.75081	468	Non_Depleted_Plasma_Nor_1.raw
False	Unambiguous	FourierTransform	HCD	MS2	0		200	947.503662109375	1894.00004758875	2	4.76579666666667	469	Non_Depleted_Plasma_Nor_1.raw
False	Ambiguous	FourierTransform	HCD	MS2	0		200	947.503662109375	2840.49643306813	3	4.76579666666667	469	Non_Depleted_Plasma_Nor_1.raw
False	None	IonTrap	CID	MS2	0	48.96185	100	889.23681640625	1777.4663561825	2	4.779975	471	Non_Depleted_Plasma_Nor_1.raw
False	Unambiguous	IonTrap	CID	MS2	0	48.96185	100	889.23681640625	2665.69589595875	3	4.779975	471	Non_Depleted_Plasma_Nor_1.raw
False	None	FourierTransform	HCD	MS2	0	48.96185	200	889.23681640625	1777.4663561825	2	4.796155	472	Non_Depleted_Plasma_Nor_1.raw
False	None	FourierTransform	HCD	MS2	0	48.96185	200	889.23681640625	2665.69589595875	3	4.796155	472	Non_Depleted_Plasma_Nor_1.raw
False	Unambiguous	IonTrap	CID	MS2	0		100	1339.52734375	1339.52734375	1	4.80154666666667	473	Non_Depleted_Plasma_Nor_1.raw
False	None	FourierTransform	HCD	MS2	0		200	1339.52734375	2678.04741087	2	4.81628833333333	474	Non_Depleted_Plasma_Nor_1.raw
False	None	FourierTransform	HCD	MS2	0		200	1339.52734375	4016.56747799	3	4.81628833333333	474	Non_Depleted_Plasma_Nor_1.raw
False	Unambiguous	IonTrap	CID	MS2	0	82.56619	100	992.545959472656	992.545959472656	1	4.82171	475	Non_Depleted_Plasma_Nor_1.raw
False	Ambiguous	FourierTransform	HCD	MS2	0	82.56619	200	992.545959472656	2975.62332515797	3	4.83663833333333	476	Non_Depleted_Plasma_Nor_1.raw
False	Unambiguous	FourierTransform	HCD	MS2	0	82.56619	200	992.545959472656	1984.08464231531	2	4.83663833333333	476	Non_Depleted_Plasma_Nor_1.raw
False	None	IonTrap	CID	MS2	0	75.15269	100	1220.876953125	1220.876953125	1	4.84202833333333	477	Non_Depleted_Plasma_Nor_1.raw
False	None	FourierTransform	HCD	MS2	0	75.15269	200	1220.876953125	2440.74662962	2	4.856825	478	Non_Depleted_Plasma_Nor_1.raw
False	Unambiguous	FourierTransform	HCD	MS2	0	75.15269	200	1220.876953125	3660.616306115	3	4.856825	478	Non_Depleted_Plasma_Nor_1.raw
False	None	IonTrap	CID	MS2	0	73.1054	100	846.295715332031	846.295715332031	1	4.86229333333333	479	Non_Depleted_Plasma_Nor_1.raw
False	None	FourierTransform	HCD	MS2	0	73.1054	200	846.295715332031	1691.58415403406	2	4.87736	480	Non_Depleted_Plasma_Nor_1.raw
False	None	FourierTransform	HCD	MS2	0	73.1054	200	846.295715332031	2536.87259273609	3	4.87736	480	Non_Depleted_Plasma_Nor_1.raw
False	Unambiguous	IonTrap	CID	MS2	0	70.60198	100	1013.59313964844	1013.59313964844	1	4.89257333333333	482	Non_Depleted_Plasma_Nor_1.raw
False	None	FourierTransform	HCD	MS2	0	70.60198	200	1013.59313964844	1013.59313964844	1	4.90752333333333	483	Non_Depleted_Plasma_Nor_1.raw
False	None	IonTrap	CID	MS2	0	56.22048	100	921.316772460938	921.316772460938	1	4.91297	484	Non_Depleted_Plasma_Nor_1.raw
False	None	FourierTransform	HCD	MS2	0	56.22048	200	921.316772460938	921.316772460938	1	4.928	485	Non_Depleted_Plasma_Nor_1.raw
False	None	IonTrap	CID	MS2	0		100	1259.03698730469	1259.03698730469	1	4.93339	486	Non_Depleted_Plasma_Nor_1.raw
False	None	FourierTransform	HCD	MS2	0		200	1259.03698730469	3775.09640865406	3	4.94814333333333	487	Non_Depleted_Plasma_Nor_1.raw
False	None	FourierTransform	HCD	MS2	0		200	1259.03698730469	2517.06669797938	2	4.94814333333333	487	Non_Depleted_Plasma_Nor_1.raw
False	None	IonTrap	CID	MS2	0	75.56029	100	1172.12390136719	1172.12390136719	1	4.953545	488	Non_Depleted_Plasma_Nor_1.raw
False	Unambiguous	FourierTransform	HCD	MS2	0	75.56029	200	1172.12390136719	2343.24052610438	2	4.96849	489	Non_Depleted_Plasma_Nor_1.raw
False	Unambiguous	FourierTransform	HCD	MS2	0	75.56029	200	1172.12390136719	3514.35715084156	3	4.96849	489	Non_Depleted_Plasma_Nor_1.raw
False	None	IonTrap	CID	MS2	0	58.20956	100	1195.45190429688	1195.45190429688	1	4.97388166666667	490	Non_Depleted_Plasma_Nor_1.raw
False	None	FourierTransform	HCD	MS2	0	58.20956	200	1195.45190429688	2389.89653196375	2	4.98867666666667	491	Non_Depleted_Plasma_Nor_1.raw
False	None	FourierTransform	HCD	MS2	0	58.20956	200	1195.45190429688	3584.34115963063	3	4.98867666666667	491	Non_Depleted_Plasma_Nor_1.raw
False	None	IonTrap	CID	MS2	0		100	1247.03454589844	1247.03454589844	1	5.00322333333333	493	Non_Depleted_Plasma_Nor_1.raw
False	None	FourierTransform	HCD	MS2	0		200	1247.03454589844	1247.03454589844	1	5.01803666666667	494	Non_Depleted_Plasma_Nor_1.raw
False	None	IonTrap	CID	MS2	0		100	1268.43041992188	1268.43041992188	1	5.02342666666667	495	Non_Depleted_Plasma_Nor_1.raw
False	None	FourierTransform	HCD	MS2	0		200	1268.43041992188	1268.43041992188	1	5.038205	496	Non_Depleted_Plasma_Nor_1.raw
False	Unambiguous	IonTrap	CID	MS2	0	30.87293	100	1232.50744628906	1232.50744628906	1	5.0436	497	Non_Depleted_Plasma_Nor_1.raw
False	None	FourierTransform	HCD	MS2	0	30.87293	200	1232.50744628906	2464.00761594813	2	5.05838833333333	498	Non_Depleted_Plasma_Nor_1.raw
False	Unambiguous	FourierTransform	HCD	MS2	0	30.87293	200	1232.50744628906	3695.50778560719	3	5.05838833333333	498	Non_Depleted_Plasma_Nor_1.raw
False	Unambiguous	IonTrap	CID	MS2	0	32.85722	100	1210.50158691406	1210.50158691406	1	5.06377666666667	499	Non_Depleted_Plasma_Nor_1.raw
False	None	FourierTransform	HCD	MS2	0	32.85722	200	1210.50158691406	1210.50158691406	1	5.07858666666667	500	Non_Depleted_Plasma_Nor_1.raw
False	None	IonTrap	CID	MS2	0	70.76631	100	1252.92993164063	1252.92993164063	1	5.08398666666667	501	Non_Depleted_Plasma_Nor_1.raw
False	None	FourierTransform	HCD	MS2	0	70.76631	200	1252.92993164063	2504.85258665125	2	5.09875666666667	502	Non_Depleted_Plasma_Nor_1.raw
False	None	FourierTransform	HCD	MS2	0	70.76631	200	1252.92993164063	3756.77524166188	3	5.09875666666667	502	Non_Depleted_Plasma_Nor_1.raw
False	None	IonTrap	CID	MS2	0	0	100	996.331665039063	1991.65605344813	2	5.11294333333333	504	Non_Depleted_Plasma_Nor_1.raw
False	Unambiguous	IonTrap	CID	MS2	0	0	100	996.331665039063	2986.98044185719	3	5.11294333333333	504	Non_Depleted_Plasma_Nor_1.raw
False	None	FourierTransform	HCD	MS2	0	0	200	996.331665039063	2986.98044185719	3	5.128985	505	Non_Depleted_Plasma_Nor_1.raw
False	None	FourierTransform	HCD	MS2	0	0	200	996.331665039063	1991.65605344813	2	5.128985	505	Non_Depleted_Plasma_Nor_1.raw
False	Unambiguous	IonTrap	CID	MS2	0		100	1058.59680175781	1058.59680175781	1	5.13440833333333	506	Non_Depleted_Plasma_Nor_1.raw
False	Unambiguous	FourierTransform	HCD	MS2	0		200	1058.59680175781	2116.18632688563	2	5.14943333333333	507	Non_Depleted_Plasma_Nor_1.raw
False	Ambiguous	FourierTransform	HCD	MS2	0		200	1058.59680175781	3173.77585201344	3	5.14943333333333	507	Non_Depleted_Plasma_Nor_1.raw
False	None	IonTrap	CID	MS2	0		100	1147.048828125	1147.048828125	1	5.15484333333333	508	Non_Depleted_Plasma_Nor_1.raw
False	None	FourierTransform	HCD	MS2	0		200	1147.048828125	2293.09037962	2	5.16967166666667	509	Non_Depleted_Plasma_Nor_1.raw
False	None	FourierTransform	HCD	MS2	0		200	1147.048828125	3439.131931115	3	5.16967166666667	509	Non_Depleted_Plasma_Nor_1.raw
False	Unambiguous	IonTrap	CID	MS2	0	0	100	903.28759765625	903.28759765625	1	5.17511833333333	510	Non_Depleted_Plasma_Nor_1.raw
False	None	FourierTransform	HCD	MS2	0	0	200	903.28759765625	903.28759765625	1	5.19014333333333	511	Non_Depleted_Plasma_Nor_1.raw
False	Unambiguous	IonTrap	CID	MS2	0		100	944.511657714844	1888.01603879969	2	5.19558833333333	512	Non_Depleted_Plasma_Nor_1.raw
False	Unambiguous	IonTrap	CID	MS2	0		100	944.511657714844	2831.52041988453	3	5.19558833333333	512	Non_Depleted_Plasma_Nor_1.raw
False	Ambiguous	FourierTransform	HCD	MS2	0		200	944.511657714844	2831.52041988453	3	5.21057333333333	513	Non_Depleted_Plasma_Nor_1.raw
False	None	FourierTransform	HCD	MS2	0		200	944.511657714844	1888.01603879969	2	5.21057333333333	513	Non_Depleted_Plasma_Nor_1.raw
False	Unambiguous	IonTrap	CID	MS2	0	59.23717	100	1296.48779296875	1296.48779296875	1	5.22397333333333	515	Non_Depleted_Plasma_Nor_1.raw
False	None	FourierTransform	HCD	MS2	0	59.23717	200	1296.48779296875	2591.9683093075	2	5.23871166666667	516	Non_Depleted_Plasma_Nor_1.raw
False	None	FourierTransform	HCD	MS2	0	59.23717	200	1296.48779296875	3887.44882564625	3	5.23871166666667	516	Non_Depleted_Plasma_Nor_1.raw
False	None	IonTrap	CID	MS2	0		100	1345.44885253906	1345.44885253906	1	5.24410166666667	517	Non_Depleted_Plasma_Nor_1.raw
False	None	FourierTransform	HCD	MS2	0		200	1345.44885253906	2689.89042844813	2	5.25882833333333	518	Non_Depleted_Plasma_Nor_1.raw
False	None	FourierTransform	HCD	MS2	0		200	1345.44885253906	4034.33200435719	3	5.25882833333333	518	Non_Depleted_Plasma_Nor_1.raw
False	Unambiguous	IonTrap	CID	MS2	0	61.8716	100	1035.56787109375	1035.56787109375	1	5.26425666666667	519	Non_Depleted_Plasma_Nor_1.raw
False	Unambiguous	FourierTransform	HCD	MS2	0	61.8716	200	1035.56787109375	3104.68906002125	3	5.27916333333333	520	Non_Depleted_Plasma_Nor_1.raw
False	Unambiguous	FourierTransform	HCD	MS2	0	61.8716	200	1035.56787109375	2070.1284655575	2	5.27916333333333	520	Non_Depleted_Plasma_Nor_1.raw
False	None	IonTrap	CID	MS2	0	45.69957	100	1334.45263671875	1334.45263671875	1	5.28455666666667	521	Non_Depleted_Plasma_Nor_1.raw
False	None	FourierTransform	HCD	MS2	0	45.69957	200	1334.45263671875	4001.34335689625	3	5.299305	522	Non_Depleted_Plasma_Nor_1.raw
False	None	FourierTransform	HCD	MS2	0	45.69957	200	1334.45263671875	2667.8979968075	2	5.299305	522	Non_Depleted_Plasma_Nor_1.raw
False	None	IonTrap	CID	MS2	0		100	1092.76989746094	1092.76989746094	1	5.30472	523	Non_Depleted_Plasma_Nor_1.raw
False	None	FourierTransform	HCD	MS2	0		200	1092.76989746094	2184.53251829188	2	5.31970666666667	524	Non_Depleted_Plasma_Nor_1.raw
False	None	FourierTransform	HCD	MS2	0		200	1092.76989746094	3276.29513912281	3	5.31970666666667	524	Non_Depleted_Plasma_Nor_1.raw
False	Unambiguous	IonTrap	CID	MS2	0		100	1166.55822753906	2332.10917844813	2	5.33520333333333	526	Non_Depleted_Plasma_Nor_1.raw
False	Unambiguous	IonTrap	CID	MS2	0		100	1166.55822753906	3497.66012935719	3	5.33520333333333	526	Non_Depleted_Plasma_Nor_1.raw
False	Unambiguous	FourierTransform	HCD	MS2	0		200	1166.55822753906	2332.10917844813	2	5.35003	527	Non_Depleted_Plasma_Nor_1.raw
False	None	FourierTransform	HCD	MS2	0		200	1166.55822753906	3497.66012935719	3	5.35003	527	Non_Depleted_Plasma_Nor_1.raw
False	Unambiguous	IonTrap	CID	MS2	0	74.95281	100	1120.53076171875	1120.53076171875	1	5.35544333333333	528	Non_Depleted_Plasma_Nor_1.raw
False	Unambiguous	FourierTransform	HCD	MS2	0	74.95281	200	1120.53076171875	3359.57773189625	3	5.37033166666667	529	Non_Depleted_Plasma_Nor_1.raw
False	None	FourierTransform	HCD	MS2	0	74.95281	200	1120.53076171875	2240.0542468075	2	5.37033166666667	529	Non_Depleted_Plasma_Nor_1.raw
False	Ambiguous	IonTrap	CID	MS2	0		100	972.587585449219	972.587585449219	1	5.375775	530	Non_Depleted_Plasma_Nor_1.raw
False	Unambiguous	IonTrap	CID	MS2	0	57.28255	100	1043.53491210938	1043.53491210938	1	5.39612166666667	532	Non_Depleted_Plasma_Nor_1.raw
False	Ambiguous	FourierTransform	HCD	MS2	0	57.28255	200	1043.53491210938	2086.06254758875	2	5.41104333333333	533	Non_Depleted_Plasma_Nor_1.raw
False	Unambiguous	FourierTransform	HCD	MS2	0	57.28255	200	1043.53491210938	3128.59018306813	3	5.41104333333333	533	Non_Depleted_Plasma_Nor_1.raw
False	Unambiguous	IonTrap	CID	MS2	0	52.77074	100	1025.57556152344	1025.57556152344	1	5.41647666666667	534	Non_Depleted_Plasma_Nor_1.raw
False	None	FourierTransform	HCD	MS2	0	52.77074	200	1025.57556152344	2050.14384641688	2	5.43137833333333	535	Non_Depleted_Plasma_Nor_1.raw
False	None	FourierTransform	HCD	MS2	0	52.77074	200	1025.57556152344	3074.71213131031	3	5.43137833333333	535	Non_Depleted_Plasma_Nor_1.raw
False	Unambiguous	IonTrap	CID	MS2	0	47.96784	100	1215.56958007813	1215.56958007813	1	5.44653166666667	537	Non_Depleted_Plasma_Nor_1.raw
False	None	FourierTransform	HCD	MS2	0	47.96784	200	1215.56958007813	1215.56958007813	1	5.46131833333333	538	Non_Depleted_Plasma_Nor_1.raw
False	None	IonTrap	CID	MS2	0	0	100	1319.03125	1319.03125	1	5.46670833333333	539	Non_Depleted_Plasma_Nor_1.raw
False	None	FourierTransform	HCD	MS2	0	0	200	1319.03125	3955.07919674	3	5.48146166666667	540	Non_Depleted_Plasma_Nor_1.raw
False	None	FourierTransform	HCD	MS2	0	0	200	1319.03125	2637.05522337	2	5.48146166666667	540	Non_Depleted_Plasma_Nor_1.raw
False	None	IonTrap	CID	MS2	0		100	1405.24060058594	1405.24060058594	1	5.48694833333333	541	Non_Depleted_Plasma_Nor_1.raw
False	None	FourierTransform	HCD	MS2	0		200	1405.24060058594	2809.47392454188	2	5.50159166666667	542	Non_Depleted_Plasma_Nor_1.raw
False	None	FourierTransform	HCD	MS2	0		200	1405.24060058594	4213.70724849781	3	5.50159166666667	542	Non_Depleted_Plasma_Nor_1.raw
False	Unambiguous	IonTrap	CID	MS2	0		100	1229.51879882813	1229.51879882813	1	5.50699666666667	543	Non_Depleted_Plasma_Nor_1.raw
False	Unambiguous	FourierTransform	HCD	MS2	0		200	1229.51879882813	2458.03032102625	2	5.521795	544	Non_Depleted_Plasma_Nor_1.raw
False	None	FourierTransform	HCD	MS2	0		200	1229.51879882813	3686.54184322438	3	5.521795	544	Non_Depleted_Plasma_Nor_1.raw
False	Ambiguous	IonTrap	CID	MS2	0		100	1124.54895019531	1124.54895019531	1	5.52721666666667	545	Non_Depleted_Plasma_Nor_1.raw
False	None	FourierTransform	HCD	MS2	0		200	1124.54895019531	1124.54895019531	1	5.54205666666667	546	Non_Depleted_Plasma_Nor_1.raw
False	None	IonTrap	CID	MS2	0	79.19321	100	924.313720703125	924.313720703125	1	5.55692166666667	548	Non_Depleted_Plasma_Nor_1.raw
False	None	FourierTransform	HCD	MS2	0	79.19321	200	924.313720703125	924.313720703125	1	5.57298833333333	549	Non_Depleted_Plasma_Nor_1.raw
False	None	IonTrap	CID	MS2	0	68.89101	100	889.235534667969	2665.69205074391	3	5.57844333333333	550	Non_Depleted_Plasma_Nor_1.raw
False	None	FourierTransform	HCD	MS2	0	68.89101	200	889.235534667969	2665.69205074391	3	5.593485	551	Non_Depleted_Plasma_Nor_1.raw
False	None	IonTrap	CID	MS2	0	71.7471	100	829.268676757813	1657.53007688563	2	5.598965	552	Non_Depleted_Plasma_Nor_1.raw
False	None	IonTrap	CID	MS2	0	71.7471	100	829.268676757813	2485.79147701344	3	5.598965	552	Non_Depleted_Plasma_Nor_1.raw
False	None	FourierTransform	HCD	MS2	0	71.7471	200	829.268676757813	1657.53007688563	2	5.61401166666667	553	Non_Depleted_Plasma_Nor_1.raw
False	None	FourierTransform	HCD	MS2	0	71.7471	200	829.268676757813	2485.79147701344	3	5.61401166666667	553	Non_Depleted_Plasma_Nor_1.raw
False	Unambiguous	IonTrap	CID	MS2	0		100	1309.29223632813	2617.57719602625	2	5.61940166666667	554	Non_Depleted_Plasma_Nor_1.raw
False	Unambiguous	IonTrap	CID	MS2	0		100	1309.29223632813	3925.86215572438	3	5.61940166666667	554	Non_Depleted_Plasma_Nor_1.raw
False	Ambiguous	FourierTransform	HCD	MS2	0		200	1309.29223632813	3925.86215572438	3	5.63415	555	Non_Depleted_Plasma_Nor_1.raw
False	None	FourierTransform	HCD	MS2	0		200	1309.29223632813	2617.57719602625	2	5.63415	555	Non_Depleted_Plasma_Nor_1.raw
False	None	IonTrap	CID	MS2	0	63.93299	100	1201.37707519531	1201.37707519531	1	5.63954833333333	556	Non_Depleted_Plasma_Nor_1.raw
False	None	FourierTransform	HCD	MS2	0	63.93299	200	1201.37707519531	3602.11667232594	3	5.654425	557	Non_Depleted_Plasma_Nor_1.raw
False	None	FourierTransform	HCD	MS2	0	63.93299	200	1201.37707519531	2401.74687376063	2	5.654425	557	Non_Depleted_Plasma_Nor_1.raw
False	None	IonTrap	CID	MS2	0	10.698	100	906.261291503906	906.261291503906	1	5.66877166666667	559	Non_Depleted_Plasma_Nor_1.raw
False	None	FourierTransform	HCD	MS2	0	10.698	200	906.261291503906	906.261291503906	1	5.68481833333333	560	Non_Depleted_Plasma_Nor_1.raw
False	Unambiguous	IonTrap	CID	MS2	0	88.08432	100	977.645935058594	977.645935058594	1	5.69027	561	Non_Depleted_Plasma_Nor_1.raw
False	None	FourierTransform	HCD	MS2	0	88.08432	200	977.645935058594	2930.92325191578	3	5.70528333333333	562	Non_Depleted_Plasma_Nor_1.raw
False	None	FourierTransform	HCD	MS2	0	88.08432	200	977.645935058594	1954.28459348719	2	5.70528333333333	562	Non_Depleted_Plasma_Nor_1.raw
False	None	IonTrap	CID	MS2	0		100	1221.99340820313	2442.97953977625	2	5.71067833333333	563	Non_Depleted_Plasma_Nor_1.raw
False	Ambiguous	IonTrap	CID	MS2	0		100	1221.99340820313	3663.96567134938	3	5.71067833333333	563	Non_Depleted_Plasma_Nor_1.raw
False	None	FourierTransform	HCD	MS2	0		200	1221.99340820313	2442.97953977625	2	5.72543333333333	564	Non_Depleted_Plasma_Nor_1.raw
False	None	FourierTransform	HCD	MS2	0		200	1221.99340820313	3663.96567134938	3	5.72543333333333	564	Non_Depleted_Plasma_Nor_1.raw
False	Ambiguous	IonTrap	CID	MS2	0	38.63316	100	1293.60424804688	1293.60424804688	1	5.73082166666667	565	Non_Depleted_Plasma_Nor_1.raw
False	Unambiguous	FourierTransform	HCD	MS2	0	38.63316	200	1293.60424804688	2586.20121946375	2	5.745605	566	Non_Depleted_Plasma_Nor_1.raw
False	Ambiguous	FourierTransform	HCD	MS2	0	38.63316	200	1293.60424804688	3878.79819088063	3	5.745605	566	Non_Depleted_Plasma_Nor_1.raw
False	None	IonTrap	CID	MS2	0	0	100	1424.42749023438	1424.42749023438	1	5.75097666666667	567	Non_Depleted_Plasma_Nor_1.raw
False	None	FourierTransform	HCD	MS2	0	0	200	1424.42749023438	4271.26791744313	3	5.76561333333333	568	Non_Depleted_Plasma_Nor_1.raw
False	None	FourierTransform	HCD	MS2	0	0	200	1424.42749023438	2847.84770383875	2	5.76561333333333	568	Non_Depleted_Plasma_Nor_1.raw
False	None	IonTrap	CID	MS2	0	62.24968	100	1328.9775390625	1328.9775390625	1	5.77974333333333	570	Non_Depleted_Plasma_Nor_1.raw
False	None	FourierTransform	HCD	MS2	0	62.24968	200	1328.9775390625	2656.947801495	2	5.795485	571	Non_Depleted_Plasma_Nor_1.raw
False	Unambiguous	FourierTransform	HCD	MS2	0	62.24968	200	1328.9775390625	3984.9180639275	3	5.795485	571	Non_Depleted_Plasma_Nor_1.raw
False	Unambiguous	IonTrap	CID	MS2	0	59.4122	100	1178.49865722656	2355.99003782313	2	5.80088666666667	572	Non_Depleted_Plasma_Nor_1.raw
False	None	FourierTransform	HCD	MS2	0	59.4122	200	1178.49865722656	2355.99003782313	2	5.81573166666667	573	Non_Depleted_Plasma_Nor_1.raw
False	Unambiguous	IonTrap	CID	MS2	0		100	1085.54235839844	1085.54235839844	1	5.82127833333333	574	Non_Depleted_Plasma_Nor_1.raw
False	Unambiguous	FourierTransform	HCD	MS2	0		200	1085.54235839844	2170.07744016688	2	5.83613833333333	575	Non_Depleted_Plasma_Nor_1.raw
False	Ambiguous	FourierTransform	HCD	MS2	0		200	1085.54235839844	3254.61252193531	3	5.83613833333333	575	Non_Depleted_Plasma_Nor_1.raw
False	None	IonTrap	CID	MS2	0		100	1272.42492675781	1272.42492675781	1	5.84153	576	Non_Depleted_Plasma_Nor_1.raw
False	None	FourierTransform	HCD	MS2	0		200	1272.42492675781	1272.42492675781	1	5.85629833333333	577	Non_Depleted_Plasma_Nor_1.raw
False	Unambiguous	IonTrap	CID	MS2	0		100	1001.55169677734	3002.64053707203	3	5.86173333333333	578	Non_Depleted_Plasma_Nor_1.raw
False	Unambiguous	IonTrap	CID	MS2	0		100	1001.55169677734	2002.09611692469	2	5.86173333333333	578	Non_Depleted_Plasma_Nor_1.raw
False	None	IonTrap	CID	MS2	0	65.55414	100	994.333862304688	994.333862304688	1	5.891905	581	Non_Depleted_Plasma_Nor_1.raw
False	None	FourierTransform	HCD	MS2	0	65.55414	200	994.333862304688	1987.66044797938	2	5.90798833333333	582	Non_Depleted_Plasma_Nor_1.raw
False	None	FourierTransform	HCD	MS2	0	65.55414	200	994.333862304688	2980.98703365406	3	5.90798833333333	582	Non_Depleted_Plasma_Nor_1.raw
False	None	IonTrap	CID	MS2	0	30.56466	100	1248.443359375	1248.443359375	1	5.91337833333333	583	Non_Depleted_Plasma_Nor_1.raw
False	None	FourierTransform	HCD	MS2	0	30.56466	200	1248.443359375	2495.87944212	2	5.92819833333333	584	Non_Depleted_Plasma_Nor_1.raw
False	None	FourierTransform	HCD	MS2	0	30.56466	200	1248.443359375	3743.315524865	3	5.92819833333333	584	Non_Depleted_Plasma_Nor_1.raw
False	Unambiguous	IonTrap	CID	MS2	0	64.13264	100	943.106811523438	1885.20634641688	2	5.933655	585	Non_Depleted_Plasma_Nor_1.raw
False	Unambiguous	IonTrap	CID	MS2	0	64.13264	100	943.106811523438	2827.30588131031	3	5.933655	585	Non_Depleted_Plasma_Nor_1.raw
False	None	FourierTransform	HCD	MS2	0	64.13264	200	943.106811523438	1885.20634641688	2	5.948615	586	Non_Depleted_Plasma_Nor_1.raw
False	None	FourierTransform	HCD	MS2	0	64.13264	200	943.106811523438	2827.30588131031	3	5.948615	586	Non_Depleted_Plasma_Nor_1.raw
False	Ambiguous	IonTrap	CID	MS2	0	0	100	947.591125488281	947.591125488281	1	5.95406166666667	587	Non_Depleted_Plasma_Nor_1.raw
False	None	FourierTransform	HCD	MS2	0	0	200	947.591125488281	1894.17497434656	2	5.96906	588	Non_Depleted_Plasma_Nor_1.raw
False	None	FourierTransform	HCD	MS2	0	0	200	947.591125488281	2840.75882320484	3	5.96906	588	Non_Depleted_Plasma_Nor_1.raw
False	Unambiguous	IonTrap	CID	MS2	0		100	1392.83947753906	2784.67167844813	2	5.97445166666667	589	Non_Depleted_Plasma_Nor_1.raw
False	None	IonTrap	CID	MS2	0		100	1392.83947753906	4176.50387935719	3	5.97445166666667	589	Non_Depleted_Plasma_Nor_1.raw
False	None	FourierTransform	HCD	MS2	0		200	1392.83947753906	2784.67167844813	2	5.98922833333333	590	Non_Depleted_Plasma_Nor_1.raw
False	None	FourierTransform	HCD	MS2	0		200	1392.83947753906	4176.50387935719	3	5.98922833333333	590	Non_Depleted_Plasma_Nor_1.raw
False	None	IonTrap	CID	MS2	0	72.76797	100	908.261291503906	908.261291503906	1	6.00441666666667	592	Non_Depleted_Plasma_Nor_1.raw
False	None	FourierTransform	HCD	MS2	0	72.76797	200	908.261291503906	908.261291503906	1	6.020485	593	Non_Depleted_Plasma_Nor_1.raw
False	None	IonTrap	CID	MS2	0	56.72601	100	920.314208984375	1839.62114133875	2	6.02593	594	Non_Depleted_Plasma_Nor_1.raw
False	None	IonTrap	CID	MS2	0	56.72601	100	920.314208984375	2758.92807369313	3	6.02593	594	Non_Depleted_Plasma_Nor_1.raw
False	None	FourierTransform	HCD	MS2	0	56.72601	200	920.314208984375	2758.92807369313	3	6.04095166666667	595	Non_Depleted_Plasma_Nor_1.raw
False	None	FourierTransform	HCD	MS2	0	56.72601	200	920.314208984375	1839.62114133875	2	6.04095166666667	595	Non_Depleted_Plasma_Nor_1.raw
False	None	IonTrap	CID	MS2	0	0	100	1514.50268554688	1514.50268554688	1	6.04632	596	Non_Depleted_Plasma_Nor_1.raw
False	None	FourierTransform	HCD	MS2	0	0	200	1514.50268554688	3027.99809446375	2	6.060885	597	Non_Depleted_Plasma_Nor_1.raw
False	None	FourierTransform	HCD	MS2	0	0	200	1514.50268554688	4541.49350338063	3	6.060885	597	Non_Depleted_Plasma_Nor_1.raw
False	None	IonTrap	CID	MS2	0		100	1262.48583984375	1262.48583984375	1	6.06628	598	Non_Depleted_Plasma_Nor_1.raw
False	None	FourierTransform	HCD	MS2	0		200	1262.48583984375	2523.9644030575	2	6.08107166666667	599	Non_Depleted_Plasma_Nor_1.raw
False	None	FourierTransform	HCD	MS2	0		200	1262.48583984375	3785.44296627125	3	6.08107166666667	599	Non_Depleted_Plasma_Nor_1.raw
False	Ambiguous	IonTrap	CID	MS2	0	64.5106	100	1109.56286621094	1109.56286621094	1	6.08649333333333	600	Non_Depleted_Plasma_Nor_1.raw
False	None	FourierTransform	HCD	MS2	0	64.5106	200	1109.56286621094	2218.11845579188	2	6.10133166666667	601	Non_Depleted_Plasma_Nor_1.raw
False	Unambiguous	FourierTransform	HCD	MS2	0	64.5106	200	1109.56286621094	3326.67404537281	3	6.10133166666667	601	Non_Depleted_Plasma_Nor_1.raw
False	Unambiguous	IonTrap	CID	MS2	0		100	1287.1142578125	3859.3282201775	3	6.11654333333333	603	Non_Depleted_Plasma_Nor_1.raw
False	Unambiguous	IonTrap	CID	MS2	0		100	1287.1142578125	2573.221238995	2	6.11654333333333	603	Non_Depleted_Plasma_Nor_1.raw
False	None	IonTrap	CID	MS2	0		100	1230.4267578125	1230.4267578125	1	6.137715	605	Non_Depleted_Plasma_Nor_1.raw
False	None	FourierTransform	HCD	MS2	0		200	1230.4267578125	2459.846238995	2	6.15252333333333	606	Non_Depleted_Plasma_Nor_1.raw
False	None	FourierTransform	HCD	MS2	0		200	1230.4267578125	3689.2657201775	3	6.15252333333333	606	Non_Depleted_Plasma_Nor_1.raw
False	None	IonTrap	CID	MS2	0		100	903.28857421875	1805.5698718075	2	6.15807333333333	607	Non_Depleted_Plasma_Nor_1.raw
False	None	IonTrap	CID	MS2	0		100	903.28857421875	2707.85116939625	3	6.15807333333333	607	Non_Depleted_Plasma_Nor_1.raw
False	None	FourierTransform	HCD	MS2	0		200	903.28857421875	1805.5698718075	2	6.17308333333333	608	Non_Depleted_Plasma_Nor_1.raw
False	None	FourierTransform	HCD	MS2	0		200	903.28857421875	2707.85116939625	3	6.17308333333333	608	Non_Depleted_Plasma_Nor_1.raw
False	Unambiguous	IonTrap	CID	MS2	0		100	1494.40124511719	2987.79521360438	2	6.17844333333333	609	Non_Depleted_Plasma_Nor_1.raw
False	Unambiguous	IonTrap	CID	MS2	0		100	1494.40124511719	4481.18918209156	3	6.17844333333333	609	Non_Depleted_Plasma_Nor_1.raw
False	None	FourierTransform	HCD	MS2	0		200	1494.40124511719	2987.79521360438	2	6.19306666666667	610	Non_Depleted_Plasma_Nor_1.raw
False	None	FourierTransform	HCD	MS2	0		200	1494.40124511719	4481.18918209156	3	6.19306666666667	610	Non_Depleted_Plasma_Nor_1.raw
False	Unambiguous	IonTrap	CID	MS2	0		100	1196.34423828125	3587.01816158375	3	6.198465	611	Non_Depleted_Plasma_Nor_1.raw
False	None	IonTrap	CID	MS2	0		100	1196.34423828125	2391.6811999325	2	6.198465	611	Non_Depleted_Plasma_Nor_1.raw
False	None	FourierTransform	HCD	MS2	0		200	1196.34423828125	2391.6811999325	2	6.21326333333333	612	Non_Depleted_Plasma_Nor_1.raw
False	None	FourierTransform	HCD	MS2	0		200	1196.34423828125	3587.01816158375	3	6.21326333333333	612	Non_Depleted_Plasma_Nor_1.raw
False	None	IonTrap	CID	MS2	0	23.44251	100	815.216918945313	815.216918945313	1	6.22679333333333	614	Non_Depleted_Plasma_Nor_1.raw
False	None	FourierTransform	HCD	MS2	0	23.44251	200	815.216918945313	815.216918945313	1	6.241875	615	Non_Depleted_Plasma_Nor_1.raw
False	Unambiguous	IonTrap	CID	MS2	0	74.3828	100	1172.47619628906	1172.47619628906	1	6.24727833333333	616	Non_Depleted_Plasma_Nor_1.raw
False	None	FourierTransform	HCD	MS2	0	74.3828	200	1172.47619628906	2343.94511594813	2	6.26212833333333	617	Non_Depleted_Plasma_Nor_1.raw
False	Unambiguous	FourierTransform	HCD	MS2	0	74.3828	200	1172.47619628906	3515.41403560719	3	6.26212833333333	617	Non_Depleted_Plasma_Nor_1.raw
False	Unambiguous	IonTrap	CID	MS2	0	79.99272	100	1215.55895996094	1215.55895996094	1	6.267535	618	Non_Depleted_Plasma_Nor_1.raw
False	Unambiguous	FourierTransform	HCD	MS2	0	79.99272	200	1215.55895996094	3644.66232662281	3	6.28229833333333	619	Non_Depleted_Plasma_Nor_1.raw
False	None	FourierTransform	HCD	MS2	0	79.99272	200	1215.55895996094	2430.11064329188	2	6.28229833333333	619	Non_Depleted_Plasma_Nor_1.raw
False	Unambiguous	IonTrap	CID	MS2	0	0	100	1653.763671875	3306.52006712	2	6.28766	620	Non_Depleted_Plasma_Nor_1.raw
False	Unambiguous	IonTrap	CID	MS2	0	0	100	1653.763671875	4959.276462365	3	6.28766	620	Non_Depleted_Plasma_Nor_1.raw
False	None	FourierTransform	HCD	MS2	0	0	200	1653.763671875	3306.52006712	2	6.30241166666667	621	Non_Depleted_Plasma_Nor_1.raw
False	None	FourierTransform	HCD	MS2	0	0	200	1653.763671875	4959.276462365	3	6.30241166666667	621	Non_Depleted_Plasma_Nor_1.raw
False	Unambiguous	IonTrap	CID	MS2	0		100	1127.54846191406	1127.54846191406	1	6.30783833333333	622	Non_Depleted_Plasma_Nor_1.raw
False	Unambiguous	FourierTransform	HCD	MS2	0		200	1127.54846191406	2254.08964719813	2	6.32266833333333	623	Non_Depleted_Plasma_Nor_1.raw
False	Ambiguous	FourierTransform	HCD	MS2	0		200	1127.54846191406	3380.63083248219	3	6.32266833333333	623	Non_Depleted_Plasma_Nor_1.raw
False	Unambiguous	IonTrap	CID	MS2	0	0	100	1239.4892578125	1239.4892578125	1	6.33694166666667	625	Non_Depleted_Plasma_Nor_1.raw
False	None	FourierTransform	HCD	MS2	0	0	200	1239.4892578125	2477.971238995	2	6.35281833333333	626	Non_Depleted_Plasma_Nor_1.raw
False	None	FourierTransform	HCD	MS2	0	0	200	1239.4892578125	3716.4532201775	3	6.35281833333333	626	Non_Depleted_Plasma_Nor_1.raw
False	Unambiguous	IonTrap	CID	MS2	0	60.74149	100	1106.52807617188	1106.52807617188	1	6.35823333333333	627	Non_Depleted_Plasma_Nor_1.raw
False	None	FourierTransform	HCD	MS2	0	60.74149	200	1106.52807617188	1106.52807617188	1	6.37313	628	Non_Depleted_Plasma_Nor_1.raw
False	None	IonTrap	CID	MS2	0	0	100	1420.50012207031	1420.50012207031	1	6.37851	629	Non_Depleted_Plasma_Nor_1.raw
False	None	FourierTransform	HCD	MS2	0	0	200	1420.50012207031	2839.99296751063	2	6.39313666666667	630	Non_Depleted_Plasma_Nor_1.raw
False	None	FourierTransform	HCD	MS2	0	0	200	1420.50012207031	4259.48581295094	3	6.39313666666667	630	Non_Depleted_Plasma_Nor_1.raw
False	Unambiguous	IonTrap	CID	MS2	0	77.38734	100	1087.60632324219	1087.60632324219	1	6.39856333333333	631	Non_Depleted_Plasma_Nor_1.raw
False	None	FourierTransform	HCD	MS2	0	77.38734	200	1087.60632324219	2174.20536985438	2	6.41347	632	Non_Depleted_Plasma_Nor_1.raw
False	None	FourierTransform	HCD	MS2	0	77.38734	200	1087.60632324219	3260.80441646656	3	6.41347	632	Non_Depleted_Plasma_Nor_1.raw
False	Unambiguous	IonTrap	CID	MS2	0		100	986.596801757813	986.596801757813	1	6.41891166666667	633	Non_Depleted_Plasma_Nor_1.raw
False	None	FourierTransform	HCD	MS2	0		200	986.596801757813	1972.18632688563	2	6.433835	634	Non_Depleted_Plasma_Nor_1.raw
False	None	FourierTransform	HCD	MS2	0		200	986.596801757813	2957.77585201344	3	6.433835	634	Non_Depleted_Plasma_Nor_1.raw
False	None	IonTrap	CID	MS2	0	66.29896	100	906.264709472656	906.264709472656	1	6.44906666666667	636	Non_Depleted_Plasma_Nor_1.raw
False	None	FourierTransform	HCD	MS2	0	66.29896	200	906.264709472656	1811.52214231531	2	6.46515166666667	637	Non_Depleted_Plasma_Nor_1.raw
False	None	FourierTransform	HCD	MS2	0	66.29896	200	906.264709472656	2716.77957515797	3	6.46515166666667	637	Non_Depleted_Plasma_Nor_1.raw
False	None	IonTrap	CID	MS2	0		100	1390.49499511719	1390.49499511719	1	6.470535	638	Non_Depleted_Plasma_Nor_1.raw
False	None	FourierTransform	HCD	MS2	0		200	1390.49499511719	2779.98271360438	2	6.48524833333333	639	Non_Depleted_Plasma_Nor_1.raw
False	None	FourierTransform	HCD	MS2	0		200	1390.49499511719	4169.47043209156	3	6.48524833333333	639	Non_Depleted_Plasma_Nor_1.raw
False	None	IonTrap	CID	MS2	0	65.17758	100	1282.47094726563	1282.47094726563	1	6.49065833333333	640	Non_Depleted_Plasma_Nor_1.raw
False	None	FourierTransform	HCD	MS2	0	65.17758	200	1282.47094726563	2563.93461790125	2	6.505485	641	Non_Depleted_Plasma_Nor_1.raw
False	None	FourierTransform	HCD	MS2	0	65.17758	200	1282.47094726563	3845.39828853688	3	6.505485	641	Non_Depleted_Plasma_Nor_1.raw
False	None	IonTrap	CID	MS2	0	42.27501	100	889.236206054688	889.236206054688	1	6.51093333333333	642	Non_Depleted_Plasma_Nor_1.raw
False	None	FourierTransform	HCD	MS2	0	42.27501	200	889.236206054688	889.236206054688	1	6.52599833333333	643	Non_Depleted_Plasma_Nor_1.raw
False	Ambiguous	IonTrap	CID	MS2	0		100	1136.54223632813	1136.54223632813	1	6.53141333333333	644	Non_Depleted_Plasma_Nor_1.raw
False	None	FourierTransform	HCD	MS2	0		200	1136.54223632813	2272.07719602625	2	6.54624666666667	645	Non_Depleted_Plasma_Nor_1.raw
False	Ambiguous	FourierTransform	HCD	MS2	0		200	1136.54223632813	3407.61215572438	3	6.54624666666667	645	Non_Depleted_Plasma_Nor_1.raw
False	None	IonTrap	CID	MS2	0		100	1350.35925292969	1350.35925292969	1	6.560405	647	Non_Depleted_Plasma_Nor_1.raw
False	None	FourierTransform	HCD	MS2	0		200	1350.35925292969	1350.35925292969	1	6.57615166666667	648	Non_Depleted_Plasma_Nor_1.raw
False	None	IonTrap	CID	MS2	0		100	1462.46069335938	1462.46069335938	1	6.581535	649	Non_Depleted_Plasma_Nor_1.raw
False	None	FourierTransform	HCD	MS2	0		200	1462.46069335938	2923.91411008875	2	6.59619	650	Non_Depleted_Plasma_Nor_1.raw
False	None	FourierTransform	HCD	MS2	0		200	1462.46069335938	4385.36752681813	3	6.59619	650	Non_Depleted_Plasma_Nor_1.raw
False	None	IonTrap	CID	MS2	0	0	100	846.294250488281	846.294250488281	1	6.601975	651	Non_Depleted_Plasma_Nor_1.raw
False	None	FourierTransform	HCD	MS2	0	0	200	846.294250488281	846.294250488281	1	6.61698166666667	652	Non_Depleted_Plasma_Nor_1.raw
False	Unambiguous	IonTrap	CID	MS2	0		100	1794.4658203125	3587.924363995	2	6.62233833333333	653	Non_Depleted_Plasma_Nor_1.raw
False	None	IonTrap	CID	MS2	0		100	1794.4658203125	5381.3829076775	3	6.62233833333333	653	Non_Depleted_Plasma_Nor_1.raw
False	Ambiguous	FourierTransform	HCD	MS2	0		200	1794.4658203125	3587.924363995	2	6.63682166666667	654	Non_Depleted_Plasma_Nor_1.raw
False	Unambiguous	FourierTransform	HCD	MS2	0		200	1794.4658203125	5381.3829076775	3	6.63682166666667	654	Non_Depleted_Plasma_Nor_1.raw
False	Unambiguous	IonTrap	CID	MS2	0		100	1061.51965332031	2122.03203001063	2	6.642255	655	Non_Depleted_Plasma_Nor_1.raw
False	Ambiguous	IonTrap	CID	MS2	0		100	1061.51965332031	3182.54440670094	3	6.642255	655	Non_Depleted_Plasma_Nor_1.raw
False	None	FourierTransform	HCD	MS2	0		200	1061.51965332031	3182.54440670094	3	6.65712333333333	656	Non_Depleted_Plasma_Nor_1.raw
False	None	FourierTransform	HCD	MS2	0		200	1061.51965332031	2122.03203001063	2	6.65712333333333	656	Non_Depleted_Plasma_Nor_1.raw
False	None	IonTrap	CID	MS2	0	0	100	920.317138671875	920.317138671875	1	6.67133333333333	658	Non_Depleted_Plasma_Nor_1.raw
False	None	FourierTransform	HCD	MS2	0	0	200	920.317138671875	920.317138671875	1	6.68748666666667	659	Non_Depleted_Plasma_Nor_1.raw
False	None	IonTrap	CID	MS2	0		100	1329.44763183594	1329.44763183594	1	6.69288666666667	660	Non_Depleted_Plasma_Nor_1.raw
False	None	FourierTransform	HCD	MS2	0		200	1329.44763183594	2657.88798704188	2	6.70763166666667	661	Non_Depleted_Plasma_Nor_1.raw
False	None	FourierTransform	HCD	MS2	0		200	1329.44763183594	3986.32834224781	3	6.70763166666667	661	Non_Depleted_Plasma_Nor_1.raw
False	Unambiguous	IonTrap	CID	MS2	0	52.88829	100	1452.60864257813	1452.60864257813	1	6.71301333333333	662	Non_Depleted_Plasma_Nor_1.raw
False	None	FourierTransform	HCD	MS2	0	52.88829	200	1452.60864257813	2904.21000852625	2	6.72763166666667	663	Non_Depleted_Plasma_Nor_1.raw
False	None	FourierTransform	HCD	MS2	0	52.88829	200	1452.60864257813	4355.81137447438	3	6.72763166666667	663	Non_Depleted_Plasma_Nor_1.raw
False	Unambiguous	IonTrap	CID	MS2	0		100	1307.59362792969	1307.59362792969	1	6.733025	664	Non_Depleted_Plasma_Nor_1.raw
False	None	FourierTransform	HCD	MS2	0		200	1307.59362792969	3920.76633052906	3	6.74777333333333	665	Non_Depleted_Plasma_Nor_1.raw
False	None	FourierTransform	HCD	MS2	0		200	1307.59362792969	2614.17997922938	2	6.74777333333333	665	Non_Depleted_Plasma_Nor_1.raw
False	None	IonTrap	CID	MS2	0	48.57134	100	995.335205078125	995.335205078125	1	6.75321833333333	666	Non_Depleted_Plasma_Nor_1.raw
False	None	FourierTransform	HCD	MS2	0	48.57134	200	995.335205078125	995.335205078125	1	6.76813166666667	667	Non_Depleted_Plasma_Nor_1.raw
False	Ambiguous	IonTrap	CID	MS2	0	82.50482	100	1121.59362792969	1121.59362792969	1	6.78231	669	Non_Depleted_Plasma_Nor_1.raw
False	Unambiguous	FourierTransform	HCD	MS2	0	82.50482	200	1121.59362792969	2242.17997922938	2	6.79717166666667	670	Non_Depleted_Plasma_Nor_1.raw
False	Ambiguous	FourierTransform	HCD	MS2	0	82.50482	200	1121.59362792969	3362.76633052906	3	6.79717166666667	670	Non_Depleted_Plasma_Nor_1.raw
False	None	IonTrap	CID	MS2	0		100	1300.05187988281	1300.05187988281	1	6.80256166666667	671	Non_Depleted_Plasma_Nor_1.raw
False	None	FourierTransform	HCD	MS2	0		200	1300.05187988281	2599.09648313563	2	6.81732	672	Non_Depleted_Plasma_Nor_1.raw
False	None	FourierTransform	HCD	MS2	0		200	1300.05187988281	3898.14108638844	3	6.81732	672	Non_Depleted_Plasma_Nor_1.raw
False	Unambiguous	IonTrap	CID	MS2	0		100	1569.39758300781	3137.78788938563	2	6.82270166666667	673	Non_Depleted_Plasma_Nor_1.raw
False	Unambiguous	IonTrap	CID	MS2	0		100	1569.39758300781	4706.17819576344	3	6.82270166666667	673	Non_Depleted_Plasma_Nor_1.raw
False	None	FourierTransform	HCD	MS2	0		200	1569.39758300781	4706.17819576344	3	6.83723666666667	674	Non_Depleted_Plasma_Nor_1.raw
False	None	FourierTransform	HCD	MS2	0		200	1569.39758300781	3137.78788938563	2	6.83723666666667	674	Non_Depleted_Plasma_Nor_1.raw
False	Ambiguous	IonTrap	CID	MS2	0	81.44532	100	1055.65051269531	1055.65051269531	1	6.84266333333333	675	Non_Depleted_Plasma_Nor_1.raw
False	Unambiguous	FourierTransform	HCD	MS2	0	81.44532	200	1055.65051269531	2110.29374876063	2	6.85768666666667	676	Non_Depleted_Plasma_Nor_1.raw
False	None	FourierTransform	HCD	MS2	0	81.44532	200	1055.65051269531	3164.93698482594	3	6.85768666666667	676	Non_Depleted_Plasma_Nor_1.raw
False	None	IonTrap	CID	MS2	0	79.93894	100	891.23583984375	1781.4644030575	2	6.863155	677	Non_Depleted_Plasma_Nor_1.raw
False	None	FourierTransform	HCD	MS2	0	79.93894	200	891.23583984375	1781.4644030575	2	6.87773333333333	678	Non_Depleted_Plasma_Nor_1.raw
False	Unambiguous	IonTrap	CID	MS2	0	74.29932	100	1152.53527832031	1152.53527832031	1	6.89291333333333	680	Non_Depleted_Plasma_Nor_1.raw
False	None	FourierTransform	HCD	MS2	0	74.29932	200	1152.53527832031	2304.06328001063	2	6.90881833333333	681	Non_Depleted_Plasma_Nor_1.raw
False	None	FourierTransform	HCD	MS2	0	74.29932	200	1152.53527832031	3455.59128170094	3	6.90881833333333	681	Non_Depleted_Plasma_Nor_1.raw
False	Unambiguous	IonTrap	CID	MS2	0		100	1244.53698730469	1244.53698730469	1	6.91420833333333	682	Non_Depleted_Plasma_Nor_1.raw
False	None	FourierTransform	HCD	MS2	0		200	1244.53698730469	1244.53698730469	1	6.92900166666667	683	Non_Depleted_Plasma_Nor_1.raw
False	None	IonTrap	CID	MS2	0	35.34797	100	815.218139648438	815.218139648438	1	6.93447833333333	684	Non_Depleted_Plasma_Nor_1.raw
False	None	FourierTransform	HCD	MS2	0	35.34797	200	815.218139648438	815.218139648438	1	6.94953333333333	685	Non_Depleted_Plasma_Nor_1.raw
False	Ambiguous	IonTrap	CID	MS2	0	0	100	1084.5615234375	1084.5615234375	1	6.95496833333333	686	Non_Depleted_Plasma_Nor_1.raw
False	Ambiguous	FourierTransform	HCD	MS2	0	0	200	1084.5615234375	2168.115770245	2	6.96988166666667	687	Non_Depleted_Plasma_Nor_1.raw
False	Ambiguous	FourierTransform	HCD	MS2	0	0	200	1084.5615234375	3251.6700170525	3	6.96988166666667	687	Non_Depleted_Plasma_Nor_1.raw
False	Ambiguous	IonTrap	CID	MS2	0		100	1247.63488769531	1247.63488769531	1	6.97528166666667	688	Non_Depleted_Plasma_Nor_1.raw
False	Ambiguous	IonTrap	CID	MS2	0		100	1150.54956054688	1150.54956054688	1	7.00519333333333	691	Non_Depleted_Plasma_Nor_1.raw
False	None	FourierTransform	HCD	MS2	0		200	1150.54956054688	2300.09184446375	2	7.02002166666667	692	Non_Depleted_Plasma_Nor_1.raw
False	None	FourierTransform	HCD	MS2	0		200	1150.54956054688	3449.63412838063	3	7.02002166666667	692	Non_Depleted_Plasma_Nor_1.raw
False	None	IonTrap	CID	MS2	0	69.15974	100	1161.07165527344	1161.07165527344	1	7.02553	693	Non_Depleted_Plasma_Nor_1.raw
False	None	FourierTransform	HCD	MS2	0	69.15974	200	1161.07165527344	3481.20041256031	3	7.04039833333333	694	Non_Depleted_Plasma_Nor_1.raw
False	None	FourierTransform	HCD	MS2	0	69.15974	200	1161.07165527344	2321.13603391688	2	7.04039833333333	694	Non_Depleted_Plasma_Nor_1.raw
False	Ambiguous	IonTrap	CID	MS2	0	56.24876	100	1163.51171875	1163.51171875	1	7.04581	695	Non_Depleted_Plasma_Nor_1.raw
False	None	FourierTransform	HCD	MS2	0	56.24876	200	1163.51171875	2326.01616087	2	7.06059833333333	696	Non_Depleted_Plasma_Nor_1.raw
False	None	FourierTransform	HCD	MS2	0	56.24876	200	1163.51171875	3488.52060299	3	7.06059833333333	696	Non_Depleted_Plasma_Nor_1.raw
False	Unambiguous	IonTrap	CID	MS2	0	71.00987	100	1129.51831054688	1129.51831054688	1	7.06601833333333	697	Non_Depleted_Plasma_Nor_1.raw
False	Unambiguous	FourierTransform	HCD	MS2	0	71.00987	200	1129.51831054688	2258.02934446375	2	7.08089166666667	698	Non_Depleted_Plasma_Nor_1.raw
False	Unambiguous	FourierTransform	HCD	MS2	0	71.00987	200	1129.51831054688	3386.54037838063	3	7.08089166666667	698	Non_Depleted_Plasma_Nor_1.raw
False	Unambiguous	IonTrap	CID	MS2	0	0	100	1187.56481933594	1187.56481933594	1	7.08630166666667	699	Non_Depleted_Plasma_Nor_1.raw
False	None	FourierTransform	HCD	MS2	0	0	200	1187.56481933594	2374.12236204188	2	7.101075	700	Non_Depleted_Plasma_Nor_1.raw
False	None	FourierTransform	HCD	MS2	0	0	200	1187.56481933594	3560.67990474781	3	7.101075	700	Non_Depleted_Plasma_Nor_1.raw
False	Unambiguous	IonTrap	CID	MS2	0		100	1068.61694335938	1068.61694335938	1	7.11522666666667	702	Non_Depleted_Plasma_Nor_1.raw
False	None	FourierTransform	HCD	MS2	0		200	1068.61694335938	3203.83627681813	3	7.13115333333333	703	Non_Depleted_Plasma_Nor_1.raw
False	None	FourierTransform	HCD	MS2	0		200	1068.61694335938	2136.22661008875	2	7.13115333333333	703	Non_Depleted_Plasma_Nor_1.raw
False	Unambiguous	IonTrap	CID	MS2	0		100	1143.48510742188	1143.48510742188	1	7.13669666666667	704	Non_Depleted_Plasma_Nor_1.raw
False	None	FourierTransform	HCD	MS2	0		200	1143.48510742188	2285.96293821375	2	7.15159	705	Non_Depleted_Plasma_Nor_1.raw
False	None	FourierTransform	HCD	MS2	0		200	1143.48510742188	3428.44076900563	3	7.15159	705	Non_Depleted_Plasma_Nor_1.raw
False	Unambiguous	IonTrap	CID	MS2	0	80.18546	100	1072.65270996094	1072.65270996094	1	7.157025	706	Non_Depleted_Plasma_Nor_1.raw
False	None	FourierTransform	HCD	MS2	0	80.18546	200	1072.65270996094	2144.29814329188	2	7.17188	707	Non_Depleted_Plasma_Nor_1.raw
False	None	FourierTransform	HCD	MS2	0	80.18546	200	1072.65270996094	3215.94357662281	3	7.17188	707	Non_Depleted_Plasma_Nor_1.raw
False	Ambiguous	IonTrap	CID	MS2	0		100	1231.55920410156	1231.55920410156	1	7.17727	708	Non_Depleted_Plasma_Nor_1.raw
False	None	FourierTransform	HCD	MS2	0		200	1231.55920410156	2462.11113157313	2	7.19221166666667	709	Non_Depleted_Plasma_Nor_1.raw
False	None	FourierTransform	HCD	MS2	0		200	1231.55920410156	3692.66305904469	3	7.19221166666667	709	Non_Depleted_Plasma_Nor_1.raw
False	None	IonTrap	CID	MS2	0		100	1283.05236816406	1283.05236816406	1	7.19760166666667	710	Non_Depleted_Plasma_Nor_1.raw
False	Unambiguous	FourierTransform	HCD	MS2	0		200	1283.05236816406	3847.14255123219	3	7.21232666666667	711	Non_Depleted_Plasma_Nor_1.raw
False	None	FourierTransform	HCD	MS2	0		200	1283.05236816406	2565.09745969813	2	7.21232666666667	711	Non_Depleted_Plasma_Nor_1.raw
False	None	IonTrap	CID	MS2	0	54.8362	100	907.262573242188	907.262573242188	1	7.22696666666667	713	Non_Depleted_Plasma_Nor_1.raw
False	None	FourierTransform	HCD	MS2	0	54.8362	200	907.262573242188	907.262573242188	1	7.242985	714	Non_Depleted_Plasma_Nor_1.raw
False	Unambiguous	IonTrap	CID	MS2	0		100	1297.62878417969	1297.62878417969	1	7.24839166666667	715	Non_Depleted_Plasma_Nor_1.raw
False	None	FourierTransform	HCD	MS2	0		200	1297.62878417969	2594.25029172938	2	7.26318	716	Non_Depleted_Plasma_Nor_1.raw
False	None	FourierTransform	HCD	MS2	0		200	1297.62878417969	3890.87179927906	3	7.26318	716	Non_Depleted_Plasma_Nor_1.raw
False	None	IonTrap	CID	MS2	0		100	1504.51477050781	3008.02226438563	2	7.26854833333333	717	Non_Depleted_Plasma_Nor_1.raw
False	Unambiguous	IonTrap	CID	MS2	0		100	1504.51477050781	4511.52975826344	3	7.26854833333333	717	Non_Depleted_Plasma_Nor_1.raw
False	None	IonTrap	CID	MS2	0	54.28716	100	1343.01843261719	1343.01843261719	1	7.28851666666667	719	Non_Depleted_Plasma_Nor_1.raw
False	None	FourierTransform	HCD	MS2	0	54.28716	200	1343.01843261719	2685.02958860438	2	7.30329166666667	720	Non_Depleted_Plasma_Nor_1.raw
False	None	FourierTransform	HCD	MS2	0	54.28716	200	1343.01843261719	4027.04074459156	3	7.30329166666667	720	Non_Depleted_Plasma_Nor_1.raw
False	None	IonTrap	CID	MS2	0		100	1358.43298339844	1358.43298339844	1	7.30868333333333	721	Non_Depleted_Plasma_Nor_1.raw
False	None	FourierTransform	HCD	MS2	0		200	1358.43298339844	4073.28439693531	3	7.32337333333333	722	Non_Depleted_Plasma_Nor_1.raw
False	None	FourierTransform	HCD	MS2	0		200	1358.43298339844	2715.85869016688	2	7.32337333333333	722	Non_Depleted_Plasma_Nor_1.raw
False	None	IonTrap	CID	MS2	0	58.19421	100	996.333862304688	996.333862304688	1	7.33857833333333	724	Non_Depleted_Plasma_Nor_1.raw
False	None	FourierTransform	HCD	MS2	0	58.19421	200	996.333862304688	996.333862304688	1	7.35350833333333	725	Non_Depleted_Plasma_Nor_1.raw
False	Ambiguous	IonTrap	CID	MS2	0	0	100	1302.50927734375	1302.50927734375	1	7.35902	726	Non_Depleted_Plasma_Nor_1.raw
False	None	FourierTransform	HCD	MS2	0	0	200	1302.50927734375	2604.0112780575	2	7.37378333333333	727	Non_Depleted_Plasma_Nor_1.raw
False	None	FourierTransform	HCD	MS2	0	0	200	1302.50927734375	3905.51327877125	3	7.37378333333333	727	Non_Depleted_Plasma_Nor_1.raw
False	None	IonTrap	CID	MS2	0	73.56448	100	1382.43579101563	1382.43579101563	1	7.37916666666667	728	Non_Depleted_Plasma_Nor_1.raw
False	None	FourierTransform	HCD	MS2	0	73.56448	200	1382.43579101563	2763.86430540125	2	7.39383	729	Non_Depleted_Plasma_Nor_1.raw
False	None	FourierTransform	HCD	MS2	0	73.56448	200	1382.43579101563	4145.29281978688	3	7.39383	729	Non_Depleted_Plasma_Nor_1.raw
False	Ambiguous	IonTrap	CID	MS2	0		100	1222.57482910156	1222.57482910156	1	7.39923	730	Non_Depleted_Plasma_Nor_1.raw
False	Ambiguous	FourierTransform	HCD	MS2	0		200	1222.57482910156	3665.70993404469	3	7.41403333333333	731	Non_Depleted_Plasma_Nor_1.raw
False	None	FourierTransform	HCD	MS2	0		200	1222.57482910156	2444.14238157313	2	7.41403333333333	731	Non_Depleted_Plasma_Nor_1.raw
False	Unambiguous	IonTrap	CID	MS2	0	0	100	1272.51293945313	1272.51293945313	1	7.41942333333333	732	Non_Depleted_Plasma_Nor_1.raw
False	None	FourierTransform	HCD	MS2	0	0	200	1272.51293945313	2544.01860227625	2	7.43414833333333	733	Non_Depleted_Plasma_Nor_1.raw
False	None	FourierTransform	HCD	MS2	0	0	200	1272.51293945313	3815.52426509938	3	7.43414833333333	733	Non_Depleted_Plasma_Nor_1.raw
False	Unambiguous	IonTrap	CID	MS2	0	58.58442	100	1123.6181640625	1123.6181640625	1	7.44937833333333	735	Non_Depleted_Plasma_Nor_1.raw
False	None	FourierTransform	HCD	MS2	0	58.58442	200	1123.6181640625	2246.229051495	2	7.46531833333333	736	Non_Depleted_Plasma_Nor_1.raw
False	None	FourierTransform	HCD	MS2	0	58.58442	200	1123.6181640625	3368.8399389275	3	7.46531833333333	736	Non_Depleted_Plasma_Nor_1.raw
False	None	IonTrap	CID	MS2	0	58.51861	100	1016.701171875	1016.701171875	1	7.47075166666667	737	Non_Depleted_Plasma_Nor_1.raw
False	None	FourierTransform	HCD	MS2	0	58.51861	200	1016.701171875	2032.39506712	2	7.4857	738	Non_Depleted_Plasma_Nor_1.raw
False	None	FourierTransform	HCD	MS2	0	58.51861	200	1016.701171875	3048.088962365	3	7.4857	738	Non_Depleted_Plasma_Nor_1.raw
False	Unambiguous	IonTrap	CID	MS2	0	72.19849	100	1115.49816894531	1115.49816894531	1	7.49111333333333	739	Non_Depleted_Plasma_Nor_1.raw
False	None	FourierTransform	HCD	MS2	0	72.19849	200	1115.49816894531	3344.47995357594	3	7.50594333333333	740	Non_Depleted_Plasma_Nor_1.raw
False	None	FourierTransform	HCD	MS2	0	72.19849	200	1115.49816894531	2229.98906126063	2	7.50594333333333	740	Non_Depleted_Plasma_Nor_1.raw
False	Ambiguous	IonTrap	CID	MS2	0		100	1299.65612792969	1299.65612792969	1	7.51133333333333	741	Non_Depleted_Plasma_Nor_1.raw
False	None	FourierTransform	HCD	MS2	0		200	1299.65612792969	1299.65612792969	1	7.52623666666667	742	Non_Depleted_Plasma_Nor_1.raw
False	None	IonTrap	CID	MS2	0	0	100	1373.28234863281	1373.28234863281	1	7.53162666666667	743	Non_Depleted_Plasma_Nor_1.raw
False	None	FourierTransform	HCD	MS2	0	0	200	1373.28234863281	2745.55742063563	2	7.54630166666667	744	Non_Depleted_Plasma_Nor_1.raw
False	Unambiguous	FourierTransform	HCD	MS2	0	0	200	1373.28234863281	4117.83249263844	3	7.54630166666667	744	Non_Depleted_Plasma_Nor_1.raw
False	None	IonTrap	CID	MS2	0	36.94013	100	920.316589355469	920.316589355469	1	7.560495	746	Non_Depleted_Plasma_Nor_1.raw
False	None	FourierTransform	HCD	MS2	0	36.94013	200	920.316589355469	920.316589355469	1	7.57665166666667	747	Non_Depleted_Plasma_Nor_1.raw
False	Unambiguous	IonTrap	CID	MS2	0	88.80865	100	1105.70422363281	1105.70422363281	1	7.58207666666667	748	Non_Depleted_Plasma_Nor_1.raw
False	None	FourierTransform	HCD	MS2	0	88.80865	200	1105.70422363281	2210.40117063563	2	7.59700166666667	749	Non_Depleted_Plasma_Nor_1.raw
False	None	FourierTransform	HCD	MS2	0	88.80865	200	1105.70422363281	3315.09811763844	3	7.59700166666667	749	Non_Depleted_Plasma_Nor_1.raw
False	None	IonTrap	CID	MS2	0	84.47328	100	889.2373046875	889.2373046875	1	7.60244833333333	750	Non_Depleted_Plasma_Nor_1.raw
False	None	FourierTransform	HCD	MS2	0	84.47328	200	889.2373046875	1777.467332745	2	7.61743666666667	751	Non_Depleted_Plasma_Nor_1.raw
False	None	FourierTransform	HCD	MS2	0	84.47328	200	889.2373046875	2665.6973608025	3	7.61743666666667	751	Non_Depleted_Plasma_Nor_1.raw
False	None	IonTrap	CID	MS2	0	76.3442	100	1220.44567871094	1220.44567871094	1	7.62283833333333	752	Non_Depleted_Plasma_Nor_1.raw
False	None	FourierTransform	HCD	MS2	0	76.3442	200	1220.44567871094	2439.88408079188	2	7.637635	753	Non_Depleted_Plasma_Nor_1.raw
False	None	FourierTransform	HCD	MS2	0	76.3442	200	1220.44567871094	3659.32248287281	3	7.637635	753	Non_Depleted_Plasma_Nor_1.raw
False	Unambiguous	IonTrap	CID	MS2	0		100	1057.68518066406	1057.68518066406	1	7.64305833333333	754	Non_Depleted_Plasma_Nor_1.raw
False	None	FourierTransform	HCD	MS2	0		200	1057.68518066406	2114.36308469813	2	7.65792833333333	755	Non_Depleted_Plasma_Nor_1.raw
False	None	FourierTransform	HCD	MS2	0		200	1057.68518066406	3171.04098873219	3	7.65792833333333	755	Non_Depleted_Plasma_Nor_1.raw
False	None	IonTrap	CID	MS2	0	63.24218	100	807.69970703125	807.69970703125	1	7.67212833333333	757	Non_Depleted_Plasma_Nor_1.raw
False	None	FourierTransform	HCD	MS2	0	63.24218	200	807.69970703125	1614.3921374325	2	7.68721	758	Non_Depleted_Plasma_Nor_1.raw
False	None	FourierTransform	HCD	MS2	0	63.24218	200	807.69970703125	2421.08456783375	3	7.68721	758	Non_Depleted_Plasma_Nor_1.raw
False	Ambiguous	IonTrap	CID	MS2	0	70.95757	100	1326.51342773438	1326.51342773438	1	7.69262	759	Non_Depleted_Plasma_Nor_1.raw
False	None	FourierTransform	HCD	MS2	0	70.95757	200	1326.51342773438	2652.01957883875	2	7.70747833333333	760	Non_Depleted_Plasma_Nor_1.raw
False	None	FourierTransform	HCD	MS2	0	70.95757	200	1326.51342773438	3977.52572994313	3	7.70747833333333	760	Non_Depleted_Plasma_Nor_1.raw
False	Unambiguous	IonTrap	CID	MS2	0		100	1305.49768066406	1305.49768066406	1	7.71287666666667	761	Non_Depleted_Plasma_Nor_1.raw
False	None	FourierTransform	HCD	MS2	0		200	1305.49768066406	2609.98808469813	2	7.72758666666667	762	Non_Depleted_Plasma_Nor_1.raw
False	None	FourierTransform	HCD	MS2	0		200	1305.49768066406	3914.47848873219	3	7.72758666666667	762	Non_Depleted_Plasma_Nor_1.raw
False	None	IonTrap	CID	MS2	0	49.33858	100	1369.4619140625	1369.4619140625	1	7.73298666666667	763	Non_Depleted_Plasma_Nor_1.raw
False	None	FourierTransform	HCD	MS2	0	49.33858	200	1369.4619140625	2737.916551495	2	7.74771166666667	764	Non_Depleted_Plasma_Nor_1.raw
False	None	FourierTransform	HCD	MS2	0	49.33858	200	1369.4619140625	4106.3711889275	3	7.74771166666667	764	Non_Depleted_Plasma_Nor_1.raw
False	Unambiguous	IonTrap	CID	MS2	0		100	1153.51953125	1153.51953125	1	7.75311333333333	765	Non_Depleted_Plasma_Nor_1.raw
False	None	FourierTransform	HCD	MS2	0		200	1153.51953125	3458.54404049	3	7.767925	766	Non_Depleted_Plasma_Nor_1.raw
False	None	FourierTransform	HCD	MS2	0		200	1153.51953125	2306.03178587	2	7.767925	766	Non_Depleted_Plasma_Nor_1.raw
False	Unambiguous	IonTrap	CID	MS2	0		100	1274.51806640625	1274.51806640625	1	7.78209666666667	768	Non_Depleted_Plasma_Nor_1.raw
False	None	FourierTransform	HCD	MS2	0		200	1274.51806640625	2548.0288561825	2	7.79684333333333	769	Non_Depleted_Plasma_Nor_1.raw
False	None	FourierTransform	HCD	MS2	0		200	1274.51806640625	3821.53964595875	3	7.79684333333333	769	Non_Depleted_Plasma_Nor_1.raw
False	Unambiguous	IonTrap	CID	MS2	0		100	1431.55700683594	1431.55700683594	1	7.80222166666667	770	Non_Depleted_Plasma_Nor_1.raw
False	Unambiguous	IonTrap	CID	MS2	0	67.67801	100	1006.65374755859	1006.65374755859	1	7.82233166666667	772	Non_Depleted_Plasma_Nor_1.raw
False	None	FourierTransform	HCD	MS2	0	67.67801	200	1006.65374755859	2012.30021848719	2	7.837225	773	Non_Depleted_Plasma_Nor_1.raw
False	None	FourierTransform	HCD	MS2	0	67.67801	200	1006.65374755859	3017.94668941578	3	7.837225	773	Non_Depleted_Plasma_Nor_1.raw
False	Unambiguous	IonTrap	CID	MS2	0		100	1032.67749023438	1032.67749023438	1	7.842655	774	Non_Depleted_Plasma_Nor_1.raw
False	None	FourierTransform	HCD	MS2	0		200	1032.67749023438	3096.01791744313	3	7.85759	775	Non_Depleted_Plasma_Nor_1.raw
False	None	FourierTransform	HCD	MS2	0		200	1032.67749023438	2064.34770383875	2	7.85759	775	Non_Depleted_Plasma_Nor_1.raw
False	Unambiguous	IonTrap	CID	MS2	0		100	1150.48498535156	3449.44040279469	3	7.86299333333333	776	Non_Depleted_Plasma_Nor_1.raw
False	Unambiguous	IonTrap	CID	MS2	0		100	1150.48498535156	2299.96269407313	2	7.86299333333333	776	Non_Depleted_Plasma_Nor_1.raw
False	None	FourierTransform	HCD	MS2	0		200	1150.48498535156	2299.96269407313	2	7.87791833333333	777	Non_Depleted_Plasma_Nor_1.raw
False	None	FourierTransform	HCD	MS2	0		200	1150.48498535156	3449.44040279469	3	7.87791833333333	777	Non_Depleted_Plasma_Nor_1.raw
False	None	IonTrap	CID	MS2	0	36.73332	100	906.263732910156	906.263732910156	1	7.89213166666667	779	Non_Depleted_Plasma_Nor_1.raw
False	None	FourierTransform	HCD	MS2	0	36.73332	200	906.263732910156	906.263732910156	1	7.90815666666667	780	Non_Depleted_Plasma_Nor_1.raw
False	Ambiguous	IonTrap	CID	MS2	0	57.35519	100	1177.5869140625	1177.5869140625	1	7.91355833333333	781	Non_Depleted_Plasma_Nor_1.raw
False	Unambiguous	FourierTransform	HCD	MS2	0	57.35519	200	1177.5869140625	1177.5869140625	1	7.92840333333333	782	Non_Depleted_Plasma_Nor_1.raw
False	Unambiguous	IonTrap	CID	MS2	0	79.42065	100	1119.64990234375	1119.64990234375	1	7.93381666666667	783	Non_Depleted_Plasma_Nor_1.raw
False	None	FourierTransform	HCD	MS2	0	79.42065	200	1119.64990234375	2238.2925280575	2	7.94867333333333	784	Non_Depleted_Plasma_Nor_1.raw
False	None	FourierTransform	HCD	MS2	0	79.42065	200	1119.64990234375	3356.93515377125	3	7.94867333333333	784	Non_Depleted_Plasma_Nor_1.raw
False	Unambiguous	IonTrap	CID	MS2	0		100	1282.55639648438	1282.55639648438	1	7.95406333333333	785	Non_Depleted_Plasma_Nor_1.raw
False	None	FourierTransform	HCD	MS2	0		200	1282.55639648438	1282.55639648438	1	7.96883166666667	786	Non_Depleted_Plasma_Nor_1.raw
False	None	IonTrap	CID	MS2	0	66.87926	100	1003.78887939453	1003.78887939453	1	7.974265	787	Non_Depleted_Plasma_Nor_1.raw
False	None	FourierTransform	HCD	MS2	0	66.87926	200	1003.78887939453	2006.57048215906	2	7.98916166666667	788	Non_Depleted_Plasma_Nor_1.raw
False	None	FourierTransform	HCD	MS2	0	66.87926	200	1003.78887939453	3009.35208492359	3	7.98916166666667	788	Non_Depleted_Plasma_Nor_1.raw
False	Unambiguous	IonTrap	CID	MS2	0		100	1341.5634765625	1341.5634765625	1	8.00440333333333	790	Non_Depleted_Plasma_Nor_1.raw
False	Unambiguous	IonTrap	CID	MS2	0		100	1657.32922363281	3313.65117063563	2	8.02552	792	Non_Depleted_Plasma_Nor_1.raw
False	None	IonTrap	CID	MS2	0		100	1657.32922363281	4969.97311763844	3	8.02552	792	Non_Depleted_Plasma_Nor_1.raw
False	None	FourierTransform	HCD	MS2	0		200	1657.32922363281	3313.65117063563	2	8.040065	793	Non_Depleted_Plasma_Nor_1.raw
False	None	FourierTransform	HCD	MS2	0		200	1657.32922363281	4969.97311763844	3	8.040065	793	Non_Depleted_Plasma_Nor_1.raw
False	None	IonTrap	CID	MS2	0		100	1397.17919921875	1397.17919921875	1	8.045545	794	Non_Depleted_Plasma_Nor_1.raw
False	None	FourierTransform	HCD	MS2	0		200	1397.17919921875	2793.3511218075	2	8.06019333333333	795	Non_Depleted_Plasma_Nor_1.raw
False	None	FourierTransform	HCD	MS2	0		200	1397.17919921875	4189.52304439625	3	8.06019333333333	795	Non_Depleted_Plasma_Nor_1.raw
False	Ambiguous	IonTrap	CID	MS2	0	49.70803	100	954.646728515625	954.646728515625	1	8.06564833333333	796	Non_Depleted_Plasma_Nor_1.raw
False	None	FourierTransform	HCD	MS2	0	49.70803	200	954.646728515625	1908.28618040125	2	8.08064666666667	797	Non_Depleted_Plasma_Nor_1.raw
False	None	FourierTransform	HCD	MS2	0	49.70803	200	954.646728515625	2861.92563228688	3	8.08064666666667	797	Non_Depleted_Plasma_Nor_1.raw
False	None	IonTrap	CID	MS2	0	47.28527	100	1029.11193847656	1029.11193847656	1	8.08606666666667	798	Non_Depleted_Plasma_Nor_1.raw
False	None	FourierTransform	HCD	MS2	0	47.28527	200	1029.11193847656	2057.21660032313	2	8.10097	799	Non_Depleted_Plasma_Nor_1.raw
False	None	FourierTransform	HCD	MS2	0	47.28527	200	1029.11193847656	3085.32126216969	3	8.10097	799	Non_Depleted_Plasma_Nor_1.raw
False	Unambiguous	IonTrap	CID	MS2	0		100	1015.56634521484	1015.56634521484	1	8.11515833333333	801	Non_Depleted_Plasma_Nor_1.raw
False	None	FourierTransform	HCD	MS2	0		200	1015.56634521484	2030.12541379969	2	8.13115166666667	802	Non_Depleted_Plasma_Nor_1.raw
False	None	FourierTransform	HCD	MS2	0		200	1015.56634521484	3044.68448238453	3	8.13115166666667	802	Non_Depleted_Plasma_Nor_1.raw
False	Unambiguous	IonTrap	CID	MS2	0	77.06248	100	1070.52465820313	1070.52465820313	1	8.136585	803	Non_Depleted_Plasma_Nor_1.raw
False	Ambiguous	FourierTransform	HCD	MS2	0	77.06248	200	1070.52465820313	2140.04203977625	2	8.15150333333333	804	Non_Depleted_Plasma_Nor_1.raw
False	Unambiguous	FourierTransform	HCD	MS2	0	77.06248	200	1070.52465820313	3209.55942134938	3	8.15150333333333	804	Non_Depleted_Plasma_Nor_1.raw
False	Unambiguous	IonTrap	CID	MS2	0		100	1261.51306152344	1261.51306152344	1	8.15689833333333	805	Non_Depleted_Plasma_Nor_1.raw
False	None	FourierTransform	HCD	MS2	0		200	1261.51306152344	1261.51306152344	1	8.17162666666667	806	Non_Depleted_Plasma_Nor_1.raw
False	Ambiguous	IonTrap	CID	MS2	0		100	1248.68286132813	1248.68286132813	1	8.17702666666667	807	Non_Depleted_Plasma_Nor_1.raw
False	Unambiguous	FourierTransform	HCD	MS2	0		200	1248.68286132813	2496.35844602625	2	8.19182333333333	808	Non_Depleted_Plasma_Nor_1.raw
False	Unambiguous	FourierTransform	HCD	MS2	0		200	1248.68286132813	3744.03403072438	3	8.19182333333333	808	Non_Depleted_Plasma_Nor_1.raw
False	None	IonTrap	CID	MS2	0		100	991.709716796875	991.709716796875	1	8.197245	809	Non_Depleted_Plasma_Nor_1.raw
False	None	FourierTransform	HCD	MS2	0		200	991.709716796875	1982.41215696375	2	8.21226	810	Non_Depleted_Plasma_Nor_1.raw
False	None	FourierTransform	HCD	MS2	0		200	991.709716796875	2973.11459713063	3	8.21226	810	Non_Depleted_Plasma_Nor_1.raw
False	None	IonTrap	CID	MS2	0	17.38407	100	920.316528320313	920.316528320313	1	8.22610833333333	812	Non_Depleted_Plasma_Nor_1.raw
False	None	FourierTransform	HCD	MS2	0	17.38407	200	920.316528320313	920.316528320313	1	8.24215666666667	813	Non_Depleted_Plasma_Nor_1.raw
False	Unambiguous	IonTrap	CID	MS2	0	0	100	1146.62084960938	1146.62084960938	1	8.24755833333333	814	Non_Depleted_Plasma_Nor_1.raw
False	None	FourierTransform	HCD	MS2	0	0	200	1146.62084960938	3437.84799556813	3	8.26241833333333	815	Non_Depleted_Plasma_Nor_1.raw
False	None	FourierTransform	HCD	MS2	0	0	200	1146.62084960938	2292.23442258875	2	8.26241833333333	815	Non_Depleted_Plasma_Nor_1.raw
False	None	IonTrap	CID	MS2	0	69.33179	100	889.235107421875	889.235107421875	1	8.267865	816	Non_Depleted_Plasma_Nor_1.raw
False	None	FourierTransform	HCD	MS2	0	69.33179	200	889.235107421875	1777.46293821375	2	8.28288666666667	817	Non_Depleted_Plasma_Nor_1.raw
False	None	FourierTransform	HCD	MS2	0	69.33179	200	889.235107421875	2665.69076900563	3	8.28288666666667	817	Non_Depleted_Plasma_Nor_1.raw
False	Ambiguous	IonTrap	CID	MS2	0	47.50631	100	1100.58837890625	1100.58837890625	1	8.28830333333333	818	Non_Depleted_Plasma_Nor_1.raw
False	None	FourierTransform	HCD	MS2	0	47.50631	200	1100.58837890625	2200.1694811825	2	8.30319833333333	819	Non_Depleted_Plasma_Nor_1.raw
False	None	FourierTransform	HCD	MS2	0	47.50631	200	1100.58837890625	3299.75058345875	3	8.30319833333333	819	Non_Depleted_Plasma_Nor_1.raw
False	Ambiguous	IonTrap	CID	MS2	0	48.1824	100	1112.63781738281	1112.63781738281	1	8.30862333333333	820	Non_Depleted_Plasma_Nor_1.raw
False	None	FourierTransform	HCD	MS2	0	48.1824	200	1112.63781738281	2224.26835813563	2	8.32349666666667	821	Non_Depleted_Plasma_Nor_1.raw
False	Ambiguous	FourierTransform	HCD	MS2	0	48.1824	200	1112.63781738281	3335.89889888844	3	8.32349666666667	821	Non_Depleted_Plasma_Nor_1.raw
False	None	IonTrap	CID	MS2	0	74.97157	100	1245.26721191406	1245.26721191406	1	8.33810166666667	823	Non_Depleted_Plasma_Nor_1.raw
False	Unambiguous	FourierTransform	HCD	MS2	0	74.97157	200	1245.26721191406	3733.78708248219	3	8.35289833333333	824	Non_Depleted_Plasma_Nor_1.raw
False	None	FourierTransform	HCD	MS2	0	74.97157	200	1245.26721191406	2489.52714719813	2	8.35289833333333	824	Non_Depleted_Plasma_Nor_1.raw
False	None	IonTrap	CID	MS2	0	64.2898	100	996.331176757813	996.331176757813	1	8.35832166666667	825	Non_Depleted_Plasma_Nor_1.raw
False	None	FourierTransform	HCD	MS2	0	64.2898	200	996.331176757813	996.331176757813	1	8.37327333333333	826	Non_Depleted_Plasma_Nor_1.raw
False	None	IonTrap	CID	MS2	0	59.85519	100	903.287231445313	903.287231445313	1	8.37884166666667	827	Non_Depleted_Plasma_Nor_1.raw
False	None	FourierTransform	HCD	MS2	0	59.85519	200	903.287231445313	1805.56718626063	2	8.393855	828	Non_Depleted_Plasma_Nor_1.raw
False	None	FourierTransform	HCD	MS2	0	59.85519	200	903.287231445313	2707.84714107594	3	8.393855	828	Non_Depleted_Plasma_Nor_1.raw
False	None	IonTrap	CID	MS2	0	0	100	897.674377441406	897.674377441406	1	8.3993	829	Non_Depleted_Plasma_Nor_1.raw
False	None	FourierTransform	HCD	MS2	0	0	200	897.674377441406	1794.34147825281	2	8.41432666666667	830	Non_Depleted_Plasma_Nor_1.raw
False	None	FourierTransform	HCD	MS2	0	0	200	897.674377441406	2691.00857906422	3	8.41432666666667	830	Non_Depleted_Plasma_Nor_1.raw
False	Unambiguous	IonTrap	CID	MS2	0		100	1075.64099121094	1075.64099121094	1	8.41974666666667	831	Non_Depleted_Plasma_Nor_1.raw
False	None	FourierTransform	HCD	MS2	0		200	1075.64099121094	3224.90842037281	3	8.43495833333333	832	Non_Depleted_Plasma_Nor_1.raw
False	None	FourierTransform	HCD	MS2	0		200	1075.64099121094	2150.27470579188	2	8.43495833333333	832	Non_Depleted_Plasma_Nor_1.raw
False	None	IonTrap	CID	MS2	0		100	1289.42578125	1289.42578125	1	8.450175	834	Non_Depleted_Plasma_Nor_1.raw
False	None	IonTrap	CID	MS2	0		100	1332.46838378906	2663.92949094813	2	8.471375	836	Non_Depleted_Plasma_Nor_1.raw
False	None	IonTrap	CID	MS2	0		100	1332.46838378906	3995.39059810719	3	8.471375	836	Non_Depleted_Plasma_Nor_1.raw
False	None	FourierTransform	HCD	MS2	0		200	1332.46838378906	2663.92949094813	2	8.48611666666667	837	Non_Depleted_Plasma_Nor_1.raw
False	None	FourierTransform	HCD	MS2	0		200	1332.46838378906	3995.39059810719	3	8.48611666666667	837	Non_Depleted_Plasma_Nor_1.raw
False	Ambiguous	IonTrap	CID	MS2	0	0	100	1232.61755371094	1232.61755371094	1	8.49151666666667	838	Non_Depleted_Plasma_Nor_1.raw
False	None	FourierTransform	HCD	MS2	0	0	200	1232.61755371094	2464.22783079188	2	8.50626333333333	839	Non_Depleted_Plasma_Nor_1.raw
False	None	FourierTransform	HCD	MS2	0	0	200	1232.61755371094	3695.83810787281	3	8.50626333333333	839	Non_Depleted_Plasma_Nor_1.raw
False	Ambiguous	IonTrap	CID	MS2	0		100	1195.64636230469	1195.64636230469	1	8.51165333333333	840	Non_Depleted_Plasma_Nor_1.raw
False	None	FourierTransform	HCD	MS2	0		200	1195.64636230469	3584.92453365406	3	8.52647333333333	841	Non_Depleted_Plasma_Nor_1.raw
False	None	FourierTransform	HCD	MS2	0		200	1195.64636230469	2390.28544797938	2	8.52647333333333	841	Non_Depleted_Plasma_Nor_1.raw
False	Ambiguous	IonTrap	CID	MS2	0	0	100	1557.87341308594	1557.87341308594	1	8.53184	842	Non_Depleted_Plasma_Nor_1.raw
False	None	FourierTransform	HCD	MS2	0	0	200	1557.87341308594	3114.73954954188	2	8.546495	843	Non_Depleted_Plasma_Nor_1.raw
False	None	FourierTransform	HCD	MS2	0	0	200	1557.87341308594	4671.60568599781	3	8.546495	843	Non_Depleted_Plasma_Nor_1.raw
False	None	IonTrap	CID	MS2	0	59.75349	100	853.764038085938	853.764038085938	1	8.56143166666667	845	Non_Depleted_Plasma_Nor_1.raw
False	None	FourierTransform	HCD	MS2	0	59.75349	200	853.764038085938	1706.52079954188	2	8.57748666666667	846	Non_Depleted_Plasma_Nor_1.raw
False	Ambiguous	FourierTransform	HCD	MS2	0	59.75349	200	853.764038085938	2559.27756099781	3	8.57748666666667	846	Non_Depleted_Plasma_Nor_1.raw
False	None	IonTrap	CID	MS2	0	65.20442	100	908.259399414063	908.259399414063	1	8.58293166666667	847	Non_Depleted_Plasma_Nor_1.raw
False	None	FourierTransform	HCD	MS2	0	65.20442	200	908.259399414063	908.259399414063	1	8.59795333333333	848	Non_Depleted_Plasma_Nor_1.raw
False	None	IonTrap	CID	MS2	0		100	1185.42236328125	1185.42236328125	1	8.60336333333333	849	Non_Depleted_Plasma_Nor_1.raw
False	None	FourierTransform	HCD	MS2	0		200	1185.42236328125	3554.25253658375	3	8.61813166666667	850	Non_Depleted_Plasma_Nor_1.raw
False	None	FourierTransform	HCD	MS2	0		200	1185.42236328125	2369.8374499325	2	8.61813166666667	850	Non_Depleted_Plasma_Nor_1.raw
False	Unambiguous	IonTrap	CID	MS2	0		100	1181.546875	1181.546875	1	8.62353333333333	851	Non_Depleted_Plasma_Nor_1.raw
False	None	FourierTransform	HCD	MS2	0		200	1181.546875	2362.08647337	2	8.63836333333333	852	Non_Depleted_Plasma_Nor_1.raw
False	None	FourierTransform	HCD	MS2	0		200	1181.546875	3542.62607174	3	8.63836333333333	852	Non_Depleted_Plasma_Nor_1.raw
False	Ambiguous	IonTrap	CID	MS2	0		100	1004.64312744141	1004.64312744141	1	8.64379	853	Non_Depleted_Plasma_Nor_1.raw
False	None	FourierTransform	HCD	MS2	0		200	1004.64312744141	2008.27897825281	2	8.65869166666667	854	Non_Depleted_Plasma_Nor_1.raw
False	None	FourierTransform	HCD	MS2	0		200	1004.64312744141	3011.91482906422	3	8.65869166666667	854	Non_Depleted_Plasma_Nor_1.raw
False	None	IonTrap	CID	MS2	0	43.45857	100	922.315734863281	922.315734863281	1	8.67337166666667	856	Non_Depleted_Plasma_Nor_1.raw
False	None	FourierTransform	HCD	MS2	0	43.45857	200	922.315734863281	922.315734863281	1	8.68837166666667	857	Non_Depleted_Plasma_Nor_1.raw
False	Unambiguous	IonTrap	CID	MS2	0	77.30319	100	1121.56127929688	1121.56127929688	1	8.693785	858	Non_Depleted_Plasma_Nor_1.raw
False	None	FourierTransform	HCD	MS2	0	77.30319	200	1121.56127929688	3362.66928463063	3	8.70866833333333	859	Non_Depleted_Plasma_Nor_1.raw
False	Unambiguous	FourierTransform	HCD	MS2	0	77.30319	200	1121.56127929688	2242.11528196375	2	8.70866833333333	859	Non_Depleted_Plasma_Nor_1.raw
False	None	IonTrap	CID	MS2	0		100	1398.46655273438	2795.92582883875	2	8.71416166666667	860	Non_Depleted_Plasma_Nor_1.raw
False	Unambiguous	IonTrap	CID	MS2	0		100	1398.46655273438	4193.38510494313	3	8.71416166666667	860	Non_Depleted_Plasma_Nor_1.raw
False	None	FourierTransform	HCD	MS2	0		200	1398.46655273438	2795.92582883875	2	8.72880166666667	861	Non_Depleted_Plasma_Nor_1.raw
False	None	FourierTransform	HCD	MS2	0		200	1398.46655273438	4193.38510494313	3	8.72880166666667	861	Non_Depleted_Plasma_Nor_1.raw
False	Unambiguous	IonTrap	CID	MS2	0	71.62118	100	911.622680664063	911.622680664063	1	8.73426166666667	862	Non_Depleted_Plasma_Nor_1.raw
False	None	FourierTransform	HCD	MS2	0	71.62118	200	911.622680664063	1822.23808469813	2	8.74927833333333	863	Non_Depleted_Plasma_Nor_1.raw
False	None	FourierTransform	HCD	MS2	0	71.62118	200	911.622680664063	2732.85348873219	3	8.74927833333333	863	Non_Depleted_Plasma_Nor_1.raw
False	Unambiguous	IonTrap	CID	MS2	0		100	1164.54064941406	1164.54064941406	1	8.75469	864	Non_Depleted_Plasma_Nor_1.raw
False	None	FourierTransform	HCD	MS2	0		200	1164.54064941406	3491.60739498219	3	8.76948666666667	865	Non_Depleted_Plasma_Nor_1.raw
False	None	FourierTransform	HCD	MS2	0		200	1164.54064941406	2328.07402219813	2	8.76948666666667	865	Non_Depleted_Plasma_Nor_1.raw
False	None	IonTrap	CID	MS2	0	35.88691	100	846.2958984375	846.2958984375	1	8.78474666666667	867	Non_Depleted_Plasma_Nor_1.raw
False	None	FourierTransform	HCD	MS2	0	35.88691	200	846.2958984375	846.2958984375	1	8.80082166666667	868	Non_Depleted_Plasma_Nor_1.raw
False	None	IonTrap	CID	MS2	0	67.18636	100	905.293518066406	905.293518066406	1	8.80626833333333	869	Non_Depleted_Plasma_Nor_1.raw
False	None	FourierTransform	HCD	MS2	0	67.18636	200	905.293518066406	1809.57975950281	2	8.82133333333333	870	Non_Depleted_Plasma_Nor_1.raw
False	None	FourierTransform	HCD	MS2	0	67.18636	200	905.293518066406	2713.86600093922	3	8.82133333333333	870	Non_Depleted_Plasma_Nor_1.raw
False	Unambiguous	IonTrap	CID	MS2	0		100	1236.54223632813	1236.54223632813	1	8.82672666666667	871	Non_Depleted_Plasma_Nor_1.raw
False	None	FourierTransform	HCD	MS2	0		200	1236.54223632813	2472.07719602625	2	8.841465	872	Non_Depleted_Plasma_Nor_1.raw
False	Unambiguous	FourierTransform	HCD	MS2	0		200	1236.54223632813	3707.61215572438	3	8.841465	872	Non_Depleted_Plasma_Nor_1.raw
False	None	IonTrap	CID	MS2	0		100	1483.44311523438	1483.44311523438	1	8.84682666666667	873	Non_Depleted_Plasma_Nor_1.raw
False	None	FourierTransform	HCD	MS2	0		200	1483.44311523438	2965.87895383875	2	8.861475	874	Non_Depleted_Plasma_Nor_1.raw
False	None	FourierTransform	HCD	MS2	0		200	1483.44311523438	4448.31479244313	3	8.861475	874	Non_Depleted_Plasma_Nor_1.raw
False	Unambiguous	IonTrap	CID	MS2	0	34.07537	100	1171.65246582031	1171.65246582031	1	8.86688833333333	875	Non_Depleted_Plasma_Nor_1.raw
False	Unambiguous	FourierTransform	HCD	MS2	0	34.07537	200	1171.65246582031	3512.94284420094	3	8.88179833333333	876	Non_Depleted_Plasma_Nor_1.raw
False	Unambiguous	FourierTransform	HCD	MS2	0	34.07537	200	1171.65246582031	2342.29765501063	2	8.88179833333333	876	Non_Depleted_Plasma_Nor_1.raw
False	Unambiguous	IonTrap	CID	MS2	0	63.84584	100	1008.57495117188	1008.57495117188	1	8.89706833333333	878	Non_Depleted_Plasma_Nor_1.raw
False	Unambiguous	IonTrap	CID	MS2	0		100	1070.61840820313	1070.61840820313	1	8.91857166666667	880	Non_Depleted_Plasma_Nor_1.raw
False	None	FourierTransform	HCD	MS2	0		200	1070.61840820313	2140.22953977625	2	8.93351166666667	881	Non_Depleted_Plasma_Nor_1.raw
False	None	FourierTransform	HCD	MS2	0		200	1070.61840820313	3209.84067134938	3	8.93351166666667	881	Non_Depleted_Plasma_Nor_1.raw
False	Ambiguous	IonTrap	CID	MS2	0		100	1107.57666015625	1107.57666015625	1	8.938925	882	Non_Depleted_Plasma_Nor_1.raw
False	None	FourierTransform	HCD	MS2	0		200	1107.57666015625	2214.1460436825	2	8.95376666666667	883	Non_Depleted_Plasma_Nor_1.raw
False	None	FourierTransform	HCD	MS2	0		200	1107.57666015625	3320.71542720875	3	8.95376666666667	883	Non_Depleted_Plasma_Nor_1.raw
False	Unambiguous	IonTrap	CID	MS2	0		100	1031.64758300781	1031.64758300781	1	8.95919166666667	884	Non_Depleted_Plasma_Nor_1.raw
False	None	FourierTransform	HCD	MS2	0		200	1031.64758300781	2062.28788938563	2	8.97414166666667	885	Non_Depleted_Plasma_Nor_1.raw
False	None	FourierTransform	HCD	MS2	0		200	1031.64758300781	3092.92819576344	3	8.97414166666667	885	Non_Depleted_Plasma_Nor_1.raw
False	Unambiguous	IonTrap	CID	MS2	0	79.5637	100	998.608642578125	998.608642578125	1	8.97956166666667	886	Non_Depleted_Plasma_Nor_1.raw
False	None	FourierTransform	HCD	MS2	0	79.5637	200	998.608642578125	1996.21000852625	2	8.99447166666667	887	Non_Depleted_Plasma_Nor_1.raw
False	None	FourierTransform	HCD	MS2	0	79.5637	200	998.608642578125	2993.81137447438	3	8.99447166666667	887	Non_Depleted_Plasma_Nor_1.raw
False	Unambiguous	IonTrap	CID	MS2	0	76.52482	100	840.632385253906	840.632385253906	1	9.00833833333333	889	Non_Depleted_Plasma_Nor_1.raw
False	None	FourierTransform	HCD	MS2	0	76.52482	200	840.632385253906	1680.25749387781	2	9.02339166666667	890	Non_Depleted_Plasma_Nor_1.raw
False	None	FourierTransform	HCD	MS2	0	76.52482	200	840.632385253906	2519.88260250172	3	9.02339166666667	890	Non_Depleted_Plasma_Nor_1.raw
False	Unambiguous	IonTrap	CID	MS2	0		100	1414.59326171875	2828.1792468075	2	9.02876166666667	891	Non_Depleted_Plasma_Nor_1.raw
False	Unambiguous	IonTrap	CID	MS2	0		100	1414.59326171875	4241.76523189625	3	9.02876166666667	891	Non_Depleted_Plasma_Nor_1.raw
False	None	FourierTransform	HCD	MS2	0		200	1414.59326171875	2828.1792468075	2	9.04344666666667	892	Non_Depleted_Plasma_Nor_1.raw
False	None	FourierTransform	HCD	MS2	0		200	1414.59326171875	4241.76523189625	3	9.04344666666667	892	Non_Depleted_Plasma_Nor_1.raw
False	Unambiguous	IonTrap	CID	MS2	0	76.92659	100	1100.57653808594	1100.57653808594	1	9.04898166666667	893	Non_Depleted_Plasma_Nor_1.raw
False	Unambiguous	FourierTransform	HCD	MS2	0	76.92659	200	1100.57653808594	3299.71506099781	3	9.06383833333333	894	Non_Depleted_Plasma_Nor_1.raw
False	None	FourierTransform	HCD	MS2	0	76.92659	200	1100.57653808594	2200.14579954188	2	9.06383833333333	894	Non_Depleted_Plasma_Nor_1.raw
False	None	IonTrap	CID	MS2	0	46.88513	100	920.315307617188	920.315307617188	1	9.06928333333333	895	Non_Depleted_Plasma_Nor_1.raw
False	None	FourierTransform	HCD	MS2	0	46.88513	200	920.315307617188	920.315307617188	1	9.08435333333333	896	Non_Depleted_Plasma_Nor_1.raw
False	Ambiguous	IonTrap	CID	MS2	0	49.45838	100	941.584350585938	941.584350585938	1	9.0898	897	Non_Depleted_Plasma_Nor_1.raw
False	None	FourierTransform	HCD	MS2	0	49.45838	200	941.584350585938	1882.16142454188	2	9.10477666666667	898	Non_Depleted_Plasma_Nor_1.raw
False	None	FourierTransform	HCD	MS2	0	49.45838	200	941.584350585938	2822.73849849781	3	9.10477666666667	898	Non_Depleted_Plasma_Nor_1.raw
False	Ambiguous	IonTrap	CID	MS2	0		100	1202.54187011719	1202.54187011719	1	9.11981166666667	900	Non_Depleted_Plasma_Nor_1.raw
False	None	FourierTransform	HCD	MS2	0		200	1202.54187011719	2404.07646360438	2	9.13565166666667	901	Non_Depleted_Plasma_Nor_1.raw
False	Unambiguous	FourierTransform	HCD	MS2	0		200	1202.54187011719	3605.61105709156	3	9.13565166666667	901	Non_Depleted_Plasma_Nor_1.raw
False	Unambiguous	IonTrap	CID	MS2	0	55.17772	100	1039.61901855469	1039.61901855469	1	9.14107666666667	902	Non_Depleted_Plasma_Nor_1.raw
False	None	FourierTransform	HCD	MS2	0	55.17772	200	1039.61901855469	3116.84250240406	3	9.156045	903	Non_Depleted_Plasma_Nor_1.raw
False	None	FourierTransform	HCD	MS2	0	55.17772	200	1039.61901855469	2078.23076047938	2	9.156045	903	Non_Depleted_Plasma_Nor_1.raw
False	Ambiguous	IonTrap	CID	MS2	0	49.24221	100	1110.54943847656	1110.54943847656	1	9.161465	904	Non_Depleted_Plasma_Nor_1.raw
False	None	FourierTransform	HCD	MS2	0	49.24221	200	1110.54943847656	2220.09160032313	2	9.17630666666667	905	Non_Depleted_Plasma_Nor_1.raw
False	None	FourierTransform	HCD	MS2	0	49.24221	200	1110.54943847656	3329.63376216969	3	9.17630666666667	905	Non_Depleted_Plasma_Nor_1.raw
False	None	IonTrap	CID	MS2	0	67.41252	100	1075.7705078125	1075.7705078125	1	9.18172833333333	906	Non_Depleted_Plasma_Nor_1.raw
False	None	FourierTransform	HCD	MS2	0	67.41252	200	1075.7705078125	2150.533738995	2	9.19665166666667	907	Non_Depleted_Plasma_Nor_1.raw
False	None	FourierTransform	HCD	MS2	0	67.41252	200	1075.7705078125	3225.2969701775	3	9.19665166666667	907	Non_Depleted_Plasma_Nor_1.raw
False	Unambiguous	IonTrap	CID	MS2	0		100	1241.64038085938	1241.64038085938	1	9.20204166666667	908	Non_Depleted_Plasma_Nor_1.raw
False	None	FourierTransform	HCD	MS2	0		200	1241.64038085938	2482.27348508875	2	9.216895	909	Non_Depleted_Plasma_Nor_1.raw
False	None	FourierTransform	HCD	MS2	0		200	1241.64038085938	3722.90658931813	3	9.216895	909	Non_Depleted_Plasma_Nor_1.raw
False	Unambiguous	IonTrap	CID	MS2	0	47.74768	100	1085.62243652344	1085.62243652344	1	9.232065	911	Non_Depleted_Plasma_Nor_1.raw
False	None	FourierTransform	HCD	MS2	0	47.74768	200	1085.62243652344	3254.85275631031	3	9.247985	912	Non_Depleted_Plasma_Nor_1.raw
False	Unambiguous	FourierTransform	HCD	MS2	0	47.74768	200	1085.62243652344	2170.23759641688	2	9.247985	912	Non_Depleted_Plasma_Nor_1.raw
False	None	IonTrap	CID	MS2	0	16.50248	100	906.263122558594	906.263122558594	1	9.25343	913	Non_Depleted_Plasma_Nor_1.raw
False	None	FourierTransform	HCD	MS2	0	16.50248	200	906.263122558594	906.263122558594	1	9.26848	914	Non_Depleted_Plasma_Nor_1.raw
False	Unambiguous	IonTrap	CID	MS2	0	74.17989	100	1118.62866210938	1118.62866210938	1	9.27389333333333	915	Non_Depleted_Plasma_Nor_1.raw
False	None	FourierTransform	HCD	MS2	0	74.17989	200	1118.62866210938	2236.25004758875	2	9.28873333333333	916	Non_Depleted_Plasma_Nor_1.raw
False	None	FourierTransform	HCD	MS2	0	74.17989	200	1118.62866210938	3353.87143306813	3	9.28873333333333	916	Non_Depleted_Plasma_Nor_1.raw
False	Unambiguous	IonTrap	CID	MS2	0	66.90423	100	1295.54858398438	1295.54858398438	1	9.29412333333333	917	Non_Depleted_Plasma_Nor_1.raw
False	None	FourierTransform	HCD	MS2	0	66.90423	200	1295.54858398438	1295.54858398438	1	9.30890833333333	918	Non_Depleted_Plasma_Nor_1.raw
False	None	IonTrap	CID	MS2	0		100	1174.42309570313	1174.42309570313	1	9.31431166666667	919	Non_Depleted_Plasma_Nor_1.raw
False	None	FourierTransform	HCD	MS2	0		200	1174.42309570313	2347.83891477625	2	9.32910666666667	920	Non_Depleted_Plasma_Nor_1.raw
False	None	FourierTransform	HCD	MS2	0		200	1174.42309570313	3521.25473384938	3	9.32910666666667	920	Non_Depleted_Plasma_Nor_1.raw
False	None	IonTrap	CID	MS2	0	0	100	1307.47790527344	1307.47790527344	1	9.34309666666667	922	Non_Depleted_Plasma_Nor_1.raw
False	None	FourierTransform	HCD	MS2	0	0	200	1307.47790527344	2613.94853391688	2	9.35899333333333	923	Non_Depleted_Plasma_Nor_1.raw
False	None	FourierTransform	HCD	MS2	0	0	200	1307.47790527344	3920.41916256031	3	9.35899333333333	923	Non_Depleted_Plasma_Nor_1.raw
False	Unambiguous	IonTrap	CID	MS2	0		100	1153.68127441406	1153.68127441406	1	9.36439333333333	924	Non_Depleted_Plasma_Nor_1.raw
False	None	FourierTransform	HCD	MS2	0		200	1153.68127441406	2306.35527219813	2	9.379275	925	Non_Depleted_Plasma_Nor_1.raw
False	None	FourierTransform	HCD	MS2	0		200	1153.68127441406	3459.02926998219	3	9.379275	925	Non_Depleted_Plasma_Nor_1.raw
False	None	IonTrap	CID	MS2	0	93.41942	100	833.739135742188	833.739135742188	1	9.38486	926	Non_Depleted_Plasma_Nor_1.raw
False	None	FourierTransform	HCD	MS2	0	93.41942	200	833.739135742188	1666.47099485438	2	9.399905	927	Non_Depleted_Plasma_Nor_1.raw
False	Unambiguous	FourierTransform	HCD	MS2	0	93.41942	200	833.739135742188	2499.20285396656	3	9.399905	927	Non_Depleted_Plasma_Nor_1.raw
False	Ambiguous	IonTrap	CID	MS2	0		100	1094.57666015625	1094.57666015625	1	9.40533	928	Non_Depleted_Plasma_Nor_1.raw
False	Unambiguous	FourierTransform	HCD	MS2	0		200	1094.57666015625	3281.71542720875	3	9.42022166666667	929	Non_Depleted_Plasma_Nor_1.raw
False	None	FourierTransform	HCD	MS2	0		200	1094.57666015625	2188.1460436825	2	9.42022166666667	929	Non_Depleted_Plasma_Nor_1.raw
False	Ambiguous	IonTrap	CID	MS2	0		100	1016.46337890625	1016.46337890625	1	9.42564833333333	930	Non_Depleted_Plasma_Nor_1.raw
False	None	FourierTransform	HCD	MS2	0		200	1016.46337890625	2031.9194811825	2	9.44055833333333	931	Non_Depleted_Plasma_Nor_1.raw
False	None	FourierTransform	HCD	MS2	0		200	1016.46337890625	3047.37558345875	3	9.44055833333333	931	Non_Depleted_Plasma_Nor_1.raw
False	None	IonTrap	CID	MS2	0	36.20459	100	921.316650390625	921.316650390625	1	9.455785	933	Non_Depleted_Plasma_Nor_1.raw
False	None	FourierTransform	HCD	MS2	0	36.20459	200	921.316650390625	921.316650390625	1	9.47181833333333	934	Non_Depleted_Plasma_Nor_1.raw
False	None	IonTrap	CID	MS2	0	0	100	903.289489746094	903.289489746094	1	9.477275	935	Non_Depleted_Plasma_Nor_1.raw
False	None	FourierTransform	HCD	MS2	0	0	200	903.289489746094	903.289489746094	1	9.49230833333333	936	Non_Depleted_Plasma_Nor_1.raw
False	None	IonTrap	CID	MS2	0	76.28976	100	996.334533691406	996.334533691406	1	9.49774166666667	937	Non_Depleted_Plasma_Nor_1.raw
False	None	FourierTransform	HCD	MS2	0	76.28976	200	996.334533691406	1991.66179075281	2	9.51265166666667	938	Non_Depleted_Plasma_Nor_1.raw
False	None	FourierTransform	HCD	MS2	0	76.28976	200	996.334533691406	2986.98904781422	3	9.51265166666667	938	Non_Depleted_Plasma_Nor_1.raw
False	Ambiguous	IonTrap	CID	MS2	0	0	100	1189.61450195313	1189.61450195313	1	9.51805	939	Non_Depleted_Plasma_Nor_1.raw
False	None	FourierTransform	HCD	MS2	0	0	200	1189.61450195313	2378.22172727625	2	9.53286666666667	940	Non_Depleted_Plasma_Nor_1.raw
False	Ambiguous	FourierTransform	HCD	MS2	0	0	200	1189.61450195313	3566.82895259938	3	9.53286666666667	940	Non_Depleted_Plasma_Nor_1.raw
False	Unambiguous	IonTrap	CID	MS2	0		100	1341.53930664063	1341.53930664063	1	9.53825666666667	941	Non_Depleted_Plasma_Nor_1.raw
False	None	FourierTransform	HCD	MS2	0		200	1341.53930664063	1341.53930664063	1	9.55305666666667	942	Non_Depleted_Plasma_Nor_1.raw
False	None	IonTrap	CID	MS2	0	38.17962	100	906.262023925781	906.262023925781	1	9.56758666666667	944	Non_Depleted_Plasma_Nor_1.raw
False	None	FourierTransform	HCD	MS2	0	38.17962	200	906.262023925781	906.262023925781	1	9.58365166666667	945	Non_Depleted_Plasma_Nor_1.raw
False	None	IonTrap	CID	MS2	0		100	1400.50219726563	2799.99711790125	2	9.58903166666667	946	Non_Depleted_Plasma_Nor_1.raw
False	Unambiguous	IonTrap	CID	MS2	0		100	1400.50219726563	4199.49203853688	3	9.58903166666667	946	Non_Depleted_Plasma_Nor_1.raw
False	None	FourierTransform	HCD	MS2	0		200	1400.50219726563	2799.99711790125	2	9.60372333333333	947	Non_Depleted_Plasma_Nor_1.raw
False	None	FourierTransform	HCD	MS2	0		200	1400.50219726563	4199.49203853688	3	9.60372333333333	947	Non_Depleted_Plasma_Nor_1.raw
False	Unambiguous	IonTrap	CID	MS2	0	52.29463	100	1113.46740722656	1113.46740722656	1	9.60914833333333	948	Non_Depleted_Plasma_Nor_1.raw
False	None	FourierTransform	HCD	MS2	0	52.29463	200	1113.46740722656	2225.92753782313	2	9.62398	949	Non_Depleted_Plasma_Nor_1.raw
False	None	FourierTransform	HCD	MS2	0	52.29463	200	1113.46740722656	3338.38766841969	3	9.62398	949	Non_Depleted_Plasma_Nor_1.raw
False	Ambiguous	IonTrap	CID	MS2	0	49.82114	100	1043.5966796875	1043.5966796875	1	9.62941166666667	950	Non_Depleted_Plasma_Nor_1.raw
False	Ambiguous	FourierTransform	HCD	MS2	0	49.82114	200	1043.5966796875	2086.186082745	2	9.64433333333333	951	Non_Depleted_Plasma_Nor_1.raw
False	Unambiguous	FourierTransform	HCD	MS2	0	49.82114	200	1043.5966796875	3128.7754858025	3	9.64433333333333	951	Non_Depleted_Plasma_Nor_1.raw
False	Ambiguous	IonTrap	CID	MS2	0	0	100	1184.67517089844	1184.67517089844	1	9.64973333333333	952	Non_Depleted_Plasma_Nor_1.raw
False	Unambiguous	FourierTransform	HCD	MS2	0	0	200	1184.67517089844	2368.34306516688	2	9.66453166666667	953	Non_Depleted_Plasma_Nor_1.raw
False	None	FourierTransform	HCD	MS2	0	0	200	1184.67517089844	3552.01095943531	3	9.66453166666667	953	Non_Depleted_Plasma_Nor_1.raw
False	None	IonTrap	CID	MS2	0	21.42828	100	920.31494140625	920.31494140625	1	9.67978166666667	955	Non_Depleted_Plasma_Nor_1.raw
False	None	FourierTransform	HCD	MS2	0	21.42828	200	920.31494140625	920.31494140625	1	9.69581833333333	956	Non_Depleted_Plasma_Nor_1.raw
False	None	IonTrap	CID	MS2	0		100	1345.45629882813	1345.45629882813	1	9.70121833333333	957	Non_Depleted_Plasma_Nor_1.raw
False	Unambiguous	FourierTransform	HCD	MS2	0		200	1345.45629882813	4034.35434322438	3	9.71595	958	Non_Depleted_Plasma_Nor_1.raw
False	None	FourierTransform	HCD	MS2	0		200	1345.45629882813	2689.90532102625	2	9.71595	958	Non_Depleted_Plasma_Nor_1.raw
False	Ambiguous	IonTrap	CID	MS2	0		100	1245.53967285156	1245.53967285156	1	9.72145666666667	959	Non_Depleted_Plasma_Nor_1.raw
False	None	FourierTransform	HCD	MS2	0		200	1245.53967285156	1245.53967285156	1	9.73622166666667	960	Non_Depleted_Plasma_Nor_1.raw
False	None	IonTrap	CID	MS2	0	61.14183	100	846.296142578125	846.296142578125	1	9.74168	961	Non_Depleted_Plasma_Nor_1.raw
False	None	FourierTransform	HCD	MS2	0	61.14183	200	846.296142578125	1691.58500852625	2	9.75675	962	Non_Depleted_Plasma_Nor_1.raw
False	None	FourierTransform	HCD	MS2	0	61.14183	200	846.296142578125	2536.87387447438	3	9.75675	962	Non_Depleted_Plasma_Nor_1.raw
False	Unambiguous	IonTrap	CID	MS2	0	74.31785	100	1116.61499023438	1116.61499023438	1	9.762165	963	Non_Depleted_Plasma_Nor_1.raw
False	None	FourierTransform	HCD	MS2	0	74.31785	200	1116.61499023438	2232.22270383875	2	9.77704333333333	964	Non_Depleted_Plasma_Nor_1.raw
False	Unambiguous	FourierTransform	HCD	MS2	0	74.31785	200	1116.61499023438	3347.83041744313	3	9.77704333333333	964	Non_Depleted_Plasma_Nor_1.raw
False	None	IonTrap	CID	MS2	0	0	100	1291.27136230469	1291.27136230469	1	9.79160333333333	966	Non_Depleted_Plasma_Nor_1.raw
False	None	FourierTransform	HCD	MS2	0	0	200	1291.27136230469	3871.79953365406	3	9.80637	967	Non_Depleted_Plasma_Nor_1.raw
False	None	FourierTransform	HCD	MS2	0	0	200	1291.27136230469	2581.53544797938	2	9.80637	967	Non_Depleted_Plasma_Nor_1.raw
False	Unambiguous	IonTrap	CID	MS2	0	72.57436	100	985.674255371094	985.674255371094	1	9.811805	968	Non_Depleted_Plasma_Nor_1.raw
False	None	FourierTransform	HCD	MS2	0	72.57436	200	985.674255371094	1970.34123411219	2	9.82677	969	Non_Depleted_Plasma_Nor_1.raw
False	None	FourierTransform	HCD	MS2	0	72.57436	200	985.674255371094	2955.00821285328	3	9.82677	969	Non_Depleted_Plasma_Nor_1.raw
False	None	IonTrap	CID	MS2	0	49.7488	100	960.713195800781	960.713195800781	1	9.83222333333333	970	Non_Depleted_Plasma_Nor_1.raw
False	None	FourierTransform	HCD	MS2	0	49.7488	200	960.713195800781	1920.41911497156	2	9.84721	971	Non_Depleted_Plasma_Nor_1.raw
False	None	FourierTransform	HCD	MS2	0	49.7488	200	960.713195800781	2880.12503414234	3	9.84721	971	Non_Depleted_Plasma_Nor_1.raw
False	Unambiguous	IonTrap	CID	MS2	0	0	100	1163.57104492188	1163.57104492188	1	9.85262833333333	972	Non_Depleted_Plasma_Nor_1.raw
False	Ambiguous	FourierTransform	HCD	MS2	0	0	200	1163.57104492188	2326.13481321375	2	9.86746666666667	973	Non_Depleted_Plasma_Nor_1.raw
False	Ambiguous	FourierTransform	HCD	MS2	0	0	200	1163.57104492188	3488.69858150563	3	9.86746666666667	973	Non_Depleted_Plasma_Nor_1.raw
False	Unambiguous	IonTrap	CID	MS2	0	75.9874	100	1107.5478515625	1107.5478515625	1	9.87288833333333	974	Non_Depleted_Plasma_Nor_1.raw
False	None	FourierTransform	HCD	MS2	0	75.9874	200	1107.5478515625	1107.5478515625	1	9.88776	975	Non_Depleted_Plasma_Nor_1.raw
False	Unambiguous	IonTrap	CID	MS2	0		100	1039.61767578125	1039.61767578125	1	9.90341666666667	977	Non_Depleted_Plasma_Nor_1.raw
False	None	FourierTransform	HCD	MS2	0		200	1039.61767578125	2078.2280749325	2	9.91932333333333	978	Non_Depleted_Plasma_Nor_1.raw
False	None	FourierTransform	HCD	MS2	0		200	1039.61767578125	3116.83847408375	3	9.91932333333333	978	Non_Depleted_Plasma_Nor_1.raw
False	Ambiguous	IonTrap	CID	MS2	0	49.69677	100	1078.60925292969	1078.60925292969	1	9.92475	979	Non_Depleted_Plasma_Nor_1.raw
False	None	FourierTransform	HCD	MS2	0	49.69677	200	1078.60925292969	2156.21122922938	2	9.93966	980	Non_Depleted_Plasma_Nor_1.raw
False	None	FourierTransform	HCD	MS2	0	49.69677	200	1078.60925292969	3233.81320552906	3	9.93966	980	Non_Depleted_Plasma_Nor_1.raw
False	None	IonTrap	CID	MS2	0		100	1256.49255371094	1256.49255371094	1	9.94505	981	Non_Depleted_Plasma_Nor_1.raw
False	None	FourierTransform	HCD	MS2	0		200	1256.49255371094	2511.97783079188	2	9.9598	982	Non_Depleted_Plasma_Nor_1.raw
False	None	FourierTransform	HCD	MS2	0		200	1256.49255371094	3767.46310787281	3	9.9598	982	Non_Depleted_Plasma_Nor_1.raw
False	Unambiguous	IonTrap	CID	MS2	0		100	1151.51452636719	1151.51452636719	1	9.96520166666667	983	Non_Depleted_Plasma_Nor_1.raw
False	Unambiguous	FourierTransform	HCD	MS2	0		200	1151.51452636719	3452.52902584156	3	9.98005166666667	984	Non_Depleted_Plasma_Nor_1.raw
False	None	FourierTransform	HCD	MS2	0		200	1151.51452636719	2302.02177610438	2	9.98005166666667	984	Non_Depleted_Plasma_Nor_1.raw
False	Unambiguous	IonTrap	CID	MS2	0		100	1209.55212402344	1209.55212402344	1	9.985445	985	Non_Depleted_Plasma_Nor_1.raw
False	None	FourierTransform	HCD	MS2	0		200	1209.55212402344	2418.09697141688	2	10.0002316666667	986	Non_Depleted_Plasma_Nor_1.raw
False	None	FourierTransform	HCD	MS2	0		200	1209.55212402344	3626.64181881031	3	10.0002316666667	986	Non_Depleted_Plasma_Nor_1.raw
False	Unambiguous	IonTrap	CID	MS2	0		100	1327.47778320313	1327.47778320313	1	10.0144	988	Non_Depleted_Plasma_Nor_1.raw
False	None	FourierTransform	HCD	MS2	0		200	1327.47778320313	2653.94828977625	2	10.0301516666667	989	Non_Depleted_Plasma_Nor_1.raw
False	None	FourierTransform	HCD	MS2	0		200	1327.47778320313	3980.41879634938	3	10.0301516666667	989	Non_Depleted_Plasma_Nor_1.raw
False	Ambiguous	IonTrap	CID	MS2	0		100	1308.53881835938	1308.53881835938	1	10.0355566666667	990	Non_Depleted_Plasma_Nor_1.raw
False	None	FourierTransform	HCD	MS2	0		200	1308.53881835938	3923.60190181813	3	10.0503083333333	991	Non_Depleted_Plasma_Nor_1.raw
False	None	FourierTransform	HCD	MS2	0		200	1308.53881835938	2616.07036008875	2	10.0503083333333	991	Non_Depleted_Plasma_Nor_1.raw
False	Ambiguous	IonTrap	CID	MS2	0		100	1294.59375	1294.59375	1	10.0557083333333	992	Non_Depleted_Plasma_Nor_1.raw
False	None	FourierTransform	HCD	MS2	0		200	1294.59375	2588.18022337	2	10.0705516666667	993	Non_Depleted_Plasma_Nor_1.raw
False	None	FourierTransform	HCD	MS2	0		200	1294.59375	3881.76669674	3	10.0705516666667	993	Non_Depleted_Plasma_Nor_1.raw
False	Ambiguous	IonTrap	CID	MS2	0		100	1248.48474121094	1248.48474121094	1	10.0759466666667	994	Non_Depleted_Plasma_Nor_1.raw
False	None	FourierTransform	HCD	MS2	0		200	1248.48474121094	2495.96220579188	2	10.0907583333333	995	Non_Depleted_Plasma_Nor_1.raw
False	None	FourierTransform	HCD	MS2	0		200	1248.48474121094	3743.43967037281	3	10.0907583333333	995	Non_Depleted_Plasma_Nor_1.raw
False	None	IonTrap	CID	MS2	0	74.28923	100	889.236633300781	889.236633300781	1	10.0962066666667	996	Non_Depleted_Plasma_Nor_1.raw
False	None	FourierTransform	HCD	MS2	0	74.28923	200	889.236633300781	1777.46598997156	2	10.1112466666667	997	Non_Depleted_Plasma_Nor_1.raw
False	None	FourierTransform	HCD	MS2	0	74.28923	200	889.236633300781	2665.69534664234	3	10.1112466666667	997	Non_Depleted_Plasma_Nor_1.raw
False	None	IonTrap	CID	MS2	0	30.36198	100	906.263244628906	906.263244628906	1	10.1254483333333	999	Non_Depleted_Plasma_Nor_1.raw
False	None	FourierTransform	HCD	MS2	0	30.36198	200	906.263244628906	906.263244628906	1	10.1414883333333	1000	Non_Depleted_Plasma_Nor_1.raw
False	None	IonTrap	CID	MS2	0	0	100	1388.46020507813	1388.46020507813	1	10.1468733333333	1001	Non_Depleted_Plasma_Nor_1.raw
False	None	FourierTransform	HCD	MS2	0	0	200	1388.46020507813	1388.46020507813	1	10.1615866666667	1002	Non_Depleted_Plasma_Nor_1.raw
False	Unambiguous	IonTrap	CID	MS2	0	53.26871	100	935.636779785156	935.636779785156	1	10.1670333333333	1003	Non_Depleted_Plasma_Nor_1.raw
False	None	FourierTransform	HCD	MS2	0	53.26871	200	935.636779785156	2804.89578609547	3	10.18201	1004	Non_Depleted_Plasma_Nor_1.raw
False	None	FourierTransform	HCD	MS2	0	53.26871	200	935.636779785156	1870.26628294031	2	10.18201	1004	Non_Depleted_Plasma_Nor_1.raw
False	None	IonTrap	CID	MS2	0		100	1221.99340820313	1221.99340820313	1	10.1874	1005	Non_Depleted_Plasma_Nor_1.raw
False	None	FourierTransform	HCD	MS2	0		200	1221.99340820313	2442.97953977625	2	10.2021983333333	1006	Non_Depleted_Plasma_Nor_1.raw
False	None	FourierTransform	HCD	MS2	0		200	1221.99340820313	3663.96567134938	3	10.2021983333333	1006	Non_Depleted_Plasma_Nor_1.raw
False	Ambiguous	IonTrap	CID	MS2	0	70.62199	100	1074.5419921875	1074.5419921875	1	10.20763	1007	Non_Depleted_Plasma_Nor_1.raw
False	None	FourierTransform	HCD	MS2	0	70.62199	200	1074.5419921875	2148.076707745	2	10.22252	1008	Non_Depleted_Plasma_Nor_1.raw
False	None	FourierTransform	HCD	MS2	0	70.62199	200	1074.5419921875	3221.6114233025	3	10.22252	1008	Non_Depleted_Plasma_Nor_1.raw
False	None	IonTrap	CID	MS2	0	61.82396	100	877.76318359375	877.76318359375	1	10.2379366666667	1010	Non_Depleted_Plasma_Nor_1.raw
False	None	FourierTransform	HCD	MS2	0	61.82396	200	877.76318359375	1754.5190905575	2	10.253985	1011	Non_Depleted_Plasma_Nor_1.raw
False	Ambiguous	FourierTransform	HCD	MS2	0	61.82396	200	877.76318359375	2631.27499752125	3	10.253985	1011	Non_Depleted_Plasma_Nor_1.raw
False	Ambiguous	IonTrap	CID	MS2	0	64.20988	100	1126.65979003906	1126.65979003906	1	10.2594	1012	Non_Depleted_Plasma_Nor_1.raw
False	None	FourierTransform	HCD	MS2	0	64.20988	200	1126.65979003906	2252.31230344813	2	10.2742916666667	1013	Non_Depleted_Plasma_Nor_1.raw
False	None	FourierTransform	HCD	MS2	0	64.20988	200	1126.65979003906	3377.96481685719	3	10.2742916666667	1013	Non_Depleted_Plasma_Nor_1.raw
False	None	IonTrap	CID	MS2	0	87.82605	100	905.285888671875	905.285888671875	1	10.279745	1014	Non_Depleted_Plasma_Nor_1.raw
False	None	FourierTransform	HCD	MS2	0	87.82605	200	905.285888671875	905.285888671875	1	10.2947516666667	1015	Non_Depleted_Plasma_Nor_1.raw
False	Unambiguous	IonTrap	CID	MS2	0		100	1423.37243652344	2845.73759641688	2	10.3001216666667	1016	Non_Depleted_Plasma_Nor_1.raw
False	Unambiguous	IonTrap	CID	MS2	0		100	1423.37243652344	4268.10275631031	3	10.3001216666667	1016	Non_Depleted_Plasma_Nor_1.raw
False	None	FourierTransform	HCD	MS2	0		200	1423.37243652344	2845.73759641688	2	10.314795	1017	Non_Depleted_Plasma_Nor_1.raw
False	Ambiguous	FourierTransform	HCD	MS2	0		200	1423.37243652344	4268.10275631031	3	10.314795	1017	Non_Depleted_Plasma_Nor_1.raw
False	None	IonTrap	CID	MS2	0		100	1384.44213867188	2767.87700071375	2	10.32018	1018	Non_Depleted_Plasma_Nor_1.raw
False	Ambiguous	IonTrap	CID	MS2	0		100	1384.44213867188	4151.31186275563	3	10.32018	1018	Non_Depleted_Plasma_Nor_1.raw
False	None	FourierTransform	HCD	MS2	0		200	1384.44213867188	4151.31186275563	3	10.33487	1019	Non_Depleted_Plasma_Nor_1.raw
False	None	FourierTransform	HCD	MS2	0		200	1384.44213867188	2767.87700071375	2	10.33487	1019	Non_Depleted_Plasma_Nor_1.raw
False	Unambiguous	IonTrap	CID	MS2	0	60.66005	100	1153.46105957031	1153.46105957031	1	10.35007	1021	Non_Depleted_Plasma_Nor_1.raw
False	None	FourierTransform	HCD	MS2	0	60.66005	200	1153.46105957031	2305.91484251063	2	10.365985	1022	Non_Depleted_Plasma_Nor_1.raw
False	None	FourierTransform	HCD	MS2	0	60.66005	200	1153.46105957031	3458.36862545094	3	10.365985	1022	Non_Depleted_Plasma_Nor_1.raw
False	Ambiguous	IonTrap	CID	MS2	0		100	971.627380371094	971.627380371094	1	10.3714233333333	1023	Non_Depleted_Plasma_Nor_1.raw
False	None	FourierTransform	HCD	MS2	0		200	971.627380371094	1942.24748411219	2	10.3864033333333	1024	Non_Depleted_Plasma_Nor_1.raw
False	Unambiguous	FourierTransform	HCD	MS2	0		200	971.627380371094	2912.86758785328	3	10.3864033333333	1024	Non_Depleted_Plasma_Nor_1.raw
False	None	IonTrap	CID	MS2	0	74.60805	100	854.650329589844	854.650329589844	1	10.3918583333333	1025	Non_Depleted_Plasma_Nor_1.raw
False	None	FourierTransform	HCD	MS2	0	74.60805	200	854.650329589844	1708.29338254969	2	10.4069616666667	1026	Non_Depleted_Plasma_Nor_1.raw
False	None	FourierTransform	HCD	MS2	0	74.60805	200	854.650329589844	2561.93643550953	3	10.4069616666667	1026	Non_Depleted_Plasma_Nor_1.raw
False	Unambiguous	IonTrap	CID	MS2	0	82.02711	100	874.598510742188	874.598510742188	1	10.41241	1027	Non_Depleted_Plasma_Nor_1.raw
False	None	FourierTransform	HCD	MS2	0	82.02711	200	874.598510742188	2621.78097896656	3	10.4274566666667	1028	Non_Depleted_Plasma_Nor_1.raw
False	None	FourierTransform	HCD	MS2	0	82.02711	200	874.598510742188	1748.18974485438	2	10.4274566666667	1028	Non_Depleted_Plasma_Nor_1.raw
False	Ambiguous	IonTrap	CID	MS2	0	84.11839	100	951.5673828125	951.5673828125	1	10.43291	1029	Non_Depleted_Plasma_Nor_1.raw
False	None	FourierTransform	HCD	MS2	0	84.11839	200	951.5673828125	1902.127488995	2	10.4478616666667	1030	Non_Depleted_Plasma_Nor_1.raw
False	None	FourierTransform	HCD	MS2	0	84.11839	200	951.5673828125	2852.6875951775	3	10.4478616666667	1030	Non_Depleted_Plasma_Nor_1.raw
False	None	IonTrap	CID	MS2	0	6.033186	100	920.316345214844	920.316345214844	1	10.46308	1032	Non_Depleted_Plasma_Nor_1.raw
False	None	FourierTransform	HCD	MS2	0	6.033186	200	920.316345214844	920.316345214844	1	10.4791533333333	1033	Non_Depleted_Plasma_Nor_1.raw
False	None	IonTrap	CID	MS2	0	0	100	1400.38427734375	1400.38427734375	1	10.4845366666667	1034	Non_Depleted_Plasma_Nor_1.raw
False	None	FourierTransform	HCD	MS2	0	0	200	1400.38427734375	2799.7612780575	2	10.4992533333333	1035	Non_Depleted_Plasma_Nor_1.raw
False	None	FourierTransform	HCD	MS2	0	0	200	1400.38427734375	4199.13827877125	3	10.4992533333333	1035	Non_Depleted_Plasma_Nor_1.raw
False	None	IonTrap	CID	MS2	0	75.60729	100	923.312194824219	923.312194824219	1	10.5047	1036	Non_Depleted_Plasma_Nor_1.raw
False	None	FourierTransform	HCD	MS2	0	75.60729	200	923.312194824219	923.312194824219	1	10.51967	1037	Non_Depleted_Plasma_Nor_1.raw
False	None	IonTrap	CID	MS2	0	75.4246	100	882.715698242188	882.715698242188	1	10.5251166666667	1038	Non_Depleted_Plasma_Nor_1.raw
False	None	FourierTransform	HCD	MS2	0	75.4246	200	882.715698242188	882.715698242188	1	10.5401783333333	1039	Non_Depleted_Plasma_Nor_1.raw
False	Unambiguous	IonTrap	CID	MS2	0	56.21715	100	1169.48168945313	1169.48168945313	1	10.5455833333333	1040	Non_Depleted_Plasma_Nor_1.raw
False	None	FourierTransform	HCD	MS2	0	56.21715	200	1169.48168945313	2337.95610227625	2	10.5603816666667	1041	Non_Depleted_Plasma_Nor_1.raw
False	None	FourierTransform	HCD	MS2	0	56.21715	200	1169.48168945313	3506.43051509938	3	10.5603816666667	1041	Non_Depleted_Plasma_Nor_1.raw
False	None	IonTrap	CID	MS2	0	56.42719	100	846.295593261719	846.295593261719	1	10.5757433333333	1043	Non_Depleted_Plasma_Nor_1.raw
False	None	FourierTransform	HCD	MS2	0	56.42719	200	846.295593261719	1691.58390989344	2	10.5918183333333	1044	Non_Depleted_Plasma_Nor_1.raw
False	None	FourierTransform	HCD	MS2	0	56.42719	200	846.295593261719	2536.87222652516	3	10.5918183333333	1044	Non_Depleted_Plasma_Nor_1.raw
False	None	IonTrap	CID	MS2	0		100	1064.02001953125	1064.02001953125	1	10.5972383333333	1045	Non_Depleted_Plasma_Nor_1.raw
False	None	FourierTransform	HCD	MS2	0		200	1064.02001953125	2127.0327624325	2	10.6121916666667	1046	Non_Depleted_Plasma_Nor_1.raw
False	None	FourierTransform	HCD	MS2	0		200	1064.02001953125	3190.04550533375	3	10.6121916666667	1046	Non_Depleted_Plasma_Nor_1.raw
False	None	IonTrap	CID	MS2	0	29.58501	100	903.287414550781	903.287414550781	1	10.6176366666667	1047	Non_Depleted_Plasma_Nor_1.raw
False	None	FourierTransform	HCD	MS2	0	29.58501	200	903.287414550781	903.287414550781	1	10.6326133333333	1048	Non_Depleted_Plasma_Nor_1.raw
False	Ambiguous	IonTrap	CID	MS2	0	73.68722	100	1080.57763671875	1080.57763671875	1	10.6380433333333	1049	Non_Depleted_Plasma_Nor_1.raw
False	Ambiguous	FourierTransform	HCD	MS2	0	73.68722	200	1080.57763671875	2160.1479968075	2	10.6529733333333	1050	Non_Depleted_Plasma_Nor_1.raw
False	Ambiguous	FourierTransform	HCD	MS2	0	73.68722	200	1080.57763671875	3239.71835689625	3	10.6529733333333	1050	Non_Depleted_Plasma_Nor_1.raw
False	Unambiguous	IonTrap	CID	MS2	0	0	100	1099.67626953125	1099.67626953125	1	10.6583883333333	1051	Non_Depleted_Plasma_Nor_1.raw
False	None	FourierTransform	HCD	MS2	0	0	200	1099.67626953125	2198.3452624325	2	10.6732383333333	1052	Non_Depleted_Plasma_Nor_1.raw
False	None	FourierTransform	HCD	MS2	0	0	200	1099.67626953125	3297.01425533375	3	10.6732383333333	1052	Non_Depleted_Plasma_Nor_1.raw
False	None	IonTrap	CID	MS2	0	28.53181	100	995.334655761719	995.334655761719	1	10.6874583333333	1054	Non_Depleted_Plasma_Nor_1.raw
False	None	FourierTransform	HCD	MS2	0	28.53181	200	995.334655761719	995.334655761719	1	10.703485	1055	Non_Depleted_Plasma_Nor_1.raw
False	Unambiguous	IonTrap	CID	MS2	0		100	1040.49377441406	1040.49377441406	1	10.7089083333333	1056	Non_Depleted_Plasma_Nor_1.raw
False	Unambiguous	FourierTransform	HCD	MS2	0		200	1040.49377441406	3119.46676998219	3	10.7238733333333	1057	Non_Depleted_Plasma_Nor_1.raw
False	None	FourierTransform	HCD	MS2	0		200	1040.49377441406	2079.98027219813	2	10.7238733333333	1057	Non_Depleted_Plasma_Nor_1.raw
False	None	IonTrap	CID	MS2	0		100	1284.35668945313	1284.35668945313	1	10.7292633333333	1058	Non_Depleted_Plasma_Nor_1.raw
False	None	FourierTransform	HCD	MS2	0		200	1284.35668945313	1284.35668945313	1	10.7440883333333	1059	Non_Depleted_Plasma_Nor_1.raw
False	None	IonTrap	CID	MS2	0		100	1371.416015625	2741.82475462	2	10.7494783333333	1060	Non_Depleted_Plasma_Nor_1.raw
False	Unambiguous	IonTrap	CID	MS2	0		100	1371.416015625	4112.233493615	3	10.7494783333333	1060	Non_Depleted_Plasma_Nor_1.raw
False	None	FourierTransform	HCD	MS2	0		200	1371.416015625	2741.82475462	2	10.7642233333333	1061	Non_Depleted_Plasma_Nor_1.raw
False	None	FourierTransform	HCD	MS2	0		200	1371.416015625	4112.233493615	3	10.7642233333333	1061	Non_Depleted_Plasma_Nor_1.raw
False	None	IonTrap	CID	MS2	0	73.11417	100	1306.43701171875	1306.43701171875	1	10.7696116666667	1062	Non_Depleted_Plasma_Nor_1.raw
False	None	FourierTransform	HCD	MS2	0	73.11417	200	1306.43701171875	3917.29648189625	3	10.7843266666667	1063	Non_Depleted_Plasma_Nor_1.raw
False	None	FourierTransform	HCD	MS2	0	73.11417	200	1306.43701171875	2611.8667468075	2	10.7843266666667	1063	Non_Depleted_Plasma_Nor_1.raw
False	Ambiguous	IonTrap	CID	MS2	0	0	100	1121.6328125	1121.6328125	1	10.7995633333333	1065	Non_Depleted_Plasma_Nor_1.raw
False	Ambiguous	FourierTransform	HCD	MS2	0	0	200	1121.6328125	2242.25834837	2	10.815485	1066	Non_Depleted_Plasma_Nor_1.raw
False	Unambiguous	FourierTransform	HCD	MS2	0	0	200	1121.6328125	3362.88388424	3	10.815485	1066	Non_Depleted_Plasma_Nor_1.raw
False	Unambiguous	IonTrap	CID	MS2	0		100	1270.48962402344	1270.48962402344	1	10.820875	1067	Non_Depleted_Plasma_Nor_1.raw
False	None	FourierTransform	HCD	MS2	0		200	1270.48962402344	1270.48962402344	1	10.8356783333333	1068	Non_Depleted_Plasma_Nor_1.raw
False	None	IonTrap	CID	MS2	0	89.05837	100	829.74609375	829.74609375	1	10.84115	1069	Non_Depleted_Plasma_Nor_1.raw
False	None	FourierTransform	HCD	MS2	0	89.05837	200	829.74609375	1658.48491087	2	10.8561933333333	1070	Non_Depleted_Plasma_Nor_1.raw
False	Ambiguous	FourierTransform	HCD	MS2	0	89.05837	200	829.74609375	2487.22372799	3	10.8561933333333	1070	Non_Depleted_Plasma_Nor_1.raw
False	None	IonTrap	CID	MS2	0	49.54069	100	1172.40539550781	1172.40539550781	1	10.861595	1071	Non_Depleted_Plasma_Nor_1.raw
False	None	FourierTransform	HCD	MS2	0	49.54069	200	1172.40539550781	2343.80351438563	2	10.8764566666667	1072	Non_Depleted_Plasma_Nor_1.raw
False	None	FourierTransform	HCD	MS2	0	49.54069	200	1172.40539550781	3515.20163326344	3	10.8764566666667	1072	Non_Depleted_Plasma_Nor_1.raw
False	None	IonTrap	CID	MS2	0		100	917.728332519531	917.728332519531	1	10.8819016666667	1073	Non_Depleted_Plasma_Nor_1.raw
False	None	FourierTransform	HCD	MS2	0		200	917.728332519531	1834.44938840906	2	10.8968733333333	1074	Non_Depleted_Plasma_Nor_1.raw
False	Unambiguous	FourierTransform	HCD	MS2	0		200	917.728332519531	2751.17044429859	3	10.8968733333333	1074	Non_Depleted_Plasma_Nor_1.raw
False	None	IonTrap	CID	MS2	0	23.77818	100	906.264770507813	906.264770507813	1	10.9121883333333	1076	Non_Depleted_Plasma_Nor_1.raw
False	None	FourierTransform	HCD	MS2	0	23.77818	200	906.264770507813	906.264770507813	1	10.9271933333333	1077	Non_Depleted_Plasma_Nor_1.raw
False	Ambiguous	IonTrap	CID	MS2	0		100	1174.65002441406	1174.65002441406	1	10.9326133333333	1078	Non_Depleted_Plasma_Nor_1.raw
False	None	FourierTransform	HCD	MS2	0		200	1174.65002441406	2348.29277219813	2	10.9474566666667	1079	Non_Depleted_Plasma_Nor_1.raw
False	None	FourierTransform	HCD	MS2	0		200	1174.65002441406	3521.93551998219	3	10.9474566666667	1079	Non_Depleted_Plasma_Nor_1.raw
False	None	IonTrap	CID	MS2	0	54.2004	100	825.664306640625	825.664306640625	1	10.9529266666667	1080	Non_Depleted_Plasma_Nor_1.raw
False	None	FourierTransform	HCD	MS2	0	54.2004	200	825.664306640625	1650.32133665125	2	10.96832	1081	Non_Depleted_Plasma_Nor_1.raw
False	None	FourierTransform	HCD	MS2	0	54.2004	200	825.664306640625	2474.97836666188	3	10.96832	1081	Non_Depleted_Plasma_Nor_1.raw
False	None	IonTrap	CID	MS2	0	76.62543	100	890.239440917969	890.239440917969	1	10.973765	1082	Non_Depleted_Plasma_Nor_1.raw
False	None	FourierTransform	HCD	MS2	0	76.62543	200	890.239440917969	1779.47160520594	2	10.9888133333333	1083	Non_Depleted_Plasma_Nor_1.raw
False	None	FourierTransform	HCD	MS2	0	76.62543	200	890.239440917969	2668.70376949391	3	10.9888133333333	1083	Non_Depleted_Plasma_Nor_1.raw
False	None	IonTrap	CID	MS2	0	63.00917	100	899.74365234375	899.74365234375	1	10.9942683333333	1084	Non_Depleted_Plasma_Nor_1.raw
False	None	FourierTransform	HCD	MS2	0	63.00917	200	899.74365234375	1798.4800280575	2	11.0092833333333	1085	Non_Depleted_Plasma_Nor_1.raw
False	None	FourierTransform	HCD	MS2	0	63.00917	200	899.74365234375	2697.21640377125	3	11.0092833333333	1085	Non_Depleted_Plasma_Nor_1.raw
False	Unambiguous	IonTrap	CID	MS2	0		100	1220.505859375	1220.505859375	1	11.0234416666667	1087	Non_Depleted_Plasma_Nor_1.raw
False	None	FourierTransform	HCD	MS2	0		200	1220.505859375	2440.00444212	2	11.038245	1088	Non_Depleted_Plasma_Nor_1.raw
False	None	FourierTransform	HCD	MS2	0		200	1220.505859375	3659.503024865	3	11.038245	1088	Non_Depleted_Plasma_Nor_1.raw
False	None	IonTrap	CID	MS2	0	84.58999	100	837.239074707031	837.239074707031	1	11.043705	1089	Non_Depleted_Plasma_Nor_1.raw
False	None	FourierTransform	HCD	MS2	0	84.58999	200	837.239074707031	837.239074707031	1	11.058775	1090	Non_Depleted_Plasma_Nor_1.raw
False	None	IonTrap	CID	MS2	0		100	1361.50122070313	2721.99516477625	2	11.06418	1091	Non_Depleted_Plasma_Nor_1.raw
False	None	IonTrap	CID	MS2	0		100	1361.50122070313	4082.48910884938	3	11.06418	1091	Non_Depleted_Plasma_Nor_1.raw
False	None	FourierTransform	HCD	MS2	0		200	1361.50122070313	4082.48910884938	3	11.0789883333333	1092	Non_Depleted_Plasma_Nor_1.raw
False	None	FourierTransform	HCD	MS2	0		200	1361.50122070313	2721.99516477625	2	11.0789883333333	1092	Non_Depleted_Plasma_Nor_1.raw
False	None	IonTrap	CID	MS2	0		100	978.701477050781	978.701477050781	1	11.0844233333333	1093	Non_Depleted_Plasma_Nor_1.raw
False	None	FourierTransform	HCD	MS2	0		200	978.701477050781	1956.39567747156	2	11.0994133333333	1094	Non_Depleted_Plasma_Nor_1.raw
False	None	FourierTransform	HCD	MS2	0		200	978.701477050781	2934.08987789234	3	11.0994133333333	1094	Non_Depleted_Plasma_Nor_1.raw
False	Unambiguous	IonTrap	CID	MS2	0		100	1057.58776855469	1057.58776855469	1	11.1048383333333	1095	Non_Depleted_Plasma_Nor_1.raw
False	None	FourierTransform	HCD	MS2	0		200	1057.58776855469	2114.16826047938	2	11.1197516666667	1096	Non_Depleted_Plasma_Nor_1.raw
False	None	FourierTransform	HCD	MS2	0		200	1057.58776855469	3170.74875240406	3	11.1197516666667	1096	Non_Depleted_Plasma_Nor_1.raw
False	None	IonTrap	CID	MS2	0		100	1294.35363769531	1294.35363769531	1	11.13389	1098	Non_Depleted_Plasma_Nor_1.raw
False	None	FourierTransform	HCD	MS2	0		200	1294.35363769531	2587.69999876063	2	11.1496516666667	1099	Non_Depleted_Plasma_Nor_1.raw
False	Unambiguous	FourierTransform	HCD	MS2	0		200	1294.35363769531	3881.04635982594	3	11.1496516666667	1099	Non_Depleted_Plasma_Nor_1.raw
False	None	IonTrap	CID	MS2	0		100	1421.52185058594	2842.03642454188	2	11.1550233333333	1100	Non_Depleted_Plasma_Nor_1.raw
False	None	IonTrap	CID	MS2	0		100	1421.52185058594	4262.55099849781	3	11.1550233333333	1100	Non_Depleted_Plasma_Nor_1.raw
False	None	FourierTransform	HCD	MS2	0		200	1421.52185058594	4262.55099849781	3	11.1696983333333	1101	Non_Depleted_Plasma_Nor_1.raw
False	None	FourierTransform	HCD	MS2	0		200	1421.52185058594	2842.03642454188	2	11.1696983333333	1101	Non_Depleted_Plasma_Nor_1.raw
False	None	IonTrap	CID	MS2	0	78.87647	100	897.733093261719	897.733093261719	1	11.17515	1102	Non_Depleted_Plasma_Nor_1.raw
False	None	FourierTransform	HCD	MS2	0	78.87647	200	897.733093261719	1794.45890989344	2	11.1901583333333	1103	Non_Depleted_Plasma_Nor_1.raw
False	Ambiguous	FourierTransform	HCD	MS2	0	78.87647	200	897.733093261719	2691.18472652516	3	11.1901583333333	1103	Non_Depleted_Plasma_Nor_1.raw
False	None	IonTrap	CID	MS2	0		100	1347.51928710938	1347.51928710938	1	11.19555	1104	Non_Depleted_Plasma_Nor_1.raw
False	None	FourierTransform	HCD	MS2	0		200	1347.51928710938	2694.03129758875	2	11.210275	1105	Non_Depleted_Plasma_Nor_1.raw
False	None	FourierTransform	HCD	MS2	0		200	1347.51928710938	4040.54330806813	3	11.210275	1105	Non_Depleted_Plasma_Nor_1.raw
False	Unambiguous	IonTrap	CID	MS2	0	0	100	1003.62530517578	1003.62530517578	1	11.2157033333333	1106	Non_Depleted_Plasma_Nor_1.raw
False	None	FourierTransform	HCD	MS2	0	0	200	1003.62530517578	2006.24333372156	2	11.2306233333333	1107	Non_Depleted_Plasma_Nor_1.raw
False	None	FourierTransform	HCD	MS2	0	0	200	1003.62530517578	3008.86136226734	3	11.2306233333333	1107	Non_Depleted_Plasma_Nor_1.raw
False	None	IonTrap	CID	MS2	0	11.49668	100	920.315795898438	920.315795898438	1	11.2448733333333	1109	Non_Depleted_Plasma_Nor_1.raw
False	None	FourierTransform	HCD	MS2	0	11.49668	200	920.315795898438	920.315795898438	1	11.260985	1110	Non_Depleted_Plasma_Nor_1.raw
False	Unambiguous	IonTrap	CID	MS2	0	79.98528	100	847.296203613281	847.296203613281	1	11.26643	1111	Non_Depleted_Plasma_Nor_1.raw
False	None	FourierTransform	HCD	MS2	0	79.98528	200	847.296203613281	1693.58513059656	2	11.28149	1112	Non_Depleted_Plasma_Nor_1.raw
False	None	FourierTransform	HCD	MS2	0	79.98528	200	847.296203613281	2539.87405757984	3	11.28149	1112	Non_Depleted_Plasma_Nor_1.raw
False	Unambiguous	IonTrap	CID	MS2	0	0	100	1312.52319335938	1312.52319335938	1	11.2868883333333	1113	Non_Depleted_Plasma_Nor_1.raw
False	None	FourierTransform	HCD	MS2	0	0	200	1312.52319335938	2624.03911008875	2	11.3015883333333	1114	Non_Depleted_Plasma_Nor_1.raw
False	None	FourierTransform	HCD	MS2	0	0	200	1312.52319335938	3935.55502681813	3	11.3015883333333	1114	Non_Depleted_Plasma_Nor_1.raw
False	None	IonTrap	CID	MS2	0	0	100	1151.38208007813	1151.38208007813	1	11.30699	1115	Non_Depleted_Plasma_Nor_1.raw
False	None	FourierTransform	HCD	MS2	0	0	200	1151.38208007813	2301.75688352625	2	11.32185	1116	Non_Depleted_Plasma_Nor_1.raw
False	None	FourierTransform	HCD	MS2	0	0	200	1151.38208007813	3452.13168697438	3	11.32185	1116	Non_Depleted_Plasma_Nor_1.raw
False	Unambiguous	IonTrap	CID	MS2	0	76.23097	100	1044.66003417969	1044.66003417969	1	11.3272816666667	1117	Non_Depleted_Plasma_Nor_1.raw
False	None	FourierTransform	HCD	MS2	0	76.23097	200	1044.66003417969	3131.96554927906	3	11.3421583333333	1118	Non_Depleted_Plasma_Nor_1.raw
False	Unambiguous	FourierTransform	HCD	MS2	0	76.23097	200	1044.66003417969	2088.31279172938	2	11.3421583333333	1118	Non_Depleted_Plasma_Nor_1.raw
False	Unambiguous	IonTrap	CID	MS2	0	73.46073	100	970.570129394531	970.570129394531	1	11.3574066666667	1120	Non_Depleted_Plasma_Nor_1.raw
False	None	FourierTransform	HCD	MS2	0	73.46073	200	970.570129394531	1940.13298215906	2	11.3723633333333	1121	Non_Depleted_Plasma_Nor_1.raw
False	None	FourierTransform	HCD	MS2	0	73.46073	200	970.570129394531	2909.69583492359	3	11.3723633333333	1121	Non_Depleted_Plasma_Nor_1.raw
False	None	IonTrap	CID	MS2	0		100	1408.48205566406	1408.48205566406	1	11.377735	1122	Non_Depleted_Plasma_Nor_1.raw
False	None	FourierTransform	HCD	MS2	0		200	1408.48205566406	2815.95683469813	2	11.3924483333333	1123	Non_Depleted_Plasma_Nor_1.raw
False	None	FourierTransform	HCD	MS2	0		200	1408.48205566406	4223.43161373219	3	11.3924483333333	1123	Non_Depleted_Plasma_Nor_1.raw
False	Unambiguous	IonTrap	CID	MS2	0	55.58629	100	1042.61242675781	1042.61242675781	1	11.3978816666667	1124	Non_Depleted_Plasma_Nor_1.raw
False	None	FourierTransform	HCD	MS2	0	55.58629	200	1042.61242675781	1042.61242675781	1	11.4127566666667	1125	Non_Depleted_Plasma_Nor_1.raw
False	None	IonTrap	CID	MS2	0	80.70261	100	884.70361328125	884.70361328125	1	11.4182133333333	1126	Non_Depleted_Plasma_Nor_1.raw
False	Ambiguous	FourierTransform	HCD	MS2	0	80.70261	200	884.70361328125	2652.09628658375	3	11.433355	1127	Non_Depleted_Plasma_Nor_1.raw
False	None	FourierTransform	HCD	MS2	0	80.70261	200	884.70361328125	1768.3999499325	2	11.433355	1127	Non_Depleted_Plasma_Nor_1.raw
False	Unambiguous	IonTrap	CID	MS2	0		100	1113.54968261719	1113.54968261719	1	11.438775	1128	Non_Depleted_Plasma_Nor_1.raw
False	None	FourierTransform	HCD	MS2	0		200	1113.54968261719	2226.09208860438	2	11.4536116666667	1129	Non_Depleted_Plasma_Nor_1.raw
False	Ambiguous	FourierTransform	HCD	MS2	0		200	1113.54968261719	3338.63449459156	3	11.4536116666667	1129	Non_Depleted_Plasma_Nor_1.raw
False	Unambiguous	IonTrap	CID	MS2	0	0	100	1139.54309082031	1139.54309082031	1	11.4689333333333	1131	Non_Depleted_Plasma_Nor_1.raw
False	None	FourierTransform	HCD	MS2	0	0	200	1139.54309082031	2278.07890501063	2	11.4848183333333	1132	Non_Depleted_Plasma_Nor_1.raw
False	None	FourierTransform	HCD	MS2	0	0	200	1139.54309082031	3416.61471920094	3	11.4848183333333	1132	Non_Depleted_Plasma_Nor_1.raw
False	None	IonTrap	CID	MS2	0		100	1226.39660644531	1226.39660644531	1	11.4902083333333	1133	Non_Depleted_Plasma_Nor_1.raw
False	None	FourierTransform	HCD	MS2	0		200	1226.39660644531	3677.17526607594	3	11.5050133333333	1134	Non_Depleted_Plasma_Nor_1.raw
False	None	FourierTransform	HCD	MS2	0		200	1226.39660644531	2451.78593626063	2	11.5050133333333	1134	Non_Depleted_Plasma_Nor_1.raw
False	Ambiguous	IonTrap	CID	MS2	0	0	100	1161.59973144531	1161.59973144531	1	11.5104233333333	1135	Non_Depleted_Plasma_Nor_1.raw
False	None	FourierTransform	HCD	MS2	0	0	200	1161.59973144531	1161.59973144531	1	11.5252233333333	1136	Non_Depleted_Plasma_Nor_1.raw
False	Ambiguous	IonTrap	CID	MS2	0	85.04285	100	922.504577636719	922.504577636719	1	11.53067	1137	Non_Depleted_Plasma_Nor_1.raw
False	Ambiguous	FourierTransform	HCD	MS2	0	85.04285	200	922.504577636719	1844.00187864344	2	11.54569	1138	Non_Depleted_Plasma_Nor_1.raw
False	Unambiguous	FourierTransform	HCD	MS2	0	85.04285	200	922.504577636719	2765.49917965016	3	11.54569	1138	Non_Depleted_Plasma_Nor_1.raw
False	Unambiguous	IonTrap	CID	MS2	0	46.68192	100	1033.64709472656	1033.64709472656	1	11.55112	1139	Non_Depleted_Plasma_Nor_1.raw
False	None	FourierTransform	HCD	MS2	0	46.68192	200	1033.64709472656	2066.28691282313	2	11.5660116666667	1140	Non_Depleted_Plasma_Nor_1.raw
False	None	FourierTransform	HCD	MS2	0	46.68192	200	1033.64709472656	3098.92673091969	3	11.5660116666667	1140	Non_Depleted_Plasma_Nor_1.raw
False	None	IonTrap	CID	MS2	0	75.43168	100	907.263305664063	907.263305664063	1	11.58128	1142	Non_Depleted_Plasma_Nor_1.raw
False	None	FourierTransform	HCD	MS2	0	75.43168	200	907.263305664063	1813.51933469813	2	11.5973183333333	1143	Non_Depleted_Plasma_Nor_1.raw
False	None	FourierTransform	HCD	MS2	0	75.43168	200	907.263305664063	2719.77536373219	3	11.5973183333333	1143	Non_Depleted_Plasma_Nor_1.raw
False	Ambiguous	IonTrap	CID	MS2	0		100	1118.62109375	1118.62109375	1	11.603145	1144	Non_Depleted_Plasma_Nor_1.raw
False	None	FourierTransform	HCD	MS2	0		200	1118.62109375	2236.23491087	2	11.61806	1145	Non_Depleted_Plasma_Nor_1.raw
False	Unambiguous	FourierTransform	HCD	MS2	0		200	1118.62109375	3353.84872799	3	11.61806	1145	Non_Depleted_Plasma_Nor_1.raw
False	Ambiguous	IonTrap	CID	MS2	0		100	1125.55541992188	1125.55541992188	1	11.6234883333333	1146	Non_Depleted_Plasma_Nor_1.raw
False	Ambiguous	FourierTransform	HCD	MS2	0		200	1125.55541992188	3374.65170650563	3	11.638325	1147	Non_Depleted_Plasma_Nor_1.raw
False	Unambiguous	FourierTransform	HCD	MS2	0		200	1125.55541992188	2250.10356321375	2	11.638325	1147	Non_Depleted_Plasma_Nor_1.raw
False	None	IonTrap	CID	MS2	0		100	1386.44274902344	2771.87822141688	2	11.6437116666667	1148	Non_Depleted_Plasma_Nor_1.raw
False	Unambiguous	IonTrap	CID	MS2	0		100	1386.44274902344	4157.31369381031	3	11.6437116666667	1148	Non_Depleted_Plasma_Nor_1.raw
False	None	FourierTransform	HCD	MS2	0		200	1386.44274902344	2771.87822141688	2	11.658445	1149	Non_Depleted_Plasma_Nor_1.raw
False	None	FourierTransform	HCD	MS2	0		200	1386.44274902344	4157.31369381031	3	11.658445	1149	Non_Depleted_Plasma_Nor_1.raw
False	Ambiguous	IonTrap	CID	MS2	0		100	1092.58056640625	1092.58056640625	1	11.6638616666667	1150	Non_Depleted_Plasma_Nor_1.raw
False	None	FourierTransform	HCD	MS2	0		200	1092.58056640625	2184.1538561825	2	11.6787116666667	1151	Non_Depleted_Plasma_Nor_1.raw
False	None	FourierTransform	HCD	MS2	0		200	1092.58056640625	3275.72714595875	3	11.6787116666667	1151	Non_Depleted_Plasma_Nor_1.raw
False	Unambiguous	IonTrap	CID	MS2	0	0	100	1381.56115722656	1381.56115722656	1	11.6939	1153	Non_Depleted_Plasma_Nor_1.raw
False	None	FourierTransform	HCD	MS2	0	0	200	1381.56115722656	1381.56115722656	1	11.7096516666667	1154	Non_Depleted_Plasma_Nor_1.raw
False	None	IonTrap	CID	MS2	0		100	1189.45227050781	1189.45227050781	1	11.7150433333333	1155	Non_Depleted_Plasma_Nor_1.raw
False	None	FourierTransform	HCD	MS2	0		200	1189.45227050781	3566.34225826344	3	11.7298966666667	1156	Non_Depleted_Plasma_Nor_1.raw
False	None	FourierTransform	HCD	MS2	0		200	1189.45227050781	2377.89726438563	2	11.7298966666667	1156	Non_Depleted_Plasma_Nor_1.raw
False	Unambiguous	IonTrap	CID	MS2	0	0	100	1085.5341796875	1085.5341796875	1	11.73532	1157	Non_Depleted_Plasma_Nor_1.raw
False	None	FourierTransform	HCD	MS2	0	0	200	1085.5341796875	2170.061082745	2	11.7501816666667	1158	Non_Depleted_Plasma_Nor_1.raw
False	None	FourierTransform	HCD	MS2	0	0	200	1085.5341796875	3254.5879858025	3	11.7501816666667	1158	Non_Depleted_Plasma_Nor_1.raw
False	Unambiguous	IonTrap	CID	MS2	0		100	1017.56884765625	1017.56884765625	1	11.75561	1159	Non_Depleted_Plasma_Nor_1.raw
False	None	FourierTransform	HCD	MS2	0		200	1017.56884765625	2034.1304186825	2	11.7706766666667	1160	Non_Depleted_Plasma_Nor_1.raw
False	None	FourierTransform	HCD	MS2	0		200	1017.56884765625	3050.69198970875	3	11.7706766666667	1160	Non_Depleted_Plasma_Nor_1.raw
False	None	IonTrap	CID	MS2	0		100	1397.50646972656	2794.00566282313	2	11.7760483333333	1161	Non_Depleted_Plasma_Nor_1.raw
False	Unambiguous	IonTrap	CID	MS2	0		100	1397.50646972656	4190.50485591969	3	11.7760483333333	1161	Non_Depleted_Plasma_Nor_1.raw
False	None	FourierTransform	HCD	MS2	0		200	1397.50646972656	2794.00566282313	2	11.7907	1162	Non_Depleted_Plasma_Nor_1.raw
False	None	FourierTransform	HCD	MS2	0		200	1397.50646972656	4190.50485591969	3	11.7907	1162	Non_Depleted_Plasma_Nor_1.raw
False	None	IonTrap	CID	MS2	0	59.14418	100	889.237365722656	889.237365722656	1	11.805965	1164	Non_Depleted_Plasma_Nor_1.raw
False	None	FourierTransform	HCD	MS2	0	59.14418	200	889.237365722656	1777.46745481531	2	11.82099	1165	Non_Depleted_Plasma_Nor_1.raw
False	None	FourierTransform	HCD	MS2	0	59.14418	200	889.237365722656	2665.69754390797	3	11.82099	1165	Non_Depleted_Plasma_Nor_1.raw
False	Unambiguous	IonTrap	CID	MS2	0	45.82628	100	903.287658691406	903.287658691406	1	11.8264366666667	1166	Non_Depleted_Plasma_Nor_1.raw
False	None	FourierTransform	HCD	MS2	0	45.82628	200	903.287658691406	903.287658691406	1	11.8414966666667	1167	Non_Depleted_Plasma_Nor_1.raw
False	Unambiguous	IonTrap	CID	MS2	0	0	100	1087.55725097656	1087.55725097656	1	11.84693	1168	Non_Depleted_Plasma_Nor_1.raw
False	None	FourierTransform	HCD	MS2	0	0	200	1087.55725097656	2174.10722532313	2	11.8617833333333	1169	Non_Depleted_Plasma_Nor_1.raw
False	None	FourierTransform	HCD	MS2	0	0	200	1087.55725097656	3260.65719966969	3	11.8617833333333	1169	Non_Depleted_Plasma_Nor_1.raw
False	None	IonTrap	CID	MS2	0	0	100	1427.46081542969	1427.46081542969	1	11.8671566666667	1170	Non_Depleted_Plasma_Nor_1.raw
False	Ambiguous	FourierTransform	HCD	MS2	0	0	200	1427.46081542969	4280.36789302906	3	11.8818583333333	1171	Non_Depleted_Plasma_Nor_1.raw
False	None	FourierTransform	HCD	MS2	0	0	200	1427.46081542969	2853.91435422938	2	11.8818583333333	1171	Non_Depleted_Plasma_Nor_1.raw
False	None	IonTrap	CID	MS2	0	71.45821	100	829.268859863281	829.268859863281	1	11.887345	1172	Non_Depleted_Plasma_Nor_1.raw
False	None	FourierTransform	HCD	MS2	0	71.45821	200	829.268859863281	2485.79202632984	3	11.9024	1173	Non_Depleted_Plasma_Nor_1.raw
False	None	FourierTransform	HCD	MS2	0	71.45821	200	829.268859863281	1657.53044309656	2	11.9024	1173	Non_Depleted_Plasma_Nor_1.raw
False	Unambiguous	IonTrap	CID	MS2	0	70.96857	100	1065.57666015625	1065.57666015625	1	11.916605	1175	Non_Depleted_Plasma_Nor_1.raw
False	None	FourierTransform	HCD	MS2	0	70.96857	200	1065.57666015625	1065.57666015625	1	11.9314983333333	1176	Non_Depleted_Plasma_Nor_1.raw
False	None	IonTrap	CID	MS2	0	10.37058	100	920.314086914063	920.314086914063	1	11.936945	1177	Non_Depleted_Plasma_Nor_1.raw
False	None	FourierTransform	HCD	MS2	0	10.37058	200	920.314086914063	920.314086914063	1	11.9520916666667	1178	Non_Depleted_Plasma_Nor_1.raw
False	None	IonTrap	CID	MS2	0		100	1282.41271972656	1282.41271972656	1	11.9574916666667	1179	Non_Depleted_Plasma_Nor_1.raw
False	None	FourierTransform	HCD	MS2	0		200	1282.41271972656	2563.81816282313	2	11.9722166666667	1180	Non_Depleted_Plasma_Nor_1.raw
False	Unambiguous	FourierTransform	HCD	MS2	0		200	1282.41271972656	3845.22360591969	3	11.9722166666667	1180	Non_Depleted_Plasma_Nor_1.raw
False	Unambiguous	IonTrap	CID	MS2	0	0	100	994.483215332031	994.483215332031	1	11.97764	1181	Non_Depleted_Plasma_Nor_1.raw
False	None	FourierTransform	HCD	MS2	0	0	200	994.483215332031	1987.95915403406	2	11.992615	1182	Non_Depleted_Plasma_Nor_1.raw
False	None	FourierTransform	HCD	MS2	0	0	200	994.483215332031	2981.43509273609	3	11.992615	1182	Non_Depleted_Plasma_Nor_1.raw
False	Unambiguous	IonTrap	CID	MS2	0		100	1099.59216308594	3296.76193599781	3	11.99803	1183	Non_Depleted_Plasma_Nor_1.raw
False	Unambiguous	IonTrap	CID	MS2	0		100	1099.59216308594	2198.17704954188	2	11.99803	1183	Non_Depleted_Plasma_Nor_1.raw
False	None	FourierTransform	HCD	MS2	0		200	1099.59216308594	2198.17704954188	2	12.0128816666667	1184	Non_Depleted_Plasma_Nor_1.raw
False	None	FourierTransform	HCD	MS2	0		200	1099.59216308594	3296.76193599781	3	12.0128816666667	1184	Non_Depleted_Plasma_Nor_1.raw
False	Unambiguous	IonTrap	CID	MS2	0	57.98986	100	1060.57177734375	1060.57177734375	1	12.0281266666667	1186	Non_Depleted_Plasma_Nor_1.raw
False	None	FourierTransform	HCD	MS2	0	57.98986	200	1060.57177734375	2120.1362780575	2	12.0430233333333	1187	Non_Depleted_Plasma_Nor_1.raw
False	None	FourierTransform	HCD	MS2	0	57.98986	200	1060.57177734375	3179.70077877125	3	12.0430233333333	1187	Non_Depleted_Plasma_Nor_1.raw
False	Unambiguous	IonTrap	CID	MS2	0	29.82751	100	1103.63513183594	1103.63513183594	1	12.048445	1188	Non_Depleted_Plasma_Nor_1.raw
False	None	FourierTransform	HCD	MS2	0	29.82751	200	1103.63513183594	2206.26298704188	2	12.063345	1189	Non_Depleted_Plasma_Nor_1.raw
False	Unambiguous	FourierTransform	HCD	MS2	0	29.82751	200	1103.63513183594	3308.89084224781	3	12.063345	1189	Non_Depleted_Plasma_Nor_1.raw
False	Ambiguous	IonTrap	CID	MS2	0		100	1271.55847167969	1271.55847167969	1	12.0687366666667	1190	Non_Depleted_Plasma_Nor_1.raw
False	None	FourierTransform	HCD	MS2	0		200	1271.55847167969	3812.66086177906	3	12.0834566666667	1191	Non_Depleted_Plasma_Nor_1.raw
False	None	FourierTransform	HCD	MS2	0		200	1271.55847167969	2542.10966672938	2	12.0834566666667	1191	Non_Depleted_Plasma_Nor_1.raw
False	None	IonTrap	CID	MS2	0	98.53699	100	833.265930175781	833.265930175781	1	12.08895	1192	Non_Depleted_Plasma_Nor_1.raw
False	None	FourierTransform	HCD	MS2	0	98.53699	200	833.265930175781	833.265930175781	1	12.10405	1193	Non_Depleted_Plasma_Nor_1.raw
False	None	IonTrap	CID	MS2	0		100	1217.4677734375	1217.4677734375	1	12.1094433333333	1194	Non_Depleted_Plasma_Nor_1.raw
False	None	FourierTransform	HCD	MS2	0		200	1217.4677734375	2433.928270245	2	12.1243216666667	1195	Non_Depleted_Plasma_Nor_1.raw
False	None	FourierTransform	HCD	MS2	0		200	1217.4677734375	3650.3887670525	3	12.1243216666667	1195	Non_Depleted_Plasma_Nor_1.raw
False	None	IonTrap	CID	MS2	0	34.44942	100	920.314147949219	920.314147949219	1	12.1396316666667	1197	Non_Depleted_Plasma_Nor_1.raw
False	None	FourierTransform	HCD	MS2	0	34.44942	200	920.314147949219	920.314147949219	1	12.1556516666667	1198	Non_Depleted_Plasma_Nor_1.raw
False	None	IonTrap	CID	MS2	0		100	1069.85607910156	1069.85607910156	1	12.16108	1199	Non_Depleted_Plasma_Nor_1.raw
False	None	FourierTransform	HCD	MS2	0		200	1069.85607910156	2138.70488157313	2	12.1759983333333	1200	Non_Depleted_Plasma_Nor_1.raw
False	None	FourierTransform	HCD	MS2	0		200	1069.85607910156	3207.55368404469	3	12.1759983333333	1200	Non_Depleted_Plasma_Nor_1.raw
False	Unambiguous	IonTrap	CID	MS2	0	65.75859	100	893.555786132813	893.555786132813	1	12.1814483333333	1201	Non_Depleted_Plasma_Nor_1.raw
False	None	FourierTransform	HCD	MS2	0	65.75859	200	893.555786132813	1786.10429563563	2	12.196435	1202	Non_Depleted_Plasma_Nor_1.raw
False	None	FourierTransform	HCD	MS2	0	65.75859	200	893.555786132813	2678.65280513844	3	12.196435	1202	Non_Depleted_Plasma_Nor_1.raw
False	None	IonTrap	CID	MS2	0	44.00186	100	955.86328125	955.86328125	1	12.2022183333333	1203	Non_Depleted_Plasma_Nor_1.raw
False	None	FourierTransform	HCD	MS2	0	44.00186	200	955.86328125	1910.71928587	2	12.2172283333333	1204	Non_Depleted_Plasma_Nor_1.raw
False	None	FourierTransform	HCD	MS2	0	44.00186	200	955.86328125	2865.57529049	3	12.2172283333333	1204	Non_Depleted_Plasma_Nor_1.raw
False	Ambiguous	IonTrap	CID	MS2	0	0	100	1207.56811523438	1207.56811523438	1	12.222625	1205	Non_Depleted_Plasma_Nor_1.raw
False	Ambiguous	FourierTransform	HCD	MS2	0	0	200	1207.56811523438	2414.12895383875	2	12.2373916666667	1206	Non_Depleted_Plasma_Nor_1.raw
False	Unambiguous	FourierTransform	HCD	MS2	0	0	200	1207.56811523438	3620.68979244313	3	12.2373916666667	1206	Non_Depleted_Plasma_Nor_1.raw
False	None	IonTrap	CID	MS2	0	75.54266	100	908.262329101563	908.262329101563	1	12.2527983333333	1208	Non_Depleted_Plasma_Nor_1.raw
False	None	FourierTransform	HCD	MS2	0	75.54266	200	908.262329101563	908.262329101563	1	12.2678233333333	1209	Non_Depleted_Plasma_Nor_1.raw
False	Unambiguous	IonTrap	CID	MS2	0		100	1022.55041503906	1022.55041503906	1	12.27325	1210	Non_Depleted_Plasma_Nor_1.raw
False	Ambiguous	FourierTransform	HCD	MS2	0		200	1022.55041503906	3065.63669185719	3	12.2881916666667	1211	Non_Depleted_Plasma_Nor_1.raw
False	Ambiguous	FourierTransform	HCD	MS2	0		200	1022.55041503906	2044.09355344813	2	12.2881916666667	1211	Non_Depleted_Plasma_Nor_1.raw
False	Unambiguous	IonTrap	CID	MS2	0	44.18554	100	1126.76196289063	1126.76196289063	1	12.2937116666667	1212	Non_Depleted_Plasma_Nor_1.raw
False	None	FourierTransform	HCD	MS2	0	44.18554	200	1126.76196289063	2252.51664915125	2	12.30857	1213	Non_Depleted_Plasma_Nor_1.raw
False	None	FourierTransform	HCD	MS2	0	44.18554	200	1126.76196289063	3378.27133541188	3	12.30857	1213	Non_Depleted_Plasma_Nor_1.raw
False	Unambiguous	IonTrap	CID	MS2	0		100	1241.43664550781	1241.43664550781	1	12.3139583333333	1214	Non_Depleted_Plasma_Nor_1.raw
False	None	FourierTransform	HCD	MS2	0		200	1241.43664550781	2481.86601438563	2	12.3287516666667	1215	Non_Depleted_Plasma_Nor_1.raw
False	None	FourierTransform	HCD	MS2	0		200	1241.43664550781	3722.29538326344	3	12.3287516666667	1215	Non_Depleted_Plasma_Nor_1.raw
False	Ambiguous	IonTrap	CID	MS2	0	0	100	1167.5615234375	1167.5615234375	1	12.3344933333333	1216	Non_Depleted_Plasma_Nor_1.raw
False	None	FourierTransform	HCD	MS2	0	0	200	1167.5615234375	2334.115770245	2	12.3492933333333	1217	Non_Depleted_Plasma_Nor_1.raw
False	Unambiguous	FourierTransform	HCD	MS2	0	0	200	1167.5615234375	3500.6700170525	3	12.3492933333333	1217	Non_Depleted_Plasma_Nor_1.raw
False	None	IonTrap	CID	MS2	0	71.42481	100	891.236267089844	891.236267089844	1	12.363465	1219	Non_Depleted_Plasma_Nor_1.raw
False	None	FourierTransform	HCD	MS2	0	71.42481	200	891.236267089844	2671.69424800953	3	12.379485	1220	Non_Depleted_Plasma_Nor_1.raw
False	None	FourierTransform	HCD	MS2	0	71.42481	200	891.236267089844	1781.46525754969	2	12.379485	1220	Non_Depleted_Plasma_Nor_1.raw
False	None	IonTrap	CID	MS2	0	20.04392	100	846.296508789063	846.296508789063	1	12.384945	1221	Non_Depleted_Plasma_Nor_1.raw
False	None	FourierTransform	HCD	MS2	0	20.04392	200	846.296508789063	846.296508789063	1	12.40002	1222	Non_Depleted_Plasma_Nor_1.raw
False	Ambiguous	IonTrap	CID	MS2	0	0	100	1200.49829101563	1200.49829101563	1	12.4054216666667	1223	Non_Depleted_Plasma_Nor_1.raw
False	None	FourierTransform	HCD	MS2	0	0	200	1200.49829101563	2399.98930540125	2	12.42018	1224	Non_Depleted_Plasma_Nor_1.raw
False	None	FourierTransform	HCD	MS2	0	0	200	1200.49829101563	3599.48031978688	3	12.42018	1224	Non_Depleted_Plasma_Nor_1.raw
False	Unambiguous	IonTrap	CID	MS2	0	0	100	1232.58520507813	1232.58520507813	1	12.42557	1225	Non_Depleted_Plasma_Nor_1.raw
False	None	FourierTransform	HCD	MS2	0	0	200	1232.58520507813	2464.16313352625	2	12.4403716666667	1226	Non_Depleted_Plasma_Nor_1.raw
False	Ambiguous	FourierTransform	HCD	MS2	0	0	200	1232.58520507813	3695.74106197438	3	12.4403716666667	1226	Non_Depleted_Plasma_Nor_1.raw
False	None	IonTrap	CID	MS2	0	39.43883	100	907.265563964844	907.265563964844	1	12.445825	1227	Non_Depleted_Plasma_Nor_1.raw
False	None	FourierTransform	HCD	MS2	0	39.43883	200	907.265563964844	907.265563964844	1	12.4609166666667	1228	Non_Depleted_Plasma_Nor_1.raw
False	Unambiguous	IonTrap	CID	MS2	0	65.41138	100	980.615600585938	980.615600585938	1	12.4762583333333	1230	Non_Depleted_Plasma_Nor_1.raw
False	None	FourierTransform	HCD	MS2	0	65.41138	200	980.615600585938	1960.22392454188	2	12.4923316666667	1231	Non_Depleted_Plasma_Nor_1.raw
False	None	FourierTransform	HCD	MS2	0	65.41138	200	980.615600585938	2939.83224849781	3	12.4923316666667	1231	Non_Depleted_Plasma_Nor_1.raw
False	None	IonTrap	CID	MS2	0	60.06845	100	925.655212402344	925.655212402344	1	12.4977783333333	1232	Non_Depleted_Plasma_Nor_1.raw
False	None	FourierTransform	HCD	MS2	0	60.06845	200	925.655212402344	1850.30314817469	2	12.5128266666667	1233	Non_Depleted_Plasma_Nor_1.raw
False	None	FourierTransform	HCD	MS2	0	60.06845	200	925.655212402344	2774.95108394703	3	12.5128266666667	1233	Non_Depleted_Plasma_Nor_1.raw
False	Unambiguous	IonTrap	CID	MS2	0	0	100	1186.53979492188	1186.53979492188	1	12.51822	1234	Non_Depleted_Plasma_Nor_1.raw
False	Ambiguous	FourierTransform	HCD	MS2	0	0	200	1186.53979492188	2372.07231321375	2	12.5329983333333	1235	Non_Depleted_Plasma_Nor_1.raw
False	Unambiguous	FourierTransform	HCD	MS2	0	0	200	1186.53979492188	3557.60483150563	3	12.5329983333333	1235	Non_Depleted_Plasma_Nor_1.raw
False	None	IonTrap	CID	MS2	0	66.25332	100	877.76171875	877.76171875	1	12.5384483333333	1236	Non_Depleted_Plasma_Nor_1.raw
False	Unambiguous	FourierTransform	HCD	MS2	0	66.25332	200	877.76171875	2631.27060299	3	12.5535066666667	1237	Non_Depleted_Plasma_Nor_1.raw
False	None	FourierTransform	HCD	MS2	0	66.25332	200	877.76171875	1754.51616087	2	12.5535066666667	1237	Non_Depleted_Plasma_Nor_1.raw
False	Unambiguous	IonTrap	CID	MS2	0	50.9106	100	1120.44555664063	1120.44555664063	1	12.55892	1238	Non_Depleted_Plasma_Nor_1.raw
False	None	FourierTransform	HCD	MS2	0	50.9106	200	1120.44555664063	2239.88383665125	2	12.5737566666667	1239	Non_Depleted_Plasma_Nor_1.raw
False	None	FourierTransform	HCD	MS2	0	50.9106	200	1120.44555664063	3359.32211666188	3	12.5737566666667	1239	Non_Depleted_Plasma_Nor_1.raw
False	None	IonTrap	CID	MS2	0	31.81706	100	994.335021972656	994.335021972656	1	12.58802	1241	Non_Depleted_Plasma_Nor_1.raw
False	None	FourierTransform	HCD	MS2	0	31.81706	200	994.335021972656	994.335021972656	1	12.6039866666667	1242	Non_Depleted_Plasma_Nor_1.raw
False	None	IonTrap	CID	MS2	0	48.65647	100	966.706115722656	966.706115722656	1	12.6094266666667	1243	Non_Depleted_Plasma_Nor_1.raw
False	None	FourierTransform	HCD	MS2	0	48.65647	200	966.706115722656	1932.40495481531	2	12.6244433333333	1244	Non_Depleted_Plasma_Nor_1.raw
False	None	FourierTransform	HCD	MS2	0	48.65647	200	966.706115722656	2898.10379390797	3	12.6244433333333	1244	Non_Depleted_Plasma_Nor_1.raw
False	Unambiguous	IonTrap	CID	MS2	0	40.19226	100	1290.58190917969	1290.58190917969	1	12.62994	1245	Non_Depleted_Plasma_Nor_1.raw
False	Ambiguous	FourierTransform	HCD	MS2	0	40.19226	200	1290.58190917969	2580.15654172938	2	12.64465	1246	Non_Depleted_Plasma_Nor_1.raw
False	Unambiguous	FourierTransform	HCD	MS2	0	40.19226	200	1290.58190917969	3869.73117427906	3	12.64465	1246	Non_Depleted_Plasma_Nor_1.raw
False	Ambiguous	IonTrap	CID	MS2	0	65.39534	100	1153.63195800781	1153.63195800781	1	12.6500533333333	1247	Non_Depleted_Plasma_Nor_1.raw
False	None	FourierTransform	HCD	MS2	0	65.39534	200	1153.63195800781	2306.25663938563	2	12.6649383333333	1248	Non_Depleted_Plasma_Nor_1.raw
False	None	FourierTransform	HCD	MS2	0	65.39534	200	1153.63195800781	3458.88132076344	3	12.6649383333333	1248	Non_Depleted_Plasma_Nor_1.raw
False	Unambiguous	IonTrap	CID	MS2	0		100	1431.572265625	2862.13725462	2	12.6703116666667	1249	Non_Depleted_Plasma_Nor_1.raw
False	Ambiguous	IonTrap	CID	MS2	0		100	1431.572265625	4292.702243615	3	12.6703116666667	1249	Non_Depleted_Plasma_Nor_1.raw
False	None	FourierTransform	HCD	MS2	0		200	1431.572265625	2862.13725462	2	12.684945	1250	Non_Depleted_Plasma_Nor_1.raw
False	None	FourierTransform	HCD	MS2	0		200	1431.572265625	4292.702243615	3	12.684945	1250	Non_Depleted_Plasma_Nor_1.raw
False	None	IonTrap	CID	MS2	0	18.78815	100	977.309020996094	977.309020996094	1	12.70033	1252	Non_Depleted_Plasma_Nor_1.raw
False	None	FourierTransform	HCD	MS2	0	18.78815	200	977.309020996094	977.309020996094	1	12.71632	1253	Non_Depleted_Plasma_Nor_1.raw
False	Unambiguous	IonTrap	CID	MS2	0	64.30795	100	1225.62951660156	1225.62951660156	1	12.72172	1254	Non_Depleted_Plasma_Nor_1.raw
False	Ambiguous	FourierTransform	HCD	MS2	0	64.30795	200	1225.62951660156	3674.87399654469	3	12.7365266666667	1255	Non_Depleted_Plasma_Nor_1.raw
False	Ambiguous	FourierTransform	HCD	MS2	0	64.30795	200	1225.62951660156	2450.25175657313	2	12.7365266666667	1255	Non_Depleted_Plasma_Nor_1.raw
False	Unambiguous	IonTrap	CID	MS2	0	0	100	1169.59375	1169.59375	1	12.7419383333333	1256	Non_Depleted_Plasma_Nor_1.raw
False	None	FourierTransform	HCD	MS2	0	0	200	1169.59375	2338.18022337	2	12.7567366666667	1257	Non_Depleted_Plasma_Nor_1.raw
False	Unambiguous	FourierTransform	HCD	MS2	0	0	200	1169.59375	3506.76669674	3	12.7567366666667	1257	Non_Depleted_Plasma_Nor_1.raw
False	Unambiguous	IonTrap	CID	MS2	0		100	1044.67443847656	1044.67443847656	1	12.7621716666667	1258	Non_Depleted_Plasma_Nor_1.raw
False	None	FourierTransform	HCD	MS2	0		200	1044.67443847656	1044.67443847656	1	12.7770933333333	1259	Non_Depleted_Plasma_Nor_1.raw
False	None	IonTrap	CID	MS2	0		100	1399.35290527344	1399.35290527344	1	12.782465	1260	Non_Depleted_Plasma_Nor_1.raw
False	None	FourierTransform	HCD	MS2	0		200	1399.35290527344	2797.69853391688	2	12.7972116666667	1261	Non_Depleted_Plasma_Nor_1.raw
False	None	FourierTransform	HCD	MS2	0		200	1399.35290527344	4196.04416256031	3	12.7972116666667	1261	Non_Depleted_Plasma_Nor_1.raw
False	None	IonTrap	CID	MS2	0	20.41676	100	920.316528320313	920.316528320313	1	12.8125133333333	1263	Non_Depleted_Plasma_Nor_1.raw
False	None	FourierTransform	HCD	MS2	0	20.41676	200	920.316528320313	920.316528320313	1	12.827515	1264	Non_Depleted_Plasma_Nor_1.raw
False	None	IonTrap	CID	MS2	0	48.45885	100	903.288269042969	903.288269042969	1	12.8329716666667	1265	Non_Depleted_Plasma_Nor_1.raw
False	None	FourierTransform	HCD	MS2	0	48.45885	200	903.288269042969	903.288269042969	1	12.8480033333333	1266	Non_Depleted_Plasma_Nor_1.raw
False	None	IonTrap	CID	MS2	0	49.78212	100	829.269409179688	829.269409179688	1	12.8534766666667	1267	Non_Depleted_Plasma_Nor_1.raw
False	None	FourierTransform	HCD	MS2	0	49.78212	200	829.269409179688	1657.53154172938	2	12.8688683333333	1268	Non_Depleted_Plasma_Nor_1.raw
False	None	FourierTransform	HCD	MS2	0	49.78212	200	829.269409179688	2485.79367427906	3	12.8688683333333	1268	Non_Depleted_Plasma_Nor_1.raw
False	Ambiguous	IonTrap	CID	MS2	0		100	1538.27612304688	3075.54496946375	2	12.8742266666667	1269	Non_Depleted_Plasma_Nor_1.raw
False	None	IonTrap	CID	MS2	0		100	1538.27612304688	4612.81381588063	3	12.8742266666667	1269	Non_Depleted_Plasma_Nor_1.raw
False	Unambiguous	FourierTransform	HCD	MS2	0		200	1538.27612304688	3075.54496946375	2	12.888845	1270	Non_Depleted_Plasma_Nor_1.raw
False	None	FourierTransform	HCD	MS2	0		200	1538.27612304688	4612.81381588063	3	12.888845	1270	Non_Depleted_Plasma_Nor_1.raw
False	None	IonTrap	CID	MS2	0	87.90218	100	820.608276367188	820.608276367188	1	12.894315	1271	Non_Depleted_Plasma_Nor_1.raw
False	None	FourierTransform	HCD	MS2	0	87.90218	200	820.608276367188	1640.20927610438	2	12.9093916666667	1272	Non_Depleted_Plasma_Nor_1.raw
False	None	FourierTransform	HCD	MS2	0	87.90218	200	820.608276367188	2459.81027584156	3	12.9093916666667	1272	Non_Depleted_Plasma_Nor_1.raw
False	None	IonTrap	CID	MS2	0		100	1485.39721679688	1485.39721679688	1	12.9245216666667	1274	Non_Depleted_Plasma_Nor_1.raw
False	Unambiguous	FourierTransform	HCD	MS2	0		200	1485.39721679688	4454.17709713063	3	12.9403183333333	1275	Non_Depleted_Plasma_Nor_1.raw
False	None	FourierTransform	HCD	MS2	0		200	1485.39721679688	2969.78715696375	2	12.9403183333333	1275	Non_Depleted_Plasma_Nor_1.raw
False	Unambiguous	IonTrap	CID	MS2	0	43.4655	100	1036.57336425781	1036.57336425781	1	12.9457433333333	1276	Non_Depleted_Plasma_Nor_1.raw
False	None	FourierTransform	HCD	MS2	0	43.4655	200	1036.57336425781	2072.13945188563	2	12.96067	1277	Non_Depleted_Plasma_Nor_1.raw
False	None	FourierTransform	HCD	MS2	0	43.4655	200	1036.57336425781	3107.70553951344	3	12.96067	1277	Non_Depleted_Plasma_Nor_1.raw
False	Unambiguous	IonTrap	CID	MS2	0		100	1212.50854492188	1212.50854492188	1	12.96617	1278	Non_Depleted_Plasma_Nor_1.raw
False	None	FourierTransform	HCD	MS2	0		200	1212.50854492188	1212.50854492188	1	12.9809516666667	1279	Non_Depleted_Plasma_Nor_1.raw
False	Unambiguous	IonTrap	CID	MS2	0		100	1099.45275878906	1099.45275878906	1	12.9863666666667	1280	Non_Depleted_Plasma_Nor_1.raw
False	None	FourierTransform	HCD	MS2	0		200	1099.45275878906	2197.89824094813	2	13.0012566666667	1281	Non_Depleted_Plasma_Nor_1.raw
False	None	FourierTransform	HCD	MS2	0		200	1099.45275878906	3296.34372310719	3	13.0012566666667	1281	Non_Depleted_Plasma_Nor_1.raw
False	None	IonTrap	CID	MS2	0	67.84079	100	1127.41284179688	1127.41284179688	1	13.00667	1282	Non_Depleted_Plasma_Nor_1.raw
False	None	FourierTransform	HCD	MS2	0	67.84079	200	1127.41284179688	3380.22397213063	3	13.02152	1283	Non_Depleted_Plasma_Nor_1.raw
False	None	FourierTransform	HCD	MS2	0	67.84079	200	1127.41284179688	2253.81840696375	2	13.02152	1283	Non_Depleted_Plasma_Nor_1.raw
False	None	IonTrap	CID	MS2	0	19.63447	100	906.262268066406	906.262268066406	1	13.0368	1285	Non_Depleted_Plasma_Nor_1.raw
False	None	FourierTransform	HCD	MS2	0	19.63447	200	906.262268066406	906.262268066406	1	13.051845	1286	Non_Depleted_Plasma_Nor_1.raw
False	None	IonTrap	CID	MS2	0		100	1282.39636230469	1282.39636230469	1	13.0572366666667	1287	Non_Depleted_Plasma_Nor_1.raw
False	None	FourierTransform	HCD	MS2	0		200	1282.39636230469	2563.78544797938	2	13.0720116666667	1288	Non_Depleted_Plasma_Nor_1.raw
False	None	FourierTransform	HCD	MS2	0		200	1282.39636230469	3845.17453365406	3	13.0720116666667	1288	Non_Depleted_Plasma_Nor_1.raw
False	None	IonTrap	CID	MS2	0		100	983.27685546875	983.27685546875	1	13.0774483333333	1289	Non_Depleted_Plasma_Nor_1.raw
False	None	FourierTransform	HCD	MS2	0		200	983.27685546875	1965.5464343075	2	13.0923883333333	1290	Non_Depleted_Plasma_Nor_1.raw
False	None	FourierTransform	HCD	MS2	0		200	983.27685546875	2947.81601314625	3	13.0923883333333	1290	Non_Depleted_Plasma_Nor_1.raw
False	Unambiguous	IonTrap	CID	MS2	0	62.6556	100	1092.53491210938	1092.53491210938	1	13.097815	1291	Non_Depleted_Plasma_Nor_1.raw
False	None	FourierTransform	HCD	MS2	0	62.6556	200	1092.53491210938	3275.59018306813	3	13.112715	1292	Non_Depleted_Plasma_Nor_1.raw
False	None	FourierTransform	HCD	MS2	0	62.6556	200	1092.53491210938	2184.06254758875	2	13.112715	1292	Non_Depleted_Plasma_Nor_1.raw
False	None	IonTrap	CID	MS2	0	19.63447	100	906.262268066406	906.262268066406	1	13.11816	1293	Non_Depleted_Plasma_Nor_1.raw
False	None	FourierTransform	HCD	MS2	0	19.63447	200	906.262268066406	906.262268066406	1	13.1332866666667	1294	Non_Depleted_Plasma_Nor_1.raw
False	None	IonTrap	CID	MS2	0	53.61727	100	937.745666503906	937.745666503906	1	13.14752	1296	Non_Depleted_Plasma_Nor_1.raw
False	None	FourierTransform	HCD	MS2	0	53.61727	200	937.745666503906	1874.48405637781	2	13.162505	1297	Non_Depleted_Plasma_Nor_1.raw
False	None	FourierTransform	HCD	MS2	0	53.61727	200	937.745666503906	2811.22244625172	3	13.162505	1297	Non_Depleted_Plasma_Nor_1.raw
False	Unambiguous	IonTrap	CID	MS2	0	59.91891	100	1319.57141113281	1319.57141113281	1	13.1679033333333	1298	Non_Depleted_Plasma_Nor_1.raw
False	None	FourierTransform	HCD	MS2	0	59.91891	200	1319.57141113281	2638.13554563563	2	13.18265	1299	Non_Depleted_Plasma_Nor_1.raw
False	None	FourierTransform	HCD	MS2	0	59.91891	200	1319.57141113281	3956.69968013844	3	13.18265	1299	Non_Depleted_Plasma_Nor_1.raw
False	Unambiguous	IonTrap	CID	MS2	0	0	100	1021.59124755859	1021.59124755859	1	13.1880833333333	1300	Non_Depleted_Plasma_Nor_1.raw
False	None	FourierTransform	HCD	MS2	0	0	200	1021.59124755859	2042.17521848719	2	13.2029666666667	1301	Non_Depleted_Plasma_Nor_1.raw
False	None	FourierTransform	HCD	MS2	0	0	200	1021.59124755859	3062.75918941578	3	13.2029666666667	1301	Non_Depleted_Plasma_Nor_1.raw
False	None	IonTrap	CID	MS2	0	44.80075	100	1185.34716796875	1185.34716796875	1	13.2083566666667	1302	Non_Depleted_Plasma_Nor_1.raw
False	None	FourierTransform	HCD	MS2	0	44.80075	200	1185.34716796875	2369.6870593075	2	13.223185	1303	Non_Depleted_Plasma_Nor_1.raw
False	Unambiguous	FourierTransform	HCD	MS2	0	44.80075	200	1185.34716796875	3554.02695064625	3	13.223185	1303	Non_Depleted_Plasma_Nor_1.raw
False	Unambiguous	IonTrap	CID	MS2	0		100	1146.45166015625	2291.8960436825	2	13.2285866666667	1304	Non_Depleted_Plasma_Nor_1.raw
False	None	IonTrap	CID	MS2	0		100	1146.45166015625	3437.34042720875	3	13.2285866666667	1304	Non_Depleted_Plasma_Nor_1.raw
False	None	FourierTransform	HCD	MS2	0		200	1146.45166015625	2291.8960436825	2	13.243415	1305	Non_Depleted_Plasma_Nor_1.raw
False	None	FourierTransform	HCD	MS2	0		200	1146.45166015625	3437.34042720875	3	13.243415	1305	Non_Depleted_Plasma_Nor_1.raw
False	None	IonTrap	CID	MS2	0	58.83047	100	889.235412597656	889.235412597656	1	13.2576516666667	1307	Non_Depleted_Plasma_Nor_1.raw
False	None	FourierTransform	HCD	MS2	0	58.83047	200	889.235412597656	1777.46354856531	2	13.2726666666667	1308	Non_Depleted_Plasma_Nor_1.raw
False	None	FourierTransform	HCD	MS2	0	58.83047	200	889.235412597656	2665.69168453297	3	13.2726666666667	1308	Non_Depleted_Plasma_Nor_1.raw
False	Unambiguous	IonTrap	CID	MS2	0		100	1301.30529785156	3901.90134029469	3	13.2780583333333	1309	Non_Depleted_Plasma_Nor_1.raw
False	None	IonTrap	CID	MS2	0		100	1301.30529785156	2601.60331907313	2	13.2780583333333	1309	Non_Depleted_Plasma_Nor_1.raw
False	None	FourierTransform	HCD	MS2	0		200	1301.30529785156	2601.60331907313	2	13.292815	1310	Non_Depleted_Plasma_Nor_1.raw
False	None	FourierTransform	HCD	MS2	0		200	1301.30529785156	3901.90134029469	3	13.292815	1310	Non_Depleted_Plasma_Nor_1.raw
False	Unambiguous	IonTrap	CID	MS2	0	0	100	1149.72900390625	1149.72900390625	1	13.2982333333333	1311	Non_Depleted_Plasma_Nor_1.raw
False	None	FourierTransform	HCD	MS2	0	0	200	1149.72900390625	2298.4507311825	2	13.31315	1312	Non_Depleted_Plasma_Nor_1.raw
False	None	FourierTransform	HCD	MS2	0	0	200	1149.72900390625	3447.17245845875	3	13.31315	1312	Non_Depleted_Plasma_Nor_1.raw
False	None	IonTrap	CID	MS2	0	71.47817	100	846.296020507813	846.296020507813	1	13.31861	1313	Non_Depleted_Plasma_Nor_1.raw
False	None	FourierTransform	HCD	MS2	0	71.47817	200	846.296020507813	1691.58476438563	2	13.3336783333333	1314	Non_Depleted_Plasma_Nor_1.raw
False	None	FourierTransform	HCD	MS2	0	71.47817	200	846.296020507813	2536.87350826344	3	13.3336783333333	1314	Non_Depleted_Plasma_Nor_1.raw
False	Unambiguous	IonTrap	CID	MS2	0	80.58326	100	1064.66186523438	1064.66186523438	1	13.3391083333333	1315	Non_Depleted_Plasma_Nor_1.raw
False	None	FourierTransform	HCD	MS2	0	80.58326	200	1064.66186523438	2128.31645383875	2	13.35399	1316	Non_Depleted_Plasma_Nor_1.raw
False	None	FourierTransform	HCD	MS2	0	80.58326	200	1064.66186523438	3191.97104244313	3	13.35399	1316	Non_Depleted_Plasma_Nor_1.raw
False	Unambiguous	IonTrap	CID	MS2	0	43.95695	100	1014.54187011719	1014.54187011719	1	13.3694416666667	1318	Non_Depleted_Plasma_Nor_1.raw
False	Ambiguous	FourierTransform	HCD	MS2	0	43.95695	200	1014.54187011719	2028.07646360438	2	13.3843616666667	1319	Non_Depleted_Plasma_Nor_1.raw
False	Ambiguous	FourierTransform	HCD	MS2	0	43.95695	200	1014.54187011719	3041.61105709156	3	13.3843616666667	1319	Non_Depleted_Plasma_Nor_1.raw
False	None	IonTrap	CID	MS2	0	0	100	1430.37854003906	1430.37854003906	1	13.3897416666667	1320	Non_Depleted_Plasma_Nor_1.raw
False	None	FourierTransform	HCD	MS2	0	0	200	1430.37854003906	2859.74980344813	2	13.4044216666667	1321	Non_Depleted_Plasma_Nor_1.raw
False	None	FourierTransform	HCD	MS2	0	0	200	1430.37854003906	4289.12106685719	3	13.4044216666667	1321	Non_Depleted_Plasma_Nor_1.raw
False	Unambiguous	IonTrap	CID	MS2	0	69.37545	100	1179.58520507813	1179.58520507813	1	13.4098333333333	1322	Non_Depleted_Plasma_Nor_1.raw
False	None	FourierTransform	HCD	MS2	0	69.37545	200	1179.58520507813	1179.58520507813	1	13.4246216666667	1323	Non_Depleted_Plasma_Nor_1.raw
False	Ambiguous	IonTrap	CID	MS2	0		100	934.593139648438	934.593139648438	1	13.4300666666667	1324	Non_Depleted_Plasma_Nor_1.raw
False	None	IonTrap	CID	MS2	0	77.47045	100	800.599670410156	800.599670410156	1	13.4505666666667	1326	Non_Depleted_Plasma_Nor_1.raw
False	None	FourierTransform	HCD	MS2	0	77.47045	200	800.599670410156	2399.78445797047	3	13.4656266666667	1327	Non_Depleted_Plasma_Nor_1.raw
False	None	FourierTransform	HCD	MS2	0	77.47045	200	800.599670410156	1600.19206419031	2	13.4656266666667	1327	Non_Depleted_Plasma_Nor_1.raw
False	None	IonTrap	CID	MS2	0	83.36568	100	868.624084472656	868.624084472656	1	13.4799466666667	1329	Non_Depleted_Plasma_Nor_1.raw
False	None	FourierTransform	HCD	MS2	0	83.36568	200	868.624084472656	1736.24089231531	2	13.495985	1330	Non_Depleted_Plasma_Nor_1.raw
False	None	FourierTransform	HCD	MS2	0	83.36568	200	868.624084472656	2603.85770015797	3	13.495985	1330	Non_Depleted_Plasma_Nor_1.raw
False	Unambiguous	IonTrap	CID	MS2	0		100	1058.42626953125	1058.42626953125	1	13.501705	1331	Non_Depleted_Plasma_Nor_1.raw
False	None	FourierTransform	HCD	MS2	0		200	1058.42626953125	2115.8452624325	2	13.5166466666667	1332	Non_Depleted_Plasma_Nor_1.raw
False	None	FourierTransform	HCD	MS2	0		200	1058.42626953125	3173.26425533375	3	13.5166466666667	1332	Non_Depleted_Plasma_Nor_1.raw
False	Unambiguous	IonTrap	CID	MS2	0	53.02105	100	848.292846679688	848.292846679688	1	13.5220966666667	1333	Non_Depleted_Plasma_Nor_1.raw
False	None	FourierTransform	HCD	MS2	0	53.02105	200	848.292846679688	848.292846679688	1	13.537115	1334	Non_Depleted_Plasma_Nor_1.raw
False	None	IonTrap	CID	MS2	0	47.45277	100	921.31396484375	921.31396484375	1	13.54256	1335	Non_Depleted_Plasma_Nor_1.raw
False	None	FourierTransform	HCD	MS2	0	47.45277	200	921.31396484375	921.31396484375	1	13.557605	1336	Non_Depleted_Plasma_Nor_1.raw
False	None	IonTrap	CID	MS2	0	4.773322	100	833.245300292969	833.245300292969	1	13.563065	1337	Non_Depleted_Plasma_Nor_1.raw
False	None	FourierTransform	HCD	MS2	0	4.773322	200	833.245300292969	833.245300292969	1	13.5781	1338	Non_Depleted_Plasma_Nor_1.raw
False	Ambiguous	IonTrap	CID	MS2	0	33.22529	100	1216.59765625	1216.59765625	1	13.59229	1340	Non_Depleted_Plasma_Nor_1.raw
False	None	FourierTransform	HCD	MS2	0	33.22529	200	1216.59765625	2432.18803587	2	13.6081516666667	1341	Non_Depleted_Plasma_Nor_1.raw
False	None	FourierTransform	HCD	MS2	0	33.22529	200	1216.59765625	3647.77841549	3	13.6081516666667	1341	Non_Depleted_Plasma_Nor_1.raw
False	None	IonTrap	CID	MS2	0	0	100	1417.4208984375	1417.4208984375	1	13.6135316666667	1342	Non_Depleted_Plasma_Nor_1.raw
False	None	FourierTransform	HCD	MS2	0	0	200	1417.4208984375	2833.834520245	2	13.62821	1343	Non_Depleted_Plasma_Nor_1.raw
False	Unambiguous	FourierTransform	HCD	MS2	0	0	200	1417.4208984375	4250.2481420525	3	13.62821	1343	Non_Depleted_Plasma_Nor_1.raw
False	Unambiguous	IonTrap	CID	MS2	0	0	100	1310.57739257813	1310.57739257813	1	13.633615	1344	Non_Depleted_Plasma_Nor_1.raw
False	Unambiguous	FourierTransform	HCD	MS2	0	0	200	1310.57739257813	2620.14750852625	2	13.6484216666667	1345	Non_Depleted_Plasma_Nor_1.raw
False	None	FourierTransform	HCD	MS2	0	0	200	1310.57739257813	3929.71762447438	3	13.6484216666667	1345	Non_Depleted_Plasma_Nor_1.raw
False	None	IonTrap	CID	MS2	0	0	100	1037.31213378906	1037.31213378906	1	13.6538633333333	1346	Non_Depleted_Plasma_Nor_1.raw
False	None	FourierTransform	HCD	MS2	0	0	200	1037.31213378906	3109.92184810719	3	13.6687916666667	1347	Non_Depleted_Plasma_Nor_1.raw
False	None	FourierTransform	HCD	MS2	0	0	200	1037.31213378906	2073.61699094813	2	13.6687916666667	1347	Non_Depleted_Plasma_Nor_1.raw
False	None	IonTrap	CID	MS2	0		100	1219.38818359375	1219.38818359375	1	13.6741816666667	1348	Non_Depleted_Plasma_Nor_1.raw
False	None	FourierTransform	HCD	MS2	0		200	1219.38818359375	2437.7690905575	2	13.6889333333333	1349	Non_Depleted_Plasma_Nor_1.raw
False	None	FourierTransform	HCD	MS2	0		200	1219.38818359375	3656.14999752125	3	13.6889333333333	1349	Non_Depleted_Plasma_Nor_1.raw
False	None	IonTrap	CID	MS2	0	50.6849	100	906.263549804688	906.263549804688	1	13.7034516666667	1351	Non_Depleted_Plasma_Nor_1.raw
False	None	FourierTransform	HCD	MS2	0	50.6849	200	906.263549804688	1811.51982297938	2	13.71949	1352	Non_Depleted_Plasma_Nor_1.raw
False	None	FourierTransform	HCD	MS2	0	50.6849	200	906.263549804688	2716.77609615406	3	13.71949	1352	Non_Depleted_Plasma_Nor_1.raw
False	Unambiguous	IonTrap	CID	MS2	0	33.0604	100	1142.49829101563	1142.49829101563	1	13.7249016666667	1353	Non_Depleted_Plasma_Nor_1.raw
False	Ambiguous	IonTrap	CID	MS2	0		100	983.613830566406	983.613830566406	1	13.7452033333333	1355	Non_Depleted_Plasma_Nor_1.raw
False	None	FourierTransform	HCD	MS2	0		200	983.613830566406	1966.22038450281	2	13.7601183333333	1356	Non_Depleted_Plasma_Nor_1.raw
False	None	FourierTransform	HCD	MS2	0		200	983.613830566406	2948.82693843922	3	13.7601183333333	1356	Non_Depleted_Plasma_Nor_1.raw
False	Unambiguous	IonTrap	CID	MS2	0	38.62051	100	955.547058105469	955.547058105469	1	13.7655716666667	1357	Non_Depleted_Plasma_Nor_1.raw
False	Unambiguous	FourierTransform	HCD	MS2	0	38.62051	200	955.547058105469	1910.08683958094	2	13.78057	1358	Non_Depleted_Plasma_Nor_1.raw
False	Unambiguous	FourierTransform	HCD	MS2	0	38.62051	200	955.547058105469	2864.62662105641	3	13.78057	1358	Non_Depleted_Plasma_Nor_1.raw
False	Unambiguous	IonTrap	CID	MS2	0	66.61263	100	1071.62866210938	1071.62866210938	1	13.7860033333333	1359	Non_Depleted_Plasma_Nor_1.raw
False	None	FourierTransform	HCD	MS2	0	66.61263	200	1071.62866210938	2142.25004758875	2	13.80087	1360	Non_Depleted_Plasma_Nor_1.raw
False	None	FourierTransform	HCD	MS2	0	66.61263	200	1071.62866210938	3212.87143306813	3	13.80087	1360	Non_Depleted_Plasma_Nor_1.raw
False	Ambiguous	IonTrap	CID	MS2	0	76.17975	100	875.538146972656	875.538146972656	1	13.8162383333333	1362	Non_Depleted_Plasma_Nor_1.raw
False	Unambiguous	FourierTransform	HCD	MS2	0	76.17975	200	875.538146972656	1750.06901731531	2	13.83232	1363	Non_Depleted_Plasma_Nor_1.raw
False	Unambiguous	FourierTransform	HCD	MS2	0	76.17975	200	875.538146972656	2624.59988765797	3	13.83232	1363	Non_Depleted_Plasma_Nor_1.raw
False	None	IonTrap	CID	MS2	0	0	100	1266.36364746094	1266.36364746094	1	13.8377133333333	1364	Non_Depleted_Plasma_Nor_1.raw
False	Unambiguous	FourierTransform	HCD	MS2	0	0	200	1266.36364746094	3797.07638912281	3	13.8524966666667	1365	Non_Depleted_Plasma_Nor_1.raw
False	None	FourierTransform	HCD	MS2	0	0	200	1266.36364746094	2531.72001829188	2	13.8524966666667	1365	Non_Depleted_Plasma_Nor_1.raw
False	None	IonTrap	CID	MS2	0	75.31597	100	916.749206542969	916.749206542969	1	13.8579416666667	1366	Non_Depleted_Plasma_Nor_1.raw
False	None	FourierTransform	HCD	MS2	0	75.31597	200	916.749206542969	1832.49113645594	2	13.87291	1367	Non_Depleted_Plasma_Nor_1.raw
False	None	FourierTransform	HCD	MS2	0	75.31597	200	916.749206542969	2748.23306636891	3	13.87291	1367	Non_Depleted_Plasma_Nor_1.raw
False	Unambiguous	IonTrap	CID	MS2	0		100	1008.53411865234	1008.53411865234	1	13.8783433333333	1368	Non_Depleted_Plasma_Nor_1.raw
False	None	FourierTransform	HCD	MS2	0		200	1008.53411865234	2016.06096067469	2	13.8932866666667	1369	Non_Depleted_Plasma_Nor_1.raw
False	None	FourierTransform	HCD	MS2	0		200	1008.53411865234	3023.58780269703	3	13.8932866666667	1369	Non_Depleted_Plasma_Nor_1.raw
False	Unambiguous	IonTrap	CID	MS2	0		100	1356.54382324219	1356.54382324219	1	13.8986783333333	1370	Non_Depleted_Plasma_Nor_1.raw
False	None	FourierTransform	HCD	MS2	0		200	1356.54382324219	2712.08036985438	2	13.9133916666667	1371	Non_Depleted_Plasma_Nor_1.raw
False	None	FourierTransform	HCD	MS2	0		200	1356.54382324219	4067.61691646656	3	13.9133916666667	1371	Non_Depleted_Plasma_Nor_1.raw
False	None	IonTrap	CID	MS2	0	9.173879	100	906.262756347656	906.262756347656	1	13.9286083333333	1373	Non_Depleted_Plasma_Nor_1.raw
False	None	FourierTransform	HCD	MS2	0	9.173879	200	906.262756347656	906.262756347656	1	13.9446516666667	1374	Non_Depleted_Plasma_Nor_1.raw
False	Unambiguous	IonTrap	CID	MS2	0	0	100	1082.59521484375	1082.59521484375	1	13.9500816666667	1375	Non_Depleted_Plasma_Nor_1.raw
False	None	FourierTransform	HCD	MS2	0	0	200	1082.59521484375	2164.1831530575	2	13.9649883333333	1376	Non_Depleted_Plasma_Nor_1.raw
False	None	FourierTransform	HCD	MS2	0	0	200	1082.59521484375	3245.77109127125	3	13.9649883333333	1376	Non_Depleted_Plasma_Nor_1.raw
False	None	IonTrap	CID	MS2	0	78.09172	100	889.236877441406	889.236877441406	1	13.9704333333333	1377	Non_Depleted_Plasma_Nor_1.raw
False	None	FourierTransform	HCD	MS2	0	78.09172	200	889.236877441406	1777.46647825281	2	13.9855583333333	1378	Non_Depleted_Plasma_Nor_1.raw
False	None	FourierTransform	HCD	MS2	0	78.09172	200	889.236877441406	2665.69607906422	3	13.9855583333333	1378	Non_Depleted_Plasma_Nor_1.raw
False	Unambiguous	IonTrap	CID	MS2	0		100	1305.18896484375	2609.3706530575	2	13.9909466666667	1379	Non_Depleted_Plasma_Nor_1.raw
False	Unambiguous	IonTrap	CID	MS2	0		100	1305.18896484375	3913.55234127125	3	13.9909466666667	1379	Non_Depleted_Plasma_Nor_1.raw
False	None	FourierTransform	HCD	MS2	0		200	1305.18896484375	2609.3706530575	2	14.0057166666667	1380	Non_Depleted_Plasma_Nor_1.raw
False	None	FourierTransform	HCD	MS2	0		200	1305.18896484375	3913.55234127125	3	14.0057166666667	1380	Non_Depleted_Plasma_Nor_1.raw
False	Unambiguous	IonTrap	CID	MS2	0	0	100	1222.48376464844	1222.48376464844	1	14.0111066666667	1381	Non_Depleted_Plasma_Nor_1.raw
False	None	FourierTransform	HCD	MS2	0	0	200	1222.48376464844	3665.43674068531	3	14.0258616666667	1382	Non_Depleted_Plasma_Nor_1.raw
False	None	FourierTransform	HCD	MS2	0	0	200	1222.48376464844	2443.96025266688	2	14.0258616666667	1382	Non_Depleted_Plasma_Nor_1.raw
False	None	IonTrap	CID	MS2	0	44.32248	100	976.716735839844	976.716735839844	1	14.04109	1384	Non_Depleted_Plasma_Nor_1.raw
False	None	FourierTransform	HCD	MS2	0	44.32248	200	976.716735839844	1952.42619504969	2	14.056045	1385	Non_Depleted_Plasma_Nor_1.raw
False	None	FourierTransform	HCD	MS2	0	44.32248	200	976.716735839844	2928.13565425953	3	14.056045	1385	Non_Depleted_Plasma_Nor_1.raw
False	None	IonTrap	CID	MS2	0	86.60319	100	818.2158203125	1635.424363995	2	14.0615283333333	1386	Non_Depleted_Plasma_Nor_1.raw
False	None	FourierTransform	HCD	MS2	0	86.60319	200	818.2158203125	1635.424363995	2	14.075935	1387	Non_Depleted_Plasma_Nor_1.raw
False	None	IonTrap	CID	MS2	0	70.92803	100	863.249084472656	863.249084472656	1	14.0813883333333	1388	Non_Depleted_Plasma_Nor_1.raw
False	None	FourierTransform	HCD	MS2	0	70.92803	200	863.249084472656	1725.49089231531	2	14.0964183333333	1389	Non_Depleted_Plasma_Nor_1.raw
False	None	FourierTransform	HCD	MS2	0	70.92803	200	863.249084472656	2587.73270015797	3	14.0964183333333	1389	Non_Depleted_Plasma_Nor_1.raw
False	Unambiguous	IonTrap	CID	MS2	0		100	1125.03063964844	3373.07736568531	3	14.1018383333333	1390	Non_Depleted_Plasma_Nor_1.raw
False	Unambiguous	IonTrap	CID	MS2	0		100	1125.03063964844	2249.05400266688	2	14.1018383333333	1390	Non_Depleted_Plasma_Nor_1.raw
False	None	FourierTransform	HCD	MS2	0		200	1125.03063964844	3373.07736568531	3	14.1167216666667	1391	Non_Depleted_Plasma_Nor_1.raw
False	None	FourierTransform	HCD	MS2	0		200	1125.03063964844	2249.05400266688	2	14.1167216666667	1391	Non_Depleted_Plasma_Nor_1.raw
False	Unambiguous	IonTrap	CID	MS2	0	50.49303	100	1106.43115234375	1106.43115234375	1	14.1221383333333	1392	Non_Depleted_Plasma_Nor_1.raw
False	None	IonTrap	CID	MS2	0	0	100	920.3154296875	920.3154296875	1	14.1524216666667	1395	Non_Depleted_Plasma_Nor_1.raw
False	None	FourierTransform	HCD	MS2	0	0	200	920.3154296875	920.3154296875	1	14.168485	1396	Non_Depleted_Plasma_Nor_1.raw
False	None	IonTrap	CID	MS2	0	45.28195	100	847.297241210938	847.297241210938	1	14.17393	1397	Non_Depleted_Plasma_Nor_1.raw
False	None	FourierTransform	HCD	MS2	0	45.28195	200	847.297241210938	847.297241210938	1	14.1889966666667	1398	Non_Depleted_Plasma_Nor_1.raw
False	None	IonTrap	CID	MS2	0	0	100	1494.38806152344	1494.38806152344	1	14.194355	1399	Non_Depleted_Plasma_Nor_1.raw
False	None	FourierTransform	HCD	MS2	0	0	200	1494.38806152344	2987.76884641688	2	14.20895	1400	Non_Depleted_Plasma_Nor_1.raw
False	None	FourierTransform	HCD	MS2	0	0	200	1494.38806152344	4481.14963131031	3	14.20895	1400	Non_Depleted_Plasma_Nor_1.raw
False	Unambiguous	IonTrap	CID	MS2	0	0	100	1193.46630859375	1193.46630859375	1	14.2143516666667	1401	Non_Depleted_Plasma_Nor_1.raw
False	None	FourierTransform	HCD	MS2	0	0	200	1193.46630859375	2385.9253405575	2	14.229175	1402	Non_Depleted_Plasma_Nor_1.raw
False	None	FourierTransform	HCD	MS2	0	0	200	1193.46630859375	3578.38437252125	3	14.229175	1402	Non_Depleted_Plasma_Nor_1.raw
False	Unambiguous	IonTrap	CID	MS2	0		100	1269.4287109375	3806.2715795525	3	14.2345666666667	1403	Non_Depleted_Plasma_Nor_1.raw
False	Unambiguous	IonTrap	CID	MS2	0		100	1269.4287109375	2537.850145245	2	14.2345666666667	1403	Non_Depleted_Plasma_Nor_1.raw
False	None	FourierTransform	HCD	MS2	0		200	1269.4287109375	2537.850145245	2	14.2493266666667	1404	Non_Depleted_Plasma_Nor_1.raw
False	None	FourierTransform	HCD	MS2	0		200	1269.4287109375	3806.2715795525	3	14.2493266666667	1404	Non_Depleted_Plasma_Nor_1.raw
False	Ambiguous	IonTrap	CID	MS2	0		100	1148.57885742188	1148.57885742188	1	14.2645716666667	1406	Non_Depleted_Plasma_Nor_1.raw
False	Unambiguous	FourierTransform	HCD	MS2	0		200	1148.57885742188	2296.15043821375	2	14.2804883333333	1407	Non_Depleted_Plasma_Nor_1.raw
False	None	FourierTransform	HCD	MS2	0		200	1148.57885742188	3443.72201900563	3	14.2804883333333	1407	Non_Depleted_Plasma_Nor_1.raw
False	None	IonTrap	CID	MS2	0	51.46909	100	939.731994628906	939.731994628906	1	14.285935	1408	Non_Depleted_Plasma_Nor_1.raw
False	None	FourierTransform	HCD	MS2	0	51.46909	200	939.731994628906	1878.45671262781	2	14.3009466666667	1409	Non_Depleted_Plasma_Nor_1.raw
False	None	FourierTransform	HCD	MS2	0	51.46909	200	939.731994628906	2817.18143062672	3	14.3009466666667	1409	Non_Depleted_Plasma_Nor_1.raw
False	None	IonTrap	CID	MS2	0		100	995.333862304688	995.333862304688	1	14.30638	1410	Non_Depleted_Plasma_Nor_1.raw
False	None	FourierTransform	HCD	MS2	0		200	995.333862304688	2983.98703365406	3	14.32142	1411	Non_Depleted_Plasma_Nor_1.raw
False	None	FourierTransform	HCD	MS2	0		200	995.333862304688	1989.66044797938	2	14.32142	1411	Non_Depleted_Plasma_Nor_1.raw
False	None	IonTrap	CID	MS2	0	57.53755	100	931.743774414063	931.743774414063	1	14.326865	1412	Non_Depleted_Plasma_Nor_1.raw
False	None	FourierTransform	HCD	MS2	0	57.53755	200	931.743774414063	1862.48027219813	2	14.34187	1413	Non_Depleted_Plasma_Nor_1.raw
False	None	FourierTransform	HCD	MS2	0	57.53755	200	931.743774414063	2793.21676998219	3	14.34187	1413	Non_Depleted_Plasma_Nor_1.raw
False	Unambiguous	IonTrap	CID	MS2	0	77.6964	100	883.628051757813	883.628051757813	1	14.3473183333333	1414	Non_Depleted_Plasma_Nor_1.raw
False	None	FourierTransform	HCD	MS2	0	77.6964	200	883.628051757813	1766.24882688563	2	14.3623466666667	1415	Non_Depleted_Plasma_Nor_1.raw
False	None	FourierTransform	HCD	MS2	0	77.6964	200	883.628051757813	2648.86960201344	3	14.3623466666667	1415	Non_Depleted_Plasma_Nor_1.raw
False	None	IonTrap	CID	MS2	0	9.399825	100	906.262939453125	906.262939453125	1	14.377595	1417	Non_Depleted_Plasma_Nor_1.raw
False	None	FourierTransform	HCD	MS2	0	9.399825	200	906.262939453125	906.262939453125	1	14.3936516666667	1418	Non_Depleted_Plasma_Nor_1.raw
False	None	IonTrap	CID	MS2	0		100	1480.13134765625	1480.13134765625	1	14.399025	1419	Non_Depleted_Plasma_Nor_1.raw
False	None	IonTrap	CID	MS2	0		100	1183.26306152344	1183.26306152344	1	14.4190716666667	1421	Non_Depleted_Plasma_Nor_1.raw
False	None	FourierTransform	HCD	MS2	0		200	1183.26306152344	3547.77463131031	3	14.4338833333333	1422	Non_Depleted_Plasma_Nor_1.raw
False	None	FourierTransform	HCD	MS2	0		200	1183.26306152344	2365.51884641688	2	14.4338833333333	1422	Non_Depleted_Plasma_Nor_1.raw
False	None	IonTrap	CID	MS2	0	44.87396	100	1204.40502929688	1204.40502929688	1	14.4392766666667	1423	Non_Depleted_Plasma_Nor_1.raw
False	None	FourierTransform	HCD	MS2	0	44.87396	200	1204.40502929688	2407.80278196375	2	14.4540983333333	1424	Non_Depleted_Plasma_Nor_1.raw
False	None	FourierTransform	HCD	MS2	0	44.87396	200	1204.40502929688	3611.20053463063	3	14.4540983333333	1424	Non_Depleted_Plasma_Nor_1.raw
False	Unambiguous	IonTrap	CID	MS2	0		100	1052.56982421875	1052.56982421875	1	14.4595216666667	1425	Non_Depleted_Plasma_Nor_1.raw
False	None	FourierTransform	HCD	MS2	0		200	1052.56982421875	2104.1323718075	2	14.4744266666667	1426	Non_Depleted_Plasma_Nor_1.raw
False	None	FourierTransform	HCD	MS2	0		200	1052.56982421875	3155.69491939625	3	14.4744266666667	1426	Non_Depleted_Plasma_Nor_1.raw
False	None	IonTrap	CID	MS2	0	90.31802	100	830.270202636719	830.270202636719	1	14.4899316666667	1428	Non_Depleted_Plasma_Nor_1.raw
False	None	FourierTransform	HCD	MS2	0	90.31802	200	830.270202636719	1659.53312864344	2	14.5050016666667	1429	Non_Depleted_Plasma_Nor_1.raw
False	None	FourierTransform	HCD	MS2	0	90.31802	200	830.270202636719	2488.79605465016	3	14.5050016666667	1429	Non_Depleted_Plasma_Nor_1.raw
False	Unambiguous	IonTrap	CID	MS2	0		100	1120.49572753906	1120.49572753906	1	14.510415	1430	Non_Depleted_Plasma_Nor_1.raw
False	None	FourierTransform	HCD	MS2	0		200	1120.49572753906	2239.98417844813	2	14.525305	1431	Non_Depleted_Plasma_Nor_1.raw
False	None	FourierTransform	HCD	MS2	0		200	1120.49572753906	3359.47262935719	3	14.525305	1431	Non_Depleted_Plasma_Nor_1.raw
False	Unambiguous	IonTrap	CID	MS2	0		100	942.639587402344	942.639587402344	1	14.5307583333333	1432	Non_Depleted_Plasma_Nor_1.raw
False	None	FourierTransform	HCD	MS2	0		200	942.639587402344	1884.27189817469	2	14.54573	1433	Non_Depleted_Plasma_Nor_1.raw
False	None	FourierTransform	HCD	MS2	0		200	942.639587402344	2825.90420894703	3	14.54573	1433	Non_Depleted_Plasma_Nor_1.raw
False	Unambiguous	IonTrap	CID	MS2	0	81.50526	100	857.543151855469	857.543151855469	1	14.55118	1434	Non_Depleted_Plasma_Nor_1.raw
False	None	FourierTransform	HCD	MS2	0	81.50526	200	857.543151855469	1714.07902708094	2	14.5662383333333	1435	Non_Depleted_Plasma_Nor_1.raw
False	None	FourierTransform	HCD	MS2	0	81.50526	200	857.543151855469	2570.61490230641	3	14.5662383333333	1435	Non_Depleted_Plasma_Nor_1.raw
False	Ambiguous	IonTrap	CID	MS2	0		100	1224.7890625	1224.7890625	1	14.5716433333333	1436	Non_Depleted_Plasma_Nor_1.raw
False	None	FourierTransform	HCD	MS2	0		200	1224.7890625	2448.57084837	2	14.5863966666667	1437	Non_Depleted_Plasma_Nor_1.raw
False	None	FourierTransform	HCD	MS2	0		200	1224.7890625	3672.35263424	3	14.5863966666667	1437	Non_Depleted_Plasma_Nor_1.raw
False	None	IonTrap	CID	MS2	0	17.62883	100	906.263366699219	906.263366699219	1	14.6016083333333	1439	Non_Depleted_Plasma_Nor_1.raw
False	None	FourierTransform	HCD	MS2	0	17.62883	200	906.263366699219	906.263366699219	1	14.6176516666667	1440	Non_Depleted_Plasma_Nor_1.raw
False	None	IonTrap	CID	MS2	0	69.35361	100	890.236572265625	1779.46586790125	2	14.6230966666667	1441	Non_Depleted_Plasma_Nor_1.raw
False	None	FourierTransform	HCD	MS2	0	69.35361	200	890.236572265625	1779.46586790125	2	14.6381683333333	1442	Non_Depleted_Plasma_Nor_1.raw
False	Unambiguous	IonTrap	CID	MS2	0		100	1229.4765625	1229.4765625	1	14.6435566666667	1443	Non_Depleted_Plasma_Nor_1.raw
False	None	FourierTransform	HCD	MS2	0		200	1229.4765625	2457.94584837	2	14.6584183333333	1444	Non_Depleted_Plasma_Nor_1.raw
False	None	FourierTransform	HCD	MS2	0		200	1229.4765625	3686.41513424	3	14.6584183333333	1444	Non_Depleted_Plasma_Nor_1.raw
False	None	IonTrap	CID	MS2	0		100	1261.45190429688	1261.45190429688	1	14.6638083333333	1445	Non_Depleted_Plasma_Nor_1.raw
False	None	FourierTransform	HCD	MS2	0		200	1261.45190429688	2521.89653196375	2	14.67861	1446	Non_Depleted_Plasma_Nor_1.raw
False	None	FourierTransform	HCD	MS2	0		200	1261.45190429688	3782.34115963063	3	14.67861	1446	Non_Depleted_Plasma_Nor_1.raw
False	Unambiguous	IonTrap	CID	MS2	0	45.54589	100	1065.4697265625	1065.4697265625	1	14.6840316666667	1447	Non_Depleted_Plasma_Nor_1.raw
False	None	FourierTransform	HCD	MS2	0	45.54589	200	1065.4697265625	3194.3946264275	3	14.6989	1448	Non_Depleted_Plasma_Nor_1.raw
False	None	FourierTransform	HCD	MS2	0	45.54589	200	1065.4697265625	2129.932176495	2	14.6989	1448	Non_Depleted_Plasma_Nor_1.raw
False	Unambiguous	IonTrap	CID	MS2	0	52.15351	100	1124.43005371094	1124.43005371094	1	14.71313	1450	Non_Depleted_Plasma_Nor_1.raw
False	None	FourierTransform	HCD	MS2	0	52.15351	200	1124.43005371094	2247.85283079188	2	14.7279966666667	1451	Non_Depleted_Plasma_Nor_1.raw
False	None	FourierTransform	HCD	MS2	0	52.15351	200	1124.43005371094	3371.27560787281	3	14.7279966666667	1451	Non_Depleted_Plasma_Nor_1.raw
False	Unambiguous	IonTrap	CID	MS2	0		100	1335.5322265625	1335.5322265625	1	14.7333866666667	1452	Non_Depleted_Plasma_Nor_1.raw
False	None	FourierTransform	HCD	MS2	0		200	1335.5322265625	2670.057176495	2	14.748145	1453	Non_Depleted_Plasma_Nor_1.raw
False	Unambiguous	FourierTransform	HCD	MS2	0		200	1335.5322265625	4004.5821264275	3	14.748145	1453	Non_Depleted_Plasma_Nor_1.raw
False	None	IonTrap	CID	MS2	0	52.94278	100	903.287841796875	903.287841796875	1	14.7535966666667	1454	Non_Depleted_Plasma_Nor_1.raw
False	None	FourierTransform	HCD	MS2	0	52.94278	200	903.287841796875	903.287841796875	1	14.76858	1455	Non_Depleted_Plasma_Nor_1.raw
False	Unambiguous	IonTrap	CID	MS2	0	0	100	1020.57275390625	1020.57275390625	1	14.7740066666667	1456	Non_Depleted_Plasma_Nor_1.raw
False	Unambiguous	FourierTransform	HCD	MS2	0	0	200	1020.57275390625	3059.70370845875	3	14.78897	1457	Non_Depleted_Plasma_Nor_1.raw
False	Ambiguous	FourierTransform	HCD	MS2	0	0	200	1020.57275390625	2040.1382311825	2	14.78897	1457	Non_Depleted_Plasma_Nor_1.raw
False	None	IonTrap	CID	MS2	0		100	874.758178710938	874.758178710938	1	14.7944266666667	1458	Non_Depleted_Plasma_Nor_1.raw
False	None	FourierTransform	HCD	MS2	0		200	874.758178710938	1748.50908079188	2	14.80942	1459	Non_Depleted_Plasma_Nor_1.raw
False	Ambiguous	FourierTransform	HCD	MS2	0		200	874.758178710938	2622.25998287281	3	14.80942	1459	Non_Depleted_Plasma_Nor_1.raw
False	None	IonTrap	CID	MS2	0	34.44146	100	920.315185546875	920.315185546875	1	14.8236416666667	1461	Non_Depleted_Plasma_Nor_1.raw
False	None	FourierTransform	HCD	MS2	0	34.44146	200	920.315185546875	920.315185546875	1	14.8398183333333	1462	Non_Depleted_Plasma_Nor_1.raw
False	Ambiguous	IonTrap	CID	MS2	0	65.31137	100	1129.54577636719	1129.54577636719	1	14.84525	1463	Non_Depleted_Plasma_Nor_1.raw
False	None	FourierTransform	HCD	MS2	0	65.31137	200	1129.54577636719	2258.08427610438	2	14.860135	1464	Non_Depleted_Plasma_Nor_1.raw
False	None	FourierTransform	HCD	MS2	0	65.31137	200	1129.54577636719	3386.62277584156	3	14.860135	1464	Non_Depleted_Plasma_Nor_1.raw
False	Unambiguous	IonTrap	CID	MS2	0	0	100	1006.64385986328	1006.64385986328	1	14.8655566666667	1465	Non_Depleted_Plasma_Nor_1.raw
False	None	FourierTransform	HCD	MS2	0	0	200	1006.64385986328	2012.28044309656	2	14.8804483333333	1466	Non_Depleted_Plasma_Nor_1.raw
False	None	FourierTransform	HCD	MS2	0	0	200	1006.64385986328	3017.91702632984	3	14.8804483333333	1466	Non_Depleted_Plasma_Nor_1.raw
False	None	IonTrap	CID	MS2	0		100	952.683837890625	952.683837890625	1	14.8859033333333	1467	Non_Depleted_Plasma_Nor_1.raw
False	None	FourierTransform	HCD	MS2	0		200	952.683837890625	1904.36039915125	2	14.9008983333333	1468	Non_Depleted_Plasma_Nor_1.raw
False	None	FourierTransform	HCD	MS2	0		200	952.683837890625	2856.03696041188	3	14.9008983333333	1468	Non_Depleted_Plasma_Nor_1.raw
False	Unambiguous	IonTrap	CID	MS2	0		100	1135.5166015625	2270.025926495	2	14.9063133333333	1469	Non_Depleted_Plasma_Nor_1.raw
False	Unambiguous	IonTrap	CID	MS2	0		100	1135.5166015625	3404.5352514275	3	14.9063133333333	1469	Non_Depleted_Plasma_Nor_1.raw
False	None	FourierTransform	HCD	MS2	0		200	1135.5166015625	2270.025926495	2	14.9211416666667	1470	Non_Depleted_Plasma_Nor_1.raw
False	None	FourierTransform	HCD	MS2	0		200	1135.5166015625	3404.5352514275	3	14.9211416666667	1470	Non_Depleted_Plasma_Nor_1.raw
False	None	IonTrap	CID	MS2	0	5.173855	100	920.315368652344	920.315368652344	1	14.9365383333333	1472	Non_Depleted_Plasma_Nor_1.raw
False	None	FourierTransform	HCD	MS2	0	5.173855	200	920.315368652344	920.315368652344	1	14.9515333333333	1473	Non_Depleted_Plasma_Nor_1.raw
False	None	IonTrap	CID	MS2	0	15.70714	100	994.33349609375	994.33349609375	1	14.956965	1474	Non_Depleted_Plasma_Nor_1.raw
False	None	FourierTransform	HCD	MS2	0	15.70714	200	994.33349609375	994.33349609375	1	14.9719233333333	1475	Non_Depleted_Plasma_Nor_1.raw
False	Unambiguous	IonTrap	CID	MS2	0		100	1178.55895996094	1178.55895996094	1	14.977325	1476	Non_Depleted_Plasma_Nor_1.raw
False	None	FourierTransform	HCD	MS2	0		200	1178.55895996094	2356.11064329188	2	14.9921216666667	1477	Non_Depleted_Plasma_Nor_1.raw
False	None	FourierTransform	HCD	MS2	0		200	1178.55895996094	3533.66232662281	3	14.9921216666667	1477	Non_Depleted_Plasma_Nor_1.raw
False	Unambiguous	IonTrap	CID	MS2	0	50.84249	100	1010.52893066406	1010.52893066406	1	14.9975516666667	1478	Non_Depleted_Plasma_Nor_1.raw
False	None	FourierTransform	HCD	MS2	0	50.84249	200	1010.52893066406	2020.05058469813	2	15.0125983333333	1479	Non_Depleted_Plasma_Nor_1.raw
False	Ambiguous	FourierTransform	HCD	MS2	0	50.84249	200	1010.52893066406	3029.57223873219	3	15.0125983333333	1479	Non_Depleted_Plasma_Nor_1.raw
False	None	IonTrap	CID	MS2	0		100	1081.39636230469	1081.39636230469	1	15.01802	1480	Non_Depleted_Plasma_Nor_1.raw
False	Unambiguous	FourierTransform	HCD	MS2	0		200	1081.39636230469	2161.78544797938	2	15.03288	1481	Non_Depleted_Plasma_Nor_1.raw
False	None	FourierTransform	HCD	MS2	0		200	1081.39636230469	3242.17453365406	3	15.03288	1481	Non_Depleted_Plasma_Nor_1.raw
False	None	IonTrap	CID	MS2	0	27.68352	100	906.264465332031	906.264465332031	1	15.0481266666667	1483	Non_Depleted_Plasma_Nor_1.raw
False	None	FourierTransform	HCD	MS2	0	27.68352	200	906.264465332031	906.264465332031	1	15.0641516666667	1484	Non_Depleted_Plasma_Nor_1.raw
False	None	IonTrap	CID	MS2	0		100	1394.40295410156	1394.40295410156	1	15.0695383333333	1485	Non_Depleted_Plasma_Nor_1.raw
False	None	FourierTransform	HCD	MS2	0		200	1394.40295410156	1394.40295410156	1	15.08426	1486	Non_Depleted_Plasma_Nor_1.raw
False	Unambiguous	IonTrap	CID	MS2	0	0	100	1298.64379882813	1298.64379882813	1	15.08965	1487	Non_Depleted_Plasma_Nor_1.raw
False	None	FourierTransform	HCD	MS2	0	0	200	1298.64379882813	2596.28032102625	2	15.1043833333333	1488	Non_Depleted_Plasma_Nor_1.raw
False	None	FourierTransform	HCD	MS2	0	0	200	1298.64379882813	3893.91684322438	3	15.1043833333333	1488	Non_Depleted_Plasma_Nor_1.raw
False	None	IonTrap	CID	MS2	0		100	1429.46594238281	2857.92460813563	2	15.109755	1489	Non_Depleted_Plasma_Nor_1.raw
False	Unambiguous	IonTrap	CID	MS2	0		100	1429.46594238281	4286.38327388844	3	15.109755	1489	Non_Depleted_Plasma_Nor_1.raw
False	None	FourierTransform	HCD	MS2	0		200	1429.46594238281	2857.92460813563	2	15.1244383333333	1490	Non_Depleted_Plasma_Nor_1.raw
False	None	FourierTransform	HCD	MS2	0		200	1429.46594238281	4286.38327388844	3	15.1244383333333	1490	Non_Depleted_Plasma_Nor_1.raw
False	None	IonTrap	CID	MS2	0		100	1205.39086914063	2409.77446165125	2	15.12983	1491	Non_Depleted_Plasma_Nor_1.raw
False	Unambiguous	IonTrap	CID	MS2	0		100	1205.39086914063	3614.15805416188	3	15.12983	1491	Non_Depleted_Plasma_Nor_1.raw
False	None	FourierTransform	HCD	MS2	0		200	1205.39086914063	2409.77446165125	2	15.1446033333333	1492	Non_Depleted_Plasma_Nor_1.raw
False	None	FourierTransform	HCD	MS2	0		200	1205.39086914063	3614.15805416188	3	15.1446033333333	1492	Non_Depleted_Plasma_Nor_1.raw
False	None	IonTrap	CID	MS2	0	77.33447	100	978.309265136719	978.309265136719	1	15.1588483333333	1494	Non_Depleted_Plasma_Nor_1.raw
False	None	FourierTransform	HCD	MS2	0	77.33447	200	978.309265136719	1955.61125364344	2	15.1748183333333	1495	Non_Depleted_Plasma_Nor_1.raw
False	None	FourierTransform	HCD	MS2	0	77.33447	200	978.309265136719	2932.91324215016	3	15.1748183333333	1495	Non_Depleted_Plasma_Nor_1.raw
False	None	IonTrap	CID	MS2	0	0	100	1252.27282714844	1252.27282714844	1	15.180315	1496	Non_Depleted_Plasma_Nor_1.raw
False	None	FourierTransform	HCD	MS2	0	0	200	1252.27282714844	2503.53837766688	2	15.1951116666667	1497	Non_Depleted_Plasma_Nor_1.raw
False	None	FourierTransform	HCD	MS2	0	0	200	1252.27282714844	3754.80392818531	3	15.1951116666667	1497	Non_Depleted_Plasma_Nor_1.raw
False	Unambiguous	IonTrap	CID	MS2	0		100	983.578491210938	983.578491210938	1	15.200545	1498	Non_Depleted_Plasma_Nor_1.raw
False	None	FourierTransform	HCD	MS2	0		200	983.578491210938	1966.14970579188	2	15.2154866666667	1499	Non_Depleted_Plasma_Nor_1.raw
False	None	FourierTransform	HCD	MS2	0		200	983.578491210938	2948.72092037281	3	15.2154866666667	1499	Non_Depleted_Plasma_Nor_1.raw
False	None	IonTrap	CID	MS2	0		100	1326.43029785156	2651.85331907313	2	15.2208866666667	1500	Non_Depleted_Plasma_Nor_1.raw
False	Ambiguous	IonTrap	CID	MS2	0		100	1326.43029785156	3977.27634029469	3	15.2208866666667	1500	Non_Depleted_Plasma_Nor_1.raw
False	None	FourierTransform	HCD	MS2	0		200	1326.43029785156	3977.27634029469	3	15.2356233333333	1501	Non_Depleted_Plasma_Nor_1.raw
False	None	FourierTransform	HCD	MS2	0		200	1326.43029785156	2651.85331907313	2	15.2356233333333	1501	Non_Depleted_Plasma_Nor_1.raw
False	Unambiguous	IonTrap	CID	MS2	0		100	1053.60998535156	1053.60998535156	1	15.2410433333333	1502	Non_Depleted_Plasma_Nor_1.raw
False	None	FourierTransform	HCD	MS2	0		200	1053.60998535156	2106.21269407313	2	15.2559366666667	1503	Non_Depleted_Plasma_Nor_1.raw
False	None	FourierTransform	HCD	MS2	0		200	1053.60998535156	3158.81540279469	3	15.2559366666667	1503	Non_Depleted_Plasma_Nor_1.raw
False	None	IonTrap	CID	MS2	0	23.8139	100	906.262023925781	906.262023925781	1	15.2701333333333	1505	Non_Depleted_Plasma_Nor_1.raw
False	None	FourierTransform	HCD	MS2	0	23.8139	200	906.262023925781	906.262023925781	1	15.2851583333333	1506	Non_Depleted_Plasma_Nor_1.raw
False	None	IonTrap	CID	MS2	0	57.94181	100	890.235778808594	890.235778808594	1	15.290605	1507	Non_Depleted_Plasma_Nor_1.raw
False	None	FourierTransform	HCD	MS2	0	57.94181	200	890.235778808594	890.235778808594	1	15.30563	1508	Non_Depleted_Plasma_Nor_1.raw
False	None	IonTrap	CID	MS2	0		100	1263.3310546875	2525.654832745	2	15.3110333333333	1509	Non_Depleted_Plasma_Nor_1.raw
False	Unambiguous	IonTrap	CID	MS2	0		100	1263.3310546875	3787.9786108025	3	15.3110333333333	1509	Non_Depleted_Plasma_Nor_1.raw
False	Ambiguous	FourierTransform	HCD	MS2	0		200	1263.3310546875	3787.9786108025	3	15.3257616666667	1510	Non_Depleted_Plasma_Nor_1.raw
False	None	FourierTransform	HCD	MS2	0		200	1263.3310546875	2525.654832745	2	15.3257616666667	1510	Non_Depleted_Plasma_Nor_1.raw
False	Unambiguous	IonTrap	CID	MS2	0	83.28583	100	855.540771484375	855.540771484375	1	15.3312133333333	1511	Non_Depleted_Plasma_Nor_1.raw
False	None	FourierTransform	HCD	MS2	0	83.28583	200	855.540771484375	1710.07426633875	2	15.3462716666667	1512	Non_Depleted_Plasma_Nor_1.raw
False	None	FourierTransform	HCD	MS2	0	83.28583	200	855.540771484375	2564.60776119313	3	15.3462716666667	1512	Non_Depleted_Plasma_Nor_1.raw
False	None	IonTrap	CID	MS2	0	64.20824	100	949.680725097656	949.680725097656	1	15.3518333333333	1513	Non_Depleted_Plasma_Nor_1.raw
False	None	FourierTransform	HCD	MS2	0	64.20824	200	949.680725097656	1898.35417356531	2	15.3667866666667	1514	Non_Depleted_Plasma_Nor_1.raw
False	None	FourierTransform	HCD	MS2	0	64.20824	200	949.680725097656	2847.02762203297	3	15.3667866666667	1514	Non_Depleted_Plasma_Nor_1.raw
False	Unambiguous	IonTrap	CID	MS2	0		100	959.569702148438	959.569702148438	1	15.38097	1516	Non_Depleted_Plasma_Nor_1.raw
False	None	FourierTransform	HCD	MS2	0		200	959.569702148438	2876.69455318531	3	15.396985	1517	Non_Depleted_Plasma_Nor_1.raw
False	Unambiguous	FourierTransform	HCD	MS2	0		200	959.569702148438	1918.13212766688	2	15.396985	1517	Non_Depleted_Plasma_Nor_1.raw
False	None	IonTrap	CID	MS2	0	0	100	1163.359375	1163.359375	1	15.4023883333333	1518	Non_Depleted_Plasma_Nor_1.raw
False	None	FourierTransform	HCD	MS2	0	0	200	1163.359375	3488.06357174	3	15.4172333333333	1519	Non_Depleted_Plasma_Nor_1.raw
False	None	FourierTransform	HCD	MS2	0	0	200	1163.359375	2325.71147337	2	15.4172333333333	1519	Non_Depleted_Plasma_Nor_1.raw
False	None	IonTrap	CID	MS2	0	65.77084	100	858.637573242188	858.637573242188	1	15.4226933333333	1520	Non_Depleted_Plasma_Nor_1.raw
False	None	FourierTransform	HCD	MS2	0	65.77084	200	858.637573242188	1716.26786985438	2	15.43769	1521	Non_Depleted_Plasma_Nor_1.raw
False	None	FourierTransform	HCD	MS2	0	65.77084	200	858.637573242188	2573.89816646656	3	15.43769	1521	Non_Depleted_Plasma_Nor_1.raw
False	Unambiguous	IonTrap	CID	MS2	0	66.66983	100	1073.69934082031	1073.69934082031	1	15.44311	1522	Non_Depleted_Plasma_Nor_1.raw
False	None	FourierTransform	HCD	MS2	0	66.66983	200	1073.69934082031	2146.39140501063	2	15.4580116666667	1523	Non_Depleted_Plasma_Nor_1.raw
False	None	FourierTransform	HCD	MS2	0	66.66983	200	1073.69934082031	3219.08346920094	3	15.4580116666667	1523	Non_Depleted_Plasma_Nor_1.raw
False	None	IonTrap	CID	MS2	0		100	1237.42236328125	1237.42236328125	1	15.4634116666667	1524	Non_Depleted_Plasma_Nor_1.raw
False	None	FourierTransform	HCD	MS2	0		200	1237.42236328125	2473.8374499325	2	15.4781666666667	1525	Non_Depleted_Plasma_Nor_1.raw
False	None	FourierTransform	HCD	MS2	0		200	1237.42236328125	3710.25253658375	3	15.4781666666667	1525	Non_Depleted_Plasma_Nor_1.raw
False	None	IonTrap	CID	MS2	0	44.73224	100	920.316223144531	920.316223144531	1	15.4935066666667	1527	Non_Depleted_Plasma_Nor_1.raw
False	None	FourierTransform	HCD	MS2	0	44.73224	200	920.316223144531	920.316223144531	1	15.5085083333333	1528	Non_Depleted_Plasma_Nor_1.raw
False	Unambiguous	IonTrap	CID	MS2	0		100	1222.65747070313	1222.65747070313	1	15.5139	1529	Non_Depleted_Plasma_Nor_1.raw
False	Unambiguous	IonTrap	CID	MS2	0		100	1295.54772949219	2590.08818235438	2	15.5342233333333	1531	Non_Depleted_Plasma_Nor_1.raw
False	Unambiguous	IonTrap	CID	MS2	0		100	1295.54772949219	3884.62863521656	3	15.5342233333333	1531	Non_Depleted_Plasma_Nor_1.raw
False	None	FourierTransform	HCD	MS2	0		200	1295.54772949219	2590.08818235438	2	15.5489333333333	1532	Non_Depleted_Plasma_Nor_1.raw
False	None	FourierTransform	HCD	MS2	0		200	1295.54772949219	3884.62863521656	3	15.5489333333333	1532	Non_Depleted_Plasma_Nor_1.raw
False	Unambiguous	IonTrap	CID	MS2	0	0	100	1424.61328125	1424.61328125	1	15.5543116666667	1533	Non_Depleted_Plasma_Nor_1.raw
False	None	FourierTransform	HCD	MS2	0	0	200	1424.61328125	2848.21928587	2	15.5689883333333	1534	Non_Depleted_Plasma_Nor_1.raw
False	Unambiguous	FourierTransform	HCD	MS2	0	0	200	1424.61328125	4271.82529049	3	15.5689883333333	1534	Non_Depleted_Plasma_Nor_1.raw
False	Ambiguous	IonTrap	CID	MS2	0	50.93752	100	1094.50549316406	1094.50549316406	1	15.5744216666667	1535	Non_Depleted_Plasma_Nor_1.raw
[truncated: 21,851 more rows]
