# Supplementary material for: GlypNirO: An automated workflow for quantitative N- and O-linked glycoproteomic data analysis
Source: Beilstein J Org Chem. 2020 Sep 1;16:2127–35. doi: 10.3762/bjoc.16.180 (PMC7476601; doi:10.3762/bjoc.16.180)
Supplement: File 1 — Supplementary Tables S1–S42. [file Beilstein_J_Org_Chem-16-2127-s001.zip › Supplementary Table S35 Non_Depleted_Plasma_Nor_2_MSnSpectrumInfo.txt]

Checked	Best PSM Ambiguity	Mass Analyzer	Activation Type	MS Order	# PSMs	Isolation Interference [%]	Ion Inject Time [ms]	Precursor m/z [Da]	Precursor MH+ [Da]	Precursor Charge	RT [min]	First Scan	Spectrum File	Area
False	None	IonTrap	CID	MS2	0	32.40981	100	963.254150390625	963.254150390625	1	0.0272883333333333	2	Non_Depleted_Plasma_Nor_2.raw
False	None	FourierTransform	HCD	MS2	0	32.40981	200	963.254150390625	963.254150390625	1	0.04228	3	Non_Depleted_Plasma_Nor_2.raw
False	None	IonTrap	CID	MS2	0	31.48598	100	921.314575195313	921.314575195313	1	0.047725	4	Non_Depleted_Plasma_Nor_2.raw
False	None	FourierTransform	HCD	MS2	0	31.48598	200	921.314575195313	921.314575195313	1	0.062745	5	Non_Depleted_Plasma_Nor_2.raw
False	None	IonTrap	CID	MS2	0	78.91406	100	908.260864257813	908.260864257813	1	0.0681916666666667	6	Non_Depleted_Plasma_Nor_2.raw
False	None	FourierTransform	HCD	MS2	0	78.91406	200	908.260864257813	908.260864257813	1	0.0831966666666667	7	Non_Depleted_Plasma_Nor_2.raw
False	None	IonTrap	CID	MS2	0	72.00266	100	979.304138183594	979.304138183594	1	0.088635	8	Non_Depleted_Plasma_Nor_2.raw
False	None	FourierTransform	HCD	MS2	0	72.00266	200	979.304138183594	979.304138183594	1	0.103608333333333	9	Non_Depleted_Plasma_Nor_2.raw
False	None	IonTrap	CID	MS2	0	25.81266	100	1038.27429199219	1038.27429199219	1	0.10903	10	Non_Depleted_Plasma_Nor_2.raw
False	None	FourierTransform	HCD	MS2	0	25.81266	200	1038.27429199219	1038.27429199219	1	0.123928333333333	11	Non_Depleted_Plasma_Nor_2.raw
False	None	IonTrap	CID	MS2	0	42.8946	100	890.235961914063	890.235961914063	1	0.139213333333333	13	Non_Depleted_Plasma_Nor_2.raw
False	None	FourierTransform	HCD	MS2	0	42.8946	200	890.235961914063	890.235961914063	1	0.155346666666667	14	Non_Depleted_Plasma_Nor_2.raw
False	None	IonTrap	CID	MS2	0	43.49089	100	832.244262695313	832.244262695313	1	0.160826666666667	15	Non_Depleted_Plasma_Nor_2.raw
False	None	FourierTransform	HCD	MS2	0	43.49089	200	832.244262695313	832.244262695313	1	0.175918333333333	16	Non_Depleted_Plasma_Nor_2.raw
False	None	IonTrap	CID	MS2	0	0	100	903.2890625	903.2890625	1	0.181391666666667	17	Non_Depleted_Plasma_Nor_2.raw
False	None	FourierTransform	HCD	MS2	0	0	200	903.2890625	903.2890625	1	0.196478333333333	18	Non_Depleted_Plasma_Nor_2.raw
False	None	IonTrap	CID	MS2	0	46.40021	100	800.186096191406	800.186096191406	1	0.20195	19	Non_Depleted_Plasma_Nor_2.raw
False	None	FourierTransform	HCD	MS2	0	46.40021	200	800.186096191406	1599.36491575281	2	0.21705	20	Non_Depleted_Plasma_Nor_2.raw
False	None	FourierTransform	HCD	MS2	0	46.40021	200	800.186096191406	2398.54373531422	3	0.21705	20	Non_Depleted_Plasma_Nor_2.raw
False	Unambiguous	IonTrap	CID	MS2	0	0	100	1164.73303222656	1164.73303222656	1	0.222466666666667	21	Non_Depleted_Plasma_Nor_2.raw
False	None	FourierTransform	HCD	MS2	0	0	200	1164.73303222656	2328.45878782313	2	0.237255	22	Non_Depleted_Plasma_Nor_2.raw
False	None	FourierTransform	HCD	MS2	0	0	200	1164.73303222656	3492.18454341969	3	0.237255	22	Non_Depleted_Plasma_Nor_2.raw
False	None	IonTrap	CID	MS2	0	45.07235	100	834.243591308594	834.243591308594	1	0.252343333333333	24	Non_Depleted_Plasma_Nor_2.raw
False	None	FourierTransform	HCD	MS2	0	45.07235	200	834.243591308594	834.243591308594	1	0.267401666666667	25	Non_Depleted_Plasma_Nor_2.raw
False	None	IonTrap	CID	MS2	0	0	100	1449.21398925781	1449.21398925781	1	0.272788333333333	26	Non_Depleted_Plasma_Nor_2.raw
False	None	FourierTransform	HCD	MS2	0	0	200	1449.21398925781	2897.42070188563	2	0.287455	27	Non_Depleted_Plasma_Nor_2.raw
False	None	FourierTransform	HCD	MS2	0	0	200	1449.21398925781	4345.62741451344	3	0.287455	27	Non_Depleted_Plasma_Nor_2.raw
False	None	IonTrap	CID	MS2	0	54.22041	100	1015.72113037109	1015.72113037109	1	0.292896666666667	28	Non_Depleted_Plasma_Nor_2.raw
False	None	FourierTransform	HCD	MS2	0	54.22041	200	1015.72113037109	2030.43498411219	2	0.307796666666667	29	Non_Depleted_Plasma_Nor_2.raw
False	None	FourierTransform	HCD	MS2	0	54.22041	200	1015.72113037109	3045.14883785328	3	0.307796666666667	29	Non_Depleted_Plasma_Nor_2.raw
False	Ambiguous	IonTrap	CID	MS2	0	52.09928	100	1254.63732910156	1254.63732910156	1	0.313188333333333	30	Non_Depleted_Plasma_Nor_2.raw
False	Ambiguous	FourierTransform	HCD	MS2	0	52.09928	200	1254.63732910156	2508.26738157313	2	0.32798	31	Non_Depleted_Plasma_Nor_2.raw
False	Unambiguous	FourierTransform	HCD	MS2	0	52.09928	200	1254.63732910156	3761.89743404469	3	0.32798	31	Non_Depleted_Plasma_Nor_2.raw
False	None	IonTrap	CID	MS2	0	50.86249	100	1409.37756347656	1409.37756347656	1	0.333363333333333	32	Non_Depleted_Plasma_Nor_2.raw
False	Ambiguous	FourierTransform	HCD	MS2	0	50.86249	200	1409.37756347656	4226.11813716969	3	0.34801	33	Non_Depleted_Plasma_Nor_2.raw
False	None	FourierTransform	HCD	MS2	0	50.86249	200	1409.37756347656	2817.74785032313	2	0.34801	33	Non_Depleted_Plasma_Nor_2.raw
False	Unambiguous	IonTrap	CID	MS2	0	83.0811	100	959.365295410156	1917.72331419031	2	0.363288333333333	35	Non_Depleted_Plasma_Nor_2.raw
False	Unambiguous	IonTrap	CID	MS2	0	83.0811	100	959.365295410156	2876.08133297047	3	0.363288333333333	35	Non_Depleted_Plasma_Nor_2.raw
False	None	FourierTransform	HCD	MS2	0	83.0811	200	959.365295410156	1917.72331419031	2	0.379345	36	Non_Depleted_Plasma_Nor_2.raw
False	Unambiguous	FourierTransform	HCD	MS2	0	83.0811	200	959.365295410156	2876.08133297047	3	0.379345	36	Non_Depleted_Plasma_Nor_2.raw
False	None	IonTrap	CID	MS2	0	59.60617	100	934.356567382813	1867.70585813563	2	0.384791666666667	37	Non_Depleted_Plasma_Nor_2.raw
False	None	IonTrap	CID	MS2	0	59.60617	100	934.356567382813	2801.05514888844	3	0.384791666666667	37	Non_Depleted_Plasma_Nor_2.raw
False	Unambiguous	FourierTransform	HCD	MS2	0	59.60617	200	934.356567382813	1867.70585813563	2	0.399868333333333	38	Non_Depleted_Plasma_Nor_2.raw
False	Unambiguous	FourierTransform	HCD	MS2	0	59.60617	200	934.356567382813	2801.05514888844	3	0.399868333333333	38	Non_Depleted_Plasma_Nor_2.raw
False	None	IonTrap	CID	MS2	0	61.17272	100	923.316955566406	2767.93631343922	3	0.40531	39	Non_Depleted_Plasma_Nor_2.raw
False	None	IonTrap	CID	MS2	0	61.17272	100	923.316955566406	1845.62663450281	2	0.40531	39	Non_Depleted_Plasma_Nor_2.raw
False	None	FourierTransform	HCD	MS2	0	61.17272	200	923.316955566406	2767.93631343922	3	0.420293333333333	40	Non_Depleted_Plasma_Nor_2.raw
False	None	FourierTransform	HCD	MS2	0	61.17272	200	923.316955566406	1845.62663450281	2	0.420293333333333	40	Non_Depleted_Plasma_Nor_2.raw
False	None	IonTrap	CID	MS2	0	54.24229	100	1035.32873535156	2069.65019407313	2	0.425715	41	Non_Depleted_Plasma_Nor_2.raw
False	None	IonTrap	CID	MS2	0	54.24229	100	1035.32873535156	3103.97165279469	3	0.425715	41	Non_Depleted_Plasma_Nor_2.raw
False	None	FourierTransform	HCD	MS2	0	54.24229	200	1035.32873535156	2069.65019407313	2	0.440666666666667	42	Non_Depleted_Plasma_Nor_2.raw
False	None	FourierTransform	HCD	MS2	0	54.24229	200	1035.32873535156	3103.97165279469	3	0.440666666666667	42	Non_Depleted_Plasma_Nor_2.raw
False	None	IonTrap	CID	MS2	0	49.12031	100	1059.33508300781	2117.66288938563	2	0.446088333333333	43	Non_Depleted_Plasma_Nor_2.raw
False	None	IonTrap	CID	MS2	0	49.12031	100	1059.33508300781	3175.99069576344	3	0.446088333333333	43	Non_Depleted_Plasma_Nor_2.raw
False	None	FourierTransform	HCD	MS2	0	49.12031	200	1059.33508300781	2117.66288938563	2	0.460953333333333	44	Non_Depleted_Plasma_Nor_2.raw
False	None	FourierTransform	HCD	MS2	0	49.12031	200	1059.33508300781	3175.99069576344	3	0.460953333333333	44	Non_Depleted_Plasma_Nor_2.raw
False	Unambiguous	IonTrap	CID	MS2	0	51.29504	100	1263.64514160156	2526.28300657313	2	0.474126666666667	46	Non_Depleted_Plasma_Nor_2.raw
False	Unambiguous	IonTrap	CID	MS2	0	51.29504	100	1263.64514160156	3788.92087154469	3	0.474126666666667	46	Non_Depleted_Plasma_Nor_2.raw
False	None	IonTrap	CID	MS2	0		100	1114.77453613281	3342.30905513844	3	0.494325	48	Non_Depleted_Plasma_Nor_2.raw
False	None	IonTrap	CID	MS2	0		100	1114.77453613281	2228.54179563563	2	0.494325	48	Non_Depleted_Plasma_Nor_2.raw
False	None	FourierTransform	HCD	MS2	0		200	1114.77453613281	2228.54179563563	2	0.509271666666667	49	Non_Depleted_Plasma_Nor_2.raw
False	None	FourierTransform	HCD	MS2	0		200	1114.77453613281	3342.30905513844	3	0.509271666666667	49	Non_Depleted_Plasma_Nor_2.raw
False	None	IonTrap	CID	MS2	0		100	1025.30517578125	2049.6030749325	2	0.514708333333333	50	Non_Depleted_Plasma_Nor_2.raw
False	Unambiguous	IonTrap	CID	MS2	0		100	1025.30517578125	3073.90097408375	3	0.514708333333333	50	Non_Depleted_Plasma_Nor_2.raw
False	None	FourierTransform	HCD	MS2	0		200	1025.30517578125	2049.6030749325	2	0.52964	51	Non_Depleted_Plasma_Nor_2.raw
False	None	FourierTransform	HCD	MS2	0		200	1025.30517578125	3073.90097408375	3	0.52964	51	Non_Depleted_Plasma_Nor_2.raw
False	None	IonTrap	CID	MS2	0		100	943.350219726563	1885.69316282313	2	0.535195	52	Non_Depleted_Plasma_Nor_2.raw
False	None	IonTrap	CID	MS2	0		100	943.350219726563	2828.03610591969	3	0.535195	52	Non_Depleted_Plasma_Nor_2.raw
False	None	FourierTransform	HCD	MS2	0		200	943.350219726563	1885.69316282313	2	0.550261666666667	53	Non_Depleted_Plasma_Nor_2.raw
False	None	FourierTransform	HCD	MS2	0		200	943.350219726563	2828.03610591969	3	0.550261666666667	53	Non_Depleted_Plasma_Nor_2.raw
False	Ambiguous	IonTrap	CID	MS2	0		100	1089.54504394531	1089.54504394531	1	0.555685	54	Non_Depleted_Plasma_Nor_2.raw
False	Ambiguous	FourierTransform	HCD	MS2	0		200	1089.54504394531	1089.54504394531	1	0.570538333333333	55	Non_Depleted_Plasma_Nor_2.raw
False	None	IonTrap	CID	MS2	0	51.24041	100	846.295776367188	1691.58427610438	2	0.58592	57	Non_Depleted_Plasma_Nor_2.raw
False	None	IonTrap	CID	MS2	0	51.24041	100	846.295776367188	2536.87277584156	3	0.58592	57	Non_Depleted_Plasma_Nor_2.raw
False	None	FourierTransform	HCD	MS2	0	51.24041	200	846.295776367188	1691.58427610438	2	0.602011666666667	58	Non_Depleted_Plasma_Nor_2.raw
False	None	FourierTransform	HCD	MS2	0	51.24041	200	846.295776367188	2536.87277584156	3	0.602011666666667	58	Non_Depleted_Plasma_Nor_2.raw
False	Unambiguous	IonTrap	CID	MS2	0		100	1317.65173339844	2634.29619016688	2	0.60741	59	Non_Depleted_Plasma_Nor_2.raw
False	Unambiguous	IonTrap	CID	MS2	0		100	1317.65173339844	3950.94064693531	3	0.60741	59	Non_Depleted_Plasma_Nor_2.raw
False	None	FourierTransform	HCD	MS2	0		200	1317.65173339844	2634.29619016688	2	0.622156666666667	60	Non_Depleted_Plasma_Nor_2.raw
False	None	FourierTransform	HCD	MS2	0		200	1317.65173339844	3950.94064693531	3	0.622156666666667	60	Non_Depleted_Plasma_Nor_2.raw
False	None	IonTrap	CID	MS2	0	0	100	1512.47814941406	3023.94902219813	2	0.627518333333333	61	Non_Depleted_Plasma_Nor_2.raw
False	Unambiguous	IonTrap	CID	MS2	0	0	100	1512.47814941406	4535.41989498219	3	0.627518333333333	61	Non_Depleted_Plasma_Nor_2.raw
False	None	FourierTransform	HCD	MS2	0	0	200	1512.47814941406	4535.41989498219	3	0.642093333333333	62	Non_Depleted_Plasma_Nor_2.raw
False	None	FourierTransform	HCD	MS2	0	0	200	1512.47814941406	3023.94902219813	2	0.642093333333333	62	Non_Depleted_Plasma_Nor_2.raw
False	None	IonTrap	CID	MS2	0	0	100	994.331420898438	1987.65556516688	2	0.647515	63	Non_Depleted_Plasma_Nor_2.raw
False	None	IonTrap	CID	MS2	0	0	100	994.331420898438	2980.97970943531	3	0.647515	63	Non_Depleted_Plasma_Nor_2.raw
False	None	FourierTransform	HCD	MS2	0	0	200	994.331420898438	1987.65556516688	2	0.6625	64	Non_Depleted_Plasma_Nor_2.raw
False	None	FourierTransform	HCD	MS2	0	0	200	994.331420898438	2980.97970943531	3	0.6625	64	Non_Depleted_Plasma_Nor_2.raw
False	None	IonTrap	CID	MS2	0		100	804.745849609375	1608.48442258875	2	0.66797	65	Non_Depleted_Plasma_Nor_2.raw
False	Ambiguous	IonTrap	CID	MS2	0		100	804.745849609375	2412.22299556813	3	0.66797	65	Non_Depleted_Plasma_Nor_2.raw
False	None	FourierTransform	HCD	MS2	0		200	804.745849609375	1608.48442258875	2	0.683026666666667	66	Non_Depleted_Plasma_Nor_2.raw
False	None	FourierTransform	HCD	MS2	0		200	804.745849609375	2412.22299556813	3	0.683026666666667	66	Non_Depleted_Plasma_Nor_2.raw
False	Unambiguous	IonTrap	CID	MS2	0	29.72344	100	822.371276855469	1643.73527708094	2	0.698403333333333	68	Non_Depleted_Plasma_Nor_2.raw
False	None	FourierTransform	HCD	MS2	0	29.72344	200	822.371276855469	1643.73527708094	2	0.712918333333333	69	Non_Depleted_Plasma_Nor_2.raw
False	Unambiguous	IonTrap	CID	MS2	0	47.74721	100	814.372985839844	1627.73869504969	2	0.718403333333333	70	Non_Depleted_Plasma_Nor_2.raw
False	Ambiguous	FourierTransform	HCD	MS2	0	47.74721	200	814.372985839844	1627.73869504969	2	0.732791666666667	71	Non_Depleted_Plasma_Nor_2.raw
False	None	IonTrap	CID	MS2	0	36.24416	100	1399.06164550781	1399.06164550781	1	0.738163333333333	72	Non_Depleted_Plasma_Nor_2.raw
False	None	FourierTransform	HCD	MS2	0	36.24416	200	1399.06164550781	2797.11601438563	2	0.752808333333333	73	Non_Depleted_Plasma_Nor_2.raw
False	None	FourierTransform	HCD	MS2	0	36.24416	200	1399.06164550781	4195.17038326344	3	0.752808333333333	73	Non_Depleted_Plasma_Nor_2.raw
False	Unambiguous	IonTrap	CID	MS2	0	79.83425	100	838.364379882813	838.364379882813	1	0.758271666666667	74	Non_Depleted_Plasma_Nor_2.raw
False	None	FourierTransform	HCD	MS2	0	79.83425	200	838.364379882813	1675.72148313563	2	0.773343333333333	75	Non_Depleted_Plasma_Nor_2.raw
False	Unambiguous	FourierTransform	HCD	MS2	0	79.83425	200	838.364379882813	2513.07858638844	3	0.773343333333333	75	Non_Depleted_Plasma_Nor_2.raw
False	None	IonTrap	CID	MS2	0	66.23238	100	1252.47814941406	1252.47814941406	1	0.778746666666667	76	Non_Depleted_Plasma_Nor_2.raw
False	Unambiguous	FourierTransform	HCD	MS2	0	66.23238	200	1252.47814941406	1252.47814941406	1	0.79351	77	Non_Depleted_Plasma_Nor_2.raw
False	None	IonTrap	CID	MS2	0	58.02474	100	908.260375976563	908.260375976563	1	0.808785	79	Non_Depleted_Plasma_Nor_2.raw
False	None	FourierTransform	HCD	MS2	0	58.02474	200	908.260375976563	908.260375976563	1	0.824845	80	Non_Depleted_Plasma_Nor_2.raw
False	None	IonTrap	CID	MS2	0	53.71381	100	921.316040039063	921.316040039063	1	0.830291666666667	81	Non_Depleted_Plasma_Nor_2.raw
False	None	FourierTransform	HCD	MS2	0	53.71381	200	921.316040039063	921.316040039063	1	0.845308333333333	82	Non_Depleted_Plasma_Nor_2.raw
False	None	IonTrap	CID	MS2	0	86.43615	100	905.289916992188	1809.57255735438	2	0.850753333333333	83	Non_Depleted_Plasma_Nor_2.raw
False	None	IonTrap	CID	MS2	0	86.43615	100	905.289916992188	2713.85519771656	3	0.850753333333333	83	Non_Depleted_Plasma_Nor_2.raw
False	None	FourierTransform	HCD	MS2	0	86.43615	200	905.289916992188	1809.57255735438	2	0.865773333333333	84	Non_Depleted_Plasma_Nor_2.raw
False	None	FourierTransform	HCD	MS2	0	86.43615	200	905.289916992188	2713.85519771656	3	0.865773333333333	84	Non_Depleted_Plasma_Nor_2.raw
False	None	IonTrap	CID	MS2	0	60.15197	100	996.333801269531	996.333801269531	1	0.871195	85	Non_Depleted_Plasma_Nor_2.raw
False	None	FourierTransform	HCD	MS2	0	60.15197	200	996.333801269531	1991.66032590906	2	0.886256666666667	86	Non_Depleted_Plasma_Nor_2.raw
False	None	FourierTransform	HCD	MS2	0	60.15197	200	996.333801269531	2986.98685054859	3	0.886256666666667	86	Non_Depleted_Plasma_Nor_2.raw
False	None	IonTrap	CID	MS2	0	28.11011	100	889.237365722656	889.237365722656	1	0.891703333333333	87	Non_Depleted_Plasma_Nor_2.raw
False	None	FourierTransform	HCD	MS2	0	28.11011	200	889.237365722656	889.237365722656	1	0.906725	88	Non_Depleted_Plasma_Nor_2.raw
False	Unambiguous	IonTrap	CID	MS2	0	0	100	1514.65380859375	1514.65380859375	1	0.921936666666667	90	Non_Depleted_Plasma_Nor_2.raw
False	None	FourierTransform	HCD	MS2	0	0	200	1514.65380859375	4541.94687252125	3	0.936563333333333	91	Non_Depleted_Plasma_Nor_2.raw
False	None	FourierTransform	HCD	MS2	0	0	200	1514.65380859375	3028.3003405575	2	0.936563333333333	91	Non_Depleted_Plasma_Nor_2.raw
False	None	IonTrap	CID	MS2	0	35.35289	100	800.798706054688	1600.59013547938	2	0.942036666666667	92	Non_Depleted_Plasma_Nor_2.raw
False	None	FourierTransform	HCD	MS2	0	35.35289	200	800.798706054688	1600.59013547938	2	0.956378333333333	93	Non_Depleted_Plasma_Nor_2.raw
False	Unambiguous	IonTrap	CID	MS2	0		100	1056.70288085938	1056.70288085938	1	0.961806666666667	94	Non_Depleted_Plasma_Nor_2.raw
False	None	FourierTransform	HCD	MS2	0		200	1056.70288085938	2112.39848508875	2	0.976691666666667	95	Non_Depleted_Plasma_Nor_2.raw
False	None	FourierTransform	HCD	MS2	0		200	1056.70288085938	3168.09408931813	3	0.976691666666667	95	Non_Depleted_Plasma_Nor_2.raw
False	None	IonTrap	CID	MS2	0	80.08591	100	970.3125	1939.61772337	2	0.982128333333333	96	Non_Depleted_Plasma_Nor_2.raw
False	Unambiguous	IonTrap	CID	MS2	0	80.08591	100	970.3125	2908.92294674	3	0.982128333333333	96	Non_Depleted_Plasma_Nor_2.raw
False	None	FourierTransform	HCD	MS2	0	80.08591	200	970.3125	1939.61772337	2	0.997106666666667	97	Non_Depleted_Plasma_Nor_2.raw
False	None	FourierTransform	HCD	MS2	0	80.08591	200	970.3125	2908.92294674	3	0.997106666666667	97	Non_Depleted_Plasma_Nor_2.raw
False	None	IonTrap	CID	MS2	0	79.24194	100	1065.40356445313	1065.40356445313	1	1.00254666666667	98	Non_Depleted_Plasma_Nor_2.raw
False	None	FourierTransform	HCD	MS2	0	79.24194	200	1065.40356445313	3194.19614009938	3	1.01741166666667	99	Non_Depleted_Plasma_Nor_2.raw
False	None	FourierTransform	HCD	MS2	0	79.24194	200	1065.40356445313	2129.79985227625	2	1.01741166666667	99	Non_Depleted_Plasma_Nor_2.raw
False	None	IonTrap	CID	MS2	0	81.75328	100	916.294128417969	1831.58098020594	2	1.032645	101	Non_Depleted_Plasma_Nor_2.raw
False	None	IonTrap	CID	MS2	0	81.75328	100	916.294128417969	2746.86783199391	3	1.032645	101	Non_Depleted_Plasma_Nor_2.raw
False	None	FourierTransform	HCD	MS2	0	81.75328	200	916.294128417969	1831.58098020594	2	1.04867833333333	102	Non_Depleted_Plasma_Nor_2.raw
False	None	FourierTransform	HCD	MS2	0	81.75328	200	916.294128417969	2746.86783199391	3	1.04867833333333	102	Non_Depleted_Plasma_Nor_2.raw
False	None	IonTrap	CID	MS2	0		100	1272.35083007813	2543.69438352625	2	1.05418	103	Non_Depleted_Plasma_Nor_2.raw
False	Unambiguous	IonTrap	CID	MS2	0		100	1272.35083007813	3815.03793697438	3	1.05418	103	Non_Depleted_Plasma_Nor_2.raw
False	None	FourierTransform	HCD	MS2	0		200	1272.35083007813	2543.69438352625	2	1.06895166666667	104	Non_Depleted_Plasma_Nor_2.raw
False	None	FourierTransform	HCD	MS2	0		200	1272.35083007813	3815.03793697438	3	1.06895166666667	104	Non_Depleted_Plasma_Nor_2.raw
False	Unambiguous	IonTrap	CID	MS2	0	67.05737	100	1045.46789550781	1045.46789550781	1	1.07438333333333	105	Non_Depleted_Plasma_Nor_2.raw
False	None	FourierTransform	HCD	MS2	0	67.05737	200	1045.46789550781	3134.38913326344	3	1.08926333333333	106	Non_Depleted_Plasma_Nor_2.raw
False	None	FourierTransform	HCD	MS2	0	67.05737	200	1045.46789550781	2089.92851438563	2	1.08926333333333	106	Non_Depleted_Plasma_Nor_2.raw
False	None	IonTrap	CID	MS2	0		100	1093.38110351563	1093.38110351563	1	1.09467666666667	107	Non_Depleted_Plasma_Nor_2.raw
False	None	FourierTransform	HCD	MS2	0		200	1093.38110351563	2185.75493040125	2	1.10957	108	Non_Depleted_Plasma_Nor_2.raw
False	None	FourierTransform	HCD	MS2	0		200	1093.38110351563	3278.12875728688	3	1.10957	108	Non_Depleted_Plasma_Nor_2.raw
False	None	IonTrap	CID	MS2	0		100	1366.43249511719	1366.43249511719	1	1.11497333333333	109	Non_Depleted_Plasma_Nor_2.raw
False	None	FourierTransform	HCD	MS2	0		200	1366.43249511719	2731.85771360438	2	1.12964166666667	110	Non_Depleted_Plasma_Nor_2.raw
False	None	FourierTransform	HCD	MS2	0		200	1366.43249511719	4097.28293209156	3	1.12964166666667	110	Non_Depleted_Plasma_Nor_2.raw
False	None	IonTrap	CID	MS2	0	0	100	1228.150390625	1228.150390625	1	1.14376833333333	112	Non_Depleted_Plasma_Nor_2.raw
False	None	FourierTransform	HCD	MS2	0	0	200	1228.150390625	2455.29350462	2	1.15854833333333	113	Non_Depleted_Plasma_Nor_2.raw
False	None	FourierTransform	HCD	MS2	0	0	200	1228.150390625	3682.436618615	3	1.15854833333333	113	Non_Depleted_Plasma_Nor_2.raw
False	Unambiguous	IonTrap	CID	MS2	0	77.00108	100	1130.75476074219	1130.75476074219	1	1.16396333333333	114	Non_Depleted_Plasma_Nor_2.raw
False	None	FourierTransform	HCD	MS2	0	77.00108	200	1130.75476074219	3390.24972896656	3	1.178835	115	Non_Depleted_Plasma_Nor_2.raw
False	None	FourierTransform	HCD	MS2	0	77.00108	200	1130.75476074219	2260.50224485438	2	1.178835	115	Non_Depleted_Plasma_Nor_2.raw
False	Unambiguous	IonTrap	CID	MS2	0	54.76933	100	1264.49755859375	1264.49755859375	1	1.184235	116	Non_Depleted_Plasma_Nor_2.raw
False	None	FourierTransform	HCD	MS2	0	54.76933	200	1264.49755859375	2527.9878405575	2	1.19897166666667	117	Non_Depleted_Plasma_Nor_2.raw
False	None	FourierTransform	HCD	MS2	0	54.76933	200	1264.49755859375	3791.47812252125	3	1.19897166666667	117	Non_Depleted_Plasma_Nor_2.raw
False	None	IonTrap	CID	MS2	0	91.99152	100	891.611267089844	1782.21525754969	2	1.20441833333333	118	Non_Depleted_Plasma_Nor_2.raw
False	None	IonTrap	CID	MS2	0	91.99152	100	891.611267089844	2672.81924800953	3	1.20441833333333	118	Non_Depleted_Plasma_Nor_2.raw
False	None	FourierTransform	HCD	MS2	0	91.99152	200	891.611267089844	1782.21525754969	2	1.21944666666667	119	Non_Depleted_Plasma_Nor_2.raw
False	None	FourierTransform	HCD	MS2	0	91.99152	200	891.611267089844	2672.81924800953	3	1.21944666666667	119	Non_Depleted_Plasma_Nor_2.raw
False	None	IonTrap	CID	MS2	0	91.2	100	864.240051269531	1727.47282590906	2	1.225005	120	Non_Depleted_Plasma_Nor_2.raw
False	None	IonTrap	CID	MS2	0	91.2	100	864.240051269531	2590.70560054859	3	1.225005	120	Non_Depleted_Plasma_Nor_2.raw
False	None	FourierTransform	HCD	MS2	0	91.2	200	864.240051269531	2590.70560054859	3	1.24000166666667	121	Non_Depleted_Plasma_Nor_2.raw
False	None	FourierTransform	HCD	MS2	0	91.2	200	864.240051269531	1727.47282590906	2	1.24000166666667	121	Non_Depleted_Plasma_Nor_2.raw
False	None	IonTrap	CID	MS2	0	35.11474	100	1236.16430664063	1236.16430664063	1	1.25394166666667	123	Non_Depleted_Plasma_Nor_2.raw
False	None	FourierTransform	HCD	MS2	0	35.11474	200	1236.16430664063	1236.16430664063	1	1.26984666666667	124	Non_Depleted_Plasma_Nor_2.raw
False	None	IonTrap	CID	MS2	0		100	1214.44250488281	2427.87773313563	2	1.275245	125	Non_Depleted_Plasma_Nor_2.raw
False	None	IonTrap	CID	MS2	0		100	1214.44250488281	3641.31296138844	3	1.275245	125	Non_Depleted_Plasma_Nor_2.raw
False	None	FourierTransform	HCD	MS2	0		200	1214.44250488281	2427.87773313563	2	1.290055	126	Non_Depleted_Plasma_Nor_2.raw
False	None	FourierTransform	HCD	MS2	0		200	1214.44250488281	3641.31296138844	3	1.290055	126	Non_Depleted_Plasma_Nor_2.raw
False	None	IonTrap	CID	MS2	0		100	1343.35534667969	2685.70341672938	2	1.29545333333333	127	Non_Depleted_Plasma_Nor_2.raw
False	Ambiguous	IonTrap	CID	MS2	0		100	1343.35534667969	4028.05148677906	3	1.29545333333333	127	Non_Depleted_Plasma_Nor_2.raw
False	Ambiguous	FourierTransform	HCD	MS2	0		200	1343.35534667969	4028.05148677906	3	1.31015	128	Non_Depleted_Plasma_Nor_2.raw
False	None	FourierTransform	HCD	MS2	0		200	1343.35534667969	2685.70341672938	2	1.31015	128	Non_Depleted_Plasma_Nor_2.raw
False	None	IonTrap	CID	MS2	0		100	1328.30432128906	1328.30432128906	1	1.31554166666667	129	Non_Depleted_Plasma_Nor_2.raw
False	None	FourierTransform	HCD	MS2	0		200	1328.30432128906	2655.60136594813	2	1.33028333333333	130	Non_Depleted_Plasma_Nor_2.raw
False	Unambiguous	FourierTransform	HCD	MS2	0		200	1328.30432128906	3982.89841060719	3	1.33028333333333	130	Non_Depleted_Plasma_Nor_2.raw
False	None	IonTrap	CID	MS2	0		100	933.618469238281	1866.22966184656	2	1.33573666666667	131	Non_Depleted_Plasma_Nor_2.raw
False	None	IonTrap	CID	MS2	0		100	933.618469238281	2798.84085445484	3	1.33573666666667	131	Non_Depleted_Plasma_Nor_2.raw
False	None	FourierTransform	HCD	MS2	0		200	933.618469238281	1866.22966184656	2	1.35069666666667	132	Non_Depleted_Plasma_Nor_2.raw
False	None	FourierTransform	HCD	MS2	0		200	933.618469238281	2798.84085445484	3	1.35069666666667	132	Non_Depleted_Plasma_Nor_2.raw
False	None	IonTrap	CID	MS2	0	73.29214	100	846.29541015625	1691.5835436825	2	1.36572166666667	134	Non_Depleted_Plasma_Nor_2.raw
False	None	IonTrap	CID	MS2	0	73.29214	100	846.29541015625	2536.87167720875	3	1.36572166666667	134	Non_Depleted_Plasma_Nor_2.raw
False	None	FourierTransform	HCD	MS2	0	73.29214	200	846.29541015625	1691.5835436825	2	1.381845	135	Non_Depleted_Plasma_Nor_2.raw
False	None	FourierTransform	HCD	MS2	0	73.29214	200	846.29541015625	2536.87167720875	3	1.381845	135	Non_Depleted_Plasma_Nor_2.raw
False	None	IonTrap	CID	MS2	0		100	1275.44226074219	1275.44226074219	1	1.38723833333333	136	Non_Depleted_Plasma_Nor_2.raw
False	None	FourierTransform	HCD	MS2	0		200	1275.44226074219	3824.31222896656	3	1.402115	137	Non_Depleted_Plasma_Nor_2.raw
False	None	FourierTransform	HCD	MS2	0		200	1275.44226074219	2549.87724485438	2	1.402115	137	Non_Depleted_Plasma_Nor_2.raw
False	None	IonTrap	CID	MS2	0	0	100	1102.38159179688	1102.38159179688	1	1.40755	138	Non_Depleted_Plasma_Nor_2.raw
False	None	FourierTransform	HCD	MS2	0	0	200	1102.38159179688	2203.75590696375	2	1.42241	139	Non_Depleted_Plasma_Nor_2.raw
False	None	FourierTransform	HCD	MS2	0	0	200	1102.38159179688	3305.13022213063	3	1.42241	139	Non_Depleted_Plasma_Nor_2.raw
False	None	IonTrap	CID	MS2	0	54.34171	100	1084.42895507813	1084.42895507813	1	1.42784833333333	140	Non_Depleted_Plasma_Nor_2.raw
False	None	FourierTransform	HCD	MS2	0	54.34171	200	1084.42895507813	2167.85063352625	2	1.44275333333333	141	Non_Depleted_Plasma_Nor_2.raw
False	None	FourierTransform	HCD	MS2	0	54.34171	200	1084.42895507813	3251.27231197438	3	1.44275333333333	141	Non_Depleted_Plasma_Nor_2.raw
False	None	IonTrap	CID	MS2	0		100	1268.46533203125	2535.9233874325	2	1.44815333333333	142	Non_Depleted_Plasma_Nor_2.raw
False	None	IonTrap	CID	MS2	0		100	1268.46533203125	3803.38144283375	3	1.44815333333333	142	Non_Depleted_Plasma_Nor_2.raw
False	None	FourierTransform	HCD	MS2	0		200	1268.46533203125	3803.38144283375	3	1.46288333333333	143	Non_Depleted_Plasma_Nor_2.raw
False	None	FourierTransform	HCD	MS2	0		200	1268.46533203125	2535.9233874325	2	1.46288333333333	143	Non_Depleted_Plasma_Nor_2.raw
False	None	IonTrap	CID	MS2	0	7.149031	100	920.316589355469	920.316589355469	1	1.47788333333333	145	Non_Depleted_Plasma_Nor_2.raw
False	None	FourierTransform	HCD	MS2	0	7.149031	200	920.316589355469	920.316589355469	1	1.49288833333333	146	Non_Depleted_Plasma_Nor_2.raw
False	None	IonTrap	CID	MS2	0	7.149031	100	920.316589355469	920.316589355469	1	1.498335	147	Non_Depleted_Plasma_Nor_2.raw
False	None	FourierTransform	HCD	MS2	0	7.149031	200	920.316589355469	920.316589355469	1	1.51338	148	Non_Depleted_Plasma_Nor_2.raw
False	Unambiguous	IonTrap	CID	MS2	0	33.14385	100	1034.70129394531	1034.70129394531	1	1.5188	149	Non_Depleted_Plasma_Nor_2.raw
False	None	FourierTransform	HCD	MS2	0	33.14385	200	1034.70129394531	2068.39531126063	2	1.53370333333333	150	Non_Depleted_Plasma_Nor_2.raw
False	None	FourierTransform	HCD	MS2	0	33.14385	200	1034.70129394531	3102.08932857594	3	1.53370333333333	150	Non_Depleted_Plasma_Nor_2.raw
False	Unambiguous	IonTrap	CID	MS2	0	0	100	1095.72180175781	1095.72180175781	1	1.53912333333333	151	Non_Depleted_Plasma_Nor_2.raw
False	None	FourierTransform	HCD	MS2	0	0	200	1095.72180175781	2190.43632688563	2	1.55404666666667	152	Non_Depleted_Plasma_Nor_2.raw
False	None	FourierTransform	HCD	MS2	0	0	200	1095.72180175781	3285.15085201344	3	1.55404666666667	152	Non_Depleted_Plasma_Nor_2.raw
False	None	IonTrap	CID	MS2	0	82.86326	100	861.219177246094	2581.64297847828	3	1.55949333333333	153	Non_Depleted_Plasma_Nor_2.raw
False	None	IonTrap	CID	MS2	0	82.86326	100	861.219177246094	1721.43107786219	2	1.55949333333333	153	Non_Depleted_Plasma_Nor_2.raw
False	None	FourierTransform	HCD	MS2	0	82.86326	200	861.219177246094	1721.43107786219	2	1.57461166666667	154	Non_Depleted_Plasma_Nor_2.raw
False	None	FourierTransform	HCD	MS2	0	82.86326	200	861.219177246094	2581.64297847828	3	1.57461166666667	154	Non_Depleted_Plasma_Nor_2.raw
False	Unambiguous	IonTrap	CID	MS2	0	49.07109	100	903.28759765625	903.28759765625	1	1.58828	156	Non_Depleted_Plasma_Nor_2.raw	19286.1899414063
False	None	FourierTransform	HCD	MS2	0	49.07109	200	903.28759765625	903.28759765625	1	1.604345	157	Non_Depleted_Plasma_Nor_2.raw
False	Unambiguous	IonTrap	CID	MS2	0	79.34669	100	1032.61486816406	1032.61486816406	1	1.60977666666667	158	Non_Depleted_Plasma_Nor_2.raw
False	None	FourierTransform	HCD	MS2	0	79.34669	200	1032.61486816406	1032.61486816406	1	1.62474666666667	159	Non_Depleted_Plasma_Nor_2.raw
False	None	IonTrap	CID	MS2	0	46.04742	100	906.261169433594	906.261169433594	1	1.630195	160	Non_Depleted_Plasma_Nor_2.raw
False	None	FourierTransform	HCD	MS2	0	46.04742	200	906.261169433594	906.261169433594	1	1.64518	161	Non_Depleted_Plasma_Nor_2.raw
False	None	IonTrap	CID	MS2	0	86.28045	100	977.672302246094	1954.33732786219	2	1.65061333333333	162	Non_Depleted_Plasma_Nor_2.raw
False	None	IonTrap	CID	MS2	0	86.28045	100	977.672302246094	2931.00235347828	3	1.65061333333333	162	Non_Depleted_Plasma_Nor_2.raw
False	None	FourierTransform	HCD	MS2	0	86.28045	200	977.672302246094	2931.00235347828	3	1.66561833333333	163	Non_Depleted_Plasma_Nor_2.raw
False	None	FourierTransform	HCD	MS2	0	86.28045	200	977.672302246094	1954.33732786219	2	1.66561833333333	163	Non_Depleted_Plasma_Nor_2.raw
False	None	IonTrap	CID	MS2	0	0	100	1060.12585449219	1060.12585449219	1	1.67104	164	Non_Depleted_Plasma_Nor_2.raw
False	Ambiguous	FourierTransform	HCD	MS2	0	0	200	1060.12585449219	2119.24443235438	2	1.685905	165	Non_Depleted_Plasma_Nor_2.raw
False	Unambiguous	FourierTransform	HCD	MS2	0	0	200	1060.12585449219	3178.36301021656	3	1.685905	165	Non_Depleted_Plasma_Nor_2.raw
False	None	IonTrap	CID	MS2	0	37.88583	100	994.335021972656	994.335021972656	1	1.70121833333333	167	Non_Depleted_Plasma_Nor_2.raw
False	None	FourierTransform	HCD	MS2	0	37.88583	200	994.335021972656	994.335021972656	1	1.71718	168	Non_Depleted_Plasma_Nor_2.raw
False	None	IonTrap	CID	MS2	0		100	910.26416015625	1819.5210436825	2	1.722625	169	Non_Depleted_Plasma_Nor_2.raw
False	None	IonTrap	CID	MS2	0		100	910.26416015625	2728.77792720875	3	1.722625	169	Non_Depleted_Plasma_Nor_2.raw
False	None	FourierTransform	HCD	MS2	0		200	910.26416015625	2728.77792720875	3	1.73767166666667	170	Non_Depleted_Plasma_Nor_2.raw
False	None	FourierTransform	HCD	MS2	0		200	910.26416015625	1819.5210436825	2	1.73767166666667	170	Non_Depleted_Plasma_Nor_2.raw
False	None	IonTrap	CID	MS2	0		100	1069.04626464844	1069.04626464844	1	1.74320333333333	171	Non_Depleted_Plasma_Nor_2.raw
False	None	FourierTransform	HCD	MS2	0		200	1069.04626464844	3205.12424068531	3	1.75808666666667	172	Non_Depleted_Plasma_Nor_2.raw
False	None	FourierTransform	HCD	MS2	0		200	1069.04626464844	2137.08525266688	2	1.75808666666667	172	Non_Depleted_Plasma_Nor_2.raw
False	None	IonTrap	CID	MS2	0	91.1735	100	840.073486328125	1679.13969602625	2	1.763565	173	Non_Depleted_Plasma_Nor_2.raw
False	Ambiguous	IonTrap	CID	MS2	0	91.1735	100	840.073486328125	2518.20590572438	3	1.763565	173	Non_Depleted_Plasma_Nor_2.raw
False	None	IonTrap	CID	MS2	0	63.30608	100	1077.18151855469	1077.18151855469	1	1.78406666666667	175	Non_Depleted_Plasma_Nor_2.raw
False	None	FourierTransform	HCD	MS2	0	63.30608	200	1077.18151855469	2153.35576047938	2	1.79891833333333	176	Non_Depleted_Plasma_Nor_2.raw
False	None	FourierTransform	HCD	MS2	0	63.30608	200	1077.18151855469	3229.53000240406	3	1.79891833333333	176	Non_Depleted_Plasma_Nor_2.raw
False	None	IonTrap	CID	MS2	0	0	100	815.216857910156	815.216857910156	1	1.81420833333333	178	Non_Depleted_Plasma_Nor_2.raw
False	None	FourierTransform	HCD	MS2	0	0	200	815.216857910156	815.216857910156	1	1.83034666666667	179	Non_Depleted_Plasma_Nor_2.raw
False	Ambiguous	IonTrap	CID	MS2	0	43.36928	100	1105.52856445313	1105.52856445313	1	1.83577833333333	180	Non_Depleted_Plasma_Nor_2.raw
False	None	FourierTransform	HCD	MS2	0	43.36928	200	1105.52856445313	2210.04985227625	2	1.85067333333333	181	Non_Depleted_Plasma_Nor_2.raw
False	None	FourierTransform	HCD	MS2	0	43.36928	200	1105.52856445313	3314.57114009938	3	1.85067333333333	181	Non_Depleted_Plasma_Nor_2.raw
False	Unambiguous	IonTrap	CID	MS2	0		100	1300.94262695313	3900.81332759938	3	1.85606333333333	182	Non_Depleted_Plasma_Nor_2.raw
False	None	IonTrap	CID	MS2	0		100	1300.94262695313	2600.87797727625	2	1.85606333333333	182	Non_Depleted_Plasma_Nor_2.raw
False	None	FourierTransform	HCD	MS2	0		200	1300.94262695313	2600.87797727625	2	1.87077666666667	183	Non_Depleted_Plasma_Nor_2.raw
False	Unambiguous	FourierTransform	HCD	MS2	0		200	1300.94262695313	3900.81332759938	3	1.87077666666667	183	Non_Depleted_Plasma_Nor_2.raw
False	Unambiguous	IonTrap	CID	MS2	0	41.48501	100	1170.74560546875	1170.74560546875	1	1.87618666666667	184	Non_Depleted_Plasma_Nor_2.raw
False	None	FourierTransform	HCD	MS2	0	41.48501	200	1170.74560546875	2340.4839343075	2	1.89103666666667	185	Non_Depleted_Plasma_Nor_2.raw
False	None	FourierTransform	HCD	MS2	0	41.48501	200	1170.74560546875	3510.22226314625	3	1.89103666666667	185	Non_Depleted_Plasma_Nor_2.raw
False	Unambiguous	IonTrap	CID	MS2	0		100	965.565246582031	1930.12321653406	2	1.89647166666667	186	Non_Depleted_Plasma_Nor_2.raw
False	Unambiguous	IonTrap	CID	MS2	0		100	965.565246582031	2894.68118648609	3	1.89647166666667	186	Non_Depleted_Plasma_Nor_2.raw
False	None	FourierTransform	HCD	MS2	0		200	965.565246582031	1930.12321653406	2	1.91150833333333	187	Non_Depleted_Plasma_Nor_2.raw
False	None	FourierTransform	HCD	MS2	0		200	965.565246582031	2894.68118648609	3	1.91150833333333	187	Non_Depleted_Plasma_Nor_2.raw
False	Unambiguous	IonTrap	CID	MS2	0		100	1223.76232910156	1223.76232910156	1	1.92598166666667	189	Non_Depleted_Plasma_Nor_2.raw
False	None	FourierTransform	HCD	MS2	0		200	1223.76232910156	3669.27243404469	3	1.941845	190	Non_Depleted_Plasma_Nor_2.raw
False	None	FourierTransform	HCD	MS2	0		200	1223.76232910156	2446.51738157313	2	1.941845	190	Non_Depleted_Plasma_Nor_2.raw
False	None	IonTrap	CID	MS2	0	80.51208	100	869.638305664063	1738.26933469813	2	1.94730166666667	191	Non_Depleted_Plasma_Nor_2.raw
False	None	IonTrap	CID	MS2	0	80.51208	100	869.638305664063	2606.90036373219	3	1.94730166666667	191	Non_Depleted_Plasma_Nor_2.raw
False	None	FourierTransform	HCD	MS2	0	80.51208	200	869.638305664063	1738.26933469813	2	1.96235	192	Non_Depleted_Plasma_Nor_2.raw
False	None	FourierTransform	HCD	MS2	0	80.51208	200	869.638305664063	2606.90036373219	3	1.96235	192	Non_Depleted_Plasma_Nor_2.raw
False	None	IonTrap	CID	MS2	0	80.44715	100	890.237121582031	1779.46696653406	2	1.96780333333333	193	Non_Depleted_Plasma_Nor_2.raw
False	None	IonTrap	CID	MS2	0	80.44715	100	890.237121582031	2668.69681148609	3	1.96780333333333	193	Non_Depleted_Plasma_Nor_2.raw
False	None	IonTrap	CID	MS2	0		100	1043.18225097656	2085.35722532313	2	1.98822333333333	195	Non_Depleted_Plasma_Nor_2.raw
False	Unambiguous	IonTrap	CID	MS2	0		100	1043.18225097656	3127.53219966969	3	1.98822333333333	195	Non_Depleted_Plasma_Nor_2.raw
False	Unambiguous	FourierTransform	HCD	MS2	0		200	1043.18225097656	3127.53219966969	3	2.00314333333333	196	Non_Depleted_Plasma_Nor_2.raw
False	None	FourierTransform	HCD	MS2	0		200	1043.18225097656	2085.35722532313	2	2.00314333333333	196	Non_Depleted_Plasma_Nor_2.raw
False	Unambiguous	IonTrap	CID	MS2	0	66.50278	100	1112.64575195313	1112.64575195313	1	2.00855666666667	197	Non_Depleted_Plasma_Nor_2.raw
False	None	FourierTransform	HCD	MS2	0	66.50278	200	1112.64575195313	2224.28422727625	2	2.02342333333333	198	Non_Depleted_Plasma_Nor_2.raw
False	None	FourierTransform	HCD	MS2	0	66.50278	200	1112.64575195313	3335.92270259938	3	2.02342333333333	198	Non_Depleted_Plasma_Nor_2.raw
False	None	IonTrap	CID	MS2	0	67.23598	100	847.295959472656	847.295959472656	1	2.03866	200	Non_Depleted_Plasma_Nor_2.raw
False	None	FourierTransform	HCD	MS2	0	67.23598	200	847.295959472656	847.295959472656	1	2.053725	201	Non_Depleted_Plasma_Nor_2.raw
False	None	IonTrap	CID	MS2	0		100	1152.03356933594	1152.03356933594	1	2.05912666666667	202	Non_Depleted_Plasma_Nor_2.raw
False	None	FourierTransform	HCD	MS2	0		200	1152.03356933594	3454.08615474781	3	2.073975	203	Non_Depleted_Plasma_Nor_2.raw
False	None	FourierTransform	HCD	MS2	0		200	1152.03356933594	2303.05986204188	2	2.073975	203	Non_Depleted_Plasma_Nor_2.raw
False	Unambiguous	IonTrap	CID	MS2	0	71.77061	100	1126.49340820313	1126.49340820313	1	2.079495	204	Non_Depleted_Plasma_Nor_2.raw
False	None	FourierTransform	HCD	MS2	0	71.77061	200	1126.49340820313	3377.46567134938	3	2.09434666666667	205	Non_Depleted_Plasma_Nor_2.raw
False	None	FourierTransform	HCD	MS2	0	71.77061	200	1126.49340820313	2251.97953977625	2	2.09434666666667	205	Non_Depleted_Plasma_Nor_2.raw
False	None	IonTrap	CID	MS2	0	42.73253	100	1159.01733398438	1159.01733398438	1	2.09975666666667	206	Non_Depleted_Plasma_Nor_2.raw
False	Unambiguous	FourierTransform	HCD	MS2	0	42.73253	200	1159.01733398438	3475.03744869313	3	2.11460666666667	207	Non_Depleted_Plasma_Nor_2.raw
False	None	FourierTransform	HCD	MS2	0	42.73253	200	1159.01733398438	2317.02739133875	2	2.11460666666667	207	Non_Depleted_Plasma_Nor_2.raw
False	None	IonTrap	CID	MS2	0	67.52042	100	1063.31555175781	1063.31555175781	1	2.12003166666667	208	Non_Depleted_Plasma_Nor_2.raw
False	None	IonTrap	CID	MS2	0	61.83144	100	921.315795898438	921.315795898438	1	2.148115	211	Non_Depleted_Plasma_Nor_2.raw
False	None	FourierTransform	HCD	MS2	0	61.83144	200	921.315795898438	921.315795898438	1	2.16417833333333	212	Non_Depleted_Plasma_Nor_2.raw
False	Ambiguous	IonTrap	CID	MS2	0		100	1053.58703613281	2106.16679563563	2	2.16959833333333	213	Non_Depleted_Plasma_Nor_2.raw
False	Unambiguous	IonTrap	CID	MS2	0		100	1053.58703613281	3158.74655513844	3	2.16959833333333	213	Non_Depleted_Plasma_Nor_2.raw
False	None	FourierTransform	HCD	MS2	0		200	1053.58703613281	2106.16679563563	2	2.18451166666667	214	Non_Depleted_Plasma_Nor_2.raw
False	None	FourierTransform	HCD	MS2	0		200	1053.58703613281	3158.74655513844	3	2.18451166666667	214	Non_Depleted_Plasma_Nor_2.raw
False	Unambiguous	IonTrap	CID	MS2	0	74.46366	100	1022.61529541016	1022.61529541016	1	2.189945	215	Non_Depleted_Plasma_Nor_2.raw
False	None	FourierTransform	HCD	MS2	0	74.46366	200	1022.61529541016	3065.83133297047	3	2.20483833333333	216	Non_Depleted_Plasma_Nor_2.raw
False	None	FourierTransform	HCD	MS2	0	74.46366	200	1022.61529541016	2044.22331419031	2	2.20483833333333	216	Non_Depleted_Plasma_Nor_2.raw
False	None	IonTrap	CID	MS2	0		100	1089.0458984375	1089.0458984375	1	2.21025833333333	217	Non_Depleted_Plasma_Nor_2.raw
False	None	FourierTransform	HCD	MS2	0		200	1089.0458984375	2177.084520245	2	2.22516333333333	218	Non_Depleted_Plasma_Nor_2.raw
False	None	FourierTransform	HCD	MS2	0		200	1089.0458984375	3265.1231420525	3	2.22516333333333	218	Non_Depleted_Plasma_Nor_2.raw
False	Unambiguous	IonTrap	CID	MS2	0	57.65651	100	1091.56494140625	1091.56494140625	1	2.23058666666667	219	Non_Depleted_Plasma_Nor_2.raw
False	Unambiguous	FourierTransform	HCD	MS2	0	57.65651	200	1091.56494140625	2182.1226061825	2	2.24543166666667	220	Non_Depleted_Plasma_Nor_2.raw
False	Unambiguous	FourierTransform	HCD	MS2	0	57.65651	200	1091.56494140625	3272.68027095875	3	2.24543166666667	220	Non_Depleted_Plasma_Nor_2.raw
False	Ambiguous	IonTrap	CID	MS2	0		100	1175.52416992188	1175.52416992188	1	2.26000333333333	222	Non_Depleted_Plasma_Nor_2.raw
False	None	FourierTransform	HCD	MS2	0		200	1175.52416992188	3524.55795650563	3	2.27584333333333	223	Non_Depleted_Plasma_Nor_2.raw
False	None	FourierTransform	HCD	MS2	0		200	1175.52416992188	2350.04106321375	2	2.27584333333333	223	Non_Depleted_Plasma_Nor_2.raw
False	Ambiguous	IonTrap	CID	MS2	0		100	1198.46166992188	1198.46166992188	1	2.28123333333333	224	Non_Depleted_Plasma_Nor_2.raw
False	None	FourierTransform	HCD	MS2	0		200	1198.46166992188	3593.37045650563	3	2.29605166666667	225	Non_Depleted_Plasma_Nor_2.raw
False	None	FourierTransform	HCD	MS2	0		200	1198.46166992188	2395.91606321375	2	2.29605166666667	225	Non_Depleted_Plasma_Nor_2.raw
False	Unambiguous	IonTrap	CID	MS2	0	73.84516	100	1110.76196289063	4440.0260216725	4	2.30147333333333	226	Non_Depleted_Plasma_Nor_2.raw
False	Unambiguous	FourierTransform	HCD	MS2	0	73.84516	200	1110.76196289063	4440.0260216725	4	2.31631166666667	227	Non_Depleted_Plasma_Nor_2.raw
False	None	IonTrap	CID	MS2	0	37.92514	100	1327.96020507813	1327.96020507813	1	2.321715	228	Non_Depleted_Plasma_Nor_2.raw
False	None	FourierTransform	HCD	MS2	0	37.92514	200	1327.96020507813	2654.91313352625	2	2.33645333333333	229	Non_Depleted_Plasma_Nor_2.raw
False	None	FourierTransform	HCD	MS2	0	37.92514	200	1327.96020507813	3981.86606197438	3	2.33645333333333	229	Non_Depleted_Plasma_Nor_2.raw
False	None	IonTrap	CID	MS2	0	70.11641	100	906.262756347656	1811.51823606531	2	2.34190666666667	230	Non_Depleted_Plasma_Nor_2.raw
False	None	IonTrap	CID	MS2	0	70.11641	100	906.262756347656	2716.77371578297	3	2.34190666666667	230	Non_Depleted_Plasma_Nor_2.raw
False	None	FourierTransform	HCD	MS2	0	70.11641	200	906.262756347656	1811.51823606531	2	2.35688666666667	231	Non_Depleted_Plasma_Nor_2.raw
False	None	FourierTransform	HCD	MS2	0	70.11641	200	906.262756347656	2716.77371578297	3	2.35688666666667	231	Non_Depleted_Plasma_Nor_2.raw
False	Ambiguous	IonTrap	CID	MS2	0	64.75874	100	1320.65576171875	1320.65576171875	1	2.37105833333333	233	Non_Depleted_Plasma_Nor_2.raw
False	Unambiguous	FourierTransform	HCD	MS2	0	64.75874	200	1320.65576171875	3959.95273189625	3	2.386845	234	Non_Depleted_Plasma_Nor_2.raw
False	Unambiguous	FourierTransform	HCD	MS2	0	64.75874	200	1320.65576171875	2640.3042468075	2	2.386845	234	Non_Depleted_Plasma_Nor_2.raw
False	None	IonTrap	CID	MS2	0	79.63897	100	908.261108398438	908.261108398438	1	2.39229666666667	235	Non_Depleted_Plasma_Nor_2.raw
False	None	FourierTransform	HCD	MS2	0	79.63897	200	908.261108398438	908.261108398438	1	2.40732666666667	236	Non_Depleted_Plasma_Nor_2.raw
False	None	IonTrap	CID	MS2	0	86.08221	100	976.630187988281	1952.25309934656	2	2.41276833333333	237	Non_Depleted_Plasma_Nor_2.raw
False	None	IonTrap	CID	MS2	0	86.08221	100	976.630187988281	2927.87601070484	3	2.41276833333333	237	Non_Depleted_Plasma_Nor_2.raw
False	None	FourierTransform	HCD	MS2	0	86.08221	200	976.630187988281	1952.25309934656	2	2.42780666666667	238	Non_Depleted_Plasma_Nor_2.raw
False	None	FourierTransform	HCD	MS2	0	86.08221	200	976.630187988281	2927.87601070484	3	2.42780666666667	238	Non_Depleted_Plasma_Nor_2.raw
False	None	IonTrap	CID	MS2	0		100	1205.00415039063	1205.00415039063	1	2.43319833333333	239	Non_Depleted_Plasma_Nor_2.raw
False	None	FourierTransform	HCD	MS2	0		200	1205.00415039063	2409.00102415125	2	2.448005	240	Non_Depleted_Plasma_Nor_2.raw
False	None	FourierTransform	HCD	MS2	0		200	1205.00415039063	3612.99789791188	3	2.448005	240	Non_Depleted_Plasma_Nor_2.raw
False	None	IonTrap	CID	MS2	0	77.45219	100	1108.19360351563	1108.19360351563	1	2.45343166666667	241	Non_Depleted_Plasma_Nor_2.raw
False	None	FourierTransform	HCD	MS2	0	77.45219	200	1108.19360351563	3322.56625728688	3	2.468265	242	Non_Depleted_Plasma_Nor_2.raw
False	None	FourierTransform	HCD	MS2	0	77.45219	200	1108.19360351563	2215.37993040125	2	2.468265	242	Non_Depleted_Plasma_Nor_2.raw
False	None	IonTrap	CID	MS2	0		100	1402.453125	1402.453125	1	2.48163166666667	244	Non_Depleted_Plasma_Nor_2.raw
False	None	FourierTransform	HCD	MS2	0		200	1402.453125	2803.89897337	2	2.49734333333333	245	Non_Depleted_Plasma_Nor_2.raw
False	Unambiguous	FourierTransform	HCD	MS2	0		200	1402.453125	4205.34482174	3	2.49734333333333	245	Non_Depleted_Plasma_Nor_2.raw
False	Unambiguous	IonTrap	CID	MS2	0	66.94339	100	1071.47717285156	1071.47717285156	1	2.502765	246	Non_Depleted_Plasma_Nor_2.raw
False	None	FourierTransform	HCD	MS2	0	66.94339	200	1071.47717285156	2141.94706907313	2	2.51767666666667	247	Non_Depleted_Plasma_Nor_2.raw
False	None	FourierTransform	HCD	MS2	0	66.94339	200	1071.47717285156	3212.41696529469	3	2.51767666666667	247	Non_Depleted_Plasma_Nor_2.raw
False	Unambiguous	IonTrap	CID	MS2	0		100	1233.49072265625	1233.49072265625	1	2.52307666666667	248	Non_Depleted_Plasma_Nor_2.raw
False	Unambiguous	IonTrap	CID	MS2	0	64.5197	100	1035.40710449219	1035.40710449219	1	2.54327166666667	250	Non_Depleted_Plasma_Nor_2.raw
False	None	FourierTransform	HCD	MS2	0	64.5197	200	1035.40710449219	2069.80693235438	2	2.55819333333333	251	Non_Depleted_Plasma_Nor_2.raw
False	None	FourierTransform	HCD	MS2	0	64.5197	200	1035.40710449219	3104.20676021656	3	2.55819333333333	251	Non_Depleted_Plasma_Nor_2.raw
False	None	IonTrap	CID	MS2	0	76.5561	100	1250.99145507813	1250.99145507813	1	2.56358333333333	252	Non_Depleted_Plasma_Nor_2.raw
False	None	FourierTransform	HCD	MS2	0	76.5561	200	1250.99145507813	2500.97563352625	2	2.578345	253	Non_Depleted_Plasma_Nor_2.raw
False	None	FourierTransform	HCD	MS2	0	76.5561	200	1250.99145507813	3750.95981197438	3	2.578345	253	Non_Depleted_Plasma_Nor_2.raw
False	None	IonTrap	CID	MS2	0	21.5146	100	1120.42614746094	1120.42614746094	1	2.59357	255	Non_Depleted_Plasma_Nor_2.raw
False	None	FourierTransform	HCD	MS2	0	21.5146	200	1120.42614746094	1120.42614746094	1	2.60856833333333	256	Non_Depleted_Plasma_Nor_2.raw
False	None	IonTrap	CID	MS2	0		100	1350.33581542969	1350.33581542969	1	2.61397166666667	257	Non_Depleted_Plasma_Nor_2.raw
False	None	FourierTransform	HCD	MS2	0		200	1350.33581542969	1350.33581542969	1	2.6287	258	Non_Depleted_Plasma_Nor_2.raw
False	Ambiguous	IonTrap	CID	MS2	0	0	100	1181.49926757813	1181.49926757813	1	2.63422166666667	259	Non_Depleted_Plasma_Nor_2.raw
False	None	FourierTransform	HCD	MS2	0	0	200	1181.49926757813	2361.99125852625	2	2.64901	260	Non_Depleted_Plasma_Nor_2.raw
False	None	FourierTransform	HCD	MS2	0	0	200	1181.49926757813	3542.48324947438	3	2.64901	260	Non_Depleted_Plasma_Nor_2.raw
False	None	IonTrap	CID	MS2	0	0	100	1138.43713378906	1138.43713378906	1	2.654425	261	Non_Depleted_Plasma_Nor_2.raw
False	None	FourierTransform	HCD	MS2	0	0	200	1138.43713378906	3413.29684810719	3	2.66930833333333	262	Non_Depleted_Plasma_Nor_2.raw
False	None	FourierTransform	HCD	MS2	0	0	200	1138.43713378906	2275.86699094813	2	2.66930833333333	262	Non_Depleted_Plasma_Nor_2.raw
False	Unambiguous	IonTrap	CID	MS2	0	43.15194	100	1219.49780273438	1219.49780273438	1	2.67470833333333	263	Non_Depleted_Plasma_Nor_2.raw
False	None	FourierTransform	HCD	MS2	0	43.15194	200	1219.49780273438	2437.98832883875	2	2.68945666666667	264	Non_Depleted_Plasma_Nor_2.raw
False	None	FourierTransform	HCD	MS2	0	43.15194	200	1219.49780273438	3656.47885494313	3	2.68945666666667	264	Non_Depleted_Plasma_Nor_2.raw
False	Ambiguous	IonTrap	CID	MS2	0	37.8632	100	1187.52087402344	1187.52087402344	1	2.70379833333333	266	Non_Depleted_Plasma_Nor_2.raw
False	None	FourierTransform	HCD	MS2	0	37.8632	200	1187.52087402344	2374.03447141688	2	2.71968166666667	267	Non_Depleted_Plasma_Nor_2.raw
False	None	FourierTransform	HCD	MS2	0	37.8632	200	1187.52087402344	3560.54806881031	3	2.71968166666667	267	Non_Depleted_Plasma_Nor_2.raw
False	None	IonTrap	CID	MS2	0	71.92018	100	878.621887207031	1756.23649778406	2	2.72513	268	Non_Depleted_Plasma_Nor_2.raw
False	None	IonTrap	CID	MS2	0	71.92018	100	878.621887207031	2633.85110836109	3	2.72513	268	Non_Depleted_Plasma_Nor_2.raw
False	None	FourierTransform	HCD	MS2	0	71.92018	200	878.621887207031	2633.85110836109	3	2.74016666666667	269	Non_Depleted_Plasma_Nor_2.raw
False	None	FourierTransform	HCD	MS2	0	71.92018	200	878.621887207031	1756.23649778406	2	2.74016666666667	269	Non_Depleted_Plasma_Nor_2.raw
False	Unambiguous	IonTrap	CID	MS2	0		100	1230.56091308594	1230.56091308594	1	2.74556333333333	270	Non_Depleted_Plasma_Nor_2.raw
False	None	FourierTransform	HCD	MS2	0		200	1230.56091308594	2460.11454954188	2	2.760345	271	Non_Depleted_Plasma_Nor_2.raw
False	None	FourierTransform	HCD	MS2	0		200	1230.56091308594	3689.66818599781	3	2.760345	271	Non_Depleted_Plasma_Nor_2.raw
False	Unambiguous	IonTrap	CID	MS2	0		100	1237.49645996094	1237.49645996094	1	2.76573666666667	272	Non_Depleted_Plasma_Nor_2.raw
False	None	FourierTransform	HCD	MS2	0		200	1237.49645996094	2473.98564329188	2	2.78063166666667	273	Non_Depleted_Plasma_Nor_2.raw
False	None	FourierTransform	HCD	MS2	0		200	1237.49645996094	3710.47482662281	3	2.78063166666667	273	Non_Depleted_Plasma_Nor_2.raw
False	None	IonTrap	CID	MS2	0	71.68986	100	846.296081542969	846.296081542969	1	2.78609166666667	274	Non_Depleted_Plasma_Nor_2.raw
False	None	FourierTransform	HCD	MS2	0	71.68986	200	846.296081542969	1691.58488645594	2	2.80114333333333	275	Non_Depleted_Plasma_Nor_2.raw
False	None	FourierTransform	HCD	MS2	0	71.68986	200	846.296081542969	2536.87369136891	3	2.80114333333333	275	Non_Depleted_Plasma_Nor_2.raw
False	Unambiguous	IonTrap	CID	MS2	0		100	1114.48718261719	1114.48718261719	1	2.81530333333333	277	Non_Depleted_Plasma_Nor_2.raw
False	None	FourierTransform	HCD	MS2	0		200	1114.48718261719	2227.96708860438	2	2.83118333333333	278	Non_Depleted_Plasma_Nor_2.raw
False	None	FourierTransform	HCD	MS2	0		200	1114.48718261719	3341.44699459156	3	2.83118333333333	278	Non_Depleted_Plasma_Nor_2.raw
False	None	IonTrap	CID	MS2	0	65.2831	100	1210.37707519531	1210.37707519531	1	2.83657333333333	279	Non_Depleted_Plasma_Nor_2.raw
False	None	FourierTransform	HCD	MS2	0	65.2831	200	1210.37707519531	3629.11667232594	3	2.85138333333333	280	Non_Depleted_Plasma_Nor_2.raw
False	None	FourierTransform	HCD	MS2	0	65.2831	200	1210.37707519531	2419.74687376063	2	2.85138333333333	280	Non_Depleted_Plasma_Nor_2.raw
False	None	IonTrap	CID	MS2	0		100	1284.84582519531	2568.68437376063	2	2.85677333333333	281	Non_Depleted_Plasma_Nor_2.raw
False	Unambiguous	IonTrap	CID	MS2	0		100	1284.84582519531	3852.52292232594	3	2.85677333333333	281	Non_Depleted_Plasma_Nor_2.raw
False	None	FourierTransform	HCD	MS2	0		200	1284.84582519531	2568.68437376063	2	2.87152833333333	282	Non_Depleted_Plasma_Nor_2.raw
False	None	FourierTransform	HCD	MS2	0		200	1284.84582519531	3852.52292232594	3	2.87152833333333	282	Non_Depleted_Plasma_Nor_2.raw
False	None	IonTrap	CID	MS2	0		100	1160.89477539063	1160.89477539063	1	2.87693	283	Non_Depleted_Plasma_Nor_2.raw
False	None	FourierTransform	HCD	MS2	0		200	1160.89477539063	2320.78227415125	2	2.89178	284	Non_Depleted_Plasma_Nor_2.raw
False	None	FourierTransform	HCD	MS2	0		200	1160.89477539063	3480.66977291188	3	2.89178	284	Non_Depleted_Plasma_Nor_2.raw
False	None	IonTrap	CID	MS2	0	0	100	889.235717773438	889.235717773438	1	2.897235	285	Non_Depleted_Plasma_Nor_2.raw
False	None	IonTrap	CID	MS2	0	44.48487	100	815.21728515625	1629.4272936825	2	2.92725166666667	288	Non_Depleted_Plasma_Nor_2.raw
False	None	IonTrap	CID	MS2	0	44.48487	100	815.21728515625	2443.63730220875	3	2.92725166666667	288	Non_Depleted_Plasma_Nor_2.raw
False	None	FourierTransform	HCD	MS2	0	44.48487	200	815.21728515625	2443.63730220875	3	2.94236666666667	289	Non_Depleted_Plasma_Nor_2.raw
False	None	FourierTransform	HCD	MS2	0	44.48487	200	815.21728515625	1629.4272936825	2	2.94236666666667	289	Non_Depleted_Plasma_Nor_2.raw
False	Unambiguous	IonTrap	CID	MS2	0	0	100	1066.64025878906	1066.64025878906	1	2.94790166666667	290	Non_Depleted_Plasma_Nor_2.raw
False	None	FourierTransform	HCD	MS2	0	0	200	1066.64025878906	2132.27324094813	2	2.96281333333333	291	Non_Depleted_Plasma_Nor_2.raw
False	None	FourierTransform	HCD	MS2	0	0	200	1066.64025878906	3197.90622310719	3	2.96281333333333	291	Non_Depleted_Plasma_Nor_2.raw
False	Ambiguous	IonTrap	CID	MS2	0	75.64827	100	1048.63818359375	1048.63818359375	1	2.96824333333333	292	Non_Depleted_Plasma_Nor_2.raw
False	None	FourierTransform	HCD	MS2	0	75.64827	200	1048.63818359375	2096.2690905575	2	2.98312166666667	293	Non_Depleted_Plasma_Nor_2.raw
False	Unambiguous	FourierTransform	HCD	MS2	0	75.64827	200	1048.63818359375	3143.89999752125	3	2.98312166666667	293	Non_Depleted_Plasma_Nor_2.raw
False	None	IonTrap	CID	MS2	0	49.86443	100	1084.41479492188	1084.41479492188	1	2.98854333333333	294	Non_Depleted_Plasma_Nor_2.raw
False	None	FourierTransform	HCD	MS2	0	49.86443	200	1084.41479492188	2167.82231321375	2	3.003445	295	Non_Depleted_Plasma_Nor_2.raw
False	None	FourierTransform	HCD	MS2	0	49.86443	200	1084.41479492188	3251.22983150563	3	3.003445	295	Non_Depleted_Plasma_Nor_2.raw
False	Unambiguous	IonTrap	CID	MS2	0	43.92276	100	965.574279785156	2894.70828609547	3	3.00888666666667	296	Non_Depleted_Plasma_Nor_2.raw
False	Unambiguous	IonTrap	CID	MS2	0	43.92276	100	965.574279785156	1930.14128294031	2	3.00888666666667	296	Non_Depleted_Plasma_Nor_2.raw
False	None	FourierTransform	HCD	MS2	0	43.92276	200	965.574279785156	1930.14128294031	2	3.02381333333333	297	Non_Depleted_Plasma_Nor_2.raw
False	None	FourierTransform	HCD	MS2	0	43.92276	200	965.574279785156	2894.70828609547	3	3.02381333333333	297	Non_Depleted_Plasma_Nor_2.raw
False	None	IonTrap	CID	MS2	0	63.61108	100	920.313903808594	920.313903808594	1	3.038025	299	Non_Depleted_Plasma_Nor_2.raw
False	None	FourierTransform	HCD	MS2	0	63.61108	200	920.313903808594	920.313903808594	1	3.05417833333333	300	Non_Depleted_Plasma_Nor_2.raw
False	None	IonTrap	CID	MS2	0	0	100	1174.41088867188	1174.41088867188	1	3.059595	301	Non_Depleted_Plasma_Nor_2.raw
False	None	FourierTransform	HCD	MS2	0	0	200	1174.41088867188	2347.81450071375	2	3.07443666666667	302	Non_Depleted_Plasma_Nor_2.raw
False	None	FourierTransform	HCD	MS2	0	0	200	1174.41088867188	3521.21811275563	3	3.07443666666667	302	Non_Depleted_Plasma_Nor_2.raw
False	Unambiguous	IonTrap	CID	MS2	0		100	1062.61804199219	1062.61804199219	1	3.07986833333333	303	Non_Depleted_Plasma_Nor_2.raw
False	None	FourierTransform	HCD	MS2	0		200	1062.61804199219	3185.83957271656	3	3.09473833333333	304	Non_Depleted_Plasma_Nor_2.raw
False	None	FourierTransform	HCD	MS2	0		200	1062.61804199219	2124.22880735438	2	3.09473833333333	304	Non_Depleted_Plasma_Nor_2.raw
False	None	IonTrap	CID	MS2	0		100	1117.33935546875	1117.33935546875	1	3.100155	305	Non_Depleted_Plasma_Nor_2.raw
False	None	FourierTransform	HCD	MS2	0		200	1117.33935546875	2233.6714343075	2	3.11518833333333	306	Non_Depleted_Plasma_Nor_2.raw
False	None	FourierTransform	HCD	MS2	0		200	1117.33935546875	3350.00351314625	3	3.11518833333333	306	Non_Depleted_Plasma_Nor_2.raw
False	Ambiguous	IonTrap	CID	MS2	0	82.67183	100	901.595703125	901.595703125	1	3.12063833333333	307	Non_Depleted_Plasma_Nor_2.raw
False	None	FourierTransform	HCD	MS2	0	82.67183	200	901.595703125	1802.18412962	2	3.135615	308	Non_Depleted_Plasma_Nor_2.raw
False	None	FourierTransform	HCD	MS2	0	82.67183	200	901.595703125	2702.772556115	3	3.135615	308	Non_Depleted_Plasma_Nor_2.raw
False	None	IonTrap	CID	MS2	0	70.14352	100	1278.9892578125	1278.9892578125	1	3.148915	310	Non_Depleted_Plasma_Nor_2.raw
False	None	FourierTransform	HCD	MS2	0	70.14352	200	1278.9892578125	2556.971238995	2	3.16467833333333	311	Non_Depleted_Plasma_Nor_2.raw
False	Unambiguous	FourierTransform	HCD	MS2	0	70.14352	200	1278.9892578125	3834.9532201775	3	3.16467833333333	311	Non_Depleted_Plasma_Nor_2.raw
False	Ambiguous	IonTrap	CID	MS2	0	0	100	1089.61254882813	1089.61254882813	1	3.17011	312	Non_Depleted_Plasma_Nor_2.raw
False	None	FourierTransform	HCD	MS2	0	0	200	1089.61254882813	2178.21782102625	2	3.18504166666667	313	Non_Depleted_Plasma_Nor_2.raw
False	Unambiguous	FourierTransform	HCD	MS2	0	0	200	1089.61254882813	3266.82309322438	3	3.18504166666667	313	Non_Depleted_Plasma_Nor_2.raw
False	None	IonTrap	CID	MS2	0	0	100	1145.0400390625	1145.0400390625	1	3.19044333333333	314	Non_Depleted_Plasma_Nor_2.raw
False	None	FourierTransform	HCD	MS2	0	0	200	1145.0400390625	2289.072801495	2	3.20524833333333	315	Non_Depleted_Plasma_Nor_2.raw
False	None	FourierTransform	HCD	MS2	0	0	200	1145.0400390625	3433.1055639275	3	3.20524833333333	315	Non_Depleted_Plasma_Nor_2.raw
False	Unambiguous	IonTrap	CID	MS2	0	49.48604	100	1263.513671875	1263.513671875	1	3.21063833333333	316	Non_Depleted_Plasma_Nor_2.raw
False	None	FourierTransform	HCD	MS2	0	49.48604	200	1263.513671875	2526.02006712	2	3.22545166666667	317	Non_Depleted_Plasma_Nor_2.raw
False	None	FourierTransform	HCD	MS2	0	49.48604	200	1263.513671875	3788.526462365	3	3.22545166666667	317	Non_Depleted_Plasma_Nor_2.raw
False	None	IonTrap	CID	MS2	0		100	1330.05236816406	1330.05236816406	1	3.23084333333333	318	Non_Depleted_Plasma_Nor_2.raw
False	None	FourierTransform	HCD	MS2	0		200	1330.05236816406	2659.09745969813	2	3.24553166666667	319	Non_Depleted_Plasma_Nor_2.raw
False	None	FourierTransform	HCD	MS2	0		200	1330.05236816406	3988.14255123219	3	3.24553166666667	319	Non_Depleted_Plasma_Nor_2.raw
False	None	IonTrap	CID	MS2	0	15.01352	100	906.263244628906	906.263244628906	1	3.26076333333333	321	Non_Depleted_Plasma_Nor_2.raw
False	None	FourierTransform	HCD	MS2	0	15.01352	200	906.263244628906	906.263244628906	1	3.276845	322	Non_Depleted_Plasma_Nor_2.raw
False	None	IonTrap	CID	MS2	0	0	100	1206.35266113281	1206.35266113281	1	3.28234	323	Non_Depleted_Plasma_Nor_2.raw
False	None	FourierTransform	HCD	MS2	0	0	200	1206.35266113281	3617.04343013844	3	3.29717166666667	324	Non_Depleted_Plasma_Nor_2.raw
False	None	FourierTransform	HCD	MS2	0	0	200	1206.35266113281	2411.69804563563	2	3.29717166666667	324	Non_Depleted_Plasma_Nor_2.raw
False	Unambiguous	IonTrap	CID	MS2	0		100	1157.5732421875	1157.5732421875	1	3.30257333333333	325	Non_Depleted_Plasma_Nor_2.raw
False	Unambiguous	FourierTransform	HCD	MS2	0		200	1157.5732421875	2314.139207745	2	3.31739166666667	326	Non_Depleted_Plasma_Nor_2.raw
False	Ambiguous	FourierTransform	HCD	MS2	0		200	1157.5732421875	3470.7051733025	3	3.31739166666667	326	Non_Depleted_Plasma_Nor_2.raw
False	Unambiguous	IonTrap	CID	MS2	0		100	1634.95227050781	3268.89726438563	2	3.32275	327	Non_Depleted_Plasma_Nor_2.raw
False	None	IonTrap	CID	MS2	0		100	1634.95227050781	4902.84225826344	3	3.32275	327	Non_Depleted_Plasma_Nor_2.raw
False	None	FourierTransform	HCD	MS2	0		200	1634.95227050781	3268.89726438563	2	3.33729166666667	328	Non_Depleted_Plasma_Nor_2.raw
False	None	FourierTransform	HCD	MS2	0		200	1634.95227050781	4902.84225826344	3	3.33729166666667	328	Non_Depleted_Plasma_Nor_2.raw
False	Unambiguous	IonTrap	CID	MS2	0		100	1465.36193847656	2929.71660032313	2	3.34267	329	Non_Depleted_Plasma_Nor_2.raw
False	Ambiguous	IonTrap	CID	MS2	0		100	1465.36193847656	4394.07126216969	3	3.34267	329	Non_Depleted_Plasma_Nor_2.raw
False	Unambiguous	FourierTransform	HCD	MS2	0		200	1465.36193847656	4394.07126216969	3	3.357275	330	Non_Depleted_Plasma_Nor_2.raw
False	None	FourierTransform	HCD	MS2	0		200	1465.36193847656	2929.71660032313	2	3.357275	330	Non_Depleted_Plasma_Nor_2.raw
False	Unambiguous	IonTrap	CID	MS2	0	73.77103	100	1217.68591308594	1217.68591308594	1	3.37218	332	Non_Depleted_Plasma_Nor_2.raw
False	None	FourierTransform	HCD	MS2	0	73.77103	200	1217.68591308594	2434.36454954188	2	3.38801166666667	333	Non_Depleted_Plasma_Nor_2.raw
False	None	FourierTransform	HCD	MS2	0	73.77103	200	1217.68591308594	3651.04318599781	3	3.38801166666667	333	Non_Depleted_Plasma_Nor_2.raw
False	Unambiguous	IonTrap	CID	MS2	0	46.3851	100	1044.53125	1044.53125	1	3.39343166666667	334	Non_Depleted_Plasma_Nor_2.raw
False	None	FourierTransform	HCD	MS2	0	46.3851	200	1044.53125	2088.05522337	2	3.40835333333333	335	Non_Depleted_Plasma_Nor_2.raw
False	Unambiguous	FourierTransform	HCD	MS2	0	46.3851	200	1044.53125	3131.57919674	3	3.40835333333333	335	Non_Depleted_Plasma_Nor_2.raw
False	Unambiguous	IonTrap	CID	MS2	0	75.74518	100	916.105285644531	1831.20329465906	2	3.41380666666667	336	Non_Depleted_Plasma_Nor_2.raw
False	None	IonTrap	CID	MS2	0		100	1241.40979003906	1241.40979003906	1	3.43420333333333	338	Non_Depleted_Plasma_Nor_2.raw
False	None	FourierTransform	HCD	MS2	0		200	1241.40979003906	2481.81230344813	2	3.44910333333333	339	Non_Depleted_Plasma_Nor_2.raw
False	None	FourierTransform	HCD	MS2	0		200	1241.40979003906	3722.21481685719	3	3.44910333333333	339	Non_Depleted_Plasma_Nor_2.raw
False	None	IonTrap	CID	MS2	0	53.1572	100	1230.28576660156	1230.28576660156	1	3.45450333333333	340	Non_Depleted_Plasma_Nor_2.raw
False	None	FourierTransform	HCD	MS2	0	53.1572	200	1230.28576660156	2459.56425657313	2	3.46925166666667	341	Non_Depleted_Plasma_Nor_2.raw
False	None	FourierTransform	HCD	MS2	0	53.1572	200	1230.28576660156	3688.84274654469	3	3.46925166666667	341	Non_Depleted_Plasma_Nor_2.raw
False	None	IonTrap	CID	MS2	0	12.18131	100	832.244812011719	832.244812011719	1	3.48445166666667	343	Non_Depleted_Plasma_Nor_2.raw
False	None	FourierTransform	HCD	MS2	0	12.18131	200	832.244812011719	832.244812011719	1	3.499525	344	Non_Depleted_Plasma_Nor_2.raw
False	None	IonTrap	CID	MS2	0	35.42045	100	1211.34411621094	1211.34411621094	1	3.50491666666667	345	Non_Depleted_Plasma_Nor_2.raw
False	None	FourierTransform	HCD	MS2	0	35.42045	200	1211.34411621094	2421.68095579188	2	3.51976	346	Non_Depleted_Plasma_Nor_2.raw
False	None	FourierTransform	HCD	MS2	0	35.42045	200	1211.34411621094	3632.01779537281	3	3.51976	346	Non_Depleted_Plasma_Nor_2.raw
False	None	IonTrap	CID	MS2	0		100	1455.25524902344	1455.25524902344	1	3.52513333333333	347	Non_Depleted_Plasma_Nor_2.raw
False	None	FourierTransform	HCD	MS2	0		200	1455.25524902344	2909.50322141688	2	3.53974833333333	348	Non_Depleted_Plasma_Nor_2.raw
False	None	FourierTransform	HCD	MS2	0		200	1455.25524902344	4363.75119381031	3	3.53974833333333	348	Non_Depleted_Plasma_Nor_2.raw
False	Unambiguous	IonTrap	CID	MS2	0		100	1096.56713867188	1096.56713867188	1	3.545165	349	Non_Depleted_Plasma_Nor_2.raw
False	None	FourierTransform	HCD	MS2	0		200	1096.56713867188	3287.68686275563	3	3.56009666666667	350	Non_Depleted_Plasma_Nor_2.raw
False	None	FourierTransform	HCD	MS2	0		200	1096.56713867188	2192.12700071375	2	3.56009666666667	350	Non_Depleted_Plasma_Nor_2.raw
False	None	IonTrap	CID	MS2	0	54.6499	100	839.255920410156	839.255920410156	1	3.56555666666667	351	Non_Depleted_Plasma_Nor_2.raw
False	None	FourierTransform	HCD	MS2	0	54.6499	200	839.255920410156	1677.50456419031	2	3.58057666666667	352	Non_Depleted_Plasma_Nor_2.raw
False	None	FourierTransform	HCD	MS2	0	54.6499	200	839.255920410156	2515.75320797047	3	3.58057666666667	352	Non_Depleted_Plasma_Nor_2.raw
False	None	IonTrap	CID	MS2	0	72.46588	100	815.217468261719	815.217468261719	1	3.59473166666667	354	Non_Depleted_Plasma_Nor_2.raw
False	None	FourierTransform	HCD	MS2	0	72.46588	200	815.217468261719	1629.42765989344	2	3.610845	355	Non_Depleted_Plasma_Nor_2.raw
False	None	FourierTransform	HCD	MS2	0	72.46588	200	815.217468261719	2443.63785152516	3	3.610845	355	Non_Depleted_Plasma_Nor_2.raw
False	Unambiguous	IonTrap	CID	MS2	0	76.36756	100	1073.57202148438	1073.57202148438	1	3.616375	356	Non_Depleted_Plasma_Nor_2.raw
False	None	FourierTransform	HCD	MS2	0	76.36756	200	1073.57202148438	2146.13676633875	2	3.63130833333333	357	Non_Depleted_Plasma_Nor_2.raw
False	Ambiguous	FourierTransform	HCD	MS2	0	76.36756	200	1073.57202148438	3218.70151119313	3	3.63130833333333	357	Non_Depleted_Plasma_Nor_2.raw
False	None	IonTrap	CID	MS2	0		100	1421.24096679688	4261.70834713063	3	3.63668	358	Non_Depleted_Plasma_Nor_2.raw
False	Unambiguous	IonTrap	CID	MS2	0		100	1421.24096679688	2841.47465696375	2	3.63668	358	Non_Depleted_Plasma_Nor_2.raw
False	None	FourierTransform	HCD	MS2	0		200	1421.24096679688	2841.47465696375	2	3.65132166666667	359	Non_Depleted_Plasma_Nor_2.raw
False	None	FourierTransform	HCD	MS2	0		200	1421.24096679688	4261.70834713063	3	3.65132166666667	359	Non_Depleted_Plasma_Nor_2.raw
False	None	IonTrap	CID	MS2	0		100	1236.06896972656	1236.06896972656	1	3.65671166666667	360	Non_Depleted_Plasma_Nor_2.raw
False	None	FourierTransform	HCD	MS2	0		200	1236.06896972656	2471.13066282313	2	3.67152666666667	361	Non_Depleted_Plasma_Nor_2.raw
False	None	FourierTransform	HCD	MS2	0		200	1236.06896972656	3706.19235591969	3	3.67152666666667	361	Non_Depleted_Plasma_Nor_2.raw
False	None	IonTrap	CID	MS2	0	54.75943	100	829.269775390625	829.269775390625	1	3.67699833333333	362	Non_Depleted_Plasma_Nor_2.raw
False	None	FourierTransform	HCD	MS2	0	54.75943	200	829.269775390625	1657.53227415125	2	3.69204166666667	363	Non_Depleted_Plasma_Nor_2.raw
False	None	FourierTransform	HCD	MS2	0	54.75943	200	829.269775390625	2485.79477291188	3	3.69204166666667	363	Non_Depleted_Plasma_Nor_2.raw
False	Unambiguous	IonTrap	CID	MS2	0		100	1177.49157714844	1177.49157714844	1	3.70722833333333	365	Non_Depleted_Plasma_Nor_2.raw
False	None	FourierTransform	HCD	MS2	0		200	1177.49157714844	2353.97587766688	2	3.72205833333333	366	Non_Depleted_Plasma_Nor_2.raw
False	None	FourierTransform	HCD	MS2	0		200	1177.49157714844	3530.46017818531	3	3.72205833333333	366	Non_Depleted_Plasma_Nor_2.raw
False	None	IonTrap	CID	MS2	0		100	1213.44348144531	1213.44348144531	1	3.72745	367	Non_Depleted_Plasma_Nor_2.raw
False	None	FourierTransform	HCD	MS2	0		200	1213.44348144531	2425.87968626063	2	3.74228166666667	368	Non_Depleted_Plasma_Nor_2.raw
False	None	FourierTransform	HCD	MS2	0		200	1213.44348144531	3638.31589107594	3	3.74228166666667	368	Non_Depleted_Plasma_Nor_2.raw
False	Ambiguous	IonTrap	CID	MS2	0	74.2739	100	1116.42395019531	1116.42395019531	1	3.74770333333333	369	Non_Depleted_Plasma_Nor_2.raw
False	None	FourierTransform	HCD	MS2	0	74.2739	200	1116.42395019531	2231.84062376063	2	3.76254166666667	370	Non_Depleted_Plasma_Nor_2.raw
False	None	FourierTransform	HCD	MS2	0	74.2739	200	1116.42395019531	3347.25729732594	3	3.76254166666667	370	Non_Depleted_Plasma_Nor_2.raw
False	None	IonTrap	CID	MS2	0		100	1315.4013671875	2629.795457745	2	3.76793166666667	371	Non_Depleted_Plasma_Nor_2.raw
False	Ambiguous	IonTrap	CID	MS2	0		100	1315.4013671875	3944.1895483025	3	3.76793166666667	371	Non_Depleted_Plasma_Nor_2.raw
False	None	FourierTransform	HCD	MS2	0		200	1315.4013671875	2629.795457745	2	3.7827	372	Non_Depleted_Plasma_Nor_2.raw
False	None	FourierTransform	HCD	MS2	0		200	1315.4013671875	3944.1895483025	3	3.7827	372	Non_Depleted_Plasma_Nor_2.raw
False	None	IonTrap	CID	MS2	0	0	100	922.314758300781	922.314758300781	1	3.78825833333333	373	Non_Depleted_Plasma_Nor_2.raw
False	None	FourierTransform	HCD	MS2	0	0	200	922.314758300781	2764.92972164234	3	3.803235	374	Non_Depleted_Plasma_Nor_2.raw
False	None	FourierTransform	HCD	MS2	0	0	200	922.314758300781	1843.62223997156	2	3.803235	374	Non_Depleted_Plasma_Nor_2.raw
False	None	IonTrap	CID	MS2	0	71.45792	100	846.296508789063	846.296508789063	1	3.81747833333333	376	Non_Depleted_Plasma_Nor_2.raw
False	None	FourierTransform	HCD	MS2	0	71.45792	200	846.296508789063	1691.58574094813	2	3.83252666666667	377	Non_Depleted_Plasma_Nor_2.raw
False	None	FourierTransform	HCD	MS2	0	71.45792	200	846.296508789063	2536.87497310719	3	3.83252666666667	377	Non_Depleted_Plasma_Nor_2.raw
False	Unambiguous	IonTrap	CID	MS2	0		100	1220.48083496094	1220.48083496094	1	3.83791666666667	378	Non_Depleted_Plasma_Nor_2.raw
False	None	FourierTransform	HCD	MS2	0		200	1220.48083496094	2439.95439329188	2	3.85274	379	Non_Depleted_Plasma_Nor_2.raw
False	None	FourierTransform	HCD	MS2	0		200	1220.48083496094	3659.42795162281	3	3.85274	379	Non_Depleted_Plasma_Nor_2.raw
False	Unambiguous	IonTrap	CID	MS2	0		100	1142.61181640625	1142.61181640625	1	3.85815	380	Non_Depleted_Plasma_Nor_2.raw
False	None	FourierTransform	HCD	MS2	0		200	1142.61181640625	2284.2163561825	2	3.872965	381	Non_Depleted_Plasma_Nor_2.raw
False	Ambiguous	FourierTransform	HCD	MS2	0		200	1142.61181640625	3425.82089595875	3	3.872965	381	Non_Depleted_Plasma_Nor_2.raw
False	None	IonTrap	CID	MS2	0		100	1265.29113769531	1265.29113769531	1	3.878355	382	Non_Depleted_Plasma_Nor_2.raw
False	Unambiguous	FourierTransform	HCD	MS2	0		200	1265.29113769531	3793.85885982594	3	3.893155	383	Non_Depleted_Plasma_Nor_2.raw
False	None	FourierTransform	HCD	MS2	0		200	1265.29113769531	2529.57499876063	2	3.893155	383	Non_Depleted_Plasma_Nor_2.raw
False	None	IonTrap	CID	MS2	0	58.33701	100	903.288696289063	1805.57011594813	2	3.8986	384	Non_Depleted_Plasma_Nor_2.raw
False	None	IonTrap	CID	MS2	0	58.33701	100	903.288696289063	2707.85153560719	3	3.8986	384	Non_Depleted_Plasma_Nor_2.raw
False	None	FourierTransform	HCD	MS2	0	58.33701	200	903.288696289063	1805.57011594813	2	3.91358	385	Non_Depleted_Plasma_Nor_2.raw
False	None	FourierTransform	HCD	MS2	0	58.33701	200	903.288696289063	2707.85153560719	3	3.91358	385	Non_Depleted_Plasma_Nor_2.raw
False	None	IonTrap	CID	MS2	0	0	100	906.262634277344	906.262634277344	1	3.92879666666667	387	Non_Depleted_Plasma_Nor_2.raw
False	None	FourierTransform	HCD	MS2	0	0	200	906.262634277344	906.262634277344	1	3.944845	388	Non_Depleted_Plasma_Nor_2.raw
False	None	IonTrap	CID	MS2	0	35.60888	100	1400.26318359375	1400.26318359375	1	3.95022833333333	389	Non_Depleted_Plasma_Nor_2.raw
False	None	FourierTransform	HCD	MS2	0	35.60888	200	1400.26318359375	2799.5190905575	2	3.96504833333333	390	Non_Depleted_Plasma_Nor_2.raw
False	None	FourierTransform	HCD	MS2	0	35.60888	200	1400.26318359375	4198.77499752125	3	3.96504833333333	390	Non_Depleted_Plasma_Nor_2.raw
False	Unambiguous	IonTrap	CID	MS2	0		100	1798.07055664063	5392.19711666188	3	3.97040166666667	391	Non_Depleted_Plasma_Nor_2.raw
False	Ambiguous	IonTrap	CID	MS2	0		100	1798.07055664063	3595.13383665125	2	3.97040166666667	391	Non_Depleted_Plasma_Nor_2.raw
False	None	FourierTransform	HCD	MS2	0		200	1798.07055664063	3595.13383665125	2	3.98481	392	Non_Depleted_Plasma_Nor_2.raw
False	None	FourierTransform	HCD	MS2	0		200	1798.07055664063	5392.19711666188	3	3.98481	392	Non_Depleted_Plasma_Nor_2.raw
False	Unambiguous	IonTrap	CID	MS2	0		100	1103.46447753906	1103.46447753906	1	3.99022666666667	393	Non_Depleted_Plasma_Nor_2.raw
False	None	FourierTransform	HCD	MS2	0		200	1103.46447753906	2205.92167844813	2	4.00515	394	Non_Depleted_Plasma_Nor_2.raw
False	None	FourierTransform	HCD	MS2	0		200	1103.46447753906	3308.37887935719	3	4.00515	394	Non_Depleted_Plasma_Nor_2.raw
False	Ambiguous	IonTrap	CID	MS2	0	0	100	1081.57482910156	1081.57482910156	1	4.01057166666667	395	Non_Depleted_Plasma_Nor_2.raw
False	None	FourierTransform	HCD	MS2	0	0	200	1081.57482910156	2162.14238157313	2	4.02542666666667	396	Non_Depleted_Plasma_Nor_2.raw
False	None	FourierTransform	HCD	MS2	0	0	200	1081.57482910156	3242.70993404469	3	4.02542666666667	396	Non_Depleted_Plasma_Nor_2.raw
False	None	IonTrap	CID	MS2	0	0	100	1403.42419433594	1403.42419433594	1	4.04072666666667	398	Non_Depleted_Plasma_Nor_2.raw
False	Ambiguous	FourierTransform	HCD	MS2	0	0	200	1403.42419433594	4208.25802974781	3	4.05539	399	Non_Depleted_Plasma_Nor_2.raw
False	None	FourierTransform	HCD	MS2	0	0	200	1403.42419433594	2805.84111204188	2	4.05539	399	Non_Depleted_Plasma_Nor_2.raw
False	None	IonTrap	CID	MS2	0	0	100	1209.30895996094	1209.30895996094	1	4.06080166666667	400	Non_Depleted_Plasma_Nor_2.raw
False	None	FourierTransform	HCD	MS2	0	0	200	1209.30895996094	2417.61064329188	2	4.07561666666667	401	Non_Depleted_Plasma_Nor_2.raw
False	Unambiguous	FourierTransform	HCD	MS2	0	0	200	1209.30895996094	3625.91232662281	3	4.07561666666667	401	Non_Depleted_Plasma_Nor_2.raw
False	Ambiguous	IonTrap	CID	MS2	0	33.58764	100	1205.50671386719	1205.50671386719	1	4.08100666666667	402	Non_Depleted_Plasma_Nor_2.raw
False	None	FourierTransform	HCD	MS2	0	33.58764	200	1205.50671386719	2410.00615110438	2	4.09577	403	Non_Depleted_Plasma_Nor_2.raw
False	None	FourierTransform	HCD	MS2	0	33.58764	200	1205.50671386719	3614.50558834156	3	4.09577	403	Non_Depleted_Plasma_Nor_2.raw
False	Ambiguous	IonTrap	CID	MS2	0	74.01622	100	1121.51928710938	1121.51928710938	1	4.10119333333333	404	Non_Depleted_Plasma_Nor_2.raw
False	None	FourierTransform	HCD	MS2	0	74.01622	200	1121.51928710938	3362.54330806813	3	4.116075	405	Non_Depleted_Plasma_Nor_2.raw
False	None	FourierTransform	HCD	MS2	0	74.01622	200	1121.51928710938	2242.03129758875	2	4.116075	405	Non_Depleted_Plasma_Nor_2.raw
False	Unambiguous	IonTrap	CID	MS2	0		100	991.466430664063	2972.38473873219	3	4.12150166666667	406	Non_Depleted_Plasma_Nor_2.raw
False	Ambiguous	IonTrap	CID	MS2	0		100	991.466430664063	1981.92558469813	2	4.12150166666667	406	Non_Depleted_Plasma_Nor_2.raw
False	Unambiguous	FourierTransform	HCD	MS2	0		200	991.466430664063	1981.92558469813	2	4.13653666666667	407	Non_Depleted_Plasma_Nor_2.raw
False	Unambiguous	FourierTransform	HCD	MS2	0		200	991.466430664063	2972.38473873219	3	4.13653666666667	407	Non_Depleted_Plasma_Nor_2.raw
False	None	IonTrap	CID	MS2	0	0	100	920.315490722656	920.315490722656	1	4.15184166666667	409	Non_Depleted_Plasma_Nor_2.raw
False	None	FourierTransform	HCD	MS2	0	0	200	920.315490722656	920.315490722656	1	4.16718166666667	410	Non_Depleted_Plasma_Nor_2.raw
False	Unambiguous	IonTrap	CID	MS2	0	0	100	1013.48059082031	1013.48059082031	1	4.17260166666667	411	Non_Depleted_Plasma_Nor_2.raw
False	None	FourierTransform	HCD	MS2	0	0	200	1013.48059082031	3038.42721920094	3	4.18754333333333	412	Non_Depleted_Plasma_Nor_2.raw
False	None	FourierTransform	HCD	MS2	0	0	200	1013.48059082031	2025.95390501063	2	4.18754333333333	412	Non_Depleted_Plasma_Nor_2.raw
False	None	IonTrap	CID	MS2	0	50.60161	100	1333.33093261719	1333.33093261719	1	4.19293333333333	413	Non_Depleted_Plasma_Nor_2.raw
False	None	FourierTransform	HCD	MS2	0	50.60161	200	1333.33093261719	3997.97824459156	3	4.20765666666667	414	Non_Depleted_Plasma_Nor_2.raw
False	None	FourierTransform	HCD	MS2	0	50.60161	200	1333.33093261719	2665.65458860438	2	4.20765666666667	414	Non_Depleted_Plasma_Nor_2.raw
False	None	IonTrap	CID	MS2	0	59.12067	100	994.332946777344	994.332946777344	1	4.21308	415	Non_Depleted_Plasma_Nor_2.raw
False	None	FourierTransform	HCD	MS2	0	59.12067	200	994.332946777344	1987.65861692469	2	4.22803166666667	416	Non_Depleted_Plasma_Nor_2.raw
False	None	FourierTransform	HCD	MS2	0	59.12067	200	994.332946777344	2980.98428707203	3	4.22803166666667	416	Non_Depleted_Plasma_Nor_2.raw
False	None	IonTrap	CID	MS2	0	67.04689	100	996.336486816406	996.336486816406	1	4.23345833333333	417	Non_Depleted_Plasma_Nor_2.raw
False	None	FourierTransform	HCD	MS2	0	67.04689	200	996.336486816406	1991.66569700281	2	4.248385	418	Non_Depleted_Plasma_Nor_2.raw
False	None	FourierTransform	HCD	MS2	0	67.04689	200	996.336486816406	2986.99490718922	3	4.248385	418	Non_Depleted_Plasma_Nor_2.raw
False	None	IonTrap	CID	MS2	0		100	1318.94970703125	2636.8921374325	2	4.26359333333333	420	Non_Depleted_Plasma_Nor_2.raw
False	Unambiguous	IonTrap	CID	MS2	0		100	1318.94970703125	3954.83456783375	3	4.26359333333333	420	Non_Depleted_Plasma_Nor_2.raw
False	None	FourierTransform	HCD	MS2	0		200	1318.94970703125	2636.8921374325	2	4.279345	421	Non_Depleted_Plasma_Nor_2.raw
False	Unambiguous	FourierTransform	HCD	MS2	0		200	1318.94970703125	3954.83456783375	3	4.279345	421	Non_Depleted_Plasma_Nor_2.raw
False	None	IonTrap	CID	MS2	0	63.70288	100	1283.87756347656	1283.87756347656	1	4.28474833333333	422	Non_Depleted_Plasma_Nor_2.raw
False	None	FourierTransform	HCD	MS2	0	63.70288	200	1283.87756347656	2566.74785032313	2	4.29952333333333	423	Non_Depleted_Plasma_Nor_2.raw
False	None	FourierTransform	HCD	MS2	0	63.70288	200	1283.87756347656	3849.61813716969	3	4.29952333333333	423	Non_Depleted_Plasma_Nor_2.raw
False	Unambiguous	IonTrap	CID	MS2	0		100	1239.47644042969	1239.47644042969	1	4.30502166666667	424	Non_Depleted_Plasma_Nor_2.raw
False	None	FourierTransform	HCD	MS2	0		200	1239.47644042969	3716.41476802906	3	4.319765	425	Non_Depleted_Plasma_Nor_2.raw
False	None	FourierTransform	HCD	MS2	0		200	1239.47644042969	2477.94560422938	2	4.319765	425	Non_Depleted_Plasma_Nor_2.raw
False	None	IonTrap	CID	MS2	0		100	1032.98071289063	1032.98071289063	1	4.32519666666667	426	Non_Depleted_Plasma_Nor_2.raw
False	Unambiguous	FourierTransform	HCD	MS2	0		200	1032.98071289063	2064.95414915125	2	4.34012666666667	427	Non_Depleted_Plasma_Nor_2.raw
False	None	FourierTransform	HCD	MS2	0		200	1032.98071289063	3096.92758541188	3	4.34012666666667	427	Non_Depleted_Plasma_Nor_2.raw
False	Unambiguous	IonTrap	CID	MS2	0		100	1090.65869140625	1090.65869140625	1	4.34554166666667	428	Non_Depleted_Plasma_Nor_2.raw
False	None	FourierTransform	HCD	MS2	0		200	1090.65869140625	2180.3101061825	2	4.360385	429	Non_Depleted_Plasma_Nor_2.raw
False	None	FourierTransform	HCD	MS2	0		200	1090.65869140625	3269.96152095875	3	4.360385	429	Non_Depleted_Plasma_Nor_2.raw
False	None	IonTrap	CID	MS2	0	73.69892	100	873.605102539063	873.605102539063	1	4.37512833333333	431	Non_Depleted_Plasma_Nor_2.raw
False	None	FourierTransform	HCD	MS2	0	73.69892	200	873.605102539063	1746.20292844813	2	4.39117833333333	432	Non_Depleted_Plasma_Nor_2.raw
False	None	FourierTransform	HCD	MS2	0	73.69892	200	873.605102539063	2618.80075435719	3	4.39117833333333	432	Non_Depleted_Plasma_Nor_2.raw
False	None	IonTrap	CID	MS2	0	0	100	1374.03686523438	1374.03686523438	1	4.39656833333333	433	Non_Depleted_Plasma_Nor_2.raw
False	None	FourierTransform	HCD	MS2	0	0	200	1374.03686523438	1374.03686523438	1	4.411285	434	Non_Depleted_Plasma_Nor_2.raw
False	None	IonTrap	CID	MS2	0	54.44796	100	1346.33056640625	1346.33056640625	1	4.416675	435	Non_Depleted_Plasma_Nor_2.raw
False	None	FourierTransform	HCD	MS2	0	54.44796	200	1346.33056640625	2691.6538561825	2	4.43138833333333	436	Non_Depleted_Plasma_Nor_2.raw
False	None	FourierTransform	HCD	MS2	0	54.44796	200	1346.33056640625	4036.97714595875	3	4.43138833333333	436	Non_Depleted_Plasma_Nor_2.raw
False	None	IonTrap	CID	MS2	0	64.5563	100	1154.46105957031	1154.46105957031	1	4.43679166666667	437	Non_Depleted_Plasma_Nor_2.raw
False	None	FourierTransform	HCD	MS2	0	64.5563	200	1154.46105957031	2307.91484251063	2	4.45164333333333	438	Non_Depleted_Plasma_Nor_2.raw
False	None	FourierTransform	HCD	MS2	0	64.5563	200	1154.46105957031	3461.36862545094	3	4.45164333333333	438	Non_Depleted_Plasma_Nor_2.raw
False	Unambiguous	IonTrap	CID	MS2	0		100	1004.47100830078	2007.93473997156	2	4.45706333333333	439	Non_Depleted_Plasma_Nor_2.raw
False	Unambiguous	IonTrap	CID	MS2	0		100	1004.47100830078	3011.39847164234	3	4.45706333333333	439	Non_Depleted_Plasma_Nor_2.raw
False	None	FourierTransform	HCD	MS2	0		200	1004.47100830078	3011.39847164234	3	4.47208666666667	440	Non_Depleted_Plasma_Nor_2.raw
False	None	FourierTransform	HCD	MS2	0		200	1004.47100830078	2007.93473997156	2	4.47208666666667	440	Non_Depleted_Plasma_Nor_2.raw
False	None	IonTrap	CID	MS2	0	0	100	1164.43505859375	1164.43505859375	1	4.48725	442	Non_Depleted_Plasma_Nor_2.raw
False	None	FourierTransform	HCD	MS2	0	0	200	1164.43505859375	2327.8628405575	2	4.50317833333333	443	Non_Depleted_Plasma_Nor_2.raw
False	None	FourierTransform	HCD	MS2	0	0	200	1164.43505859375	3491.29062252125	3	4.50317833333333	443	Non_Depleted_Plasma_Nor_2.raw
False	None	IonTrap	CID	MS2	0		100	1304.38708496094	1304.38708496094	1	4.50858	444	Non_Depleted_Plasma_Nor_2.raw
False	None	FourierTransform	HCD	MS2	0		200	1304.38708496094	2607.76689329188	2	4.52334166666667	445	Non_Depleted_Plasma_Nor_2.raw
False	Unambiguous	FourierTransform	HCD	MS2	0		200	1304.38708496094	3911.14670162281	3	4.52334166666667	445	Non_Depleted_Plasma_Nor_2.raw
False	Unambiguous	IonTrap	CID	MS2	0		100	1177.51000976563	1177.51000976563	1	4.52874333333333	446	Non_Depleted_Plasma_Nor_2.raw
False	None	FourierTransform	HCD	MS2	0		200	1177.51000976563	2354.01274290125	2	4.54354	447	Non_Depleted_Plasma_Nor_2.raw
False	Unambiguous	FourierTransform	HCD	MS2	0		200	1177.51000976563	3530.51547603688	3	4.54354	447	Non_Depleted_Plasma_Nor_2.raw
False	Unambiguous	IonTrap	CID	MS2	0		100	983.460388183594	1965.91349973719	2	4.54898166666667	448	Non_Depleted_Plasma_Nor_2.raw
False	Unambiguous	IonTrap	CID	MS2	0		100	983.460388183594	2948.36661129078	3	4.54898166666667	448	Non_Depleted_Plasma_Nor_2.raw
False	Unambiguous	FourierTransform	HCD	MS2	0		200	983.460388183594	2948.36661129078	3	4.56396833333333	449	Non_Depleted_Plasma_Nor_2.raw
False	Unambiguous	FourierTransform	HCD	MS2	0		200	983.460388183594	1965.91349973719	2	4.56396833333333	449	Non_Depleted_Plasma_Nor_2.raw
False	Unambiguous	IonTrap	CID	MS2	0		100	1759.45471191406	3517.90214719813	2	4.56932166666667	450	Non_Depleted_Plasma_Nor_2.raw
False	Unambiguous	IonTrap	CID	MS2	0		100	1759.45471191406	5276.34958248219	3	4.56932166666667	450	Non_Depleted_Plasma_Nor_2.raw
False	Ambiguous	FourierTransform	HCD	MS2	0		200	1759.45471191406	3517.90214719813	2	4.58375333333333	451	Non_Depleted_Plasma_Nor_2.raw
False	Ambiguous	FourierTransform	HCD	MS2	0		200	1759.45471191406	5276.34958248219	3	4.58375333333333	451	Non_Depleted_Plasma_Nor_2.raw
False	None	IonTrap	CID	MS2	0	70.99853	100	1200.46911621094	1200.46911621094	1	4.59754833333333	453	Non_Depleted_Plasma_Nor_2.raw
False	None	FourierTransform	HCD	MS2	0	70.99853	200	1200.46911621094	2399.93095579188	2	4.613345	454	Non_Depleted_Plasma_Nor_2.raw
False	None	FourierTransform	HCD	MS2	0	70.99853	200	1200.46911621094	3599.39279537281	3	4.613345	454	Non_Depleted_Plasma_Nor_2.raw
False	Unambiguous	IonTrap	CID	MS2	0		100	1226.4609375	2451.91459837	2	4.618735	455	Non_Depleted_Plasma_Nor_2.raw
False	Unambiguous	IonTrap	CID	MS2	0		100	1226.4609375	3677.36825924	3	4.618735	455	Non_Depleted_Plasma_Nor_2.raw
False	None	FourierTransform	HCD	MS2	0		200	1226.4609375	3677.36825924	3	4.63353166666667	456	Non_Depleted_Plasma_Nor_2.raw
False	None	FourierTransform	HCD	MS2	0		200	1226.4609375	2451.91459837	2	4.63353166666667	456	Non_Depleted_Plasma_Nor_2.raw
False	Unambiguous	IonTrap	CID	MS2	0	80.02303	100	826.614135742188	826.614135742188	1	4.63910666666667	457	Non_Depleted_Plasma_Nor_2.raw
False	None	FourierTransform	HCD	MS2	0	80.02303	200	826.614135742188	1652.22099485438	2	4.65419333333333	458	Non_Depleted_Plasma_Nor_2.raw
False	None	FourierTransform	HCD	MS2	0	80.02303	200	826.614135742188	2477.82785396656	3	4.65419333333333	458	Non_Depleted_Plasma_Nor_2.raw
False	Ambiguous	IonTrap	CID	MS2	0		100	1249.56665039063	1249.56665039063	1	4.65958333333333	459	Non_Depleted_Plasma_Nor_2.raw
False	None	FourierTransform	HCD	MS2	0		200	1249.56665039063	2498.12602415125	2	4.67437166666667	460	Non_Depleted_Plasma_Nor_2.raw
False	None	FourierTransform	HCD	MS2	0		200	1249.56665039063	3746.68539791188	3	4.67437166666667	460	Non_Depleted_Plasma_Nor_2.raw
False	None	IonTrap	CID	MS2	0		100	1192.4150390625	1192.4150390625	1	4.67976166666667	461	Non_Depleted_Plasma_Nor_2.raw
False	None	FourierTransform	HCD	MS2	0		200	1192.4150390625	2383.822801495	2	4.69455833333333	462	Non_Depleted_Plasma_Nor_2.raw
False	None	FourierTransform	HCD	MS2	0		200	1192.4150390625	3575.2305639275	3	4.69455833333333	462	Non_Depleted_Plasma_Nor_2.raw
False	None	IonTrap	CID	MS2	0	44.5456	100	908.259155273438	908.259155273438	1	4.7098	464	Non_Depleted_Plasma_Nor_2.raw
False	None	FourierTransform	HCD	MS2	0	44.5456	200	908.259155273438	2722.76291256031	3	4.72585166666667	465	Non_Depleted_Plasma_Nor_2.raw
False	None	FourierTransform	HCD	MS2	0	44.5456	200	908.259155273438	1815.51103391688	2	4.72585166666667	465	Non_Depleted_Plasma_Nor_2.raw
False	Unambiguous	IonTrap	CID	MS2	0	69.51907	100	1060.482421875	1060.482421875	1	4.731275	466	Non_Depleted_Plasma_Nor_2.raw
False	Ambiguous	FourierTransform	HCD	MS2	0	69.51907	200	1060.482421875	2119.95756712	2	4.74620166666667	467	Non_Depleted_Plasma_Nor_2.raw
False	Unambiguous	FourierTransform	HCD	MS2	0	69.51907	200	1060.482421875	3179.432712365	3	4.74620166666667	467	Non_Depleted_Plasma_Nor_2.raw
False	Unambiguous	IonTrap	CID	MS2	0	0	100	1078.47875976563	1078.47875976563	1	4.75162333333333	468	Non_Depleted_Plasma_Nor_2.raw
False	None	FourierTransform	HCD	MS2	0	0	200	1078.47875976563	2155.95024290125	2	4.76648333333333	469	Non_Depleted_Plasma_Nor_2.raw
False	Unambiguous	FourierTransform	HCD	MS2	0	0	200	1078.47875976563	3233.42172603688	3	4.76648333333333	469	Non_Depleted_Plasma_Nor_2.raw
False	Ambiguous	IonTrap	CID	MS2	0	37.77196	100	1264.55139160156	1264.55139160156	1	4.77188166666667	470	Non_Depleted_Plasma_Nor_2.raw
False	None	FourierTransform	HCD	MS2	0	37.77196	200	1264.55139160156	2528.09550657313	2	4.78666166666667	471	Non_Depleted_Plasma_Nor_2.raw
False	None	FourierTransform	HCD	MS2	0	37.77196	200	1264.55139160156	3791.63962154469	3	4.78666166666667	471	Non_Depleted_Plasma_Nor_2.raw
False	Ambiguous	IonTrap	CID	MS2	0		100	1690.259765625	5068.764743615	3	4.79202666666667	472	Non_Depleted_Plasma_Nor_2.raw
False	Unambiguous	IonTrap	CID	MS2	0		100	1690.259765625	3379.51225462	2	4.79202666666667	472	Non_Depleted_Plasma_Nor_2.raw
False	None	FourierTransform	HCD	MS2	0		200	1690.259765625	3379.51225462	2	4.80659833333333	473	Non_Depleted_Plasma_Nor_2.raw
False	None	FourierTransform	HCD	MS2	0		200	1690.259765625	5068.764743615	3	4.80659833333333	473	Non_Depleted_Plasma_Nor_2.raw
False	None	IonTrap	CID	MS2	0	0	100	1443.20141601563	1443.20141601563	1	4.82003833333333	475	Non_Depleted_Plasma_Nor_2.raw
False	Ambiguous	FourierTransform	HCD	MS2	0	0	200	1443.20141601563	2885.39555540125	2	4.83470833333333	476	Non_Depleted_Plasma_Nor_2.raw
False	None	FourierTransform	HCD	MS2	0	0	200	1443.20141601563	4327.58969478688	3	4.83470833333333	476	Non_Depleted_Plasma_Nor_2.raw
False	None	IonTrap	CID	MS2	0	29.69548	100	920.313903808594	920.313903808594	1	4.84015333333333	477	Non_Depleted_Plasma_Nor_2.raw
False	None	FourierTransform	HCD	MS2	0	29.69548	200	920.313903808594	920.313903808594	1	4.85517166666667	478	Non_Depleted_Plasma_Nor_2.raw
False	Ambiguous	IonTrap	CID	MS2	0	64.37483	100	1145.53820800781	1145.53820800781	1	4.860575	479	Non_Depleted_Plasma_Nor_2.raw
False	None	FourierTransform	HCD	MS2	0	64.37483	200	1145.53820800781	2290.06913938563	2	4.87541666666667	480	Non_Depleted_Plasma_Nor_2.raw
False	None	FourierTransform	HCD	MS2	0	64.37483	200	1145.53820800781	3434.60007076344	3	4.87541666666667	480	Non_Depleted_Plasma_Nor_2.raw
False	None	IonTrap	CID	MS2	0	77.51488	100	913.702392578125	1826.39750852625	2	4.88086166666667	481	Non_Depleted_Plasma_Nor_2.raw
False	Unambiguous	IonTrap	CID	MS2	0	77.51488	100	913.702392578125	2739.09262447438	3	4.88086166666667	481	Non_Depleted_Plasma_Nor_2.raw
False	Unambiguous	FourierTransform	HCD	MS2	0	77.51488	200	913.702392578125	2739.09262447438	3	4.89587833333333	482	Non_Depleted_Plasma_Nor_2.raw
False	None	FourierTransform	HCD	MS2	0	77.51488	200	913.702392578125	1826.39750852625	2	4.89587833333333	482	Non_Depleted_Plasma_Nor_2.raw
False	Ambiguous	IonTrap	CID	MS2	0		100	1121.56457519531	1121.56457519531	1	4.90129166666667	483	Non_Depleted_Plasma_Nor_2.raw
False	Ambiguous	FourierTransform	HCD	MS2	0		200	1121.56457519531	2242.12187376063	2	4.91616	484	Non_Depleted_Plasma_Nor_2.raw
False	Ambiguous	FourierTransform	HCD	MS2	0		200	1121.56457519531	3362.67917232594	3	4.91616	484	Non_Depleted_Plasma_Nor_2.raw
False	Unambiguous	IonTrap	CID	MS2	0	62.1913	100	1258.53918457031	1258.53918457031	1	4.93030833333333	486	Non_Depleted_Plasma_Nor_2.raw
False	None	FourierTransform	HCD	MS2	0	62.1913	200	1258.53918457031	2516.07109251063	2	4.94617666666667	487	Non_Depleted_Plasma_Nor_2.raw
False	Unambiguous	FourierTransform	HCD	MS2	0	62.1913	200	1258.53918457031	3773.60300045094	3	4.94617666666667	487	Non_Depleted_Plasma_Nor_2.raw
False	None	IonTrap	CID	MS2	0	68.30756	100	906.261474609375	906.261474609375	1	4.951625	488	Non_Depleted_Plasma_Nor_2.raw
False	None	FourierTransform	HCD	MS2	0	68.30756	200	906.261474609375	1811.51567258875	2	4.96665	489	Non_Depleted_Plasma_Nor_2.raw
False	None	FourierTransform	HCD	MS2	0	68.30756	200	906.261474609375	2716.76987056813	3	4.96665	489	Non_Depleted_Plasma_Nor_2.raw
False	None	IonTrap	CID	MS2	0	54.686	100	1288.42321777344	1288.42321777344	1	4.97204	490	Non_Depleted_Plasma_Nor_2.raw
False	None	FourierTransform	HCD	MS2	0	54.686	200	1288.42321777344	2575.83915891688	2	4.986895	491	Non_Depleted_Plasma_Nor_2.raw
False	None	FourierTransform	HCD	MS2	0	54.686	200	1288.42321777344	3863.25510006031	3	4.986895	491	Non_Depleted_Plasma_Nor_2.raw
False	None	IonTrap	CID	MS2	0	68.395	100	1116.78930664063	1116.78930664063	1	4.99232	492	Non_Depleted_Plasma_Nor_2.raw
False	None	FourierTransform	HCD	MS2	0	68.395	200	1116.78930664063	1116.78930664063	1	5.00720833333333	493	Non_Depleted_Plasma_Nor_2.raw
False	Unambiguous	IonTrap	CID	MS2	0	89.05937	100	969.572448730469	1938.13762083094	2	5.01265166666667	494	Non_Depleted_Plasma_Nor_2.raw
False	Unambiguous	IonTrap	CID	MS2	0	89.05937	100	969.572448730469	2906.70279293141	3	5.01265166666667	494	Non_Depleted_Plasma_Nor_2.raw
False	None	FourierTransform	HCD	MS2	0	89.05937	200	969.572448730469	1938.13762083094	2	5.02757833333333	495	Non_Depleted_Plasma_Nor_2.raw
False	None	FourierTransform	HCD	MS2	0	89.05937	200	969.572448730469	2906.70279293141	3	5.02757833333333	495	Non_Depleted_Plasma_Nor_2.raw
False	None	IonTrap	CID	MS2	0	68.6568	100	891.235168457031	891.235168457031	1	5.04279666666667	497	Non_Depleted_Plasma_Nor_2.raw
False	None	FourierTransform	HCD	MS2	0	68.6568	200	891.235168457031	1781.46306028406	2	5.058845	498	Non_Depleted_Plasma_Nor_2.raw
False	None	FourierTransform	HCD	MS2	0	68.6568	200	891.235168457031	2671.69095211109	3	5.058845	498	Non_Depleted_Plasma_Nor_2.raw
False	Unambiguous	IonTrap	CID	MS2	0	74.30882	100	1097.65283203125	1097.65283203125	1	5.06427333333333	499	Non_Depleted_Plasma_Nor_2.raw
False	None	FourierTransform	HCD	MS2	0	74.30882	200	1097.65283203125	2194.2983874325	2	5.07916333333333	500	Non_Depleted_Plasma_Nor_2.raw
False	None	FourierTransform	HCD	MS2	0	74.30882	200	1097.65283203125	3290.94394283375	3	5.07916333333333	500	Non_Depleted_Plasma_Nor_2.raw
False	Unambiguous	IonTrap	CID	MS2	0	60.18139	100	1047.70959472656	1047.70959472656	1	5.08459666666667	501	Non_Depleted_Plasma_Nor_2.raw
False	None	FourierTransform	HCD	MS2	0	60.18139	200	1047.70959472656	2094.41191282313	2	5.099475	502	Non_Depleted_Plasma_Nor_2.raw
False	None	FourierTransform	HCD	MS2	0	60.18139	200	1047.70959472656	3141.11423091969	3	5.099475	502	Non_Depleted_Plasma_Nor_2.raw
False	None	IonTrap	CID	MS2	0	77.83499	100	939.689453125	1878.37162962	2	5.10492	503	Non_Depleted_Plasma_Nor_2.raw
False	None	IonTrap	CID	MS2	0	77.83499	100	939.689453125	2817.053806115	3	5.10492	503	Non_Depleted_Plasma_Nor_2.raw
False	None	FourierTransform	HCD	MS2	0	77.83499	200	939.689453125	1878.37162962	2	5.11993166666667	504	Non_Depleted_Plasma_Nor_2.raw
False	None	FourierTransform	HCD	MS2	0	77.83499	200	939.689453125	2817.053806115	3	5.11993166666667	504	Non_Depleted_Plasma_Nor_2.raw
False	Ambiguous	IonTrap	CID	MS2	0	80.87296	100	1036.56237792969	1036.56237792969	1	5.12536666666667	505	Non_Depleted_Plasma_Nor_2.raw
False	None	FourierTransform	HCD	MS2	0	80.87296	200	1036.56237792969	3107.67258052906	3	5.14024166666667	506	Non_Depleted_Plasma_Nor_2.raw
False	None	FourierTransform	HCD	MS2	0	80.87296	200	1036.56237792969	2072.11747922938	2	5.14024166666667	506	Non_Depleted_Plasma_Nor_2.raw
False	None	IonTrap	CID	MS2	0	47.98622	100	847.2978515625	847.2978515625	1	5.15560666666667	508	Non_Depleted_Plasma_Nor_2.raw
False	None	FourierTransform	HCD	MS2	0	47.98622	200	847.2978515625	847.2978515625	1	5.17167833333333	509	Non_Depleted_Plasma_Nor_2.raw
False	None	IonTrap	CID	MS2	0	51.04523	100	1276.40710449219	1276.40710449219	1	5.17707166666667	510	Non_Depleted_Plasma_Nor_2.raw
False	None	FourierTransform	HCD	MS2	0	51.04523	200	1276.40710449219	2551.80693235438	2	5.19184	511	Non_Depleted_Plasma_Nor_2.raw
False	Unambiguous	FourierTransform	HCD	MS2	0	51.04523	200	1276.40710449219	3827.20676021656	3	5.19184	511	Non_Depleted_Plasma_Nor_2.raw
False	Ambiguous	IonTrap	CID	MS2	0	79.62411	100	1081.58032226563	1081.58032226563	1	5.19727166666667	512	Non_Depleted_Plasma_Nor_2.raw
False	Ambiguous	FourierTransform	HCD	MS2	0	79.62411	200	1081.58032226563	2162.15336790125	2	5.21213333333333	513	Non_Depleted_Plasma_Nor_2.raw
False	Unambiguous	FourierTransform	HCD	MS2	0	79.62411	200	1081.58032226563	3242.72641353688	3	5.21213333333333	513	Non_Depleted_Plasma_Nor_2.raw
False	Unambiguous	IonTrap	CID	MS2	0		100	900.703308105469	2700.09537105641	3	5.21758	514	Non_Depleted_Plasma_Nor_2.raw
False	None	IonTrap	CID	MS2	0		100	900.703308105469	1800.39933958094	2	5.21758	514	Non_Depleted_Plasma_Nor_2.raw
False	None	FourierTransform	HCD	MS2	0		200	900.703308105469	2700.09537105641	3	5.23260666666667	515	Non_Depleted_Plasma_Nor_2.raw
False	None	FourierTransform	HCD	MS2	0		200	900.703308105469	1800.39933958094	2	5.23260666666667	515	Non_Depleted_Plasma_Nor_2.raw
False	Unambiguous	IonTrap	CID	MS2	0	67.6339	100	998.552490234375	998.552490234375	1	5.23803833333333	516	Non_Depleted_Plasma_Nor_2.raw
False	None	FourierTransform	HCD	MS2	0	67.6339	200	998.552490234375	1996.09770383875	2	5.252945	517	Non_Depleted_Plasma_Nor_2.raw
False	None	FourierTransform	HCD	MS2	0	67.6339	200	998.552490234375	2993.64291744313	3	5.252945	517	Non_Depleted_Plasma_Nor_2.raw
False	None	IonTrap	CID	MS2	0	0	100	1296.3203125	1296.3203125	1	5.26709166666667	519	Non_Depleted_Plasma_Nor_2.raw
False	None	FourierTransform	HCD	MS2	0	0	200	1296.3203125	2591.63334837	2	5.282845	520	Non_Depleted_Plasma_Nor_2.raw
False	None	FourierTransform	HCD	MS2	0	0	200	1296.3203125	3886.94638424	3	5.282845	520	Non_Depleted_Plasma_Nor_2.raw
False	None	IonTrap	CID	MS2	0	56.66662	100	1223.43298339844	2445.85869016688	2	5.288235	521	Non_Depleted_Plasma_Nor_2.raw
False	None	FourierTransform	HCD	MS2	0	56.66662	200	1223.43298339844	2445.85869016688	2	5.30303333333333	522	Non_Depleted_Plasma_Nor_2.raw
False	None	IonTrap	CID	MS2	0	69.87094	100	1335.08483886719	1335.08483886719	1	5.30843166666667	523	Non_Depleted_Plasma_Nor_2.raw
False	Unambiguous	FourierTransform	HCD	MS2	0	69.87094	200	1335.08483886719	4003.23996334156	3	5.32323166666667	524	Non_Depleted_Plasma_Nor_2.raw
False	None	FourierTransform	HCD	MS2	0	69.87094	200	1335.08483886719	2669.16240110438	2	5.32323166666667	524	Non_Depleted_Plasma_Nor_2.raw
False	Unambiguous	IonTrap	CID	MS2	0		100	1195.55590820313	1195.55590820313	1	5.32862333333333	525	Non_Depleted_Plasma_Nor_2.raw
False	None	FourierTransform	HCD	MS2	0		200	1195.55590820313	1195.55590820313	1	5.34343833333333	526	Non_Depleted_Plasma_Nor_2.raw
False	Ambiguous	IonTrap	CID	MS2	0	68.35924	100	1006.55999755859	2012.11271848719	2	5.34887	527	Non_Depleted_Plasma_Nor_2.raw
False	Unambiguous	IonTrap	CID	MS2	0	68.35924	100	1006.55999755859	3017.66543941578	3	5.34887	527	Non_Depleted_Plasma_Nor_2.raw
False	None	FourierTransform	HCD	MS2	0	68.35924	200	1006.55999755859	2012.11271848719	2	5.36376833333333	528	Non_Depleted_Plasma_Nor_2.raw
False	None	FourierTransform	HCD	MS2	0	68.35924	200	1006.55999755859	3017.66543941578	3	5.36376833333333	528	Non_Depleted_Plasma_Nor_2.raw
False	None	IonTrap	CID	MS2	0	30.97936	100	815.216430664063	815.216430664063	1	5.37802	530	Non_Depleted_Plasma_Nor_2.raw
False	None	FourierTransform	HCD	MS2	0	30.97936	200	815.216430664063	815.216430664063	1	5.39417833333333	531	Non_Depleted_Plasma_Nor_2.raw
False	None	IonTrap	CID	MS2	0		100	1422.40954589844	2843.81181516688	2	5.39954833333333	532	Non_Depleted_Plasma_Nor_2.raw
False	Unambiguous	IonTrap	CID	MS2	0		100	1422.40954589844	4265.21408443531	3	5.39954833333333	532	Non_Depleted_Plasma_Nor_2.raw
False	None	FourierTransform	HCD	MS2	0		200	1422.40954589844	4265.21408443531	3	5.414235	533	Non_Depleted_Plasma_Nor_2.raw
False	None	FourierTransform	HCD	MS2	0		200	1422.40954589844	2843.81181516688	2	5.414235	533	Non_Depleted_Plasma_Nor_2.raw
False	None	IonTrap	CID	MS2	0	24.11505	100	995.334289550781	995.334289550781	1	5.41967333333333	534	Non_Depleted_Plasma_Nor_2.raw
False	None	FourierTransform	HCD	MS2	0	24.11505	200	995.334289550781	995.334289550781	1	5.43458166666667	535	Non_Depleted_Plasma_Nor_2.raw
False	Unambiguous	IonTrap	CID	MS2	0	73.62749	100	1026.45336914063	1026.45336914063	1	5.44000666666667	536	Non_Depleted_Plasma_Nor_2.raw
False	None	FourierTransform	HCD	MS2	0	73.62749	200	1026.45336914063	2051.89946165125	2	5.45497	537	Non_Depleted_Plasma_Nor_2.raw
False	None	FourierTransform	HCD	MS2	0	73.62749	200	1026.45336914063	3077.34555416188	3	5.45497	537	Non_Depleted_Plasma_Nor_2.raw
False	Unambiguous	IonTrap	CID	MS2	0		100	1136.54162597656	1136.54162597656	1	5.46038333333333	538	Non_Depleted_Plasma_Nor_2.raw
False	None	FourierTransform	HCD	MS2	0		200	1136.54162597656	2272.07597532313	2	5.47520666666667	539	Non_Depleted_Plasma_Nor_2.raw
False	None	FourierTransform	HCD	MS2	0		200	1136.54162597656	3407.61032466969	3	5.47520666666667	539	Non_Depleted_Plasma_Nor_2.raw
False	Unambiguous	IonTrap	CID	MS2	0	54.34181	100	1140.47546386719	1140.47546386719	1	5.48987166666667	541	Non_Depleted_Plasma_Nor_2.raw
False	None	FourierTransform	HCD	MS2	0	54.34181	200	1140.47546386719	3419.41183834156	3	5.50471	542	Non_Depleted_Plasma_Nor_2.raw
False	None	FourierTransform	HCD	MS2	0	54.34181	200	1140.47546386719	2279.94365110438	2	5.50471	542	Non_Depleted_Plasma_Nor_2.raw
False	Unambiguous	IonTrap	CID	MS2	0	0	100	1074.56079101563	1074.56079101563	1	5.51013	543	Non_Depleted_Plasma_Nor_2.raw
False	None	FourierTransform	HCD	MS2	0	0	200	1074.56079101563	1074.56079101563	1	5.52505833333333	544	Non_Depleted_Plasma_Nor_2.raw
False	None	IonTrap	CID	MS2	0	50.73089	100	1364.46081542969	1364.46081542969	1	5.53044666666667	545	Non_Depleted_Plasma_Nor_2.raw
False	None	FourierTransform	HCD	MS2	0	50.73089	200	1364.46081542969	1364.46081542969	1	5.54512166666667	546	Non_Depleted_Plasma_Nor_2.raw
False	Unambiguous	IonTrap	CID	MS2	0		100	1164.54504394531	1164.54504394531	1	5.550535	547	Non_Depleted_Plasma_Nor_2.raw
False	None	FourierTransform	HCD	MS2	0		200	1164.54504394531	2328.08281126063	2	5.56541666666667	548	Non_Depleted_Plasma_Nor_2.raw
False	None	FourierTransform	HCD	MS2	0		200	1164.54504394531	3491.62057857594	3	5.56541666666667	548	Non_Depleted_Plasma_Nor_2.raw
False	Unambiguous	IonTrap	CID	MS2	0		100	960.123596191406	1919.23991575281	2	5.57087833333333	549	Non_Depleted_Plasma_Nor_2.raw
False	Unambiguous	IonTrap	CID	MS2	0		100	960.123596191406	2878.35623531422	3	5.57087833333333	549	Non_Depleted_Plasma_Nor_2.raw
False	None	FourierTransform	HCD	MS2	0		200	960.123596191406	1919.23991575281	2	5.58582666666667	550	Non_Depleted_Plasma_Nor_2.raw
False	Unambiguous	FourierTransform	HCD	MS2	0		200	960.123596191406	2878.35623531422	3	5.58582666666667	550	Non_Depleted_Plasma_Nor_2.raw
False	None	IonTrap	CID	MS2	0	44.93704	100	907.261840820313	907.261840820313	1	5.59999333333333	552	Non_Depleted_Plasma_Nor_2.raw
False	None	FourierTransform	HCD	MS2	0	44.93704	200	907.261840820313	907.261840820313	1	5.61601166666667	553	Non_Depleted_Plasma_Nor_2.raw
False	Unambiguous	IonTrap	CID	MS2	0	0	100	986.502075195313	2957.49167232594	3	5.621445	554	Non_Depleted_Plasma_Nor_2.raw
False	Unambiguous	IonTrap	CID	MS2	0	0	100	986.502075195313	1971.99687376063	2	5.621445	554	Non_Depleted_Plasma_Nor_2.raw
False	None	FourierTransform	HCD	MS2	0	0	200	986.502075195313	1971.99687376063	2	5.63644166666667	555	Non_Depleted_Plasma_Nor_2.raw
False	None	FourierTransform	HCD	MS2	0	0	200	986.502075195313	2957.49167232594	3	5.63644166666667	555	Non_Depleted_Plasma_Nor_2.raw
False	None	IonTrap	CID	MS2	0	0	100	1614.20617675781	1614.20617675781	1	5.6418	556	Non_Depleted_Plasma_Nor_2.raw
False	None	FourierTransform	HCD	MS2	0	0	200	1614.20617675781	3227.40507688563	2	5.65631833333333	557	Non_Depleted_Plasma_Nor_2.raw
False	None	FourierTransform	HCD	MS2	0	0	200	1614.20617675781	4840.60397701344	3	5.65631833333333	557	Non_Depleted_Plasma_Nor_2.raw
False	Ambiguous	IonTrap	CID	MS2	0		100	1203.61340332031	1203.61340332031	1	5.66181166666667	558	Non_Depleted_Plasma_Nor_2.raw
False	None	FourierTransform	HCD	MS2	0		200	1203.61340332031	1203.61340332031	1	5.67664333333333	559	Non_Depleted_Plasma_Nor_2.raw
False	Unambiguous	IonTrap	CID	MS2	0		100	1759.74475097656	3518.48222532313	2	5.68199666666667	560	Non_Depleted_Plasma_Nor_2.raw
False	Unambiguous	IonTrap	CID	MS2	0		100	1759.74475097656	5277.21969966969	3	5.68199666666667	560	Non_Depleted_Plasma_Nor_2.raw
False	None	FourierTransform	HCD	MS2	0		200	1759.74475097656	5277.21969966969	3	5.69642833333333	561	Non_Depleted_Plasma_Nor_2.raw
False	None	FourierTransform	HCD	MS2	0		200	1759.74475097656	3518.48222532313	2	5.69642833333333	561	Non_Depleted_Plasma_Nor_2.raw
False	None	IonTrap	CID	MS2	0		100	1234.41638183594	1234.41638183594	1	5.710525	563	Non_Depleted_Plasma_Nor_2.raw
False	None	FourierTransform	HCD	MS2	0		200	1234.41638183594	2467.82548704188	2	5.72634333333333	564	Non_Depleted_Plasma_Nor_2.raw
False	None	FourierTransform	HCD	MS2	0		200	1234.41638183594	3701.23459224781	3	5.72634333333333	564	Non_Depleted_Plasma_Nor_2.raw
False	Ambiguous	IonTrap	CID	MS2	0	69.97076	100	1128.54541015625	2256.0835436825	2	5.73175666666667	565	Non_Depleted_Plasma_Nor_2.raw
False	Ambiguous	IonTrap	CID	MS2	0	69.97076	100	1128.54541015625	3383.62167720875	3	5.73175666666667	565	Non_Depleted_Plasma_Nor_2.raw
False	None	FourierTransform	HCD	MS2	0	69.97076	200	1128.54541015625	1128.54541015625	1	5.74666	566	Non_Depleted_Plasma_Nor_2.raw
False	Unambiguous	IonTrap	CID	MS2	0	0	100	1016.53088378906	2032.05449094813	2	5.75208166666667	567	Non_Depleted_Plasma_Nor_2.raw
False	Unambiguous	IonTrap	CID	MS2	0	0	100	1016.53088378906	3047.57809810719	3	5.75208166666667	567	Non_Depleted_Plasma_Nor_2.raw
False	None	FourierTransform	HCD	MS2	0	0	200	1016.53088378906	2032.05449094813	2	5.76698333333333	568	Non_Depleted_Plasma_Nor_2.raw
False	None	FourierTransform	HCD	MS2	0	0	200	1016.53088378906	3047.57809810719	3	5.76698333333333	568	Non_Depleted_Plasma_Nor_2.raw
False	Unambiguous	IonTrap	CID	MS2	0	79.1716	100	889.236145019531	2665.69388179859	3	5.77244	569	Non_Depleted_Plasma_Nor_2.raw
False	None	IonTrap	CID	MS2	0	79.1716	100	889.236145019531	1777.46501340906	2	5.77244	569	Non_Depleted_Plasma_Nor_2.raw
False	None	FourierTransform	HCD	MS2	0	79.1716	200	889.236145019531	1777.46501340906	2	5.787515	570	Non_Depleted_Plasma_Nor_2.raw
False	None	FourierTransform	HCD	MS2	0	79.1716	200	889.236145019531	2665.69388179859	3	5.787515	570	Non_Depleted_Plasma_Nor_2.raw
False	Unambiguous	IonTrap	CID	MS2	0		100	1260.6083984375	1260.6083984375	1	5.79290666666667	571	Non_Depleted_Plasma_Nor_2.raw
False	Ambiguous	FourierTransform	HCD	MS2	0		200	1260.6083984375	1260.6083984375	1	5.807635	572	Non_Depleted_Plasma_Nor_2.raw
False	None	IonTrap	CID	MS2	0	0	100	920.315734863281	920.315734863281	1	5.82187333333333	574	Non_Depleted_Plasma_Nor_2.raw
False	None	FourierTransform	HCD	MS2	0	0	200	920.315734863281	920.315734863281	1	5.83801666666667	575	Non_Depleted_Plasma_Nor_2.raw
False	None	IonTrap	CID	MS2	0	0	100	920.315734863281	920.315734863281	1	5.84346166666667	576	Non_Depleted_Plasma_Nor_2.raw
False	None	FourierTransform	HCD	MS2	0	0	200	920.315734863281	920.315734863281	1	5.85850333333333	577	Non_Depleted_Plasma_Nor_2.raw
False	Unambiguous	IonTrap	CID	MS2	0	32.39235	100	1756.07800292969	5266.21945552906	3	5.86385333333333	578	Non_Depleted_Plasma_Nor_2.raw
False	None	IonTrap	CID	MS2	0	32.39235	100	1756.07800292969	3511.14872922938	2	5.86385333333333	578	Non_Depleted_Plasma_Nor_2.raw
False	None	FourierTransform	HCD	MS2	0	32.39235	200	1756.07800292969	5266.21945552906	3	5.87829166666667	579	Non_Depleted_Plasma_Nor_2.raw
False	None	FourierTransform	HCD	MS2	0	32.39235	200	1756.07800292969	3511.14872922938	2	5.87829166666667	579	Non_Depleted_Plasma_Nor_2.raw
False	None	IonTrap	CID	MS2	0		100	1319.49487304688	1319.49487304688	1	5.88368	580	Non_Depleted_Plasma_Nor_2.raw
False	None	FourierTransform	HCD	MS2	0		200	1319.49487304688	2637.98246946375	2	5.89845333333333	581	Non_Depleted_Plasma_Nor_2.raw
False	None	FourierTransform	HCD	MS2	0		200	1319.49487304688	3956.47006588063	3	5.89845333333333	581	Non_Depleted_Plasma_Nor_2.raw
False	None	IonTrap	CID	MS2	0	0	100	1276.04455566406	1276.04455566406	1	5.90384333333333	582	Non_Depleted_Plasma_Nor_2.raw
False	None	FourierTransform	HCD	MS2	0	0	200	1276.04455566406	2551.08183469813	2	5.91856333333333	583	Non_Depleted_Plasma_Nor_2.raw
False	None	FourierTransform	HCD	MS2	0	0	200	1276.04455566406	3826.11911373219	3	5.91856333333333	583	Non_Depleted_Plasma_Nor_2.raw
False	None	IonTrap	CID	MS2	0	60.55371	100	829.267822265625	1657.52836790125	2	5.933265	585	Non_Depleted_Plasma_Nor_2.raw
False	None	IonTrap	CID	MS2	0	60.55371	100	829.267822265625	2485.78891353688	3	5.933265	585	Non_Depleted_Plasma_Nor_2.raw
False	None	FourierTransform	HCD	MS2	0	60.55371	200	829.267822265625	2485.78891353688	3	5.949345	586	Non_Depleted_Plasma_Nor_2.raw
False	None	FourierTransform	HCD	MS2	0	60.55371	200	829.267822265625	1657.52836790125	2	5.949345	586	Non_Depleted_Plasma_Nor_2.raw
False	Unambiguous	IonTrap	CID	MS2	0		100	1350.47790527344	4049.41916256031	3	5.95474333333333	587	Non_Depleted_Plasma_Nor_2.raw
False	Unambiguous	IonTrap	CID	MS2	0		100	1350.47790527344	2699.94853391688	2	5.95474333333333	587	Non_Depleted_Plasma_Nor_2.raw
False	None	FourierTransform	HCD	MS2	0		200	1350.47790527344	2699.94853391688	2	5.96947	588	Non_Depleted_Plasma_Nor_2.raw
False	None	FourierTransform	HCD	MS2	0		200	1350.47790527344	4049.41916256031	3	5.96947	588	Non_Depleted_Plasma_Nor_2.raw
False	Ambiguous	IonTrap	CID	MS2	0		100	1528.30017089844	3055.59306516688	2	5.974835	589	Non_Depleted_Plasma_Nor_2.raw
False	Unambiguous	IonTrap	CID	MS2	0		100	1528.30017089844	4582.88595943531	3	5.974835	589	Non_Depleted_Plasma_Nor_2.raw
False	None	FourierTransform	HCD	MS2	0		200	1528.30017089844	3055.59306516688	2	5.98939333333333	590	Non_Depleted_Plasma_Nor_2.raw
False	None	FourierTransform	HCD	MS2	0		200	1528.30017089844	4582.88595943531	3	5.98939333333333	590	Non_Depleted_Plasma_Nor_2.raw
False	None	IonTrap	CID	MS2	0	82.62222	100	1114.43811035156	1114.43811035156	1	5.99481666666667	591	Non_Depleted_Plasma_Nor_2.raw
False	None	FourierTransform	HCD	MS2	0	82.62222	200	1114.43811035156	2227.86894407313	2	6.00980166666667	592	Non_Depleted_Plasma_Nor_2.raw
False	None	FourierTransform	HCD	MS2	0	82.62222	200	1114.43811035156	3341.29977779469	3	6.00980166666667	592	Non_Depleted_Plasma_Nor_2.raw
False	None	IonTrap	CID	MS2	0		100	1342.34326171875	1342.34326171875	1	6.01519166666667	593	Non_Depleted_Plasma_Nor_2.raw
False	Unambiguous	FourierTransform	HCD	MS2	0		200	1342.34326171875	4025.01523189625	3	6.02988	594	Non_Depleted_Plasma_Nor_2.raw
False	None	FourierTransform	HCD	MS2	0		200	1342.34326171875	2683.6792468075	2	6.02988	594	Non_Depleted_Plasma_Nor_2.raw
False	None	IonTrap	CID	MS2	0	37.47555	100	815.217407226563	815.217407226563	1	6.04516166666667	596	Non_Depleted_Plasma_Nor_2.raw
False	None	FourierTransform	HCD	MS2	0	37.47555	200	815.217407226563	1629.42753782313	2	6.06028	597	Non_Depleted_Plasma_Nor_2.raw
False	None	FourierTransform	HCD	MS2	0	37.47555	200	815.217407226563	2443.63766841969	3	6.06028	597	Non_Depleted_Plasma_Nor_2.raw
False	Unambiguous	IonTrap	CID	MS2	0	0	100	1789.29516601563	3577.58305540125	2	6.06564333333333	598	Non_Depleted_Plasma_Nor_2.raw
False	Unambiguous	IonTrap	CID	MS2	0	0	100	1789.29516601563	5365.87094478688	3	6.06564333333333	598	Non_Depleted_Plasma_Nor_2.raw
False	None	FourierTransform	HCD	MS2	0	0	200	1789.29516601563	3577.58305540125	2	6.080105	599	Non_Depleted_Plasma_Nor_2.raw
False	None	FourierTransform	HCD	MS2	0	0	200	1789.29516601563	5365.87094478688	3	6.080105	599	Non_Depleted_Plasma_Nor_2.raw
False	None	IonTrap	CID	MS2	0		100	1240.39025878906	2479.77324094813	2	6.085495	600	Non_Depleted_Plasma_Nor_2.raw
False	Unambiguous	IonTrap	CID	MS2	0		100	1240.39025878906	3719.15622310719	3	6.085495	600	Non_Depleted_Plasma_Nor_2.raw
False	Unambiguous	IonTrap	CID	MS2	0	0	100	1278.48681640625	1278.48681640625	1	6.10565333333333	602	Non_Depleted_Plasma_Nor_2.raw
False	None	FourierTransform	HCD	MS2	0	0	200	1278.48681640625	3833.44589595875	3	6.12042166666667	603	Non_Depleted_Plasma_Nor_2.raw
False	None	FourierTransform	HCD	MS2	0	0	200	1278.48681640625	2555.9663561825	2	6.12042166666667	603	Non_Depleted_Plasma_Nor_2.raw
False	Ambiguous	IonTrap	CID	MS2	0		100	1682.37854003906	3363.74980344813	2	6.12577333333333	604	Non_Depleted_Plasma_Nor_2.raw
False	None	IonTrap	CID	MS2	0		100	1682.37854003906	5045.12106685719	3	6.12577333333333	604	Non_Depleted_Plasma_Nor_2.raw
False	None	FourierTransform	HCD	MS2	0		200	1682.37854003906	3363.74980344813	2	6.14024833333333	605	Non_Depleted_Plasma_Nor_2.raw
False	None	FourierTransform	HCD	MS2	0		200	1682.37854003906	5045.12106685719	3	6.14024833333333	605	Non_Depleted_Plasma_Nor_2.raw
False	None	IonTrap	CID	MS2	0	53.39024	100	903.2880859375	903.2880859375	1	6.15452166666667	607	Non_Depleted_Plasma_Nor_2.raw
False	None	FourierTransform	HCD	MS2	0	53.39024	200	903.2880859375	903.2880859375	1	6.16955833333333	608	Non_Depleted_Plasma_Nor_2.raw
False	Unambiguous	IonTrap	CID	MS2	0	62.37056	100	1012.6142578125	1012.6142578125	1	6.17497833333333	609	Non_Depleted_Plasma_Nor_2.raw
False	None	FourierTransform	HCD	MS2	0	62.37056	200	1012.6142578125	2024.221238995	2	6.19003666666667	610	Non_Depleted_Plasma_Nor_2.raw
False	None	FourierTransform	HCD	MS2	0	62.37056	200	1012.6142578125	3035.8282201775	3	6.19003666666667	610	Non_Depleted_Plasma_Nor_2.raw
False	Unambiguous	IonTrap	CID	MS2	0	83.606	100	1097.77807617188	1097.77807617188	1	6.19545333333333	611	Non_Depleted_Plasma_Nor_2.raw
False	None	FourierTransform	HCD	MS2	0	83.606	200	1097.77807617188	3291.31967525563	3	6.2103	612	Non_Depleted_Plasma_Nor_2.raw
False	None	FourierTransform	HCD	MS2	0	83.606	200	1097.77807617188	2194.54887571375	2	6.2103	612	Non_Depleted_Plasma_Nor_2.raw
False	Unambiguous	IonTrap	CID	MS2	0	66.51289	100	991.617004394531	1982.22673215906	2	6.21572833333333	613	Non_Depleted_Plasma_Nor_2.raw
False	Unambiguous	IonTrap	CID	MS2	0	66.51289	100	991.617004394531	2972.83645992359	3	6.21572833333333	613	Non_Depleted_Plasma_Nor_2.raw
False	None	FourierTransform	HCD	MS2	0	66.51289	200	991.617004394531	1982.22673215906	2	6.23068	614	Non_Depleted_Plasma_Nor_2.raw
False	None	FourierTransform	HCD	MS2	0	66.51289	200	991.617004394531	2972.83645992359	3	6.23068	614	Non_Depleted_Plasma_Nor_2.raw
False	None	IonTrap	CID	MS2	0	66.8493	100	1082.0673828125	1082.0673828125	1	6.2361	615	Non_Depleted_Plasma_Nor_2.raw
False	None	FourierTransform	HCD	MS2	0	66.8493	200	1082.0673828125	2163.127488995	2	6.25095333333333	616	Non_Depleted_Plasma_Nor_2.raw
False	None	FourierTransform	HCD	MS2	0	66.8493	200	1082.0673828125	3244.1875951775	3	6.25095333333333	616	Non_Depleted_Plasma_Nor_2.raw
False	None	IonTrap	CID	MS2	0	52.78333	100	846.296203613281	846.296203613281	1	6.26662666666667	618	Non_Depleted_Plasma_Nor_2.raw
False	None	FourierTransform	HCD	MS2	0	52.78333	200	846.296203613281	846.296203613281	1	6.28170833333333	619	Non_Depleted_Plasma_Nor_2.raw
False	None	IonTrap	CID	MS2	0		100	1370.42932128906	1370.42932128906	1	6.28709833333333	620	Non_Depleted_Plasma_Nor_2.raw
False	None	FourierTransform	HCD	MS2	0		200	1370.42932128906	1370.42932128906	1	6.30181666666667	621	Non_Depleted_Plasma_Nor_2.raw
False	None	IonTrap	CID	MS2	0	66.93906	100	1282.43640136719	1282.43640136719	1	6.30720666666667	622	Non_Depleted_Plasma_Nor_2.raw
False	None	FourierTransform	HCD	MS2	0	66.93906	200	1282.43640136719	2563.86552610438	2	6.321965	623	Non_Depleted_Plasma_Nor_2.raw
False	None	FourierTransform	HCD	MS2	0	66.93906	200	1282.43640136719	3845.29465084156	3	6.321965	623	Non_Depleted_Plasma_Nor_2.raw
False	None	IonTrap	CID	MS2	0	73.89285	100	906.263427734375	906.263427734375	1	6.32741166666667	624	Non_Depleted_Plasma_Nor_2.raw
False	None	FourierTransform	HCD	MS2	0	73.89285	200	906.263427734375	1811.51957883875	2	6.34243833333333	625	Non_Depleted_Plasma_Nor_2.raw
False	None	FourierTransform	HCD	MS2	0	73.89285	200	906.263427734375	2716.77572994313	3	6.34243833333333	625	Non_Depleted_Plasma_Nor_2.raw
False	None	IonTrap	CID	MS2	0		100	1362.44775390625	2723.8882311825	2	6.347835	626	Non_Depleted_Plasma_Nor_2.raw
False	Unambiguous	IonTrap	CID	MS2	0		100	1362.44775390625	4085.32870845875	3	6.347835	626	Non_Depleted_Plasma_Nor_2.raw
False	None	FourierTransform	HCD	MS2	0		200	1362.44775390625	2723.8882311825	2	6.36263666666667	627	Non_Depleted_Plasma_Nor_2.raw
False	None	FourierTransform	HCD	MS2	0		200	1362.44775390625	4085.32870845875	3	6.36263666666667	627	Non_Depleted_Plasma_Nor_2.raw
False	Ambiguous	IonTrap	CID	MS2	0	60.24598	100	1046.55041503906	1046.55041503906	1	6.37665333333333	629	Non_Depleted_Plasma_Nor_2.raw
False	None	FourierTransform	HCD	MS2	0	60.24598	200	1046.55041503906	2092.09355344813	2	6.391555	630	Non_Depleted_Plasma_Nor_2.raw
False	Ambiguous	FourierTransform	HCD	MS2	0	60.24598	200	1046.55041503906	3137.63669185719	3	6.391555	630	Non_Depleted_Plasma_Nor_2.raw
False	Unambiguous	IonTrap	CID	MS2	0	64.54249	100	1175.47619628906	1175.47619628906	1	6.39696333333333	631	Non_Depleted_Plasma_Nor_2.raw
False	None	FourierTransform	HCD	MS2	0	64.54249	200	1175.47619628906	2349.94511594813	2	6.41181	632	Non_Depleted_Plasma_Nor_2.raw
False	None	FourierTransform	HCD	MS2	0	64.54249	200	1175.47619628906	3524.41403560719	3	6.41181	632	Non_Depleted_Plasma_Nor_2.raw
False	None	IonTrap	CID	MS2	0	0	100	1403.04162597656	1403.04162597656	1	6.41719	633	Non_Depleted_Plasma_Nor_2.raw
False	None	FourierTransform	HCD	MS2	0	0	200	1403.04162597656	2805.07597532313	2	6.43183333333333	634	Non_Depleted_Plasma_Nor_2.raw
False	None	FourierTransform	HCD	MS2	0	0	200	1403.04162597656	4207.11032466969	3	6.43183333333333	634	Non_Depleted_Plasma_Nor_2.raw
False	Unambiguous	IonTrap	CID	MS2	0	42.56925	100	1110.50610351563	1110.50610351563	1	6.43724666666667	635	Non_Depleted_Plasma_Nor_2.raw
False	Unambiguous	FourierTransform	HCD	MS2	0	42.56925	200	1110.50610351563	2220.00493040125	2	6.45212666666667	636	Non_Depleted_Plasma_Nor_2.raw
False	Unambiguous	FourierTransform	HCD	MS2	0	42.56925	200	1110.50610351563	3329.50375728688	3	6.45212666666667	636	Non_Depleted_Plasma_Nor_2.raw
False	None	IonTrap	CID	MS2	0		100	1071.0361328125	1071.0361328125	1	6.457555	637	Non_Depleted_Plasma_Nor_2.raw
False	None	IonTrap	CID	MS2	0	0	100	920.314086914063	920.314086914063	1	6.48762333333333	640	Non_Depleted_Plasma_Nor_2.raw
False	None	FourierTransform	HCD	MS2	0	0	200	920.314086914063	920.314086914063	1	6.50367833333333	641	Non_Depleted_Plasma_Nor_2.raw
False	None	IonTrap	CID	MS2	0		100	1192.41174316406	1192.41174316406	1	6.50906666666667	642	Non_Depleted_Plasma_Nor_2.raw
False	None	FourierTransform	HCD	MS2	0		200	1192.41174316406	2383.81620969813	2	6.52388666666667	643	Non_Depleted_Plasma_Nor_2.raw
False	None	FourierTransform	HCD	MS2	0		200	1192.41174316406	3575.22067623219	3	6.52388666666667	643	Non_Depleted_Plasma_Nor_2.raw
False	None	IonTrap	CID	MS2	0		100	1310.39111328125	1310.39111328125	1	6.529395	644	Non_Depleted_Plasma_Nor_2.raw
False	None	FourierTransform	HCD	MS2	0		200	1310.39111328125	2619.7749499325	2	6.54410833333333	645	Non_Depleted_Plasma_Nor_2.raw
False	None	FourierTransform	HCD	MS2	0		200	1310.39111328125	3929.15878658375	3	6.54410833333333	645	Non_Depleted_Plasma_Nor_2.raw
False	None	IonTrap	CID	MS2	0		100	1275.42846679688	1275.42846679688	1	6.5495	646	Non_Depleted_Plasma_Nor_2.raw
False	None	FourierTransform	HCD	MS2	0		200	1275.42846679688	3824.27084713063	3	6.56426666666667	647	Non_Depleted_Plasma_Nor_2.raw
False	None	FourierTransform	HCD	MS2	0		200	1275.42846679688	2549.84965696375	2	6.56426666666667	647	Non_Depleted_Plasma_Nor_2.raw
False	None	IonTrap	CID	MS2	0		100	1461.20666503906	1461.20666503906	1	6.56966	648	Non_Depleted_Plasma_Nor_2.raw
False	None	IonTrap	CID	MS2	0	49.33464	100	1391.00390625	1391.00390625	1	6.59873833333333	651	Non_Depleted_Plasma_Nor_2.raw
False	None	FourierTransform	HCD	MS2	0	49.33464	200	1391.00390625	1391.00390625	1	6.61451166666667	652	Non_Depleted_Plasma_Nor_2.raw
False	None	IonTrap	CID	MS2	0		100	1299.42102050781	1299.42102050781	1	6.619905	653	Non_Depleted_Plasma_Nor_2.raw
False	None	FourierTransform	HCD	MS2	0		200	1299.42102050781	2597.83476438563	2	6.63467833333333	654	Non_Depleted_Plasma_Nor_2.raw
False	Unambiguous	FourierTransform	HCD	MS2	0		200	1299.42102050781	3896.24850826344	3	6.63467833333333	654	Non_Depleted_Plasma_Nor_2.raw
False	Unambiguous	IonTrap	CID	MS2	0	52.112	100	1258.63037109375	1258.63037109375	1	6.64007833333333	655	Non_Depleted_Plasma_Nor_2.raw
False	None	FourierTransform	HCD	MS2	0	52.112	200	1258.63037109375	1258.63037109375	1	6.654815	656	Non_Depleted_Plasma_Nor_2.raw
False	Unambiguous	IonTrap	CID	MS2	0	57.30165	100	955.657653808594	955.657653808594	1	6.66026166666667	657	Non_Depleted_Plasma_Nor_2.raw
False	None	IonTrap	CID	MS2	0		100	1479.01916503906	2957.03105344813	2	6.68063166666667	659	Non_Depleted_Plasma_Nor_2.raw
False	Ambiguous	IonTrap	CID	MS2	0		100	1479.01916503906	4435.04294185719	3	6.68063166666667	659	Non_Depleted_Plasma_Nor_2.raw
False	Ambiguous	FourierTransform	HCD	MS2	0		200	1479.01916503906	4435.04294185719	3	6.69522333333333	660	Non_Depleted_Plasma_Nor_2.raw
False	None	FourierTransform	HCD	MS2	0		200	1479.01916503906	2957.03105344813	2	6.69522333333333	660	Non_Depleted_Plasma_Nor_2.raw
False	None	IonTrap	CID	MS2	0	23.44754	100	829.27001953125	829.27001953125	1	6.70959	662	Non_Depleted_Plasma_Nor_2.raw
False	None	FourierTransform	HCD	MS2	0	23.44754	200	829.27001953125	1657.5327624325	2	6.72567833333333	663	Non_Depleted_Plasma_Nor_2.raw
False	None	FourierTransform	HCD	MS2	0	23.44754	200	829.27001953125	2485.79550533375	3	6.72567833333333	663	Non_Depleted_Plasma_Nor_2.raw
False	Ambiguous	IonTrap	CID	MS2	0		100	1195.58227539063	1195.58227539063	1	6.73106833333333	664	Non_Depleted_Plasma_Nor_2.raw
False	Ambiguous	FourierTransform	HCD	MS2	0		200	1195.58227539063	2390.15727415125	2	6.74589166666667	665	Non_Depleted_Plasma_Nor_2.raw
False	Unambiguous	FourierTransform	HCD	MS2	0		200	1195.58227539063	3584.73227291188	3	6.74589166666667	665	Non_Depleted_Plasma_Nor_2.raw
False	Ambiguous	IonTrap	CID	MS2	0	50.58507	100	1068.61804199219	1068.61804199219	1	6.75132166666667	666	Non_Depleted_Plasma_Nor_2.raw
False	None	FourierTransform	HCD	MS2	0	50.58507	200	1068.61804199219	2136.22880735438	2	6.766195	667	Non_Depleted_Plasma_Nor_2.raw
False	None	FourierTransform	HCD	MS2	0	50.58507	200	1068.61804199219	3203.83957271656	3	6.766195	667	Non_Depleted_Plasma_Nor_2.raw
False	None	IonTrap	CID	MS2	0		100	1372.45849609375	1372.45849609375	1	6.771585	668	Non_Depleted_Plasma_Nor_2.raw
False	None	FourierTransform	HCD	MS2	0		200	1372.45849609375	4115.36093502125	3	6.7863	669	Non_Depleted_Plasma_Nor_2.raw
False	None	FourierTransform	HCD	MS2	0		200	1372.45849609375	2743.9097155575	2	6.7863	669	Non_Depleted_Plasma_Nor_2.raw
False	Ambiguous	IonTrap	CID	MS2	0	0	100	1232.61401367188	1232.61401367188	1	6.79169833333333	670	Non_Depleted_Plasma_Nor_2.raw
False	Unambiguous	FourierTransform	HCD	MS2	0	0	200	1232.61401367188	2464.22075071375	2	6.80644666666667	671	Non_Depleted_Plasma_Nor_2.raw
False	Ambiguous	FourierTransform	HCD	MS2	0	0	200	1232.61401367188	3695.82748775563	3	6.80644666666667	671	Non_Depleted_Plasma_Nor_2.raw
False	None	IonTrap	CID	MS2	0	53.07655	100	815.217407226563	815.217407226563	1	6.81980166666667	673	Non_Depleted_Plasma_Nor_2.raw
False	None	FourierTransform	HCD	MS2	0	53.07655	200	815.217407226563	1629.42753782313	2	6.83488166666667	674	Non_Depleted_Plasma_Nor_2.raw
False	None	FourierTransform	HCD	MS2	0	53.07655	200	815.217407226563	2443.63766841969	3	6.83488166666667	674	Non_Depleted_Plasma_Nor_2.raw
False	None	IonTrap	CID	MS2	0	67.52284	100	995.335571289063	2983.99216060719	3	6.84031	675	Non_Depleted_Plasma_Nor_2.raw
False	None	FourierTransform	HCD	MS2	0	67.52284	200	995.335571289063	2983.99216060719	3	6.855295	676	Non_Depleted_Plasma_Nor_2.raw
False	Unambiguous	IonTrap	CID	MS2	0		100	1130.46826171875	1130.46826171875	1	6.86071166666667	677	Non_Depleted_Plasma_Nor_2.raw
False	None	FourierTransform	HCD	MS2	0		200	1130.46826171875	3389.39023189625	3	6.875645	678	Non_Depleted_Plasma_Nor_2.raw
False	None	FourierTransform	HCD	MS2	0		200	1130.46826171875	2259.9292468075	2	6.875645	678	Non_Depleted_Plasma_Nor_2.raw
False	Unambiguous	IonTrap	CID	MS2	0	0	100	1353.56042480469	1353.56042480469	1	6.88103666666667	679	Non_Depleted_Plasma_Nor_2.raw
False	None	FourierTransform	HCD	MS2	0	0	200	1353.56042480469	2706.11357297938	2	6.89579666666667	680	Non_Depleted_Plasma_Nor_2.raw
False	Unambiguous	FourierTransform	HCD	MS2	0	0	200	1353.56042480469	4058.66672115406	3	6.89579666666667	680	Non_Depleted_Plasma_Nor_2.raw
False	None	IonTrap	CID	MS2	0	47.92536	100	977.309020996094	977.309020996094	1	6.90123333333333	681	Non_Depleted_Plasma_Nor_2.raw
False	None	FourierTransform	HCD	MS2	0	47.92536	200	977.309020996094	977.309020996094	1	6.91616	682	Non_Depleted_Plasma_Nor_2.raw
False	None	IonTrap	CID	MS2	0		100	1366.29284667969	1366.29284667969	1	6.9303	684	Non_Depleted_Plasma_Nor_2.raw
False	None	FourierTransform	HCD	MS2	0		200	1366.29284667969	2731.57841672938	2	6.946025	685	Non_Depleted_Plasma_Nor_2.raw
False	Unambiguous	FourierTransform	HCD	MS2	0		200	1366.29284667969	4096.86398677906	3	6.946025	685	Non_Depleted_Plasma_Nor_2.raw
False	None	IonTrap	CID	MS2	0	43.56947	100	906.2626953125	906.2626953125	1	6.95147333333333	686	Non_Depleted_Plasma_Nor_2.raw
False	None	FourierTransform	HCD	MS2	0	43.56947	200	906.2626953125	906.2626953125	1	6.96685666666667	687	Non_Depleted_Plasma_Nor_2.raw
False	None	IonTrap	CID	MS2	0	54.33882	100	908.261596679688	908.261596679688	1	6.97231	688	Non_Depleted_Plasma_Nor_2.raw
False	None	FourierTransform	HCD	MS2	0	54.33882	200	908.261596679688	908.261596679688	1	6.98729166666667	689	Non_Depleted_Plasma_Nor_2.raw
False	Unambiguous	IonTrap	CID	MS2	0		100	964.616821289063	964.616821289063	1	6.992725	690	Non_Depleted_Plasma_Nor_2.raw
False	None	FourierTransform	HCD	MS2	0		200	964.616821289063	1928.22636594813	2	7.00772333333333	691	Non_Depleted_Plasma_Nor_2.raw
False	None	FourierTransform	HCD	MS2	0		200	964.616821289063	2891.83591060719	3	7.00772333333333	691	Non_Depleted_Plasma_Nor_2.raw
False	Ambiguous	IonTrap	CID	MS2	0		100	1202.54284667969	1202.54284667969	1	7.013115	692	Non_Depleted_Plasma_Nor_2.raw
False	None	FourierTransform	HCD	MS2	0		200	1202.54284667969	2404.07841672938	2	7.02787833333333	693	Non_Depleted_Plasma_Nor_2.raw
False	None	FourierTransform	HCD	MS2	0		200	1202.54284667969	3605.61398677906	3	7.02787833333333	693	Non_Depleted_Plasma_Nor_2.raw
False	None	IonTrap	CID	MS2	0	0	100	921.314636230469	921.314636230469	1	7.043255	695	Non_Depleted_Plasma_Nor_2.raw
False	None	FourierTransform	HCD	MS2	0	0	200	921.314636230469	921.314636230469	1	7.05825333333333	696	Non_Depleted_Plasma_Nor_2.raw
False	Unambiguous	IonTrap	CID	MS2	0		100	1142.51208496094	1142.51208496094	1	7.06365666666667	697	Non_Depleted_Plasma_Nor_2.raw
False	None	FourierTransform	HCD	MS2	0		200	1142.51208496094	3425.52170162281	3	7.07855666666667	698	Non_Depleted_Plasma_Nor_2.raw
False	None	FourierTransform	HCD	MS2	0		200	1142.51208496094	2284.01689329188	2	7.07855666666667	698	Non_Depleted_Plasma_Nor_2.raw
False	Unambiguous	IonTrap	CID	MS2	0		100	1661.38903808594	4982.15256099781	3	7.08391333333333	699	Non_Depleted_Plasma_Nor_2.raw
False	Unambiguous	IonTrap	CID	MS2	0		100	1661.38903808594	3321.77079954188	2	7.08391333333333	699	Non_Depleted_Plasma_Nor_2.raw
False	Unambiguous	FourierTransform	HCD	MS2	0		200	1661.38903808594	3321.77079954188	2	7.098405	700	Non_Depleted_Plasma_Nor_2.raw
False	None	FourierTransform	HCD	MS2	0		200	1661.38903808594	4982.15256099781	3	7.098405	700	Non_Depleted_Plasma_Nor_2.raw
False	Unambiguous	IonTrap	CID	MS2	0		100	1781.45556640625	3561.9038561825	2	7.10375833333333	701	Non_Depleted_Plasma_Nor_2.raw
False	Unambiguous	IonTrap	CID	MS2	0		100	1781.45556640625	5342.35214595875	3	7.10375833333333	701	Non_Depleted_Plasma_Nor_2.raw
False	None	FourierTransform	HCD	MS2	0		200	1781.45556640625	3561.9038561825	2	7.11824666666667	702	Non_Depleted_Plasma_Nor_2.raw
False	None	FourierTransform	HCD	MS2	0		200	1781.45556640625	5342.35214595875	3	7.11824666666667	702	Non_Depleted_Plasma_Nor_2.raw
False	None	IonTrap	CID	MS2	0	37.72623	100	1283.37365722656	1283.37365722656	1	7.12364166666667	703	Non_Depleted_Plasma_Nor_2.raw
False	None	FourierTransform	HCD	MS2	0	37.72623	200	1283.37365722656	2565.74003782313	2	7.13836166666667	704	Non_Depleted_Plasma_Nor_2.raw
False	None	FourierTransform	HCD	MS2	0	37.72623	200	1283.37365722656	3848.10641841969	3	7.13836166666667	704	Non_Depleted_Plasma_Nor_2.raw
False	Ambiguous	IonTrap	CID	MS2	0	28.21923	100	1061.59680175781	1061.59680175781	1	7.15315166666667	706	Non_Depleted_Plasma_Nor_2.raw
False	None	FourierTransform	HCD	MS2	0	28.21923	200	1061.59680175781	3182.77585201344	3	7.16805166666667	707	Non_Depleted_Plasma_Nor_2.raw
False	None	FourierTransform	HCD	MS2	0	28.21923	200	1061.59680175781	2122.18632688563	2	7.16805166666667	707	Non_Depleted_Plasma_Nor_2.raw
False	Unambiguous	IonTrap	CID	MS2	0	0	100	1619.95947265625	1619.95947265625	1	7.17341166666667	708	Non_Depleted_Plasma_Nor_2.raw
False	None	FourierTransform	HCD	MS2	0	0	200	1619.95947265625	3238.9116686825	2	7.18799	709	Non_Depleted_Plasma_Nor_2.raw
False	None	FourierTransform	HCD	MS2	0	0	200	1619.95947265625	4857.86386470875	3	7.18799	709	Non_Depleted_Plasma_Nor_2.raw
False	Unambiguous	IonTrap	CID	MS2	0	53.48329	100	1177.56677246094	1177.56677246094	1	7.19339666666667	710	Non_Depleted_Plasma_Nor_2.raw
False	Ambiguous	FourierTransform	HCD	MS2	0	53.48329	200	1177.56677246094	2354.12626829188	2	7.208195	711	Non_Depleted_Plasma_Nor_2.raw
False	Unambiguous	FourierTransform	HCD	MS2	0	53.48329	200	1177.56677246094	3530.68576412281	3	7.208195	711	Non_Depleted_Plasma_Nor_2.raw
False	Unambiguous	IonTrap	CID	MS2	0		100	1115.51831054688	1115.51831054688	1	7.21371666666667	712	Non_Depleted_Plasma_Nor_2.raw
False	None	FourierTransform	HCD	MS2	0		200	1115.51831054688	2230.02934446375	2	7.22862666666667	713	Non_Depleted_Plasma_Nor_2.raw
False	Ambiguous	FourierTransform	HCD	MS2	0		200	1115.51831054688	3344.54037838063	3	7.22862666666667	713	Non_Depleted_Plasma_Nor_2.raw
False	None	IonTrap	CID	MS2	0	82.37481	100	1029.75524902344	1029.75524902344	1	7.23407333333333	714	Non_Depleted_Plasma_Nor_2.raw
False	None	FourierTransform	HCD	MS2	0	82.37481	200	1029.75524902344	3087.25119381031	3	7.248955	715	Non_Depleted_Plasma_Nor_2.raw
False	None	FourierTransform	HCD	MS2	0	82.37481	200	1029.75524902344	2058.50322141688	2	7.248955	715	Non_Depleted_Plasma_Nor_2.raw
False	None	IonTrap	CID	MS2	0	5.728144	100	920.316162109375	920.316162109375	1	7.264345	717	Non_Depleted_Plasma_Nor_2.raw
False	None	FourierTransform	HCD	MS2	0	5.728144	200	920.316162109375	920.316162109375	1	7.280345	718	Non_Depleted_Plasma_Nor_2.raw
False	Unambiguous	IonTrap	CID	MS2	0		100	1321.48254394531	2641.95781126063	2	7.285735	719	Non_Depleted_Plasma_Nor_2.raw
False	None	IonTrap	CID	MS2	0		100	1321.48254394531	3962.43307857594	3	7.285735	719	Non_Depleted_Plasma_Nor_2.raw
False	None	FourierTransform	HCD	MS2	0		200	1321.48254394531	2641.95781126063	2	7.300505	720	Non_Depleted_Plasma_Nor_2.raw
False	None	FourierTransform	HCD	MS2	0		200	1321.48254394531	3962.43307857594	3	7.300505	720	Non_Depleted_Plasma_Nor_2.raw
False	Unambiguous	IonTrap	CID	MS2	0		100	1355.62463378906	1355.62463378906	1	7.30589666666667	721	Non_Depleted_Plasma_Nor_2.raw
False	Unambiguous	FourierTransform	HCD	MS2	0		200	1355.62463378906	2710.24199094813	2	7.320585	722	Non_Depleted_Plasma_Nor_2.raw
False	Unambiguous	FourierTransform	HCD	MS2	0		200	1355.62463378906	4064.85934810719	3	7.320585	722	Non_Depleted_Plasma_Nor_2.raw
False	None	IonTrap	CID	MS2	0	96.40099	100	831.269226074219	831.269226074219	1	7.32606333333333	723	Non_Depleted_Plasma_Nor_2.raw
False	None	FourierTransform	HCD	MS2	0	96.40099	200	831.269226074219	2491.79312496266	3	7.341185	724	Non_Depleted_Plasma_Nor_2.raw
False	None	FourierTransform	HCD	MS2	0	96.40099	200	831.269226074219	1661.53117551844	2	7.341185	724	Non_Depleted_Plasma_Nor_2.raw
False	Ambiguous	IonTrap	CID	MS2	0		100	967.546203613281	967.546203613281	1	7.34661666666667	725	Non_Depleted_Plasma_Nor_2.raw
False	None	FourierTransform	HCD	MS2	0		200	967.546203613281	1934.08513059656	2	7.36154333333333	726	Non_Depleted_Plasma_Nor_2.raw
False	Unambiguous	FourierTransform	HCD	MS2	0		200	967.546203613281	2900.62405757984	3	7.36154333333333	726	Non_Depleted_Plasma_Nor_2.raw
False	Unambiguous	IonTrap	CID	MS2	0		100	1246.56518554688	1246.56518554688	1	7.376735	728	Non_Depleted_Plasma_Nor_2.raw
False	None	FourierTransform	HCD	MS2	0		200	1246.56518554688	1246.56518554688	1	7.39267833333333	729	Non_Depleted_Plasma_Nor_2.raw
False	Ambiguous	IonTrap	CID	MS2	0	48.26492	100	1038.59680175781	1038.59680175781	1	7.39810666666667	730	Non_Depleted_Plasma_Nor_2.raw
False	Unambiguous	FourierTransform	HCD	MS2	0	48.26492	200	1038.59680175781	2076.18632688563	2	7.41302833333333	731	Non_Depleted_Plasma_Nor_2.raw
False	Unambiguous	FourierTransform	HCD	MS2	0	48.26492	200	1038.59680175781	3113.77585201344	3	7.41302833333333	731	Non_Depleted_Plasma_Nor_2.raw
False	Unambiguous	IonTrap	CID	MS2	0	50.01296	100	1109.58117675781	1109.58117675781	1	7.41844166666667	732	Non_Depleted_Plasma_Nor_2.raw
False	Ambiguous	FourierTransform	HCD	MS2	0	50.01296	200	1109.58117675781	3326.72897701344	3	7.43328	733	Non_Depleted_Plasma_Nor_2.raw
False	None	FourierTransform	HCD	MS2	0	50.01296	200	1109.58117675781	2218.15507688563	2	7.43328	733	Non_Depleted_Plasma_Nor_2.raw
False	Ambiguous	IonTrap	CID	MS2	0		100	1157.55017089844	1157.55017089844	1	7.43868833333333	734	Non_Depleted_Plasma_Nor_2.raw
False	Unambiguous	FourierTransform	HCD	MS2	0		200	1157.55017089844	2314.09306516688	2	7.453545	735	Non_Depleted_Plasma_Nor_2.raw
False	Ambiguous	FourierTransform	HCD	MS2	0		200	1157.55017089844	3470.63595943531	3	7.453545	735	Non_Depleted_Plasma_Nor_2.raw
False	Unambiguous	IonTrap	CID	MS2	0		100	1290.52917480469	1290.52917480469	1	7.45893333333333	736	Non_Depleted_Plasma_Nor_2.raw
False	None	FourierTransform	HCD	MS2	0		200	1290.52917480469	1290.52917480469	1	7.473645	737	Non_Depleted_Plasma_Nor_2.raw
False	None	IonTrap	CID	MS2	0	20.09245	100	815.216491699219	815.216491699219	1	7.48789666666667	739	Non_Depleted_Plasma_Nor_2.raw
False	None	FourierTransform	HCD	MS2	0	20.09245	200	815.216491699219	815.216491699219	1	7.50401166666667	740	Non_Depleted_Plasma_Nor_2.raw
False	None	IonTrap	CID	MS2	0	22.15726	100	846.295959472656	846.295959472656	1	7.50947666666667	741	Non_Depleted_Plasma_Nor_2.raw
False	None	FourierTransform	HCD	MS2	0	22.15726	200	846.295959472656	1691.58464231531	2	7.52455166666667	742	Non_Depleted_Plasma_Nor_2.raw
False	None	FourierTransform	HCD	MS2	0	22.15726	200	846.295959472656	2536.87332515797	3	7.52455166666667	742	Non_Depleted_Plasma_Nor_2.raw
False	None	IonTrap	CID	MS2	0	0	100	1498.41467285156	1498.41467285156	1	7.52991	743	Non_Depleted_Plasma_Nor_2.raw
False	None	FourierTransform	HCD	MS2	0	0	200	1498.41467285156	2995.82206907313	2	7.54449	744	Non_Depleted_Plasma_Nor_2.raw
False	Unambiguous	FourierTransform	HCD	MS2	0	0	200	1498.41467285156	4493.22946529469	3	7.54449	744	Non_Depleted_Plasma_Nor_2.raw
False	Unambiguous	IonTrap	CID	MS2	0	0	100	1092.51293945313	1092.51293945313	1	7.54990833333333	745	Non_Depleted_Plasma_Nor_2.raw
False	Ambiguous	FourierTransform	HCD	MS2	0	0	200	1092.51293945313	2184.01860227625	2	7.56492666666667	746	Non_Depleted_Plasma_Nor_2.raw
False	Unambiguous	FourierTransform	HCD	MS2	0	0	200	1092.51293945313	3275.52426509938	3	7.56492666666667	746	Non_Depleted_Plasma_Nor_2.raw
False	Unambiguous	IonTrap	CID	MS2	0	0	100	1145.5888671875	1145.5888671875	1	7.57032833333333	747	Non_Depleted_Plasma_Nor_2.raw
False	None	FourierTransform	HCD	MS2	0	0	200	1145.5888671875	2290.170457745	2	7.58514	748	Non_Depleted_Plasma_Nor_2.raw
False	Unambiguous	FourierTransform	HCD	MS2	0	0	200	1145.5888671875	3434.7520483025	3	7.58514	748	Non_Depleted_Plasma_Nor_2.raw
False	None	IonTrap	CID	MS2	0	0	100	1491.10363769531	1491.10363769531	1	7.59849	750	Non_Depleted_Plasma_Nor_2.raw
False	None	FourierTransform	HCD	MS2	0	0	200	1491.10363769531	2981.19999876063	2	7.61417833333333	751	Non_Depleted_Plasma_Nor_2.raw
False	None	FourierTransform	HCD	MS2	0	0	200	1491.10363769531	4471.29635982594	3	7.61417833333333	751	Non_Depleted_Plasma_Nor_2.raw
False	None	IonTrap	CID	MS2	0		100	1016.16241455078	1016.16241455078	1	7.61960833333333	752	Non_Depleted_Plasma_Nor_2.raw
False	None	FourierTransform	HCD	MS2	0		200	1016.16241455078	2031.31755247156	2	7.63455	753	Non_Depleted_Plasma_Nor_2.raw
False	Unambiguous	FourierTransform	HCD	MS2	0		200	1016.16241455078	3046.47269039234	3	7.63455	753	Non_Depleted_Plasma_Nor_2.raw
False	None	IonTrap	CID	MS2	0	0	100	1194.10375976563	1194.10375976563	1	7.63994	754	Non_Depleted_Plasma_Nor_2.raw
False	None	FourierTransform	HCD	MS2	0	0	200	1194.10375976563	1194.10375976563	1	7.654715	755	Non_Depleted_Plasma_Nor_2.raw
False	Unambiguous	IonTrap	CID	MS2	0	59.89253	100	996.5947265625	996.5947265625	1	7.660135	756	Non_Depleted_Plasma_Nor_2.raw
False	Unambiguous	FourierTransform	HCD	MS2	0	59.89253	200	996.5947265625	1992.182176495	2	7.67511333333333	757	Non_Depleted_Plasma_Nor_2.raw
False	None	FourierTransform	HCD	MS2	0	59.89253	200	996.5947265625	2987.7696264275	3	7.67511333333333	757	Non_Depleted_Plasma_Nor_2.raw
False	None	IonTrap	CID	MS2	0	47.93698	100	1161.17395019531	1161.17395019531	1	7.68051666666667	758	Non_Depleted_Plasma_Nor_2.raw
False	None	FourierTransform	HCD	MS2	0	47.93698	200	1161.17395019531	2321.34062376063	2	7.69531666666667	759	Non_Depleted_Plasma_Nor_2.raw
False	None	FourierTransform	HCD	MS2	0	47.93698	200	1161.17395019531	3481.50729732594	3	7.69531666666667	759	Non_Depleted_Plasma_Nor_2.raw
False	None	IonTrap	CID	MS2	0	22.91982	100	994.332580566406	994.332580566406	1	7.70949166666667	761	Non_Depleted_Plasma_Nor_2.raw
False	None	FourierTransform	HCD	MS2	0	22.91982	200	994.332580566406	1987.65788450281	2	7.72551166666667	762	Non_Depleted_Plasma_Nor_2.raw
False	None	FourierTransform	HCD	MS2	0	22.91982	200	994.332580566406	2980.98318843922	3	7.72551166666667	762	Non_Depleted_Plasma_Nor_2.raw
False	None	IonTrap	CID	MS2	0	69.23328	100	904.286499023438	904.286499023438	1	7.730975	763	Non_Depleted_Plasma_Nor_2.raw
False	None	FourierTransform	HCD	MS2	0	69.23328	200	904.286499023438	1807.56572141688	2	7.74611666666667	764	Non_Depleted_Plasma_Nor_2.raw
False	None	FourierTransform	HCD	MS2	0	69.23328	200	904.286499023438	2710.84494381031	3	7.74611666666667	764	Non_Depleted_Plasma_Nor_2.raw
False	Unambiguous	IonTrap	CID	MS2	0		100	1721.78845214844	3442.56962766688	2	7.75146833333333	765	Non_Depleted_Plasma_Nor_2.raw
False	Unambiguous	IonTrap	CID	MS2	0		100	1721.78845214844	5163.35080318531	3	7.75146833333333	765	Non_Depleted_Plasma_Nor_2.raw
False	None	FourierTransform	HCD	MS2	0		200	1721.78845214844	3442.56962766688	2	7.76592666666667	766	Non_Depleted_Plasma_Nor_2.raw
False	None	FourierTransform	HCD	MS2	0		200	1721.78845214844	5163.35080318531	3	7.76592666666667	766	Non_Depleted_Plasma_Nor_2.raw
False	None	IonTrap	CID	MS2	0	11.70782	100	920.31591796875	920.31591796875	1	7.77139666666667	767	Non_Depleted_Plasma_Nor_2.raw
False	None	FourierTransform	HCD	MS2	0	11.70782	200	920.31591796875	920.31591796875	1	7.786415	768	Non_Depleted_Plasma_Nor_2.raw
False	Unambiguous	IonTrap	CID	MS2	0		100	1311.71276855469	3933.12375240406	3	7.791805	769	Non_Depleted_Plasma_Nor_2.raw
False	Ambiguous	IonTrap	CID	MS2	0		100	1311.71276855469	2622.41826047938	2	7.791805	769	Non_Depleted_Plasma_Nor_2.raw
False	Unambiguous	FourierTransform	HCD	MS2	0		200	1311.71276855469	2622.41826047938	2	7.806505	770	Non_Depleted_Plasma_Nor_2.raw
False	Unambiguous	FourierTransform	HCD	MS2	0		200	1311.71276855469	3933.12375240406	3	7.806505	770	Non_Depleted_Plasma_Nor_2.raw
False	Unambiguous	IonTrap	CID	MS2	0		100	1229.53771972656	1229.53771972656	1	7.82175833333333	772	Non_Depleted_Plasma_Nor_2.raw
False	None	FourierTransform	HCD	MS2	0		200	1229.53771972656	2458.06816282313	2	7.836535	773	Non_Depleted_Plasma_Nor_2.raw
False	None	FourierTransform	HCD	MS2	0		200	1229.53771972656	3686.59860591969	3	7.836535	773	Non_Depleted_Plasma_Nor_2.raw
False	None	IonTrap	CID	MS2	0	76.15804	100	1090.34753417969	1090.34753417969	1	7.84195833333333	774	Non_Depleted_Plasma_Nor_2.raw
False	None	FourierTransform	HCD	MS2	0	76.15804	200	1090.34753417969	2179.68779172938	2	7.85684833333333	775	Non_Depleted_Plasma_Nor_2.raw
False	None	FourierTransform	HCD	MS2	0	76.15804	200	1090.34753417969	3269.02804927906	3	7.85684833333333	775	Non_Depleted_Plasma_Nor_2.raw
False	Unambiguous	IonTrap	CID	MS2	0		100	1305.54260253906	3914.61325435719	3	7.86223833333333	776	Non_Depleted_Plasma_Nor_2.raw
False	Unambiguous	IonTrap	CID	MS2	0		100	1305.54260253906	2610.07792844813	2	7.86223833333333	776	Non_Depleted_Plasma_Nor_2.raw
False	None	FourierTransform	HCD	MS2	0		200	1305.54260253906	2610.07792844813	2	7.87695333333333	777	Non_Depleted_Plasma_Nor_2.raw
False	None	FourierTransform	HCD	MS2	0		200	1305.54260253906	3914.61325435719	3	7.87695333333333	777	Non_Depleted_Plasma_Nor_2.raw
False	Ambiguous	IonTrap	CID	MS2	0	0	100	1011.50933837891	1011.50933837891	1	7.88238666666667	778	Non_Depleted_Plasma_Nor_2.raw
False	Unambiguous	FourierTransform	HCD	MS2	0	0	200	1011.50933837891	2022.01140012781	2	7.89736	779	Non_Depleted_Plasma_Nor_2.raw
False	Unambiguous	FourierTransform	HCD	MS2	0	0	200	1011.50933837891	3032.51346187672	3	7.89736	779	Non_Depleted_Plasma_Nor_2.raw
False	None	IonTrap	CID	MS2	0	57.23042	100	928.666320800781	1856.32536497156	2	7.902805	780	Non_Depleted_Plasma_Nor_2.raw
False	None	FourierTransform	HCD	MS2	0	57.23042	200	928.666320800781	1856.32536497156	2	7.917885	781	Non_Depleted_Plasma_Nor_2.raw
False	Unambiguous	IonTrap	CID	MS2	0		100	1565.18676757813	3129.36625852625	2	7.933345	783	Non_Depleted_Plasma_Nor_2.raw
False	Ambiguous	IonTrap	CID	MS2	0		100	1565.18676757813	4693.54574947438	3	7.933345	783	Non_Depleted_Plasma_Nor_2.raw
False	None	FourierTransform	HCD	MS2	0		200	1565.18676757813	3129.36625852625	2	7.94901166666667	784	Non_Depleted_Plasma_Nor_2.raw
False	None	FourierTransform	HCD	MS2	0		200	1565.18676757813	4693.54574947438	3	7.94901166666667	784	Non_Depleted_Plasma_Nor_2.raw
False	None	IonTrap	CID	MS2	0		100	1327.48461914063	3980.43930416188	3	7.95442333333333	785	Non_Depleted_Plasma_Nor_2.raw
False	None	IonTrap	CID	MS2	0		100	1327.48461914063	2653.96196165125	2	7.95442333333333	785	Non_Depleted_Plasma_Nor_2.raw
False	None	IonTrap	CID	MS2	0	52.60796	100	909.259460449219	909.259460449219	1	7.97461	787	Non_Depleted_Plasma_Nor_2.raw
False	None	FourierTransform	HCD	MS2	0	52.60796	200	909.259460449219	1817.51164426844	2	7.989585	788	Non_Depleted_Plasma_Nor_2.raw
False	None	FourierTransform	HCD	MS2	0	52.60796	200	909.259460449219	2725.76382808766	3	7.989585	788	Non_Depleted_Plasma_Nor_2.raw
False	Unambiguous	IonTrap	CID	MS2	0		100	1207.6845703125	1207.6845703125	1	7.994985	789	Non_Depleted_Plasma_Nor_2.raw
False	None	FourierTransform	HCD	MS2	0		200	1207.6845703125	2414.361863995	2	8.00979833333333	790	Non_Depleted_Plasma_Nor_2.raw
False	None	FourierTransform	HCD	MS2	0		200	1207.6845703125	3621.0391576775	3	8.00979833333333	790	Non_Depleted_Plasma_Nor_2.raw
False	Unambiguous	IonTrap	CID	MS2	0		100	1141.55310058594	1141.55310058594	1	8.0152	791	Non_Depleted_Plasma_Nor_2.raw
False	Ambiguous	FourierTransform	HCD	MS2	0		200	1141.55310058594	2282.09892454188	2	8.03001166666667	792	Non_Depleted_Plasma_Nor_2.raw
False	Unambiguous	FourierTransform	HCD	MS2	0		200	1141.55310058594	3422.64474849781	3	8.03001166666667	792	Non_Depleted_Plasma_Nor_2.raw
False	Unambiguous	IonTrap	CID	MS2	0		100	1248.53393554688	1248.53393554688	1	8.04512	794	Non_Depleted_Plasma_Nor_2.raw
False	None	FourierTransform	HCD	MS2	0		200	1248.53393554688	3743.58725338063	3	8.059885	795	Non_Depleted_Plasma_Nor_2.raw
False	None	FourierTransform	HCD	MS2	0		200	1248.53393554688	2496.06059446375	2	8.059885	795	Non_Depleted_Plasma_Nor_2.raw
False	Ambiguous	IonTrap	CID	MS2	0		100	1079.59643554688	1079.59643554688	1	8.065315	796	Non_Depleted_Plasma_Nor_2.raw
False	None	FourierTransform	HCD	MS2	0		200	1079.59643554688	2158.18559446375	2	8.080225	797	Non_Depleted_Plasma_Nor_2.raw
False	None	FourierTransform	HCD	MS2	0		200	1079.59643554688	3236.77475338063	3	8.080225	797	Non_Depleted_Plasma_Nor_2.raw
False	Unambiguous	IonTrap	CID	MS2	0	50.24421	100	1023.60211181641	1023.60211181641	1	8.08576333333333	798	Non_Depleted_Plasma_Nor_2.raw
False	None	FourierTransform	HCD	MS2	0	50.24421	200	1023.60211181641	2046.19694700281	2	8.10065166666667	799	Non_Depleted_Plasma_Nor_2.raw
False	None	FourierTransform	HCD	MS2	0	50.24421	200	1023.60211181641	3068.79178218922	3	8.10065166666667	799	Non_Depleted_Plasma_Nor_2.raw
False	Unambiguous	IonTrap	CID	MS2	0		100	1222.53088378906	1222.53088378906	1	8.10605833333333	800	Non_Depleted_Plasma_Nor_2.raw
False	None	FourierTransform	HCD	MS2	0		200	1222.53088378906	2444.05449094813	2	8.120855	801	Non_Depleted_Plasma_Nor_2.raw
False	Ambiguous	FourierTransform	HCD	MS2	0		200	1222.53088378906	3665.57809810719	3	8.120855	801	Non_Depleted_Plasma_Nor_2.raw
False	Ambiguous	IonTrap	CID	MS2	0	55.701	100	1046.60510253906	1046.60510253906	1	8.126275	802	Non_Depleted_Plasma_Nor_2.raw
False	None	FourierTransform	HCD	MS2	0	55.701	200	1046.60510253906	3137.80075435719	3	8.14115	803	Non_Depleted_Plasma_Nor_2.raw
False	None	FourierTransform	HCD	MS2	0	55.701	200	1046.60510253906	2092.20292844813	2	8.14115	803	Non_Depleted_Plasma_Nor_2.raw
False	None	IonTrap	CID	MS2	0	76.5042	100	817.216918945313	817.216918945313	1	8.155365	805	Non_Depleted_Plasma_Nor_2.raw
False	None	FourierTransform	HCD	MS2	0	76.5042	200	817.216918945313	1633.42656126063	2	8.17151166666667	806	Non_Depleted_Plasma_Nor_2.raw
False	None	FourierTransform	HCD	MS2	0	76.5042	200	817.216918945313	2449.63620357594	3	8.17151166666667	806	Non_Depleted_Plasma_Nor_2.raw
False	None	IonTrap	CID	MS2	0	58.60247	100	815.217590332031	815.217590332031	1	8.17699333333333	807	Non_Depleted_Plasma_Nor_2.raw
False	None	FourierTransform	HCD	MS2	0	58.60247	200	815.217590332031	1629.42790403406	2	8.19209333333333	808	Non_Depleted_Plasma_Nor_2.raw
False	None	FourierTransform	HCD	MS2	0	58.60247	200	815.217590332031	2443.63821773609	3	8.19209333333333	808	Non_Depleted_Plasma_Nor_2.raw
False	Unambiguous	IonTrap	CID	MS2	0	45.94232	100	1252.55187988281	1252.55187988281	1	8.19748166666667	809	Non_Depleted_Plasma_Nor_2.raw
False	None	FourierTransform	HCD	MS2	0	45.94232	200	1252.55187988281	2504.09648313563	2	8.21225333333333	810	Non_Depleted_Plasma_Nor_2.raw
False	None	FourierTransform	HCD	MS2	0	45.94232	200	1252.55187988281	3755.64108638844	3	8.21225333333333	810	Non_Depleted_Plasma_Nor_2.raw
False	Unambiguous	IonTrap	CID	MS2	0		100	1127.44189453125	3380.31113033375	3	8.21766833333333	811	Non_Depleted_Plasma_Nor_2.raw
False	None	IonTrap	CID	MS2	0		100	1127.44189453125	2253.8765124325	2	8.21766833333333	811	Non_Depleted_Plasma_Nor_2.raw
False	None	FourierTransform	HCD	MS2	0		200	1127.44189453125	2253.8765124325	2	8.23254	812	Non_Depleted_Plasma_Nor_2.raw
False	None	FourierTransform	HCD	MS2	0		200	1127.44189453125	3380.31113033375	3	8.23254	812	Non_Depleted_Plasma_Nor_2.raw
False	Unambiguous	IonTrap	CID	MS2	0		100	1182.53015136719	1182.53015136719	1	8.23794	813	Non_Depleted_Plasma_Nor_2.raw
False	None	FourierTransform	HCD	MS2	0		200	1182.53015136719	2364.05302610438	2	8.25285333333333	814	Non_Depleted_Plasma_Nor_2.raw
False	None	FourierTransform	HCD	MS2	0		200	1182.53015136719	3545.57590084156	3	8.25285333333333	814	Non_Depleted_Plasma_Nor_2.raw
False	None	IonTrap	CID	MS2	0	48.89626	100	1160.41088867188	1160.41088867188	1	8.26807166666667	816	Non_Depleted_Plasma_Nor_2.raw
False	None	FourierTransform	HCD	MS2	0	48.89626	200	1160.41088867188	2319.81450071375	2	8.28293666666667	817	Non_Depleted_Plasma_Nor_2.raw
False	None	FourierTransform	HCD	MS2	0	48.89626	200	1160.41088867188	3479.21811275563	3	8.28293666666667	817	Non_Depleted_Plasma_Nor_2.raw
False	None	IonTrap	CID	MS2	0		100	1298.44067382813	1298.44067382813	1	8.28832833333333	818	Non_Depleted_Plasma_Nor_2.raw
False	None	FourierTransform	HCD	MS2	0		200	1298.44067382813	3893.30746822438	3	8.30310166666667	819	Non_Depleted_Plasma_Nor_2.raw
False	None	FourierTransform	HCD	MS2	0		200	1298.44067382813	2595.87407102625	2	8.30310166666667	819	Non_Depleted_Plasma_Nor_2.raw
False	None	IonTrap	CID	MS2	0		100	1258.42663574219	1258.42663574219	1	8.30850333333333	820	Non_Depleted_Plasma_Nor_2.raw
False	None	FourierTransform	HCD	MS2	0		200	1258.42663574219	2515.84599485438	2	8.32326166666667	821	Non_Depleted_Plasma_Nor_2.raw
False	None	FourierTransform	HCD	MS2	0		200	1258.42663574219	3773.26535396656	3	8.32326166666667	821	Non_Depleted_Plasma_Nor_2.raw
False	Unambiguous	IonTrap	CID	MS2	0	56.14379	100	1190.54345703125	1190.54345703125	1	8.32865166666667	822	Non_Depleted_Plasma_Nor_2.raw
False	None	FourierTransform	HCD	MS2	0	56.14379	200	1190.54345703125	1190.54345703125	1	8.34346833333333	823	Non_Depleted_Plasma_Nor_2.raw
False	None	IonTrap	CID	MS2	0	72.31822	100	891.234558105469	1781.46183958094	2	8.34891333333333	824	Non_Depleted_Plasma_Nor_2.raw
False	None	FourierTransform	HCD	MS2	0	72.31822	200	891.234558105469	1781.46183958094	2	8.36393	825	Non_Depleted_Plasma_Nor_2.raw
False	None	IonTrap	CID	MS2	0	60.65838	100	906.260925292969	906.260925292969	1	8.37811166666667	827	Non_Depleted_Plasma_Nor_2.raw
False	None	FourierTransform	HCD	MS2	0	60.65838	200	906.260925292969	2716.76822261891	3	8.39419166666667	828	Non_Depleted_Plasma_Nor_2.raw
False	None	FourierTransform	HCD	MS2	0	60.65838	200	906.260925292969	1811.51457395594	2	8.39419166666667	828	Non_Depleted_Plasma_Nor_2.raw
False	None	IonTrap	CID	MS2	0		100	1139.095703125	1139.095703125	1	8.399605	829	Non_Depleted_Plasma_Nor_2.raw
False	Ambiguous	FourierTransform	HCD	MS2	0		200	1139.095703125	2277.18412962	2	8.41447833333333	830	Non_Depleted_Plasma_Nor_2.raw
False	None	FourierTransform	HCD	MS2	0		200	1139.095703125	3415.272556115	3	8.41447833333333	830	Non_Depleted_Plasma_Nor_2.raw
False	None	IonTrap	CID	MS2	0	88.82999	100	922.310974121094	922.310974121094	1	8.42004666666667	831	Non_Depleted_Plasma_Nor_2.raw
False	None	FourierTransform	HCD	MS2	0	88.82999	200	922.310974121094	1843.61467161219	2	8.43502166666667	832	Non_Depleted_Plasma_Nor_2.raw
False	None	FourierTransform	HCD	MS2	0	88.82999	200	922.310974121094	2764.91836910328	3	8.43502166666667	832	Non_Depleted_Plasma_Nor_2.raw
False	None	IonTrap	CID	MS2	0	0	100	1220.3623046875	1220.3623046875	1	8.44042	833	Non_Depleted_Plasma_Nor_2.raw
False	None	FourierTransform	HCD	MS2	0	0	200	1220.3623046875	2439.717332745	2	8.45522	834	Non_Depleted_Plasma_Nor_2.raw
False	Unambiguous	FourierTransform	HCD	MS2	0	0	200	1220.3623046875	3659.0723608025	3	8.45522	834	Non_Depleted_Plasma_Nor_2.raw
False	Ambiguous	IonTrap	CID	MS2	0	71.51678	100	1098.61669921875	1098.61669921875	1	8.460645	835	Non_Depleted_Plasma_Nor_2.raw
False	Unambiguous	FourierTransform	HCD	MS2	0	71.51678	200	1098.61669921875	2196.2261218075	2	8.47548833333333	836	Non_Depleted_Plasma_Nor_2.raw
False	Unambiguous	FourierTransform	HCD	MS2	0	71.51678	200	1098.61669921875	3293.83554439625	3	8.47548833333333	836	Non_Depleted_Plasma_Nor_2.raw
False	Unambiguous	IonTrap	CID	MS2	0	57.21466	100	1334.57604980469	1334.57604980469	1	8.489685	838	Non_Depleted_Plasma_Nor_2.raw
False	None	FourierTransform	HCD	MS2	0	57.21466	200	1334.57604980469	4001.71359615406	3	8.50442333333333	839	Non_Depleted_Plasma_Nor_2.raw
False	None	FourierTransform	HCD	MS2	0	57.21466	200	1334.57604980469	2668.14482297938	2	8.50442333333333	839	Non_Depleted_Plasma_Nor_2.raw
False	Ambiguous	IonTrap	CID	MS2	0	69.44188	100	1064.64526367188	1064.64526367188	1	8.50984833333333	840	Non_Depleted_Plasma_Nor_2.raw
False	Unambiguous	FourierTransform	HCD	MS2	0	69.44188	200	1064.64526367188	2128.28325071375	2	8.52476333333333	841	Non_Depleted_Plasma_Nor_2.raw
False	Unambiguous	FourierTransform	HCD	MS2	0	69.44188	200	1064.64526367188	3191.92123775563	3	8.52476333333333	841	Non_Depleted_Plasma_Nor_2.raw
False	None	IonTrap	CID	MS2	0	0	100	1002.69775390625	1002.69775390625	1	8.5302	842	Non_Depleted_Plasma_Nor_2.raw
False	None	FourierTransform	HCD	MS2	0	0	200	1002.69775390625	2004.3882311825	2	8.54509833333333	843	Non_Depleted_Plasma_Nor_2.raw
False	None	FourierTransform	HCD	MS2	0	0	200	1002.69775390625	3006.07870845875	3	8.54509833333333	843	Non_Depleted_Plasma_Nor_2.raw
False	None	IonTrap	CID	MS2	0		100	971.68896484375	971.68896484375	1	8.550535	844	Non_Depleted_Plasma_Nor_2.raw
False	Unambiguous	IonTrap	CID	MS2	0		100	1069.64562988281	1069.64562988281	1	8.57095833333333	846	Non_Depleted_Plasma_Nor_2.raw
False	Unambiguous	FourierTransform	HCD	MS2	0		200	1069.64562988281	2138.28398313563	2	8.58584166666667	847	Non_Depleted_Plasma_Nor_2.raw
False	None	FourierTransform	HCD	MS2	0		200	1069.64562988281	3206.92233638844	3	8.58584166666667	847	Non_Depleted_Plasma_Nor_2.raw
False	None	IonTrap	CID	MS2	0	52.61607	100	1194.42712402344	1194.42712402344	1	8.600395	849	Non_Depleted_Plasma_Nor_2.raw
False	None	FourierTransform	HCD	MS2	0	52.61607	200	1194.42712402344	2387.84697141688	2	8.61519	850	Non_Depleted_Plasma_Nor_2.raw
False	None	FourierTransform	HCD	MS2	0	52.61607	200	1194.42712402344	3581.26681881031	3	8.61519	850	Non_Depleted_Plasma_Nor_2.raw
False	None	IonTrap	CID	MS2	0		100	1483.45495605469	2965.90263547938	2	8.62054833333333	851	Non_Depleted_Plasma_Nor_2.raw
False	Unambiguous	IonTrap	CID	MS2	0		100	1483.45495605469	4448.35031490406	3	8.62054833333333	851	Non_Depleted_Plasma_Nor_2.raw
False	None	FourierTransform	HCD	MS2	0		200	1483.45495605469	2965.90263547938	2	8.63520166666667	852	Non_Depleted_Plasma_Nor_2.raw
False	Ambiguous	FourierTransform	HCD	MS2	0		200	1483.45495605469	4448.35031490406	3	8.63520166666667	852	Non_Depleted_Plasma_Nor_2.raw
False	Ambiguous	IonTrap	CID	MS2	0	55.90533	100	1051.70178222656	1051.70178222656	1	8.64063	853	Non_Depleted_Plasma_Nor_2.raw
False	None	FourierTransform	HCD	MS2	0	55.90533	200	1051.70178222656	2102.39628782313	2	8.65550666666667	854	Non_Depleted_Plasma_Nor_2.raw
False	None	FourierTransform	HCD	MS2	0	55.90533	200	1051.70178222656	3153.09079341969	3	8.65550666666667	854	Non_Depleted_Plasma_Nor_2.raw
False	Ambiguous	IonTrap	CID	MS2	0		100	1013.58673095703	1013.58673095703	1	8.66092833333333	855	Non_Depleted_Plasma_Nor_2.raw
False	None	FourierTransform	HCD	MS2	0		200	1013.58673095703	3038.74563961109	3	8.675895	856	Non_Depleted_Plasma_Nor_2.raw
False	None	FourierTransform	HCD	MS2	0		200	1013.58673095703	2026.16618528406	2	8.675895	856	Non_Depleted_Plasma_Nor_2.raw
False	Unambiguous	IonTrap	CID	MS2	0	40.75319	100	1282.64611816406	1282.64611816406	1	8.68128333333333	857	Non_Depleted_Plasma_Nor_2.raw
False	None	FourierTransform	HCD	MS2	0	40.75319	200	1282.64611816406	2564.28495969813	2	8.69600166666667	858	Non_Depleted_Plasma_Nor_2.raw
False	None	FourierTransform	HCD	MS2	0	40.75319	200	1282.64611816406	3845.92380123219	3	8.69600166666667	858	Non_Depleted_Plasma_Nor_2.raw
False	None	IonTrap	CID	MS2	0		100	1120.21459960938	1120.21459960938	1	8.70940833333333	860	Non_Depleted_Plasma_Nor_2.raw
False	None	FourierTransform	HCD	MS2	0		200	1120.21459960938	2239.42192258875	2	8.725345	861	Non_Depleted_Plasma_Nor_2.raw
False	None	FourierTransform	HCD	MS2	0		200	1120.21459960938	3358.62924556813	3	8.725345	861	Non_Depleted_Plasma_Nor_2.raw
False	None	IonTrap	CID	MS2	0	75.72888	100	1091.7119140625	1091.7119140625	1	8.73077	862	Non_Depleted_Plasma_Nor_2.raw
False	None	FourierTransform	HCD	MS2	0	75.72888	200	1091.7119140625	2182.416551495	2	8.74569	863	Non_Depleted_Plasma_Nor_2.raw
False	None	FourierTransform	HCD	MS2	0	75.72888	200	1091.7119140625	3273.1211889275	3	8.74569	863	Non_Depleted_Plasma_Nor_2.raw
False	None	IonTrap	CID	MS2	0		100	1467.46020507813	1467.46020507813	1	8.75106166666667	864	Non_Depleted_Plasma_Nor_2.raw
False	None	FourierTransform	HCD	MS2	0		200	1467.46020507813	4400.36606197438	3	8.76578	865	Non_Depleted_Plasma_Nor_2.raw
False	None	FourierTransform	HCD	MS2	0		200	1467.46020507813	2933.91313352625	2	8.76578	865	Non_Depleted_Plasma_Nor_2.raw
False	Ambiguous	IonTrap	CID	MS2	0		100	1032.62939453125	1032.62939453125	1	8.77120166666667	866	Non_Depleted_Plasma_Nor_2.raw
False	Ambiguous	IonTrap	CID	MS2	0	65.28009	100	927.631469726563	927.631469726563	1	8.79161166666667	868	Non_Depleted_Plasma_Nor_2.raw
False	None	FourierTransform	HCD	MS2	0	65.28009	200	927.631469726563	927.631469726563	1	8.80656833333333	869	Non_Depleted_Plasma_Nor_2.raw
False	None	IonTrap	CID	MS2	0	34.38023	100	903.288879394531	903.288879394531	1	8.82183333333333	871	Non_Depleted_Plasma_Nor_2.raw
False	None	FourierTransform	HCD	MS2	0	34.38023	200	903.288879394531	1805.57048215906	2	8.83784666666667	872	Non_Depleted_Plasma_Nor_2.raw
False	None	FourierTransform	HCD	MS2	0	34.38023	200	903.288879394531	2707.85208492359	3	8.83784666666667	872	Non_Depleted_Plasma_Nor_2.raw
False	Ambiguous	IonTrap	CID	MS2	0	48.04307	100	1260.60656738281	1260.60656738281	1	8.84323666666667	873	Non_Depleted_Plasma_Nor_2.raw
False	None	FourierTransform	HCD	MS2	0	48.04307	200	1260.60656738281	2520.20585813563	2	8.858045	874	Non_Depleted_Plasma_Nor_2.raw
False	None	FourierTransform	HCD	MS2	0	48.04307	200	1260.60656738281	3779.80514888844	3	8.858045	874	Non_Depleted_Plasma_Nor_2.raw
False	Unambiguous	IonTrap	CID	MS2	0		100	1152.59826660156	1152.59826660156	1	8.863445	875	Non_Depleted_Plasma_Nor_2.raw
False	Ambiguous	FourierTransform	HCD	MS2	0		200	1152.59826660156	3455.78024654469	3	8.87825666666667	876	Non_Depleted_Plasma_Nor_2.raw
False	Ambiguous	FourierTransform	HCD	MS2	0		200	1152.59826660156	2304.18925657313	2	8.87825666666667	876	Non_Depleted_Plasma_Nor_2.raw
False	Unambiguous	IonTrap	CID	MS2	0	53.78273	100	1232.54248046875	1232.54248046875	1	8.88364833333333	877	Non_Depleted_Plasma_Nor_2.raw
False	Unambiguous	FourierTransform	HCD	MS2	0	53.78273	200	1232.54248046875	2464.0776843075	2	8.89846833333333	878	Non_Depleted_Plasma_Nor_2.raw
False	Unambiguous	FourierTransform	HCD	MS2	0	53.78273	200	1232.54248046875	3695.61288814625	3	8.89846833333333	878	Non_Depleted_Plasma_Nor_2.raw
False	Unambiguous	IonTrap	CID	MS2	0	54.4116	100	1205.51647949219	1205.51647949219	1	8.90386166666667	879	Non_Depleted_Plasma_Nor_2.raw
False	None	FourierTransform	HCD	MS2	0	54.4116	200	1205.51647949219	2410.02568235438	2	8.91862	880	Non_Depleted_Plasma_Nor_2.raw
False	None	FourierTransform	HCD	MS2	0	54.4116	200	1205.51647949219	3614.53488521656	3	8.91862	880	Non_Depleted_Plasma_Nor_2.raw
False	None	IonTrap	CID	MS2	0	49.67092	100	815.216491699219	815.216491699219	1	8.93345333333333	882	Non_Depleted_Plasma_Nor_2.raw
False	None	FourierTransform	HCD	MS2	0	49.67092	200	815.216491699219	1629.42570676844	2	8.94853833333333	883	Non_Depleted_Plasma_Nor_2.raw
False	None	FourierTransform	HCD	MS2	0	49.67092	200	815.216491699219	2443.63492183766	3	8.94853833333333	883	Non_Depleted_Plasma_Nor_2.raw
False	None	IonTrap	CID	MS2	0	47.5252	100	907.261901855469	907.261901855469	1	8.95399333333333	884	Non_Depleted_Plasma_Nor_2.raw
False	None	FourierTransform	HCD	MS2	0	47.5252	200	907.261901855469	907.261901855469	1	8.96900833333333	885	Non_Depleted_Plasma_Nor_2.raw
False	None	IonTrap	CID	MS2	0	74.90662	100	829.268493652344	829.268493652344	1	8.97447666666667	886	Non_Depleted_Plasma_Nor_2.raw
False	None	FourierTransform	HCD	MS2	0	74.90662	200	829.268493652344	1657.52971067469	2	8.98952666666667	887	Non_Depleted_Plasma_Nor_2.raw
False	None	FourierTransform	HCD	MS2	0	74.90662	200	829.268493652344	2485.79092769703	3	8.98952666666667	887	Non_Depleted_Plasma_Nor_2.raw
False	None	IonTrap	CID	MS2	0	51.70805	100	995.33447265625	995.33447265625	1	8.99496	888	Non_Depleted_Plasma_Nor_2.raw
False	None	FourierTransform	HCD	MS2	0	51.70805	200	995.33447265625	995.33447265625	1	9.009925	889	Non_Depleted_Plasma_Nor_2.raw
False	None	IonTrap	CID	MS2	0	69.72201	100	817.21484375	817.21484375	1	9.01540166666667	890	Non_Depleted_Plasma_Nor_2.raw
False	None	FourierTransform	HCD	MS2	0	69.72201	200	817.21484375	817.21484375	1	9.030455	891	Non_Depleted_Plasma_Nor_2.raw
False	Ambiguous	IonTrap	CID	MS2	0	90.69621	100	1102.57336425781	1102.57336425781	1	9.04415833333333	893	Non_Depleted_Plasma_Nor_2.raw
False	None	FourierTransform	HCD	MS2	0	90.69621	200	1102.57336425781	2204.13945188563	2	9.05905666666667	894	Non_Depleted_Plasma_Nor_2.raw
False	None	FourierTransform	HCD	MS2	0	90.69621	200	1102.57336425781	3305.70553951344	3	9.05905666666667	894	Non_Depleted_Plasma_Nor_2.raw
False	None	IonTrap	CID	MS2	0	63.46026	100	1056.15075683594	1056.15075683594	1	9.06447666666667	895	Non_Depleted_Plasma_Nor_2.raw
False	Unambiguous	FourierTransform	HCD	MS2	0	63.46026	200	1056.15075683594	3166.43771724781	3	9.07939	896	Non_Depleted_Plasma_Nor_2.raw
False	None	FourierTransform	HCD	MS2	0	63.46026	200	1056.15075683594	2111.29423704188	2	9.07939	896	Non_Depleted_Plasma_Nor_2.raw
False	Unambiguous	IonTrap	CID	MS2	0		100	1112.59460449219	1112.59460449219	1	9.08480666666667	897	Non_Depleted_Plasma_Nor_2.raw
False	None	IonTrap	CID	MS2	0		100	1117.08325195313	1117.08325195313	1	9.10519333333333	899	Non_Depleted_Plasma_Nor_2.raw
False	None	FourierTransform	HCD	MS2	0		200	1117.08325195313	2233.15922727625	2	9.12007666666667	900	Non_Depleted_Plasma_Nor_2.raw
False	None	FourierTransform	HCD	MS2	0		200	1117.08325195313	3349.23520259938	3	9.12007666666667	900	Non_Depleted_Plasma_Nor_2.raw
False	None	IonTrap	CID	MS2	0		100	989.79833984375	989.79833984375	1	9.12549833333333	901	Non_Depleted_Plasma_Nor_2.raw
False	Unambiguous	IonTrap	CID	MS2	0		100	1245.6142578125	1245.6142578125	1	9.15409	904	Non_Depleted_Plasma_Nor_2.raw
False	None	FourierTransform	HCD	MS2	0		200	1245.6142578125	2490.221238995	2	9.16888333333333	905	Non_Depleted_Plasma_Nor_2.raw
False	None	FourierTransform	HCD	MS2	0		200	1245.6142578125	3734.8282201775	3	9.16888333333333	905	Non_Depleted_Plasma_Nor_2.raw
False	None	IonTrap	CID	MS2	0	63.78883	100	1222.43286132813	1222.43286132813	1	9.17427166666667	906	Non_Depleted_Plasma_Nor_2.raw
False	None	FourierTransform	HCD	MS2	0	63.78883	200	1222.43286132813	3665.28403072438	3	9.18907	907	Non_Depleted_Plasma_Nor_2.raw
False	None	FourierTransform	HCD	MS2	0	63.78883	200	1222.43286132813	2443.85844602625	2	9.18907	907	Non_Depleted_Plasma_Nor_2.raw
False	Unambiguous	IonTrap	CID	MS2	0		100	1071.64978027344	1071.64978027344	1	9.19449166666667	908	Non_Depleted_Plasma_Nor_2.raw
False	None	FourierTransform	HCD	MS2	0		200	1071.64978027344	2142.29228391688	2	9.20937666666667	909	Non_Depleted_Plasma_Nor_2.raw
False	None	FourierTransform	HCD	MS2	0		200	1071.64978027344	3212.93478756031	3	9.20937666666667	909	Non_Depleted_Plasma_Nor_2.raw
False	Unambiguous	IonTrap	CID	MS2	0	69.49339	100	1234.61376953125	1234.61376953125	1	9.21476833333333	910	Non_Depleted_Plasma_Nor_2.raw
False	None	FourierTransform	HCD	MS2	0	69.49339	200	1234.61376953125	2468.2202624325	2	9.22957833333333	911	Non_Depleted_Plasma_Nor_2.raw
False	None	FourierTransform	HCD	MS2	0	69.49339	200	1234.61376953125	3701.82675533375	3	9.22957833333333	911	Non_Depleted_Plasma_Nor_2.raw
False	None	IonTrap	CID	MS2	0		100	1397.43762207031	1397.43762207031	1	9.23495166666667	912	Non_Depleted_Plasma_Nor_2.raw
False	None	FourierTransform	HCD	MS2	0		200	1397.43762207031	1397.43762207031	1	9.2496	913	Non_Depleted_Plasma_Nor_2.raw
False	Ambiguous	IonTrap	CID	MS2	0	0	100	1304.56872558594	1304.56872558594	1	9.26352833333333	915	Non_Depleted_Plasma_Nor_2.raw
False	None	FourierTransform	HCD	MS2	0	0	200	1304.56872558594	1304.56872558594	1	9.27840333333333	916	Non_Depleted_Plasma_Nor_2.raw
False	None	IonTrap	CID	MS2	0	49.61743	100	1334.24780273438	1334.24780273438	1	9.28379833333333	917	Non_Depleted_Plasma_Nor_2.raw
False	None	FourierTransform	HCD	MS2	0	49.61743	200	1334.24780273438	2667.48832883875	2	9.29853666666667	918	Non_Depleted_Plasma_Nor_2.raw
False	None	FourierTransform	HCD	MS2	0	49.61743	200	1334.24780273438	4000.72885494313	3	9.29853666666667	918	Non_Depleted_Plasma_Nor_2.raw
False	Unambiguous	IonTrap	CID	MS2	0		100	1462.33459472656	2923.66191282313	2	9.30391666666667	919	Non_Depleted_Plasma_Nor_2.raw
False	Ambiguous	IonTrap	CID	MS2	0		100	1462.33459472656	4384.98923091969	3	9.30391666666667	919	Non_Depleted_Plasma_Nor_2.raw
False	Unambiguous	FourierTransform	HCD	MS2	0		200	1462.33459472656	2923.66191282313	2	9.31855666666667	920	Non_Depleted_Plasma_Nor_2.raw
False	Unambiguous	FourierTransform	HCD	MS2	0		200	1462.33459472656	4384.98923091969	3	9.31855666666667	920	Non_Depleted_Plasma_Nor_2.raw
False	None	IonTrap	CID	MS2	0	0	100	1410.44311523438	1410.44311523438	1	9.32392833333333	921	Non_Depleted_Plasma_Nor_2.raw
False	None	FourierTransform	HCD	MS2	0	0	200	1410.44311523438	2819.87895383875	2	9.338615	922	Non_Depleted_Plasma_Nor_2.raw
False	None	FourierTransform	HCD	MS2	0	0	200	1410.44311523438	4229.31479244313	3	9.338615	922	Non_Depleted_Plasma_Nor_2.raw
False	Ambiguous	IonTrap	CID	MS2	0	0	100	1124.521484375	1124.521484375	1	9.34403833333333	923	Non_Depleted_Plasma_Nor_2.raw
False	None	FourierTransform	HCD	MS2	0	0	200	1124.521484375	3371.549899865	3	9.35889833333333	924	Non_Depleted_Plasma_Nor_2.raw
False	None	FourierTransform	HCD	MS2	0	0	200	1124.521484375	2248.03569212	2	9.35889833333333	924	Non_Depleted_Plasma_Nor_2.raw
False	None	IonTrap	CID	MS2	0	52.61449	100	921.316223144531	921.316223144531	1	9.37413166666667	926	Non_Depleted_Plasma_Nor_2.raw
False	None	FourierTransform	HCD	MS2	0	52.61449	200	921.316223144531	921.316223144531	1	9.39017666666667	927	Non_Depleted_Plasma_Nor_2.raw
False	Unambiguous	IonTrap	CID	MS2	0		100	1315.55786132813	1315.55786132813	1	9.39557	928	Non_Depleted_Plasma_Nor_2.raw
False	None	FourierTransform	HCD	MS2	0		200	1315.55786132813	2630.10844602625	2	9.41031833333333	929	Non_Depleted_Plasma_Nor_2.raw
False	None	FourierTransform	HCD	MS2	0		200	1315.55786132813	3944.65903072438	3	9.41031833333333	929	Non_Depleted_Plasma_Nor_2.raw
False	Ambiguous	IonTrap	CID	MS2	0	46.47853	100	1198.61743164063	1198.61743164063	1	9.41571166666667	930	Non_Depleted_Plasma_Nor_2.raw
False	Ambiguous	FourierTransform	HCD	MS2	0	46.47853	200	1198.61743164063	2396.22758665125	2	9.43051333333333	931	Non_Depleted_Plasma_Nor_2.raw
False	Unambiguous	FourierTransform	HCD	MS2	0	46.47853	200	1198.61743164063	3593.83774166188	3	9.43051333333333	931	Non_Depleted_Plasma_Nor_2.raw
False	None	IonTrap	CID	MS2	0	82.41769	100	848.296081542969	848.296081542969	1	9.43596833333333	932	Non_Depleted_Plasma_Nor_2.raw
False	None	FourierTransform	HCD	MS2	0	82.41769	200	848.296081542969	1695.58488645594	2	9.45113	933	Non_Depleted_Plasma_Nor_2.raw
False	None	FourierTransform	HCD	MS2	0	82.41769	200	848.296081542969	2542.87369136891	3	9.45113	933	Non_Depleted_Plasma_Nor_2.raw
False	Unambiguous	IonTrap	CID	MS2	0	36.00421	100	1163.5830078125	1163.5830078125	1	9.45653166666667	934	Non_Depleted_Plasma_Nor_2.raw
False	Unambiguous	FourierTransform	HCD	MS2	0	36.00421	200	1163.5830078125	2326.158738995	2	9.47134666666667	935	Non_Depleted_Plasma_Nor_2.raw
False	Ambiguous	FourierTransform	HCD	MS2	0	36.00421	200	1163.5830078125	3488.7344701775	3	9.47134666666667	935	Non_Depleted_Plasma_Nor_2.raw
False	Unambiguous	IonTrap	CID	MS2	0	53.53167	100	1201.68591308594	1201.68591308594	1	9.48657166666667	937	Non_Depleted_Plasma_Nor_2.raw
False	Unambiguous	FourierTransform	HCD	MS2	0	53.53167	200	1201.68591308594	2402.36454954188	2	9.50170833333333	938	Non_Depleted_Plasma_Nor_2.raw
False	None	FourierTransform	HCD	MS2	0	53.53167	200	1201.68591308594	3603.04318599781	3	9.50170833333333	938	Non_Depleted_Plasma_Nor_2.raw
False	Unambiguous	IonTrap	CID	MS2	0		100	1156.46826171875	1156.46826171875	1	9.50711166666667	939	Non_Depleted_Plasma_Nor_2.raw
False	None	FourierTransform	HCD	MS2	0		200	1156.46826171875	2311.9292468075	2	9.52196166666667	940	Non_Depleted_Plasma_Nor_2.raw
False	None	FourierTransform	HCD	MS2	0		200	1156.46826171875	3467.39023189625	3	9.52196166666667	940	Non_Depleted_Plasma_Nor_2.raw
False	Unambiguous	IonTrap	CID	MS2	0		100	1379.53015136719	2758.05302610438	2	9.52735333333333	941	Non_Depleted_Plasma_Nor_2.raw
False	Unambiguous	IonTrap	CID	MS2	0		100	1379.53015136719	4136.57590084156	3	9.52735333333333	941	Non_Depleted_Plasma_Nor_2.raw
False	None	FourierTransform	HCD	MS2	0		200	1379.53015136719	4136.57590084156	3	9.54205333333333	942	Non_Depleted_Plasma_Nor_2.raw
False	None	FourierTransform	HCD	MS2	0		200	1379.53015136719	2758.05302610438	2	9.54205333333333	942	Non_Depleted_Plasma_Nor_2.raw
False	Unambiguous	IonTrap	CID	MS2	0	78.7369	100	1098.47497558594	1098.47497558594	1	9.54746833333333	943	Non_Depleted_Plasma_Nor_2.raw
False	None	FourierTransform	HCD	MS2	0	78.7369	200	1098.47497558594	2195.94267454188	2	9.56236	944	Non_Depleted_Plasma_Nor_2.raw
False	None	FourierTransform	HCD	MS2	0	78.7369	200	1098.47497558594	3293.41037349781	3	9.56236	944	Non_Depleted_Plasma_Nor_2.raw
False	Unambiguous	IonTrap	CID	MS2	0	88.35271	100	979.610778808594	979.610778808594	1	9.56781	945	Non_Depleted_Plasma_Nor_2.raw
False	None	FourierTransform	HCD	MS2	0	88.35271	200	979.610778808594	1958.21428098719	2	9.582775	946	Non_Depleted_Plasma_Nor_2.raw
False	None	FourierTransform	HCD	MS2	0	88.35271	200	979.610778808594	2936.81778316578	3	9.582775	946	Non_Depleted_Plasma_Nor_2.raw
False	None	IonTrap	CID	MS2	0	55.05774	100	1268.47033691406	1268.47033691406	1	9.59642833333333	948	Non_Depleted_Plasma_Nor_2.raw
False	None	FourierTransform	HCD	MS2	0	55.05774	200	1268.47033691406	2535.93339719813	2	9.61122333333333	949	Non_Depleted_Plasma_Nor_2.raw
False	None	FourierTransform	HCD	MS2	0	55.05774	200	1268.47033691406	3803.39645748219	3	9.61122333333333	949	Non_Depleted_Plasma_Nor_2.raw
False	Ambiguous	IonTrap	CID	MS2	0	0	100	1144.60620117188	1144.60620117188	1	9.616625	950	Non_Depleted_Plasma_Nor_2.raw
False	None	FourierTransform	HCD	MS2	0	0	200	1144.60620117188	3431.80405025563	3	9.63158	951	Non_Depleted_Plasma_Nor_2.raw
False	None	FourierTransform	HCD	MS2	0	0	200	1144.60620117188	2288.20512571375	2	9.63158	951	Non_Depleted_Plasma_Nor_2.raw
False	Unambiguous	IonTrap	CID	MS2	0	0	100	1280.56872558594	1280.56872558594	1	9.63697	952	Non_Depleted_Plasma_Nor_2.raw
False	None	FourierTransform	HCD	MS2	0	0	200	1280.56872558594	2560.13017454188	2	9.65173166666667	953	Non_Depleted_Plasma_Nor_2.raw
False	Unambiguous	FourierTransform	HCD	MS2	0	0	200	1280.56872558594	3839.69162349781	3	9.65173166666667	953	Non_Depleted_Plasma_Nor_2.raw
False	None	IonTrap	CID	MS2	0	0	100	1209.02563476563	1209.02563476563	1	9.65712333333333	954	Non_Depleted_Plasma_Nor_2.raw
False	Ambiguous	FourierTransform	HCD	MS2	0	0	200	1209.02563476563	2417.04399290125	2	9.67193166666667	955	Non_Depleted_Plasma_Nor_2.raw
False	None	FourierTransform	HCD	MS2	0	0	200	1209.02563476563	3625.06235103688	3	9.67193166666667	955	Non_Depleted_Plasma_Nor_2.raw
False	Unambiguous	IonTrap	CID	MS2	0	84.61877	100	1028.60974121094	1028.60974121094	1	9.67735833333333	956	Non_Depleted_Plasma_Nor_2.raw
False	None	FourierTransform	HCD	MS2	0	84.61877	200	1028.60974121094	1028.60974121094	1	9.69226833333333	957	Non_Depleted_Plasma_Nor_2.raw
False	Unambiguous	IonTrap	CID	MS2	0	33.13571	100	1217.546875	1217.546875	1	9.70622166666667	959	Non_Depleted_Plasma_Nor_2.raw
False	None	FourierTransform	HCD	MS2	0	33.13571	200	1217.546875	3650.62607174	3	9.72102333333333	960	Non_Depleted_Plasma_Nor_2.raw
False	None	FourierTransform	HCD	MS2	0	33.13571	200	1217.546875	2434.08647337	2	9.72102333333333	960	Non_Depleted_Plasma_Nor_2.raw
False	Unambiguous	IonTrap	CID	MS2	0		100	1037.73974609375	1037.73974609375	1	9.72645166666667	961	Non_Depleted_Plasma_Nor_2.raw
False	None	FourierTransform	HCD	MS2	0		200	1037.73974609375	2074.4722155575	2	9.74137333333333	962	Non_Depleted_Plasma_Nor_2.raw
False	None	FourierTransform	HCD	MS2	0		200	1037.73974609375	3111.20468502125	3	9.74137333333333	962	Non_Depleted_Plasma_Nor_2.raw
False	None	IonTrap	CID	MS2	0	67.66107	100	1276.08679199219	1276.08679199219	1	9.74676166666667	963	Non_Depleted_Plasma_Nor_2.raw
False	None	FourierTransform	HCD	MS2	0	67.66107	200	1276.08679199219	2551.16630735438	2	9.76150833333333	964	Non_Depleted_Plasma_Nor_2.raw
False	None	FourierTransform	HCD	MS2	0	67.66107	200	1276.08679199219	3826.24582271656	3	9.76150833333333	964	Non_Depleted_Plasma_Nor_2.raw
False	None	IonTrap	CID	MS2	0	75.76426	100	890.237426757813	890.237426757813	1	9.767255	965	Non_Depleted_Plasma_Nor_2.raw
False	None	FourierTransform	HCD	MS2	0	75.76426	200	890.237426757813	2668.69772701344	3	9.78228333333333	966	Non_Depleted_Plasma_Nor_2.raw
False	None	FourierTransform	HCD	MS2	0	75.76426	200	890.237426757813	1779.46757688563	2	9.78228333333333	966	Non_Depleted_Plasma_Nor_2.raw
False	Ambiguous	IonTrap	CID	MS2	0		100	1013.65924072266	1013.65924072266	1	9.78772666666667	967	Non_Depleted_Plasma_Nor_2.raw
False	None	FourierTransform	HCD	MS2	0		200	1013.65924072266	3038.96316890797	3	9.80275166666667	968	Non_Depleted_Plasma_Nor_2.raw
False	None	FourierTransform	HCD	MS2	0		200	1013.65924072266	2026.31120481531	2	9.80275166666667	968	Non_Depleted_Plasma_Nor_2.raw
False	Unambiguous	IonTrap	CID	MS2	0	69.30865	100	1003.65679931641	1003.65679931641	1	9.817335	970	Non_Depleted_Plasma_Nor_2.raw
False	None	FourierTransform	HCD	MS2	0	69.30865	200	1003.65679931641	2006.30632200281	2	9.833345	971	Non_Depleted_Plasma_Nor_2.raw
False	None	FourierTransform	HCD	MS2	0	69.30865	200	1003.65679931641	3008.95584468922	3	9.833345	971	Non_Depleted_Plasma_Nor_2.raw
False	Unambiguous	IonTrap	CID	MS2	0		100	926.614501953125	926.614501953125	1	9.83880166666667	972	Non_Depleted_Plasma_Nor_2.raw
False	None	FourierTransform	HCD	MS2	0		200	926.614501953125	1852.22172727625	2	9.85382333333333	973	Non_Depleted_Plasma_Nor_2.raw
False	None	FourierTransform	HCD	MS2	0		200	926.614501953125	2777.82895259938	3	9.85382333333333	973	Non_Depleted_Plasma_Nor_2.raw
False	None	IonTrap	CID	MS2	0	76.52775	100	941.726684570313	941.726684570313	1	9.85927166666667	974	Non_Depleted_Plasma_Nor_2.raw
False	None	FourierTransform	HCD	MS2	0	76.52775	200	941.726684570313	2823.16550045094	3	9.874275	975	Non_Depleted_Plasma_Nor_2.raw
False	None	FourierTransform	HCD	MS2	0	76.52775	200	941.726684570313	1882.44609251063	2	9.874275	975	Non_Depleted_Plasma_Nor_2.raw
False	Unambiguous	IonTrap	CID	MS2	0		100	1253.64074707031	1253.64074707031	1	9.87968333333333	976	Non_Depleted_Plasma_Nor_2.raw
False	None	FourierTransform	HCD	MS2	0		200	1253.64074707031	3758.90768795094	3	9.89446166666667	977	Non_Depleted_Plasma_Nor_2.raw
False	None	FourierTransform	HCD	MS2	0		200	1253.64074707031	2506.27421751063	2	9.89446166666667	977	Non_Depleted_Plasma_Nor_2.raw
False	None	IonTrap	CID	MS2	0		100	1020.69689941406	1020.69689941406	1	9.90021833333333	978	Non_Depleted_Plasma_Nor_2.raw
False	None	FourierTransform	HCD	MS2	0		200	1020.69689941406	2040.38652219813	2	9.9151	979	Non_Depleted_Plasma_Nor_2.raw
False	None	FourierTransform	HCD	MS2	0		200	1020.69689941406	3060.07614498219	3	9.9151	979	Non_Depleted_Plasma_Nor_2.raw
False	Unambiguous	IonTrap	CID	MS2	0		100	1053.66284179688	1053.66284179688	1	9.92926833333333	981	Non_Depleted_Plasma_Nor_2.raw
False	None	FourierTransform	HCD	MS2	0		200	1053.66284179688	2106.31840696375	2	9.94518	982	Non_Depleted_Plasma_Nor_2.raw
False	None	FourierTransform	HCD	MS2	0		200	1053.66284179688	3158.97397213063	3	9.94518	982	Non_Depleted_Plasma_Nor_2.raw
False	Unambiguous	IonTrap	CID	MS2	0	51.17683	100	1237.7666015625	1237.7666015625	1	9.95057	983	Non_Depleted_Plasma_Nor_2.raw
False	None	FourierTransform	HCD	MS2	0	51.17683	200	1237.7666015625	3711.2852514275	3	9.96535833333333	984	Non_Depleted_Plasma_Nor_2.raw
False	None	FourierTransform	HCD	MS2	0	51.17683	200	1237.7666015625	2474.525926495	2	9.96535833333333	984	Non_Depleted_Plasma_Nor_2.raw
False	None	IonTrap	CID	MS2	0	0	100	1044.70922851563	1044.70922851563	1	9.97091	985	Non_Depleted_Plasma_Nor_2.raw
False	None	FourierTransform	HCD	MS2	0	0	200	1044.70922851563	3132.11313228688	3	9.98579833333333	986	Non_Depleted_Plasma_Nor_2.raw
False	None	FourierTransform	HCD	MS2	0	0	200	1044.70922851563	2088.41118040125	2	9.98579833333333	986	Non_Depleted_Plasma_Nor_2.raw
False	None	IonTrap	CID	MS2	0	65.00826	100	932.687805175781	932.687805175781	1	9.99124666666667	987	Non_Depleted_Plasma_Nor_2.raw
False	None	FourierTransform	HCD	MS2	0	65.00826	200	932.687805175781	1864.36833372156	2	10.0062533333333	988	Non_Depleted_Plasma_Nor_2.raw
False	None	FourierTransform	HCD	MS2	0	65.00826	200	932.687805175781	2796.04886226734	3	10.0062533333333	988	Non_Depleted_Plasma_Nor_2.raw
False	None	IonTrap	CID	MS2	0	74.50323	100	936.774719238281	936.774719238281	1	10.0117166666667	989	Non_Depleted_Plasma_Nor_2.raw
False	None	FourierTransform	HCD	MS2	0	74.50323	200	936.774719238281	1872.54216184656	2	10.0266733333333	990	Non_Depleted_Plasma_Nor_2.raw
False	None	FourierTransform	HCD	MS2	0	74.50323	200	936.774719238281	2808.30960445484	3	10.0266733333333	990	Non_Depleted_Plasma_Nor_2.raw
False	None	IonTrap	CID	MS2	0	19.11742	100	906.262817382813	906.262817382813	1	10.04196	992	Non_Depleted_Plasma_Nor_2.raw
False	None	FourierTransform	HCD	MS2	0	19.11742	200	906.262817382813	906.262817382813	1	10.0580166666667	993	Non_Depleted_Plasma_Nor_2.raw
False	None	IonTrap	CID	MS2	0	29.61988	100	957.703308105469	957.703308105469	1	10.0634616666667	994	Non_Depleted_Plasma_Nor_2.raw
False	None	FourierTransform	HCD	MS2	0	29.61988	200	957.703308105469	2871.09537105641	3	10.078485	995	Non_Depleted_Plasma_Nor_2.raw
False	None	FourierTransform	HCD	MS2	0	29.61988	200	957.703308105469	1914.39933958094	2	10.078485	995	Non_Depleted_Plasma_Nor_2.raw
False	None	IonTrap	CID	MS2	0		100	1263.0498046875	1263.0498046875	1	10.083875	996	Non_Depleted_Plasma_Nor_2.raw
False	None	FourierTransform	HCD	MS2	0		200	1263.0498046875	2525.092332745	2	10.0986083333333	997	Non_Depleted_Plasma_Nor_2.raw
False	None	FourierTransform	HCD	MS2	0		200	1263.0498046875	3787.1348608025	3	10.0986083333333	997	Non_Depleted_Plasma_Nor_2.raw
False	Unambiguous	IonTrap	CID	MS2	0	0	100	1103.61328125	1103.61328125	1	10.1040233333333	998	Non_Depleted_Plasma_Nor_2.raw
False	None	FourierTransform	HCD	MS2	0	0	200	1103.61328125	2206.21928587	2	10.1189533333333	999	Non_Depleted_Plasma_Nor_2.raw
False	Unambiguous	FourierTransform	HCD	MS2	0	0	200	1103.61328125	3308.82529049	3	10.1189533333333	999	Non_Depleted_Plasma_Nor_2.raw
False	None	IonTrap	CID	MS2	0	84.26187	100	803.680053710938	803.680053710938	1	10.124435	1000	Non_Depleted_Plasma_Nor_2.raw
False	None	FourierTransform	HCD	MS2	0	84.26187	200	803.680053710938	1606.35283079188	2	10.1396033333333	1001	Non_Depleted_Plasma_Nor_2.raw
False	None	FourierTransform	HCD	MS2	0	84.26187	200	803.680053710938	2409.02560787281	3	10.1396033333333	1001	Non_Depleted_Plasma_Nor_2.raw
False	None	IonTrap	CID	MS2	0	48.56743	100	921.315246582031	921.315246582031	1	10.1538233333333	1003	Non_Depleted_Plasma_Nor_2.raw
False	None	FourierTransform	HCD	MS2	0	48.56743	200	921.315246582031	921.315246582031	1	10.169845	1004	Non_Depleted_Plasma_Nor_2.raw
False	Unambiguous	IonTrap	CID	MS2	0	0	100	1136.65063476563	1136.65063476563	1	10.1752666666667	1005	Non_Depleted_Plasma_Nor_2.raw
False	None	FourierTransform	HCD	MS2	0	0	200	1136.65063476563	1136.65063476563	1	10.1901433333333	1006	Non_Depleted_Plasma_Nor_2.raw
False	Unambiguous	IonTrap	CID	MS2	0	0	100	1167.5908203125	1167.5908203125	1	10.1955466666667	1007	Non_Depleted_Plasma_Nor_2.raw
False	None	FourierTransform	HCD	MS2	0	0	200	1167.5908203125	2334.174363995	2	10.2103483333333	1008	Non_Depleted_Plasma_Nor_2.raw
False	None	FourierTransform	HCD	MS2	0	0	200	1167.5908203125	3500.7579076775	3	10.2103483333333	1008	Non_Depleted_Plasma_Nor_2.raw
False	None	IonTrap	CID	MS2	0	66.14431	100	877.760437011719	877.760437011719	1	10.2158016666667	1009	Non_Depleted_Plasma_Nor_2.raw
False	None	FourierTransform	HCD	MS2	0	66.14431	200	877.760437011719	1754.51359739344	2	10.230835	1010	Non_Depleted_Plasma_Nor_2.raw
False	Ambiguous	FourierTransform	HCD	MS2	0	66.14431	200	877.760437011719	2631.26675777516	3	10.230835	1010	Non_Depleted_Plasma_Nor_2.raw
False	Unambiguous	IonTrap	CID	MS2	0	70.5367	100	994.628173828125	994.628173828125	1	10.2362566666667	1011	Non_Depleted_Plasma_Nor_2.raw
False	None	FourierTransform	HCD	MS2	0	70.5367	200	994.628173828125	2981.86996822438	3	10.25116	1012	Non_Depleted_Plasma_Nor_2.raw
False	None	FourierTransform	HCD	MS2	0	70.5367	200	994.628173828125	1988.24907102625	2	10.25116	1012	Non_Depleted_Plasma_Nor_2.raw
False	Unambiguous	IonTrap	CID	MS2	0		100	1035.67443847656	1035.67443847656	1	10.265315	1014	Non_Depleted_Plasma_Nor_2.raw
False	None	FourierTransform	HCD	MS2	0		200	1035.67443847656	2070.34160032313	2	10.281345	1015	Non_Depleted_Plasma_Nor_2.raw
False	None	FourierTransform	HCD	MS2	0		200	1035.67443847656	3105.00876216969	3	10.281345	1015	Non_Depleted_Plasma_Nor_2.raw
False	None	IonTrap	CID	MS2	0	0	100	1250.36694335938	1250.36694335938	1	10.286755	1016	Non_Depleted_Plasma_Nor_2.raw
False	None	FourierTransform	HCD	MS2	0	0	200	1250.36694335938	2499.72661008875	2	10.3018083333333	1017	Non_Depleted_Plasma_Nor_2.raw
False	Unambiguous	FourierTransform	HCD	MS2	0	0	200	1250.36694335938	3749.08627681813	3	10.3018083333333	1017	Non_Depleted_Plasma_Nor_2.raw
False	Unambiguous	IonTrap	CID	MS2	0	60.68038	100	1234.58264160156	1234.58264160156	1	10.3073033333333	1018	Non_Depleted_Plasma_Nor_2.raw
False	Unambiguous	FourierTransform	HCD	MS2	0	60.68038	200	1234.58264160156	2468.15800657313	2	10.3220583333333	1019	Non_Depleted_Plasma_Nor_2.raw
False	Ambiguous	FourierTransform	HCD	MS2	0	60.68038	200	1234.58264160156	3701.73337154469	3	10.3220583333333	1019	Non_Depleted_Plasma_Nor_2.raw
False	None	IonTrap	CID	MS2	0		100	1302.37158203125	2603.7358874325	2	10.3274566666667	1020	Non_Depleted_Plasma_Nor_2.raw
False	Unambiguous	IonTrap	CID	MS2	0		100	1302.37158203125	3905.10019283375	3	10.3274566666667	1020	Non_Depleted_Plasma_Nor_2.raw
False	None	FourierTransform	HCD	MS2	0		200	1302.37158203125	3905.10019283375	3	10.34222	1021	Non_Depleted_Plasma_Nor_2.raw
False	None	FourierTransform	HCD	MS2	0		200	1302.37158203125	2603.7358874325	2	10.34222	1021	Non_Depleted_Plasma_Nor_2.raw
False	Unambiguous	IonTrap	CID	MS2	0		100	1228.47094726563	1228.47094726563	1	10.34761	1022	Non_Depleted_Plasma_Nor_2.raw
False	None	FourierTransform	HCD	MS2	0		200	1228.47094726563	2455.93461790125	2	10.36236	1023	Non_Depleted_Plasma_Nor_2.raw
False	None	FourierTransform	HCD	MS2	0		200	1228.47094726563	3683.39828853688	3	10.36236	1023	Non_Depleted_Plasma_Nor_2.raw
False	Unambiguous	IonTrap	CID	MS2	0		100	1040.52270507813	1040.52270507813	1	10.376815	1025	Non_Depleted_Plasma_Nor_2.raw
False	None	FourierTransform	HCD	MS2	0		200	1040.52270507813	2080.03813352625	2	10.392845	1026	Non_Depleted_Plasma_Nor_2.raw
False	None	FourierTransform	HCD	MS2	0		200	1040.52270507813	3119.55356197438	3	10.392845	1026	Non_Depleted_Plasma_Nor_2.raw
False	Unambiguous	IonTrap	CID	MS2	0	78.67545	100	1060.50476074219	1060.50476074219	1	10.3982733333333	1027	Non_Depleted_Plasma_Nor_2.raw
False	None	FourierTransform	HCD	MS2	0	78.67545	200	1060.50476074219	2120.00224485438	2	10.4131883333333	1028	Non_Depleted_Plasma_Nor_2.raw
False	None	FourierTransform	HCD	MS2	0	78.67545	200	1060.50476074219	3179.49972896656	3	10.4131883333333	1028	Non_Depleted_Plasma_Nor_2.raw
False	Unambiguous	IonTrap	CID	MS2	0		100	887.586608886719	887.586608886719	1	10.4186483333333	1029	Non_Depleted_Plasma_Nor_2.raw
False	None	FourierTransform	HCD	MS2	0		200	887.586608886719	2660.74527340016	3	10.4336416666667	1030	Non_Depleted_Plasma_Nor_2.raw
False	None	FourierTransform	HCD	MS2	0		200	887.586608886719	1774.16594114344	2	10.4336416666667	1030	Non_Depleted_Plasma_Nor_2.raw
False	Unambiguous	IonTrap	CID	MS2	0		100	990.604614257813	990.604614257813	1	10.4390716666667	1031	Non_Depleted_Plasma_Nor_2.raw
False	None	FourierTransform	HCD	MS2	0		200	990.604614257813	1980.20195188563	2	10.4540283333333	1032	Non_Depleted_Plasma_Nor_2.raw
False	None	FourierTransform	HCD	MS2	0		200	990.604614257813	2969.79928951344	3	10.4540283333333	1032	Non_Depleted_Plasma_Nor_2.raw
False	None	IonTrap	CID	MS2	0		100	1367.42822265625	1367.42822265625	1	10.4594183333333	1033	Non_Depleted_Plasma_Nor_2.raw
False	None	FourierTransform	HCD	MS2	0		200	1367.42822265625	2733.8491686825	2	10.4741966666667	1034	Non_Depleted_Plasma_Nor_2.raw
False	Ambiguous	FourierTransform	HCD	MS2	0		200	1367.42822265625	4100.27011470875	3	10.4741966666667	1034	Non_Depleted_Plasma_Nor_2.raw
False	None	IonTrap	CID	MS2	0	28.21426	100	846.296630859375	846.296630859375	1	10.48955	1036	Non_Depleted_Plasma_Nor_2.raw
False	None	FourierTransform	HCD	MS2	0	28.21426	200	846.296630859375	846.296630859375	1	10.5056783333333	1037	Non_Depleted_Plasma_Nor_2.raw
False	Unambiguous	IonTrap	CID	MS2	0	0	100	1140.48913574219	1140.48913574219	1	10.51108	1038	Non_Depleted_Plasma_Nor_2.raw
False	None	FourierTransform	HCD	MS2	0	0	200	1140.48913574219	3419.45285396656	3	10.5259383333333	1039	Non_Depleted_Plasma_Nor_2.raw
False	None	FourierTransform	HCD	MS2	0	0	200	1140.48913574219	2279.97099485438	2	10.5259383333333	1039	Non_Depleted_Plasma_Nor_2.raw
False	Unambiguous	IonTrap	CID	MS2	0	50.8712	100	1092.45788574219	1092.45788574219	1	10.5313533333333	1040	Non_Depleted_Plasma_Nor_2.raw
False	None	FourierTransform	HCD	MS2	0	50.8712	200	1092.45788574219	1092.45788574219	1	10.546235	1041	Non_Depleted_Plasma_Nor_2.raw
False	Ambiguous	IonTrap	CID	MS2	0		100	824.477600097656	824.477600097656	1	10.5517066666667	1042	Non_Depleted_Plasma_Nor_2.raw
False	None	FourierTransform	HCD	MS2	0		200	824.477600097656	1647.94792356531	2	10.5668	1043	Non_Depleted_Plasma_Nor_2.raw
False	None	FourierTransform	HCD	MS2	0		200	824.477600097656	2471.41824703297	3	10.5668	1043	Non_Depleted_Plasma_Nor_2.raw
False	None	IonTrap	CID	MS2	0	81.16673	100	842.726196289063	842.726196289063	1	10.5722666666667	1044	Non_Depleted_Plasma_Nor_2.raw
False	None	FourierTransform	HCD	MS2	0	81.16673	200	842.726196289063	1684.44511594813	2	10.5873166666667	1045	Non_Depleted_Plasma_Nor_2.raw
False	None	FourierTransform	HCD	MS2	0	81.16673	200	842.726196289063	2526.16403560719	3	10.5873166666667	1045	Non_Depleted_Plasma_Nor_2.raw
False	None	IonTrap	CID	MS2	0	33.02361	100	994.333312988281	994.333312988281	1	10.6018783333333	1047	Non_Depleted_Plasma_Nor_2.raw
False	None	FourierTransform	HCD	MS2	0	33.02361	200	994.333312988281	994.333312988281	1	10.617845	1048	Non_Depleted_Plasma_Nor_2.raw
False	None	IonTrap	CID	MS2	0	58.40042	100	903.289123535156	903.289123535156	1	10.623315	1049	Non_Depleted_Plasma_Nor_2.raw
False	None	FourierTransform	HCD	MS2	0	58.40042	200	903.289123535156	903.289123535156	1	10.6383516666667	1050	Non_Depleted_Plasma_Nor_2.raw
False	None	IonTrap	CID	MS2	0	0	100	1393.39270019531	1393.39270019531	1	10.64386	1051	Non_Depleted_Plasma_Nor_2.raw
False	Unambiguous	IonTrap	CID	MS2	0	66.03126	100	1113.47998046875	1113.47998046875	1	10.6639416666667	1053	Non_Depleted_Plasma_Nor_2.raw
False	None	FourierTransform	HCD	MS2	0	66.03126	200	1113.47998046875	2225.9526843075	2	10.6788266666667	1054	Non_Depleted_Plasma_Nor_2.raw
False	None	FourierTransform	HCD	MS2	0	66.03126	200	1113.47998046875	3338.42538814625	3	10.6788266666667	1054	Non_Depleted_Plasma_Nor_2.raw
False	None	IonTrap	CID	MS2	0	69.11775	100	829.269653320313	829.269653320313	1	10.6843066666667	1055	Non_Depleted_Plasma_Nor_2.raw
False	None	FourierTransform	HCD	MS2	0	69.11775	200	829.269653320313	1657.53203001063	2	10.69935	1056	Non_Depleted_Plasma_Nor_2.raw
False	None	FourierTransform	HCD	MS2	0	69.11775	200	829.269653320313	2485.79440670094	3	10.69935	1056	Non_Depleted_Plasma_Nor_2.raw
False	None	IonTrap	CID	MS2	0	68.64966	100	906.262084960938	906.262084960938	1	10.714655	1058	Non_Depleted_Plasma_Nor_2.raw
False	None	FourierTransform	HCD	MS2	0	68.64966	200	906.262084960938	1811.51689329188	2	10.7306783333333	1059	Non_Depleted_Plasma_Nor_2.raw
False	None	FourierTransform	HCD	MS2	0	68.64966	200	906.262084960938	2716.77170162281	3	10.7306783333333	1059	Non_Depleted_Plasma_Nor_2.raw
False	None	IonTrap	CID	MS2	0	0	100	1236.955078125	1236.955078125	1	10.7360666666667	1060	Non_Depleted_Plasma_Nor_2.raw
False	Unambiguous	FourierTransform	HCD	MS2	0	0	200	1236.955078125	3708.850681115	3	10.750865	1061	Non_Depleted_Plasma_Nor_2.raw
False	None	FourierTransform	HCD	MS2	0	0	200	1236.955078125	2472.90287962	2	10.750865	1061	Non_Depleted_Plasma_Nor_2.raw
False	Unambiguous	IonTrap	CID	MS2	0	47.06488	100	934.608703613281	934.608703613281	1	10.7563216666667	1062	Non_Depleted_Plasma_Nor_2.raw
False	None	FourierTransform	HCD	MS2	0	47.06488	200	934.608703613281	1868.21013059656	2	10.7712833333333	1063	Non_Depleted_Plasma_Nor_2.raw
False	None	FourierTransform	HCD	MS2	0	47.06488	200	934.608703613281	2801.81155757984	3	10.7712833333333	1063	Non_Depleted_Plasma_Nor_2.raw
False	None	IonTrap	CID	MS2	0		100	1428.34130859375	1428.34130859375	1	10.7766616666667	1064	Non_Depleted_Plasma_Nor_2.raw
False	None	FourierTransform	HCD	MS2	0		200	1428.34130859375	2855.6753405575	2	10.791355	1065	Non_Depleted_Plasma_Nor_2.raw
False	Ambiguous	FourierTransform	HCD	MS2	0		200	1428.34130859375	4283.00937252125	3	10.791355	1065	Non_Depleted_Plasma_Nor_2.raw
False	Unambiguous	IonTrap	CID	MS2	0	75.91019	100	949.587341308594	949.587341308594	1	10.7968	1066	Non_Depleted_Plasma_Nor_2.raw
False	Unambiguous	FourierTransform	HCD	MS2	0	75.91019	200	949.587341308594	1898.16740598719	2	10.8118516666667	1067	Non_Depleted_Plasma_Nor_2.raw
False	None	FourierTransform	HCD	MS2	0	75.91019	200	949.587341308594	2846.74747066578	3	10.8118516666667	1067	Non_Depleted_Plasma_Nor_2.raw
False	None	IonTrap	CID	MS2	0	45.56919	100	908.262023925781	908.262023925781	1	10.82712	1069	Non_Depleted_Plasma_Nor_2.raw
False	None	FourierTransform	HCD	MS2	0	45.56919	200	908.262023925781	908.262023925781	1	10.8431783333333	1070	Non_Depleted_Plasma_Nor_2.raw
False	None	IonTrap	CID	MS2	0		100	1355.33923339844	1355.33923339844	1	10.84857	1071	Non_Depleted_Plasma_Nor_2.raw
False	None	FourierTransform	HCD	MS2	0		200	1355.33923339844	2709.67119016688	2	10.8633216666667	1072	Non_Depleted_Plasma_Nor_2.raw
False	None	FourierTransform	HCD	MS2	0		200	1355.33923339844	4064.00314693531	3	10.8633216666667	1072	Non_Depleted_Plasma_Nor_2.raw
False	Unambiguous	IonTrap	CID	MS2	0	44.23426	100	1017.57727050781	1017.57727050781	1	10.8687416666667	1073	Non_Depleted_Plasma_Nor_2.raw
False	Ambiguous	FourierTransform	HCD	MS2	0	44.23426	200	1017.57727050781	2034.14726438563	2	10.8836316666667	1074	Non_Depleted_Plasma_Nor_2.raw
False	None	FourierTransform	HCD	MS2	0	44.23426	200	1017.57727050781	3050.71725826344	3	10.8836316666667	1074	Non_Depleted_Plasma_Nor_2.raw
False	None	IonTrap	CID	MS2	0	37.06873	100	1259.39440917969	1259.39440917969	1	10.889025	1075	Non_Depleted_Plasma_Nor_2.raw
False	None	FourierTransform	HCD	MS2	0	37.06873	200	1259.39440917969	2517.78154172938	2	10.903825	1076	Non_Depleted_Plasma_Nor_2.raw
False	None	FourierTransform	HCD	MS2	0	37.06873	200	1259.39440917969	3776.16867427906	3	10.903825	1076	Non_Depleted_Plasma_Nor_2.raw
False	None	IonTrap	CID	MS2	0	46.23586	100	1262.47778320313	1262.47778320313	1	10.9092166666667	1077	Non_Depleted_Plasma_Nor_2.raw
False	None	FourierTransform	HCD	MS2	0	46.23586	200	1262.47778320313	3785.41879634938	3	10.9239533333333	1078	Non_Depleted_Plasma_Nor_2.raw
False	None	FourierTransform	HCD	MS2	0	46.23586	200	1262.47778320313	2523.94828977625	2	10.9239533333333	1078	Non_Depleted_Plasma_Nor_2.raw
False	None	IonTrap	CID	MS2	0	37.60451	100	921.316650390625	921.316650390625	1	10.9393633333333	1080	Non_Depleted_Plasma_Nor_2.raw
False	None	FourierTransform	HCD	MS2	0	37.60451	200	921.316650390625	921.316650390625	1	10.9543583333333	1081	Non_Depleted_Plasma_Nor_2.raw
False	None	IonTrap	CID	MS2	0	87.57906	100	924.311340332031	924.311340332031	1	10.9598116666667	1082	Non_Depleted_Plasma_Nor_2.raw
False	None	FourierTransform	HCD	MS2	0	87.57906	200	924.311340332031	1847.61540403406	2	10.9748666666667	1083	Non_Depleted_Plasma_Nor_2.raw
False	None	FourierTransform	HCD	MS2	0	87.57906	200	924.311340332031	2770.91946773609	3	10.9748666666667	1083	Non_Depleted_Plasma_Nor_2.raw
False	Unambiguous	IonTrap	CID	MS2	0	34.09562	100	1277.58239746094	1277.58239746094	1	10.980365	1084	Non_Depleted_Plasma_Nor_2.raw
False	None	FourierTransform	HCD	MS2	0	34.09562	200	1277.58239746094	2554.15751829188	2	10.99509	1085	Non_Depleted_Plasma_Nor_2.raw
False	None	FourierTransform	HCD	MS2	0	34.09562	200	1277.58239746094	3830.73263912281	3	10.99509	1085	Non_Depleted_Plasma_Nor_2.raw
False	None	IonTrap	CID	MS2	0	56.82568	100	899.742553710938	899.742553710938	1	11.0008733333333	1086	Non_Depleted_Plasma_Nor_2.raw
False	None	FourierTransform	HCD	MS2	0	56.82568	200	899.742553710938	2697.21310787281	3	11.0159133333333	1087	Non_Depleted_Plasma_Nor_2.raw
False	None	FourierTransform	HCD	MS2	0	56.82568	200	899.742553710938	1798.47783079188	2	11.0159133333333	1087	Non_Depleted_Plasma_Nor_2.raw
False	Unambiguous	IonTrap	CID	MS2	0		100	1200.62719726563	1200.62719726563	1	11.0213033333333	1088	Non_Depleted_Plasma_Nor_2.raw
False	Unambiguous	FourierTransform	HCD	MS2	0		200	1200.62719726563	2400.24711790125	2	11.0360633333333	1089	Non_Depleted_Plasma_Nor_2.raw
False	Ambiguous	FourierTransform	HCD	MS2	0		200	1200.62719726563	3599.86703853688	3	11.0360633333333	1089	Non_Depleted_Plasma_Nor_2.raw
False	Ambiguous	IonTrap	CID	MS2	0	58.83445	100	1053.56982421875	1053.56982421875	1	11.0512883333333	1091	Non_Depleted_Plasma_Nor_2.raw
False	None	FourierTransform	HCD	MS2	0	58.83445	200	1053.56982421875	2106.1323718075	2	11.06618	1092	Non_Depleted_Plasma_Nor_2.raw
False	None	FourierTransform	HCD	MS2	0	58.83445	200	1053.56982421875	3158.69491939625	3	11.06618	1092	Non_Depleted_Plasma_Nor_2.raw
False	Unambiguous	IonTrap	CID	MS2	0	38.2714	100	1183.53552246094	1183.53552246094	1	11.07159	1093	Non_Depleted_Plasma_Nor_2.raw
False	None	FourierTransform	HCD	MS2	0	38.2714	200	1183.53552246094	3548.59201412281	3	11.0864183333333	1094	Non_Depleted_Plasma_Nor_2.raw
False	Unambiguous	FourierTransform	HCD	MS2	0	38.2714	200	1183.53552246094	2366.06376829188	2	11.0864183333333	1094	Non_Depleted_Plasma_Nor_2.raw
False	Unambiguous	IonTrap	CID	MS2	0	70.12817	100	1078.74963378906	1078.74963378906	1	11.0918433333333	1095	Non_Depleted_Plasma_Nor_2.raw
False	None	FourierTransform	HCD	MS2	0	70.12817	200	1078.74963378906	3234.23434810719	3	11.10671	1096	Non_Depleted_Plasma_Nor_2.raw
False	None	FourierTransform	HCD	MS2	0	70.12817	200	1078.74963378906	2156.49199094813	2	11.10671	1096	Non_Depleted_Plasma_Nor_2.raw
False	None	IonTrap	CID	MS2	0	48.8335	100	1346.35766601563	1346.35766601563	1	11.1121083333333	1097	Non_Depleted_Plasma_Nor_2.raw
False	None	FourierTransform	HCD	MS2	0	48.8335	200	1346.35766601563	2691.70805540125	2	11.1268516666667	1098	Non_Depleted_Plasma_Nor_2.raw
False	Unambiguous	FourierTransform	HCD	MS2	0	48.8335	200	1346.35766601563	4037.05844478688	3	11.1268516666667	1098	Non_Depleted_Plasma_Nor_2.raw
False	Unambiguous	IonTrap	CID	MS2	0		100	1219.45849609375	1219.45849609375	1	11.1322416666667	1099	Non_Depleted_Plasma_Nor_2.raw
False	None	FourierTransform	HCD	MS2	0		200	1219.45849609375	2437.9097155575	2	11.147095	1100	Non_Depleted_Plasma_Nor_2.raw
False	None	FourierTransform	HCD	MS2	0		200	1219.45849609375	3656.36093502125	3	11.147095	1100	Non_Depleted_Plasma_Nor_2.raw
False	Unambiguous	IonTrap	CID	MS2	0	49.14965	100	1280.56506347656	1280.56506347656	1	11.1612533333333	1102	Non_Depleted_Plasma_Nor_2.raw
False	Unambiguous	FourierTransform	HCD	MS2	0	49.14965	200	1280.56506347656	2560.12285032313	2	11.1770166666667	1103	Non_Depleted_Plasma_Nor_2.raw
False	None	FourierTransform	HCD	MS2	0	49.14965	200	1280.56506347656	3839.68063716969	3	11.1770166666667	1103	Non_Depleted_Plasma_Nor_2.raw
False	Unambiguous	IonTrap	CID	MS2	0	50.47774	100	1541.59130859375	1541.59130859375	1	11.182385	1104	Non_Depleted_Plasma_Nor_2.raw
False	None	FourierTransform	HCD	MS2	0	50.47774	200	1541.59130859375	3082.1753405575	2	11.1969916666667	1105	Non_Depleted_Plasma_Nor_2.raw
False	None	FourierTransform	HCD	MS2	0	50.47774	200	1541.59130859375	4622.75937252125	3	11.1969916666667	1105	Non_Depleted_Plasma_Nor_2.raw
False	None	IonTrap	CID	MS2	0		100	1439.54711914063	2878.08696165125	2	11.202365	1106	Non_Depleted_Plasma_Nor_2.raw
False	None	IonTrap	CID	MS2	0		100	1439.54711914063	4316.62680416188	3	11.202365	1106	Non_Depleted_Plasma_Nor_2.raw
False	None	FourierTransform	HCD	MS2	0		200	1439.54711914063	2878.08696165125	2	11.2169866666667	1107	Non_Depleted_Plasma_Nor_2.raw
False	None	FourierTransform	HCD	MS2	0		200	1439.54711914063	4316.62680416188	3	11.2169866666667	1107	Non_Depleted_Plasma_Nor_2.raw
False	Unambiguous	IonTrap	CID	MS2	0	63.38034	100	1084.66235351563	1084.66235351563	1	11.2224166666667	1108	Non_Depleted_Plasma_Nor_2.raw
False	None	FourierTransform	HCD	MS2	0	63.38034	200	1084.66235351563	2168.31743040125	2	11.23732	1109	Non_Depleted_Plasma_Nor_2.raw
False	None	FourierTransform	HCD	MS2	0	63.38034	200	1084.66235351563	3251.97250728688	3	11.23732	1109	Non_Depleted_Plasma_Nor_2.raw
False	None	IonTrap	CID	MS2	0		100	1044.7890625	1044.7890625	1	11.2427416666667	1110	Non_Depleted_Plasma_Nor_2.raw
False	None	FourierTransform	HCD	MS2	0		200	1044.7890625	3132.35263424	3	11.2576416666667	1111	Non_Depleted_Plasma_Nor_2.raw
False	None	FourierTransform	HCD	MS2	0		200	1044.7890625	2088.57084837	2	11.2576416666667	1111	Non_Depleted_Plasma_Nor_2.raw
False	None	IonTrap	CID	MS2	0	84.48312	100	890.236755371094	890.236755371094	1	11.2719383333333	1113	Non_Depleted_Plasma_Nor_2.raw
False	None	FourierTransform	HCD	MS2	0	84.48312	200	890.236755371094	1779.46623411219	2	11.28801	1114	Non_Depleted_Plasma_Nor_2.raw
False	None	FourierTransform	HCD	MS2	0	84.48312	200	890.236755371094	2668.69571285328	3	11.28801	1114	Non_Depleted_Plasma_Nor_2.raw
False	Unambiguous	IonTrap	CID	MS2	0	33.5565	100	1033.59289550781	1033.59289550781	1	11.29343	1115	Non_Depleted_Plasma_Nor_2.raw
False	None	FourierTransform	HCD	MS2	0	33.5565	200	1033.59289550781	2066.17851438563	2	11.3083616666667	1116	Non_Depleted_Plasma_Nor_2.raw
False	None	FourierTransform	HCD	MS2	0	33.5565	200	1033.59289550781	3098.76413326344	3	11.3083616666667	1116	Non_Depleted_Plasma_Nor_2.raw
False	Unambiguous	IonTrap	CID	MS2	0	70.07728	100	975.520141601563	975.520141601563	1	11.3139083333333	1117	Non_Depleted_Plasma_Nor_2.raw
False	None	FourierTransform	HCD	MS2	0	70.07728	200	975.520141601563	1950.03300657313	2	11.3288716666667	1118	Non_Depleted_Plasma_Nor_2.raw
False	Ambiguous	FourierTransform	HCD	MS2	0	70.07728	200	975.520141601563	2924.54587154469	3	11.3288716666667	1118	Non_Depleted_Plasma_Nor_2.raw
False	None	IonTrap	CID	MS2	0	80.1805	100	877.761047363281	877.761047363281	1	11.3343183333333	1119	Non_Depleted_Plasma_Nor_2.raw
False	None	FourierTransform	HCD	MS2	0	80.1805	200	877.761047363281	2631.26858882984	3	11.3493533333333	1120	Non_Depleted_Plasma_Nor_2.raw
False	None	FourierTransform	HCD	MS2	0	80.1805	200	877.761047363281	1754.51481809656	2	11.3493533333333	1120	Non_Depleted_Plasma_Nor_2.raw
False	None	IonTrap	CID	MS2	0	86.40173	100	885.653869628906	885.653869628906	1	11.3547983333333	1121	Non_Depleted_Plasma_Nor_2.raw
False	None	FourierTransform	HCD	MS2	0	86.40173	200	885.653869628906	1770.30046262781	2	11.36981	1122	Non_Depleted_Plasma_Nor_2.raw
False	None	FourierTransform	HCD	MS2	0	86.40173	200	885.653869628906	2654.94705562672	3	11.36981	1122	Non_Depleted_Plasma_Nor_2.raw
False	None	IonTrap	CID	MS2	0	58.01121	100	906.262756347656	906.262756347656	1	11.3851416666667	1124	Non_Depleted_Plasma_Nor_2.raw
False	None	FourierTransform	HCD	MS2	0	58.01121	200	906.262756347656	1811.51823606531	2	11.40136	1125	Non_Depleted_Plasma_Nor_2.raw
False	None	FourierTransform	HCD	MS2	0	58.01121	200	906.262756347656	2716.77371578297	3	11.40136	1125	Non_Depleted_Plasma_Nor_2.raw
False	None	IonTrap	CID	MS2	0	82.63925	100	829.746215820313	829.746215820313	1	11.4068333333333	1126	Non_Depleted_Plasma_Nor_2.raw
False	None	FourierTransform	HCD	MS2	0	82.63925	200	829.746215820313	829.746215820313	1	11.421925	1127	Non_Depleted_Plasma_Nor_2.raw
False	Unambiguous	IonTrap	CID	MS2	0	34.48843	100	1186.49243164063	1186.49243164063	1	11.427325	1128	Non_Depleted_Plasma_Nor_2.raw
False	None	FourierTransform	HCD	MS2	0	34.48843	200	1186.49243164063	1186.49243164063	1	11.4420983333333	1129	Non_Depleted_Plasma_Nor_2.raw
False	Unambiguous	IonTrap	CID	MS2	0	0	100	1158.55712890625	1158.55712890625	1	11.4475	1130	Non_Depleted_Plasma_Nor_2.raw
False	None	FourierTransform	HCD	MS2	0	0	200	1158.55712890625	2316.1069811825	2	11.4623516666667	1131	Non_Depleted_Plasma_Nor_2.raw
False	Unambiguous	FourierTransform	HCD	MS2	0	0	200	1158.55712890625	3473.65683345875	3	11.4623516666667	1131	Non_Depleted_Plasma_Nor_2.raw
False	Ambiguous	IonTrap	CID	MS2	0	0	100	1011.60198974609	1011.60198974609	1	11.46778	1132	Non_Depleted_Plasma_Nor_2.raw
False	None	FourierTransform	HCD	MS2	0	0	200	1011.60198974609	3032.79141597828	3	11.4827833333333	1133	Non_Depleted_Plasma_Nor_2.raw
False	None	FourierTransform	HCD	MS2	0	0	200	1011.60198974609	2022.19670286219	2	11.4827833333333	1133	Non_Depleted_Plasma_Nor_2.raw
False	None	IonTrap	CID	MS2	0		100	1417.44567871094	1417.44567871094	1	11.4969333333333	1135	Non_Depleted_Plasma_Nor_2.raw
False	None	FourierTransform	HCD	MS2	0		200	1417.44567871094	2833.88408079188	2	11.5126783333333	1136	Non_Depleted_Plasma_Nor_2.raw
False	None	FourierTransform	HCD	MS2	0		200	1417.44567871094	4250.32248287281	3	11.5126783333333	1136	Non_Depleted_Plasma_Nor_2.raw
False	Unambiguous	IonTrap	CID	MS2	0		100	1058.48718261719	1058.48718261719	1	11.5181	1137	Non_Depleted_Plasma_Nor_2.raw
False	Unambiguous	FourierTransform	HCD	MS2	0		200	1058.48718261719	2115.96708860438	2	11.5330183333333	1138	Non_Depleted_Plasma_Nor_2.raw
False	Ambiguous	FourierTransform	HCD	MS2	0		200	1058.48718261719	3173.44699459156	3	11.5330183333333	1138	Non_Depleted_Plasma_Nor_2.raw
False	Unambiguous	IonTrap	CID	MS2	0		100	1208.49829101563	2415.98930540125	2	11.5384183333333	1139	Non_Depleted_Plasma_Nor_2.raw
False	Unambiguous	IonTrap	CID	MS2	0		100	1208.49829101563	3623.48031978688	3	11.5384183333333	1139	Non_Depleted_Plasma_Nor_2.raw
False	None	FourierTransform	HCD	MS2	0		200	1208.49829101563	2415.98930540125	2	11.5531916666667	1140	Non_Depleted_Plasma_Nor_2.raw
False	Unambiguous	FourierTransform	HCD	MS2	0		200	1208.49829101563	3623.48031978688	3	11.5531916666667	1140	Non_Depleted_Plasma_Nor_2.raw
False	Unambiguous	IonTrap	CID	MS2	0		100	1147.48107910156	1147.48107910156	1	11.558595	1141	Non_Depleted_Plasma_Nor_2.raw
False	None	FourierTransform	HCD	MS2	0		200	1147.48107910156	2293.95488157313	2	11.573445	1142	Non_Depleted_Plasma_Nor_2.raw
False	None	FourierTransform	HCD	MS2	0		200	1147.48107910156	3440.42868404469	3	11.573445	1142	Non_Depleted_Plasma_Nor_2.raw
False	Ambiguous	IonTrap	CID	MS2	0	58.46333	100	999.577453613281	999.577453613281	1	11.5788766666667	1143	Non_Depleted_Plasma_Nor_2.raw
False	Ambiguous	FourierTransform	HCD	MS2	0	58.46333	200	999.577453613281	1998.14763059656	2	11.5937716666667	1144	Non_Depleted_Plasma_Nor_2.raw
False	Unambiguous	FourierTransform	HCD	MS2	0	58.46333	200	999.577453613281	2996.71780757984	3	11.5937716666667	1144	Non_Depleted_Plasma_Nor_2.raw
False	Ambiguous	IonTrap	CID	MS2	0	66.9206	100	986.647399902344	986.647399902344	1	11.608005	1146	Non_Depleted_Plasma_Nor_2.raw
False	None	FourierTransform	HCD	MS2	0	66.9206	200	986.647399902344	986.647399902344	1	11.6240116666667	1147	Non_Depleted_Plasma_Nor_2.raw
False	Unambiguous	IonTrap	CID	MS2	0	44.12085	100	1324.54370117188	1324.54370117188	1	11.6294183333333	1148	Non_Depleted_Plasma_Nor_2.raw
False	None	FourierTransform	HCD	MS2	0	44.12085	200	1324.54370117188	2648.08012571375	2	11.644165	1149	Non_Depleted_Plasma_Nor_2.raw
False	None	FourierTransform	HCD	MS2	0	44.12085	200	1324.54370117188	3971.61655025563	3	11.644165	1149	Non_Depleted_Plasma_Nor_2.raw
False	Unambiguous	IonTrap	CID	MS2	0	61.37626	100	1127.57165527344	1127.57165527344	1	11.6497083333333	1150	Non_Depleted_Plasma_Nor_2.raw
False	Unambiguous	IonTrap	CID	MS2	0		100	1263.50378417969	1263.50378417969	1	11.6699333333333	1152	Non_Depleted_Plasma_Nor_2.raw
False	None	FourierTransform	HCD	MS2	0		200	1263.50378417969	2526.00029172938	2	11.6847233333333	1153	Non_Depleted_Plasma_Nor_2.raw
False	None	FourierTransform	HCD	MS2	0		200	1263.50378417969	3788.49679927906	3	11.6847233333333	1153	Non_Depleted_Plasma_Nor_2.raw
False	Unambiguous	IonTrap	CID	MS2	0		100	936.599365234375	936.599365234375	1	11.6901783333333	1154	Non_Depleted_Plasma_Nor_2.raw
False	None	FourierTransform	HCD	MS2	0		200	936.599365234375	1872.19145383875	2	11.7051333333333	1155	Non_Depleted_Plasma_Nor_2.raw
False	None	FourierTransform	HCD	MS2	0		200	936.599365234375	2807.78354244313	3	11.7051333333333	1155	Non_Depleted_Plasma_Nor_2.raw
False	Unambiguous	IonTrap	CID	MS2	0		100	1228.49206542969	2455.97685422938	2	11.7204166666667	1157	Non_Depleted_Plasma_Nor_2.raw
False	None	IonTrap	CID	MS2	0		100	1228.49206542969	3683.46164302906	3	11.7204166666667	1157	Non_Depleted_Plasma_Nor_2.raw
False	None	FourierTransform	HCD	MS2	0		200	1228.49206542969	2455.97685422938	2	11.7351983333333	1158	Non_Depleted_Plasma_Nor_2.raw
False	None	FourierTransform	HCD	MS2	0		200	1228.49206542969	3683.46164302906	3	11.7351983333333	1158	Non_Depleted_Plasma_Nor_2.raw
False	Unambiguous	IonTrap	CID	MS2	0	0	100	1378.58508300781	1378.58508300781	1	11.7405883333333	1159	Non_Depleted_Plasma_Nor_2.raw
False	None	FourierTransform	HCD	MS2	0	0	200	1378.58508300781	4133.74069576344	3	11.755335	1160	Non_Depleted_Plasma_Nor_2.raw
False	Unambiguous	FourierTransform	HCD	MS2	0	0	200	1378.58508300781	2756.16288938563	2	11.755335	1160	Non_Depleted_Plasma_Nor_2.raw
False	Ambiguous	IonTrap	CID	MS2	0	58.49972	100	1015.46160888672	1015.46160888672	1	11.7607583333333	1161	Non_Depleted_Plasma_Nor_2.raw
False	Unambiguous	FourierTransform	HCD	MS2	0	58.49972	200	1015.46160888672	1015.46160888672	1	11.7756583333333	1162	Non_Depleted_Plasma_Nor_2.raw
False	None	IonTrap	CID	MS2	0		100	1336.44067382813	1336.44067382813	1	11.7810483333333	1163	Non_Depleted_Plasma_Nor_2.raw
False	None	FourierTransform	HCD	MS2	0		200	1336.44067382813	2671.87407102625	2	11.7958116666667	1164	Non_Depleted_Plasma_Nor_2.raw
False	None	FourierTransform	HCD	MS2	0		200	1336.44067382813	4007.30746822438	3	11.7958116666667	1164	Non_Depleted_Plasma_Nor_2.raw
False	Ambiguous	IonTrap	CID	MS2	0	60.03765	100	1028.53308105469	1028.53308105469	1	11.8012333333333	1165	Non_Depleted_Plasma_Nor_2.raw
False	None	FourierTransform	HCD	MS2	0	60.03765	200	1028.53308105469	2056.05888547938	2	11.816115	1166	Non_Depleted_Plasma_Nor_2.raw
False	None	FourierTransform	HCD	MS2	0	60.03765	200	1028.53308105469	3083.58468990406	3	11.816115	1166	Non_Depleted_Plasma_Nor_2.raw
False	None	IonTrap	CID	MS2	0	52.2355	100	846.295471191406	846.295471191406	1	11.8314716666667	1168	Non_Depleted_Plasma_Nor_2.raw
False	None	FourierTransform	HCD	MS2	0	52.2355	200	846.295471191406	1691.58366575281	2	11.8465216666667	1169	Non_Depleted_Plasma_Nor_2.raw
False	None	FourierTransform	HCD	MS2	0	52.2355	200	846.295471191406	2536.87186031422	3	11.8465216666667	1169	Non_Depleted_Plasma_Nor_2.raw
False	None	IonTrap	CID	MS2	0		100	1223.4580078125	1223.4580078125	1	11.851915	1170	Non_Depleted_Plasma_Nor_2.raw
False	None	FourierTransform	HCD	MS2	0		200	1223.4580078125	2445.908738995	2	11.86707	1171	Non_Depleted_Plasma_Nor_2.raw
False	None	FourierTransform	HCD	MS2	0		200	1223.4580078125	3668.3594701775	3	11.86707	1171	Non_Depleted_Plasma_Nor_2.raw
False	None	IonTrap	CID	MS2	0	65.09061	100	920.313659667969	920.313659667969	1	11.8725183333333	1172	Non_Depleted_Plasma_Nor_2.raw
False	None	FourierTransform	HCD	MS2	0	65.09061	200	920.313659667969	1839.62004270594	2	11.8875	1173	Non_Depleted_Plasma_Nor_2.raw
False	None	FourierTransform	HCD	MS2	0	65.09061	200	920.313659667969	2758.92642574391	3	11.8875	1173	Non_Depleted_Plasma_Nor_2.raw
False	None	IonTrap	CID	MS2	0	33.49613	100	958.669006347656	958.669006347656	1	11.8929433333333	1174	Non_Depleted_Plasma_Nor_2.raw
False	None	FourierTransform	HCD	MS2	0	33.49613	200	958.669006347656	1916.33073606531	2	11.9079683333333	1175	Non_Depleted_Plasma_Nor_2.raw
False	None	FourierTransform	HCD	MS2	0	33.49613	200	958.669006347656	2873.99246578297	3	11.9079683333333	1175	Non_Depleted_Plasma_Nor_2.raw
False	None	IonTrap	CID	MS2	0	26.16244	100	906.262451171875	906.262451171875	1	11.9134133333333	1176	Non_Depleted_Plasma_Nor_2.raw
False	None	FourierTransform	HCD	MS2	0	26.16244	200	906.262451171875	906.262451171875	1	11.92838	1177	Non_Depleted_Plasma_Nor_2.raw
False	None	IonTrap	CID	MS2	0	0	100	1340.43078613281	1340.43078613281	1	11.9435933333333	1179	Non_Depleted_Plasma_Nor_2.raw
False	None	FourierTransform	HCD	MS2	0	0	200	1340.43078613281	1340.43078613281	1	11.95935	1180	Non_Depleted_Plasma_Nor_2.raw
False	Unambiguous	IonTrap	CID	MS2	0	93.65303	100	848.520935058594	848.520935058594	1	11.9647966666667	1181	Non_Depleted_Plasma_Nor_2.raw
False	None	FourierTransform	HCD	MS2	0	93.65303	200	848.520935058594	1696.03459348719	2	11.97988	1182	Non_Depleted_Plasma_Nor_2.raw
False	None	FourierTransform	HCD	MS2	0	93.65303	200	848.520935058594	2543.54825191578	3	11.97988	1182	Non_Depleted_Plasma_Nor_2.raw
False	Unambiguous	IonTrap	CID	MS2	0		100	1256.47131347656	1256.47131347656	1	11.98527	1183	Non_Depleted_Plasma_Nor_2.raw
False	None	FourierTransform	HCD	MS2	0		200	1256.47131347656	2511.93535032313	2	12.00011	1184	Non_Depleted_Plasma_Nor_2.raw
False	None	FourierTransform	HCD	MS2	0		200	1256.47131347656	3767.39938716969	3	12.00011	1184	Non_Depleted_Plasma_Nor_2.raw
False	Unambiguous	IonTrap	CID	MS2	0		100	1115.56408691406	1115.56408691406	1	12.0055316666667	1185	Non_Depleted_Plasma_Nor_2.raw
False	None	FourierTransform	HCD	MS2	0		200	1115.56408691406	2230.12089719813	2	12.0204183333333	1186	Non_Depleted_Plasma_Nor_2.raw
False	None	FourierTransform	HCD	MS2	0		200	1115.56408691406	3344.67770748219	3	12.0204183333333	1186	Non_Depleted_Plasma_Nor_2.raw
False	Unambiguous	IonTrap	CID	MS2	0	54.72639	100	967.602661132813	967.602661132813	1	12.0258583333333	1187	Non_Depleted_Plasma_Nor_2.raw
False	None	FourierTransform	HCD	MS2	0	54.72639	200	967.602661132813	2900.79343013844	3	12.040795	1188	Non_Depleted_Plasma_Nor_2.raw
False	None	FourierTransform	HCD	MS2	0	54.72639	200	967.602661132813	1934.19804563563	2	12.040795	1188	Non_Depleted_Plasma_Nor_2.raw
False	None	IonTrap	CID	MS2	0	74.9692	100	906.26220703125	906.26220703125	1	12.05499	1190	Non_Depleted_Plasma_Nor_2.raw
False	None	FourierTransform	HCD	MS2	0	74.9692	200	906.26220703125	1811.5171374325	2	12.0710116666667	1191	Non_Depleted_Plasma_Nor_2.raw
False	None	FourierTransform	HCD	MS2	0	74.9692	200	906.26220703125	2716.77206783375	3	12.0710116666667	1191	Non_Depleted_Plasma_Nor_2.raw
False	Ambiguous	IonTrap	CID	MS2	0	0	100	1332.56958007813	1332.56958007813	1	12.076415	1192	Non_Depleted_Plasma_Nor_2.raw
False	None	IonTrap	CID	MS2	0		100	1451.49877929688	1451.49877929688	1	12.0965266666667	1194	Non_Depleted_Plasma_Nor_2.raw
False	None	FourierTransform	HCD	MS2	0		200	1451.49877929688	2901.99028196375	2	12.11116	1195	Non_Depleted_Plasma_Nor_2.raw
False	None	FourierTransform	HCD	MS2	0		200	1451.49877929688	4352.48178463063	3	12.11116	1195	Non_Depleted_Plasma_Nor_2.raw
False	Unambiguous	IonTrap	CID	MS2	0		100	1141.54724121094	2282.08720579188	2	12.11657	1196	Non_Depleted_Plasma_Nor_2.raw
False	Unambiguous	IonTrap	CID	MS2	0		100	1141.54724121094	3422.62717037281	3	12.11657	1196	Non_Depleted_Plasma_Nor_2.raw
False	None	FourierTransform	HCD	MS2	0		200	1141.54724121094	3422.62717037281	3	12.13144	1197	Non_Depleted_Plasma_Nor_2.raw
False	None	FourierTransform	HCD	MS2	0		200	1141.54724121094	2282.08720579188	2	12.13144	1197	Non_Depleted_Plasma_Nor_2.raw
False	Unambiguous	IonTrap	CID	MS2	0	0	100	1238.53430175781	1238.53430175781	1	12.13683	1198	Non_Depleted_Plasma_Nor_2.raw
False	None	FourierTransform	HCD	MS2	0	0	200	1238.53430175781	2476.06132688563	2	12.1515683333333	1199	Non_Depleted_Plasma_Nor_2.raw
False	None	FourierTransform	HCD	MS2	0	0	200	1238.53430175781	3713.58835201344	3	12.1515683333333	1199	Non_Depleted_Plasma_Nor_2.raw
False	None	IonTrap	CID	MS2	0	0	100	920.315612792969	920.315612792969	1	12.1672766666667	1201	Non_Depleted_Plasma_Nor_2.raw
False	None	FourierTransform	HCD	MS2	0	0	200	920.315612792969	920.315612792969	1	12.1833516666667	1202	Non_Depleted_Plasma_Nor_2.raw
False	None	IonTrap	CID	MS2	0	49.32174	100	995.3349609375	995.3349609375	1	12.1887716666667	1203	Non_Depleted_Plasma_Nor_2.raw
False	None	FourierTransform	HCD	MS2	0	49.32174	200	995.3349609375	995.3349609375	1	12.203725	1204	Non_Depleted_Plasma_Nor_2.raw
False	None	IonTrap	CID	MS2	0	91.13581	100	830.269592285156	830.269592285156	1	12.209195	1205	Non_Depleted_Plasma_Nor_2.raw
False	None	FourierTransform	HCD	MS2	0	91.13581	200	830.269592285156	1659.53190794031	2	12.2242766666667	1206	Non_Depleted_Plasma_Nor_2.raw
False	None	FourierTransform	HCD	MS2	0	91.13581	200	830.269592285156	2488.79422359547	3	12.2242766666667	1206	Non_Depleted_Plasma_Nor_2.raw
False	None	IonTrap	CID	MS2	0	81.09048	100	889.236267089844	889.236267089844	1	12.22973	1207	Non_Depleted_Plasma_Nor_2.raw
False	None	FourierTransform	HCD	MS2	0	81.09048	200	889.236267089844	2665.69424800953	3	12.2447833333333	1208	Non_Depleted_Plasma_Nor_2.raw
False	None	FourierTransform	HCD	MS2	0	81.09048	200	889.236267089844	1777.46525754969	2	12.2447833333333	1208	Non_Depleted_Plasma_Nor_2.raw
False	Unambiguous	IonTrap	CID	MS2	0	70.57689	100	1001.69354248047	1001.69354248047	1	12.250205	1209	Non_Depleted_Plasma_Nor_2.raw
False	None	FourierTransform	HCD	MS2	0	70.57689	200	1001.69354248047	2002.37980833094	2	12.2651233333333	1210	Non_Depleted_Plasma_Nor_2.raw
False	None	FourierTransform	HCD	MS2	0	70.57689	200	1001.69354248047	3003.06607418141	3	12.2651233333333	1210	Non_Depleted_Plasma_Nor_2.raw
False	Unambiguous	IonTrap	CID	MS2	0	64.27842	100	903.288391113281	903.288391113281	1	12.279405	1212	Non_Depleted_Plasma_Nor_2.raw
False	None	FourierTransform	HCD	MS2	0	64.27842	200	903.288391113281	1805.56950559656	2	12.29441	1213	Non_Depleted_Plasma_Nor_2.raw
False	None	FourierTransform	HCD	MS2	0	64.27842	200	903.288391113281	2707.85062007984	3	12.29441	1213	Non_Depleted_Plasma_Nor_2.raw
False	None	IonTrap	CID	MS2	0	69.35995	100	877.759887695313	877.759887695313	1	12.2998566666667	1214	Non_Depleted_Plasma_Nor_2.raw
False	None	FourierTransform	HCD	MS2	0	69.35995	200	877.759887695313	1754.51249876063	2	12.3148933333333	1215	Non_Depleted_Plasma_Nor_2.raw
False	None	FourierTransform	HCD	MS2	0	69.35995	200	877.759887695313	2631.26510982594	3	12.3148933333333	1215	Non_Depleted_Plasma_Nor_2.raw
False	None	IonTrap	CID	MS2	0	55.34777	100	997.332763671875	997.332763671875	1	12.320325	1216	Non_Depleted_Plasma_Nor_2.raw
False	None	FourierTransform	HCD	MS2	0	55.34777	200	997.332763671875	997.332763671875	1	12.3353383333333	1217	Non_Depleted_Plasma_Nor_2.raw
False	Unambiguous	IonTrap	CID	MS2	0	76.00475	100	1069.45031738281	1069.45031738281	1	12.34076	1218	Non_Depleted_Plasma_Nor_2.raw
False	None	FourierTransform	HCD	MS2	0	76.00475	200	1069.45031738281	2137.89335813563	2	12.35567	1219	Non_Depleted_Plasma_Nor_2.raw
False	None	FourierTransform	HCD	MS2	0	76.00475	200	1069.45031738281	3206.33639888844	3	12.35567	1219	Non_Depleted_Plasma_Nor_2.raw
False	None	IonTrap	CID	MS2	0	48.35033	100	977.307189941406	977.307189941406	1	12.3611116666667	1220	Non_Depleted_Plasma_Nor_2.raw
False	None	FourierTransform	HCD	MS2	0	48.35033	200	977.307189941406	977.307189941406	1	12.3760383333333	1221	Non_Depleted_Plasma_Nor_2.raw
False	Unambiguous	IonTrap	CID	MS2	0	83.96262	100	984.65576171875	984.65576171875	1	12.3913333333333	1223	Non_Depleted_Plasma_Nor_2.raw
False	None	FourierTransform	HCD	MS2	0	83.96262	200	984.65576171875	1968.3042468075	2	12.407345	1224	Non_Depleted_Plasma_Nor_2.raw
False	None	FourierTransform	HCD	MS2	0	83.96262	200	984.65576171875	2951.95273189625	3	12.407345	1224	Non_Depleted_Plasma_Nor_2.raw
False	Unambiguous	IonTrap	CID	MS2	0	85.98172	100	917.524719238281	917.524719238281	1	12.41279	1225	Non_Depleted_Plasma_Nor_2.raw
False	None	FourierTransform	HCD	MS2	0	85.98172	200	917.524719238281	1834.04216184656	2	12.4278466666667	1226	Non_Depleted_Plasma_Nor_2.raw
False	None	FourierTransform	HCD	MS2	0	85.98172	200	917.524719238281	2750.55960445484	3	12.4278466666667	1226	Non_Depleted_Plasma_Nor_2.raw
False	None	IonTrap	CID	MS2	0	82.23695	100	899.742614746094	899.742614746094	1	12.4332933333333	1227	Non_Depleted_Plasma_Nor_2.raw
False	None	FourierTransform	HCD	MS2	0	82.23695	200	899.742614746094	1798.47795286219	2	12.4482783333333	1228	Non_Depleted_Plasma_Nor_2.raw
False	None	FourierTransform	HCD	MS2	0	82.23695	200	899.742614746094	2697.21329097828	3	12.4482783333333	1228	Non_Depleted_Plasma_Nor_2.raw
False	Unambiguous	IonTrap	CID	MS2	0	32.93161	100	1021.67626953125	1021.67626953125	1	12.4537066666667	1229	Non_Depleted_Plasma_Nor_2.raw
False	None	FourierTransform	HCD	MS2	0	32.93161	200	1021.67626953125	2042.3452624325	2	12.46866	1230	Non_Depleted_Plasma_Nor_2.raw
False	None	FourierTransform	HCD	MS2	0	32.93161	200	1021.67626953125	3063.01425533375	3	12.46866	1230	Non_Depleted_Plasma_Nor_2.raw
False	Unambiguous	IonTrap	CID	MS2	0		100	1560.20666503906	3119.40605344813	2	12.4740183333333	1231	Non_Depleted_Plasma_Nor_2.raw
False	Unambiguous	IonTrap	CID	MS2	0		100	1560.20666503906	4678.60544185719	3	12.4740183333333	1231	Non_Depleted_Plasma_Nor_2.raw
False	None	FourierTransform	HCD	MS2	0		200	1560.20666503906	3119.40605344813	2	12.4885616666667	1232	Non_Depleted_Plasma_Nor_2.raw
False	Unambiguous	FourierTransform	HCD	MS2	0		200	1560.20666503906	4678.60544185719	3	12.4885616666667	1232	Non_Depleted_Plasma_Nor_2.raw
False	None	IonTrap	CID	MS2	0	16.3388	100	906.262145996094	906.262145996094	1	12.5039566666667	1234	Non_Depleted_Plasma_Nor_2.raw
False	None	FourierTransform	HCD	MS2	0	16.3388	200	906.262145996094	906.262145996094	1	12.520015	1235	Non_Depleted_Plasma_Nor_2.raw
False	None	IonTrap	CID	MS2	0	0	100	1223.47131347656	1223.47131347656	1	12.5254066666667	1236	Non_Depleted_Plasma_Nor_2.raw
False	None	FourierTransform	HCD	MS2	0	0	200	1223.47131347656	2445.93535032313	2	12.54023	1237	Non_Depleted_Plasma_Nor_2.raw
False	None	FourierTransform	HCD	MS2	0	0	200	1223.47131347656	3668.39938716969	3	12.54023	1237	Non_Depleted_Plasma_Nor_2.raw
False	Unambiguous	IonTrap	CID	MS2	0	54.85699	100	1079.53381347656	1079.53381347656	1	12.5456516666667	1238	Non_Depleted_Plasma_Nor_2.raw
False	None	FourierTransform	HCD	MS2	0	54.85699	200	1079.53381347656	2158.06035032313	2	12.5605083333333	1239	Non_Depleted_Plasma_Nor_2.raw
False	None	FourierTransform	HCD	MS2	0	54.85699	200	1079.53381347656	3236.58688716969	3	12.5605083333333	1239	Non_Depleted_Plasma_Nor_2.raw
False	None	IonTrap	CID	MS2	0	48.77299	100	895.736999511719	895.736999511719	1	12.5659566666667	1240	Non_Depleted_Plasma_Nor_2.raw
False	None	FourierTransform	HCD	MS2	0	48.77299	200	895.736999511719	1790.46672239344	2	12.581005	1241	Non_Depleted_Plasma_Nor_2.raw
False	Unambiguous	FourierTransform	HCD	MS2	0	48.77299	200	895.736999511719	2685.19644527516	3	12.581005	1241	Non_Depleted_Plasma_Nor_2.raw
False	None	IonTrap	CID	MS2	0	85.3394	100	1129.42126464844	1129.42126464844	1	12.5864216666667	1242	Non_Depleted_Plasma_Nor_2.raw
False	None	FourierTransform	HCD	MS2	0	85.3394	200	1129.42126464844	2257.83525266688	2	12.6012566666667	1243	Non_Depleted_Plasma_Nor_2.raw
False	None	FourierTransform	HCD	MS2	0	85.3394	200	1129.42126464844	3386.24924068531	3	12.6012566666667	1243	Non_Depleted_Plasma_Nor_2.raw
False	Ambiguous	IonTrap	CID	MS2	0	51.48698	100	927.55029296875	927.55029296875	1	12.6164766666667	1245	Non_Depleted_Plasma_Nor_2.raw
False	None	FourierTransform	HCD	MS2	0	51.48698	200	927.55029296875	1854.0933093075	2	12.6325116666667	1246	Non_Depleted_Plasma_Nor_2.raw
False	None	FourierTransform	HCD	MS2	0	51.48698	200	927.55029296875	2780.63632564625	3	12.6325116666667	1246	Non_Depleted_Plasma_Nor_2.raw
False	Unambiguous	IonTrap	CID	MS2	0	70.86159	100	1073.53356933594	1073.53356933594	1	12.6379316666667	1247	Non_Depleted_Plasma_Nor_2.raw
False	Ambiguous	FourierTransform	HCD	MS2	0	70.86159	200	1073.53356933594	2146.05986204188	2	12.652855	1248	Non_Depleted_Plasma_Nor_2.raw
False	Ambiguous	FourierTransform	HCD	MS2	0	70.86159	200	1073.53356933594	3218.58615474781	3	12.652855	1248	Non_Depleted_Plasma_Nor_2.raw
False	Unambiguous	IonTrap	CID	MS2	0	49.63596	100	1102.55212402344	1102.55212402344	1	12.658275	1249	Non_Depleted_Plasma_Nor_2.raw
False	Unambiguous	FourierTransform	HCD	MS2	0	49.63596	200	1102.55212402344	2204.09697141688	2	12.6732316666667	1250	Non_Depleted_Plasma_Nor_2.raw
False	Ambiguous	FourierTransform	HCD	MS2	0	49.63596	200	1102.55212402344	3305.64181881031	3	12.6732316666667	1250	Non_Depleted_Plasma_Nor_2.raw
False	Ambiguous	IonTrap	CID	MS2	0		100	1105.57336425781	1105.57336425781	1	12.678645	1251	Non_Depleted_Plasma_Nor_2.raw
False	None	FourierTransform	HCD	MS2	0		200	1105.57336425781	2210.13945188563	2	12.6935616666667	1252	Non_Depleted_Plasma_Nor_2.raw
False	None	FourierTransform	HCD	MS2	0		200	1105.57336425781	3314.70553951344	3	12.6935616666667	1252	Non_Depleted_Plasma_Nor_2.raw
False	None	IonTrap	CID	MS2	0	0	100	1384.45983886719	1384.45983886719	1	12.6989466666667	1253	Non_Depleted_Plasma_Nor_2.raw
False	None	FourierTransform	HCD	MS2	0	0	200	1384.45983886719	2767.91240110438	2	12.7136066666667	1254	Non_Depleted_Plasma_Nor_2.raw
False	None	FourierTransform	HCD	MS2	0	0	200	1384.45983886719	4151.36496334156	3	12.7136066666667	1254	Non_Depleted_Plasma_Nor_2.raw
False	None	IonTrap	CID	MS2	0	85.27991	100	837.600219726563	837.600219726563	1	12.72787	1256	Non_Depleted_Plasma_Nor_2.raw
False	None	FourierTransform	HCD	MS2	0	85.27991	200	837.600219726563	1674.19316282313	2	12.7429216666667	1257	Non_Depleted_Plasma_Nor_2.raw
False	None	FourierTransform	HCD	MS2	0	85.27991	200	837.600219726563	2510.78610591969	3	12.7429216666667	1257	Non_Depleted_Plasma_Nor_2.raw
False	Unambiguous	IonTrap	CID	MS2	0		100	1234.04565429688	2467.08403196375	2	12.7483216666667	1258	Non_Depleted_Plasma_Nor_2.raw
False	Unambiguous	IonTrap	CID	MS2	0		100	1234.04565429688	3700.12240963063	3	12.7483216666667	1258	Non_Depleted_Plasma_Nor_2.raw
False	None	FourierTransform	HCD	MS2	0		200	1234.04565429688	2467.08403196375	2	12.7631433333333	1259	Non_Depleted_Plasma_Nor_2.raw
False	None	FourierTransform	HCD	MS2	0		200	1234.04565429688	3700.12240963063	3	12.7631433333333	1259	Non_Depleted_Plasma_Nor_2.raw
False	Unambiguous	IonTrap	CID	MS2	0	36.38167	100	1034.60961914063	1034.60961914063	1	12.7685666666667	1260	Non_Depleted_Plasma_Nor_2.raw
False	None	FourierTransform	HCD	MS2	0	36.38167	200	1034.60961914063	3101.81430416188	3	12.7834566666667	1261	Non_Depleted_Plasma_Nor_2.raw
False	None	FourierTransform	HCD	MS2	0	36.38167	200	1034.60961914063	2068.21196165125	2	12.7834566666667	1261	Non_Depleted_Plasma_Nor_2.raw
False	None	IonTrap	CID	MS2	0		100	962.677734375	962.677734375	1	12.7889133333333	1262	Non_Depleted_Plasma_Nor_2.raw
False	Unambiguous	IonTrap	CID	MS2	0		100	1131.53405761719	1131.53405761719	1	12.809325	1264	Non_Depleted_Plasma_Nor_2.raw
False	None	FourierTransform	HCD	MS2	0		200	1131.53405761719	2262.06083860438	2	12.8241483333333	1265	Non_Depleted_Plasma_Nor_2.raw
False	None	FourierTransform	HCD	MS2	0		200	1131.53405761719	3392.58761959156	3	12.8241483333333	1265	Non_Depleted_Plasma_Nor_2.raw
False	Unambiguous	IonTrap	CID	MS2	0	0	100	1062.68005371094	1062.68005371094	1	12.8383066666667	1267	Non_Depleted_Plasma_Nor_2.raw
False	None	FourierTransform	HCD	MS2	0	0	200	1062.68005371094	2124.35283079188	2	12.854345	1268	Non_Depleted_Plasma_Nor_2.raw
False	None	FourierTransform	HCD	MS2	0	0	200	1062.68005371094	3186.02560787281	3	12.854345	1268	Non_Depleted_Plasma_Nor_2.raw
False	None	IonTrap	CID	MS2	0	27.75151	100	906.2626953125	906.2626953125	1	12.8598	1269	Non_Depleted_Plasma_Nor_2.raw
False	None	FourierTransform	HCD	MS2	0	27.75151	200	906.2626953125	906.2626953125	1	12.8748283333333	1270	Non_Depleted_Plasma_Nor_2.raw
False	None	IonTrap	CID	MS2	0	75.03655	100	988.737548828125	988.737548828125	1	12.8802583333333	1271	Non_Depleted_Plasma_Nor_2.raw
False	None	FourierTransform	HCD	MS2	0	75.03655	200	988.737548828125	2964.19809322438	3	12.8951716666667	1272	Non_Depleted_Plasma_Nor_2.raw
False	None	FourierTransform	HCD	MS2	0	75.03655	200	988.737548828125	1976.46782102625	2	12.8951716666667	1272	Non_Depleted_Plasma_Nor_2.raw
False	Unambiguous	IonTrap	CID	MS2	0	46.21972	100	980.605041503906	980.605041503906	1	12.900615	1273	Non_Depleted_Plasma_Nor_2.raw
False	None	FourierTransform	HCD	MS2	0	46.21972	200	980.605041503906	1960.20280637781	2	12.91559	1274	Non_Depleted_Plasma_Nor_2.raw
False	None	FourierTransform	HCD	MS2	0	46.21972	200	980.605041503906	2939.80057125172	3	12.91559	1274	Non_Depleted_Plasma_Nor_2.raw
False	Unambiguous	IonTrap	CID	MS2	0	0	100	1044.67236328125	1044.67236328125	1	12.9210133333333	1275	Non_Depleted_Plasma_Nor_2.raw
False	None	IonTrap	CID	MS2	0		100	1418.4033203125	1418.4033203125	1	12.951075	1278	Non_Depleted_Plasma_Nor_2.raw
False	None	FourierTransform	HCD	MS2	0		200	1418.4033203125	2835.799363995	2	12.9657333333333	1279	Non_Depleted_Plasma_Nor_2.raw
False	None	FourierTransform	HCD	MS2	0		200	1418.4033203125	4253.1954076775	3	12.9657333333333	1279	Non_Depleted_Plasma_Nor_2.raw
False	Ambiguous	IonTrap	CID	MS2	0		100	1039.52111816406	1039.52111816406	1	12.9711633333333	1280	Non_Depleted_Plasma_Nor_2.raw
False	None	FourierTransform	HCD	MS2	0		200	1039.52111816406	2078.03495969813	2	12.98609	1281	Non_Depleted_Plasma_Nor_2.raw
False	Ambiguous	FourierTransform	HCD	MS2	0		200	1039.52111816406	3116.54880123219	3	12.98609	1281	Non_Depleted_Plasma_Nor_2.raw
False	None	IonTrap	CID	MS2	0		100	1454.29040527344	1454.29040527344	1	12.99146	1282	Non_Depleted_Plasma_Nor_2.raw
False	None	FourierTransform	HCD	MS2	0		200	1454.29040527344	2907.57353391688	2	13.0060783333333	1283	Non_Depleted_Plasma_Nor_2.raw
False	None	FourierTransform	HCD	MS2	0		200	1454.29040527344	4360.85666256031	3	13.0060783333333	1283	Non_Depleted_Plasma_Nor_2.raw
False	None	IonTrap	CID	MS2	0		100	1324.3525390625	2647.697801495	2	13.0114783333333	1284	Non_Depleted_Plasma_Nor_2.raw
False	Unambiguous	IonTrap	CID	MS2	0		100	1324.3525390625	3971.0430639275	3	13.0114783333333	1284	Non_Depleted_Plasma_Nor_2.raw
False	None	FourierTransform	HCD	MS2	0		200	1324.3525390625	2647.697801495	2	13.0263316666667	1285	Non_Depleted_Plasma_Nor_2.raw
False	None	FourierTransform	HCD	MS2	0		200	1324.3525390625	3971.0430639275	3	13.0263316666667	1285	Non_Depleted_Plasma_Nor_2.raw
False	Unambiguous	IonTrap	CID	MS2	0		100	1363.77490234375	1363.77490234375	1	13.03173	1286	Non_Depleted_Plasma_Nor_2.raw
False	None	FourierTransform	HCD	MS2	0		200	1363.77490234375	1363.77490234375	1	13.0463983333333	1287	Non_Depleted_Plasma_Nor_2.raw
False	None	IonTrap	CID	MS2	0	17.1504	100	920.315979003906	920.315979003906	1	13.061655	1289	Non_Depleted_Plasma_Nor_2.raw
False	None	FourierTransform	HCD	MS2	0	17.1504	200	920.315979003906	920.315979003906	1	13.0766866666667	1290	Non_Depleted_Plasma_Nor_2.raw
False	None	IonTrap	CID	MS2	0	61.64233	100	848.294189453125	848.294189453125	1	13.0821333333333	1291	Non_Depleted_Plasma_Nor_2.raw
False	None	FourierTransform	HCD	MS2	0	61.64233	200	848.294189453125	848.294189453125	1	13.0971916666667	1292	Non_Depleted_Plasma_Nor_2.raw
False	Unambiguous	IonTrap	CID	MS2	0		100	1263.55224609375	2526.0972155575	2	13.102585	1293	Non_Depleted_Plasma_Nor_2.raw
False	Unambiguous	IonTrap	CID	MS2	0		100	1263.55224609375	3788.64218502125	3	13.102585	1293	Non_Depleted_Plasma_Nor_2.raw
False	None	FourierTransform	HCD	MS2	0		200	1263.55224609375	2526.0972155575	2	13.117345	1294	Non_Depleted_Plasma_Nor_2.raw
False	None	FourierTransform	HCD	MS2	0		200	1263.55224609375	3788.64218502125	3	13.117345	1294	Non_Depleted_Plasma_Nor_2.raw
False	None	IonTrap	CID	MS2	0	0	100	1551.28796386719	1551.28796386719	1	13.1227066666667	1295	Non_Depleted_Plasma_Nor_2.raw
False	None	FourierTransform	HCD	MS2	0	0	200	1551.28796386719	3101.56865110438	2	13.137315	1296	Non_Depleted_Plasma_Nor_2.raw
False	None	FourierTransform	HCD	MS2	0	0	200	1551.28796386719	4651.84933834156	3	13.137315	1296	Non_Depleted_Plasma_Nor_2.raw
False	Ambiguous	IonTrap	CID	MS2	0	70.15787	100	956.568115234375	956.568115234375	1	13.1427733333333	1297	Non_Depleted_Plasma_Nor_2.raw
False	None	FourierTransform	HCD	MS2	0	70.15787	200	956.568115234375	1912.12895383875	2	13.15775	1298	Non_Depleted_Plasma_Nor_2.raw
False	None	FourierTransform	HCD	MS2	0	70.15787	200	956.568115234375	2867.68979244313	3	13.15775	1298	Non_Depleted_Plasma_Nor_2.raw
False	None	IonTrap	CID	MS2	0	61.785	100	889.236083984375	889.236083984375	1	13.1729666666667	1300	Non_Depleted_Plasma_Nor_2.raw
False	None	FourierTransform	HCD	MS2	0	61.785	200	889.236083984375	1777.46489133875	2	13.18901	1301	Non_Depleted_Plasma_Nor_2.raw
False	None	FourierTransform	HCD	MS2	0	61.785	200	889.236083984375	2665.69369869313	3	13.18901	1301	Non_Depleted_Plasma_Nor_2.raw
False	Unambiguous	IonTrap	CID	MS2	0		100	1110.48693847656	1110.48693847656	1	13.19453	1302	Non_Depleted_Plasma_Nor_2.raw
False	None	FourierTransform	HCD	MS2	0		200	1110.48693847656	2219.96660032313	2	13.2094116666667	1303	Non_Depleted_Plasma_Nor_2.raw
False	None	FourierTransform	HCD	MS2	0		200	1110.48693847656	3329.44626216969	3	13.2094116666667	1303	Non_Depleted_Plasma_Nor_2.raw
False	None	IonTrap	CID	MS2	0	87.92778	100	829.746276855469	829.746276855469	1	13.2148933333333	1304	Non_Depleted_Plasma_Nor_2.raw
False	None	FourierTransform	HCD	MS2	0	87.92778	200	829.746276855469	1658.48527708094	2	13.2299783333333	1305	Non_Depleted_Plasma_Nor_2.raw
False	None	FourierTransform	HCD	MS2	0	87.92778	200	829.746276855469	2487.22427730641	3	13.2299783333333	1305	Non_Depleted_Plasma_Nor_2.raw
False	Ambiguous	IonTrap	CID	MS2	0	36.50446	100	1180.52331542969	1180.52331542969	1	13.2353816666667	1306	Non_Depleted_Plasma_Nor_2.raw
False	Unambiguous	FourierTransform	HCD	MS2	0	36.50446	200	1180.52331542969	2360.03935422938	2	13.25021	1307	Non_Depleted_Plasma_Nor_2.raw
False	None	FourierTransform	HCD	MS2	0	36.50446	200	1180.52331542969	3539.55539302906	3	13.25021	1307	Non_Depleted_Plasma_Nor_2.raw
False	None	IonTrap	CID	MS2	0	32.07094	100	977.306518554688	977.306518554688	1	13.2556433333333	1308	Non_Depleted_Plasma_Nor_2.raw
False	None	FourierTransform	HCD	MS2	0	32.07094	200	977.306518554688	1953.60576047938	2	13.270595	1309	Non_Depleted_Plasma_Nor_2.raw
False	None	FourierTransform	HCD	MS2	0	32.07094	200	977.306518554688	2929.90500240406	3	13.270595	1309	Non_Depleted_Plasma_Nor_2.raw
False	None	IonTrap	CID	MS2	0	44.80643	100	1283.28405761719	1283.28405761719	1	13.2847683333333	1311	Non_Depleted_Plasma_Nor_2.raw
False	None	FourierTransform	HCD	MS2	0	44.80643	200	1283.28405761719	2565.56083860438	2	13.299515	1312	Non_Depleted_Plasma_Nor_2.raw
False	Unambiguous	FourierTransform	HCD	MS2	0	44.80643	200	1283.28405761719	3847.83761959156	3	13.299515	1312	Non_Depleted_Plasma_Nor_2.raw
False	None	IonTrap	CID	MS2	0	46.9843	100	1239.46569824219	1239.46569824219	1	13.3049083333333	1313	Non_Depleted_Plasma_Nor_2.raw
False	None	FourierTransform	HCD	MS2	0	46.9843	200	1239.46569824219	2477.92411985438	2	13.319695	1314	Non_Depleted_Plasma_Nor_2.raw
False	None	FourierTransform	HCD	MS2	0	46.9843	200	1239.46569824219	3716.38254146656	3	13.319695	1314	Non_Depleted_Plasma_Nor_2.raw
False	None	IonTrap	CID	MS2	0		100	1259.93298339844	1259.93298339844	1	13.325085	1315	Non_Depleted_Plasma_Nor_2.raw
False	None	FourierTransform	HCD	MS2	0		200	1259.93298339844	2518.85869016688	2	13.339845	1316	Non_Depleted_Plasma_Nor_2.raw
False	Ambiguous	FourierTransform	HCD	MS2	0		200	1259.93298339844	3777.78439693531	3	13.339845	1316	Non_Depleted_Plasma_Nor_2.raw
False	Unambiguous	IonTrap	CID	MS2	0	55.26919	100	1083.5712890625	1083.5712890625	1	13.345265	1317	Non_Depleted_Plasma_Nor_2.raw
False	None	FourierTransform	HCD	MS2	0	55.26919	200	1083.5712890625	2166.135301495	2	13.3601683333333	1318	Non_Depleted_Plasma_Nor_2.raw
False	None	FourierTransform	HCD	MS2	0	55.26919	200	1083.5712890625	3248.6993139275	3	13.3601683333333	1318	Non_Depleted_Plasma_Nor_2.raw
False	None	IonTrap	CID	MS2	0		100	909.261901855469	909.261901855469	1	13.36572	1319	Non_Depleted_Plasma_Nor_2.raw
False	None	FourierTransform	HCD	MS2	0		200	909.261901855469	1817.51652708094	2	13.380715	1320	Non_Depleted_Plasma_Nor_2.raw
False	None	FourierTransform	HCD	MS2	0		200	909.261901855469	2725.77115230641	3	13.380715	1320	Non_Depleted_Plasma_Nor_2.raw
False	None	IonTrap	CID	MS2	0		100	1237.4013671875	1237.4013671875	1	13.3959033333333	1322	Non_Depleted_Plasma_Nor_2.raw
False	None	FourierTransform	HCD	MS2	0		200	1237.4013671875	2473.795457745	2	13.4116783333333	1323	Non_Depleted_Plasma_Nor_2.raw
False	None	FourierTransform	HCD	MS2	0		200	1237.4013671875	3710.1895483025	3	13.4116783333333	1323	Non_Depleted_Plasma_Nor_2.raw
False	None	IonTrap	CID	MS2	0		100	1166.37841796875	1166.37841796875	1	13.41708	1324	Non_Depleted_Plasma_Nor_2.raw
False	None	FourierTransform	HCD	MS2	0		200	1166.37841796875	1166.37841796875	1	13.431925	1325	Non_Depleted_Plasma_Nor_2.raw
False	Unambiguous	IonTrap	CID	MS2	0	64.23624	100	1172.38256835938	1172.38256835938	1	13.43733	1326	Non_Depleted_Plasma_Nor_2.raw
False	None	FourierTransform	HCD	MS2	0	64.23624	200	1172.38256835938	1172.38256835938	1	13.4521516666667	1327	Non_Depleted_Plasma_Nor_2.raw
False	None	IonTrap	CID	MS2	0		100	1160.41882324219	1160.41882324219	1	13.4575533333333	1328	Non_Depleted_Plasma_Nor_2.raw
False	None	FourierTransform	HCD	MS2	0		200	1160.41882324219	2319.83036985438	2	13.4724016666667	1329	Non_Depleted_Plasma_Nor_2.raw
False	None	FourierTransform	HCD	MS2	0		200	1160.41882324219	3479.24191646656	3	13.4724016666667	1329	Non_Depleted_Plasma_Nor_2.raw
False	Ambiguous	IonTrap	CID	MS2	0	64.96207	100	1033.4892578125	1033.4892578125	1	13.47783	1330	Non_Depleted_Plasma_Nor_2.raw
False	None	FourierTransform	HCD	MS2	0	64.96207	200	1033.4892578125	2065.971238995	2	13.4927166666667	1331	Non_Depleted_Plasma_Nor_2.raw
False	None	FourierTransform	HCD	MS2	0	64.96207	200	1033.4892578125	3098.4532201775	3	13.4927166666667	1331	Non_Depleted_Plasma_Nor_2.raw
False	None	IonTrap	CID	MS2	0	11.92517	100	906.263793945313	906.263793945313	1	13.5079983333333	1333	Non_Depleted_Plasma_Nor_2.raw
False	None	FourierTransform	HCD	MS2	0	11.92517	200	906.263793945313	906.263793945313	1	13.5240183333333	1334	Non_Depleted_Plasma_Nor_2.raw
False	None	IonTrap	CID	MS2	0		100	1211.4541015625	1211.4541015625	1	13.52941	1335	Non_Depleted_Plasma_Nor_2.raw
False	None	FourierTransform	HCD	MS2	0		200	1211.4541015625	1211.4541015625	1	13.544325	1336	Non_Depleted_Plasma_Nor_2.raw
False	Unambiguous	IonTrap	CID	MS2	0		100	1184.6328125	3551.88388424	3	13.5497366666667	1337	Non_Depleted_Plasma_Nor_2.raw
False	Unambiguous	IonTrap	CID	MS2	0		100	1184.6328125	2368.25834837	2	13.5497366666667	1337	Non_Depleted_Plasma_Nor_2.raw
False	Unambiguous	FourierTransform	HCD	MS2	0		200	1184.6328125	2368.25834837	2	13.5645416666667	1338	Non_Depleted_Plasma_Nor_2.raw
False	Ambiguous	FourierTransform	HCD	MS2	0		200	1184.6328125	3551.88388424	3	13.5645416666667	1338	Non_Depleted_Plasma_Nor_2.raw
False	Unambiguous	IonTrap	CID	MS2	0		100	1014.55114746094	1014.55114746094	1	13.5699666666667	1339	Non_Depleted_Plasma_Nor_2.raw
False	Unambiguous	FourierTransform	HCD	MS2	0		200	1014.55114746094	2028.09501829188	2	13.5849116666667	1340	Non_Depleted_Plasma_Nor_2.raw
False	Ambiguous	FourierTransform	HCD	MS2	0		200	1014.55114746094	3041.63888912281	3	13.5849116666667	1340	Non_Depleted_Plasma_Nor_2.raw
False	None	IonTrap	CID	MS2	0	71.12723	100	903.287536621094	903.287536621094	1	13.59038	1341	Non_Depleted_Plasma_Nor_2.raw
False	None	FourierTransform	HCD	MS2	0	71.12723	200	903.287536621094	1805.56779661219	2	13.605355	1342	Non_Depleted_Plasma_Nor_2.raw
False	None	FourierTransform	HCD	MS2	0	71.12723	200	903.287536621094	2707.84805660328	3	13.605355	1342	Non_Depleted_Plasma_Nor_2.raw
False	None	IonTrap	CID	MS2	0	47.85562	100	1016.7021484375	1016.7021484375	1	13.620645	1344	Non_Depleted_Plasma_Nor_2.raw
False	None	FourierTransform	HCD	MS2	0	47.85562	200	1016.7021484375	3048.0918920525	3	13.6355666666667	1345	Non_Depleted_Plasma_Nor_2.raw
False	None	FourierTransform	HCD	MS2	0	47.85562	200	1016.7021484375	2032.397020245	2	13.6355666666667	1345	Non_Depleted_Plasma_Nor_2.raw
False	None	IonTrap	CID	MS2	0	44.09385	100	994.335083007813	994.335083007813	1	13.64101	1346	Non_Depleted_Plasma_Nor_2.raw
False	None	FourierTransform	HCD	MS2	0	44.09385	200	994.335083007813	994.335083007813	1	13.6559966666667	1347	Non_Depleted_Plasma_Nor_2.raw
False	None	IonTrap	CID	MS2	0		100	1303.34204101563	1303.34204101563	1	13.6613916666667	1348	Non_Depleted_Plasma_Nor_2.raw
False	None	FourierTransform	HCD	MS2	0		200	1303.34204101563	2605.67680540125	2	13.6761066666667	1349	Non_Depleted_Plasma_Nor_2.raw
False	None	FourierTransform	HCD	MS2	0		200	1303.34204101563	3908.01156978688	3	13.6761066666667	1349	Non_Depleted_Plasma_Nor_2.raw
False	Unambiguous	IonTrap	CID	MS2	0	0	100	1217.47448730469	1217.47448730469	1	13.6814983333333	1350	Non_Depleted_Plasma_Nor_2.raw
False	None	FourierTransform	HCD	MS2	0	0	200	1217.47448730469	2433.94169797938	2	13.6962966666667	1351	Non_Depleted_Plasma_Nor_2.raw
False	None	FourierTransform	HCD	MS2	0	0	200	1217.47448730469	3650.40890865406	3	13.6962966666667	1351	Non_Depleted_Plasma_Nor_2.raw
False	Unambiguous	IonTrap	CID	MS2	0	0	100	1285.53918457031	1285.53918457031	1	13.7016966666667	1352	Non_Depleted_Plasma_Nor_2.raw
False	None	FourierTransform	HCD	MS2	0	0	200	1285.53918457031	2570.07109251063	2	13.71652	1353	Non_Depleted_Plasma_Nor_2.raw
False	None	FourierTransform	HCD	MS2	0	0	200	1285.53918457031	3854.60300045094	3	13.71652	1353	Non_Depleted_Plasma_Nor_2.raw
False	None	IonTrap	CID	MS2	0	15.84256	100	920.314514160156	920.314514160156	1	13.7318	1355	Non_Depleted_Plasma_Nor_2.raw
False	None	FourierTransform	HCD	MS2	0	15.84256	200	920.314514160156	920.314514160156	1	13.747845	1356	Non_Depleted_Plasma_Nor_2.raw
False	None	IonTrap	CID	MS2	0		100	1359.4931640625	1359.4931640625	1	13.7532366666667	1357	Non_Depleted_Plasma_Nor_2.raw
False	None	FourierTransform	HCD	MS2	0		200	1359.4931640625	2717.979051495	2	13.7679916666667	1358	Non_Depleted_Plasma_Nor_2.raw
False	None	FourierTransform	HCD	MS2	0		200	1359.4931640625	4076.4649389275	3	13.7679916666667	1358	Non_Depleted_Plasma_Nor_2.raw
False	Unambiguous	IonTrap	CID	MS2	0	88.15328	100	871.566589355469	871.566589355469	1	13.77344	1359	Non_Depleted_Plasma_Nor_2.raw
False	None	FourierTransform	HCD	MS2	0	88.15328	200	871.566589355469	1742.12590208094	2	13.7884533333333	1360	Non_Depleted_Plasma_Nor_2.raw
False	None	FourierTransform	HCD	MS2	0	88.15328	200	871.566589355469	2612.68521480641	3	13.7884533333333	1360	Non_Depleted_Plasma_Nor_2.raw
False	None	IonTrap	CID	MS2	0	52.29768	100	1254.38610839844	1254.38610839844	1	13.793845	1361	Non_Depleted_Plasma_Nor_2.raw
False	None	FourierTransform	HCD	MS2	0	52.29768	200	1254.38610839844	2507.76494016688	2	13.8086483333333	1362	Non_Depleted_Plasma_Nor_2.raw
False	Unambiguous	FourierTransform	HCD	MS2	0	52.29768	200	1254.38610839844	3761.14377193531	3	13.8086483333333	1362	Non_Depleted_Plasma_Nor_2.raw
False	Unambiguous	IonTrap	CID	MS2	0		100	1195.685546875	1195.685546875	1	13.8140366666667	1363	Non_Depleted_Plasma_Nor_2.raw
False	None	FourierTransform	HCD	MS2	0		200	1195.685546875	1195.685546875	1	13.8288033333333	1364	Non_Depleted_Plasma_Nor_2.raw
False	None	IonTrap	CID	MS2	0	8.9305	100	833.245910644531	833.245910644531	1	13.843055	1366	Non_Depleted_Plasma_Nor_2.raw
False	None	FourierTransform	HCD	MS2	0	8.9305	200	833.245910644531	833.245910644531	1	13.8591783333333	1367	Non_Depleted_Plasma_Nor_2.raw
False	None	IonTrap	CID	MS2	0	81.30365	100	890.23779296875	890.23779296875	1	13.8646233333333	1368	Non_Depleted_Plasma_Nor_2.raw
False	None	FourierTransform	HCD	MS2	0	81.30365	200	890.23779296875	1779.4683093075	2	13.879675	1369	Non_Depleted_Plasma_Nor_2.raw
False	None	FourierTransform	HCD	MS2	0	81.30365	200	890.23779296875	2668.69882564625	3	13.879675	1369	Non_Depleted_Plasma_Nor_2.raw
False	None	IonTrap	CID	MS2	0	90.03284	100	818.215942382813	818.215942382813	1	13.8852516666667	1370	Non_Depleted_Plasma_Nor_2.raw
False	None	FourierTransform	HCD	MS2	0	90.03284	200	818.215942382813	1635.42460813563	2	13.9003	1371	Non_Depleted_Plasma_Nor_2.raw
False	None	FourierTransform	HCD	MS2	0	90.03284	200	818.215942382813	2452.63327388844	3	13.9003	1371	Non_Depleted_Plasma_Nor_2.raw
False	None	IonTrap	CID	MS2	0	75.57421	100	887.621337890625	887.621337890625	1	13.9057533333333	1372	Non_Depleted_Plasma_Nor_2.raw
False	None	FourierTransform	HCD	MS2	0	75.57421	200	887.621337890625	2660.84946041188	3	13.9208	1373	Non_Depleted_Plasma_Nor_2.raw
False	None	FourierTransform	HCD	MS2	0	75.57421	200	887.621337890625	1774.23539915125	2	13.9208	1373	Non_Depleted_Plasma_Nor_2.raw
False	None	IonTrap	CID	MS2	0		100	1128.87194824219	1128.87194824219	1	13.9262133333333	1374	Non_Depleted_Plasma_Nor_2.raw
False	None	FourierTransform	HCD	MS2	0		200	1128.87194824219	2256.73661985438	2	13.9410383333333	1375	Non_Depleted_Plasma_Nor_2.raw
False	Unambiguous	FourierTransform	HCD	MS2	0		200	1128.87194824219	3384.60129146656	3	13.9410383333333	1375	Non_Depleted_Plasma_Nor_2.raw
False	None	IonTrap	CID	MS2	0	22.11201	100	906.263427734375	906.263427734375	1	13.9563083333333	1377	Non_Depleted_Plasma_Nor_2.raw
False	None	FourierTransform	HCD	MS2	0	22.11201	200	906.263427734375	906.263427734375	1	13.972345	1378	Non_Depleted_Plasma_Nor_2.raw
False	Unambiguous	IonTrap	CID	MS2	0		100	1002.62414550781	1002.62414550781	1	13.9777716666667	1379	Non_Depleted_Plasma_Nor_2.raw
False	None	FourierTransform	HCD	MS2	0		200	1002.62414550781	2004.24101438563	2	13.992725	1380	Non_Depleted_Plasma_Nor_2.raw
False	None	FourierTransform	HCD	MS2	0		200	1002.62414550781	3005.85788326344	3	13.992725	1380	Non_Depleted_Plasma_Nor_2.raw
False	None	IonTrap	CID	MS2	0		100	1249.40783691406	1249.40783691406	1	13.9981183333333	1381	Non_Depleted_Plasma_Nor_2.raw
False	None	FourierTransform	HCD	MS2	0		200	1249.40783691406	1249.40783691406	1	14.0128633333333	1382	Non_Depleted_Plasma_Nor_2.raw
False	None	IonTrap	CID	MS2	0	0	100	803.605163574219	803.605163574219	1	14.0183466666667	1383	Non_Depleted_Plasma_Nor_2.raw
False	None	FourierTransform	HCD	MS2	0	0	200	803.605163574219	803.605163574219	1	14.0334466666667	1384	Non_Depleted_Plasma_Nor_2.raw
False	Unambiguous	IonTrap	CID	MS2	0		100	1057.66589355469	1057.66589355469	1	14.0388683333333	1385	Non_Depleted_Plasma_Nor_2.raw
False	None	FourierTransform	HCD	MS2	0		200	1057.66589355469	2114.32451047938	2	14.0538433333333	1386	Non_Depleted_Plasma_Nor_2.raw
False	None	FourierTransform	HCD	MS2	0		200	1057.66589355469	3170.98312740406	3	14.0538433333333	1386	Non_Depleted_Plasma_Nor_2.raw
False	None	IonTrap	CID	MS2	0	19.30941	100	920.316162109375	920.316162109375	1	14.0691416666667	1388	Non_Depleted_Plasma_Nor_2.raw
False	None	FourierTransform	HCD	MS2	0	19.30941	200	920.316162109375	920.316162109375	1	14.0851783333333	1389	Non_Depleted_Plasma_Nor_2.raw
False	Unambiguous	IonTrap	CID	MS2	0		100	970.506896972656	970.506896972656	1	14.0906216666667	1390	Non_Depleted_Plasma_Nor_2.raw
False	None	FourierTransform	HCD	MS2	0		200	970.506896972656	1940.00651731531	2	14.1055966666667	1391	Non_Depleted_Plasma_Nor_2.raw
False	None	FourierTransform	HCD	MS2	0		200	970.506896972656	2909.50613765797	3	14.1055966666667	1391	Non_Depleted_Plasma_Nor_2.raw
False	None	IonTrap	CID	MS2	0	42.02425	100	1328.4482421875	1328.4482421875	1	14.1109883333333	1392	Non_Depleted_Plasma_Nor_2.raw
False	None	FourierTransform	HCD	MS2	0	42.02425	200	1328.4482421875	2655.889207745	2	14.1256866666667	1393	Non_Depleted_Plasma_Nor_2.raw
False	None	FourierTransform	HCD	MS2	0	42.02425	200	1328.4482421875	3983.3301733025	3	14.1256866666667	1393	Non_Depleted_Plasma_Nor_2.raw
False	None	IonTrap	CID	MS2	0	81.69721	100	1298.41943359375	1298.41943359375	1	14.1310966666667	1394	Non_Depleted_Plasma_Nor_2.raw
False	None	IonTrap	CID	MS2	0		100	1362.4462890625	2723.885301495	2	14.1512733333333	1396	Non_Depleted_Plasma_Nor_2.raw
False	Unambiguous	IonTrap	CID	MS2	0		100	1362.4462890625	4085.3243139275	3	14.1512733333333	1396	Non_Depleted_Plasma_Nor_2.raw
False	None	FourierTransform	HCD	MS2	0		200	1362.4462890625	2723.885301495	2	14.1659433333333	1397	Non_Depleted_Plasma_Nor_2.raw
False	None	FourierTransform	HCD	MS2	0		200	1362.4462890625	4085.3243139275	3	14.1659433333333	1397	Non_Depleted_Plasma_Nor_2.raw
False	Ambiguous	IonTrap	CID	MS2	0		100	982.693298339844	982.693298339844	1	14.18012	1399	Non_Depleted_Plasma_Nor_2.raw
False	None	FourierTransform	HCD	MS2	0		200	982.693298339844	1964.37932004969	2	14.1950733333333	1400	Non_Depleted_Plasma_Nor_2.raw
False	None	FourierTransform	HCD	MS2	0		200	982.693298339844	2946.06534175953	3	14.1950733333333	1400	Non_Depleted_Plasma_Nor_2.raw
False	Unambiguous	IonTrap	CID	MS2	0	0	100	1075.4482421875	1075.4482421875	1	14.2007416666667	1401	Non_Depleted_Plasma_Nor_2.raw
False	None	FourierTransform	HCD	MS2	0	0	200	1075.4482421875	2149.889207745	2	14.215645	1402	Non_Depleted_Plasma_Nor_2.raw
False	Unambiguous	FourierTransform	HCD	MS2	0	0	200	1075.4482421875	3224.3301733025	3	14.215645	1402	Non_Depleted_Plasma_Nor_2.raw
False	Ambiguous	IonTrap	CID	MS2	0		100	987.56982421875	987.56982421875	1	14.2211966666667	1403	Non_Depleted_Plasma_Nor_2.raw
False	None	FourierTransform	HCD	MS2	0		200	987.56982421875	2960.69491939625	3	14.2361166666667	1404	Non_Depleted_Plasma_Nor_2.raw
False	None	FourierTransform	HCD	MS2	0		200	987.56982421875	1974.1323718075	2	14.2361166666667	1404	Non_Depleted_Plasma_Nor_2.raw
False	None	IonTrap	CID	MS2	0		100	894.155639648438	894.155639648438	1	14.2415683333333	1405	Non_Depleted_Plasma_Nor_2.raw
False	None	FourierTransform	HCD	MS2	0		200	894.155639648438	1787.30400266688	2	14.256595	1406	Non_Depleted_Plasma_Nor_2.raw
False	None	FourierTransform	HCD	MS2	0		200	894.155639648438	2680.45236568531	3	14.256595	1406	Non_Depleted_Plasma_Nor_2.raw
False	Unambiguous	IonTrap	CID	MS2	0	67.91489	100	963.5908203125	963.5908203125	1	14.2620283333333	1407	Non_Depleted_Plasma_Nor_2.raw
False	None	FourierTransform	HCD	MS2	0	67.91489	200	963.5908203125	1926.174363995	2	14.2769783333333	1408	Non_Depleted_Plasma_Nor_2.raw
False	None	FourierTransform	HCD	MS2	0	67.91489	200	963.5908203125	2888.7579076775	3	14.2769783333333	1408	Non_Depleted_Plasma_Nor_2.raw
False	Unambiguous	IonTrap	CID	MS2	0		100	1537.228515625	3073.44975462	2	14.2922433333333	1410	Non_Depleted_Plasma_Nor_2.raw
False	Unambiguous	IonTrap	CID	MS2	0		100	1537.228515625	4609.670993615	3	14.2922433333333	1410	Non_Depleted_Plasma_Nor_2.raw
False	None	FourierTransform	HCD	MS2	0		200	1537.228515625	3073.44975462	2	14.3078466666667	1411	Non_Depleted_Plasma_Nor_2.raw
False	None	FourierTransform	HCD	MS2	0		200	1537.228515625	4609.670993615	3	14.3078466666667	1411	Non_Depleted_Plasma_Nor_2.raw
False	None	IonTrap	CID	MS2	0	79.4172	100	826.647216796875	826.647216796875	1	14.313315	1412	Non_Depleted_Plasma_Nor_2.raw
False	None	FourierTransform	HCD	MS2	0	79.4172	200	826.647216796875	1652.28715696375	2	14.328405	1413	Non_Depleted_Plasma_Nor_2.raw
False	None	FourierTransform	HCD	MS2	0	79.4172	200	826.647216796875	2477.92709713063	3	14.328405	1413	Non_Depleted_Plasma_Nor_2.raw
False	None	IonTrap	CID	MS2	0		100	956.740844726563	956.740844726563	1	14.3338516666667	1414	Non_Depleted_Plasma_Nor_2.raw
False	None	FourierTransform	HCD	MS2	0		200	956.740844726563	1912.47441282313	2	14.3488383333333	1415	Non_Depleted_Plasma_Nor_2.raw
False	None	FourierTransform	HCD	MS2	0		200	956.740844726563	2868.20798091969	3	14.3488383333333	1415	Non_Depleted_Plasma_Nor_2.raw
False	None	IonTrap	CID	MS2	0		100	849.629150390625	849.629150390625	1	14.3542833333333	1416	Non_Depleted_Plasma_Nor_2.raw
False	None	FourierTransform	HCD	MS2	0		200	849.629150390625	1698.25102415125	2	14.3693416666667	1417	Non_Depleted_Plasma_Nor_2.raw
False	None	FourierTransform	HCD	MS2	0		200	849.629150390625	2546.87289791188	3	14.3693416666667	1417	Non_Depleted_Plasma_Nor_2.raw
False	None	IonTrap	CID	MS2	0	84.8587	100	877.761352539063	877.761352539063	1	14.37479	1418	Non_Depleted_Plasma_Nor_2.raw
False	None	FourierTransform	HCD	MS2	0	84.8587	200	877.761352539063	1754.51542844813	2	14.3899183333333	1419	Non_Depleted_Plasma_Nor_2.raw
False	None	FourierTransform	HCD	MS2	0	84.8587	200	877.761352539063	2631.26950435719	3	14.3899183333333	1419	Non_Depleted_Plasma_Nor_2.raw
False	None	IonTrap	CID	MS2	0	8.566745	100	920.315856933594	920.315856933594	1	14.4051183333333	1421	Non_Depleted_Plasma_Nor_2.raw
False	None	FourierTransform	HCD	MS2	0	8.566745	200	920.315856933594	920.315856933594	1	14.42118	1422	Non_Depleted_Plasma_Nor_2.raw
False	None	IonTrap	CID	MS2	0	35.01768	100	906.263488769531	906.263488769531	1	14.4266266666667	1423	Non_Depleted_Plasma_Nor_2.raw
False	None	FourierTransform	HCD	MS2	0	35.01768	200	906.263488769531	906.263488769531	1	14.4416533333333	1424	Non_Depleted_Plasma_Nor_2.raw
False	None	IonTrap	CID	MS2	0	50.33315	100	1347.48742675781	1347.48742675781	1	14.447045	1425	Non_Depleted_Plasma_Nor_2.raw
False	None	FourierTransform	HCD	MS2	0	50.33315	200	1347.48742675781	1347.48742675781	1	14.4617516666667	1426	Non_Depleted_Plasma_Nor_2.raw
False	None	IonTrap	CID	MS2	0		100	1367.45056152344	2733.89384641688	2	14.46714	1427	Non_Depleted_Plasma_Nor_2.raw
False	Unambiguous	IonTrap	CID	MS2	0		100	1367.45056152344	4100.33713131031	3	14.46714	1427	Non_Depleted_Plasma_Nor_2.raw
False	None	FourierTransform	HCD	MS2	0		200	1367.45056152344	2733.89384641688	2	14.4818583333333	1428	Non_Depleted_Plasma_Nor_2.raw
False	None	FourierTransform	HCD	MS2	0		200	1367.45056152344	4100.33713131031	3	14.4818583333333	1428	Non_Depleted_Plasma_Nor_2.raw
False	Unambiguous	IonTrap	CID	MS2	0	0	100	1351.83081054688	1351.83081054688	1	14.48726	1429	Non_Depleted_Plasma_Nor_2.raw
False	None	FourierTransform	HCD	MS2	0	0	200	1351.83081054688	4053.47787838063	3	14.5019633333333	1430	Non_Depleted_Plasma_Nor_2.raw
False	None	FourierTransform	HCD	MS2	0	0	200	1351.83081054688	2702.65434446375	2	14.5019633333333	1430	Non_Depleted_Plasma_Nor_2.raw
False	None	IonTrap	CID	MS2	0	82.89994	100	873.63623046875	873.63623046875	1	14.5173466666667	1432	Non_Depleted_Plasma_Nor_2.raw
False	None	FourierTransform	HCD	MS2	0	82.89994	200	873.63623046875	1746.2651843075	2	14.532385	1433	Non_Depleted_Plasma_Nor_2.raw
False	None	FourierTransform	HCD	MS2	0	82.89994	200	873.63623046875	2618.89413814625	3	14.532385	1433	Non_Depleted_Plasma_Nor_2.raw
False	Unambiguous	IonTrap	CID	MS2	0		100	1026.46374511719	1026.46374511719	1	14.5378083333333	1434	Non_Depleted_Plasma_Nor_2.raw
False	Ambiguous	FourierTransform	HCD	MS2	0		200	1026.46374511719	2051.92021360438	2	14.5527416666667	1435	Non_Depleted_Plasma_Nor_2.raw
False	Ambiguous	FourierTransform	HCD	MS2	0		200	1026.46374511719	3077.37668209156	3	14.5527416666667	1435	Non_Depleted_Plasma_Nor_2.raw
False	Unambiguous	IonTrap	CID	MS2	0		100	1187.11608886719	2373.22490110438	2	14.55824	1436	Non_Depleted_Plasma_Nor_2.raw
False	None	IonTrap	CID	MS2	0		100	1187.11608886719	3559.33371334156	3	14.55824	1436	Non_Depleted_Plasma_Nor_2.raw
False	Ambiguous	FourierTransform	HCD	MS2	0		200	1187.11608886719	2373.22490110438	2	14.573055	1437	Non_Depleted_Plasma_Nor_2.raw
False	None	FourierTransform	HCD	MS2	0		200	1187.11608886719	3559.33371334156	3	14.573055	1437	Non_Depleted_Plasma_Nor_2.raw
False	Ambiguous	IonTrap	CID	MS2	0		100	1469.55163574219	4406.64035396656	3	14.5784283333333	1438	Non_Depleted_Plasma_Nor_2.raw
False	Unambiguous	IonTrap	CID	MS2	0		100	1469.55163574219	2938.09599485438	2	14.5784283333333	1438	Non_Depleted_Plasma_Nor_2.raw
False	None	FourierTransform	HCD	MS2	0		200	1469.55163574219	2938.09599485438	2	14.593085	1439	Non_Depleted_Plasma_Nor_2.raw
False	None	FourierTransform	HCD	MS2	0		200	1469.55163574219	4406.64035396656	3	14.593085	1439	Non_Depleted_Plasma_Nor_2.raw
False	Ambiguous	IonTrap	CID	MS2	0	82.74216	100	1092.66943359375	1092.66943359375	1	14.5985016666667	1440	Non_Depleted_Plasma_Nor_2.raw
False	None	FourierTransform	HCD	MS2	0	82.74216	200	1092.66943359375	1092.66943359375	1	14.6133683333333	1441	Non_Depleted_Plasma_Nor_2.raw
False	None	IonTrap	CID	MS2	0	54.48703	100	996.332641601563	996.332641601563	1	14.6286633333333	1443	Non_Depleted_Plasma_Nor_2.raw
False	None	FourierTransform	HCD	MS2	0	54.48703	200	996.332641601563	1991.65800657313	2	14.6446783333333	1444	Non_Depleted_Plasma_Nor_2.raw
False	None	FourierTransform	HCD	MS2	0	54.48703	200	996.332641601563	2986.98337154469	3	14.6446783333333	1444	Non_Depleted_Plasma_Nor_2.raw
False	None	IonTrap	CID	MS2	0		100	1359.35876464844	1359.35876464844	1	14.65008	1445	Non_Depleted_Plasma_Nor_2.raw
False	None	FourierTransform	HCD	MS2	0		200	1359.35876464844	2717.71025266688	2	14.66482	1446	Non_Depleted_Plasma_Nor_2.raw
False	None	FourierTransform	HCD	MS2	0		200	1359.35876464844	4076.06174068531	3	14.66482	1446	Non_Depleted_Plasma_Nor_2.raw
False	None	IonTrap	CID	MS2	0	11.31496	100	903.28759765625	903.28759765625	1	14.6702733333333	1447	Non_Depleted_Plasma_Nor_2.raw
False	None	FourierTransform	HCD	MS2	0	11.31496	200	903.28759765625	903.28759765625	1	14.6852566666667	1448	Non_Depleted_Plasma_Nor_2.raw
False	Unambiguous	IonTrap	CID	MS2	0		100	1317.63891601563	1317.63891601563	1	14.6906466666667	1449	Non_Depleted_Plasma_Nor_2.raw
False	Unambiguous	FourierTransform	HCD	MS2	0		200	1317.63891601563	2634.27055540125	2	14.7053933333333	1450	Non_Depleted_Plasma_Nor_2.raw
False	Unambiguous	FourierTransform	HCD	MS2	0		200	1317.63891601563	3950.90219478688	3	14.7053933333333	1450	Non_Depleted_Plasma_Nor_2.raw
False	None	IonTrap	CID	MS2	0		100	1166.35595703125	1166.35595703125	1	14.7108033333333	1451	Non_Depleted_Plasma_Nor_2.raw
False	None	FourierTransform	HCD	MS2	0		200	1166.35595703125	2331.7046374325	2	14.7257	1452	Non_Depleted_Plasma_Nor_2.raw
False	None	FourierTransform	HCD	MS2	0		200	1166.35595703125	3497.05331783375	3	14.7257	1452	Non_Depleted_Plasma_Nor_2.raw
False	None	IonTrap	CID	MS2	0	16.40696	100	920.315246582031	920.315246582031	1	14.740995	1454	Non_Depleted_Plasma_Nor_2.raw
False	None	FourierTransform	HCD	MS2	0	16.40696	200	920.315246582031	920.315246582031	1	14.7570116666667	1455	Non_Depleted_Plasma_Nor_2.raw
False	None	IonTrap	CID	MS2	0	64.08461	100	847.296936035156	847.296936035156	1	14.76246	1456	Non_Depleted_Plasma_Nor_2.raw
False	None	FourierTransform	HCD	MS2	0	64.08461	200	847.296936035156	2539.87625484547	3	14.7775416666667	1457	Non_Depleted_Plasma_Nor_2.raw
False	None	FourierTransform	HCD	MS2	0	64.08461	200	847.296936035156	1693.58659544031	2	14.7775416666667	1457	Non_Depleted_Plasma_Nor_2.raw
False	Unambiguous	IonTrap	CID	MS2	0	88.8503	100	891.5830078125	891.5830078125	1	14.7829883333333	1458	Non_Depleted_Plasma_Nor_2.raw
False	None	FourierTransform	HCD	MS2	0	88.8503	200	891.5830078125	1782.158738995	2	14.79797	1459	Non_Depleted_Plasma_Nor_2.raw
False	None	FourierTransform	HCD	MS2	0	88.8503	200	891.5830078125	2672.7344701775	3	14.79797	1459	Non_Depleted_Plasma_Nor_2.raw
False	None	IonTrap	CID	MS2	0	77.55212	100	889.235717773438	889.235717773438	1	14.803415	1460	Non_Depleted_Plasma_Nor_2.raw
False	None	FourierTransform	HCD	MS2	0	77.55212	200	889.235717773438	1777.46415891688	2	14.8184833333333	1461	Non_Depleted_Plasma_Nor_2.raw
False	None	FourierTransform	HCD	MS2	0	77.55212	200	889.235717773438	2665.69260006031	3	14.8184833333333	1461	Non_Depleted_Plasma_Nor_2.raw
False	Ambiguous	IonTrap	CID	MS2	0	91.43077	100	816.53662109375	816.53662109375	1	14.823955	1462	Non_Depleted_Plasma_Nor_2.raw
False	None	FourierTransform	HCD	MS2	0	91.43077	200	816.53662109375	1632.0659655575	2	14.8390183333333	1463	Non_Depleted_Plasma_Nor_2.raw
False	None	FourierTransform	HCD	MS2	0	91.43077	200	816.53662109375	2447.59531002125	3	14.8390183333333	1463	Non_Depleted_Plasma_Nor_2.raw
False	Unambiguous	IonTrap	CID	MS2	0	0	100	1259.44897460938	1259.44897460938	1	14.85427	1465	Non_Depleted_Plasma_Nor_2.raw
False	Ambiguous	IonTrap	CID	MS2	0		100	989.605834960938	989.605834960938	1	14.8744566666667	1467	Non_Depleted_Plasma_Nor_2.raw
False	None	FourierTransform	HCD	MS2	0		200	989.605834960938	1978.20439329188	2	14.8894083333333	1468	Non_Depleted_Plasma_Nor_2.raw
False	None	FourierTransform	HCD	MS2	0		200	989.605834960938	2966.80295162281	3	14.8894083333333	1468	Non_Depleted_Plasma_Nor_2.raw
False	None	IonTrap	CID	MS2	0	34.36485	100	897.667724609375	897.667724609375	1	14.89496	1469	Non_Depleted_Plasma_Nor_2.raw
False	None	FourierTransform	HCD	MS2	0	34.36485	200	897.667724609375	1794.32817258875	2	14.909945	1470	Non_Depleted_Plasma_Nor_2.raw
False	None	FourierTransform	HCD	MS2	0	34.36485	200	897.667724609375	2690.98862056813	3	14.909945	1470	Non_Depleted_Plasma_Nor_2.raw
False	Unambiguous	IonTrap	CID	MS2	0	76.78764	100	986.638000488281	986.638000488281	1	14.915395	1471	Non_Depleted_Plasma_Nor_2.raw
False	None	FourierTransform	HCD	MS2	0	76.78764	200	986.638000488281	1972.26872434656	2	14.9303616666667	1472	Non_Depleted_Plasma_Nor_2.raw
False	None	FourierTransform	HCD	MS2	0	76.78764	200	986.638000488281	2957.89944820484	3	14.9303616666667	1472	Non_Depleted_Plasma_Nor_2.raw
False	None	IonTrap	CID	MS2	0	42.07607	100	907.263488769531	907.263488769531	1	14.9358083333333	1473	Non_Depleted_Plasma_Nor_2.raw
False	None	FourierTransform	HCD	MS2	0	42.07607	200	907.263488769531	907.263488769531	1	14.950775	1474	Non_Depleted_Plasma_Nor_2.raw
False	Unambiguous	IonTrap	CID	MS2	0		100	1407.48645019531	4220.44479732594	3	14.9649533333333	1476	Non_Depleted_Plasma_Nor_2.raw
False	None	IonTrap	CID	MS2	0		100	1407.48645019531	2813.96562376063	2	14.9649533333333	1476	Non_Depleted_Plasma_Nor_2.raw
False	None	FourierTransform	HCD	MS2	0		200	1407.48645019531	2813.96562376063	2	14.9806783333333	1477	Non_Depleted_Plasma_Nor_2.raw
False	None	FourierTransform	HCD	MS2	0		200	1407.48645019531	4220.44479732594	3	14.9806783333333	1477	Non_Depleted_Plasma_Nor_2.raw
False	None	IonTrap	CID	MS2	0	0	100	1278.45776367188	1278.45776367188	1	14.98609	1478	Non_Depleted_Plasma_Nor_2.raw
False	None	FourierTransform	HCD	MS2	0	0	200	1278.45776367188	1278.45776367188	1	15.0008616666667	1479	Non_Depleted_Plasma_Nor_2.raw
False	Ambiguous	IonTrap	CID	MS2	0		100	1416.29992675781	2831.59257688563	2	15.0062333333333	1480	Non_Depleted_Plasma_Nor_2.raw
False	Unambiguous	IonTrap	CID	MS2	0		100	1416.29992675781	4246.88522701344	3	15.0062333333333	1480	Non_Depleted_Plasma_Nor_2.raw
False	None	FourierTransform	HCD	MS2	0		200	1416.29992675781	2831.59257688563	2	15.020875	1481	Non_Depleted_Plasma_Nor_2.raw
False	None	FourierTransform	HCD	MS2	0		200	1416.29992675781	4246.88522701344	3	15.020875	1481	Non_Depleted_Plasma_Nor_2.raw
False	None	IonTrap	CID	MS2	0		100	1266.41076660156	1266.41076660156	1	15.026275	1482	Non_Depleted_Plasma_Nor_2.raw
False	None	FourierTransform	HCD	MS2	0		200	1266.41076660156	3797.21774654469	3	15.04106	1483	Non_Depleted_Plasma_Nor_2.raw
False	None	FourierTransform	HCD	MS2	0		200	1266.41076660156	2531.81425657313	2	15.04106	1483	Non_Depleted_Plasma_Nor_2.raw
False	Unambiguous	IonTrap	CID	MS2	0	51.06275	100	939.578125	939.578125	1	15.0465083333333	1484	Non_Depleted_Plasma_Nor_2.raw
False	None	FourierTransform	HCD	MS2	0	51.06275	200	939.578125	1878.14897337	2	15.06157	1485	Non_Depleted_Plasma_Nor_2.raw
False	None	FourierTransform	HCD	MS2	0	51.06275	200	939.578125	2816.71982174	3	15.06157	1485	Non_Depleted_Plasma_Nor_2.raw
False	None	IonTrap	CID	MS2	0	14.19274	100	832.244689941406	832.244689941406	1	15.0768	1487	Non_Depleted_Plasma_Nor_2.raw
False	None	FourierTransform	HCD	MS2	0	14.19274	200	832.244689941406	832.244689941406	1	15.0918616666667	1488	Non_Depleted_Plasma_Nor_2.raw
False	None	IonTrap	CID	MS2	0	48.95185	100	906.262329101563	906.262329101563	1	15.0973166666667	1489	Non_Depleted_Plasma_Nor_2.raw
False	None	FourierTransform	HCD	MS2	0	48.95185	200	906.262329101563	906.262329101563	1	15.112345	1490	Non_Depleted_Plasma_Nor_2.raw
False	None	IonTrap	CID	MS2	0		100	1288.29931640625	1288.29931640625	1	15.1177416666667	1491	Non_Depleted_Plasma_Nor_2.raw
False	None	FourierTransform	HCD	MS2	0		200	1288.29931640625	1288.29931640625	1	15.1324666666667	1492	Non_Depleted_Plasma_Nor_2.raw
False	Unambiguous	IonTrap	CID	MS2	0		100	1001.48883056641	1001.48883056641	1	15.1378983333333	1493	Non_Depleted_Plasma_Nor_2.raw
False	Unambiguous	FourierTransform	HCD	MS2	0		200	1001.48883056641	3002.45193843922	3	15.1528566666667	1494	Non_Depleted_Plasma_Nor_2.raw
False	None	FourierTransform	HCD	MS2	0		200	1001.48883056641	2001.97038450281	2	15.1528566666667	1494	Non_Depleted_Plasma_Nor_2.raw
False	Unambiguous	IonTrap	CID	MS2	0	0	100	1156.46142578125	1156.46142578125	1	15.1582583333333	1495	Non_Depleted_Plasma_Nor_2.raw
False	None	FourierTransform	HCD	MS2	0	0	200	1156.46142578125	2311.9155749325	2	15.1730583333333	1496	Non_Depleted_Plasma_Nor_2.raw
False	None	FourierTransform	HCD	MS2	0	0	200	1156.46142578125	3467.36972408375	3	15.1730583333333	1496	Non_Depleted_Plasma_Nor_2.raw
False	None	IonTrap	CID	MS2	0	54.87374	100	1227.29260253906	1227.29260253906	1	15.1882316666667	1498	Non_Depleted_Plasma_Nor_2.raw
False	None	FourierTransform	HCD	MS2	0	54.87374	200	1227.29260253906	2453.57792844813	2	15.2040116666667	1499	Non_Depleted_Plasma_Nor_2.raw
False	None	FourierTransform	HCD	MS2	0	54.87374	200	1227.29260253906	3679.86325435719	3	15.2040116666667	1499	Non_Depleted_Plasma_Nor_2.raw
False	None	IonTrap	CID	MS2	0	49.78738	100	1321.41845703125	1321.41845703125	1	15.2094083333333	1500	Non_Depleted_Plasma_Nor_2.raw
False	None	FourierTransform	HCD	MS2	0	49.78738	200	1321.41845703125	1321.41845703125	1	15.224155	1501	Non_Depleted_Plasma_Nor_2.raw
False	None	IonTrap	CID	MS2	0		100	1101.39233398438	1101.39233398438	1	15.229675	1502	Non_Depleted_Plasma_Nor_2.raw
False	None	FourierTransform	HCD	MS2	0		200	1101.39233398438	2201.77739133875	2	15.2445233333333	1503	Non_Depleted_Plasma_Nor_2.raw
False	None	FourierTransform	HCD	MS2	0		200	1101.39233398438	3302.16244869313	3	15.2445233333333	1503	Non_Depleted_Plasma_Nor_2.raw
False	None	IonTrap	CID	MS2	0	37.67736	100	1391.33288574219	1391.33288574219	1	15.24992	1504	Non_Depleted_Plasma_Nor_2.raw
False	None	FourierTransform	HCD	MS2	0	37.67736	200	1391.33288574219	2781.65849485438	2	15.264625	1505	Non_Depleted_Plasma_Nor_2.raw
False	None	FourierTransform	HCD	MS2	0	37.67736	200	1391.33288574219	4171.98410396656	3	15.264625	1505	Non_Depleted_Plasma_Nor_2.raw
False	Unambiguous	IonTrap	CID	MS2	0		100	1076.43176269531	1076.43176269531	1	15.2700466666667	1506	Non_Depleted_Plasma_Nor_2.raw
False	None	FourierTransform	HCD	MS2	0		200	1076.43176269531	2151.85624876063	2	15.28491	1507	Non_Depleted_Plasma_Nor_2.raw
False	None	FourierTransform	HCD	MS2	0		200	1076.43176269531	3227.28073482594	3	15.28491	1507	Non_Depleted_Plasma_Nor_2.raw
False	None	IonTrap	CID	MS2	0	0	100	920.314758300781	920.314758300781	1	15.3001383333333	1509	Non_Depleted_Plasma_Nor_2.raw
False	None	FourierTransform	HCD	MS2	0	0	200	920.314758300781	920.314758300781	1	15.3161783333333	1510	Non_Depleted_Plasma_Nor_2.raw
False	Unambiguous	IonTrap	CID	MS2	0	76.76335	100	903.289489746094	903.289489746094	1	15.3216316666667	1511	Non_Depleted_Plasma_Nor_2.raw
False	None	FourierTransform	HCD	MS2	0	76.76335	200	903.289489746094	1805.57170286219	2	15.3366583333333	1512	Non_Depleted_Plasma_Nor_2.raw
False	None	FourierTransform	HCD	MS2	0	76.76335	200	903.289489746094	2707.85391597828	3	15.3366583333333	1512	Non_Depleted_Plasma_Nor_2.raw
False	Ambiguous	IonTrap	CID	MS2	0		100	1091.53942871094	1091.53942871094	1	15.3420833333333	1513	Non_Depleted_Plasma_Nor_2.raw
False	None	FourierTransform	HCD	MS2	0		200	1091.53942871094	3272.60373287281	3	15.356935	1514	Non_Depleted_Plasma_Nor_2.raw
False	None	FourierTransform	HCD	MS2	0		200	1091.53942871094	2182.07158079188	2	15.356935	1514	Non_Depleted_Plasma_Nor_2.raw
False	None	IonTrap	CID	MS2	0	37.13801	100	1269.25952148438	1269.25952148438	1	15.3623333333333	1515	Non_Depleted_Plasma_Nor_2.raw
False	None	FourierTransform	HCD	MS2	0	37.13801	200	1269.25952148438	2537.51176633875	2	15.37711	1516	Non_Depleted_Plasma_Nor_2.raw
False	Ambiguous	FourierTransform	HCD	MS2	0	37.13801	200	1269.25952148438	3805.76401119313	3	15.37711	1516	Non_Depleted_Plasma_Nor_2.raw
False	None	IonTrap	CID	MS2	0	65.78084	100	869.665283203125	869.665283203125	1	15.382555	1517	Non_Depleted_Plasma_Nor_2.raw
False	None	FourierTransform	HCD	MS2	0	65.78084	200	869.665283203125	1738.32328977625	2	15.3977016666667	1518	Non_Depleted_Plasma_Nor_2.raw
[truncated: 22,159 more rows]
