# Supplementary material for: GlypNirO: An automated workflow for quantitative N- and O-linked glycoproteomic data analysis
Source: Beilstein J Org Chem. 2020 Sep 1;16:2127–35. doi: 10.3762/bjoc.16.180 (PMC7476601; doi:10.3762/bjoc.16.180)
Supplement: File 1 — Supplementary Tables S1–S42. [file Beilstein_J_Org_Chem-16-2127-s001.zip › Supplementary Table S36 Non_Depleted_Plasma_Nor_3_MSnSpectrumInfo.txt]

Checked	Best PSM Ambiguity	Mass Analyzer	Activation Type	MS Order	# PSMs	Isolation Interference [%]	Ion Inject Time [ms]	Precursor m/z [Da]	Precursor MH+ [Da]	Precursor Charge	RT [min]	First Scan	Spectrum File	Area
False	None	IonTrap	CID	MS2	0	52.24016	100	891.233459472656	891.233459472656	1	0.02728	2	Non_Depleted_Plasma_Nor_3.raw
False	None	FourierTransform	HCD	MS2	0	52.24016	200	891.233459472656	891.233459472656	1	0.0433733333333333	3	Non_Depleted_Plasma_Nor_3.raw
False	None	IonTrap	CID	MS2	0	67.68088	100	905.286437988281	905.286437988281	1	0.0488266666666667	4	Non_Depleted_Plasma_Nor_3.raw
False	None	FourierTransform	HCD	MS2	0	67.68088	200	905.286437988281	905.286437988281	1	0.0638516666666667	5	Non_Depleted_Plasma_Nor_3.raw
False	None	IonTrap	CID	MS2	0	38.32847	100	889.236511230469	889.236511230469	1	0.0693033333333333	6	Non_Depleted_Plasma_Nor_3.raw
False	None	FourierTransform	HCD	MS2	0	38.32847	200	889.236511230469	889.236511230469	1	0.084295	7	Non_Depleted_Plasma_Nor_3.raw
False	None	IonTrap	CID	MS2	0	65.8028	100	978.306274414063	1955.60527219813	2	0.0897383333333333	8	Non_Depleted_Plasma_Nor_3.raw
False	None	FourierTransform	HCD	MS2	0	65.8028	200	978.306274414063	1955.60527219813	2	0.104711666666667	9	Non_Depleted_Plasma_Nor_3.raw
False	None	IonTrap	CID	MS2	0	34.8544	100	921.315979003906	921.315979003906	1	0.110156666666667	10	Non_Depleted_Plasma_Nor_3.raw
False	None	FourierTransform	HCD	MS2	0	34.8544	200	921.315979003906	921.315979003906	1	0.125131666666667	11	Non_Depleted_Plasma_Nor_3.raw
False	None	IonTrap	CID	MS2	0	9.05832	100	977.308532714844	977.308532714844	1	0.139243333333333	13	Non_Depleted_Plasma_Nor_3.raw
False	None	FourierTransform	HCD	MS2	0	9.05832	200	977.308532714844	977.308532714844	1	0.155208333333333	14	Non_Depleted_Plasma_Nor_3.raw
False	None	IonTrap	CID	MS2	0	0	100	1197.8447265625	1197.8447265625	1	0.160616666666667	15	Non_Depleted_Plasma_Nor_3.raw
False	None	FourierTransform	HCD	MS2	0	0	200	1197.8447265625	2394.682176495	2	0.175438333333333	16	Non_Depleted_Plasma_Nor_3.raw
False	None	FourierTransform	HCD	MS2	0	0	200	1197.8447265625	3591.5196264275	3	0.175438333333333	16	Non_Depleted_Plasma_Nor_3.raw
False	None	IonTrap	CID	MS2	0	43.29938	100	963.257568359375	963.257568359375	1	0.180883333333333	17	Non_Depleted_Plasma_Nor_3.raw
False	None	FourierTransform	HCD	MS2	0	43.29938	200	963.257568359375	963.257568359375	1	0.195928333333333	18	Non_Depleted_Plasma_Nor_3.raw
False	None	IonTrap	CID	MS2	0	34.32346	100	1052.32678222656	1052.32678222656	1	0.201358333333333	19	Non_Depleted_Plasma_Nor_3.raw
False	None	FourierTransform	HCD	MS2	0	34.32346	200	1052.32678222656	1052.32678222656	1	0.216285	20	Non_Depleted_Plasma_Nor_3.raw
False	None	IonTrap	CID	MS2	0	0	100	800.186401367188	800.186401367188	1	0.221756666666667	21	Non_Depleted_Plasma_Nor_3.raw
False	None	FourierTransform	HCD	MS2	0	0	200	800.186401367188	1599.36552610438	2	0.23684	22	Non_Depleted_Plasma_Nor_3.raw
False	None	FourierTransform	HCD	MS2	0	0	200	800.186401367188	2398.54465084156	3	0.23684	22	Non_Depleted_Plasma_Nor_3.raw
False	None	IonTrap	CID	MS2	0	91.33801	100	831.268981933594	831.268981933594	1	0.250998333333333	24	Non_Depleted_Plasma_Nor_3.raw
False	None	FourierTransform	HCD	MS2	0	91.33801	200	831.268981933594	1661.53068723719	2	0.266093333333333	25	Non_Depleted_Plasma_Nor_3.raw
False	None	FourierTransform	HCD	MS2	0	91.33801	200	831.268981933594	2491.79239254078	3	0.266093333333333	25	Non_Depleted_Plasma_Nor_3.raw
False	None	IonTrap	CID	MS2	0	42.30664	100	907.26416015625	907.26416015625	1	0.271538333333333	26	Non_Depleted_Plasma_Nor_3.raw
False	None	FourierTransform	HCD	MS2	0	42.30664	200	907.26416015625	907.26416015625	1	0.286563333333333	27	Non_Depleted_Plasma_Nor_3.raw
False	None	IonTrap	CID	MS2	0	65.46524	100	847.295776367188	847.295776367188	1	0.292018333333333	28	Non_Depleted_Plasma_Nor_3.raw
False	None	FourierTransform	HCD	MS2	0	65.46524	200	847.295776367188	1693.58427610438	2	0.307058333333333	29	Non_Depleted_Plasma_Nor_3.raw
False	None	FourierTransform	HCD	MS2	0	65.46524	200	847.295776367188	2539.87277584156	3	0.307058333333333	29	Non_Depleted_Plasma_Nor_3.raw
False	None	IonTrap	CID	MS2	0	52.35278	100	873.203430175781	1745.39958372156	2	0.31251	30	Non_Depleted_Plasma_Nor_3.raw
False	Unambiguous	IonTrap	CID	MS2	0	52.35278	100	873.203430175781	2617.59573726734	3	0.31251	30	Non_Depleted_Plasma_Nor_3.raw
False	None	FourierTransform	HCD	MS2	0	52.35278	200	873.203430175781	1745.39958372156	2	0.327551666666667	31	Non_Depleted_Plasma_Nor_3.raw
False	None	FourierTransform	HCD	MS2	0	52.35278	200	873.203430175781	2617.59573726734	3	0.327551666666667	31	Non_Depleted_Plasma_Nor_3.raw
False	None	IonTrap	CID	MS2	0		100	1019.28259277344	1019.28259277344	1	0.332971666666667	32	Non_Depleted_Plasma_Nor_3.raw
False	None	FourierTransform	HCD	MS2	0		200	1019.28259277344	2037.55790891688	2	0.347883333333333	33	Non_Depleted_Plasma_Nor_3.raw
False	None	FourierTransform	HCD	MS2	0		200	1019.28259277344	3055.83322506031	3	0.347883333333333	33	Non_Depleted_Plasma_Nor_3.raw
False	None	IonTrap	CID	MS2	0	77.08234	100	1061.322265625	1061.322265625	1	0.363095	35	Non_Depleted_Plasma_Nor_3.raw
False	None	FourierTransform	HCD	MS2	0	77.08234	200	1061.322265625	2121.63725462	2	0.37904	36	Non_Depleted_Plasma_Nor_3.raw
False	None	FourierTransform	HCD	MS2	0	77.08234	200	1061.322265625	3181.952243615	3	0.37904	36	Non_Depleted_Plasma_Nor_3.raw
False	None	IonTrap	CID	MS2	0	86.05578	100	1039.33666992188	2077.66606321375	2	0.384466666666667	37	Non_Depleted_Plasma_Nor_3.raw
False	None	IonTrap	CID	MS2	0	86.05578	100	1039.33666992188	3115.99545650563	3	0.384466666666667	37	Non_Depleted_Plasma_Nor_3.raw
False	None	FourierTransform	HCD	MS2	0	86.05578	200	1039.33666992188	1039.33666992188	1	0.399405	38	Non_Depleted_Plasma_Nor_3.raw
False	None	IonTrap	CID	MS2	0		100	1006.37139892578	2011.73552122156	2	0.404826666666667	39	Non_Depleted_Plasma_Nor_3.raw
False	None	IonTrap	CID	MS2	0		100	1006.37139892578	3017.09964351734	3	0.404826666666667	39	Non_Depleted_Plasma_Nor_3.raw
False	None	FourierTransform	HCD	MS2	0		200	1006.37139892578	3017.09964351734	3	0.419781666666667	40	Non_Depleted_Plasma_Nor_3.raw
False	None	FourierTransform	HCD	MS2	0		200	1006.37139892578	2011.73552122156	2	0.419781666666667	40	Non_Depleted_Plasma_Nor_3.raw
False	None	IonTrap	CID	MS2	0	58.56116	100	999.327514648438	1997.64775266688	2	0.425206666666667	41	Non_Depleted_Plasma_Nor_3.raw
False	None	IonTrap	CID	MS2	0	58.56116	100	999.327514648438	2995.96799068531	3	0.425206666666667	41	Non_Depleted_Plasma_Nor_3.raw
False	None	FourierTransform	HCD	MS2	0	58.56116	200	999.327514648438	1997.64775266688	2	0.440173333333333	42	Non_Depleted_Plasma_Nor_3.raw
False	None	FourierTransform	HCD	MS2	0	58.56116	200	999.327514648438	2995.96799068531	3	0.440173333333333	42	Non_Depleted_Plasma_Nor_3.raw
False	None	IonTrap	CID	MS2	0		100	1223.45922851563	2445.91118040125	2	0.445576666666667	43	Non_Depleted_Plasma_Nor_3.raw
False	None	IonTrap	CID	MS2	0		100	1223.45922851563	3668.36313228688	3	0.445576666666667	43	Non_Depleted_Plasma_Nor_3.raw
False	None	FourierTransform	HCD	MS2	0		200	1223.45922851563	2445.91118040125	2	0.460333333333333	44	Non_Depleted_Plasma_Nor_3.raw
False	None	FourierTransform	HCD	MS2	0		200	1223.45922851563	3668.36313228688	3	0.460333333333333	44	Non_Depleted_Plasma_Nor_3.raw
False	Ambiguous	IonTrap	CID	MS2	0	55.09841	100	822.372985839844	1643.73869504969	2	0.474538333333333	46	Non_Depleted_Plasma_Nor_3.raw	100865.650390625
False	Unambiguous	FourierTransform	HCD	MS2	0	55.09841	200	822.372985839844	1643.73869504969	2	0.488925	47	Non_Depleted_Plasma_Nor_3.raw	100865.650390625
False	None	IonTrap	CID	MS2	0	77.86752	100	1015.36737060547	2029.72746458094	2	0.494345	48	Non_Depleted_Plasma_Nor_3.raw
False	None	IonTrap	CID	MS2	0	77.86752	100	1015.36737060547	3044.08755855641	3	0.494345	48	Non_Depleted_Plasma_Nor_3.raw
False	None	FourierTransform	HCD	MS2	0	77.86752	200	1015.36737060547	2029.72746458094	2	0.509315	49	Non_Depleted_Plasma_Nor_3.raw
False	None	FourierTransform	HCD	MS2	0	77.86752	200	1015.36737060547	3044.08755855641	3	0.509315	49	Non_Depleted_Plasma_Nor_3.raw
False	None	IonTrap	CID	MS2	0	92.59803	100	809.249877929688	1617.49247922938	2	0.514808333333333	50	Non_Depleted_Plasma_Nor_3.raw
False	None	FourierTransform	HCD	MS2	0	92.59803	200	809.249877929688	1617.49247922938	2	0.529993333333333	51	Non_Depleted_Plasma_Nor_3.raw
False	Unambiguous	IonTrap	CID	MS2	0	96.27763	100	856.308898925781	1711.61052122156	2	0.535438333333333	52	Non_Depleted_Plasma_Nor_3.raw
False	Unambiguous	IonTrap	CID	MS2	0	96.27763	100	856.308898925781	2566.91214351734	3	0.535438333333333	52	Non_Depleted_Plasma_Nor_3.raw
False	None	FourierTransform	HCD	MS2	0	96.27763	200	856.308898925781	1711.61052122156	2	0.550545	53	Non_Depleted_Plasma_Nor_3.raw
False	None	FourierTransform	HCD	MS2	0	96.27763	200	856.308898925781	2566.91214351734	3	0.550545	53	Non_Depleted_Plasma_Nor_3.raw
False	Unambiguous	IonTrap	CID	MS2	0	75.3006	100	994.371765136719	2981.10074215016	3	0.555966666666667	54	Non_Depleted_Plasma_Nor_3.raw
False	Unambiguous	IonTrap	CID	MS2	0	75.3006	100	994.371765136719	1987.73625364344	2	0.555966666666667	54	Non_Depleted_Plasma_Nor_3.raw
False	None	FourierTransform	HCD	MS2	0	75.3006	200	994.371765136719	1987.73625364344	2	0.570886666666667	55	Non_Depleted_Plasma_Nor_3.raw
False	None	FourierTransform	HCD	MS2	0	75.3006	200	994.371765136719	2981.10074215016	3	0.570886666666667	55	Non_Depleted_Plasma_Nor_3.raw
False	Unambiguous	IonTrap	CID	MS2	0	71.29362	100	838.366638183594	1675.72599973719	2	0.586208333333333	57	Non_Depleted_Plasma_Nor_3.raw
False	Unambiguous	FourierTransform	HCD	MS2	0	71.29362	200	838.366638183594	1675.72599973719	2	0.601708333333333	58	Non_Depleted_Plasma_Nor_3.raw
False	None	IonTrap	CID	MS2	0	76.55042	100	1099.39135742188	1099.39135742188	1	0.607121666666667	59	Non_Depleted_Plasma_Nor_3.raw
False	None	FourierTransform	HCD	MS2	0	76.55042	200	1099.39135742188	2197.77543821375	2	0.622375	60	Non_Depleted_Plasma_Nor_3.raw
False	None	FourierTransform	HCD	MS2	0	76.55042	200	1099.39135742188	3296.15951900563	3	0.622375	60	Non_Depleted_Plasma_Nor_3.raw
False	None	IonTrap	CID	MS2	0	66.71443	100	1277.46984863281	1277.46984863281	1	0.627768333333333	61	Non_Depleted_Plasma_Nor_3.raw
False	None	FourierTransform	HCD	MS2	0	66.71443	200	1277.46984863281	3830.39499263844	3	0.642495	62	Non_Depleted_Plasma_Nor_3.raw
False	Unambiguous	FourierTransform	HCD	MS2	0	66.71443	200	1277.46984863281	2553.93242063563	2	0.642495	62	Non_Depleted_Plasma_Nor_3.raw
False	None	IonTrap	CID	MS2	0	89.65231	100	817.27880859375	2449.82187252125	3	0.647968333333333	63	Non_Depleted_Plasma_Nor_3.raw
False	None	IonTrap	CID	MS2	0	89.65231	100	817.27880859375	1633.5503405575	2	0.647968333333333	63	Non_Depleted_Plasma_Nor_3.raw
False	None	FourierTransform	HCD	MS2	0	89.65231	200	817.27880859375	1633.5503405575	2	0.66312	64	Non_Depleted_Plasma_Nor_3.raw
False	None	FourierTransform	HCD	MS2	0	89.65231	200	817.27880859375	2449.82187252125	3	0.66312	64	Non_Depleted_Plasma_Nor_3.raw
False	Unambiguous	IonTrap	CID	MS2	0	83.78722	100	1079.70910644531	2158.41093626063	2	0.668548333333333	65	Non_Depleted_Plasma_Nor_3.raw
False	None	IonTrap	CID	MS2	0	83.78722	100	1079.70910644531	3237.11276607594	3	0.668548333333333	65	Non_Depleted_Plasma_Nor_3.raw
False	None	FourierTransform	HCD	MS2	0	83.78722	200	1079.70910644531	2158.41093626063	2	0.68342	66	Non_Depleted_Plasma_Nor_3.raw
False	None	FourierTransform	HCD	MS2	0	83.78722	200	1079.70910644531	3237.11276607594	3	0.68342	66	Non_Depleted_Plasma_Nor_3.raw
False	None	IonTrap	CID	MS2	0	82.62951	100	815.21728515625	1629.4272936825	2	0.698088333333333	68	Non_Depleted_Plasma_Nor_3.raw
False	None	IonTrap	CID	MS2	0	82.62951	100	815.21728515625	2443.63730220875	3	0.698088333333333	68	Non_Depleted_Plasma_Nor_3.raw
False	None	FourierTransform	HCD	MS2	0	82.62951	200	815.21728515625	1629.4272936825	2	0.714206666666667	69	Non_Depleted_Plasma_Nor_3.raw
False	None	FourierTransform	HCD	MS2	0	82.62951	200	815.21728515625	2443.63730220875	3	0.714206666666667	69	Non_Depleted_Plasma_Nor_3.raw
False	None	IonTrap	CID	MS2	0	54.2339	100	1122.08557128906	3364.24216060719	3	0.71962	70	Non_Depleted_Plasma_Nor_3.raw
False	Ambiguous	IonTrap	CID	MS2	0	54.2339	100	1122.08557128906	2243.16386594813	2	0.71962	70	Non_Depleted_Plasma_Nor_3.raw
False	Ambiguous	FourierTransform	HCD	MS2	0	54.2339	200	1122.08557128906	2243.16386594813	2	0.734553333333333	71	Non_Depleted_Plasma_Nor_3.raw
False	None	FourierTransform	HCD	MS2	0	54.2339	200	1122.08557128906	3364.24216060719	3	0.734553333333333	71	Non_Depleted_Plasma_Nor_3.raw
False	None	IonTrap	CID	MS2	0	40.77035	100	1298.84802246094	2596.68876829188	2	0.739943333333333	72	Non_Depleted_Plasma_Nor_3.raw
False	Unambiguous	IonTrap	CID	MS2	0	40.77035	100	1298.84802246094	3894.52951412281	3	0.739943333333333	72	Non_Depleted_Plasma_Nor_3.raw
False	None	FourierTransform	HCD	MS2	0	40.77035	200	1298.84802246094	2596.68876829188	2	0.754653333333333	73	Non_Depleted_Plasma_Nor_3.raw
False	Unambiguous	FourierTransform	HCD	MS2	0	40.77035	200	1298.84802246094	3894.52951412281	3	0.754653333333333	73	Non_Depleted_Plasma_Nor_3.raw
False	None	IonTrap	CID	MS2	0	64.20792	100	977.307373046875	1953.60746946375	2	0.760086666666667	74	Non_Depleted_Plasma_Nor_3.raw
False	None	IonTrap	CID	MS2	0	64.20792	100	977.307373046875	2929.90756588063	3	0.760086666666667	74	Non_Depleted_Plasma_Nor_3.raw
False	None	FourierTransform	HCD	MS2	0	64.20792	200	977.307373046875	2929.90756588063	3	0.775101666666667	75	Non_Depleted_Plasma_Nor_3.raw
False	None	FourierTransform	HCD	MS2	0	64.20792	200	977.307373046875	1953.60746946375	2	0.775101666666667	75	Non_Depleted_Plasma_Nor_3.raw
False	None	IonTrap	CID	MS2	0	63.25935	100	948.359375	1895.71147337	2	0.780556666666667	76	Non_Depleted_Plasma_Nor_3.raw
False	None	FourierTransform	HCD	MS2	0	63.25935	200	948.359375	1895.71147337	2	0.795516666666667	77	Non_Depleted_Plasma_Nor_3.raw
False	Ambiguous	IonTrap	CID	MS2	0	0	100	1174.10693359375	2347.2065905575	2	0.80977	79	Non_Depleted_Plasma_Nor_3.raw
False	None	IonTrap	CID	MS2	0	0	100	1174.10693359375	3520.30624752125	3	0.80977	79	Non_Depleted_Plasma_Nor_3.raw
False	None	FourierTransform	HCD	MS2	0	0	200	1174.10693359375	2347.2065905575	2	0.82459	80	Non_Depleted_Plasma_Nor_3.raw
False	None	FourierTransform	HCD	MS2	0	0	200	1174.10693359375	3520.30624752125	3	0.82459	80	Non_Depleted_Plasma_Nor_3.raw
False	None	IonTrap	CID	MS2	0	20.21301	100	1053.94384765625	1053.94384765625	1	0.830018333333333	81	Non_Depleted_Plasma_Nor_3.raw
False	None	FourierTransform	HCD	MS2	0	20.21301	200	1053.94384765625	1053.94384765625	1	0.844938333333333	82	Non_Depleted_Plasma_Nor_3.raw
False	None	IonTrap	CID	MS2	0		100	1198.43237304688	3593.28256588063	3	0.850333333333333	83	Non_Depleted_Plasma_Nor_3.raw
False	None	IonTrap	CID	MS2	0		100	1198.43237304688	2395.85746946375	2	0.850333333333333	83	Non_Depleted_Plasma_Nor_3.raw
False	Unambiguous	IonTrap	CID	MS2	0	61.53501	100	924.382690429688	924.382690429688	1	0.870691666666667	85	Non_Depleted_Plasma_Nor_3.raw
False	None	FourierTransform	HCD	MS2	0	61.53501	200	924.382690429688	924.382690429688	1	0.88571	86	Non_Depleted_Plasma_Nor_3.raw
False	Unambiguous	IonTrap	CID	MS2	0	85.09241	100	1064.70642089844	1064.70642089844	1	0.891131666666667	87	Non_Depleted_Plasma_Nor_3.raw
False	None	FourierTransform	HCD	MS2	0	85.09241	200	1064.70642089844	2128.40556516688	2	0.906045	88	Non_Depleted_Plasma_Nor_3.raw
False	None	FourierTransform	HCD	MS2	0	85.09241	200	1064.70642089844	3192.10470943531	3	0.906045	88	Non_Depleted_Plasma_Nor_3.raw
False	None	IonTrap	CID	MS2	0	37.60678	100	906.262451171875	906.262451171875	1	0.921651666666667	90	Non_Depleted_Plasma_Nor_3.raw
False	None	FourierTransform	HCD	MS2	0	37.60678	200	906.262451171875	906.262451171875	1	0.937706666666667	91	Non_Depleted_Plasma_Nor_3.raw
False	None	IonTrap	CID	MS2	0	77.29361	100	909.262084960938	1817.51689329188	2	0.943178333333333	92	Non_Depleted_Plasma_Nor_3.raw
False	None	IonTrap	CID	MS2	0	77.29361	100	909.262084960938	2725.77170162281	3	0.943178333333333	92	Non_Depleted_Plasma_Nor_3.raw
False	None	FourierTransform	HCD	MS2	0	77.29361	200	909.262084960938	1817.51689329188	2	0.9582	93	Non_Depleted_Plasma_Nor_3.raw
False	None	FourierTransform	HCD	MS2	0	77.29361	200	909.262084960938	2725.77170162281	3	0.9582	93	Non_Depleted_Plasma_Nor_3.raw
False	Ambiguous	IonTrap	CID	MS2	0	54.58937	100	1091.49438476563	1091.49438476563	1	0.963621666666667	94	Non_Depleted_Plasma_Nor_3.raw
False	None	FourierTransform	HCD	MS2	0	54.58937	200	1091.49438476563	3272.46860103688	3	0.978465	95	Non_Depleted_Plasma_Nor_3.raw
False	None	FourierTransform	HCD	MS2	0	54.58937	200	1091.49438476563	2181.98149290125	2	0.978465	95	Non_Depleted_Plasma_Nor_3.raw
False	None	IonTrap	CID	MS2	0		100	830.273254394531	1659.53923215906	2	0.983936666666667	96	Non_Depleted_Plasma_Nor_3.raw
False	None	IonTrap	CID	MS2	0		100	830.273254394531	2488.80520992359	3	0.983936666666667	96	Non_Depleted_Plasma_Nor_3.raw
False	None	FourierTransform	HCD	MS2	0		200	830.273254394531	1659.53923215906	2	0.999028333333333	97	Non_Depleted_Plasma_Nor_3.raw
False	None	FourierTransform	HCD	MS2	0		200	830.273254394531	2488.80520992359	3	0.999028333333333	97	Non_Depleted_Plasma_Nor_3.raw
False	None	IonTrap	CID	MS2	0	74.06203	100	1023.72570800781	2046.44413938563	2	1.00446333333333	98	Non_Depleted_Plasma_Nor_3.raw
False	Unambiguous	IonTrap	CID	MS2	0	74.06203	100	1023.72570800781	3069.16257076344	3	1.00446333333333	98	Non_Depleted_Plasma_Nor_3.raw
False	None	FourierTransform	HCD	MS2	0	74.06203	200	1023.72570800781	2046.44413938563	2	1.01935333333333	99	Non_Depleted_Plasma_Nor_3.raw
False	None	FourierTransform	HCD	MS2	0	74.06203	200	1023.72570800781	3069.16257076344	3	1.01935333333333	99	Non_Depleted_Plasma_Nor_3.raw
False	Unambiguous	IonTrap	CID	MS2	0	7.808548	100	986.726623535156	2958.16531734547	3	1.03368	101	Non_Depleted_Plasma_Nor_3.raw
False	None	FourierTransform	HCD	MS2	0	7.808548	200	986.726623535156	2958.16531734547	3	1.04970666666667	102	Non_Depleted_Plasma_Nor_3.raw
False	Unambiguous	IonTrap	CID	MS2	0	50.93362	100	800.798156738281	2400.37991695484	3	1.05548	103	Non_Depleted_Plasma_Nor_3.raw
False	None	IonTrap	CID	MS2	0	50.93362	100	800.798156738281	1600.58903684656	2	1.05548	103	Non_Depleted_Plasma_Nor_3.raw
False	None	FourierTransform	HCD	MS2	0	50.93362	200	800.798156738281	1600.58903684656	2	1.07062666666667	104	Non_Depleted_Plasma_Nor_3.raw
False	None	FourierTransform	HCD	MS2	0	50.93362	200	800.798156738281	2400.37991695484	3	1.07062666666667	104	Non_Depleted_Plasma_Nor_3.raw
False	None	IonTrap	CID	MS2	0	62.30842	100	933.375732421875	2798.11264400563	3	1.07607333333333	105	Non_Depleted_Plasma_Nor_3.raw
False	None	FourierTransform	HCD	MS2	0	62.30842	200	933.375732421875	2798.11264400563	3	1.09103166666667	106	Non_Depleted_Plasma_Nor_3.raw
False	Unambiguous	IonTrap	CID	MS2	0	0	100	1031.44262695313	1031.44262695313	1	1.09645333333333	107	Non_Depleted_Plasma_Nor_3.raw
False	None	FourierTransform	HCD	MS2	0	0	200	1031.44262695313	2061.87797727625	2	1.11142	108	Non_Depleted_Plasma_Nor_3.raw
False	None	FourierTransform	HCD	MS2	0	0	200	1031.44262695313	3092.31332759938	3	1.11142	108	Non_Depleted_Plasma_Nor_3.raw
False	None	IonTrap	CID	MS2	0		100	929.716979980469	1858.42668333094	2	1.11686666666667	109	Non_Depleted_Plasma_Nor_3.raw
False	None	IonTrap	CID	MS2	0		100	929.716979980469	2787.13638668141	3	1.11686666666667	109	Non_Depleted_Plasma_Nor_3.raw
False	Unambiguous	FourierTransform	HCD	MS2	0		200	929.716979980469	2787.13638668141	3	1.13183333333333	110	Non_Depleted_Plasma_Nor_3.raw
False	None	FourierTransform	HCD	MS2	0		200	929.716979980469	1858.42668333094	2	1.13183333333333	110	Non_Depleted_Plasma_Nor_3.raw
False	Unambiguous	IonTrap	CID	MS2	0	71.33439	100	822.869201660156	1644.73112669031	2	1.14606	112	Non_Depleted_Plasma_Nor_3.raw
False	None	IonTrap	CID	MS2	0	71.33439	100	822.869201660156	2466.59305172047	3	1.14606	112	Non_Depleted_Plasma_Nor_3.raw
False	None	FourierTransform	HCD	MS2	0	71.33439	200	822.869201660156	1644.73112669031	2	1.16220666666667	113	Non_Depleted_Plasma_Nor_3.raw
False	None	FourierTransform	HCD	MS2	0	71.33439	200	822.869201660156	2466.59305172047	3	1.16220666666667	113	Non_Depleted_Plasma_Nor_3.raw
False	None	IonTrap	CID	MS2	0	66.59889	100	1082.4091796875	1082.4091796875	1	1.16762666666667	114	Non_Depleted_Plasma_Nor_3.raw
False	None	FourierTransform	HCD	MS2	0	66.59889	200	1082.4091796875	2163.811082745	2	1.18256333333333	115	Non_Depleted_Plasma_Nor_3.raw
False	None	FourierTransform	HCD	MS2	0	66.59889	200	1082.4091796875	3245.2129858025	3	1.18256333333333	115	Non_Depleted_Plasma_Nor_3.raw
False	None	IonTrap	CID	MS2	0		100	1074.21765136719	1074.21765136719	1	1.187985	116	Non_Depleted_Plasma_Nor_3.raw
False	None	FourierTransform	HCD	MS2	0		200	1074.21765136719	2147.42802610438	2	1.202955	117	Non_Depleted_Plasma_Nor_3.raw
False	None	FourierTransform	HCD	MS2	0		200	1074.21765136719	3220.63840084156	3	1.202955	117	Non_Depleted_Plasma_Nor_3.raw
False	Unambiguous	IonTrap	CID	MS2	0		100	1118.64233398438	1118.64233398438	1	1.20837166666667	118	Non_Depleted_Plasma_Nor_3.raw
False	Ambiguous	FourierTransform	HCD	MS2	0		200	1118.64233398438	1118.64233398438	1	1.22328833333333	119	Non_Depleted_Plasma_Nor_3.raw
False	Unambiguous	IonTrap	CID	MS2	0		100	917.415161132813	1833.82304563563	2	1.22874666666667	120	Non_Depleted_Plasma_Nor_3.raw
False	Unambiguous	IonTrap	CID	MS2	0		100	917.415161132813	2750.23093013844	3	1.22874666666667	120	Non_Depleted_Plasma_Nor_3.raw
False	None	FourierTransform	HCD	MS2	0		200	917.415161132813	1833.82304563563	2	1.24372166666667	121	Non_Depleted_Plasma_Nor_3.raw
False	None	FourierTransform	HCD	MS2	0		200	917.415161132813	2750.23093013844	3	1.24372166666667	121	Non_Depleted_Plasma_Nor_3.raw
False	None	IonTrap	CID	MS2	0	0	100	1504.18347167969	1504.18347167969	1	1.25847833333333	123	Non_Depleted_Plasma_Nor_3.raw
False	Unambiguous	FourierTransform	HCD	MS2	0	0	200	1504.18347167969	3007.35966672938	2	1.273105	124	Non_Depleted_Plasma_Nor_3.raw
False	Unambiguous	FourierTransform	HCD	MS2	0	0	200	1504.18347167969	4510.53586177906	3	1.273105	124	Non_Depleted_Plasma_Nor_3.raw
False	Unambiguous	IonTrap	CID	MS2	0	35.342	100	1146.49377441406	1146.49377441406	1	1.27851	125	Non_Depleted_Plasma_Nor_3.raw
False	None	FourierTransform	HCD	MS2	0	35.342	200	1146.49377441406	3437.46676998219	3	1.293385	126	Non_Depleted_Plasma_Nor_3.raw
False	None	FourierTransform	HCD	MS2	0	35.342	200	1146.49377441406	2291.98027219813	2	1.293385	126	Non_Depleted_Plasma_Nor_3.raw
False	None	IonTrap	CID	MS2	0	80.30249	100	891.234680175781	1781.46208372156	2	1.298845	127	Non_Depleted_Plasma_Nor_3.raw
False	Unambiguous	IonTrap	CID	MS2	0	80.30249	100	891.234680175781	2671.68948726734	3	1.298845	127	Non_Depleted_Plasma_Nor_3.raw
False	None	FourierTransform	HCD	MS2	0	80.30249	200	891.234680175781	1781.46208372156	2	1.31382166666667	128	Non_Depleted_Plasma_Nor_3.raw
False	None	FourierTransform	HCD	MS2	0	80.30249	200	891.234680175781	2671.68948726734	3	1.31382166666667	128	Non_Depleted_Plasma_Nor_3.raw
False	None	IonTrap	CID	MS2	0	24.35492	100	920.31396484375	920.31396484375	1	1.31926666666667	129	Non_Depleted_Plasma_Nor_3.raw
False	None	FourierTransform	HCD	MS2	0	24.35492	200	920.31396484375	920.31396484375	1	1.33431666666667	130	Non_Depleted_Plasma_Nor_3.raw
False	None	IonTrap	CID	MS2	0		100	1212.25256347656	2423.49785032313	2	1.339705	131	Non_Depleted_Plasma_Nor_3.raw
False	Unambiguous	IonTrap	CID	MS2	0		100	1212.25256347656	3634.74313716969	3	1.339705	131	Non_Depleted_Plasma_Nor_3.raw
False	None	FourierTransform	HCD	MS2	0		200	1212.25256347656	3634.74313716969	3	1.354475	132	Non_Depleted_Plasma_Nor_3.raw
False	None	FourierTransform	HCD	MS2	0		200	1212.25256347656	2423.49785032313	2	1.354475	132	Non_Depleted_Plasma_Nor_3.raw
False	None	IonTrap	CID	MS2	0	0	100	1171.41125488281	1171.41125488281	1	1.36862	134	Non_Depleted_Plasma_Nor_3.raw
False	None	FourierTransform	HCD	MS2	0	0	200	1171.41125488281	2341.81523313563	2	1.383545	135	Non_Depleted_Plasma_Nor_3.raw
False	None	FourierTransform	HCD	MS2	0	0	200	1171.41125488281	3512.21921138844	3	1.383545	135	Non_Depleted_Plasma_Nor_3.raw
False	Unambiguous	IonTrap	CID	MS2	0	74.80929	100	989.516540527344	2966.53506832203	3	1.388975	136	Non_Depleted_Plasma_Nor_3.raw
False	Unambiguous	IonTrap	CID	MS2	0	74.80929	100	989.516540527344	1978.02580442469	2	1.388975	136	Non_Depleted_Plasma_Nor_3.raw
False	None	FourierTransform	HCD	MS2	0	74.80929	200	989.516540527344	1978.02580442469	2	1.40392666666667	137	Non_Depleted_Plasma_Nor_3.raw
False	None	FourierTransform	HCD	MS2	0	74.80929	200	989.516540527344	2966.53506832203	3	1.40392666666667	137	Non_Depleted_Plasma_Nor_3.raw
False	Unambiguous	IonTrap	CID	MS2	0		100	1242.48217773438	1242.48217773438	1	1.409335	138	Non_Depleted_Plasma_Nor_3.raw
False	None	FourierTransform	HCD	MS2	0		200	1242.48217773438	2483.95707883875	2	1.42407333333333	139	Non_Depleted_Plasma_Nor_3.raw
False	None	FourierTransform	HCD	MS2	0		200	1242.48217773438	3725.43197994313	3	1.42407333333333	139	Non_Depleted_Plasma_Nor_3.raw
False	None	IonTrap	CID	MS2	0		100	945.685485839844	1890.36369504969	2	1.429525	140	Non_Depleted_Plasma_Nor_3.raw
False	None	IonTrap	CID	MS2	0		100	945.685485839844	2835.04190425953	3	1.429525	140	Non_Depleted_Plasma_Nor_3.raw
False	Unambiguous	IonTrap	CID	MS2	0	64.58481	100	1046.48889160156	1046.48889160156	1	1.44994166666667	142	Non_Depleted_Plasma_Nor_3.raw
False	None	FourierTransform	HCD	MS2	0	64.58481	200	1046.48889160156	2091.97050657313	2	1.46482	143	Non_Depleted_Plasma_Nor_3.raw
False	None	FourierTransform	HCD	MS2	0	64.58481	200	1046.48889160156	3137.45212154469	3	1.46482	143	Non_Depleted_Plasma_Nor_3.raw
False	Ambiguous	IonTrap	CID	MS2	0		100	1114.5771484375	1114.5771484375	1	1.47901833333333	145	Non_Depleted_Plasma_Nor_3.raw
False	Unambiguous	FourierTransform	HCD	MS2	0		200	1114.5771484375	2228.147020245	2	1.49388	146	Non_Depleted_Plasma_Nor_3.raw
False	Ambiguous	FourierTransform	HCD	MS2	0		200	1114.5771484375	3341.7168920525	3	1.49388	146	Non_Depleted_Plasma_Nor_3.raw
False	Unambiguous	IonTrap	CID	MS2	0	44.96085	100	1078.51721191406	1078.51721191406	1	1.49932166666667	147	Non_Depleted_Plasma_Nor_3.raw
False	None	FourierTransform	HCD	MS2	0	44.96085	200	1078.51721191406	2156.02714719813	2	1.51422666666667	148	Non_Depleted_Plasma_Nor_3.raw
False	None	FourierTransform	HCD	MS2	0	44.96085	200	1078.51721191406	3233.53708248219	3	1.51422666666667	148	Non_Depleted_Plasma_Nor_3.raw
False	Unambiguous	IonTrap	CID	MS2	0	63.49489	100	1200.50524902344	1200.50524902344	1	1.51962166666667	149	Non_Depleted_Plasma_Nor_3.raw
False	None	FourierTransform	HCD	MS2	0	63.49489	200	1200.50524902344	2400.00322141688	2	1.534395	150	Non_Depleted_Plasma_Nor_3.raw
False	Unambiguous	FourierTransform	HCD	MS2	0	63.49489	200	1200.50524902344	3599.50119381031	3	1.534395	150	Non_Depleted_Plasma_Nor_3.raw
False	None	IonTrap	CID	MS2	0	95.07915	100	848.297058105469	1695.58683958094	2	1.53985	151	Non_Depleted_Plasma_Nor_3.raw
False	None	IonTrap	CID	MS2	0	95.07915	100	848.297058105469	2542.87662105641	3	1.53985	151	Non_Depleted_Plasma_Nor_3.raw
False	None	FourierTransform	HCD	MS2	0	95.07915	200	848.297058105469	2542.87662105641	3	1.55501666666667	152	Non_Depleted_Plasma_Nor_3.raw
False	None	FourierTransform	HCD	MS2	0	95.07915	200	848.297058105469	1695.58683958094	2	1.55501666666667	152	Non_Depleted_Plasma_Nor_3.raw
False	None	IonTrap	CID	MS2	0	30.78932	100	897.601196289063	1794.19511594813	2	1.56046166666667	153	Non_Depleted_Plasma_Nor_3.raw
False	None	IonTrap	CID	MS2	0	30.78932	100	897.601196289063	2690.78903560719	3	1.56046166666667	153	Non_Depleted_Plasma_Nor_3.raw
False	None	FourierTransform	HCD	MS2	0	30.78932	200	897.601196289063	1794.19511594813	2	1.57545166666667	154	Non_Depleted_Plasma_Nor_3.raw
False	None	FourierTransform	HCD	MS2	0	30.78932	200	897.601196289063	2690.78903560719	3	1.57545166666667	154	Non_Depleted_Plasma_Nor_3.raw
False	None	IonTrap	CID	MS2	0	29.32778	100	994.3330078125	994.3330078125	1	1.58927166666667	156	Non_Depleted_Plasma_Nor_3.raw
False	None	FourierTransform	HCD	MS2	0	29.32778	200	994.3330078125	994.3330078125	1	1.60520666666667	157	Non_Depleted_Plasma_Nor_3.raw
False	None	IonTrap	CID	MS2	0	54.93404	100	906.262329101563	906.262329101563	1	1.61065166666667	158	Non_Depleted_Plasma_Nor_3.raw
False	None	FourierTransform	HCD	MS2	0	54.93404	200	906.262329101563	906.262329101563	1	1.625685	159	Non_Depleted_Plasma_Nor_3.raw
False	None	IonTrap	CID	MS2	0		100	1378.38061523438	2755.75395383875	2	1.631085	160	Non_Depleted_Plasma_Nor_3.raw
False	Unambiguous	IonTrap	CID	MS2	0		100	1378.38061523438	4133.12729244313	3	1.631085	160	Non_Depleted_Plasma_Nor_3.raw
False	Unambiguous	FourierTransform	HCD	MS2	0		200	1378.38061523438	4133.12729244313	3	1.64577833333333	161	Non_Depleted_Plasma_Nor_3.raw
False	None	FourierTransform	HCD	MS2	0		200	1378.38061523438	2755.75395383875	2	1.64577833333333	161	Non_Depleted_Plasma_Nor_3.raw
False	None	IonTrap	CID	MS2	0	84.49634	100	846.294616699219	1691.58195676844	2	1.65124	162	Non_Depleted_Plasma_Nor_3.raw
False	None	IonTrap	CID	MS2	0	84.49634	100	846.294616699219	2536.86929683766	3	1.65124	162	Non_Depleted_Plasma_Nor_3.raw
False	None	FourierTransform	HCD	MS2	0	84.49634	200	846.294616699219	1691.58195676844	2	1.66630833333333	163	Non_Depleted_Plasma_Nor_3.raw
False	None	FourierTransform	HCD	MS2	0	84.49634	200	846.294616699219	2536.86929683766	3	1.66630833333333	163	Non_Depleted_Plasma_Nor_3.raw
False	Unambiguous	IonTrap	CID	MS2	0	73.89534	100	1111.66149902344	1111.66149902344	1	1.67172333333333	164	Non_Depleted_Plasma_Nor_3.raw
False	None	FourierTransform	HCD	MS2	0	73.89534	200	1111.66149902344	1111.66149902344	1	1.68659166666667	165	Non_Depleted_Plasma_Nor_3.raw
False	None	IonTrap	CID	MS2	0	0	100	1130.29760742188	1130.29760742188	1	1.70181166666667	167	Non_Depleted_Plasma_Nor_3.raw
False	None	FourierTransform	HCD	MS2	0	0	200	1130.29760742188	2259.58793821375	2	1.71770666666667	168	Non_Depleted_Plasma_Nor_3.raw
False	None	FourierTransform	HCD	MS2	0	0	200	1130.29760742188	3388.87826900563	3	1.71770666666667	168	Non_Depleted_Plasma_Nor_3.raw
False	None	IonTrap	CID	MS2	0	85.54863	100	935.620849609375	2804.84799556813	3	1.72327	169	Non_Depleted_Plasma_Nor_3.raw
False	None	IonTrap	CID	MS2	0	85.54863	100	935.620849609375	1870.23442258875	2	1.72327	169	Non_Depleted_Plasma_Nor_3.raw
False	None	FourierTransform	HCD	MS2	0	85.54863	200	935.620849609375	1870.23442258875	2	1.73828166666667	170	Non_Depleted_Plasma_Nor_3.raw
False	None	FourierTransform	HCD	MS2	0	85.54863	200	935.620849609375	2804.84799556813	3	1.73828166666667	170	Non_Depleted_Plasma_Nor_3.raw
False	Unambiguous	IonTrap	CID	MS2	0	51.97802	100	1235.46301269531	1235.46301269531	1	1.74367166666667	171	Non_Depleted_Plasma_Nor_3.raw
False	None	FourierTransform	HCD	MS2	0	51.97802	200	1235.46301269531	1235.46301269531	1	1.758435	172	Non_Depleted_Plasma_Nor_3.raw
False	None	IonTrap	CID	MS2	0	92.67031	100	837.575988769531	1674.14470090906	2	1.76389333333333	173	Non_Depleted_Plasma_Nor_3.raw
False	None	IonTrap	CID	MS2	0	92.67031	100	837.575988769531	2510.71341304859	3	1.76389333333333	173	Non_Depleted_Plasma_Nor_3.raw
False	None	FourierTransform	HCD	MS2	0	92.67031	200	837.575988769531	1674.14470090906	2	1.77896833333333	174	Non_Depleted_Plasma_Nor_3.raw
False	None	FourierTransform	HCD	MS2	0	92.67031	200	837.575988769531	2510.71341304859	3	1.77896833333333	174	Non_Depleted_Plasma_Nor_3.raw
False	Ambiguous	IonTrap	CID	MS2	0	89.52818	100	940.057800292969	1879.10832395594	2	1.78441666666667	175	Non_Depleted_Plasma_Nor_3.raw
False	Unambiguous	IonTrap	CID	MS2	0	89.52818	100	940.057800292969	2818.15884761891	3	1.78441666666667	175	Non_Depleted_Plasma_Nor_3.raw
False	None	FourierTransform	HCD	MS2	0	89.52818	200	940.057800292969	2818.15884761891	3	1.79941166666667	176	Non_Depleted_Plasma_Nor_3.raw
False	None	FourierTransform	HCD	MS2	0	89.52818	200	940.057800292969	1879.10832395594	2	1.79941166666667	176	Non_Depleted_Plasma_Nor_3.raw
False	None	IonTrap	CID	MS2	0	70.51006	100	1197.40771484375	1197.40771484375	1	1.81428833333333	178	Non_Depleted_Plasma_Nor_3.raw
False	None	FourierTransform	HCD	MS2	0	70.51006	200	1197.40771484375	2393.8081530575	2	1.829115	179	Non_Depleted_Plasma_Nor_3.raw
False	None	FourierTransform	HCD	MS2	0	70.51006	200	1197.40771484375	3590.20859127125	3	1.829115	179	Non_Depleted_Plasma_Nor_3.raw
False	Unambiguous	IonTrap	CID	MS2	0	62.50144	100	977.405517578125	977.405517578125	1	1.83455166666667	180	Non_Depleted_Plasma_Nor_3.raw
False	None	FourierTransform	HCD	MS2	0	62.50144	200	977.405517578125	1953.80375852625	2	1.84953166666667	181	Non_Depleted_Plasma_Nor_3.raw
False	None	FourierTransform	HCD	MS2	0	62.50144	200	977.405517578125	2930.20199947438	3	1.84953166666667	181	Non_Depleted_Plasma_Nor_3.raw
False	None	IonTrap	CID	MS2	0		100	1237.36303710938	1237.36303710938	1	1.85493333333333	182	Non_Depleted_Plasma_Nor_3.raw
False	None	FourierTransform	HCD	MS2	0		200	1237.36303710938	2473.71879758875	2	1.86967166666667	183	Non_Depleted_Plasma_Nor_3.raw
False	None	FourierTransform	HCD	MS2	0		200	1237.36303710938	3710.07455806813	3	1.86967166666667	183	Non_Depleted_Plasma_Nor_3.raw
False	Unambiguous	IonTrap	CID	MS2	0	77.53461	100	952.123962402344	2854.35733394703	3	1.87511666666667	184	Non_Depleted_Plasma_Nor_3.raw
False	None	IonTrap	CID	MS2	0	77.53461	100	952.123962402344	1903.24064817469	2	1.87511666666667	184	Non_Depleted_Plasma_Nor_3.raw
False	Unambiguous	IonTrap	CID	MS2	0	69.73012	100	822.368103027344	1643.72892942469	2	1.895695	186	Non_Depleted_Plasma_Nor_3.raw
False	Unambiguous	IonTrap	CID	MS2	0	69.73012	100	822.368103027344	2465.08975582203	3	1.895695	186	Non_Depleted_Plasma_Nor_3.raw
False	None	FourierTransform	HCD	MS2	0	69.73012	200	822.368103027344	1643.72892942469	2	1.91075	187	Non_Depleted_Plasma_Nor_3.raw
False	None	FourierTransform	HCD	MS2	0	69.73012	200	822.368103027344	2465.08975582203	3	1.91075	187	Non_Depleted_Plasma_Nor_3.raw
False	None	IonTrap	CID	MS2	0	41.40062	100	920.315856933594	920.315856933594	1	1.92599166666667	189	Non_Depleted_Plasma_Nor_3.raw
False	None	FourierTransform	HCD	MS2	0	41.40062	200	920.315856933594	920.315856933594	1	1.94204	190	Non_Depleted_Plasma_Nor_3.raw
False	None	IonTrap	CID	MS2	0	77.19428	100	889.236694335938	1777.46611204188	2	1.94748833333333	191	Non_Depleted_Plasma_Nor_3.raw
False	None	IonTrap	CID	MS2	0	77.19428	100	889.236694335938	2665.69552974781	3	1.94748833333333	191	Non_Depleted_Plasma_Nor_3.raw
False	None	FourierTransform	HCD	MS2	0	77.19428	200	889.236694335938	1777.46611204188	2	1.96253166666667	192	Non_Depleted_Plasma_Nor_3.raw
False	None	FourierTransform	HCD	MS2	0	77.19428	200	889.236694335938	2665.69552974781	3	1.96253166666667	192	Non_Depleted_Plasma_Nor_3.raw
False	Unambiguous	IonTrap	CID	MS2	0	42.45813	100	1010.39862060547	3029.18130855641	3	1.96796333333333	193	Non_Depleted_Plasma_Nor_3.raw
False	Unambiguous	IonTrap	CID	MS2	0	42.45813	100	1010.39862060547	2019.78996458094	2	1.96796333333333	193	Non_Depleted_Plasma_Nor_3.raw
False	None	FourierTransform	HCD	MS2	0	42.45813	200	1010.39862060547	2019.78996458094	2	1.98286666666667	194	Non_Depleted_Plasma_Nor_3.raw
False	None	FourierTransform	HCD	MS2	0	42.45813	200	1010.39862060547	3029.18130855641	3	1.98286666666667	194	Non_Depleted_Plasma_Nor_3.raw
False	None	IonTrap	CID	MS2	0	0	100	1067.17895507813	1067.17895507813	1	1.98829	195	Non_Depleted_Plasma_Nor_3.raw
False	None	FourierTransform	HCD	MS2	0	0	200	1067.17895507813	2133.35063352625	2	2.00320166666667	196	Non_Depleted_Plasma_Nor_3.raw
False	Ambiguous	FourierTransform	HCD	MS2	0	0	200	1067.17895507813	3199.52231197438	3	2.00320166666667	196	Non_Depleted_Plasma_Nor_3.raw
False	Unambiguous	IonTrap	CID	MS2	0	78.03397	100	1022.55529785156	1022.55529785156	1	2.00862833333333	197	Non_Depleted_Plasma_Nor_3.raw
False	None	FourierTransform	HCD	MS2	0	78.03397	200	1022.55529785156	2044.10331907313	2	2.02354666666667	198	Non_Depleted_Plasma_Nor_3.raw
False	None	FourierTransform	HCD	MS2	0	78.03397	200	1022.55529785156	3065.65134029469	3	2.02354666666667	198	Non_Depleted_Plasma_Nor_3.raw
False	None	IonTrap	CID	MS2	0		100	1384.25268554688	1384.25268554688	1	2.03819833333333	200	Non_Depleted_Plasma_Nor_3.raw
False	Unambiguous	FourierTransform	HCD	MS2	0		200	1384.25268554688	2767.49809446375	2	2.05404	201	Non_Depleted_Plasma_Nor_3.raw
False	None	FourierTransform	HCD	MS2	0		200	1384.25268554688	4150.74350338063	3	2.05404	201	Non_Depleted_Plasma_Nor_3.raw
False	Ambiguous	IonTrap	CID	MS2	0	0	100	1123.67749023438	1123.67749023438	1	2.05957166666667	202	Non_Depleted_Plasma_Nor_3.raw
False	None	FourierTransform	HCD	MS2	0	0	200	1123.67749023438	2246.34770383875	2	2.07446166666667	203	Non_Depleted_Plasma_Nor_3.raw
False	None	FourierTransform	HCD	MS2	0	0	200	1123.67749023438	3369.01791744313	3	2.07446166666667	203	Non_Depleted_Plasma_Nor_3.raw
False	Unambiguous	IonTrap	CID	MS2	0	48.50763	100	1139.38732910156	1139.38732910156	1	2.0799	204	Non_Depleted_Plasma_Nor_3.raw
False	None	FourierTransform	HCD	MS2	0	48.50763	200	1139.38732910156	2277.76738157313	2	2.09472166666667	205	Non_Depleted_Plasma_Nor_3.raw
False	None	FourierTransform	HCD	MS2	0	48.50763	200	1139.38732910156	3416.14743404469	3	2.09472166666667	205	Non_Depleted_Plasma_Nor_3.raw
False	Unambiguous	IonTrap	CID	MS2	0		100	1193.6748046875	1193.6748046875	1	2.10011166666667	206	Non_Depleted_Plasma_Nor_3.raw
False	None	FourierTransform	HCD	MS2	0		200	1193.6748046875	2386.342332745	2	2.11494333333333	207	Non_Depleted_Plasma_Nor_3.raw
False	None	FourierTransform	HCD	MS2	0		200	1193.6748046875	3579.0098608025	3	2.11494333333333	207	Non_Depleted_Plasma_Nor_3.raw
False	Unambiguous	IonTrap	CID	MS2	0		100	1088.650390625	1088.650390625	1	2.120375	208	Non_Depleted_Plasma_Nor_3.raw
False	None	FourierTransform	HCD	MS2	0		200	1088.650390625	2176.29350462	2	2.135235	209	Non_Depleted_Plasma_Nor_3.raw
False	None	FourierTransform	HCD	MS2	0		200	1088.650390625	3263.936618615	3	2.135235	209	Non_Depleted_Plasma_Nor_3.raw
False	None	IonTrap	CID	MS2	0	56.05343	100	922.312866210938	2764.92404537281	3	2.150185	211	Non_Depleted_Plasma_Nor_3.raw
False	None	IonTrap	CID	MS2	0	56.05343	100	922.312866210938	1843.61845579188	2	2.150185	211	Non_Depleted_Plasma_Nor_3.raw
False	None	FourierTransform	HCD	MS2	0	56.05343	200	922.312866210938	1843.61845579188	2	2.16620666666667	212	Non_Depleted_Plasma_Nor_3.raw
False	None	FourierTransform	HCD	MS2	0	56.05343	200	922.312866210938	2764.92404537281	3	2.16620666666667	212	Non_Depleted_Plasma_Nor_3.raw
False	Unambiguous	IonTrap	CID	MS2	0		100	1167.52575683594	1167.52575683594	1	2.17160833333333	213	Non_Depleted_Plasma_Nor_3.raw
False	None	FourierTransform	HCD	MS2	0		200	1167.52575683594	2334.04423704188	2	2.186455	214	Non_Depleted_Plasma_Nor_3.raw
False	None	FourierTransform	HCD	MS2	0		200	1167.52575683594	3500.56271724781	3	2.186455	214	Non_Depleted_Plasma_Nor_3.raw
False	None	IonTrap	CID	MS2	0	82.62974	100	1045.28295898438	2089.55864133875	2	2.19189666666667	215	Non_Depleted_Plasma_Nor_3.raw
False	Unambiguous	IonTrap	CID	MS2	0	82.62974	100	1045.28295898438	3133.83432369313	3	2.19189666666667	215	Non_Depleted_Plasma_Nor_3.raw
False	None	FourierTransform	HCD	MS2	0	82.62974	200	1045.28295898438	2089.55864133875	2	2.20677833333333	216	Non_Depleted_Plasma_Nor_3.raw
False	None	FourierTransform	HCD	MS2	0	82.62974	200	1045.28295898438	3133.83432369313	3	2.20677833333333	216	Non_Depleted_Plasma_Nor_3.raw
False	Unambiguous	IonTrap	CID	MS2	0	63.74201	100	927.766418457031	2781.28470211109	3	2.21222666666667	217	Non_Depleted_Plasma_Nor_3.raw
False	None	IonTrap	CID	MS2	0	63.74201	100	927.766418457031	1854.52556028406	2	2.21222666666667	217	Non_Depleted_Plasma_Nor_3.raw
False	None	FourierTransform	HCD	MS2	0	63.74201	200	927.766418457031	1854.52556028406	2	2.22733833333333	218	Non_Depleted_Plasma_Nor_3.raw
False	None	FourierTransform	HCD	MS2	0	63.74201	200	927.766418457031	2781.28470211109	3	2.22733833333333	218	Non_Depleted_Plasma_Nor_3.raw
False	None	IonTrap	CID	MS2	0	76.12004	100	860.130310058594	1719.25334348719	2	2.23279166666667	219	Non_Depleted_Plasma_Nor_3.raw
False	Unambiguous	IonTrap	CID	MS2	0	76.12004	100	860.130310058594	2578.37637691578	3	2.23279166666667	219	Non_Depleted_Plasma_Nor_3.raw
False	None	FourierTransform	HCD	MS2	0	76.12004	200	860.130310058594	1719.25334348719	2	2.247795	220	Non_Depleted_Plasma_Nor_3.raw
False	None	FourierTransform	HCD	MS2	0	76.12004	200	860.130310058594	2578.37637691578	3	2.247795	220	Non_Depleted_Plasma_Nor_3.raw
False	None	IonTrap	CID	MS2	0	63.92036	100	907.260681152344	1813.51408567469	2	2.261975	222	Non_Depleted_Plasma_Nor_3.raw
False	None	IonTrap	CID	MS2	0	63.92036	100	907.260681152344	2719.76749019703	3	2.261975	222	Non_Depleted_Plasma_Nor_3.raw
False	None	FourierTransform	HCD	MS2	0	63.92036	200	907.260681152344	1813.51408567469	2	2.27804	223	Non_Depleted_Plasma_Nor_3.raw
False	None	FourierTransform	HCD	MS2	0	63.92036	200	907.260681152344	2719.76749019703	3	2.27804	223	Non_Depleted_Plasma_Nor_3.raw
False	Unambiguous	IonTrap	CID	MS2	0		100	1317.42712402344	3950.26681881031	3	2.28343833333333	224	Non_Depleted_Plasma_Nor_3.raw
False	None	IonTrap	CID	MS2	0		100	1317.42712402344	2633.84697141688	2	2.28343833333333	224	Non_Depleted_Plasma_Nor_3.raw
False	None	FourierTransform	HCD	MS2	0		200	1317.42712402344	2633.84697141688	2	2.29821333333333	225	Non_Depleted_Plasma_Nor_3.raw
False	None	FourierTransform	HCD	MS2	0		200	1317.42712402344	3950.26681881031	3	2.29821333333333	225	Non_Depleted_Plasma_Nor_3.raw
False	None	IonTrap	CID	MS2	0	43.06259	100	1031.02465820313	1031.02465820313	1	2.30363333333333	226	Non_Depleted_Plasma_Nor_3.raw
False	Ambiguous	FourierTransform	HCD	MS2	0	43.06259	200	1031.02465820313	2061.04203977625	2	2.31851666666667	227	Non_Depleted_Plasma_Nor_3.raw
False	None	FourierTransform	HCD	MS2	0	43.06259	200	1031.02465820313	3091.05942134938	3	2.31851666666667	227	Non_Depleted_Plasma_Nor_3.raw
False	Unambiguous	IonTrap	CID	MS2	0	0	100	1259.59265136719	1259.59265136719	1	2.32391666666667	228	Non_Depleted_Plasma_Nor_3.raw
False	None	FourierTransform	HCD	MS2	0	0	200	1259.59265136719	2518.17802610438	2	2.33870166666667	229	Non_Depleted_Plasma_Nor_3.raw
False	None	FourierTransform	HCD	MS2	0	0	200	1259.59265136719	3776.76340084156	3	2.33870166666667	229	Non_Depleted_Plasma_Nor_3.raw
False	Unambiguous	IonTrap	CID	MS2	0	80.12788	100	1283.51867675781	1283.51867675781	1	2.34410166666667	230	Non_Depleted_Plasma_Nor_3.raw
False	None	FourierTransform	HCD	MS2	0	80.12788	200	1283.51867675781	3848.54147701344	3	2.358825	231	Non_Depleted_Plasma_Nor_3.raw
False	None	FourierTransform	HCD	MS2	0	80.12788	200	1283.51867675781	2566.03007688563	2	2.358825	231	Non_Depleted_Plasma_Nor_3.raw
False	Ambiguous	IonTrap	CID	MS2	0	70.85445	100	1117.52197265625	1117.52197265625	1	2.37293166666667	233	Non_Depleted_Plasma_Nor_3.raw
False	None	FourierTransform	HCD	MS2	0	70.85445	200	1117.52197265625	2234.0366686825	2	2.38887333333333	234	Non_Depleted_Plasma_Nor_3.raw
False	None	FourierTransform	HCD	MS2	0	70.85445	200	1117.52197265625	3350.55136470875	3	2.38887333333333	234	Non_Depleted_Plasma_Nor_3.raw
False	None	IonTrap	CID	MS2	0		100	1326.36413574219	2651.72099485438	2	2.394375	235	Non_Depleted_Plasma_Nor_3.raw
False	Unambiguous	IonTrap	CID	MS2	0		100	1326.36413574219	3977.07785396656	3	2.394375	235	Non_Depleted_Plasma_Nor_3.raw
False	None	FourierTransform	HCD	MS2	0		200	1326.36413574219	2651.72099485438	2	2.40915666666667	236	Non_Depleted_Plasma_Nor_3.raw
False	None	FourierTransform	HCD	MS2	0		200	1326.36413574219	3977.07785396656	3	2.40915666666667	236	Non_Depleted_Plasma_Nor_3.raw
False	Ambiguous	IonTrap	CID	MS2	0	77.61566	100	1069.52331542969	1069.52331542969	1	2.41458	237	Non_Depleted_Plasma_Nor_3.raw
False	None	FourierTransform	HCD	MS2	0	77.61566	200	1069.52331542969	2138.03935422938	2	2.42944166666667	238	Non_Depleted_Plasma_Nor_3.raw
False	None	FourierTransform	HCD	MS2	0	77.61566	200	1069.52331542969	3206.55539302906	3	2.42944166666667	238	Non_Depleted_Plasma_Nor_3.raw
False	Unambiguous	IonTrap	CID	MS2	0		100	1093.50915527344	1093.50915527344	1	2.43485666666667	239	Non_Depleted_Plasma_Nor_3.raw
False	None	FourierTransform	HCD	MS2	0		200	1093.50915527344	2186.01103391688	2	2.44977666666667	240	Non_Depleted_Plasma_Nor_3.raw
False	None	FourierTransform	HCD	MS2	0		200	1093.50915527344	3278.51291256031	3	2.44977666666667	240	Non_Depleted_Plasma_Nor_3.raw
False	Ambiguous	IonTrap	CID	MS2	0		100	1002.05255126953	2003.09782590906	2	2.45519833333333	241	Non_Depleted_Plasma_Nor_3.raw
False	None	IonTrap	CID	MS2	0		100	1002.05255126953	3004.14310054859	3	2.45519833333333	241	Non_Depleted_Plasma_Nor_3.raw
False	None	FourierTransform	HCD	MS2	0		200	1002.05255126953	2003.09782590906	2	2.47010166666667	242	Non_Depleted_Plasma_Nor_3.raw
False	None	FourierTransform	HCD	MS2	0		200	1002.05255126953	3004.14310054859	3	2.47010166666667	242	Non_Depleted_Plasma_Nor_3.raw
False	None	IonTrap	CID	MS2	0	71.43014	100	1248.01171875	1248.01171875	1	2.48525166666667	244	Non_Depleted_Plasma_Nor_3.raw
False	None	FourierTransform	HCD	MS2	0	71.43014	200	1248.01171875	2495.01616087	2	2.50105333333333	245	Non_Depleted_Plasma_Nor_3.raw
False	Unambiguous	FourierTransform	HCD	MS2	0	71.43014	200	1248.01171875	3742.02060299	3	2.50105333333333	245	Non_Depleted_Plasma_Nor_3.raw
False	None	IonTrap	CID	MS2	0	40.70499	100	1278.96472167969	1278.96472167969	1	2.50644333333333	246	Non_Depleted_Plasma_Nor_3.raw
False	None	FourierTransform	HCD	MS2	0	40.70499	200	1278.96472167969	3834.87961177906	3	2.52124333333333	247	Non_Depleted_Plasma_Nor_3.raw
False	None	FourierTransform	HCD	MS2	0	40.70499	200	1278.96472167969	2556.92216672938	2	2.52124333333333	247	Non_Depleted_Plasma_Nor_3.raw
False	Unambiguous	IonTrap	CID	MS2	0	68.59349	100	1263.5859375	1263.5859375	1	2.52663166666667	248	Non_Depleted_Plasma_Nor_3.raw
False	Unambiguous	FourierTransform	HCD	MS2	0	68.59349	200	1263.5859375	2526.16459837	2	2.54138666666667	249	Non_Depleted_Plasma_Nor_3.raw
False	None	FourierTransform	HCD	MS2	0	68.59349	200	1263.5859375	3788.74325924	3	2.54138666666667	249	Non_Depleted_Plasma_Nor_3.raw
False	Unambiguous	IonTrap	CID	MS2	0	64.48576	100	1059.56616210938	1059.56616210938	1	2.54680833333333	250	Non_Depleted_Plasma_Nor_3.raw
False	None	FourierTransform	HCD	MS2	0	64.48576	200	1059.56616210938	2118.12504758875	2	2.56186	251	Non_Depleted_Plasma_Nor_3.raw
False	None	FourierTransform	HCD	MS2	0	64.48576	200	1059.56616210938	3176.68393306813	3	2.56186	251	Non_Depleted_Plasma_Nor_3.raw
False	Unambiguous	IonTrap	CID	MS2	0	39.37239	100	1220.61987304688	1220.61987304688	1	2.56726166666667	252	Non_Depleted_Plasma_Nor_3.raw
False	Ambiguous	FourierTransform	HCD	MS2	0	39.37239	200	1220.61987304688	2440.23246946375	2	2.58201833333333	253	Non_Depleted_Plasma_Nor_3.raw
False	Unambiguous	FourierTransform	HCD	MS2	0	39.37239	200	1220.61987304688	3659.84506588063	3	2.58201833333333	253	Non_Depleted_Plasma_Nor_3.raw
False	Unambiguous	IonTrap	CID	MS2	0		100	1156.53283691406	1156.53283691406	1	2.59659833333333	255	Non_Depleted_Plasma_Nor_3.raw
False	None	FourierTransform	HCD	MS2	0		200	1156.53283691406	3467.58395748219	3	2.61145	256	Non_Depleted_Plasma_Nor_3.raw
False	None	FourierTransform	HCD	MS2	0		200	1156.53283691406	2312.05839719813	2	2.61145	256	Non_Depleted_Plasma_Nor_3.raw
False	Unambiguous	IonTrap	CID	MS2	0	61.25922	100	1076.57202148438	1076.57202148438	1	2.61687666666667	257	Non_Depleted_Plasma_Nor_3.raw
False	Unambiguous	FourierTransform	HCD	MS2	0	61.25922	200	1076.57202148438	2152.13676633875	2	2.631815	258	Non_Depleted_Plasma_Nor_3.raw
False	Unambiguous	FourierTransform	HCD	MS2	0	61.25922	200	1076.57202148438	3227.70151119313	3	2.631815	258	Non_Depleted_Plasma_Nor_3.raw
False	None	IonTrap	CID	MS2	0	54.78136	100	1270.97961425781	1270.97961425781	1	2.63721666666667	259	Non_Depleted_Plasma_Nor_3.raw
False	None	FourierTransform	HCD	MS2	0	54.78136	200	1270.97961425781	2540.95195188563	2	2.651945	260	Non_Depleted_Plasma_Nor_3.raw
False	None	FourierTransform	HCD	MS2	0	54.78136	200	1270.97961425781	3810.92428951344	3	2.651945	260	Non_Depleted_Plasma_Nor_3.raw
False	Unambiguous	IonTrap	CID	MS2	0	41.17011	100	1079.62329101563	1079.62329101563	1	2.65736833333333	261	Non_Depleted_Plasma_Nor_3.raw
False	None	FourierTransform	HCD	MS2	0	41.17011	200	1079.62329101563	2158.23930540125	2	2.67229833333333	262	Non_Depleted_Plasma_Nor_3.raw
False	None	FourierTransform	HCD	MS2	0	41.17011	200	1079.62329101563	3236.85531978688	3	2.67229833333333	262	Non_Depleted_Plasma_Nor_3.raw
False	Ambiguous	IonTrap	CID	MS2	0		100	1097.48107910156	1097.48107910156	1	2.67772333333333	263	Non_Depleted_Plasma_Nor_3.raw
False	None	FourierTransform	HCD	MS2	0		200	1097.48107910156	3290.42868404469	3	2.69258166666667	264	Non_Depleted_Plasma_Nor_3.raw
False	None	FourierTransform	HCD	MS2	0		200	1097.48107910156	2193.95488157313	2	2.69258166666667	264	Non_Depleted_Plasma_Nor_3.raw
False	None	IonTrap	CID	MS2	0	73.69404	100	1230.96789550781	1230.96789550781	1	2.70759666666667	266	Non_Depleted_Plasma_Nor_3.raw
False	None	FourierTransform	HCD	MS2	0	73.69404	200	1230.96789550781	2460.92851438563	2	2.72237333333333	267	Non_Depleted_Plasma_Nor_3.raw
False	None	FourierTransform	HCD	MS2	0	73.69404	200	1230.96789550781	3690.88913326344	3	2.72237333333333	267	Non_Depleted_Plasma_Nor_3.raw
False	None	IonTrap	CID	MS2	0	50.65935	100	1189.86743164063	1189.86743164063	1	2.72776333333333	268	Non_Depleted_Plasma_Nor_3.raw
False	None	FourierTransform	HCD	MS2	0	50.65935	200	1189.86743164063	2378.72758665125	2	2.74271333333333	269	Non_Depleted_Plasma_Nor_3.raw
False	Unambiguous	FourierTransform	HCD	MS2	0	50.65935	200	1189.86743164063	3567.58774166188	3	2.74271333333333	269	Non_Depleted_Plasma_Nor_3.raw
False	None	IonTrap	CID	MS2	0	0	100	1112.15576171875	1112.15576171875	1	2.74813833333333	270	Non_Depleted_Plasma_Nor_3.raw
False	None	FourierTransform	HCD	MS2	0	0	200	1112.15576171875	2223.3042468075	2	2.76297833333333	271	Non_Depleted_Plasma_Nor_3.raw
False	None	FourierTransform	HCD	MS2	0	0	200	1112.15576171875	3334.45273189625	3	2.76297833333333	271	Non_Depleted_Plasma_Nor_3.raw
False	Unambiguous	IonTrap	CID	MS2	0	77.95242	100	972.574401855469	972.574401855469	1	2.76842333333333	272	Non_Depleted_Plasma_Nor_3.raw
False	None	FourierTransform	HCD	MS2	0	77.95242	200	972.574401855469	972.574401855469	1	2.7834	273	Non_Depleted_Plasma_Nor_3.raw
False	Unambiguous	IonTrap	CID	MS2	0		100	1016.58142089844	3047.72970943531	3	2.78882333333333	274	Non_Depleted_Plasma_Nor_3.raw
False	Ambiguous	IonTrap	CID	MS2	0		100	1016.58142089844	2032.15556516688	2	2.78882333333333	274	Non_Depleted_Plasma_Nor_3.raw
False	None	FourierTransform	HCD	MS2	0		200	1016.58142089844	2032.15556516688	2	2.803725	275	Non_Depleted_Plasma_Nor_3.raw
False	None	FourierTransform	HCD	MS2	0		200	1016.58142089844	3047.72970943531	3	2.803725	275	Non_Depleted_Plasma_Nor_3.raw
False	None	IonTrap	CID	MS2	0	31.45333	100	1268.05163574219	1268.05163574219	1	2.81759166666667	277	Non_Depleted_Plasma_Nor_3.raw
False	Unambiguous	FourierTransform	HCD	MS2	0	31.45333	200	1268.05163574219	2535.09599485438	2	2.83337666666667	278	Non_Depleted_Plasma_Nor_3.raw
False	Unambiguous	FourierTransform	HCD	MS2	0	31.45333	200	1268.05163574219	3802.14035396656	3	2.83337666666667	278	Non_Depleted_Plasma_Nor_3.raw
False	Ambiguous	IonTrap	CID	MS2	0	72.56553	100	1008.55310058594	2016.09892454188	2	2.8388	279	Non_Depleted_Plasma_Nor_3.raw
False	Unambiguous	IonTrap	CID	MS2	0	72.56553	100	1008.55310058594	3023.64474849781	3	2.8388	279	Non_Depleted_Plasma_Nor_3.raw
False	None	FourierTransform	HCD	MS2	0	72.56553	200	1008.55310058594	2016.09892454188	2	2.85377333333333	280	Non_Depleted_Plasma_Nor_3.raw
False	None	FourierTransform	HCD	MS2	0	72.56553	200	1008.55310058594	3023.64474849781	3	2.85377333333333	280	Non_Depleted_Plasma_Nor_3.raw
False	Unambiguous	IonTrap	CID	MS2	0		100	1308.51330566406	3923.52536373219	3	2.859175	281	Non_Depleted_Plasma_Nor_3.raw
False	Unambiguous	IonTrap	CID	MS2	0		100	1308.51330566406	2616.01933469813	2	2.859175	281	Non_Depleted_Plasma_Nor_3.raw
False	None	FourierTransform	HCD	MS2	0		200	1308.51330566406	2616.01933469813	2	2.87387333333333	282	Non_Depleted_Plasma_Nor_3.raw
False	None	FourierTransform	HCD	MS2	0		200	1308.51330566406	3923.52536373219	3	2.87387333333333	282	Non_Depleted_Plasma_Nor_3.raw
False	None	IonTrap	CID	MS2	0	46.37305	100	1019.07666015625	1019.07666015625	1	2.87929333333333	283	Non_Depleted_Plasma_Nor_3.raw
False	None	FourierTransform	HCD	MS2	0	46.37305	200	1019.07666015625	2037.1460436825	2	2.89425333333333	284	Non_Depleted_Plasma_Nor_3.raw
False	None	FourierTransform	HCD	MS2	0	46.37305	200	1019.07666015625	3055.21542720875	3	2.89425333333333	284	Non_Depleted_Plasma_Nor_3.raw
False	None	IonTrap	CID	MS2	0	72.85176	100	1161.44616699219	1161.44616699219	1	2.89966166666667	285	Non_Depleted_Plasma_Nor_3.raw
False	None	FourierTransform	HCD	MS2	0	72.85176	200	1161.44616699219	2321.88505735438	2	2.914585	286	Non_Depleted_Plasma_Nor_3.raw
False	None	FourierTransform	HCD	MS2	0	72.85176	200	1161.44616699219	3482.32394771656	3	2.914585	286	Non_Depleted_Plasma_Nor_3.raw
False	None	IonTrap	CID	MS2	0	55.832	100	816.216674804688	816.216674804688	1	2.92981	288	Non_Depleted_Plasma_Nor_3.raw
False	None	FourierTransform	HCD	MS2	0	55.832	200	816.216674804688	816.216674804688	1	2.94489	289	Non_Depleted_Plasma_Nor_3.raw
False	None	IonTrap	CID	MS2	0		100	1340.97485351563	1340.97485351563	1	2.95028333333333	290	Non_Depleted_Plasma_Nor_3.raw
False	None	FourierTransform	HCD	MS2	0		200	1340.97485351563	2680.94243040125	2	2.96505666666667	291	Non_Depleted_Plasma_Nor_3.raw
False	None	FourierTransform	HCD	MS2	0		200	1340.97485351563	4020.91000728688	3	2.96505666666667	291	Non_Depleted_Plasma_Nor_3.raw
False	Unambiguous	IonTrap	CID	MS2	0		100	970.56494140625	1940.1226061825	2	2.970495	292	Non_Depleted_Plasma_Nor_3.raw
False	Unambiguous	IonTrap	CID	MS2	0		100	970.56494140625	2909.68027095875	3	2.970495	292	Non_Depleted_Plasma_Nor_3.raw
False	None	FourierTransform	HCD	MS2	0		200	970.56494140625	1940.1226061825	2	2.985425	293	Non_Depleted_Plasma_Nor_3.raw
False	None	FourierTransform	HCD	MS2	0		200	970.56494140625	2909.68027095875	3	2.985425	293	Non_Depleted_Plasma_Nor_3.raw
False	Unambiguous	IonTrap	CID	MS2	0	64.6889	100	1239.85534667969	1239.85534667969	1	2.99082	294	Non_Depleted_Plasma_Nor_3.raw
False	Ambiguous	IonTrap	CID	MS2	0	36.34761	100	1281.53735351563	1281.53735351563	1	3.01102666666667	296	Non_Depleted_Plasma_Nor_3.raw
False	None	FourierTransform	HCD	MS2	0	36.34761	200	1281.53735351563	2562.06743040125	2	3.025755	297	Non_Depleted_Plasma_Nor_3.raw
False	None	FourierTransform	HCD	MS2	0	36.34761	200	1281.53735351563	3842.59750728688	3	3.025755	297	Non_Depleted_Plasma_Nor_3.raw
False	None	IonTrap	CID	MS2	0	59.98425	100	829.270385742188	2485.79660396656	3	3.04101333333333	299	Non_Depleted_Plasma_Nor_3.raw
False	None	IonTrap	CID	MS2	0	59.98425	100	829.270385742188	1657.53349485438	2	3.04101333333333	299	Non_Depleted_Plasma_Nor_3.raw
False	None	IonTrap	CID	MS2	0	60.61823	100	903.289733886719	1805.57219114344	2	3.06265833333333	301	Non_Depleted_Plasma_Nor_3.raw
False	None	IonTrap	CID	MS2	0	60.61823	100	903.289733886719	2707.85464840016	3	3.06265833333333	301	Non_Depleted_Plasma_Nor_3.raw
False	None	FourierTransform	HCD	MS2	0	60.61823	200	903.289733886719	1805.57219114344	2	3.07772	302	Non_Depleted_Plasma_Nor_3.raw
False	None	FourierTransform	HCD	MS2	0	60.61823	200	903.289733886719	2707.85464840016	3	3.07772	302	Non_Depleted_Plasma_Nor_3.raw
False	Unambiguous	IonTrap	CID	MS2	0	51.83998	100	928.468688964844	1855.93010129969	2	3.08327	303	Non_Depleted_Plasma_Nor_3.raw
False	Unambiguous	IonTrap	CID	MS2	0	51.83998	100	928.468688964844	2783.39151363453	3	3.08327	303	Non_Depleted_Plasma_Nor_3.raw
False	None	FourierTransform	HCD	MS2	0	51.83998	200	928.468688964844	1855.93010129969	2	3.09822833333333	304	Non_Depleted_Plasma_Nor_3.raw
False	Unambiguous	FourierTransform	HCD	MS2	0	51.83998	200	928.468688964844	2783.39151363453	3	3.09822833333333	304	Non_Depleted_Plasma_Nor_3.raw
False	None	IonTrap	CID	MS2	0		100	1324.87829589844	2648.74931516688	2	3.10362333333333	305	Non_Depleted_Plasma_Nor_3.raw
False	Unambiguous	IonTrap	CID	MS2	0		100	1324.87829589844	3972.62033443531	3	3.10362333333333	305	Non_Depleted_Plasma_Nor_3.raw
False	None	FourierTransform	HCD	MS2	0		200	1324.87829589844	3972.62033443531	3	3.11839333333333	306	Non_Depleted_Plasma_Nor_3.raw
False	None	FourierTransform	HCD	MS2	0		200	1324.87829589844	2648.74931516688	2	3.11839333333333	306	Non_Depleted_Plasma_Nor_3.raw
False	Unambiguous	IonTrap	CID	MS2	0	36.38699	100	1138.55847167969	1138.55847167969	1	3.12381	307	Non_Depleted_Plasma_Nor_3.raw
False	None	FourierTransform	HCD	MS2	0	36.38699	200	1138.55847167969	2276.10966672938	2	3.13864	308	Non_Depleted_Plasma_Nor_3.raw
False	None	FourierTransform	HCD	MS2	0	36.38699	200	1138.55847167969	3413.66086177906	3	3.13864	308	Non_Depleted_Plasma_Nor_3.raw
False	Unambiguous	IonTrap	CID	MS2	0	63.41973	100	1141.63781738281	1141.63781738281	1	3.15261666666667	310	Non_Depleted_Plasma_Nor_3.raw
False	None	FourierTransform	HCD	MS2	0	63.41973	200	1141.63781738281	2282.26835813563	2	3.16854	311	Non_Depleted_Plasma_Nor_3.raw
False	None	FourierTransform	HCD	MS2	0	63.41973	200	1141.63781738281	3422.89889888844	3	3.16854	311	Non_Depleted_Plasma_Nor_3.raw
False	None	IonTrap	CID	MS2	0	59.48805	100	1208.08557128906	1208.08557128906	1	3.17393833333333	312	Non_Depleted_Plasma_Nor_3.raw
False	None	IonTrap	CID	MS2	0	0	100	1457.26184082031	1457.26184082031	1	3.19448666666667	314	Non_Depleted_Plasma_Nor_3.raw
False	None	FourierTransform	HCD	MS2	0	0	200	1457.26184082031	2913.51640501063	2	3.2091	315	Non_Depleted_Plasma_Nor_3.raw
False	None	FourierTransform	HCD	MS2	0	0	200	1457.26184082031	4369.77096920094	3	3.2091	315	Non_Depleted_Plasma_Nor_3.raw
False	None	IonTrap	CID	MS2	0		100	1147.02416992188	1147.02416992188	1	3.21450333333333	316	Non_Depleted_Plasma_Nor_3.raw
False	None	FourierTransform	HCD	MS2	0		200	1147.02416992188	2293.04106321375	2	3.22937666666667	317	Non_Depleted_Plasma_Nor_3.raw
False	None	FourierTransform	HCD	MS2	0		200	1147.02416992188	3439.05795650563	3	3.22937666666667	317	Non_Depleted_Plasma_Nor_3.raw
False	Unambiguous	IonTrap	CID	MS2	0		100	1193.48767089844	1193.48767089844	1	3.23478166666667	318	Non_Depleted_Plasma_Nor_3.raw
False	None	FourierTransform	HCD	MS2	0		200	1193.48767089844	1193.48767089844	1	3.24955833333333	319	Non_Depleted_Plasma_Nor_3.raw
False	Unambiguous	IonTrap	CID	MS2	0	56.69587	100	1217.48156738281	1217.48156738281	1	3.26381333333333	321	Non_Depleted_Plasma_Nor_3.raw
False	None	FourierTransform	HCD	MS2	0	56.69587	200	1217.48156738281	2433.95585813563	2	3.27859166666667	322	Non_Depleted_Plasma_Nor_3.raw
False	None	FourierTransform	HCD	MS2	0	56.69587	200	1217.48156738281	3650.43014888844	3	3.27859166666667	322	Non_Depleted_Plasma_Nor_3.raw
False	Ambiguous	IonTrap	CID	MS2	0	0	100	1168.53210449219	1168.53210449219	1	3.283995	323	Non_Depleted_Plasma_Nor_3.raw
False	None	FourierTransform	HCD	MS2	0	0	200	1168.53210449219	2336.05693235438	2	3.29885666666667	324	Non_Depleted_Plasma_Nor_3.raw
False	None	FourierTransform	HCD	MS2	0	0	200	1168.53210449219	3503.58176021656	3	3.29885666666667	324	Non_Depleted_Plasma_Nor_3.raw
False	None	IonTrap	CID	MS2	0	12.28135	100	906.265197753906	906.265197753906	1	3.30431	325	Non_Depleted_Plasma_Nor_3.raw
False	None	FourierTransform	HCD	MS2	0	12.28135	200	906.265197753906	906.265197753906	1	3.31929166666667	326	Non_Depleted_Plasma_Nor_3.raw
False	None	IonTrap	CID	MS2	0	0	100	1397.27917480469	1397.27917480469	1	3.324665	327	Non_Depleted_Plasma_Nor_3.raw
False	None	FourierTransform	HCD	MS2	0	0	200	1397.27917480469	2793.55107297938	2	3.33938833333333	328	Non_Depleted_Plasma_Nor_3.raw
False	Unambiguous	FourierTransform	HCD	MS2	0	0	200	1397.27917480469	4189.82297115406	3	3.33938833333333	328	Non_Depleted_Plasma_Nor_3.raw
False	None	IonTrap	CID	MS2	0	72.89574	100	1108.00927734375	1108.00927734375	1	3.34481833333333	329	Non_Depleted_Plasma_Nor_3.raw
False	Unambiguous	FourierTransform	HCD	MS2	0	72.89574	200	1108.00927734375	2215.0112780575	2	3.359655	330	Non_Depleted_Plasma_Nor_3.raw
False	None	FourierTransform	HCD	MS2	0	72.89574	200	1108.00927734375	3322.01327877125	3	3.359655	330	Non_Depleted_Plasma_Nor_3.raw
False	Unambiguous	IonTrap	CID	MS2	0	68.38932	100	1065.53894042969	1065.53894042969	1	3.37289833333333	332	Non_Depleted_Plasma_Nor_3.raw
False	None	FourierTransform	HCD	MS2	0	68.38932	200	1065.53894042969	2130.07060422938	2	3.38887333333333	333	Non_Depleted_Plasma_Nor_3.raw
False	None	FourierTransform	HCD	MS2	0	68.38932	200	1065.53894042969	3194.60226802906	3	3.38887333333333	333	Non_Depleted_Plasma_Nor_3.raw
False	None	IonTrap	CID	MS2	0		100	1275.44470214844	1275.44470214844	1	3.39427	334	Non_Depleted_Plasma_Nor_3.raw
False	None	FourierTransform	HCD	MS2	0		200	1275.44470214844	3824.31955318531	3	3.40907166666667	335	Non_Depleted_Plasma_Nor_3.raw
False	None	FourierTransform	HCD	MS2	0		200	1275.44470214844	2549.88212766688	2	3.40907166666667	335	Non_Depleted_Plasma_Nor_3.raw
False	None	IonTrap	CID	MS2	0		100	1220.37878417969	1220.37878417969	1	3.41446833333333	336	Non_Depleted_Plasma_Nor_3.raw
False	None	FourierTransform	HCD	MS2	0		200	1220.37878417969	2439.75029172938	2	3.42932333333333	337	Non_Depleted_Plasma_Nor_3.raw
False	None	FourierTransform	HCD	MS2	0		200	1220.37878417969	3659.12179927906	3	3.42932333333333	337	Non_Depleted_Plasma_Nor_3.raw
False	None	IonTrap	CID	MS2	0	73.38669	100	921.314208984375	921.314208984375	1	3.43477	338	Non_Depleted_Plasma_Nor_3.raw
False	None	FourierTransform	HCD	MS2	0	73.38669	200	921.314208984375	921.314208984375	1	3.44981	339	Non_Depleted_Plasma_Nor_3.raw
False	None	IonTrap	CID	MS2	0		100	1432.43872070313	2863.87016477625	2	3.455185	340	Non_Depleted_Plasma_Nor_3.raw
False	Unambiguous	IonTrap	CID	MS2	0		100	1432.43872070313	4295.30160884938	3	3.455185	340	Non_Depleted_Plasma_Nor_3.raw
False	None	FourierTransform	HCD	MS2	0		200	1432.43872070313	2863.87016477625	2	3.46981833333333	341	Non_Depleted_Plasma_Nor_3.raw
False	None	FourierTransform	HCD	MS2	0		200	1432.43872070313	4295.30160884938	3	3.46981833333333	341	Non_Depleted_Plasma_Nor_3.raw
False	None	IonTrap	CID	MS2	0	4.618184	100	833.245910644531	833.245910644531	1	3.48405	343	Non_Depleted_Plasma_Nor_3.raw
False	None	FourierTransform	HCD	MS2	0	4.618184	200	833.245910644531	833.245910644531	1	3.49910833333333	344	Non_Depleted_Plasma_Nor_3.raw
False	None	IonTrap	CID	MS2	0	0	100	906.262451171875	906.262451171875	1	3.50455333333333	345	Non_Depleted_Plasma_Nor_3.raw
False	None	FourierTransform	HCD	MS2	0	0	200	906.262451171875	906.262451171875	1	3.51962	346	Non_Depleted_Plasma_Nor_3.raw
False	None	IonTrap	CID	MS2	0		100	1297.51354980469	2594.01982297938	2	3.52501833333333	347	Non_Depleted_Plasma_Nor_3.raw
False	Unambiguous	IonTrap	CID	MS2	0		100	1297.51354980469	3890.52609615406	3	3.52501833333333	347	Non_Depleted_Plasma_Nor_3.raw
False	None	FourierTransform	HCD	MS2	0		200	1297.51354980469	2594.01982297938	2	3.53972666666667	348	Non_Depleted_Plasma_Nor_3.raw
False	None	FourierTransform	HCD	MS2	0		200	1297.51354980469	3890.52609615406	3	3.53972666666667	348	Non_Depleted_Plasma_Nor_3.raw
False	None	IonTrap	CID	MS2	0		100	1029.16979980469	1029.16979980469	1	3.54515333333333	349	Non_Depleted_Plasma_Nor_3.raw
False	None	FourierTransform	HCD	MS2	0		200	1029.16979980469	2057.33232297938	2	3.56013	350	Non_Depleted_Plasma_Nor_3.raw
False	None	FourierTransform	HCD	MS2	0		200	1029.16979980469	3085.49484615406	3	3.56013	350	Non_Depleted_Plasma_Nor_3.raw
False	None	IonTrap	CID	MS2	0	44.22334	100	937.592956542969	2810.76431636891	3	3.565575	351	Non_Depleted_Plasma_Nor_3.raw
False	Unambiguous	IonTrap	CID	MS2	0	44.22334	100	937.592956542969	1874.17863645594	2	3.565575	351	Non_Depleted_Plasma_Nor_3.raw
False	None	FourierTransform	HCD	MS2	0	44.22334	200	937.592956542969	1874.17863645594	2	3.58053833333333	352	Non_Depleted_Plasma_Nor_3.raw
False	None	FourierTransform	HCD	MS2	0	44.22334	200	937.592956542969	2810.76431636891	3	3.58053833333333	352	Non_Depleted_Plasma_Nor_3.raw
False	Unambiguous	IonTrap	CID	MS2	0	86.06564	100	998.478759765625	1995.95024290125	2	3.59482166666667	354	Non_Depleted_Plasma_Nor_3.raw
False	Unambiguous	IonTrap	CID	MS2	0	86.06564	100	998.478759765625	2993.42172603688	3	3.59482166666667	354	Non_Depleted_Plasma_Nor_3.raw
False	None	FourierTransform	HCD	MS2	0	86.06564	200	998.478759765625	1995.95024290125	2	3.61087333333333	355	Non_Depleted_Plasma_Nor_3.raw
False	None	FourierTransform	HCD	MS2	0	86.06564	200	998.478759765625	2993.42172603688	3	3.61087333333333	355	Non_Depleted_Plasma_Nor_3.raw
False	None	IonTrap	CID	MS2	0		100	1129.98303222656	1129.98303222656	1	3.61628666666667	356	Non_Depleted_Plasma_Nor_3.raw
False	None	FourierTransform	HCD	MS2	0		200	1129.98303222656	3387.93454341969	3	3.63119166666667	357	Non_Depleted_Plasma_Nor_3.raw
False	None	FourierTransform	HCD	MS2	0		200	1129.98303222656	2258.95878782313	2	3.63119166666667	357	Non_Depleted_Plasma_Nor_3.raw
False	Unambiguous	IonTrap	CID	MS2	0	44.70884	100	1081.54907226563	1081.54907226563	1	3.636615	358	Non_Depleted_Plasma_Nor_3.raw
False	Ambiguous	IonTrap	CID	MS2	0	50.21727	100	1179.5244140625	1179.5244140625	1	3.65687	360	Non_Depleted_Plasma_Nor_3.raw
False	Unambiguous	FourierTransform	HCD	MS2	0	50.21727	200	1179.5244140625	2358.041551495	2	3.67173	361	Non_Depleted_Plasma_Nor_3.raw
False	Unambiguous	FourierTransform	HCD	MS2	0	50.21727	200	1179.5244140625	3536.5586889275	3	3.67173	361	Non_Depleted_Plasma_Nor_3.raw
False	Ambiguous	IonTrap	CID	MS2	0	46.46882	100	1040.50415039063	1040.50415039063	1	3.67715833333333	362	Non_Depleted_Plasma_Nor_3.raw
False	None	FourierTransform	HCD	MS2	0	46.46882	200	1040.50415039063	2080.00102415125	2	3.69203666666667	363	Non_Depleted_Plasma_Nor_3.raw
False	Ambiguous	FourierTransform	HCD	MS2	0	46.46882	200	1040.50415039063	3119.49789791188	3	3.69203666666667	363	Non_Depleted_Plasma_Nor_3.raw
False	None	IonTrap	CID	MS2	0	13.14478	100	815.218566894531	815.218566894531	1	3.70738666666667	365	Non_Depleted_Plasma_Nor_3.raw
False	None	FourierTransform	HCD	MS2	0	13.14478	200	815.218566894531	815.218566894531	1	3.72354	366	Non_Depleted_Plasma_Nor_3.raw
False	None	IonTrap	CID	MS2	0	46.90435	100	1248.94482421875	1248.94482421875	1	3.72893166666667	367	Non_Depleted_Plasma_Nor_3.raw
False	Unambiguous	FourierTransform	HCD	MS2	0	46.90435	200	1248.94482421875	3744.81991939625	3	3.74375166666667	368	Non_Depleted_Plasma_Nor_3.raw
False	None	FourierTransform	HCD	MS2	0	46.90435	200	1248.94482421875	2496.8823718075	2	3.74375166666667	368	Non_Depleted_Plasma_Nor_3.raw
False	Ambiguous	IonTrap	CID	MS2	0	51.44343	100	1225.56677246094	1225.56677246094	1	3.74914166666667	369	Non_Depleted_Plasma_Nor_3.raw
False	None	FourierTransform	HCD	MS2	0	51.44343	200	1225.56677246094	3674.68576412281	3	3.76389166666667	370	Non_Depleted_Plasma_Nor_3.raw
False	None	FourierTransform	HCD	MS2	0	51.44343	200	1225.56677246094	2450.12626829188	2	3.76389166666667	370	Non_Depleted_Plasma_Nor_3.raw
False	None	IonTrap	CID	MS2	0	29.27194	100	995.334533691406	1989.66179075281	2	3.76931333333333	371	Non_Depleted_Plasma_Nor_3.raw
False	None	IonTrap	CID	MS2	0	29.27194	100	995.334533691406	2983.98904781422	3	3.76931333333333	371	Non_Depleted_Plasma_Nor_3.raw
False	None	FourierTransform	HCD	MS2	0	29.27194	200	995.334533691406	1989.66179075281	2	3.78441166666667	372	Non_Depleted_Plasma_Nor_3.raw
False	None	FourierTransform	HCD	MS2	0	29.27194	200	995.334533691406	2983.98904781422	3	3.78441166666667	372	Non_Depleted_Plasma_Nor_3.raw
False	None	IonTrap	CID	MS2	0	72.09848	100	848.294616699219	848.294616699219	1	3.78985833333333	373	Non_Depleted_Plasma_Nor_3.raw
False	None	FourierTransform	HCD	MS2	0	72.09848	200	848.294616699219	848.294616699219	1	3.80488	374	Non_Depleted_Plasma_Nor_3.raw
False	Ambiguous	IonTrap	CID	MS2	0	67.01675	100	1174.53186035156	1174.53186035156	1	3.819075	376	Non_Depleted_Plasma_Nor_3.raw
False	None	FourierTransform	HCD	MS2	0	67.01675	200	1174.53186035156	2348.05644407313	2	3.833895	377	Non_Depleted_Plasma_Nor_3.raw
False	None	FourierTransform	HCD	MS2	0	67.01675	200	1174.53186035156	3521.58102779469	3	3.833895	377	Non_Depleted_Plasma_Nor_3.raw
False	None	IonTrap	CID	MS2	0		100	1245.95288085938	1245.95288085938	1	3.83928333333333	378	Non_Depleted_Plasma_Nor_3.raw
False	None	FourierTransform	HCD	MS2	0		200	1245.95288085938	3735.84408931813	3	3.85409833333333	379	Non_Depleted_Plasma_Nor_3.raw
False	None	FourierTransform	HCD	MS2	0		200	1245.95288085938	2490.89848508875	2	3.85409833333333	379	Non_Depleted_Plasma_Nor_3.raw
False	None	IonTrap	CID	MS2	0		100	1365.50109863281	1365.50109863281	1	3.85949333333333	380	Non_Depleted_Plasma_Nor_3.raw
False	None	IonTrap	CID	MS2	0		100	1263.00170898438	1263.00170898438	1	3.87956333333333	382	Non_Depleted_Plasma_Nor_3.raw
False	None	FourierTransform	HCD	MS2	0		200	1263.00170898438	2524.99614133875	2	3.89437666666667	383	Non_Depleted_Plasma_Nor_3.raw
False	None	FourierTransform	HCD	MS2	0		200	1263.00170898438	3786.99057369313	3	3.89437666666667	383	Non_Depleted_Plasma_Nor_3.raw
False	None	IonTrap	CID	MS2	0	38.2896	100	1188.90844726563	1188.90844726563	1	3.89977166666667	384	Non_Depleted_Plasma_Nor_3.raw
False	None	FourierTransform	HCD	MS2	0	38.2896	200	1188.90844726563	2376.80961790125	2	3.91454666666667	385	Non_Depleted_Plasma_Nor_3.raw
False	None	FourierTransform	HCD	MS2	0	38.2896	200	1188.90844726563	3564.71078853688	3	3.91454666666667	385	Non_Depleted_Plasma_Nor_3.raw
False	None	IonTrap	CID	MS2	0	0	100	846.294860839844	846.294860839844	1	3.92984833333333	387	Non_Depleted_Plasma_Nor_3.raw
False	None	FourierTransform	HCD	MS2	0	0	200	846.294860839844	1691.58244504969	2	3.94489666666667	388	Non_Depleted_Plasma_Nor_3.raw
False	None	FourierTransform	HCD	MS2	0	0	200	846.294860839844	2536.87002925953	3	3.94489666666667	388	Non_Depleted_Plasma_Nor_3.raw
False	Ambiguous	IonTrap	CID	MS2	0	58.52543	100	1165.48547363281	1165.48547363281	1	3.95030333333333	389	Non_Depleted_Plasma_Nor_3.raw
False	None	FourierTransform	HCD	MS2	0	58.52543	200	1165.48547363281	2329.96367063563	2	3.96529	390	Non_Depleted_Plasma_Nor_3.raw
False	None	FourierTransform	HCD	MS2	0	58.52543	200	1165.48547363281	3494.44186763844	3	3.96529	390	Non_Depleted_Plasma_Nor_3.raw
False	Unambiguous	IonTrap	CID	MS2	0		100	1337.53869628906	2674.07011594813	2	3.97068166666667	391	Non_Depleted_Plasma_Nor_3.raw
False	Unambiguous	IonTrap	CID	MS2	0		100	1337.53869628906	4010.60153560719	3	3.97068166666667	391	Non_Depleted_Plasma_Nor_3.raw
False	None	FourierTransform	HCD	MS2	0		200	1337.53869628906	2674.07011594813	2	3.98537	392	Non_Depleted_Plasma_Nor_3.raw
False	None	FourierTransform	HCD	MS2	0		200	1337.53869628906	4010.60153560719	3	3.98537	392	Non_Depleted_Plasma_Nor_3.raw
False	None	IonTrap	CID	MS2	0	0	100	1409.32397460938	1409.32397460938	1	3.99075	393	Non_Depleted_Plasma_Nor_3.raw
False	None	FourierTransform	HCD	MS2	0	0	200	1409.32397460938	2817.64067258875	2	4.005435	394	Non_Depleted_Plasma_Nor_3.raw
False	None	FourierTransform	HCD	MS2	0	0	200	1409.32397460938	4225.95737056813	3	4.005435	394	Non_Depleted_Plasma_Nor_3.raw
False	Ambiguous	IonTrap	CID	MS2	0		100	1104.498046875	3311.479587365	3	4.01085	395	Non_Depleted_Plasma_Nor_3.raw
False	Ambiguous	IonTrap	CID	MS2	0		100	1104.498046875	2207.98881712	2	4.01085	395	Non_Depleted_Plasma_Nor_3.raw
False	None	FourierTransform	HCD	MS2	0		200	1104.498046875	2207.98881712	2	4.02569833333333	396	Non_Depleted_Plasma_Nor_3.raw
False	None	FourierTransform	HCD	MS2	0		200	1104.498046875	3311.479587365	3	4.02569833333333	396	Non_Depleted_Plasma_Nor_3.raw
False	None	IonTrap	CID	MS2	0		100	1292.42248535156	1292.42248535156	1	4.03995833333333	398	Non_Depleted_Plasma_Nor_3.raw
False	None	FourierTransform	HCD	MS2	0		200	1292.42248535156	2583.83769407313	2	4.05586833333333	399	Non_Depleted_Plasma_Nor_3.raw
False	None	FourierTransform	HCD	MS2	0		200	1292.42248535156	3875.25290279469	3	4.05586833333333	399	Non_Depleted_Plasma_Nor_3.raw
False	None	IonTrap	CID	MS2	0		100	1270.31750488281	1270.31750488281	1	4.06128333333333	400	Non_Depleted_Plasma_Nor_3.raw
False	None	FourierTransform	HCD	MS2	0		200	1270.31750488281	2539.62773313563	2	4.07607166666667	401	Non_Depleted_Plasma_Nor_3.raw
False	Ambiguous	FourierTransform	HCD	MS2	0		200	1270.31750488281	3808.93796138844	3	4.07607166666667	401	Non_Depleted_Plasma_Nor_3.raw
False	None	IonTrap	CID	MS2	0	0	100	1377.49389648438	1377.49389648438	1	4.081465	402	Non_Depleted_Plasma_Nor_3.raw
False	None	FourierTransform	HCD	MS2	0	0	200	1377.49389648438	4130.46713619313	3	4.09615	403	Non_Depleted_Plasma_Nor_3.raw
False	None	FourierTransform	HCD	MS2	0	0	200	1377.49389648438	2753.98051633875	2	4.09615	403	Non_Depleted_Plasma_Nor_3.raw
False	Ambiguous	IonTrap	CID	MS2	0	74.82678	100	828.670532226563	2483.99704341969	3	4.10164	404	Non_Depleted_Plasma_Nor_3.raw
False	None	IonTrap	CID	MS2	0	74.82678	100	828.670532226563	1656.33378782313	2	4.10164	404	Non_Depleted_Plasma_Nor_3.raw
False	None	FourierTransform	HCD	MS2	0	74.82678	200	828.670532226563	1656.33378782313	2	4.11673666666667	405	Non_Depleted_Plasma_Nor_3.raw
False	None	FourierTransform	HCD	MS2	0	74.82678	200	828.670532226563	2483.99704341969	3	4.11673666666667	405	Non_Depleted_Plasma_Nor_3.raw
False	None	IonTrap	CID	MS2	0	73.83768	100	1275.42236328125	1275.42236328125	1	4.12212833333333	406	Non_Depleted_Plasma_Nor_3.raw
False	None	FourierTransform	HCD	MS2	0	73.83768	200	1275.42236328125	2549.8374499325	2	4.13696166666667	407	Non_Depleted_Plasma_Nor_3.raw
False	None	FourierTransform	HCD	MS2	0	73.83768	200	1275.42236328125	3824.25253658375	3	4.13696166666667	407	Non_Depleted_Plasma_Nor_3.raw
False	None	IonTrap	CID	MS2	0	25.28871	100	906.262939453125	906.262939453125	1	4.15115666666667	409	Non_Depleted_Plasma_Nor_3.raw
False	None	FourierTransform	HCD	MS2	0	25.28871	200	906.262939453125	906.262939453125	1	4.16721166666667	410	Non_Depleted_Plasma_Nor_3.raw
False	None	IonTrap	CID	MS2	0	40.17513	100	921.315979003906	921.315979003906	1	4.17266833333333	411	Non_Depleted_Plasma_Nor_3.raw
False	None	FourierTransform	HCD	MS2	0	40.17513	200	921.315979003906	921.315979003906	1	4.18770333333333	412	Non_Depleted_Plasma_Nor_3.raw
False	None	IonTrap	CID	MS2	0	25.28871	100	906.262939453125	906.262939453125	1	4.19314833333333	413	Non_Depleted_Plasma_Nor_3.raw
False	None	FourierTransform	HCD	MS2	0	25.28871	200	906.262939453125	906.262939453125	1	4.20811666666667	414	Non_Depleted_Plasma_Nor_3.raw
False	None	IonTrap	CID	MS2	0	40.17513	100	921.315979003906	921.315979003906	1	4.21357333333333	415	Non_Depleted_Plasma_Nor_3.raw
False	None	FourierTransform	HCD	MS2	0	40.17513	200	921.315979003906	921.315979003906	1	4.22859333333333	416	Non_Depleted_Plasma_Nor_3.raw
False	Unambiguous	IonTrap	CID	MS2	0		100	1137.46545410156	2273.92363157313	2	4.23401	417	Non_Depleted_Plasma_Nor_3.raw
False	Unambiguous	IonTrap	CID	MS2	0		100	1137.46545410156	3410.38180904469	3	4.23401	417	Non_Depleted_Plasma_Nor_3.raw
False	None	FourierTransform	HCD	MS2	0		200	1137.46545410156	2273.92363157313	2	4.24886833333333	418	Non_Depleted_Plasma_Nor_3.raw
False	None	FourierTransform	HCD	MS2	0		200	1137.46545410156	3410.38180904469	3	4.24886833333333	418	Non_Depleted_Plasma_Nor_3.raw
False	None	IonTrap	CID	MS2	0	0	100	980.28369140625	980.28369140625	1	4.264345	420	Non_Depleted_Plasma_Nor_3.raw
False	None	FourierTransform	HCD	MS2	0	0	200	980.28369140625	980.28369140625	1	4.28037333333333	421	Non_Depleted_Plasma_Nor_3.raw
False	None	IonTrap	CID	MS2	0	82.52336	100	890.235778808594	1779.46428098719	2	4.28581833333333	422	Non_Depleted_Plasma_Nor_3.raw
False	None	IonTrap	CID	MS2	0	82.52336	100	890.235778808594	2668.69278316578	3	4.28581833333333	422	Non_Depleted_Plasma_Nor_3.raw
False	None	FourierTransform	HCD	MS2	0	82.52336	200	890.235778808594	2668.69278316578	3	4.30085166666667	423	Non_Depleted_Plasma_Nor_3.raw
False	None	FourierTransform	HCD	MS2	0	82.52336	200	890.235778808594	1779.46428098719	2	4.30085166666667	423	Non_Depleted_Plasma_Nor_3.raw
False	Unambiguous	IonTrap	CID	MS2	0	75.83272	100	1113.53881835938	1113.53881835938	1	4.30639166666667	424	Non_Depleted_Plasma_Nor_3.raw
False	None	IonTrap	CID	MS2	0		100	1322.86071777344	1322.86071777344	1	4.326625	426	Non_Depleted_Plasma_Nor_3.raw
False	None	FourierTransform	HCD	MS2	0		200	1322.86071777344	2644.71415891688	2	4.34137166666667	427	Non_Depleted_Plasma_Nor_3.raw
False	None	FourierTransform	HCD	MS2	0		200	1322.86071777344	3966.56760006031	3	4.34137166666667	427	Non_Depleted_Plasma_Nor_3.raw
False	None	IonTrap	CID	MS2	0		100	1234.912109375	1234.912109375	1	4.34676166666667	428	Non_Depleted_Plasma_Nor_3.raw
False	None	FourierTransform	HCD	MS2	0		200	1234.912109375	2468.81694212	2	4.36154333333333	429	Non_Depleted_Plasma_Nor_3.raw
False	Ambiguous	FourierTransform	HCD	MS2	0		200	1234.912109375	3702.721774865	3	4.36154333333333	429	Non_Depleted_Plasma_Nor_3.raw
False	None	IonTrap	CID	MS2	0	70.45416	100	815.218383789063	815.218383789063	1	4.37655	431	Non_Depleted_Plasma_Nor_3.raw
False	None	FourierTransform	HCD	MS2	0	70.45416	200	815.218383789063	2443.64059810719	3	4.39270666666667	432	Non_Depleted_Plasma_Nor_3.raw
False	None	FourierTransform	HCD	MS2	0	70.45416	200	815.218383789063	1629.42949094813	2	4.39270666666667	432	Non_Depleted_Plasma_Nor_3.raw
False	None	IonTrap	CID	MS2	0	0	100	1239.39074707031	1239.39074707031	1	4.39810166666667	433	Non_Depleted_Plasma_Nor_3.raw
False	None	FourierTransform	HCD	MS2	0	0	200	1239.39074707031	2477.77421751063	2	4.412895	434	Non_Depleted_Plasma_Nor_3.raw
False	None	FourierTransform	HCD	MS2	0	0	200	1239.39074707031	3716.15768795094	3	4.412895	434	Non_Depleted_Plasma_Nor_3.raw
False	None	IonTrap	CID	MS2	0	49.00889	100	1029.09265136719	1029.09265136719	1	4.41831833333333	435	Non_Depleted_Plasma_Nor_3.raw
False	None	FourierTransform	HCD	MS2	0	49.00889	200	1029.09265136719	2057.17802610438	2	4.433225	436	Non_Depleted_Plasma_Nor_3.raw
False	None	FourierTransform	HCD	MS2	0	49.00889	200	1029.09265136719	3085.26340084156	3	4.433225	436	Non_Depleted_Plasma_Nor_3.raw
False	Unambiguous	IonTrap	CID	MS2	0	67.47729	100	1012.47570800781	2023.94413938563	2	4.43864833333333	437	Non_Depleted_Plasma_Nor_3.raw
False	Unambiguous	IonTrap	CID	MS2	0	67.47729	100	1012.47570800781	3035.41257076344	3	4.43864833333333	437	Non_Depleted_Plasma_Nor_3.raw
False	None	FourierTransform	HCD	MS2	0	67.47729	200	1012.47570800781	2023.94413938563	2	4.45359666666667	438	Non_Depleted_Plasma_Nor_3.raw
False	None	FourierTransform	HCD	MS2	0	67.47729	200	1012.47570800781	3035.41257076344	3	4.45359666666667	438	Non_Depleted_Plasma_Nor_3.raw
False	Ambiguous	IonTrap	CID	MS2	0		100	1266.51452636719	1266.51452636719	1	4.45898833333333	439	Non_Depleted_Plasma_Nor_3.raw
False	None	FourierTransform	HCD	MS2	0		200	1266.51452636719	1266.51452636719	1	4.47385833333333	440	Non_Depleted_Plasma_Nor_3.raw
False	Unambiguous	IonTrap	CID	MS2	0	0	100	1187.42797851563	1187.42797851563	1	4.48798666666667	442	Non_Depleted_Plasma_Nor_3.raw
False	None	FourierTransform	HCD	MS2	0	0	200	1187.42797851563	2373.84868040125	2	4.50388	443	Non_Depleted_Plasma_Nor_3.raw
False	None	FourierTransform	HCD	MS2	0	0	200	1187.42797851563	3560.26938228688	3	4.50388	443	Non_Depleted_Plasma_Nor_3.raw
False	None	IonTrap	CID	MS2	0	0	100	1304.92199707031	1304.92199707031	1	4.509275	444	Non_Depleted_Plasma_Nor_3.raw
False	None	FourierTransform	HCD	MS2	0	0	200	1304.92199707031	2608.83671751063	2	4.52404	445	Non_Depleted_Plasma_Nor_3.raw
False	Unambiguous	FourierTransform	HCD	MS2	0	0	200	1304.92199707031	3912.75143795094	3	4.52404	445	Non_Depleted_Plasma_Nor_3.raw
False	Unambiguous	IonTrap	CID	MS2	0	35.54469	100	1204.58813476563	1204.58813476563	1	4.52943	446	Non_Depleted_Plasma_Nor_3.raw
False	Ambiguous	FourierTransform	HCD	MS2	0	35.54469	200	1204.58813476563	2408.16899290125	2	4.54421166666667	447	Non_Depleted_Plasma_Nor_3.raw
False	Unambiguous	FourierTransform	HCD	MS2	0	35.54469	200	1204.58813476563	3611.74985103688	3	4.54421166666667	447	Non_Depleted_Plasma_Nor_3.raw
False	Unambiguous	IonTrap	CID	MS2	0		100	1425.29187011719	2849.57646360438	2	4.54958166666667	448	Non_Depleted_Plasma_Nor_3.raw
False	Unambiguous	IonTrap	CID	MS2	0		100	1425.29187011719	4273.86105709156	3	4.54958166666667	448	Non_Depleted_Plasma_Nor_3.raw
False	None	FourierTransform	HCD	MS2	0		200	1425.29187011719	4273.86105709156	3	4.56426833333333	449	Non_Depleted_Plasma_Nor_3.raw
False	None	FourierTransform	HCD	MS2	0		200	1425.29187011719	2849.57646360438	2	4.56426833333333	449	Non_Depleted_Plasma_Nor_3.raw
False	None	IonTrap	CID	MS2	0	50.34682	100	1343.40441894531	1343.40441894531	1	4.56966166666667	450	Non_Depleted_Plasma_Nor_3.raw
False	None	FourierTransform	HCD	MS2	0	50.34682	200	1343.40441894531	2685.80156126063	2	4.58438166666667	451	Non_Depleted_Plasma_Nor_3.raw
False	Unambiguous	FourierTransform	HCD	MS2	0	50.34682	200	1343.40441894531	4028.19870357594	3	4.58438166666667	451	Non_Depleted_Plasma_Nor_3.raw
False	Unambiguous	IonTrap	CID	MS2	0	44.7071	100	1196.56787109375	1196.56787109375	1	4.59924666666667	453	Non_Depleted_Plasma_Nor_3.raw
False	None	FourierTransform	HCD	MS2	0	44.7071	200	1196.56787109375	1196.56787109375	1	4.61406666666667	454	Non_Depleted_Plasma_Nor_3.raw
False	Unambiguous	IonTrap	CID	MS2	0		100	1081.59191894531	1081.59191894531	1	4.61948833333333	455	Non_Depleted_Plasma_Nor_3.raw
False	None	FourierTransform	HCD	MS2	0		200	1081.59191894531	2162.17656126063	2	4.63438833333333	456	Non_Depleted_Plasma_Nor_3.raw
False	None	FourierTransform	HCD	MS2	0		200	1081.59191894531	3242.76120357594	3	4.63438833333333	456	Non_Depleted_Plasma_Nor_3.raw
False	None	IonTrap	CID	MS2	0	82.09137	100	1062.18603515625	1062.18603515625	1	4.639815	457	Non_Depleted_Plasma_Nor_3.raw
False	None	FourierTransform	HCD	MS2	0	82.09137	200	1062.18603515625	3184.54355220875	3	4.65512666666667	458	Non_Depleted_Plasma_Nor_3.raw
False	None	FourierTransform	HCD	MS2	0	82.09137	200	1062.18603515625	2123.3647936825	2	4.65512666666667	458	Non_Depleted_Plasma_Nor_3.raw
False	Ambiguous	IonTrap	CID	MS2	0		100	1180.50610351563	1180.50610351563	1	4.66052833333333	459	Non_Depleted_Plasma_Nor_3.raw
False	None	FourierTransform	HCD	MS2	0		200	1180.50610351563	2360.00493040125	2	4.67536833333333	460	Non_Depleted_Plasma_Nor_3.raw
False	None	FourierTransform	HCD	MS2	0		200	1180.50610351563	3539.50375728688	3	4.67536833333333	460	Non_Depleted_Plasma_Nor_3.raw
False	Unambiguous	IonTrap	CID	MS2	0	66.03644	100	1217.52307128906	1217.52307128906	1	4.68075833333333	461	Non_Depleted_Plasma_Nor_3.raw
False	None	FourierTransform	HCD	MS2	0	66.03644	200	1217.52307128906	2434.03886594813	2	4.695545	462	Non_Depleted_Plasma_Nor_3.raw
False	None	FourierTransform	HCD	MS2	0	66.03644	200	1217.52307128906	3650.55466060719	3	4.695545	462	Non_Depleted_Plasma_Nor_3.raw
False	None	IonTrap	CID	MS2	0	49.22966	100	994.335205078125	994.335205078125	1	4.71081	464	Non_Depleted_Plasma_Nor_3.raw
False	None	FourierTransform	HCD	MS2	0	49.22966	200	994.335205078125	994.335205078125	1	4.72577166666667	465	Non_Depleted_Plasma_Nor_3.raw
False	Unambiguous	IonTrap	CID	MS2	0	44.35872	100	1700.42944335938	5099.27377681813	3	4.73112333333333	466	Non_Depleted_Plasma_Nor_3.raw
False	Unambiguous	IonTrap	CID	MS2	0	44.35872	100	1700.42944335938	3399.85161008875	2	4.73112333333333	466	Non_Depleted_Plasma_Nor_3.raw
False	None	FourierTransform	HCD	MS2	0	44.35872	200	1700.42944335938	5099.27377681813	3	4.745645	467	Non_Depleted_Plasma_Nor_3.raw
False	None	FourierTransform	HCD	MS2	0	44.35872	200	1700.42944335938	3399.85161008875	2	4.745645	467	Non_Depleted_Plasma_Nor_3.raw
False	Unambiguous	IonTrap	CID	MS2	0		100	1227.45275878906	1227.45275878906	1	4.75103666666667	468	Non_Depleted_Plasma_Nor_3.raw
False	None	FourierTransform	HCD	MS2	0		200	1227.45275878906	2453.89824094813	2	4.76580833333333	469	Non_Depleted_Plasma_Nor_3.raw
False	None	FourierTransform	HCD	MS2	0		200	1227.45275878906	3680.34372310719	3	4.76580833333333	469	Non_Depleted_Plasma_Nor_3.raw
False	None	IonTrap	CID	MS2	0	0	100	1153.11511230469	1153.11511230469	1	4.77121166666667	470	Non_Depleted_Plasma_Nor_3.raw
False	None	FourierTransform	HCD	MS2	0	0	200	1153.11511230469	2305.22294797938	2	4.78606166666667	471	Non_Depleted_Plasma_Nor_3.raw
False	None	FourierTransform	HCD	MS2	0	0	200	1153.11511230469	3457.33078365406	3	4.78606166666667	471	Non_Depleted_Plasma_Nor_3.raw
False	None	IonTrap	CID	MS2	0	78.50248	100	903.287963867188	1805.56865110438	2	4.791505	472	Non_Depleted_Plasma_Nor_3.raw
False	None	IonTrap	CID	MS2	0	78.50248	100	903.287963867188	2707.84933834156	3	4.791505	472	Non_Depleted_Plasma_Nor_3.raw
False	None	FourierTransform	HCD	MS2	0	78.50248	200	903.287963867188	1805.56865110438	2	4.80652166666667	473	Non_Depleted_Plasma_Nor_3.raw
False	None	FourierTransform	HCD	MS2	0	78.50248	200	903.287963867188	2707.84933834156	3	4.80652166666667	473	Non_Depleted_Plasma_Nor_3.raw
False	None	IonTrap	CID	MS2	0		100	1077.13256835938	1077.13256835938	1	4.82001666666667	475	Non_Depleted_Plasma_Nor_3.raw
False	None	FourierTransform	HCD	MS2	0		200	1077.13256835938	2153.25786008875	2	4.83604	476	Non_Depleted_Plasma_Nor_3.raw
False	None	FourierTransform	HCD	MS2	0		200	1077.13256835938	3229.38315181813	3	4.83604	476	Non_Depleted_Plasma_Nor_3.raw
False	Unambiguous	IonTrap	CID	MS2	0		100	1252.52758789063	1252.52758789063	1	4.84143333333333	477	Non_Depleted_Plasma_Nor_3.raw
False	Ambiguous	IonTrap	CID	MS2	0	66.47923	100	1133.55285644531	1133.55285644531	1	4.86164333333333	479	Non_Depleted_Plasma_Nor_3.raw
False	None	FourierTransform	HCD	MS2	0	66.47923	200	1133.55285644531	2266.09843626063	2	4.87649333333333	480	Non_Depleted_Plasma_Nor_3.raw
False	None	FourierTransform	HCD	MS2	0	66.47923	200	1133.55285644531	3398.64401607594	3	4.87649333333333	480	Non_Depleted_Plasma_Nor_3.raw
False	None	IonTrap	CID	MS2	0	72.67377	100	1159.08129882813	1159.08129882813	1	4.8819	481	Non_Depleted_Plasma_Nor_3.raw
False	None	FourierTransform	HCD	MS2	0	72.67377	200	1159.08129882813	2317.15532102625	2	4.89675	482	Non_Depleted_Plasma_Nor_3.raw
False	None	FourierTransform	HCD	MS2	0	72.67377	200	1159.08129882813	3475.22934322438	3	4.89675	482	Non_Depleted_Plasma_Nor_3.raw
False	None	IonTrap	CID	MS2	0		100	1002.70385742188	3006.09701900563	3	4.90217	483	Non_Depleted_Plasma_Nor_3.raw
False	None	IonTrap	CID	MS2	0		100	1002.70385742188	2004.40043821375	2	4.90217	483	Non_Depleted_Plasma_Nor_3.raw
False	None	FourierTransform	HCD	MS2	0		200	1002.70385742188	2004.40043821375	2	4.91709333333333	484	Non_Depleted_Plasma_Nor_3.raw
False	None	FourierTransform	HCD	MS2	0		200	1002.70385742188	3006.09701900563	3	4.91709333333333	484	Non_Depleted_Plasma_Nor_3.raw
False	None	IonTrap	CID	MS2	0	54.00494	100	907.265258789063	907.265258789063	1	4.93231166666667	486	Non_Depleted_Plasma_Nor_3.raw
False	None	FourierTransform	HCD	MS2	0	54.00494	200	907.265258789063	907.265258789063	1	4.94837333333333	487	Non_Depleted_Plasma_Nor_3.raw
False	None	IonTrap	CID	MS2	0	81.71729	100	889.237060546875	1777.46684446375	2	4.95381833333333	488	Non_Depleted_Plasma_Nor_3.raw
False	None	IonTrap	CID	MS2	0	81.71729	100	889.237060546875	2665.69662838063	3	4.95381833333333	488	Non_Depleted_Plasma_Nor_3.raw
False	None	FourierTransform	HCD	MS2	0	81.71729	200	889.237060546875	1777.46684446375	2	4.96886166666667	489	Non_Depleted_Plasma_Nor_3.raw
False	None	FourierTransform	HCD	MS2	0	81.71729	200	889.237060546875	2665.69662838063	3	4.96886166666667	489	Non_Depleted_Plasma_Nor_3.raw
False	None	IonTrap	CID	MS2	0	76.56052	100	1212.89965820313	1212.89965820313	1	4.97425333333333	490	Non_Depleted_Plasma_Nor_3.raw
False	None	FourierTransform	HCD	MS2	0	76.56052	200	1212.89965820313	2424.79203977625	2	4.989365	491	Non_Depleted_Plasma_Nor_3.raw
False	None	FourierTransform	HCD	MS2	0	76.56052	200	1212.89965820313	3636.68442134938	3	4.989365	491	Non_Depleted_Plasma_Nor_3.raw
False	None	IonTrap	CID	MS2	0	40.92471	100	1202.07629394531	1202.07629394531	1	4.99477	492	Non_Depleted_Plasma_Nor_3.raw
False	None	FourierTransform	HCD	MS2	0	40.92471	200	1202.07629394531	2403.14531126063	2	5.00970166666667	493	Non_Depleted_Plasma_Nor_3.raw
False	None	FourierTransform	HCD	MS2	0	40.92471	200	1202.07629394531	3604.21432857594	3	5.00970166666667	493	Non_Depleted_Plasma_Nor_3.raw
False	Unambiguous	IonTrap	CID	MS2	0	50.31509	100	1091.49951171875	1091.49951171875	1	5.015125	494	Non_Depleted_Plasma_Nor_3.raw
False	Ambiguous	FourierTransform	HCD	MS2	0	50.31509	200	1091.49951171875	2181.9917468075	2	5.02997333333333	495	Non_Depleted_Plasma_Nor_3.raw
False	None	FourierTransform	HCD	MS2	0	50.31509	200	1091.49951171875	3272.48398189625	3	5.02997333333333	495	Non_Depleted_Plasma_Nor_3.raw
False	Unambiguous	IonTrap	CID	MS2	0	65.16143	100	1168.59143066406	1168.59143066406	1	5.044135	497	Non_Depleted_Plasma_Nor_3.raw
False	None	FourierTransform	HCD	MS2	0	65.16143	200	1168.59143066406	2336.17558469813	2	5.06004	498	Non_Depleted_Plasma_Nor_3.raw
False	None	FourierTransform	HCD	MS2	0	65.16143	200	1168.59143066406	3503.75973873219	3	5.06004	498	Non_Depleted_Plasma_Nor_3.raw
False	Ambiguous	IonTrap	CID	MS2	0	60.04366	100	1155.55432128906	1155.55432128906	1	5.06545333333333	499	Non_Depleted_Plasma_Nor_3.raw
False	None	FourierTransform	HCD	MS2	0	60.04366	200	1155.55432128906	2310.10136594813	2	5.08031166666667	500	Non_Depleted_Plasma_Nor_3.raw
False	None	FourierTransform	HCD	MS2	0	60.04366	200	1155.55432128906	3464.64841060719	3	5.08031166666667	500	Non_Depleted_Plasma_Nor_3.raw
False	Unambiguous	IonTrap	CID	MS2	0		100	1302.57592773438	1302.57592773438	1	5.08571333333333	501	Non_Depleted_Plasma_Nor_3.raw
False	None	FourierTransform	HCD	MS2	0		200	1302.57592773438	1302.57592773438	1	5.10042166666667	502	Non_Depleted_Plasma_Nor_3.raw
False	Unambiguous	IonTrap	CID	MS2	0	47.51997	100	1036.60546875	1036.60546875	1	5.10584333333333	503	Non_Depleted_Plasma_Nor_3.raw
False	None	FourierTransform	HCD	MS2	0	47.51997	200	1036.60546875	2072.20366087	2	5.12076666666667	504	Non_Depleted_Plasma_Nor_3.raw
False	None	FourierTransform	HCD	MS2	0	47.51997	200	1036.60546875	3107.80185299	3	5.12076666666667	504	Non_Depleted_Plasma_Nor_3.raw
False	None	IonTrap	CID	MS2	0		100	1266.45544433594	1266.45544433594	1	5.12616666666667	505	Non_Depleted_Plasma_Nor_3.raw
False	None	FourierTransform	HCD	MS2	0		200	1266.45544433594	2531.90361204188	2	5.14090166666667	506	Non_Depleted_Plasma_Nor_3.raw
False	None	FourierTransform	HCD	MS2	0		200	1266.45544433594	3797.35177974781	3	5.14090166666667	506	Non_Depleted_Plasma_Nor_3.raw
False	None	IonTrap	CID	MS2	0	8.290777	100	920.315307617188	920.315307617188	1	5.15525166666667	508	Non_Depleted_Plasma_Nor_3.raw
False	None	FourierTransform	HCD	MS2	0	8.290777	200	920.315307617188	920.315307617188	1	5.170245	509	Non_Depleted_Plasma_Nor_3.raw
False	Unambiguous	IonTrap	CID	MS2	0	77.6909	100	1101.54504394531	1101.54504394531	1	5.17566166666667	510	Non_Depleted_Plasma_Nor_3.raw
False	None	FourierTransform	HCD	MS2	0	77.6909	200	1101.54504394531	3302.62057857594	3	5.19065833333333	511	Non_Depleted_Plasma_Nor_3.raw
False	None	FourierTransform	HCD	MS2	0	77.6909	200	1101.54504394531	2202.08281126063	2	5.19065833333333	511	Non_Depleted_Plasma_Nor_3.raw
False	Unambiguous	IonTrap	CID	MS2	0	81.19327	100	1086.53100585938	1086.53100585938	1	5.19610666666667	512	Non_Depleted_Plasma_Nor_3.raw
False	None	FourierTransform	HCD	MS2	0	81.19327	200	1086.53100585938	2172.05473508875	2	5.210965	513	Non_Depleted_Plasma_Nor_3.raw
False	None	FourierTransform	HCD	MS2	0	81.19327	200	1086.53100585938	3257.57846431813	3	5.210965	513	Non_Depleted_Plasma_Nor_3.raw
False	None	IonTrap	CID	MS2	0		100	1114.94506835938	1114.94506835938	1	5.216385	514	Non_Depleted_Plasma_Nor_3.raw
False	Unambiguous	IonTrap	CID	MS2	0		100	998.5107421875	1996.014207745	2	5.23673	516	Non_Depleted_Plasma_Nor_3.raw
False	Unambiguous	IonTrap	CID	MS2	0		100	998.5107421875	2993.5176733025	3	5.23673	516	Non_Depleted_Plasma_Nor_3.raw
False	None	FourierTransform	HCD	MS2	0		200	998.5107421875	1996.014207745	2	5.25163833333333	517	Non_Depleted_Plasma_Nor_3.raw
False	None	FourierTransform	HCD	MS2	0		200	998.5107421875	2993.5176733025	3	5.25163833333333	517	Non_Depleted_Plasma_Nor_3.raw
False	Unambiguous	IonTrap	CID	MS2	0	0	100	1781.23083496094	3561.45439329188	2	5.265775	519	Non_Depleted_Plasma_Nor_3.raw
False	Unambiguous	IonTrap	CID	MS2	0	0	100	1781.23083496094	5341.67795162281	3	5.265775	519	Non_Depleted_Plasma_Nor_3.raw
False	None	FourierTransform	HCD	MS2	0	0	200	1781.23083496094	5341.67795162281	3	5.28022333333333	520	Non_Depleted_Plasma_Nor_3.raw
False	None	FourierTransform	HCD	MS2	0	0	200	1781.23083496094	3561.45439329188	2	5.28022333333333	520	Non_Depleted_Plasma_Nor_3.raw
False	None	IonTrap	CID	MS2	0	0	100	1195.17956542969	1195.17956542969	1	5.28561333333333	521	Non_Depleted_Plasma_Nor_3.raw
False	None	FourierTransform	HCD	MS2	0	0	200	1195.17956542969	2389.35185422938	2	5.300455	522	Non_Depleted_Plasma_Nor_3.raw
False	None	FourierTransform	HCD	MS2	0	0	200	1195.17956542969	3583.52414302906	3	5.300455	522	Non_Depleted_Plasma_Nor_3.raw
False	Ambiguous	IonTrap	CID	MS2	0		100	1106.50073242188	1106.50073242188	1	5.30588833333333	523	Non_Depleted_Plasma_Nor_3.raw
False	None	FourierTransform	HCD	MS2	0		200	1106.50073242188	2211.99418821375	2	5.32073333333333	524	Non_Depleted_Plasma_Nor_3.raw
False	Unambiguous	FourierTransform	HCD	MS2	0		200	1106.50073242188	3317.48764400563	3	5.32073333333333	524	Non_Depleted_Plasma_Nor_3.raw
False	Unambiguous	IonTrap	CID	MS2	0		100	1110.61462402344	1110.61462402344	1	5.32614666666667	525	Non_Depleted_Plasma_Nor_3.raw
False	None	FourierTransform	HCD	MS2	0		200	1110.61462402344	1110.61462402344	1	5.34105666666667	526	Non_Depleted_Plasma_Nor_3.raw
False	None	IonTrap	CID	MS2	0	65.08041	100	892.128479003906	892.128479003906	1	5.346505	527	Non_Depleted_Plasma_Nor_3.raw
False	None	FourierTransform	HCD	MS2	0	65.08041	200	892.128479003906	2674.37088375172	3	5.36161	528	Non_Depleted_Plasma_Nor_3.raw
False	None	FourierTransform	HCD	MS2	0	65.08041	200	892.128479003906	1783.24968137781	2	5.36161	528	Non_Depleted_Plasma_Nor_3.raw
False	None	IonTrap	CID	MS2	0	58.33067	100	847.296447753906	847.296447753906	1	5.37683666666667	530	Non_Depleted_Plasma_Nor_3.raw
False	None	FourierTransform	HCD	MS2	0	58.33067	200	847.296447753906	847.296447753906	1	5.39287333333333	531	Non_Depleted_Plasma_Nor_3.raw
False	Ambiguous	IonTrap	CID	MS2	0		100	1030.53356933594	1030.53356933594	1	5.39829333333333	532	Non_Depleted_Plasma_Nor_3.raw
False	None	FourierTransform	HCD	MS2	0		200	1030.53356933594	2060.05986204188	2	5.41325333333333	533	Non_Depleted_Plasma_Nor_3.raw
False	None	FourierTransform	HCD	MS2	0		200	1030.53356933594	3089.58615474781	3	5.41325333333333	533	Non_Depleted_Plasma_Nor_3.raw
False	None	IonTrap	CID	MS2	0		100	1166.44592285156	1166.44592285156	1	5.41866	534	Non_Depleted_Plasma_Nor_3.raw
False	None	FourierTransform	HCD	MS2	0		200	1166.44592285156	2331.88456907313	2	5.43345833333333	535	Non_Depleted_Plasma_Nor_3.raw
False	None	FourierTransform	HCD	MS2	0		200	1166.44592285156	3497.32321529469	3	5.43345833333333	535	Non_Depleted_Plasma_Nor_3.raw
False	None	IonTrap	CID	MS2	0		100	1220.99475097656	1220.99475097656	1	5.43884833333333	536	Non_Depleted_Plasma_Nor_3.raw
False	None	FourierTransform	HCD	MS2	0		200	1220.99475097656	3660.96969966969	3	5.45367	537	Non_Depleted_Plasma_Nor_3.raw
False	None	FourierTransform	HCD	MS2	0		200	1220.99475097656	2440.98222532313	2	5.45367	537	Non_Depleted_Plasma_Nor_3.raw
False	Ambiguous	IonTrap	CID	MS2	0	89.97996	100	1119.64770507813	1119.64770507813	1	5.45908333333333	538	Non_Depleted_Plasma_Nor_3.raw
False	None	FourierTransform	HCD	MS2	0	89.97996	200	1119.64770507813	1119.64770507813	1	5.47392166666667	539	Non_Depleted_Plasma_Nor_3.raw
False	None	IonTrap	CID	MS2	0	0	100	841.597290039063	1682.18730344813	2	5.48919333333333	541	Non_Depleted_Plasma_Nor_3.raw
False	None	IonTrap	CID	MS2	0	0	100	841.597290039063	2522.77731685719	3	5.48919333333333	541	Non_Depleted_Plasma_Nor_3.raw
False	None	FourierTransform	HCD	MS2	0	0	200	841.597290039063	1682.18730344813	2	5.50424666666667	542	Non_Depleted_Plasma_Nor_3.raw
False	None	FourierTransform	HCD	MS2	0	0	200	841.597290039063	2522.77731685719	3	5.50424666666667	542	Non_Depleted_Plasma_Nor_3.raw
False	Unambiguous	IonTrap	CID	MS2	0	0	100	1734.85595703125	3468.7046374325	2	5.5096	543	Non_Depleted_Plasma_Nor_3.raw
False	Unambiguous	IonTrap	CID	MS2	0	0	100	1734.85595703125	5202.55331783375	3	5.5096	543	Non_Depleted_Plasma_Nor_3.raw
False	None	FourierTransform	HCD	MS2	0	0	200	1734.85595703125	5202.55331783375	3	5.52412	544	Non_Depleted_Plasma_Nor_3.raw
False	None	FourierTransform	HCD	MS2	0	0	200	1734.85595703125	3468.7046374325	2	5.52412	544	Non_Depleted_Plasma_Nor_3.raw
False	Unambiguous	IonTrap	CID	MS2	0		100	1795.51672363281	5384.53561763844	3	5.52957666666667	545	Non_Depleted_Plasma_Nor_3.raw
False	Unambiguous	IonTrap	CID	MS2	0		100	1795.51672363281	3590.02617063563	2	5.52957666666667	545	Non_Depleted_Plasma_Nor_3.raw
False	None	FourierTransform	HCD	MS2	0		200	1795.51672363281	3590.02617063563	2	5.54398833333333	546	Non_Depleted_Plasma_Nor_3.raw
False	None	FourierTransform	HCD	MS2	0		200	1795.51672363281	5384.53561763844	3	5.54398833333333	546	Non_Depleted_Plasma_Nor_3.raw
False	Unambiguous	IonTrap	CID	MS2	0	36.48042	100	1241.57385253906	1241.57385253906	1	5.54937833333333	547	Non_Depleted_Plasma_Nor_3.raw
False	None	FourierTransform	HCD	MS2	0	36.48042	200	1241.57385253906	2482.14042844813	2	5.56419	548	Non_Depleted_Plasma_Nor_3.raw
False	None	FourierTransform	HCD	MS2	0	36.48042	200	1241.57385253906	3722.70700435719	3	5.56419	548	Non_Depleted_Plasma_Nor_3.raw
False	Unambiguous	IonTrap	CID	MS2	0	0	100	1291.63610839844	1291.63610839844	1	5.56959833333333	549	Non_Depleted_Plasma_Nor_3.raw
False	Unambiguous	FourierTransform	HCD	MS2	0	0	200	1291.63610839844	2582.26494016688	2	5.58431333333333	550	Non_Depleted_Plasma_Nor_3.raw
False	Ambiguous	FourierTransform	HCD	MS2	0	0	200	1291.63610839844	3872.89377193531	3	5.58431333333333	550	Non_Depleted_Plasma_Nor_3.raw
False	None	IonTrap	CID	MS2	0	43.8891	100	815.217712402344	815.217712402344	1	5.59807	552	Non_Depleted_Plasma_Nor_3.raw
False	None	FourierTransform	HCD	MS2	0	43.8891	200	815.217712402344	815.217712402344	1	5.61420833333333	553	Non_Depleted_Plasma_Nor_3.raw
False	None	IonTrap	CID	MS2	0	43.82776	100	906.262634277344	906.262634277344	1	5.619655	554	Non_Depleted_Plasma_Nor_3.raw
False	None	FourierTransform	HCD	MS2	0	43.82776	200	906.262634277344	906.262634277344	1	5.63471666666667	555	Non_Depleted_Plasma_Nor_3.raw
False	Unambiguous	IonTrap	CID	MS2	0	66.35237	100	1094.51025390625	1094.51025390625	1	5.64014166666667	556	Non_Depleted_Plasma_Nor_3.raw
False	None	FourierTransform	HCD	MS2	0	66.35237	200	1094.51025390625	1094.51025390625	1	5.65499166666667	557	Non_Depleted_Plasma_Nor_3.raw
False	None	IonTrap	CID	MS2	0	58.65068	100	1231.37243652344	1231.37243652344	1	5.66038166666667	558	Non_Depleted_Plasma_Nor_3.raw
False	None	FourierTransform	HCD	MS2	0	58.65068	200	1231.37243652344	1231.37243652344	1	5.6752	559	Non_Depleted_Plasma_Nor_3.raw
False	Ambiguous	IonTrap	CID	MS2	0	0	100	1269.66491699219	1269.66491699219	1	5.68059166666667	560	Non_Depleted_Plasma_Nor_3.raw
False	Ambiguous	FourierTransform	HCD	MS2	0	0	200	1269.66491699219	1269.66491699219	1	5.695325	561	Non_Depleted_Plasma_Nor_3.raw
False	Unambiguous	IonTrap	CID	MS2	0		100	1595.43603515625	3189.8647936825	2	5.71034833333333	563	Non_Depleted_Plasma_Nor_3.raw
False	Unambiguous	IonTrap	CID	MS2	0		100	1595.43603515625	4784.29355220875	3	5.71034833333333	563	Non_Depleted_Plasma_Nor_3.raw
False	Unambiguous	FourierTransform	HCD	MS2	0		200	1595.43603515625	4784.29355220875	3	5.7249	564	Non_Depleted_Plasma_Nor_3.raw
False	None	FourierTransform	HCD	MS2	0		200	1595.43603515625	3189.8647936825	2	5.7249	564	Non_Depleted_Plasma_Nor_3.raw
False	Ambiguous	IonTrap	CID	MS2	0	0	100	1235.60314941406	2470.19902219813	2	5.730295	565	Non_Depleted_Plasma_Nor_3.raw
False	Unambiguous	IonTrap	CID	MS2	0	0	100	1235.60314941406	3704.79489498219	3	5.730295	565	Non_Depleted_Plasma_Nor_3.raw
False	None	FourierTransform	HCD	MS2	0	0	200	1235.60314941406	2470.19902219813	2	5.74510666666667	566	Non_Depleted_Plasma_Nor_3.raw
False	None	FourierTransform	HCD	MS2	0	0	200	1235.60314941406	3704.79489498219	3	5.74510666666667	566	Non_Depleted_Plasma_Nor_3.raw
False	None	IonTrap	CID	MS2	0	81.52697	100	990.656677246094	1980.30607786219	2	5.75053333333333	567	Non_Depleted_Plasma_Nor_3.raw
False	None	IonTrap	CID	MS2	0	81.52697	100	990.656677246094	2969.95547847828	3	5.75053333333333	567	Non_Depleted_Plasma_Nor_3.raw
False	None	FourierTransform	HCD	MS2	0	81.52697	200	990.656677246094	1980.30607786219	2	5.765435	568	Non_Depleted_Plasma_Nor_3.raw
False	None	FourierTransform	HCD	MS2	0	81.52697	200	990.656677246094	2969.95547847828	3	5.765435	568	Non_Depleted_Plasma_Nor_3.raw
False	Unambiguous	IonTrap	CID	MS2	0	78.38261	100	1055.58605957031	2110.16484251063	2	5.77085666666667	569	Non_Depleted_Plasma_Nor_3.raw
False	Unambiguous	IonTrap	CID	MS2	0	78.38261	100	1055.58605957031	3164.74362545094	3	5.77085666666667	569	Non_Depleted_Plasma_Nor_3.raw
False	Unambiguous	FourierTransform	HCD	MS2	0	78.38261	200	1055.58605957031	3164.74362545094	3	5.78579833333333	570	Non_Depleted_Plasma_Nor_3.raw
False	Ambiguous	FourierTransform	HCD	MS2	0	78.38261	200	1055.58605957031	2110.16484251063	2	5.78579833333333	570	Non_Depleted_Plasma_Nor_3.raw
False	Unambiguous	IonTrap	CID	MS2	0		100	1129.65270996094	1129.65270996094	1	5.79121166666667	571	Non_Depleted_Plasma_Nor_3.raw
False	None	FourierTransform	HCD	MS2	0		200	1129.65270996094	2258.29814329188	2	5.80603833333333	572	Non_Depleted_Plasma_Nor_3.raw
False	None	FourierTransform	HCD	MS2	0		200	1129.65270996094	3386.94357662281	3	5.80603833333333	572	Non_Depleted_Plasma_Nor_3.raw
False	None	IonTrap	CID	MS2	0	37.80955	100	1139.97485351563	1139.97485351563	1	5.82157166666667	574	Non_Depleted_Plasma_Nor_3.raw
False	None	FourierTransform	HCD	MS2	0	37.80955	200	1139.97485351563	2278.94243040125	2	5.83641	575	Non_Depleted_Plasma_Nor_3.raw
False	None	FourierTransform	HCD	MS2	0	37.80955	200	1139.97485351563	3417.91000728688	3	5.83641	575	Non_Depleted_Plasma_Nor_3.raw
False	None	IonTrap	CID	MS2	0	0	100	1470.95788574219	1470.95788574219	1	5.84179666666667	576	Non_Depleted_Plasma_Nor_3.raw
False	None	FourierTransform	HCD	MS2	0	0	200	1470.95788574219	4410.85910396656	3	5.85647333333333	577	Non_Depleted_Plasma_Nor_3.raw
False	None	FourierTransform	HCD	MS2	0	0	200	1470.95788574219	2940.90849485438	2	5.85647333333333	577	Non_Depleted_Plasma_Nor_3.raw
False	None	IonTrap	CID	MS2	0	73.34938	100	1254.44799804688	1254.44799804688	1	5.86187333333333	578	Non_Depleted_Plasma_Nor_3.raw
False	None	FourierTransform	HCD	MS2	0	73.34938	200	1254.44799804688	3761.32944088063	3	5.87670833333333	579	Non_Depleted_Plasma_Nor_3.raw
False	None	FourierTransform	HCD	MS2	0	73.34938	200	1254.44799804688	2507.88871946375	2	5.87670833333333	579	Non_Depleted_Plasma_Nor_3.raw
False	None	IonTrap	CID	MS2	0		100	1351.00744628906	1351.00744628906	1	5.88210833333333	580	Non_Depleted_Plasma_Nor_3.raw
False	None	FourierTransform	HCD	MS2	0		200	1351.00744628906	2701.00761594813	2	5.89683666666667	581	Non_Depleted_Plasma_Nor_3.raw
False	Unambiguous	FourierTransform	HCD	MS2	0		200	1351.00744628906	4051.00778560719	3	5.89683666666667	581	Non_Depleted_Plasma_Nor_3.raw
False	None	IonTrap	CID	MS2	0	0	100	1259.43737792969	1259.43737792969	1	5.90222833333333	582	Non_Depleted_Plasma_Nor_3.raw
False	None	FourierTransform	HCD	MS2	0	0	200	1259.43737792969	2517.86747922938	2	5.91697	583	Non_Depleted_Plasma_Nor_3.raw
False	None	FourierTransform	HCD	MS2	0	0	200	1259.43737792969	3776.29758052906	3	5.91697	583	Non_Depleted_Plasma_Nor_3.raw
False	Ambiguous	IonTrap	CID	MS2	0	47.71767	100	1512.92944335938	1512.92944335938	1	5.93107666666667	585	Non_Depleted_Plasma_Nor_3.raw
False	None	FourierTransform	HCD	MS2	0	47.71767	200	1512.92944335938	3024.85161008875	2	5.94670666666667	586	Non_Depleted_Plasma_Nor_3.raw
False	None	FourierTransform	HCD	MS2	0	47.71767	200	1512.92944335938	4536.77377681813	3	5.94670666666667	586	Non_Depleted_Plasma_Nor_3.raw
False	Unambiguous	IonTrap	CID	MS2	0		100	1273.4912109375	1273.4912109375	1	5.952105	587	Non_Depleted_Plasma_Nor_3.raw
False	None	FourierTransform	HCD	MS2	0		200	1273.4912109375	3818.4590795525	3	5.96687333333333	588	Non_Depleted_Plasma_Nor_3.raw
False	None	FourierTransform	HCD	MS2	0		200	1273.4912109375	2545.975145245	2	5.96687333333333	588	Non_Depleted_Plasma_Nor_3.raw
False	Ambiguous	IonTrap	CID	MS2	0	71.95322	100	1249.49914550781	1249.49914550781	1	5.97226833333333	589	Non_Depleted_Plasma_Nor_3.raw
False	None	FourierTransform	HCD	MS2	0	71.95322	200	1249.49914550781	2497.99101438563	2	5.98700666666667	590	Non_Depleted_Plasma_Nor_3.raw
False	None	FourierTransform	HCD	MS2	0	71.95322	200	1249.49914550781	3746.48288326344	3	5.98700666666667	590	Non_Depleted_Plasma_Nor_3.raw
False	None	IonTrap	CID	MS2	0	88.57112	100	1276.40307617188	1276.40307617188	1	5.99241333333333	591	Non_Depleted_Plasma_Nor_3.raw
False	None	FourierTransform	HCD	MS2	0	88.57112	200	1276.40307617188	2551.79887571375	2	6.00719166666667	592	Non_Depleted_Plasma_Nor_3.raw
False	None	FourierTransform	HCD	MS2	0	88.57112	200	1276.40307617188	3827.19467525563	3	6.00719166666667	592	Non_Depleted_Plasma_Nor_3.raw
False	None	IonTrap	CID	MS2	0	70.9524	100	1224.46496582031	1224.46496582031	1	6.01258333333333	593	Non_Depleted_Plasma_Nor_3.raw
False	None	FourierTransform	HCD	MS2	0	70.9524	200	1224.46496582031	2447.92265501063	2	6.02733666666667	594	Non_Depleted_Plasma_Nor_3.raw
False	Unambiguous	FourierTransform	HCD	MS2	0	70.9524	200	1224.46496582031	3671.38034420094	3	6.02733666666667	594	Non_Depleted_Plasma_Nor_3.raw
False	None	IonTrap	CID	MS2	0	0	100	1228.42248535156	1228.42248535156	1	6.04146333333333	596	Non_Depleted_Plasma_Nor_3.raw
False	None	FourierTransform	HCD	MS2	0	0	200	1228.42248535156	1228.42248535156	1	6.05737333333333	597	Non_Depleted_Plasma_Nor_3.raw
False	None	IonTrap	CID	MS2	0		100	1302.431640625	1302.431640625	1	6.06276333333333	598	Non_Depleted_Plasma_Nor_3.raw
False	None	FourierTransform	HCD	MS2	0		200	1302.431640625	2603.85600462	2	6.07757666666667	599	Non_Depleted_Plasma_Nor_3.raw
False	None	FourierTransform	HCD	MS2	0		200	1302.431640625	3905.280368615	3	6.07757666666667	599	Non_Depleted_Plasma_Nor_3.raw
False	None	IonTrap	CID	MS2	0	60.36091	100	994.335510253906	994.335510253906	1	6.08299833333333	600	Non_Depleted_Plasma_Nor_3.raw
False	None	IonTrap	CID	MS2	0		100	1199.44030761719	1199.44030761719	1	6.10329166666667	602	Non_Depleted_Plasma_Nor_3.raw
False	None	FourierTransform	HCD	MS2	0		200	1199.44030761719	2397.87333860438	2	6.118125	603	Non_Depleted_Plasma_Nor_3.raw
False	None	FourierTransform	HCD	MS2	0		200	1199.44030761719	3596.30636959156	3	6.118125	603	Non_Depleted_Plasma_Nor_3.raw
False	Unambiguous	IonTrap	CID	MS2	0		100	1202.44299316406	1202.44299316406	1	6.12352333333333	604	Non_Depleted_Plasma_Nor_3.raw
False	None	FourierTransform	HCD	MS2	0		200	1202.44299316406	2403.87870969813	2	6.13828666666667	605	Non_Depleted_Plasma_Nor_3.raw
False	None	FourierTransform	HCD	MS2	0		200	1202.44299316406	3605.31442623219	3	6.13828666666667	605	Non_Depleted_Plasma_Nor_3.raw
False	None	IonTrap	CID	MS2	0	0	100	920.315307617188	920.315307617188	1	6.15367666666667	607	Non_Depleted_Plasma_Nor_3.raw
False	None	FourierTransform	HCD	MS2	0	0	200	920.315307617188	920.315307617188	1	6.16970833333333	608	Non_Depleted_Plasma_Nor_3.raw
False	Ambiguous	IonTrap	CID	MS2	0	33.52338	100	1124.52307128906	1124.52307128906	1	6.17513	609	Non_Depleted_Plasma_Nor_3.raw
False	None	FourierTransform	HCD	MS2	0	33.52338	200	1124.52307128906	2248.03886594813	2	6.19002833333333	610	Non_Depleted_Plasma_Nor_3.raw
False	Unambiguous	FourierTransform	HCD	MS2	0	33.52338	200	1124.52307128906	3371.55466060719	3	6.19002833333333	610	Non_Depleted_Plasma_Nor_3.raw
False	None	IonTrap	CID	MS2	0	0	100	1018.861328125	2036.71537962	2	6.19545166666667	611	Non_Depleted_Plasma_Nor_3.raw
False	Ambiguous	IonTrap	CID	MS2	0	0	100	1018.861328125	3054.569431115	3	6.19545166666667	611	Non_Depleted_Plasma_Nor_3.raw
False	None	FourierTransform	HCD	MS2	0	0	200	1018.861328125	2036.71537962	2	6.21033666666667	612	Non_Depleted_Plasma_Nor_3.raw
False	None	FourierTransform	HCD	MS2	0	0	200	1018.861328125	3054.569431115	3	6.21033666666667	612	Non_Depleted_Plasma_Nor_3.raw
False	None	IonTrap	CID	MS2	0	0	100	815.216003417969	815.216003417969	1	6.215825	613	Non_Depleted_Plasma_Nor_3.raw
False	None	FourierTransform	HCD	MS2	0	0	200	815.216003417969	815.216003417969	1	6.23102166666667	614	Non_Depleted_Plasma_Nor_3.raw
False	Unambiguous	IonTrap	CID	MS2	0	66.47662	100	1122.45275878906	1122.45275878906	1	6.236435	615	Non_Depleted_Plasma_Nor_3.raw
False	None	FourierTransform	HCD	MS2	0	66.47662	200	1122.45275878906	1122.45275878906	1	6.25127333333333	616	Non_Depleted_Plasma_Nor_3.raw
False	None	IonTrap	CID	MS2	0	51.23252	100	907.263305664063	907.263305664063	1	6.26647333333333	618	Non_Depleted_Plasma_Nor_3.raw
False	None	FourierTransform	HCD	MS2	0	51.23252	200	907.263305664063	907.263305664063	1	6.28254	619	Non_Depleted_Plasma_Nor_3.raw
False	None	IonTrap	CID	MS2	0	0	100	920.315185546875	920.315185546875	1	6.28799666666667	620	Non_Depleted_Plasma_Nor_3.raw
False	None	FourierTransform	HCD	MS2	0	0	200	920.315185546875	920.315185546875	1	6.30301833333333	621	Non_Depleted_Plasma_Nor_3.raw
False	None	IonTrap	CID	MS2	0	49.9647	100	1270.39929199219	1270.39929199219	1	6.30840833333333	622	Non_Depleted_Plasma_Nor_3.raw
False	None	FourierTransform	HCD	MS2	0	49.9647	200	1270.39929199219	2539.79130735438	2	6.32313666666667	623	Non_Depleted_Plasma_Nor_3.raw
False	None	FourierTransform	HCD	MS2	0	49.9647	200	1270.39929199219	3809.18332271656	3	6.32313666666667	623	Non_Depleted_Plasma_Nor_3.raw
False	None	IonTrap	CID	MS2	0	70.3274	100	1246.30078125	1246.30078125	1	6.32853666666667	624	Non_Depleted_Plasma_Nor_3.raw
False	None	FourierTransform	HCD	MS2	0	70.3274	200	1246.30078125	2491.59428587	2	6.34332833333333	625	Non_Depleted_Plasma_Nor_3.raw
False	Unambiguous	FourierTransform	HCD	MS2	0	70.3274	200	1246.30078125	3736.88779049	3	6.34332833333333	625	Non_Depleted_Plasma_Nor_3.raw
False	None	IonTrap	CID	MS2	0	45.57726	100	1146.20825195313	1146.20825195313	1	6.34873	626	Non_Depleted_Plasma_Nor_3.raw
False	None	FourierTransform	HCD	MS2	0	45.57726	200	1146.20825195313	3436.61020259938	3	6.36353833333333	627	Non_Depleted_Plasma_Nor_3.raw
False	None	FourierTransform	HCD	MS2	0	45.57726	200	1146.20825195313	2291.40922727625	2	6.36353833333333	627	Non_Depleted_Plasma_Nor_3.raw
False	Unambiguous	IonTrap	CID	MS2	0		100	1172.55017089844	1172.55017089844	1	6.37793666666667	629	Non_Depleted_Plasma_Nor_3.raw
False	None	FourierTransform	HCD	MS2	0		200	1172.55017089844	2344.09306516688	2	6.39275833333333	630	Non_Depleted_Plasma_Nor_3.raw
False	Unambiguous	FourierTransform	HCD	MS2	0		200	1172.55017089844	3515.63595943531	3	6.39275833333333	630	Non_Depleted_Plasma_Nor_3.raw
False	Unambiguous	IonTrap	CID	MS2	0	47.40994	100	1076.56628417969	1076.56628417969	1	6.39829333333333	631	Non_Depleted_Plasma_Nor_3.raw
False	None	FourierTransform	HCD	MS2	0	47.40994	200	1076.56628417969	2152.12529172938	2	6.41319666666667	632	Non_Depleted_Plasma_Nor_3.raw
False	None	FourierTransform	HCD	MS2	0	47.40994	200	1076.56628417969	3227.68429927906	3	6.41319666666667	632	Non_Depleted_Plasma_Nor_3.raw
False	Unambiguous	IonTrap	CID	MS2	0		100	1220.47448730469	1220.47448730469	1	6.418595	633	Non_Depleted_Plasma_Nor_3.raw
False	None	FourierTransform	HCD	MS2	0		200	1220.47448730469	2439.94169797938	2	6.433355	634	Non_Depleted_Plasma_Nor_3.raw
False	None	FourierTransform	HCD	MS2	0		200	1220.47448730469	3659.40890865406	3	6.433355	634	Non_Depleted_Plasma_Nor_3.raw
False	Unambiguous	IonTrap	CID	MS2	0	62.51295	100	1113.56481933594	1113.56481933594	1	6.43877666666667	635	Non_Depleted_Plasma_Nor_3.raw
False	None	FourierTransform	HCD	MS2	0	62.51295	200	1113.56481933594	2226.12236204188	2	6.45365666666667	636	Non_Depleted_Plasma_Nor_3.raw
False	None	FourierTransform	HCD	MS2	0	62.51295	200	1113.56481933594	3338.67990474781	3	6.45365666666667	636	Non_Depleted_Plasma_Nor_3.raw
False	Ambiguous	IonTrap	CID	MS2	0	82.15491	100	1134.603515625	1134.603515625	1	6.45907	637	Non_Depleted_Plasma_Nor_3.raw
False	None	FourierTransform	HCD	MS2	0	82.15491	200	1134.603515625	2268.19975462	2	6.47390333333333	638	Non_Depleted_Plasma_Nor_3.raw
False	None	FourierTransform	HCD	MS2	0	82.15491	200	1134.603515625	3401.795993615	3	6.47390333333333	638	Non_Depleted_Plasma_Nor_3.raw
False	None	IonTrap	CID	MS2	0	0	100	815.217468261719	815.217468261719	1	6.48952666666667	640	Non_Depleted_Plasma_Nor_3.raw
False	None	FourierTransform	HCD	MS2	0	0	200	815.217468261719	815.217468261719	1	6.50463666666667	641	Non_Depleted_Plasma_Nor_3.raw
False	None	IonTrap	CID	MS2	0	44.92935	100	847.296752929688	847.296752929688	1	6.51008333333333	642	Non_Depleted_Plasma_Nor_3.raw
False	Unambiguous	FourierTransform	HCD	MS2	0	44.92935	200	847.296752929688	847.296752929688	1	6.525145	643	Non_Depleted_Plasma_Nor_3.raw
False	None	IonTrap	CID	MS2	0		100	1519.45190429688	1519.45190429688	1	6.53050333333333	644	Non_Depleted_Plasma_Nor_3.raw
False	None	FourierTransform	HCD	MS2	0		200	1519.45190429688	4556.34115963063	3	6.54509	645	Non_Depleted_Plasma_Nor_3.raw
False	None	FourierTransform	HCD	MS2	0		200	1519.45190429688	3037.89653196375	2	6.54509	645	Non_Depleted_Plasma_Nor_3.raw
False	Unambiguous	IonTrap	CID	MS2	0	52.91028	100	939.509643554688	939.509643554688	1	6.55054166666667	646	Non_Depleted_Plasma_Nor_3.raw
False	Unambiguous	FourierTransform	HCD	MS2	0	52.91028	200	939.509643554688	1878.01201047938	2	6.56566333333333	647	Non_Depleted_Plasma_Nor_3.raw
False	Ambiguous	FourierTransform	HCD	MS2	0	52.91028	200	939.509643554688	2816.51437740406	3	6.56566333333333	647	Non_Depleted_Plasma_Nor_3.raw
False	Ambiguous	IonTrap	CID	MS2	0		100	1177.61645507813	1177.61645507813	1	6.57108333333333	648	Non_Depleted_Plasma_Nor_3.raw
False	None	FourierTransform	HCD	MS2	0		200	1177.61645507813	2354.22563352625	2	6.58591833333333	649	Non_Depleted_Plasma_Nor_3.raw
False	None	FourierTransform	HCD	MS2	0		200	1177.61645507813	3530.83481197438	3	6.58591833333333	649	Non_Depleted_Plasma_Nor_3.raw
False	None	IonTrap	CID	MS2	0	0	100	1435.38500976563	1435.38500976563	1	6.59990666666667	651	Non_Depleted_Plasma_Nor_3.raw
False	None	FourierTransform	HCD	MS2	0	0	200	1435.38500976563	2869.76274290125	2	6.614555	652	Non_Depleted_Plasma_Nor_3.raw
False	None	FourierTransform	HCD	MS2	0	0	200	1435.38500976563	4304.14047603688	3	6.614555	652	Non_Depleted_Plasma_Nor_3.raw
False	Ambiguous	IonTrap	CID	MS2	0	35.85244	100	1175.54211425781	1175.54211425781	1	6.61995666666667	653	Non_Depleted_Plasma_Nor_3.raw
False	None	FourierTransform	HCD	MS2	0	35.85244	200	1175.54211425781	3524.61178951344	3	6.63479666666667	654	Non_Depleted_Plasma_Nor_3.raw
False	Unambiguous	FourierTransform	HCD	MS2	0	35.85244	200	1175.54211425781	2350.07695188563	2	6.63479666666667	654	Non_Depleted_Plasma_Nor_3.raw
False	Unambiguous	IonTrap	CID	MS2	0		100	1328.57971191406	2656.15214719813	2	6.640215	655	Non_Depleted_Plasma_Nor_3.raw
False	Unambiguous	IonTrap	CID	MS2	0		100	1328.57971191406	3983.72458248219	3	6.640215	655	Non_Depleted_Plasma_Nor_3.raw
False	None	FourierTransform	HCD	MS2	0		200	1328.57971191406	2656.15214719813	2	6.65490333333333	656	Non_Depleted_Plasma_Nor_3.raw
False	None	FourierTransform	HCD	MS2	0		200	1328.57971191406	3983.72458248219	3	6.65490333333333	656	Non_Depleted_Plasma_Nor_3.raw
False	Unambiguous	IonTrap	CID	MS2	0		100	1143.560546875	1143.560546875	1	6.660305	657	Non_Depleted_Plasma_Nor_3.raw
False	Ambiguous	FourierTransform	HCD	MS2	0		200	1143.560546875	2286.11381712	2	6.67516166666667	658	Non_Depleted_Plasma_Nor_3.raw
False	Ambiguous	FourierTransform	HCD	MS2	0		200	1143.560546875	3428.667087365	3	6.67516166666667	658	Non_Depleted_Plasma_Nor_3.raw
False	Unambiguous	IonTrap	CID	MS2	0		100	1283.61047363281	1283.61047363281	1	6.68056	659	Non_Depleted_Plasma_Nor_3.raw
False	None	FourierTransform	HCD	MS2	0		200	1283.61047363281	2566.21367063563	2	6.69529666666667	660	Non_Depleted_Plasma_Nor_3.raw
False	Ambiguous	FourierTransform	HCD	MS2	0		200	1283.61047363281	3848.81686763844	3	6.69529666666667	660	Non_Depleted_Plasma_Nor_3.raw
False	Unambiguous	IonTrap	CID	MS2	0	71.1684	100	1211.64465332031	1211.64465332031	1	6.70895	662	Non_Depleted_Plasma_Nor_3.raw
False	None	FourierTransform	HCD	MS2	0	71.1684	200	1211.64465332031	2422.28203001063	2	6.72487333333333	663	Non_Depleted_Plasma_Nor_3.raw
False	Ambiguous	FourierTransform	HCD	MS2	0	71.1684	200	1211.64465332031	3632.91940670094	3	6.72487333333333	663	Non_Depleted_Plasma_Nor_3.raw
False	None	IonTrap	CID	MS2	0		100	1252.4365234375	1252.4365234375	1	6.73026333333333	664	Non_Depleted_Plasma_Nor_3.raw
False	None	FourierTransform	HCD	MS2	0		200	1252.4365234375	2503.865770245	2	6.745155	665	Non_Depleted_Plasma_Nor_3.raw
False	None	FourierTransform	HCD	MS2	0		200	1252.4365234375	3755.2950170525	3	6.745155	665	Non_Depleted_Plasma_Nor_3.raw
False	None	IonTrap	CID	MS2	0	46.44416	100	1233.01586914063	1233.01586914063	1	6.75056166666667	666	Non_Depleted_Plasma_Nor_3.raw
False	None	FourierTransform	HCD	MS2	0	46.44416	200	1233.01586914063	2465.02446165125	2	6.76531666666667	667	Non_Depleted_Plasma_Nor_3.raw
False	None	FourierTransform	HCD	MS2	0	46.44416	200	1233.01586914063	3697.03305416188	3	6.76531666666667	667	Non_Depleted_Plasma_Nor_3.raw
False	Unambiguous	IonTrap	CID	MS2	0		100	1314.53564453125	2628.0640124325	2	6.770705	668	Non_Depleted_Plasma_Nor_3.raw
False	Unambiguous	IonTrap	CID	MS2	0		100	1314.53564453125	3941.59238033375	3	6.770705	668	Non_Depleted_Plasma_Nor_3.raw
False	None	FourierTransform	HCD	MS2	0		200	1314.53564453125	3941.59238033375	3	6.78546	669	Non_Depleted_Plasma_Nor_3.raw
False	None	FourierTransform	HCD	MS2	0		200	1314.53564453125	2628.0640124325	2	6.78546	669	Non_Depleted_Plasma_Nor_3.raw
False	None	IonTrap	CID	MS2	0	78.59396	100	890.236877441406	890.236877441406	1	6.790915	670	Non_Depleted_Plasma_Nor_3.raw
False	None	FourierTransform	HCD	MS2	0	78.59396	200	890.236877441406	1779.46647825281	2	6.8059	671	Non_Depleted_Plasma_Nor_3.raw
False	None	FourierTransform	HCD	MS2	0	78.59396	200	890.236877441406	2668.69607906422	3	6.8059	671	Non_Depleted_Plasma_Nor_3.raw
False	Unambiguous	IonTrap	CID	MS2	0	42.36349	100	1107.66027832031	1107.66027832031	1	6.821125	673	Non_Depleted_Plasma_Nor_3.raw
False	None	FourierTransform	HCD	MS2	0	42.36349	200	1107.66027832031	2214.31328001063	2	6.83704166666667	674	Non_Depleted_Plasma_Nor_3.raw
False	None	FourierTransform	HCD	MS2	0	42.36349	200	1107.66027832031	3320.96628170094	3	6.83704166666667	674	Non_Depleted_Plasma_Nor_3.raw
False	Unambiguous	IonTrap	CID	MS2	0	0	100	1337.54077148438	1337.54077148438	1	6.842445	675	Non_Depleted_Plasma_Nor_3.raw
False	None	FourierTransform	HCD	MS2	0	0	200	1337.54077148438	2674.07426633875	2	6.857195	676	Non_Depleted_Plasma_Nor_3.raw
False	None	FourierTransform	HCD	MS2	0	0	200	1337.54077148438	4010.60776119313	3	6.857195	676	Non_Depleted_Plasma_Nor_3.raw
False	Unambiguous	IonTrap	CID	MS2	0	54.22747	100	1228.57080078125	1228.57080078125	1	6.86260166666667	677	Non_Depleted_Plasma_Nor_3.raw
False	None	FourierTransform	HCD	MS2	0	54.22747	200	1228.57080078125	3683.69784908375	3	6.87735166666667	678	Non_Depleted_Plasma_Nor_3.raw
False	None	FourierTransform	HCD	MS2	0	54.22747	200	1228.57080078125	2456.1343249325	2	6.87735166666667	678	Non_Depleted_Plasma_Nor_3.raw
False	None	IonTrap	CID	MS2	0		100	1256.12170410156	1256.12170410156	1	6.88275666666667	679	Non_Depleted_Plasma_Nor_3.raw
False	None	FourierTransform	HCD	MS2	0		200	1256.12170410156	2511.23613157313	2	6.89754666666667	680	Non_Depleted_Plasma_Nor_3.raw
False	None	FourierTransform	HCD	MS2	0		200	1256.12170410156	3766.35055904469	3	6.89754666666667	680	Non_Depleted_Plasma_Nor_3.raw
False	Ambiguous	IonTrap	CID	MS2	0	60.42321	100	1036.68347167969	1036.68347167969	1	6.90298	681	Non_Depleted_Plasma_Nor_3.raw
False	None	FourierTransform	HCD	MS2	0	60.42321	200	1036.68347167969	2072.35966672938	2	6.91796666666667	682	Non_Depleted_Plasma_Nor_3.raw
False	None	FourierTransform	HCD	MS2	0	60.42321	200	1036.68347167969	3108.03586177906	3	6.91796666666667	682	Non_Depleted_Plasma_Nor_3.raw
False	None	IonTrap	CID	MS2	0	34.07169	100	921.312622070313	921.312622070313	1	6.93216833333333	684	Non_Depleted_Plasma_Nor_3.raw
False	None	FourierTransform	HCD	MS2	0	34.07169	200	921.312622070313	921.312622070313	1	6.94820666666667	685	Non_Depleted_Plasma_Nor_3.raw
False	None	IonTrap	CID	MS2	0	9.74469	100	906.26171875	906.26171875	1	6.95365166666667	686	Non_Depleted_Plasma_Nor_3.raw
False	None	FourierTransform	HCD	MS2	0	9.74469	200	906.26171875	906.26171875	1	6.96868333333333	687	Non_Depleted_Plasma_Nor_3.raw
False	None	IonTrap	CID	MS2	0	9.74469	100	906.26171875	906.26171875	1	6.97414333333333	688	Non_Depleted_Plasma_Nor_3.raw
False	None	FourierTransform	HCD	MS2	0	9.74469	200	906.26171875	906.26171875	1	6.98911166666667	689	Non_Depleted_Plasma_Nor_3.raw
False	None	IonTrap	CID	MS2	0		100	1286.41235351563	1286.41235351563	1	6.99450333333333	690	Non_Depleted_Plasma_Nor_3.raw
False	None	FourierTransform	HCD	MS2	0		200	1286.41235351563	2571.81743040125	2	7.00927333333333	691	Non_Depleted_Plasma_Nor_3.raw
False	None	FourierTransform	HCD	MS2	0		200	1286.41235351563	3857.22250728688	3	7.00927333333333	691	Non_Depleted_Plasma_Nor_3.raw
False	Unambiguous	IonTrap	CID	MS2	0	0	100	1090.54650878906	1090.54650878906	1	7.01469666666667	692	Non_Depleted_Plasma_Nor_3.raw
False	Unambiguous	FourierTransform	HCD	MS2	0	0	200	1090.54650878906	2180.08574094813	2	7.02955833333333	693	Non_Depleted_Plasma_Nor_3.raw
False	Ambiguous	FourierTransform	HCD	MS2	0	0	200	1090.54650878906	3269.62497310719	3	7.02955833333333	693	Non_Depleted_Plasma_Nor_3.raw
False	Unambiguous	IonTrap	CID	MS2	0	52.4441	100	1110.64184570313	1110.64184570313	1	7.044705	695	Non_Depleted_Plasma_Nor_3.raw
False	None	IonTrap	CID	MS2	0		100	1239.13488769531	1239.13488769531	1	7.06496	697	Non_Depleted_Plasma_Nor_3.raw
False	Ambiguous	FourierTransform	HCD	MS2	0		200	1239.13488769531	2477.26249876063	2	7.07975333333333	698	Non_Depleted_Plasma_Nor_3.raw
False	None	FourierTransform	HCD	MS2	0		200	1239.13488769531	3715.39010982594	3	7.07975333333333	698	Non_Depleted_Plasma_Nor_3.raw
False	Ambiguous	IonTrap	CID	MS2	0		100	1168.59985351563	1168.59985351563	1	7.08527	699	Non_Depleted_Plasma_Nor_3.raw
False	None	FourierTransform	HCD	MS2	0		200	1168.59985351563	2336.19243040125	2	7.100075	700	Non_Depleted_Plasma_Nor_3.raw
False	Unambiguous	FourierTransform	HCD	MS2	0		200	1168.59985351563	3503.78500728688	3	7.100075	700	Non_Depleted_Plasma_Nor_3.raw
False	None	IonTrap	CID	MS2	0	51.3386	100	949.683349609375	949.683349609375	1	7.10552	701	Non_Depleted_Plasma_Nor_3.raw
False	None	FourierTransform	HCD	MS2	0	51.3386	200	949.683349609375	1898.35942258875	2	7.12055166666667	702	Non_Depleted_Plasma_Nor_3.raw
False	None	FourierTransform	HCD	MS2	0	51.3386	200	949.683349609375	2847.03549556813	3	7.12055166666667	702	Non_Depleted_Plasma_Nor_3.raw
False	Ambiguous	IonTrap	CID	MS2	0	44.00949	100	1052.59838867188	1052.59838867188	1	7.12598333333333	703	Non_Depleted_Plasma_Nor_3.raw
False	None	FourierTransform	HCD	MS2	0	44.00949	200	1052.59838867188	2104.18950071375	2	7.140865	704	Non_Depleted_Plasma_Nor_3.raw
False	Unambiguous	FourierTransform	HCD	MS2	0	44.00949	200	1052.59838867188	3155.78061275563	3	7.140865	704	Non_Depleted_Plasma_Nor_3.raw
False	None	IonTrap	CID	MS2	0		100	1385.34375	1385.34375	1	7.156105	706	Non_Depleted_Plasma_Nor_3.raw
False	None	FourierTransform	HCD	MS2	0		200	1385.34375	2769.68022337	2	7.17187333333333	707	Non_Depleted_Plasma_Nor_3.raw
False	Unambiguous	FourierTransform	HCD	MS2	0		200	1385.34375	4154.01669674	3	7.17187333333333	707	Non_Depleted_Plasma_Nor_3.raw
False	Unambiguous	IonTrap	CID	MS2	0	36.98224	100	1216.71545410156	1216.71545410156	1	7.17726333333333	708	Non_Depleted_Plasma_Nor_3.raw
False	None	FourierTransform	HCD	MS2	0	36.98224	200	1216.71545410156	1216.71545410156	1	7.192115	709	Non_Depleted_Plasma_Nor_3.raw
False	None	IonTrap	CID	MS2	0	45.43374	100	847.295715332031	847.295715332031	1	7.19756333333333	710	Non_Depleted_Plasma_Nor_3.raw
False	None	FourierTransform	HCD	MS2	0	45.43374	200	847.295715332031	847.295715332031	1	7.21257166666667	711	Non_Depleted_Plasma_Nor_3.raw
False	None	IonTrap	CID	MS2	0	37.89061	100	1178.04895019531	1178.04895019531	1	7.21797333333333	712	Non_Depleted_Plasma_Nor_3.raw
False	None	FourierTransform	HCD	MS2	0	37.89061	200	1178.04895019531	2355.09062376063	2	7.23283666666667	713	Non_Depleted_Plasma_Nor_3.raw
False	None	FourierTransform	HCD	MS2	0	37.89061	200	1178.04895019531	3532.13229732594	3	7.23283666666667	713	Non_Depleted_Plasma_Nor_3.raw
False	Unambiguous	IonTrap	CID	MS2	0	48.45733	100	1425.57189941406	1425.57189941406	1	7.23820666666667	714	Non_Depleted_Plasma_Nor_3.raw
False	None	FourierTransform	HCD	MS2	0	48.45733	200	1425.57189941406	2850.13652219813	2	7.252945	715	Non_Depleted_Plasma_Nor_3.raw
False	None	FourierTransform	HCD	MS2	0	48.45733	200	1425.57189941406	4274.70114498219	3	7.252945	715	Non_Depleted_Plasma_Nor_3.raw
False	None	IonTrap	CID	MS2	0	17.48756	100	815.217712402344	815.217712402344	1	7.26820166666667	717	Non_Depleted_Plasma_Nor_3.raw
False	None	FourierTransform	HCD	MS2	0	17.48756	200	815.217712402344	815.217712402344	1	7.28328	718	Non_Depleted_Plasma_Nor_3.raw
False	Ambiguous	IonTrap	CID	MS2	0		100	1141.60693359375	1141.60693359375	1	7.28868166666667	719	Non_Depleted_Plasma_Nor_3.raw
False	None	FourierTransform	HCD	MS2	0		200	1141.60693359375	2282.2065905575	2	7.30356666666667	720	Non_Depleted_Plasma_Nor_3.raw
False	None	FourierTransform	HCD	MS2	0		200	1141.60693359375	3422.80624752125	3	7.30356666666667	720	Non_Depleted_Plasma_Nor_3.raw
False	Unambiguous	IonTrap	CID	MS2	0		100	1762.29565429688	3523.58403196375	2	7.30892333333333	721	Non_Depleted_Plasma_Nor_3.raw
False	Unambiguous	IonTrap	CID	MS2	0		100	1762.29565429688	5284.87240963063	3	7.30892333333333	721	Non_Depleted_Plasma_Nor_3.raw
False	Unambiguous	FourierTransform	HCD	MS2	0		200	1762.29565429688	3523.58403196375	2	7.323345	722	Non_Depleted_Plasma_Nor_3.raw
False	Unambiguous	FourierTransform	HCD	MS2	0		200	1762.29565429688	5284.87240963063	3	7.323345	722	Non_Depleted_Plasma_Nor_3.raw
False	None	IonTrap	CID	MS2	0	67.09271	100	1243.98937988281	1243.98937988281	1	7.328735	723	Non_Depleted_Plasma_Nor_3.raw
False	None	FourierTransform	HCD	MS2	0	67.09271	200	1243.98937988281	2486.97148313563	2	7.343555	724	Non_Depleted_Plasma_Nor_3.raw
False	Ambiguous	FourierTransform	HCD	MS2	0	67.09271	200	1243.98937988281	3729.95358638844	3	7.343555	724	Non_Depleted_Plasma_Nor_3.raw
False	None	IonTrap	CID	MS2	0		100	1569.5322265625	1569.5322265625	1	7.348915	725	Non_Depleted_Plasma_Nor_3.raw
False	Unambiguous	IonTrap	CID	MS2	0		100	1389.38513183594	4166.14084224781	3	7.37681833333333	728	Non_Depleted_Plasma_Nor_3.raw
False	Unambiguous	IonTrap	CID	MS2	0		100	1389.38513183594	2777.76298704188	2	7.37681833333333	728	Non_Depleted_Plasma_Nor_3.raw
False	None	FourierTransform	HCD	MS2	0		200	1389.38513183594	2777.76298704188	2	7.39254	729	Non_Depleted_Plasma_Nor_3.raw
False	None	FourierTransform	HCD	MS2	0		200	1389.38513183594	4166.14084224781	3	7.39254	729	Non_Depleted_Plasma_Nor_3.raw
False	Unambiguous	IonTrap	CID	MS2	0		100	1196.57556152344	1196.57556152344	1	7.39793333333333	730	Non_Depleted_Plasma_Nor_3.raw
False	None	FourierTransform	HCD	MS2	0		200	1196.57556152344	2392.14384641688	2	7.41278	731	Non_Depleted_Plasma_Nor_3.raw
False	None	FourierTransform	HCD	MS2	0		200	1196.57556152344	3587.71213131031	3	7.41278	731	Non_Depleted_Plasma_Nor_3.raw
False	Unambiguous	IonTrap	CID	MS2	0	50.79906	100	1258.47814941406	1258.47814941406	1	7.41818833333333	732	Non_Depleted_Plasma_Nor_3.raw
False	None	FourierTransform	HCD	MS2	0	50.79906	200	1258.47814941406	1258.47814941406	1	7.43303833333333	733	Non_Depleted_Plasma_Nor_3.raw
False	None	IonTrap	CID	MS2	0	45.79509	100	1241.15209960938	1241.15209960938	1	7.43843	734	Non_Depleted_Plasma_Nor_3.raw
False	None	FourierTransform	HCD	MS2	0	45.79509	200	1241.15209960938	2481.29692258875	2	7.453245	735	Non_Depleted_Plasma_Nor_3.raw
False	None	FourierTransform	HCD	MS2	0	45.79509	200	1241.15209960938	3721.44174556813	3	7.453245	735	Non_Depleted_Plasma_Nor_3.raw
False	None	IonTrap	CID	MS2	0		100	1270.06408691406	1270.06408691406	1	7.45863666666667	736	Non_Depleted_Plasma_Nor_3.raw
False	None	FourierTransform	HCD	MS2	0		200	1270.06408691406	3808.17770748219	3	7.47338333333333	737	Non_Depleted_Plasma_Nor_3.raw
False	Unambiguous	FourierTransform	HCD	MS2	0		200	1270.06408691406	2539.12089719813	2	7.47338333333333	737	Non_Depleted_Plasma_Nor_3.raw
False	None	IonTrap	CID	MS2	0	0	100	996.335205078125	996.335205078125	1	7.48870333333333	739	Non_Depleted_Plasma_Nor_3.raw
False	None	IonTrap	CID	MS2	0		100	869.73876953125	869.73876953125	1	7.51015333333333	741	Non_Depleted_Plasma_Nor_3.raw
False	None	FourierTransform	HCD	MS2	0		200	869.73876953125	1738.4702624325	2	7.52522666666667	742	Non_Depleted_Plasma_Nor_3.raw
False	Unambiguous	FourierTransform	HCD	MS2	0		200	869.73876953125	2607.20175533375	3	7.52522666666667	742	Non_Depleted_Plasma_Nor_3.raw
False	Unambiguous	IonTrap	CID	MS2	0		100	842.562072753906	842.562072753906	1	7.53069666666667	743	Non_Depleted_Plasma_Nor_3.raw
False	None	FourierTransform	HCD	MS2	0		200	842.562072753906	1684.11686887781	2	7.545725	744	Non_Depleted_Plasma_Nor_3.raw
False	None	FourierTransform	HCD	MS2	0		200	842.562072753906	2525.67166500172	3	7.545725	744	Non_Depleted_Plasma_Nor_3.raw
False	None	IonTrap	CID	MS2	0	34.95268	100	890.236877441406	890.236877441406	1	7.55117166666667	745	Non_Depleted_Plasma_Nor_3.raw
False	None	FourierTransform	HCD	MS2	0	34.95268	200	890.236877441406	890.236877441406	1	7.56623666666667	746	Non_Depleted_Plasma_Nor_3.raw
False	Unambiguous	IonTrap	CID	MS2	0		100	1173.52087402344	3518.54806881031	3	7.57164166666667	747	Non_Depleted_Plasma_Nor_3.raw
False	Unambiguous	IonTrap	CID	MS2	0		100	1173.52087402344	2346.03447141688	2	7.57164166666667	747	Non_Depleted_Plasma_Nor_3.raw
False	None	FourierTransform	HCD	MS2	0		200	1173.52087402344	2346.03447141688	2	7.58643833333333	748	Non_Depleted_Plasma_Nor_3.raw
False	None	FourierTransform	HCD	MS2	0		200	1173.52087402344	3518.54806881031	3	7.58643833333333	748	Non_Depleted_Plasma_Nor_3.raw
False	None	IonTrap	CID	MS2	0	27.12457	100	920.317626953125	920.317626953125	1	7.60177333333333	750	Non_Depleted_Plasma_Nor_3.raw
False	None	FourierTransform	HCD	MS2	0	27.12457	200	920.317626953125	920.317626953125	1	7.61677166666667	751	Non_Depleted_Plasma_Nor_3.raw
False	None	IonTrap	CID	MS2	0	13.88209	100	906.264343261719	906.264343261719	1	7.62239666666667	752	Non_Depleted_Plasma_Nor_3.raw
False	None	FourierTransform	HCD	MS2	0	13.88209	200	906.264343261719	906.264343261719	1	7.63742833333333	753	Non_Depleted_Plasma_Nor_3.raw
False	None	IonTrap	CID	MS2	0	27.12457	100	920.317626953125	920.317626953125	1	7.64288	754	Non_Depleted_Plasma_Nor_3.raw
False	None	FourierTransform	HCD	MS2	0	27.12457	200	920.317626953125	920.317626953125	1	7.65784666666667	755	Non_Depleted_Plasma_Nor_3.raw
False	None	IonTrap	CID	MS2	0	0	100	1480.42224121094	1480.42224121094	1	7.663215	756	Non_Depleted_Plasma_Nor_3.raw
False	Unambiguous	FourierTransform	HCD	MS2	0	0	200	1480.42224121094	4439.25217037281	3	7.67785666666667	757	Non_Depleted_Plasma_Nor_3.raw
False	None	FourierTransform	HCD	MS2	0	0	200	1480.42224121094	2959.83720579188	2	7.67785666666667	757	Non_Depleted_Plasma_Nor_3.raw
False	Unambiguous	IonTrap	CID	MS2	0		100	1090.55773925781	1090.55773925781	1	7.68327333333333	758	Non_Depleted_Plasma_Nor_3.raw
False	None	FourierTransform	HCD	MS2	0		200	1090.55773925781	2180.10820188563	2	7.69812333333333	759	Non_Depleted_Plasma_Nor_3.raw
False	None	FourierTransform	HCD	MS2	0		200	1090.55773925781	3269.65866451344	3	7.69812333333333	759	Non_Depleted_Plasma_Nor_3.raw
False	Unambiguous	IonTrap	CID	MS2	0	60.50875	100	1262.60754394531	1262.60754394531	1	7.71225166666667	761	Non_Depleted_Plasma_Nor_3.raw
False	None	FourierTransform	HCD	MS2	0	60.50875	200	1262.60754394531	2524.20781126063	2	7.72804	762	Non_Depleted_Plasma_Nor_3.raw
False	None	FourierTransform	HCD	MS2	0	60.50875	200	1262.60754394531	3785.80807857594	3	7.72804	762	Non_Depleted_Plasma_Nor_3.raw
False	Unambiguous	IonTrap	CID	MS2	0		100	1315.5693359375	2630.131395245	2	7.73344166666667	763	Non_Depleted_Plasma_Nor_3.raw
False	Unambiguous	IonTrap	CID	MS2	0		100	1315.5693359375	3944.6934545525	3	7.73344166666667	763	Non_Depleted_Plasma_Nor_3.raw
False	None	FourierTransform	HCD	MS2	0		200	1315.5693359375	2630.131395245	2	7.7482	764	Non_Depleted_Plasma_Nor_3.raw
False	None	FourierTransform	HCD	MS2	0		200	1315.5693359375	3944.6934545525	3	7.7482	764	Non_Depleted_Plasma_Nor_3.raw
False	None	IonTrap	CID	MS2	0	47.08845	100	1184.43408203125	1184.43408203125	1	7.75361166666667	765	Non_Depleted_Plasma_Nor_3.raw
False	None	FourierTransform	HCD	MS2	0	47.08845	200	1184.43408203125	2367.8608874325	2	7.7685	766	Non_Depleted_Plasma_Nor_3.raw
False	None	FourierTransform	HCD	MS2	0	47.08845	200	1184.43408203125	3551.28769283375	3	7.7685	766	Non_Depleted_Plasma_Nor_3.raw
False	Ambiguous	IonTrap	CID	MS2	0	74.70972	100	1105.63598632813	1105.63598632813	1	7.77393	767	Non_Depleted_Plasma_Nor_3.raw
False	None	FourierTransform	HCD	MS2	0	74.70972	200	1105.63598632813	1105.63598632813	1	7.78882166666667	768	Non_Depleted_Plasma_Nor_3.raw
False	Unambiguous	IonTrap	CID	MS2	0		100	1212.68383789063	1212.68383789063	1	7.79421333333333	769	Non_Depleted_Plasma_Nor_3.raw
False	None	FourierTransform	HCD	MS2	0		200	1212.68383789063	2424.36039915125	2	7.80897833333333	770	Non_Depleted_Plasma_Nor_3.raw
False	Ambiguous	FourierTransform	HCD	MS2	0		200	1212.68383789063	3636.03696041188	3	7.80897833333333	770	Non_Depleted_Plasma_Nor_3.raw
False	None	IonTrap	CID	MS2	0	0	100	846.296691894531	846.296691894531	1	7.82322333333333	772	Non_Depleted_Plasma_Nor_3.raw
False	None	FourierTransform	HCD	MS2	0	0	200	846.296691894531	1691.58610715906	2	7.83831166666667	773	Non_Depleted_Plasma_Nor_3.raw
False	None	FourierTransform	HCD	MS2	0	0	200	846.296691894531	2536.87552242359	3	7.83831166666667	773	Non_Depleted_Plasma_Nor_3.raw
False	None	IonTrap	CID	MS2	0	0	100	891.234436035156	891.234436035156	1	7.84376	774	Non_Depleted_Plasma_Nor_3.raw
False	None	FourierTransform	HCD	MS2	0	0	200	891.234436035156	1781.46159544031	2	7.85878666666667	775	Non_Depleted_Plasma_Nor_3.raw
False	None	FourierTransform	HCD	MS2	0	0	200	891.234436035156	2671.68875484547	3	7.85878666666667	775	Non_Depleted_Plasma_Nor_3.raw
False	None	IonTrap	CID	MS2	0	0	100	1431.34155273438	1431.34155273438	1	7.86416166666667	776	Non_Depleted_Plasma_Nor_3.raw
False	None	FourierTransform	HCD	MS2	0	0	200	1431.34155273438	2861.67582883875	2	7.87879	777	Non_Depleted_Plasma_Nor_3.raw
False	None	FourierTransform	HCD	MS2	0	0	200	1431.34155273438	4292.01010494313	3	7.87879	777	Non_Depleted_Plasma_Nor_3.raw
False	Unambiguous	IonTrap	CID	MS2	0		100	1787.53125	3574.05522337	2	7.88415666666667	778	Non_Depleted_Plasma_Nor_3.raw
False	Unambiguous	IonTrap	CID	MS2	0		100	1787.53125	5360.57919674	3	7.88415666666667	778	Non_Depleted_Plasma_Nor_3.raw
False	None	FourierTransform	HCD	MS2	0		200	1787.53125	3574.05522337	2	7.89862	779	Non_Depleted_Plasma_Nor_3.raw
False	Unambiguous	FourierTransform	HCD	MS2	0		200	1787.53125	5360.57919674	3	7.89862	779	Non_Depleted_Plasma_Nor_3.raw
False	None	IonTrap	CID	MS2	0	0	100	1165.93493652344	1165.93493652344	1	7.904035	780	Non_Depleted_Plasma_Nor_3.raw
False	Ambiguous	FourierTransform	HCD	MS2	0	0	200	1165.93493652344	3495.79025631031	3	7.91883166666667	781	Non_Depleted_Plasma_Nor_3.raw
False	None	FourierTransform	HCD	MS2	0	0	200	1165.93493652344	2330.86259641688	2	7.91883166666667	781	Non_Depleted_Plasma_Nor_3.raw
False	Unambiguous	IonTrap	CID	MS2	0		100	1630.37878417969	3259.75029172938	2	7.932955	783	Non_Depleted_Plasma_Nor_3.raw
False	Unambiguous	IonTrap	CID	MS2	0		100	1630.37878417969	4889.12179927906	3	7.932955	783	Non_Depleted_Plasma_Nor_3.raw
False	None	FourierTransform	HCD	MS2	0		200	1630.37878417969	3259.75029172938	2	7.94759166666667	784	Non_Depleted_Plasma_Nor_3.raw
False	None	FourierTransform	HCD	MS2	0		200	1630.37878417969	4889.12179927906	3	7.94759166666667	784	Non_Depleted_Plasma_Nor_3.raw
False	Unambiguous	IonTrap	CID	MS2	0		100	1102.51525878906	1102.51525878906	1	7.95301833333333	785	Non_Depleted_Plasma_Nor_3.raw
False	Unambiguous	FourierTransform	HCD	MS2	0		200	1102.51525878906	2204.02324094813	2	7.96792166666667	786	Non_Depleted_Plasma_Nor_3.raw
False	Unambiguous	FourierTransform	HCD	MS2	0		200	1102.51525878906	3305.53122310719	3	7.96792166666667	786	Non_Depleted_Plasma_Nor_3.raw
False	None	IonTrap	CID	MS2	0	39.27797	100	1220.29431152344	1220.29431152344	1	7.97331833333333	787	Non_Depleted_Plasma_Nor_3.raw
False	None	FourierTransform	HCD	MS2	0	39.27797	200	1220.29431152344	2439.58134641688	2	7.98806666666667	788	Non_Depleted_Plasma_Nor_3.raw
False	Unambiguous	FourierTransform	HCD	MS2	0	39.27797	200	1220.29431152344	3658.86838131031	3	7.98806666666667	788	Non_Depleted_Plasma_Nor_3.raw
False	Ambiguous	IonTrap	CID	MS2	0		100	1151.61389160156	1151.61389160156	1	7.99347666666667	789	Non_Depleted_Plasma_Nor_3.raw
False	Unambiguous	FourierTransform	HCD	MS2	0		200	1151.61389160156	2302.22050657313	2	8.00832833333333	790	Non_Depleted_Plasma_Nor_3.raw
False	Unambiguous	FourierTransform	HCD	MS2	0		200	1151.61389160156	3452.82712154469	3	8.00832833333333	790	Non_Depleted_Plasma_Nor_3.raw
False	Ambiguous	IonTrap	CID	MS2	0	67.62253	100	1115.52893066406	1115.52893066406	1	8.01374333333333	791	Non_Depleted_Plasma_Nor_3.raw
False	None	FourierTransform	HCD	MS2	0	67.62253	200	1115.52893066406	2230.05058469813	2	8.028585	792	Non_Depleted_Plasma_Nor_3.raw
False	None	FourierTransform	HCD	MS2	0	67.62253	200	1115.52893066406	3344.57223873219	3	8.028585	792	Non_Depleted_Plasma_Nor_3.raw
False	None	IonTrap	CID	MS2	0	0	100	1245.35656738281	1245.35656738281	1	8.04376833333333	794	Non_Depleted_Plasma_Nor_3.raw
False	None	FourierTransform	HCD	MS2	0	0	200	1245.35656738281	2489.70585813563	2	8.05954	795	Non_Depleted_Plasma_Nor_3.raw
False	Ambiguous	FourierTransform	HCD	MS2	0	0	200	1245.35656738281	3734.05514888844	3	8.05954	795	Non_Depleted_Plasma_Nor_3.raw
False	Unambiguous	IonTrap	CID	MS2	0	0	100	1692.861328125	3384.71537962	2	8.0649	796	Non_Depleted_Plasma_Nor_3.raw
False	Unambiguous	IonTrap	CID	MS2	0	0	100	1692.861328125	5076.569431115	3	8.0649	796	Non_Depleted_Plasma_Nor_3.raw
False	None	FourierTransform	HCD	MS2	0	0	200	1692.861328125	5076.569431115	3	8.07941666666667	797	Non_Depleted_Plasma_Nor_3.raw
False	None	FourierTransform	HCD	MS2	0	0	200	1692.861328125	3384.71537962	2	8.07941666666667	797	Non_Depleted_Plasma_Nor_3.raw
False	None	IonTrap	CID	MS2	0	77.0794	100	904.289428710938	904.289428710938	1	8.08486166666667	798	Non_Depleted_Plasma_Nor_3.raw
False	None	FourierTransform	HCD	MS2	0	77.0794	200	904.289428710938	1807.57158079188	2	8.09985166666667	799	Non_Depleted_Plasma_Nor_3.raw
False	None	FourierTransform	HCD	MS2	0	77.0794	200	904.289428710938	2710.85373287281	3	8.09985166666667	799	Non_Depleted_Plasma_Nor_3.raw
False	None	IonTrap	CID	MS2	0		100	1402.46862792969	1402.46862792969	1	8.10524833333333	800	Non_Depleted_Plasma_Nor_3.raw
False	None	FourierTransform	HCD	MS2	0		200	1402.46862792969	2803.92997922938	2	8.12003833333333	801	Non_Depleted_Plasma_Nor_3.raw
False	None	FourierTransform	HCD	MS2	0		200	1402.46862792969	4205.39133052906	3	8.12003833333333	801	Non_Depleted_Plasma_Nor_3.raw
False	None	IonTrap	CID	MS2	0	49.40776	100	1236.380859375	1236.380859375	1	8.125435	802	Non_Depleted_Plasma_Nor_3.raw
False	None	FourierTransform	HCD	MS2	0	49.40776	200	1236.380859375	2471.75444212	2	8.14017833333333	803	Non_Depleted_Plasma_Nor_3.raw
False	None	FourierTransform	HCD	MS2	0	49.40776	200	1236.380859375	3707.128024865	3	8.14017833333333	803	Non_Depleted_Plasma_Nor_3.raw
False	Unambiguous	IonTrap	CID	MS2	0		100	1066.60388183594	1066.60388183594	1	8.15413833333333	805	Non_Depleted_Plasma_Nor_3.raw
False	Unambiguous	FourierTransform	HCD	MS2	0		200	1066.60388183594	3197.79709224781	3	8.17004333333333	806	Non_Depleted_Plasma_Nor_3.raw
False	Ambiguous	FourierTransform	HCD	MS2	0		200	1066.60388183594	2132.20048704188	2	8.17004333333333	806	Non_Depleted_Plasma_Nor_3.raw
False	Ambiguous	IonTrap	CID	MS2	0		100	1076.51489257813	1076.51489257813	1	8.17547666666667	807	Non_Depleted_Plasma_Nor_3.raw
False	None	FourierTransform	HCD	MS2	0		200	1076.51489257813	2152.02250852625	2	8.190385	808	Non_Depleted_Plasma_Nor_3.raw
False	None	FourierTransform	HCD	MS2	0		200	1076.51489257813	3227.53012447438	3	8.190385	808	Non_Depleted_Plasma_Nor_3.raw
False	Unambiguous	IonTrap	CID	MS2	0	72.76088	100	889.236022949219	2665.69351558766	3	8.19583666666667	809	Non_Depleted_Plasma_Nor_3.raw
False	None	FourierTransform	HCD	MS2	0	72.76088	200	889.236022949219	2665.69351558766	3	8.21082333333333	810	Non_Depleted_Plasma_Nor_3.raw
False	Unambiguous	IonTrap	CID	MS2	0	0	100	1068.62805175781	1068.62805175781	1	8.21625333333333	811	Non_Depleted_Plasma_Nor_3.raw
False	Unambiguous	FourierTransform	HCD	MS2	0	0	200	1068.62805175781	2136.24882688563	2	8.23116333333333	812	Non_Depleted_Plasma_Nor_3.raw
False	None	FourierTransform	HCD	MS2	0	0	200	1068.62805175781	3203.86960201344	3	8.23116333333333	812	Non_Depleted_Plasma_Nor_3.raw
False	Ambiguous	IonTrap	CID	MS2	0	46.5251	100	1040.52038574219	1040.52038574219	1	8.236585	813	Non_Depleted_Plasma_Nor_3.raw
False	Unambiguous	FourierTransform	HCD	MS2	0	46.5251	200	1040.52038574219	3119.54660396656	3	8.25146833333333	814	Non_Depleted_Plasma_Nor_3.raw
False	None	FourierTransform	HCD	MS2	0	46.5251	200	1040.52038574219	2080.03349485438	2	8.25146833333333	814	Non_Depleted_Plasma_Nor_3.raw
False	None	IonTrap	CID	MS2	0	25.81673	100	921.316589355469	921.316589355469	1	8.265725	816	Non_Depleted_Plasma_Nor_3.raw
False	None	FourierTransform	HCD	MS2	0	25.81673	200	921.316589355469	921.316589355469	1	8.28074333333333	817	Non_Depleted_Plasma_Nor_3.raw
False	Ambiguous	IonTrap	CID	MS2	0	0	100	952.573852539063	952.573852539063	1	8.28618833333333	818	Non_Depleted_Plasma_Nor_3.raw
False	None	FourierTransform	HCD	MS2	0	0	200	952.573852539063	1904.14042844813	2	8.30129	819	Non_Depleted_Plasma_Nor_3.raw
False	None	FourierTransform	HCD	MS2	0	0	200	952.573852539063	2855.70700435719	3	8.30129	819	Non_Depleted_Plasma_Nor_3.raw
False	Unambiguous	IonTrap	CID	MS2	0	44.95338	100	1055.62170410156	1055.62170410156	1	8.30672333333333	820	Non_Depleted_Plasma_Nor_3.raw
False	Unambiguous	FourierTransform	HCD	MS2	0	44.95338	200	1055.62170410156	2110.23613157313	2	8.32162333333333	821	Non_Depleted_Plasma_Nor_3.raw
False	None	FourierTransform	HCD	MS2	0	44.95338	200	1055.62170410156	3164.85055904469	3	8.32162333333333	821	Non_Depleted_Plasma_Nor_3.raw
False	None	IonTrap	CID	MS2	0	71.90026	100	848.295166015625	848.295166015625	1	8.32707	822	Non_Depleted_Plasma_Nor_3.raw
False	None	FourierTransform	HCD	MS2	0	71.90026	200	848.295166015625	848.295166015625	1	8.34212833333333	823	Non_Depleted_Plasma_Nor_3.raw
False	None	IonTrap	CID	MS2	0	68.35609	100	908.264465332031	908.264465332031	1	8.34758333333333	824	Non_Depleted_Plasma_Nor_3.raw
False	None	FourierTransform	HCD	MS2	0	68.35609	200	908.264465332031	908.264465332031	1	8.36255833333333	825	Non_Depleted_Plasma_Nor_3.raw
False	None	IonTrap	CID	MS2	0	81.70405	100	997.334106445313	997.334106445313	1	8.37782833333333	827	Non_Depleted_Plasma_Nor_3.raw
False	None	FourierTransform	HCD	MS2	0	81.70405	200	997.334106445313	1993.66093626063	2	8.39276	828	Non_Depleted_Plasma_Nor_3.raw
False	None	FourierTransform	HCD	MS2	0	81.70405	200	997.334106445313	2989.98776607594	3	8.39276	828	Non_Depleted_Plasma_Nor_3.raw
False	None	IonTrap	CID	MS2	0	0	100	1294.31396484375	1294.31396484375	1	8.39815666666667	829	Non_Depleted_Plasma_Nor_3.raw
False	None	FourierTransform	HCD	MS2	0	0	200	1294.31396484375	2587.6206530575	2	8.41292	830	Non_Depleted_Plasma_Nor_3.raw
False	None	FourierTransform	HCD	MS2	0	0	200	1294.31396484375	3880.92734127125	3	8.41292	830	Non_Depleted_Plasma_Nor_3.raw
False	Ambiguous	IonTrap	CID	MS2	0	60.61789	100	1208.58239746094	1208.58239746094	1	8.41830833333333	831	Non_Depleted_Plasma_Nor_3.raw
False	Ambiguous	FourierTransform	HCD	MS2	0	60.61789	200	1208.58239746094	2416.15751829188	2	8.43309166666667	832	Non_Depleted_Plasma_Nor_3.raw
False	Ambiguous	FourierTransform	HCD	MS2	0	60.61789	200	1208.58239746094	3623.73263912281	3	8.43309166666667	832	Non_Depleted_Plasma_Nor_3.raw
False	Unambiguous	IonTrap	CID	MS2	0	47.57079	100	1278.54943847656	1278.54943847656	1	8.43848166666667	833	Non_Depleted_Plasma_Nor_3.raw
False	None	FourierTransform	HCD	MS2	0	47.57079	200	1278.54943847656	1278.54943847656	1	8.453255	834	Non_Depleted_Plasma_Nor_3.raw
False	None	IonTrap	CID	MS2	0	57.99328	100	1240.41760253906	1240.41760253906	1	8.458645	835	Non_Depleted_Plasma_Nor_3.raw
False	None	FourierTransform	HCD	MS2	0	57.99328	200	1240.41760253906	2479.82792844813	2	8.47352166666667	836	Non_Depleted_Plasma_Nor_3.raw
False	None	FourierTransform	HCD	MS2	0	57.99328	200	1240.41760253906	3719.23825435719	3	8.47352166666667	836	Non_Depleted_Plasma_Nor_3.raw
False	None	IonTrap	CID	MS2	0	65.43439	100	1254.43103027344	1254.43103027344	1	8.48728833333333	838	Non_Depleted_Plasma_Nor_3.raw
False	None	FourierTransform	HCD	MS2	0	65.43439	200	1254.43103027344	2507.85478391688	2	8.50207166666667	839	Non_Depleted_Plasma_Nor_3.raw
False	None	FourierTransform	HCD	MS2	0	65.43439	200	1254.43103027344	3761.27853756031	3	8.50207166666667	839	Non_Depleted_Plasma_Nor_3.raw
False	Unambiguous	IonTrap	CID	MS2	0	61.44891	100	1084.52966308594	1084.52966308594	1	8.507495	840	Non_Depleted_Plasma_Nor_3.raw
False	None	FourierTransform	HCD	MS2	0	61.44891	200	1084.52966308594	2168.05204954188	2	8.52252	841	Non_Depleted_Plasma_Nor_3.raw
False	Ambiguous	FourierTransform	HCD	MS2	0	61.44891	200	1084.52966308594	3251.57443599781	3	8.52252	841	Non_Depleted_Plasma_Nor_3.raw
False	Unambiguous	IonTrap	CID	MS2	0	44.59438	100	1176.53271484375	1176.53271484375	1	8.52793333333333	842	Non_Depleted_Plasma_Nor_3.raw
False	Unambiguous	FourierTransform	HCD	MS2	0	44.59438	200	1176.53271484375	3527.58359127125	3	8.54275	843	Non_Depleted_Plasma_Nor_3.raw
False	Unambiguous	FourierTransform	HCD	MS2	0	44.59438	200	1176.53271484375	2352.0581530575	2	8.54275	843	Non_Depleted_Plasma_Nor_3.raw
False	Ambiguous	IonTrap	CID	MS2	0	0	100	1029.65441894531	1029.65441894531	1	8.54817333333333	844	Non_Depleted_Plasma_Nor_3.raw
False	None	FourierTransform	HCD	MS2	0	0	200	1029.65441894531	2058.30156126063	2	8.563105	845	Non_Depleted_Plasma_Nor_3.raw
False	None	FourierTransform	HCD	MS2	0	0	200	1029.65441894531	3086.94870357594	3	8.563105	845	Non_Depleted_Plasma_Nor_3.raw
False	Unambiguous	IonTrap	CID	MS2	0		100	1195.66650390625	1195.66650390625	1	8.56849333333333	846	Non_Depleted_Plasma_Nor_3.raw
False	Ambiguous	FourierTransform	HCD	MS2	0		200	1195.66650390625	2390.3257311825	2	8.5833	847	Non_Depleted_Plasma_Nor_3.raw
False	Unambiguous	FourierTransform	HCD	MS2	0		200	1195.66650390625	3584.98495845875	3	8.5833	847	Non_Depleted_Plasma_Nor_3.raw
False	Ambiguous	IonTrap	CID	MS2	0	73.12504	100	1062.53918457031	1062.53918457031	1	8.59704166666667	849	Non_Depleted_Plasma_Nor_3.raw
False	None	FourierTransform	HCD	MS2	0	73.12504	200	1062.53918457031	3185.60300045094	3	8.61304	850	Non_Depleted_Plasma_Nor_3.raw
False	None	FourierTransform	HCD	MS2	0	73.12504	200	1062.53918457031	2124.07109251063	2	8.61304	850	Non_Depleted_Plasma_Nor_3.raw
False	Unambiguous	IonTrap	CID	MS2	0	31.14322	100	1078.73400878906	1078.73400878906	1	8.61846	851	Non_Depleted_Plasma_Nor_3.raw
False	None	FourierTransform	HCD	MS2	0	31.14322	200	1078.73400878906	3234.18747310719	3	8.63336166666667	852	Non_Depleted_Plasma_Nor_3.raw
False	None	FourierTransform	HCD	MS2	0	31.14322	200	1078.73400878906	2156.46074094813	2	8.63336166666667	852	Non_Depleted_Plasma_Nor_3.raw
False	None	IonTrap	CID	MS2	0	51.12173	100	1339.11657714844	1339.11657714844	1	8.63875666666667	853	Non_Depleted_Plasma_Nor_3.raw
False	None	FourierTransform	HCD	MS2	0	51.12173	200	1339.11657714844	2677.22587766688	2	8.65358333333333	854	Non_Depleted_Plasma_Nor_3.raw
False	None	FourierTransform	HCD	MS2	0	51.12173	200	1339.11657714844	4015.33517818531	3	8.65358333333333	854	Non_Depleted_Plasma_Nor_3.raw
False	Unambiguous	IonTrap	CID	MS2	0	0	100	1325.51733398438	1325.51733398438	1	8.65897333333333	855	Non_Depleted_Plasma_Nor_3.raw
False	None	FourierTransform	HCD	MS2	0	0	200	1325.51733398438	2650.02739133875	2	8.67372333333333	856	Non_Depleted_Plasma_Nor_3.raw
False	None	FourierTransform	HCD	MS2	0	0	200	1325.51733398438	3974.53744869313	3	8.67372333333333	856	Non_Depleted_Plasma_Nor_3.raw
False	Unambiguous	IonTrap	CID	MS2	0		100	1070.626953125	1070.626953125	1	8.67914333333333	857	Non_Depleted_Plasma_Nor_3.raw
False	None	FourierTransform	HCD	MS2	0		200	1070.626953125	2140.24662962	2	8.69403833333333	858	Non_Depleted_Plasma_Nor_3.raw
False	None	FourierTransform	HCD	MS2	0		200	1070.626953125	3209.866306115	3	8.69403833333333	858	Non_Depleted_Plasma_Nor_3.raw
False	None	IonTrap	CID	MS2	0	32.00227	100	906.263061523438	906.263061523438	1	8.70905333333333	860	Non_Depleted_Plasma_Nor_3.raw
False	None	FourierTransform	HCD	MS2	0	32.00227	200	906.263061523438	906.263061523438	1	8.72407	861	Non_Depleted_Plasma_Nor_3.raw
False	None	IonTrap	CID	MS2	0	81.0033	100	1242.47399902344	1242.47399902344	1	8.72946	862	Non_Depleted_Plasma_Nor_3.raw
False	None	FourierTransform	HCD	MS2	0	81.0033	200	1242.47399902344	1242.47399902344	1	8.74425666666667	863	Non_Depleted_Plasma_Nor_3.raw
False	None	IonTrap	CID	MS2	0	0	100	1047.09741210938	1047.09741210938	1	8.74968833333333	864	Non_Depleted_Plasma_Nor_3.raw
False	None	FourierTransform	HCD	MS2	0	0	200	1047.09741210938	2093.18754758875	2	8.76456166666667	865	Non_Depleted_Plasma_Nor_3.raw
False	None	FourierTransform	HCD	MS2	0	0	200	1047.09741210938	3139.27768306813	3	8.76456166666667	865	Non_Depleted_Plasma_Nor_3.raw
False	Ambiguous	IonTrap	CID	MS2	0		100	1363.60034179688	2726.19340696375	2	8.76995333333333	866	Non_Depleted_Plasma_Nor_3.raw
False	Unambiguous	IonTrap	CID	MS2	0		100	1363.60034179688	4088.78647213063	3	8.76995333333333	866	Non_Depleted_Plasma_Nor_3.raw
False	None	FourierTransform	HCD	MS2	0		200	1363.60034179688	2726.19340696375	2	8.78466833333333	867	Non_Depleted_Plasma_Nor_3.raw
False	Unambiguous	FourierTransform	HCD	MS2	0		200	1363.60034179688	4088.78647213063	3	8.78466833333333	867	Non_Depleted_Plasma_Nor_3.raw
False	Unambiguous	IonTrap	CID	MS2	0	34.32118	100	1159.65539550781	1159.65539550781	1	8.79008	868	Non_Depleted_Plasma_Nor_3.raw
False	None	FourierTransform	HCD	MS2	0	34.32118	200	1159.65539550781	3476.95163326344	3	8.80489166666667	869	Non_Depleted_Plasma_Nor_3.raw
False	None	FourierTransform	HCD	MS2	0	34.32118	200	1159.65539550781	2318.30351438563	2	8.80489166666667	869	Non_Depleted_Plasma_Nor_3.raw
False	Ambiguous	IonTrap	CID	MS2	0	37.97363	100	1105.55615234375	1105.55615234375	1	8.82008833333333	871	Non_Depleted_Plasma_Nor_3.raw
False	Ambiguous	FourierTransform	HCD	MS2	0	37.97363	200	1105.55615234375	2210.1050280575	2	8.83506333333333	872	Non_Depleted_Plasma_Nor_3.raw
False	Unambiguous	FourierTransform	HCD	MS2	0	37.97363	200	1105.55615234375	3314.65390377125	3	8.83506333333333	872	Non_Depleted_Plasma_Nor_3.raw
False	None	IonTrap	CID	MS2	0		100	1285.38781738281	1285.38781738281	1	8.84045333333333	873	Non_Depleted_Plasma_Nor_3.raw
False	None	FourierTransform	HCD	MS2	0		200	1285.38781738281	1285.38781738281	1	8.85522666666667	874	Non_Depleted_Plasma_Nor_3.raw
False	None	IonTrap	CID	MS2	0	38.86175	100	1314.47033691406	1314.47033691406	1	8.860625	875	Non_Depleted_Plasma_Nor_3.raw
False	None	FourierTransform	HCD	MS2	0	38.86175	200	1314.47033691406	2627.93339719813	2	8.87532833333333	876	Non_Depleted_Plasma_Nor_3.raw
False	None	FourierTransform	HCD	MS2	0	38.86175	200	1314.47033691406	3941.39645748219	3	8.87532833333333	876	Non_Depleted_Plasma_Nor_3.raw
False	None	IonTrap	CID	MS2	0		100	1427.48645019531	1427.48645019531	1	8.88069833333333	877	Non_Depleted_Plasma_Nor_3.raw
False	None	FourierTransform	HCD	MS2	0		200	1427.48645019531	4280.44479732594	3	8.89537833333333	878	Non_Depleted_Plasma_Nor_3.raw
False	None	FourierTransform	HCD	MS2	0		200	1427.48645019531	2853.96562376063	2	8.89537833333333	878	Non_Depleted_Plasma_Nor_3.raw
False	None	IonTrap	CID	MS2	0		100	1215.02185058594	1215.02185058594	1	8.900775	879	Non_Depleted_Plasma_Nor_3.raw
False	None	FourierTransform	HCD	MS2	0		200	1215.02185058594	1215.02185058594	1	8.91554	880	Non_Depleted_Plasma_Nor_3.raw
False	None	IonTrap	CID	MS2	0	0	100	920.315979003906	920.315979003906	1	8.93082833333333	882	Non_Depleted_Plasma_Nor_3.raw
False	None	FourierTransform	HCD	MS2	0	0	200	920.315979003906	920.315979003906	1	8.946875	883	Non_Depleted_Plasma_Nor_3.raw
False	None	IonTrap	CID	MS2	0	19.03534	100	903.287536621094	903.287536621094	1	8.95233	884	Non_Depleted_Plasma_Nor_3.raw
False	None	FourierTransform	HCD	MS2	0	19.03534	200	903.287536621094	903.287536621094	1	8.96737	885	Non_Depleted_Plasma_Nor_3.raw
False	None	IonTrap	CID	MS2	0	0	100	1249.46557617188	1249.46557617188	1	8.97278166666667	886	Non_Depleted_Plasma_Nor_3.raw
False	None	FourierTransform	HCD	MS2	0	0	200	1249.46557617188	3746.38217525563	3	8.98752333333333	887	Non_Depleted_Plasma_Nor_3.raw
False	None	FourierTransform	HCD	MS2	0	0	200	1249.46557617188	2497.92387571375	2	8.98752333333333	887	Non_Depleted_Plasma_Nor_3.raw
False	None	IonTrap	CID	MS2	0	83.48837	100	923.312683105469	923.312683105469	1	8.99297	888	Non_Depleted_Plasma_Nor_3.raw
False	None	FourierTransform	HCD	MS2	0	83.48837	200	923.312683105469	923.312683105469	1	9.00810166666667	889	Non_Depleted_Plasma_Nor_3.raw
False	Unambiguous	IonTrap	CID	MS2	0	0	100	1124.48828125	1124.48828125	1	9.01352833333333	890	Non_Depleted_Plasma_Nor_3.raw
False	None	FourierTransform	HCD	MS2	0	0	200	1124.48828125	2247.96928587	2	9.02836833333333	891	Non_Depleted_Plasma_Nor_3.raw
False	None	FourierTransform	HCD	MS2	0	0	200	1124.48828125	3371.45029049	3	9.02836833333333	891	Non_Depleted_Plasma_Nor_3.raw
False	Unambiguous	IonTrap	CID	MS2	0	43.12141	100	1185.56384277344	1185.56384277344	1	9.04356333333333	893	Non_Depleted_Plasma_Nor_3.raw
False	Ambiguous	FourierTransform	HCD	MS2	0	43.12141	200	1185.56384277344	1185.56384277344	1	9.05937333333333	894	Non_Depleted_Plasma_Nor_3.raw
False	Unambiguous	IonTrap	CID	MS2	0	54.31678	100	1148.59631347656	1148.59631347656	1	9.06479	895	Non_Depleted_Plasma_Nor_3.raw
False	None	FourierTransform	HCD	MS2	0	54.31678	200	1148.59631347656	2296.18535032313	2	9.079645	896	Non_Depleted_Plasma_Nor_3.raw
False	Ambiguous	FourierTransform	HCD	MS2	0	54.31678	200	1148.59631347656	3443.77438716969	3	9.079645	896	Non_Depleted_Plasma_Nor_3.raw
False	Unambiguous	IonTrap	CID	MS2	0	77.19136	100	1182.58081054688	1182.58081054688	1	9.08505833333333	897	Non_Depleted_Plasma_Nor_3.raw
False	None	FourierTransform	HCD	MS2	0	77.19136	200	1182.58081054688	3545.72787838063	3	9.09984333333333	898	Non_Depleted_Plasma_Nor_3.raw
False	None	FourierTransform	HCD	MS2	0	77.19136	200	1182.58081054688	2364.15434446375	2	9.09984333333333	898	Non_Depleted_Plasma_Nor_3.raw
False	None	IonTrap	CID	MS2	0	84.85005	100	908.263061523438	908.263061523438	1	9.10529	899	Non_Depleted_Plasma_Nor_3.raw
False	None	FourierTransform	HCD	MS2	0	84.85005	200	908.263061523438	1815.51884641688	2	9.12031666666667	900	Non_Depleted_Plasma_Nor_3.raw
False	None	FourierTransform	HCD	MS2	0	84.85005	200	908.263061523438	2722.77463131031	3	9.12031666666667	900	Non_Depleted_Plasma_Nor_3.raw
False	None	IonTrap	CID	MS2	0	54.87487	100	889.235534667969	889.235534667969	1	9.12577	901	Non_Depleted_Plasma_Nor_3.raw
False	None	FourierTransform	HCD	MS2	0	54.87487	200	889.235534667969	889.235534667969	1	9.14075333333333	902	Non_Depleted_Plasma_Nor_3.raw
False	None	IonTrap	CID	MS2	0	66.24719	100	1266.48022460938	1266.48022460938	1	9.15613333333333	904	Non_Depleted_Plasma_Nor_3.raw
False	None	FourierTransform	HCD	MS2	0	66.24719	200	1266.48022460938	2531.95317258875	2	9.17089333333333	905	Non_Depleted_Plasma_Nor_3.raw
False	None	FourierTransform	HCD	MS2	0	66.24719	200	1266.48022460938	3797.42612056813	3	9.17089333333333	905	Non_Depleted_Plasma_Nor_3.raw
False	None	IonTrap	CID	MS2	0	43.68741	100	1257.91418457031	1257.91418457031	1	9.17640333333333	906	Non_Depleted_Plasma_Nor_3.raw
False	None	FourierTransform	HCD	MS2	0	43.68741	200	1257.91418457031	2514.82109251063	2	9.19118833333333	907	Non_Depleted_Plasma_Nor_3.raw
False	Unambiguous	FourierTransform	HCD	MS2	0	43.68741	200	1257.91418457031	3771.72800045094	3	9.19118833333333	907	Non_Depleted_Plasma_Nor_3.raw
False	Unambiguous	IonTrap	CID	MS2	0		100	1351.99182128906	4053.96091060719	3	9.19658833333333	908	Non_Depleted_Plasma_Nor_3.raw
False	None	IonTrap	CID	MS2	0		100	1351.99182128906	2702.97636594813	2	9.19658833333333	908	Non_Depleted_Plasma_Nor_3.raw
False	None	IonTrap	CID	MS2	0		100	970.715942382813	970.715942382813	1	9.21672166666667	910	Non_Depleted_Plasma_Nor_3.raw
False	None	FourierTransform	HCD	MS2	0		200	970.715942382813	1940.42460813563	2	9.23170833333333	911	Non_Depleted_Plasma_Nor_3.raw
False	None	FourierTransform	HCD	MS2	0		200	970.715942382813	2910.13327388844	3	9.23170833333333	911	Non_Depleted_Plasma_Nor_3.raw
False	Unambiguous	IonTrap	CID	MS2	0	50.96785	100	1121.61791992188	1121.61791992188	1	9.23713166666667	912	Non_Depleted_Plasma_Nor_3.raw
False	None	FourierTransform	HCD	MS2	0	50.96785	200	1121.61791992188	2242.22856321375	2	9.25197	913	Non_Depleted_Plasma_Nor_3.raw
False	None	FourierTransform	HCD	MS2	0	50.96785	200	1121.61791992188	3362.83920650563	3	9.25197	913	Non_Depleted_Plasma_Nor_3.raw
False	None	IonTrap	CID	MS2	0	50.94648	100	1276.43347167969	1276.43347167969	1	9.2661	915	Non_Depleted_Plasma_Nor_3.raw
False	None	FourierTransform	HCD	MS2	0	50.94648	200	1276.43347167969	2551.85966672938	2	9.28187333333333	916	Non_Depleted_Plasma_Nor_3.raw
False	None	FourierTransform	HCD	MS2	0	50.94648	200	1276.43347167969	3827.28586177906	3	9.28187333333333	916	Non_Depleted_Plasma_Nor_3.raw
False	Unambiguous	IonTrap	CID	MS2	0		100	1133.45141601563	1133.45141601563	1	9.28728666666667	917	Non_Depleted_Plasma_Nor_3.raw
False	None	FourierTransform	HCD	MS2	0		200	1133.45141601563	3398.33969478688	3	9.30217333333333	918	Non_Depleted_Plasma_Nor_3.raw
False	None	FourierTransform	HCD	MS2	0		200	1133.45141601563	2265.89555540125	2	9.30217333333333	918	Non_Depleted_Plasma_Nor_3.raw
False	Unambiguous	IonTrap	CID	MS2	0		100	1799.33740234375	3597.6675280575	2	9.30753333333333	919	Non_Depleted_Plasma_Nor_3.raw
False	None	IonTrap	CID	MS2	0		100	1799.33740234375	5395.99765377125	3	9.30753333333333	919	Non_Depleted_Plasma_Nor_3.raw
False	None	FourierTransform	HCD	MS2	0		200	1799.33740234375	3597.6675280575	2	9.32193666666667	920	Non_Depleted_Plasma_Nor_3.raw
False	None	FourierTransform	HCD	MS2	0		200	1799.33740234375	5395.99765377125	3	9.32193666666667	920	Non_Depleted_Plasma_Nor_3.raw
False	Unambiguous	IonTrap	CID	MS2	0		100	1157.48010253906	1157.48010253906	1	9.32733666666667	921	Non_Depleted_Plasma_Nor_3.raw
False	None	FourierTransform	HCD	MS2	0		200	1157.48010253906	2313.95292844813	2	9.342185	922	Non_Depleted_Plasma_Nor_3.raw
False	None	FourierTransform	HCD	MS2	0		200	1157.48010253906	3470.42575435719	3	9.342185	922	Non_Depleted_Plasma_Nor_3.raw
False	Ambiguous	IonTrap	CID	MS2	0		100	960.585327148438	960.585327148438	1	9.347745	923	Non_Depleted_Plasma_Nor_3.raw
False	None	FourierTransform	HCD	MS2	0		200	960.585327148438	1920.16337766688	2	9.3627	924	Non_Depleted_Plasma_Nor_3.raw
False	None	FourierTransform	HCD	MS2	0		200	960.585327148438	2879.74142818531	3	9.3627	924	Non_Depleted_Plasma_Nor_3.raw
False	Unambiguous	IonTrap	CID	MS2	0		100	1238.64086914063	1238.64086914063	1	9.377605	926	Non_Depleted_Plasma_Nor_3.raw
False	None	FourierTransform	HCD	MS2	0		200	1238.64086914063	2476.27446165125	2	9.39337333333333	927	Non_Depleted_Plasma_Nor_3.raw
False	None	FourierTransform	HCD	MS2	0		200	1238.64086914063	3713.90805416188	3	9.39337333333333	927	Non_Depleted_Plasma_Nor_3.raw
False	None	IonTrap	CID	MS2	0	76.17611	100	906.262451171875	906.262451171875	1	9.39881833333333	928	Non_Depleted_Plasma_Nor_3.raw
False	None	FourierTransform	HCD	MS2	0	76.17611	200	906.262451171875	1811.51762571375	2	9.41385	929	Non_Depleted_Plasma_Nor_3.raw
False	None	FourierTransform	HCD	MS2	0	76.17611	200	906.262451171875	2716.77280025563	3	9.41385	929	Non_Depleted_Plasma_Nor_3.raw
False	Unambiguous	IonTrap	CID	MS2	0		100	1095.62341308594	1095.62341308594	1	9.41927333333333	930	Non_Depleted_Plasma_Nor_3.raw
False	None	FourierTransform	HCD	MS2	0		200	1095.62341308594	2190.23954954188	2	9.43412166666667	931	Non_Depleted_Plasma_Nor_3.raw
False	None	FourierTransform	HCD	MS2	0		200	1095.62341308594	3284.85568599781	3	9.43412166666667	931	Non_Depleted_Plasma_Nor_3.raw
False	None	IonTrap	CID	MS2	0	72.90125	100	993.739929199219	993.739929199219	1	9.439545	932	Non_Depleted_Plasma_Nor_3.raw
False	None	FourierTransform	HCD	MS2	0	72.90125	200	993.739929199219	1986.47258176844	2	9.45449666666667	933	Non_Depleted_Plasma_Nor_3.raw
False	None	FourierTransform	HCD	MS2	0	72.90125	200	993.739929199219	2979.20523433766	3	9.45449666666667	933	Non_Depleted_Plasma_Nor_3.raw
False	None	IonTrap	CID	MS2	0	84.5051	100	895.68310546875	895.68310546875	1	9.45996	934	Non_Depleted_Plasma_Nor_3.raw
False	None	FourierTransform	HCD	MS2	0	84.5051	200	895.68310546875	1790.3589343075	2	9.47494333333333	935	Non_Depleted_Plasma_Nor_3.raw
False	None	FourierTransform	HCD	MS2	0	84.5051	200	895.68310546875	2685.03476314625	3	9.47494333333333	935	Non_Depleted_Plasma_Nor_3.raw
False	Unambiguous	IonTrap	CID	MS2	0	38.95334	100	1085.50756835938	1085.50756835938	1	9.49013666666667	937	Non_Depleted_Plasma_Nor_3.raw
False	None	FourierTransform	HCD	MS2	0	38.95334	200	1085.50756835938	2170.00786008875	2	9.50604666666667	938	Non_Depleted_Plasma_Nor_3.raw
False	None	FourierTransform	HCD	MS2	0	38.95334	200	1085.50756835938	3254.50815181813	3	9.50604666666667	938	Non_Depleted_Plasma_Nor_3.raw
False	None	IonTrap	CID	MS2	0	88.28192	100	828.589050292969	828.589050292969	1	9.511515	939	Non_Depleted_Plasma_Nor_3.raw
False	None	FourierTransform	HCD	MS2	0	88.28192	200	828.589050292969	1656.17082395594	2	9.52671833333333	940	Non_Depleted_Plasma_Nor_3.raw
False	None	FourierTransform	HCD	MS2	0	88.28192	200	828.589050292969	2483.75259761891	3	9.52671833333333	940	Non_Depleted_Plasma_Nor_3.raw
False	Unambiguous	IonTrap	CID	MS2	0		100	1330.56811523438	3989.68979244313	3	9.53212333333333	941	Non_Depleted_Plasma_Nor_3.raw
False	Unambiguous	IonTrap	CID	MS2	0		100	1330.56811523438	2660.12895383875	2	9.53212333333333	941	Non_Depleted_Plasma_Nor_3.raw
False	None	FourierTransform	HCD	MS2	0		200	1330.56811523438	3989.68979244313	3	9.54681333333333	942	Non_Depleted_Plasma_Nor_3.raw
False	None	FourierTransform	HCD	MS2	0		200	1330.56811523438	2660.12895383875	2	9.54681333333333	942	Non_Depleted_Plasma_Nor_3.raw
False	Unambiguous	IonTrap	CID	MS2	0		100	1278.49328613281	1278.49328613281	1	9.552205	943	Non_Depleted_Plasma_Nor_3.raw
False	None	FourierTransform	HCD	MS2	0		200	1278.49328613281	2555.97929563563	2	9.566975	944	Non_Depleted_Plasma_Nor_3.raw
False	None	FourierTransform	HCD	MS2	0		200	1278.49328613281	3833.46530513844	3	9.566975	944	Non_Depleted_Plasma_Nor_3.raw
False	Unambiguous	IonTrap	CID	MS2	0	48.11746	100	1203.52087402344	1203.52087402344	1	9.57238666666667	945	Non_Depleted_Plasma_Nor_3.raw
False	None	FourierTransform	HCD	MS2	0	48.11746	200	1203.52087402344	2406.03447141688	2	9.58715166666667	946	Non_Depleted_Plasma_Nor_3.raw
False	None	FourierTransform	HCD	MS2	0	48.11746	200	1203.52087402344	3608.54806881031	3	9.58715166666667	946	Non_Depleted_Plasma_Nor_3.raw
False	Unambiguous	IonTrap	CID	MS2	0		100	1241.56140136719	1241.56140136719	1	9.60076833333333	948	Non_Depleted_Plasma_Nor_3.raw
False	None	FourierTransform	HCD	MS2	0		200	1241.56140136719	2482.11552610438	2	9.61654	949	Non_Depleted_Plasma_Nor_3.raw
False	Unambiguous	FourierTransform	HCD	MS2	0		200	1241.56140136719	3722.66965084156	3	9.61654	949	Non_Depleted_Plasma_Nor_3.raw
False	Unambiguous	IonTrap	CID	MS2	0	71.95301	100	1033.66955566406	1033.66955566406	1	9.621975	950	Non_Depleted_Plasma_Nor_3.raw
False	None	FourierTransform	HCD	MS2	0	71.95301	200	1033.66955566406	2066.33183469813	2	9.63691	951	Non_Depleted_Plasma_Nor_3.raw
False	None	FourierTransform	HCD	MS2	0	71.95301	200	1033.66955566406	3098.99411373219	3	9.63691	951	Non_Depleted_Plasma_Nor_3.raw
False	Unambiguous	IonTrap	CID	MS2	0	46.92529	100	962.623962402344	962.623962402344	1	9.64238166666667	952	Non_Depleted_Plasma_Nor_3.raw
False	Unambiguous	IonTrap	CID	MS2	0		100	1316.63439941406	1316.63439941406	1	9.66270666666667	954	Non_Depleted_Plasma_Nor_3.raw
False	None	FourierTransform	HCD	MS2	0		200	1316.63439941406	1316.63439941406	1	9.677455	955	Non_Depleted_Plasma_Nor_3.raw
False	Unambiguous	IonTrap	CID	MS2	0		100	1199.626953125	1199.626953125	1	9.68285333333333	956	Non_Depleted_Plasma_Nor_3.raw
False	None	FourierTransform	HCD	MS2	0		200	1199.626953125	2398.24662962	2	9.69772333333333	957	Non_Depleted_Plasma_Nor_3.raw
False	None	FourierTransform	HCD	MS2	0		200	1199.626953125	3596.866306115	3	9.69772333333333	957	Non_Depleted_Plasma_Nor_3.raw
False	None	IonTrap	CID	MS2	0	0	100	1438.466796875	1438.466796875	1	9.71291833333333	959	Non_Depleted_Plasma_Nor_3.raw
False	Unambiguous	FourierTransform	HCD	MS2	0	0	200	1438.466796875	4313.385837365	3	9.72756833333333	960	Non_Depleted_Plasma_Nor_3.raw
False	None	FourierTransform	HCD	MS2	0	0	200	1438.466796875	2875.92631712	2	9.72756833333333	960	Non_Depleted_Plasma_Nor_3.raw
False	None	IonTrap	CID	MS2	0	71.4687	100	889.236328125	889.236328125	1	9.73301666666667	961	Non_Depleted_Plasma_Nor_3.raw
False	None	FourierTransform	HCD	MS2	0	71.4687	200	889.236328125	1777.46537962	2	9.74809	962	Non_Depleted_Plasma_Nor_3.raw
False	None	FourierTransform	HCD	MS2	0	71.4687	200	889.236328125	2665.694431115	3	9.74809	962	Non_Depleted_Plasma_Nor_3.raw
False	None	IonTrap	CID	MS2	0		100	1412.42346191406	2823.83964719813	2	9.75346	963	Non_Depleted_Plasma_Nor_3.raw
False	Ambiguous	IonTrap	CID	MS2	0		100	1412.42346191406	4235.25583248219	3	9.75346	963	Non_Depleted_Plasma_Nor_3.raw
False	None	FourierTransform	HCD	MS2	0		200	1412.42346191406	2823.83964719813	2	9.76809666666667	964	Non_Depleted_Plasma_Nor_3.raw
False	Ambiguous	FourierTransform	HCD	MS2	0		200	1412.42346191406	4235.25583248219	3	9.76809666666667	964	Non_Depleted_Plasma_Nor_3.raw
False	None	IonTrap	CID	MS2	0	32.35861	100	1075.08142089844	1075.08142089844	1	9.77351666666667	965	Non_Depleted_Plasma_Nor_3.raw
False	None	FourierTransform	HCD	MS2	0	32.35861	200	1075.08142089844	1075.08142089844	1	9.78844333333333	966	Non_Depleted_Plasma_Nor_3.raw
False	None	IonTrap	CID	MS2	0	48.98228	100	1322.39208984375	1322.39208984375	1	9.79383333333333	967	Non_Depleted_Plasma_Nor_3.raw
False	None	FourierTransform	HCD	MS2	0	48.98228	200	1322.39208984375	2643.7769030575	2	9.80854	968	Non_Depleted_Plasma_Nor_3.raw
False	Unambiguous	FourierTransform	HCD	MS2	0	48.98228	200	1322.39208984375	3965.16171627125	3	9.80854	968	Non_Depleted_Plasma_Nor_3.raw
False	Ambiguous	IonTrap	CID	MS2	0	0	100	1328.53198242188	1328.53198242188	1	9.82273666666667	970	Non_Depleted_Plasma_Nor_3.raw
False	None	FourierTransform	HCD	MS2	0	0	200	1328.53198242188	1328.53198242188	1	9.83854	971	Non_Depleted_Plasma_Nor_3.raw
False	Unambiguous	IonTrap	CID	MS2	0	74.42019	100	1064.58959960938	1064.58959960938	1	9.84396333333333	972	Non_Depleted_Plasma_Nor_3.raw
False	None	FourierTransform	HCD	MS2	0	74.42019	200	1064.58959960938	2128.17192258875	2	9.85888	973	Non_Depleted_Plasma_Nor_3.raw
False	None	FourierTransform	HCD	MS2	0	74.42019	200	1064.58959960938	3191.75424556813	3	9.85888	973	Non_Depleted_Plasma_Nor_3.raw
False	None	IonTrap	CID	MS2	0	43.21406	100	1176.43237304688	1176.43237304688	1	9.86440666666667	974	Non_Depleted_Plasma_Nor_3.raw
False	None	FourierTransform	HCD	MS2	0	43.21406	200	1176.43237304688	3527.28256588063	3	9.87919666666667	975	Non_Depleted_Plasma_Nor_3.raw
False	None	FourierTransform	HCD	MS2	0	43.21406	200	1176.43237304688	2351.85746946375	2	9.87919666666667	975	Non_Depleted_Plasma_Nor_3.raw
False	Unambiguous	IonTrap	CID	MS2	0		100	1243.67822265625	1243.67822265625	1	9.88458666666667	976	Non_Depleted_Plasma_Nor_3.raw
False	Unambiguous	FourierTransform	HCD	MS2	0		200	1243.67822265625	3729.02011470875	3	9.89937166666667	977	Non_Depleted_Plasma_Nor_3.raw
False	None	FourierTransform	HCD	MS2	0		200	1243.67822265625	2486.3491686825	2	9.89937166666667	977	Non_Depleted_Plasma_Nor_3.raw
False	Unambiguous	IonTrap	CID	MS2	0		100	1254.49780273438	1254.49780273438	1	9.90477	978	Non_Depleted_Plasma_Nor_3.raw
False	None	FourierTransform	HCD	MS2	0		200	1254.49780273438	3761.47885494313	3	9.91951166666667	979	Non_Depleted_Plasma_Nor_3.raw
False	None	FourierTransform	HCD	MS2	0		200	1254.49780273438	2507.98832883875	2	9.91951166666667	979	Non_Depleted_Plasma_Nor_3.raw
False	None	IonTrap	CID	MS2	0	85.49253	100	908.263305664063	908.263305664063	1	9.93482666666667	981	Non_Depleted_Plasma_Nor_3.raw
False	None	FourierTransform	HCD	MS2	0	85.49253	200	908.263305664063	908.263305664063	1	9.95087333333333	982	Non_Depleted_Plasma_Nor_3.raw
False	None	IonTrap	CID	MS2	0	40.37209	100	920.317077636719	920.317077636719	1	9.95632	983	Non_Depleted_Plasma_Nor_3.raw
False	None	FourierTransform	HCD	MS2	0	40.37209	200	920.317077636719	920.317077636719	1	9.97134166666667	984	Non_Depleted_Plasma_Nor_3.raw
False	Unambiguous	IonTrap	CID	MS2	0	82.21754	100	983.585327148438	983.585327148438	1	9.976775	985	Non_Depleted_Plasma_Nor_3.raw
False	Unambiguous	FourierTransform	HCD	MS2	0	82.21754	200	983.585327148438	1966.16337766688	2	9.99169	986	Non_Depleted_Plasma_Nor_3.raw
False	Unambiguous	FourierTransform	HCD	MS2	0	82.21754	200	983.585327148438	2948.74142818531	3	9.99169	986	Non_Depleted_Plasma_Nor_3.raw
False	Unambiguous	IonTrap	CID	MS2	0	60.2394	100	970.610412597656	970.610412597656	1	9.99712833333333	987	Non_Depleted_Plasma_Nor_3.raw
False	None	FourierTransform	HCD	MS2	0	60.2394	200	970.610412597656	2909.81668453297	3	10.0121333333333	988	Non_Depleted_Plasma_Nor_3.raw
False	None	FourierTransform	HCD	MS2	0	60.2394	200	970.610412597656	1940.21354856531	2	10.0121333333333	988	Non_Depleted_Plasma_Nor_3.raw
False	Unambiguous	IonTrap	CID	MS2	0	0	100	1025.58386230469	1025.58386230469	1	10.017555	989	Non_Depleted_Plasma_Nor_3.raw
False	Ambiguous	FourierTransform	HCD	MS2	0	0	200	1025.58386230469	2050.16044797938	2	10.0325516666667	990	Non_Depleted_Plasma_Nor_3.raw
False	Unambiguous	FourierTransform	HCD	MS2	0	0	200	1025.58386230469	3074.73703365406	3	10.0325516666667	990	Non_Depleted_Plasma_Nor_3.raw
False	None	IonTrap	CID	MS2	0	10.05164	100	832.245483398438	832.245483398438	1	10.04781	992	Non_Depleted_Plasma_Nor_3.raw
False	None	FourierTransform	HCD	MS2	0	10.05164	200	832.245483398438	832.245483398438	1	10.0628733333333	993	Non_Depleted_Plasma_Nor_3.raw
False	None	IonTrap	CID	MS2	0	67.04471	100	846.296813964844	846.296813964844	1	10.068335	994	Non_Depleted_Plasma_Nor_3.raw
False	None	FourierTransform	HCD	MS2	0	67.04471	200	846.296813964844	1691.58635129969	2	10.083445	995	Non_Depleted_Plasma_Nor_3.raw
False	None	FourierTransform	HCD	MS2	0	67.04471	200	846.296813964844	2536.87588863453	3	10.083445	995	Non_Depleted_Plasma_Nor_3.raw
False	None	IonTrap	CID	MS2	0	36.67817	100	906.262512207031	906.262512207031	1	10.0888966666667	996	Non_Depleted_Plasma_Nor_3.raw
False	None	FourierTransform	HCD	MS2	0	36.67817	200	906.262512207031	906.262512207031	1	10.103875	997	Non_Depleted_Plasma_Nor_3.raw
False	Unambiguous	IonTrap	CID	MS2	0	0	100	1166.50561523438	1166.50561523438	1	10.1092816666667	998	Non_Depleted_Plasma_Nor_3.raw
False	None	FourierTransform	HCD	MS2	0	0	200	1166.50561523438	2332.00395383875	2	10.12416	999	Non_Depleted_Plasma_Nor_3.raw
False	None	FourierTransform	HCD	MS2	0	0	200	1166.50561523438	3497.50229244313	3	10.12416	999	Non_Depleted_Plasma_Nor_3.raw
False	Ambiguous	IonTrap	CID	MS2	0		100	1163.63073730469	1163.63073730469	1	10.1295666666667	1000	Non_Depleted_Plasma_Nor_3.raw
False	None	FourierTransform	HCD	MS2	0		200	1163.63073730469	2326.25419797938	2	10.1443633333333	1001	Non_Depleted_Plasma_Nor_3.raw
False	Unambiguous	FourierTransform	HCD	MS2	0		200	1163.63073730469	3488.87765865406	3	10.1443633333333	1001	Non_Depleted_Plasma_Nor_3.raw
False	Ambiguous	IonTrap	CID	MS2	0	72.21947	100	1019.56616210938	1019.56616210938	1	10.1596366666667	1003	Non_Depleted_Plasma_Nor_3.raw
False	None	FourierTransform	HCD	MS2	0	72.21947	200	1019.56616210938	2038.12504758875	2	10.1745483333333	1004	Non_Depleted_Plasma_Nor_3.raw
False	Unambiguous	FourierTransform	HCD	MS2	0	72.21947	200	1019.56616210938	3056.68393306813	3	10.1745483333333	1004	Non_Depleted_Plasma_Nor_3.raw
False	None	IonTrap	CID	MS2	0	60.51607	100	1125.41235351563	1125.41235351563	1	10.1799616666667	1005	Non_Depleted_Plasma_Nor_3.raw
False	Ambiguous	IonTrap	CID	MS2	0	0	100	1206.67370605469	1206.67370605469	1	10.2003666666667	1007	Non_Depleted_Plasma_Nor_3.raw
False	None	FourierTransform	HCD	MS2	0	0	200	1206.67370605469	3618.00656490406	3	10.2151266666667	1008	Non_Depleted_Plasma_Nor_3.raw
False	Unambiguous	FourierTransform	HCD	MS2	0	0	200	1206.67370605469	2412.34013547938	2	10.2151266666667	1008	Non_Depleted_Plasma_Nor_3.raw
False	Ambiguous	IonTrap	CID	MS2	0	42.34519	100	854.502136230469	854.502136230469	1	10.2205916666667	1009	Non_Depleted_Plasma_Nor_3.raw
False	None	FourierTransform	HCD	MS2	0	42.34519	200	854.502136230469	854.502136230469	1	10.2356416666667	1010	Non_Depleted_Plasma_Nor_3.raw
False	Unambiguous	IonTrap	CID	MS2	0		100	1135.62243652344	2270.23759641688	2	10.241055	1011	Non_Depleted_Plasma_Nor_3.raw
False	Unambiguous	IonTrap	CID	MS2	0		100	1135.62243652344	3404.85275631031	3	10.241055	1011	Non_Depleted_Plasma_Nor_3.raw
False	None	FourierTransform	HCD	MS2	0		200	1135.62243652344	2270.23759641688	2	10.2558833333333	1012	Non_Depleted_Plasma_Nor_3.raw
False	None	FourierTransform	HCD	MS2	0		200	1135.62243652344	3404.85275631031	3	10.2558833333333	1012	Non_Depleted_Plasma_Nor_3.raw
False	None	IonTrap	CID	MS2	0	88.02375	100	882.719421386719	882.719421386719	1	10.2712233333333	1014	Non_Depleted_Plasma_Nor_3.raw
False	None	FourierTransform	HCD	MS2	0	88.02375	200	882.719421386719	1764.43156614344	2	10.287375	1015	Non_Depleted_Plasma_Nor_3.raw
False	None	FourierTransform	HCD	MS2	0	88.02375	200	882.719421386719	2646.14371090016	3	10.287375	1015	Non_Depleted_Plasma_Nor_3.raw
False	None	IonTrap	CID	MS2	0	0	100	1361.43920898438	1361.43920898438	1	10.2927933333333	1016	Non_Depleted_Plasma_Nor_3.raw
False	None	FourierTransform	HCD	MS2	0	0	200	1361.43920898438	4082.30307369313	3	10.3075266666667	1017	Non_Depleted_Plasma_Nor_3.raw
False	None	FourierTransform	HCD	MS2	0	0	200	1361.43920898438	2721.87114133875	2	10.3075266666667	1017	Non_Depleted_Plasma_Nor_3.raw
False	None	IonTrap	CID	MS2	0	8.568001	100	921.316467285156	921.316467285156	1	10.3129733333333	1018	Non_Depleted_Plasma_Nor_3.raw
False	None	FourierTransform	HCD	MS2	0	8.568001	200	921.316467285156	921.316467285156	1	10.3279433333333	1019	Non_Depleted_Plasma_Nor_3.raw
False	Unambiguous	IonTrap	CID	MS2	0	0	100	1209.5654296875	1209.5654296875	1	10.333345	1020	Non_Depleted_Plasma_Nor_3.raw
False	None	FourierTransform	HCD	MS2	0	0	200	1209.5654296875	2418.123582745	2	10.348175	1021	Non_Depleted_Plasma_Nor_3.raw
False	None	FourierTransform	HCD	MS2	0	0	200	1209.5654296875	3626.6817358025	3	10.348175	1021	Non_Depleted_Plasma_Nor_3.raw
False	Unambiguous	IonTrap	CID	MS2	0	49.28327	100	1014.51776123047	1014.51776123047	1	10.3536	1022	Non_Depleted_Plasma_Nor_3.raw
False	None	FourierTransform	HCD	MS2	0	49.28327	200	1014.51776123047	2028.02824583094	2	10.3686033333333	1023	Non_Depleted_Plasma_Nor_3.raw
False	Ambiguous	FourierTransform	HCD	MS2	0	49.28327	200	1014.51776123047	3041.53873043141	3	10.3686033333333	1023	Non_Depleted_Plasma_Nor_3.raw
False	None	IonTrap	CID	MS2	0	0	100	1297.40380859375	1297.40380859375	1	10.3836516666667	1025	Non_Depleted_Plasma_Nor_3.raw
False	None	FourierTransform	HCD	MS2	0	0	200	1297.40380859375	3890.19687252125	3	10.3983883333333	1026	Non_Depleted_Plasma_Nor_3.raw
False	None	FourierTransform	HCD	MS2	0	0	200	1297.40380859375	2593.8003405575	2	10.3983883333333	1026	Non_Depleted_Plasma_Nor_3.raw
False	Ambiguous	IonTrap	CID	MS2	0	0	100	1231.59167480469	1231.59167480469	1	10.4037883333333	1027	Non_Depleted_Plasma_Nor_3.raw
False	None	FourierTransform	HCD	MS2	0	0	200	1231.59167480469	2462.17607297938	2	10.4185966666667	1028	Non_Depleted_Plasma_Nor_3.raw
False	Ambiguous	FourierTransform	HCD	MS2	0	0	200	1231.59167480469	3692.76047115406	3	10.4185966666667	1028	Non_Depleted_Plasma_Nor_3.raw
False	Ambiguous	IonTrap	CID	MS2	0	67.52773	100	868.619934082031	868.619934082031	1	10.42405	1029	Non_Depleted_Plasma_Nor_3.raw
False	None	FourierTransform	HCD	MS2	0	67.52773	200	868.619934082031	1736.23259153406	2	10.4390466666667	1030	Non_Depleted_Plasma_Nor_3.raw
False	None	FourierTransform	HCD	MS2	0	67.52773	200	868.619934082031	2603.84524898609	3	10.4390466666667	1030	Non_Depleted_Plasma_Nor_3.raw
False	Unambiguous	IonTrap	CID	MS2	0	48.20838	100	1112.57470703125	1112.57470703125	1	10.4444766666667	1031	Non_Depleted_Plasma_Nor_3.raw
False	None	FourierTransform	HCD	MS2	0	48.20838	200	1112.57470703125	2224.1421374325	2	10.4593566666667	1032	Non_Depleted_Plasma_Nor_3.raw
False	None	FourierTransform	HCD	MS2	0	48.20838	200	1112.57470703125	3335.70956783375	3	10.4593566666667	1032	Non_Depleted_Plasma_Nor_3.raw
False	Unambiguous	IonTrap	CID	MS2	0		100	1143.49279785156	1143.49279785156	1	10.4647583333333	1033	Non_Depleted_Plasma_Nor_3.raw
False	None	FourierTransform	HCD	MS2	0		200	1143.49279785156	1143.49279785156	1	10.479575	1034	Non_Depleted_Plasma_Nor_3.raw
False	None	IonTrap	CID	MS2	0	23.56981	100	877.7607421875	877.7607421875	1	10.494815	1036	Non_Depleted_Plasma_Nor_3.raw
False	None	FourierTransform	HCD	MS2	0	23.56981	200	877.7607421875	1754.514207745	2	10.510875	1037	Non_Depleted_Plasma_Nor_3.raw
False	None	FourierTransform	HCD	MS2	0	23.56981	200	877.7607421875	2631.2676733025	3	10.510875	1037	Non_Depleted_Plasma_Nor_3.raw
False	None	IonTrap	CID	MS2	0	66.74906	100	899.742797851563	899.742797851563	1	10.51633	1038	Non_Depleted_Plasma_Nor_3.raw
False	None	FourierTransform	HCD	MS2	0	66.74906	200	899.742797851563	1798.47831907313	2	10.5313766666667	1039	Non_Depleted_Plasma_Nor_3.raw
False	None	FourierTransform	HCD	MS2	0	66.74906	200	899.742797851563	2697.21384029469	3	10.5313766666667	1039	Non_Depleted_Plasma_Nor_3.raw
False	None	IonTrap	CID	MS2	0	67.10955	100	829.270141601563	829.270141601563	1	10.5369533333333	1040	Non_Depleted_Plasma_Nor_3.raw
False	None	FourierTransform	HCD	MS2	0	67.10955	200	829.270141601563	1657.53300657313	2	10.5519933333333	1041	Non_Depleted_Plasma_Nor_3.raw
False	None	FourierTransform	HCD	MS2	0	67.10955	200	829.270141601563	2485.79587154469	3	10.5519933333333	1041	Non_Depleted_Plasma_Nor_3.raw
False	Unambiguous	IonTrap	CID	MS2	0		100	1398.40014648438	4193.18588619313	3	10.5573733333333	1042	Non_Depleted_Plasma_Nor_3.raw
False	None	IonTrap	CID	MS2	0		100	1398.40014648438	2795.79301633875	2	10.5573733333333	1042	Non_Depleted_Plasma_Nor_3.raw
False	None	FourierTransform	HCD	MS2	0		200	1398.40014648438	2795.79301633875	2	10.5720666666667	1043	Non_Depleted_Plasma_Nor_3.raw
False	None	FourierTransform	HCD	MS2	0		200	1398.40014648438	4193.18588619313	3	10.5720666666667	1043	Non_Depleted_Plasma_Nor_3.raw
False	None	IonTrap	CID	MS2	0	50.66154	100	956.707885742188	956.707885742188	1	10.5775116666667	1044	Non_Depleted_Plasma_Nor_3.raw
False	None	FourierTransform	HCD	MS2	0	50.66154	200	956.707885742188	1912.40849485438	2	10.592495	1045	Non_Depleted_Plasma_Nor_3.raw
False	None	FourierTransform	HCD	MS2	0	50.66154	200	956.707885742188	2868.10910396656	3	10.592495	1045	Non_Depleted_Plasma_Nor_3.raw
False	None	IonTrap	CID	MS2	0		100	962.655883789063	962.655883789063	1	10.60783	1047	Non_Depleted_Plasma_Nor_3.raw
False	None	FourierTransform	HCD	MS2	0		200	962.655883789063	1924.30449094813	2	10.6230733333333	1048	Non_Depleted_Plasma_Nor_3.raw
False	None	FourierTransform	HCD	MS2	0		200	962.655883789063	2885.95309810719	3	10.6230733333333	1048	Non_Depleted_Plasma_Nor_3.raw
False	None	IonTrap	CID	MS2	0		100	1317.47338867188	2633.93950071375	2	10.6284783333333	1049	Non_Depleted_Plasma_Nor_3.raw
False	None	IonTrap	CID	MS2	0		100	1317.47338867188	3950.40561275563	3	10.6284783333333	1049	Non_Depleted_Plasma_Nor_3.raw
False	None	FourierTransform	HCD	MS2	0		200	1317.47338867188	3950.40561275563	3	10.6432333333333	1050	Non_Depleted_Plasma_Nor_3.raw
False	None	FourierTransform	HCD	MS2	0		200	1317.47338867188	2633.93950071375	2	10.6432333333333	1050	Non_Depleted_Plasma_Nor_3.raw
False	None	IonTrap	CID	MS2	0	68.16312	100	896.750915527344	896.750915527344	1	10.648685	1051	Non_Depleted_Plasma_Nor_3.raw
False	None	FourierTransform	HCD	MS2	0	68.16312	200	896.750915527344	896.750915527344	1	10.663685	1052	Non_Depleted_Plasma_Nor_3.raw
False	Unambiguous	IonTrap	CID	MS2	0	0	100	1047.53479003906	1047.53479003906	1	10.6691066666667	1053	Non_Depleted_Plasma_Nor_3.raw
False	Unambiguous	FourierTransform	HCD	MS2	0	0	200	1047.53479003906	2094.06230344813	2	10.6840266666667	1054	Non_Depleted_Plasma_Nor_3.raw
False	Ambiguous	FourierTransform	HCD	MS2	0	0	200	1047.53479003906	3140.58981685719	3	10.6840266666667	1054	Non_Depleted_Plasma_Nor_3.raw
False	None	IonTrap	CID	MS2	0	76.1718	100	890.237854003906	890.237854003906	1	10.6894716666667	1055	Non_Depleted_Plasma_Nor_3.raw
False	None	FourierTransform	HCD	MS2	0	76.1718	200	890.237854003906	1779.46843137781	2	10.7046033333333	1056	Non_Depleted_Plasma_Nor_3.raw
False	None	FourierTransform	HCD	MS2	0	76.1718	200	890.237854003906	2668.69900875172	3	10.7046033333333	1056	Non_Depleted_Plasma_Nor_3.raw
False	None	IonTrap	CID	MS2	0	35.74784	100	906.263488769531	906.263488769531	1	10.7198216666667	1058	Non_Depleted_Plasma_Nor_3.raw
False	None	FourierTransform	HCD	MS2	0	35.74784	200	906.263488769531	906.263488769531	1	10.7358716666667	1059	Non_Depleted_Plasma_Nor_3.raw
False	None	IonTrap	CID	MS2	0	63.58076	100	908.26171875	908.26171875	1	10.7413233333333	1060	Non_Depleted_Plasma_Nor_3.raw
False	None	FourierTransform	HCD	MS2	0	63.58076	200	908.26171875	908.26171875	1	10.756345	1061	Non_Depleted_Plasma_Nor_3.raw
False	Unambiguous	IonTrap	CID	MS2	0		100	1094.54150390625	1094.54150390625	1	10.7617733333333	1062	Non_Depleted_Plasma_Nor_3.raw
False	None	FourierTransform	HCD	MS2	0		200	1094.54150390625	2188.0757311825	2	10.7766233333333	1063	Non_Depleted_Plasma_Nor_3.raw
False	Ambiguous	FourierTransform	HCD	MS2	0		200	1094.54150390625	3281.60995845875	3	10.7766233333333	1063	Non_Depleted_Plasma_Nor_3.raw
False	None	IonTrap	CID	MS2	0	45.63862	100	921.315551757813	921.315551757813	1	10.7820716666667	1064	Non_Depleted_Plasma_Nor_3.raw
False	None	FourierTransform	HCD	MS2	0	45.63862	200	921.315551757813	921.315551757813	1	10.7970883333333	1065	Non_Depleted_Plasma_Nor_3.raw
False	None	IonTrap	CID	MS2	0	56.73701	100	980.282287597656	980.282287597656	1	10.8025333333333	1066	Non_Depleted_Plasma_Nor_3.raw
False	None	FourierTransform	HCD	MS2	0	56.73701	200	980.282287597656	980.282287597656	1	10.8174666666667	1067	Non_Depleted_Plasma_Nor_3.raw
False	Unambiguous	IonTrap	CID	MS2	0	77.0289	100	1091.46411132813	3272.37778072438	3	10.8328233333333	1069	Non_Depleted_Plasma_Nor_3.raw
False	None	FourierTransform	HCD	MS2	0	77.0289	200	1091.46411132813	3272.37778072438	3	10.8487066666667	1070	Non_Depleted_Plasma_Nor_3.raw
False	Unambiguous	IonTrap	CID	MS2	0		100	1061.49035644531	1061.49035644531	1	10.8541283333333	1071	Non_Depleted_Plasma_Nor_3.raw
False	None	FourierTransform	HCD	MS2	0		200	1061.49035644531	2121.97343626063	2	10.869045	1072	Non_Depleted_Plasma_Nor_3.raw
False	None	FourierTransform	HCD	MS2	0		200	1061.49035644531	3182.45651607594	3	10.869045	1072	Non_Depleted_Plasma_Nor_3.raw
False	Unambiguous	IonTrap	CID	MS2	0		100	1116.74182128906	1116.74182128906	1	10.8745733333333	1073	Non_Depleted_Plasma_Nor_3.raw
False	None	FourierTransform	HCD	MS2	0		200	1116.74182128906	2232.47636594813	2	10.889465	1074	Non_Depleted_Plasma_Nor_3.raw
False	None	FourierTransform	HCD	MS2	0		200	1116.74182128906	3348.21091060719	3	10.889465	1074	Non_Depleted_Plasma_Nor_3.raw
False	None	IonTrap	CID	MS2	0	89.84738	100	880.670166015625	880.670166015625	1	10.8949116666667	1075	Non_Depleted_Plasma_Nor_3.raw
False	None	FourierTransform	HCD	MS2	0	89.84738	200	880.670166015625	1760.33305540125	2	10.9099483333333	1076	Non_Depleted_Plasma_Nor_3.raw
False	None	FourierTransform	HCD	MS2	0	89.84738	200	880.670166015625	2639.99594478688	3	10.9099483333333	1076	Non_Depleted_Plasma_Nor_3.raw
False	Unambiguous	IonTrap	CID	MS2	0		100	1041.59716796875	1041.59716796875	1	10.9153883333333	1077	Non_Depleted_Plasma_Nor_3.raw
False	None	FourierTransform	HCD	MS2	0		200	1041.59716796875	2082.1870593075	2	10.9302766666667	1078	Non_Depleted_Plasma_Nor_3.raw
False	None	FourierTransform	HCD	MS2	0		200	1041.59716796875	3122.77695064625	3	10.9302766666667	1078	Non_Depleted_Plasma_Nor_3.raw
False	None	IonTrap	CID	MS2	0	54.30357	100	882.715576171875	882.715576171875	1	10.945545	1080	Non_Depleted_Plasma_Nor_3.raw
False	Unambiguous	FourierTransform	HCD	MS2	0	54.30357	200	882.715576171875	2646.13217525563	3	10.9605616666667	1081	Non_Depleted_Plasma_Nor_3.raw
False	None	FourierTransform	HCD	MS2	0	54.30357	200	882.715576171875	1764.42387571375	2	10.9605616666667	1081	Non_Depleted_Plasma_Nor_3.raw
False	Unambiguous	IonTrap	CID	MS2	0	47.11887	100	1270.48645019531	1270.48645019531	1	10.9659533333333	1082	Non_Depleted_Plasma_Nor_3.raw
False	None	FourierTransform	HCD	MS2	0	47.11887	200	1270.48645019531	1270.48645019531	1	10.980765	1083	Non_Depleted_Plasma_Nor_3.raw
False	Unambiguous	IonTrap	CID	MS2	0		100	1124.63891601563	1124.63891601563	1	10.98618	1084	Non_Depleted_Plasma_Nor_3.raw
False	Unambiguous	IonTrap	CID	MS2	0	66.20076	100	1018.55059814453	1018.55059814453	1	11.0064433333333	1086	Non_Depleted_Plasma_Nor_3.raw
False	None	FourierTransform	HCD	MS2	0	66.20076	200	1018.55059814453	2036.09391965906	2	11.021725	1087	Non_Depleted_Plasma_Nor_3.raw
False	None	FourierTransform	HCD	MS2	0	66.20076	200	1018.55059814453	3053.63724117359	3	11.021725	1087	Non_Depleted_Plasma_Nor_3.raw
False	Unambiguous	IonTrap	CID	MS2	0	27.3981	100	939.616760253906	939.616760253906	1	11.02717	1088	Non_Depleted_Plasma_Nor_3.raw
False	None	FourierTransform	HCD	MS2	0	27.3981	200	939.616760253906	939.616760253906	1	11.042245	1089	Non_Depleted_Plasma_Nor_3.raw
False	Ambiguous	IonTrap	CID	MS2	0	0	100	1261.6064453125	1261.6064453125	1	11.057455	1091	Non_Depleted_Plasma_Nor_3.raw
False	Ambiguous	FourierTransform	HCD	MS2	0	0	200	1261.6064453125	2522.205613995	2	11.0722166666667	1092	Non_Depleted_Plasma_Nor_3.raw
False	Unambiguous	FourierTransform	HCD	MS2	0	0	200	1261.6064453125	3782.8047826775	3	11.0722166666667	1092	Non_Depleted_Plasma_Nor_3.raw
False	None	IonTrap	CID	MS2	0	76.76505	100	854.706970214844	854.706970214844	1	11.0776733333333	1093	Non_Depleted_Plasma_Nor_3.raw
False	None	FourierTransform	HCD	MS2	0	76.76505	200	854.706970214844	1708.40666379969	2	11.0927516666667	1094	Non_Depleted_Plasma_Nor_3.raw
False	None	FourierTransform	HCD	MS2	0	76.76505	200	854.706970214844	2562.10635738453	3	11.0927516666667	1094	Non_Depleted_Plasma_Nor_3.raw
False	Unambiguous	IonTrap	CID	MS2	0	35.86551	100	1138.49047851563	1138.49047851563	1	11.098165	1095	Non_Depleted_Plasma_Nor_3.raw
False	None	FourierTransform	HCD	MS2	0	35.86551	200	1138.49047851563	1138.49047851563	1	11.11299	1096	Non_Depleted_Plasma_Nor_3.raw
False	None	IonTrap	CID	MS2	0	69.90318	100	846.295959472656	846.295959472656	1	11.1184483333333	1097	Non_Depleted_Plasma_Nor_3.raw
False	None	FourierTransform	HCD	MS2	0	69.90318	200	846.295959472656	1691.58464231531	2	11.1335516666667	1098	Non_Depleted_Plasma_Nor_3.raw
False	None	FourierTransform	HCD	MS2	0	69.90318	200	846.295959472656	2536.87332515797	3	11.1335516666667	1098	Non_Depleted_Plasma_Nor_3.raw
False	Unambiguous	IonTrap	CID	MS2	0		100	1007.5830078125	1007.5830078125	1	11.1389783333333	1099	Non_Depleted_Plasma_Nor_3.raw
False	None	FourierTransform	HCD	MS2	0		200	1007.5830078125	2014.158738995	2	11.153875	1100	Non_Depleted_Plasma_Nor_3.raw
False	None	FourierTransform	HCD	MS2	0		200	1007.5830078125	3020.7344701775	3	11.153875	1100	Non_Depleted_Plasma_Nor_3.raw
False	None	IonTrap	CID	MS2	0	66.53878	100	1001.73303222656	1001.73303222656	1	11.16917	1102	Non_Depleted_Plasma_Nor_3.raw
False	None	FourierTransform	HCD	MS2	0	66.53878	200	1001.73303222656	2002.45878782313	2	11.184095	1103	Non_Depleted_Plasma_Nor_3.raw
False	Unambiguous	FourierTransform	HCD	MS2	0	66.53878	200	1001.73303222656	3003.18454341969	3	11.184095	1103	Non_Depleted_Plasma_Nor_3.raw
False	Unambiguous	IonTrap	CID	MS2	0		100	1118.76257324219	1118.76257324219	1	11.1895116666667	1104	Non_Depleted_Plasma_Nor_3.raw
False	None	FourierTransform	HCD	MS2	0		200	1118.76257324219	2236.51786985438	2	11.2044283333333	1105	Non_Depleted_Plasma_Nor_3.raw
False	None	FourierTransform	HCD	MS2	0		200	1118.76257324219	3354.27316646656	3	11.2044283333333	1105	Non_Depleted_Plasma_Nor_3.raw
False	Unambiguous	IonTrap	CID	MS2	0		100	1290.64233398438	2580.27739133875	2	11.209945	1106	Non_Depleted_Plasma_Nor_3.raw
False	Unambiguous	IonTrap	CID	MS2	0		100	1290.64233398438	3869.91244869313	3	11.209945	1106	Non_Depleted_Plasma_Nor_3.raw
False	None	FourierTransform	HCD	MS2	0		200	1290.64233398438	2580.27739133875	2	11.2246533333333	1107	Non_Depleted_Plasma_Nor_3.raw
False	None	FourierTransform	HCD	MS2	0		200	1290.64233398438	3869.91244869313	3	11.2246533333333	1107	Non_Depleted_Plasma_Nor_3.raw
False	Ambiguous	IonTrap	CID	MS2	0		100	1185.55200195313	1185.55200195313	1	11.2300416666667	1108	Non_Depleted_Plasma_Nor_3.raw
False	None	FourierTransform	HCD	MS2	0		200	1185.55200195313	3554.64145259938	3	11.2448816666667	1109	Non_Depleted_Plasma_Nor_3.raw
False	None	FourierTransform	HCD	MS2	0		200	1185.55200195313	2370.09672727625	2	11.2448816666667	1109	Non_Depleted_Plasma_Nor_3.raw
False	Ambiguous	IonTrap	CID	MS2	0		100	958.592468261719	958.592468261719	1	11.2503266666667	1110	Non_Depleted_Plasma_Nor_3.raw
False	None	FourierTransform	HCD	MS2	0		200	958.592468261719	1916.17765989344	2	11.2652816666667	1111	Non_Depleted_Plasma_Nor_3.raw
False	None	FourierTransform	HCD	MS2	0		200	958.592468261719	2873.76285152516	3	11.2652816666667	1111	Non_Depleted_Plasma_Nor_3.raw
False	Unambiguous	IonTrap	CID	MS2	0		100	1244.50476074219	1244.50476074219	1	11.2804566666667	1113	Non_Depleted_Plasma_Nor_3.raw
False	None	FourierTransform	HCD	MS2	0		200	1244.50476074219	2488.00224485438	2	11.2952233333333	1114	Non_Depleted_Plasma_Nor_3.raw
False	None	FourierTransform	HCD	MS2	0		200	1244.50476074219	3731.49972896656	3	11.2952233333333	1114	Non_Depleted_Plasma_Nor_3.raw
False	None	IonTrap	CID	MS2	0	60.08779	100	891.234008789063	891.234008789063	1	11.3006666666667	1115	Non_Depleted_Plasma_Nor_3.raw
False	None	FourierTransform	HCD	MS2	0	60.08779	200	891.234008789063	891.234008789063	1	11.3157283333333	1116	Non_Depleted_Plasma_Nor_3.raw
False	Unambiguous	IonTrap	CID	MS2	0	59.60174	100	1196.48181152344	1196.48181152344	1	11.3211166666667	1117	Non_Depleted_Plasma_Nor_3.raw
False	None	FourierTransform	HCD	MS2	0	59.60174	200	1196.48181152344	3587.43088131031	3	11.3358866666667	1118	Non_Depleted_Plasma_Nor_3.raw
False	None	FourierTransform	HCD	MS2	0	59.60174	200	1196.48181152344	2391.95634641688	2	11.3358866666667	1118	Non_Depleted_Plasma_Nor_3.raw
False	Unambiguous	IonTrap	CID	MS2	0		100	1158.54602050781	1158.54602050781	1	11.341295	1119	Non_Depleted_Plasma_Nor_3.raw
False	None	FourierTransform	HCD	MS2	0		200	1158.54602050781	2316.08476438563	2	11.35616	1120	Non_Depleted_Plasma_Nor_3.raw
False	None	FourierTransform	HCD	MS2	0		200	1158.54602050781	3473.62350826344	3	11.35616	1120	Non_Depleted_Plasma_Nor_3.raw
False	Ambiguous	IonTrap	CID	MS2	0		100	1099.51904296875	1099.51904296875	1	11.3615833333333	1121	Non_Depleted_Plasma_Nor_3.raw
False	None	FourierTransform	HCD	MS2	0		200	1099.51904296875	1099.51904296875	1	11.3765383333333	1122	Non_Depleted_Plasma_Nor_3.raw
False	None	IonTrap	CID	MS2	0	13.74381	100	906.263366699219	906.263366699219	1	11.39182	1124	Non_Depleted_Plasma_Nor_3.raw
False	None	FourierTransform	HCD	MS2	0	13.74381	200	906.263366699219	906.263366699219	1	11.4078733333333	1125	Non_Depleted_Plasma_Nor_3.raw
False	None	IonTrap	CID	MS2	0	67.87524	100	899.743041992188	899.743041992188	1	11.4133216666667	1126	Non_Depleted_Plasma_Nor_3.raw
False	Ambiguous	FourierTransform	HCD	MS2	0	67.87524	200	899.743041992188	2697.21457271656	3	11.4283783333333	1127	Non_Depleted_Plasma_Nor_3.raw
False	None	FourierTransform	HCD	MS2	0	67.87524	200	899.743041992188	1798.47880735438	2	11.4283783333333	1127	Non_Depleted_Plasma_Nor_3.raw
False	None	IonTrap	CID	MS2	0	92.25427	100	829.746887207031	829.746887207031	1	11.4338466666667	1128	Non_Depleted_Plasma_Nor_3.raw
False	None	FourierTransform	HCD	MS2	0	92.25427	200	829.746887207031	1658.48649778406	2	11.4488883333333	1129	Non_Depleted_Plasma_Nor_3.raw
False	Ambiguous	FourierTransform	HCD	MS2	0	92.25427	200	829.746887207031	2487.22610836109	3	11.4488883333333	1129	Non_Depleted_Plasma_Nor_3.raw
False	Ambiguous	IonTrap	CID	MS2	0		100	1127.53942871094	1127.53942871094	1	11.454305	1130	Non_Depleted_Plasma_Nor_3.raw
False	None	FourierTransform	HCD	MS2	0		200	1127.53942871094	1127.53942871094	1	11.4692116666667	1131	Non_Depleted_Plasma_Nor_3.raw
False	None	IonTrap	CID	MS2	0	56.36318	100	877.760986328125	877.760986328125	1	11.4746583333333	1132	Non_Depleted_Plasma_Nor_3.raw
False	None	FourierTransform	HCD	MS2	0	56.36318	200	877.760986328125	1754.51469602625	2	11.48965	1133	Non_Depleted_Plasma_Nor_3.raw
False	Unambiguous	FourierTransform	HCD	MS2	0	56.36318	200	877.760986328125	2631.26840572438	3	11.48965	1133	Non_Depleted_Plasma_Nor_3.raw
False	None	IonTrap	CID	MS2	0	36.30117	100	908.262023925781	908.262023925781	1	11.5038683333333	1135	Non_Depleted_Plasma_Nor_3.raw
False	None	FourierTransform	HCD	MS2	0	36.30117	200	908.262023925781	908.262023925781	1	11.5198733333333	1136	Non_Depleted_Plasma_Nor_3.raw
False	Ambiguous	IonTrap	CID	MS2	0	73.87552	100	967.645874023438	967.645874023438	1	11.5253066666667	1137	Non_Depleted_Plasma_Nor_3.raw
False	None	FourierTransform	HCD	MS2	0	73.87552	200	967.645874023438	1934.28447141688	2	11.5403116666667	1138	Non_Depleted_Plasma_Nor_3.raw
False	None	FourierTransform	HCD	MS2	0	73.87552	200	967.645874023438	2900.92306881031	3	11.5403116666667	1138	Non_Depleted_Plasma_Nor_3.raw
False	None	IonTrap	CID	MS2	0	8.47753	100	833.246704101563	833.246704101563	1	11.545885	1139	Non_Depleted_Plasma_Nor_3.raw
False	None	FourierTransform	HCD	MS2	0	8.47753	200	833.246704101563	833.246704101563	1	11.5609216666667	1140	Non_Depleted_Plasma_Nor_3.raw
False	None	IonTrap	CID	MS2	0	0	100	1567.3115234375	1567.3115234375	1	11.56629	1141	Non_Depleted_Plasma_Nor_3.raw
False	None	FourierTransform	HCD	MS2	0	0	200	1567.3115234375	3133.615770245	2	11.5808716666667	1142	Non_Depleted_Plasma_Nor_3.raw
False	None	FourierTransform	HCD	MS2	0	0	200	1567.3115234375	4699.9200170525	3	11.5808716666667	1142	Non_Depleted_Plasma_Nor_3.raw
False	Unambiguous	IonTrap	CID	MS2	0		100	1026.68151855469	1026.68151855469	1	11.5862916666667	1143	Non_Depleted_Plasma_Nor_3.raw
False	None	FourierTransform	HCD	MS2	0		200	1026.68151855469	2052.35576047938	2	11.60118	1144	Non_Depleted_Plasma_Nor_3.raw
False	None	FourierTransform	HCD	MS2	0		200	1026.68151855469	3078.03000240406	3	11.60118	1144	Non_Depleted_Plasma_Nor_3.raw
False	None	IonTrap	CID	MS2	0	33.51239	100	921.315490722656	921.315490722656	1	11.615395	1146	Non_Depleted_Plasma_Nor_3.raw
False	None	FourierTransform	HCD	MS2	0	33.51239	200	921.315490722656	921.315490722656	1	11.6303916666667	1147	Non_Depleted_Plasma_Nor_3.raw
False	None	IonTrap	CID	MS2	0	63.42324	100	994.33251953125	994.33251953125	1	11.63584	1148	Non_Depleted_Plasma_Nor_3.raw
False	None	FourierTransform	HCD	MS2	0	63.42324	200	994.33251953125	2980.98300533375	3	11.6507933333333	1149	Non_Depleted_Plasma_Nor_3.raw
False	None	FourierTransform	HCD	MS2	0	63.42324	200	994.33251953125	1987.6577624325	2	11.6507933333333	1149	Non_Depleted_Plasma_Nor_3.raw
False	None	IonTrap	CID	MS2	0	52.51089	100	896.749084472656	896.749084472656	1	11.6562483333333	1150	Non_Depleted_Plasma_Nor_3.raw
False	Unambiguous	IonTrap	CID	MS2	0		100	1079.60437011719	1079.60437011719	1	11.6766583333333	1152	Non_Depleted_Plasma_Nor_3.raw
False	Unambiguous	FourierTransform	HCD	MS2	0		200	1079.60437011719	2158.20146360438	2	11.6915633333333	1153	Non_Depleted_Plasma_Nor_3.raw
False	None	FourierTransform	HCD	MS2	0		200	1079.60437011719	3236.79855709156	3	11.6915633333333	1153	Non_Depleted_Plasma_Nor_3.raw
False	Unambiguous	IonTrap	CID	MS2	0		100	1254.49841308594	2507.98954954188	2	11.6969533333333	1154	Non_Depleted_Plasma_Nor_3.raw
False	None	IonTrap	CID	MS2	0		100	1254.49841308594	3761.48068599781	3	11.6969533333333	1154	Non_Depleted_Plasma_Nor_3.raw
False	None	FourierTransform	HCD	MS2	0		200	1254.49841308594	2507.98954954188	2	11.71169	1155	Non_Depleted_Plasma_Nor_3.raw
False	None	FourierTransform	HCD	MS2	0		200	1254.49841308594	3761.48068599781	3	11.71169	1155	Non_Depleted_Plasma_Nor_3.raw
False	Unambiguous	IonTrap	CID	MS2	0	0	100	1015.53247070313	1015.53247070313	1	11.7259933333333	1157	Non_Depleted_Plasma_Nor_3.raw
False	Unambiguous	FourierTransform	HCD	MS2	0	0	200	1015.53247070313	3044.58285884938	3	11.7409166666667	1158	Non_Depleted_Plasma_Nor_3.raw
False	Unambiguous	FourierTransform	HCD	MS2	0	0	200	1015.53247070313	2030.05766477625	2	11.7409166666667	1158	Non_Depleted_Plasma_Nor_3.raw
False	None	IonTrap	CID	MS2	0	44.29284	100	1377.44506835938	1377.44506835938	1	11.7463216666667	1159	Non_Depleted_Plasma_Nor_3.raw
False	None	FourierTransform	HCD	MS2	0	44.29284	200	1377.44506835938	2753.88286008875	2	11.7610433333333	1160	Non_Depleted_Plasma_Nor_3.raw
False	Unambiguous	FourierTransform	HCD	MS2	0	44.29284	200	1377.44506835938	4130.32065181813	3	11.7610433333333	1160	Non_Depleted_Plasma_Nor_3.raw
False	Unambiguous	IonTrap	CID	MS2	0	0	100	1023.50653076172	1023.50653076172	1	11.76647	1161	Non_Depleted_Plasma_Nor_3.raw
False	None	FourierTransform	HCD	MS2	0	0	200	1023.50653076172	2046.00578489344	2	11.7813583333333	1162	Non_Depleted_Plasma_Nor_3.raw
False	None	FourierTransform	HCD	MS2	0	0	200	1023.50653076172	3068.50503902516	3	11.7813583333333	1162	Non_Depleted_Plasma_Nor_3.raw
False	None	IonTrap	CID	MS2	0	45.38071	100	1237.34460449219	1237.34460449219	1	11.7867566666667	1163	Non_Depleted_Plasma_Nor_3.raw
False	None	FourierTransform	HCD	MS2	0	45.38071	200	1237.34460449219	1237.34460449219	1	11.801545	1164	Non_Depleted_Plasma_Nor_3.raw
False	Ambiguous	IonTrap	CID	MS2	0		100	1084.66052246094	1084.66052246094	1	11.806965	1165	Non_Depleted_Plasma_Nor_3.raw
False	None	FourierTransform	HCD	MS2	0		200	1084.66052246094	2168.31376829188	2	11.821825	1166	Non_Depleted_Plasma_Nor_3.raw
False	None	FourierTransform	HCD	MS2	0		200	1084.66052246094	3251.96701412281	3	11.821825	1166	Non_Depleted_Plasma_Nor_3.raw
False	None	IonTrap	CID	MS2	0	25.12839	100	815.216979980469	815.216979980469	1	11.8360616666667	1168	Non_Depleted_Plasma_Nor_3.raw
False	Ambiguous	IonTrap	CID	MS2	0	0	100	917.570373535156	917.570373535156	1	11.8576616666667	1170	Non_Depleted_Plasma_Nor_3.raw
False	None	FourierTransform	HCD	MS2	0	0	200	917.570373535156	1834.13347044031	2	11.8726833333333	1171	Non_Depleted_Plasma_Nor_3.raw
False	None	FourierTransform	HCD	MS2	0	0	200	917.570373535156	2750.69656734547	3	11.8726833333333	1171	Non_Depleted_Plasma_Nor_3.raw
False	Unambiguous	IonTrap	CID	MS2	0	37.06715	100	958.638977050781	958.638977050781	1	11.8781283333333	1172	Non_Depleted_Plasma_Nor_3.raw
False	None	FourierTransform	HCD	MS2	0	37.06715	200	958.638977050781	1916.27067747156	2	11.89319	1173	Non_Depleted_Plasma_Nor_3.raw
False	None	FourierTransform	HCD	MS2	0	37.06715	200	958.638977050781	2873.90237789234	3	11.89319	1173	Non_Depleted_Plasma_Nor_3.raw
False	Unambiguous	IonTrap	CID	MS2	0		100	936.609924316406	936.609924316406	1	11.8986433333333	1174	Non_Depleted_Plasma_Nor_3.raw
False	None	FourierTransform	HCD	MS2	0		200	936.609924316406	1872.21257200281	2	11.91365	1175	Non_Depleted_Plasma_Nor_3.raw
False	None	FourierTransform	HCD	MS2	0		200	936.609924316406	2807.81521968922	3	11.91365	1175	Non_Depleted_Plasma_Nor_3.raw
False	Unambiguous	IonTrap	CID	MS2	0		100	1134.52099609375	1134.52099609375	1	11.9190733333333	1176	Non_Depleted_Plasma_Nor_3.raw
False	None	FourierTransform	HCD	MS2	0		200	1134.52099609375	3401.54843502125	3	11.933905	1177	Non_Depleted_Plasma_Nor_3.raw
False	None	FourierTransform	HCD	MS2	0		200	1134.52099609375	2268.0347155575	2	11.933905	1177	Non_Depleted_Plasma_Nor_3.raw
False	Unambiguous	IonTrap	CID	MS2	0		100	1131.68273925781	2262.35820188563	2	11.9491833333333	1179	Non_Depleted_Plasma_Nor_3.raw
False	None	IonTrap	CID	MS2	0		100	1131.68273925781	3393.03366451344	3	11.9491833333333	1179	Non_Depleted_Plasma_Nor_3.raw
False	None	FourierTransform	HCD	MS2	0		200	1131.68273925781	2262.35820188563	2	11.9652083333333	1180	Non_Depleted_Plasma_Nor_3.raw
False	None	FourierTransform	HCD	MS2	0		200	1131.68273925781	3393.03366451344	3	11.9652083333333	1180	Non_Depleted_Plasma_Nor_3.raw
False	Ambiguous	IonTrap	CID	MS2	0	51.7559	100	1011.44647216797	1011.44647216797	1	11.9706333333333	1181	Non_Depleted_Plasma_Nor_3.raw
False	None	FourierTransform	HCD	MS2	0	51.7559	200	1011.44647216797	2021.88566770594	2	11.9855916666667	1182	Non_Depleted_Plasma_Nor_3.raw
False	None	FourierTransform	HCD	MS2	0	51.7559	200	1011.44647216797	3032.32486324391	3	11.9855916666667	1182	Non_Depleted_Plasma_Nor_3.raw
False	Unambiguous	IonTrap	CID	MS2	0		100	1144.55981445313	1144.55981445313	1	11.990995	1183	Non_Depleted_Plasma_Nor_3.raw
False	None	FourierTransform	HCD	MS2	0		200	1144.55981445313	2288.11235227625	2	12.0057933333333	1184	Non_Depleted_Plasma_Nor_3.raw
False	None	FourierTransform	HCD	MS2	0		200	1144.55981445313	3431.66489009938	3	12.0057933333333	1184	Non_Depleted_Plasma_Nor_3.raw
False	None	IonTrap	CID	MS2	0	93.15864	100	923.653930664063	923.653930664063	1	12.01125	1185	Non_Depleted_Plasma_Nor_3.raw
False	None	FourierTransform	HCD	MS2	0	93.15864	200	923.653930664063	1846.30058469813	2	12.0262666666667	1186	Non_Depleted_Plasma_Nor_3.raw
False	None	FourierTransform	HCD	MS2	0	93.15864	200	923.653930664063	2768.94723873219	3	12.0262666666667	1186	Non_Depleted_Plasma_Nor_3.raw
False	Unambiguous	IonTrap	CID	MS2	0		100	1774.27722167969	3547.54716672938	2	12.0316233333333	1187	Non_Depleted_Plasma_Nor_3.raw
False	Unambiguous	IonTrap	CID	MS2	0		100	1774.27722167969	5320.81711177906	3	12.0316233333333	1187	Non_Depleted_Plasma_Nor_3.raw
False	None	FourierTransform	HCD	MS2	0		200	1774.27722167969	3547.54716672938	2	12.0460533333333	1188	Non_Depleted_Plasma_Nor_3.raw
False	None	FourierTransform	HCD	MS2	0		200	1774.27722167969	5320.81711177906	3	12.0460533333333	1188	Non_Depleted_Plasma_Nor_3.raw
False	None	IonTrap	CID	MS2	0	44.92377	100	906.265625	906.265625	1	12.06146	1190	Non_Depleted_Plasma_Nor_3.raw
False	None	FourierTransform	HCD	MS2	0	44.92377	200	906.265625	906.265625	1	12.07754	1191	Non_Depleted_Plasma_Nor_3.raw
False	None	IonTrap	CID	MS2	0	0	100	903.288696289063	903.288696289063	1	12.082985	1192	Non_Depleted_Plasma_Nor_3.raw
False	None	FourierTransform	HCD	MS2	0	0	200	903.288696289063	903.288696289063	1	12.098025	1193	Non_Depleted_Plasma_Nor_3.raw
False	None	IonTrap	CID	MS2	0	74.93216	100	889.235778808594	889.235778808594	1	12.1034716666667	1194	Non_Depleted_Plasma_Nor_3.raw
False	None	FourierTransform	HCD	MS2	0	74.93216	200	889.235778808594	1777.46428098719	2	12.1184883333333	1195	Non_Depleted_Plasma_Nor_3.raw
False	None	FourierTransform	HCD	MS2	0	74.93216	200	889.235778808594	2665.69278316578	3	12.1184883333333	1195	Non_Depleted_Plasma_Nor_3.raw
False	None	IonTrap	CID	MS2	0	95.47443	100	830.271057128906	830.271057128906	1	12.1239683333333	1196	Non_Depleted_Plasma_Nor_3.raw
False	None	FourierTransform	HCD	MS2	0	95.47443	200	830.271057128906	1659.53483762781	2	12.1390733333333	1197	Non_Depleted_Plasma_Nor_3.raw
False	None	FourierTransform	HCD	MS2	0	95.47443	200	830.271057128906	2488.79861812672	3	12.1390733333333	1197	Non_Depleted_Plasma_Nor_3.raw
False	Ambiguous	IonTrap	CID	MS2	0	0	100	1030.57995605469	1030.57995605469	1	12.14451	1198	Non_Depleted_Plasma_Nor_3.raw
False	None	FourierTransform	HCD	MS2	0	0	200	1030.57995605469	2060.15263547938	2	12.159425	1199	Non_Depleted_Plasma_Nor_3.raw
False	Unambiguous	FourierTransform	HCD	MS2	0	0	200	1030.57995605469	3089.72531490406	3	12.159425	1199	Non_Depleted_Plasma_Nor_3.raw
False	None	IonTrap	CID	MS2	0	4.158631	100	832.244567871094	832.244567871094	1	12.1745933333333	1201	Non_Depleted_Plasma_Nor_3.raw
False	None	FourierTransform	HCD	MS2	0	4.158631	200	832.244567871094	832.244567871094	1	12.1897316666667	1202	Non_Depleted_Plasma_Nor_3.raw
False	Ambiguous	IonTrap	CID	MS2	0	0	100	1043.556640625	1043.556640625	1	12.195155	1203	Non_Depleted_Plasma_Nor_3.raw
False	None	FourierTransform	HCD	MS2	0	0	200	1043.556640625	3128.655368615	3	12.2100833333333	1204	Non_Depleted_Plasma_Nor_3.raw
False	None	FourierTransform	HCD	MS2	0	0	200	1043.556640625	2086.10600462	2	12.2100833333333	1204	Non_Depleted_Plasma_Nor_3.raw
False	None	IonTrap	CID	MS2	0	51.77832	100	972.673645019531	972.673645019531	1	12.2155233333333	1205	Non_Depleted_Plasma_Nor_3.raw
False	None	FourierTransform	HCD	MS2	0	51.77832	200	972.673645019531	1944.34001340906	2	12.230555	1206	Non_Depleted_Plasma_Nor_3.raw
False	None	FourierTransform	HCD	MS2	0	51.77832	200	972.673645019531	2916.00638179859	3	12.230555	1206	Non_Depleted_Plasma_Nor_3.raw
False	None	IonTrap	CID	MS2	0	49.58411	100	908.260620117188	908.260620117188	1	12.245975	1208	Non_Depleted_Plasma_Nor_3.raw
False	None	FourierTransform	HCD	MS2	0	49.58411	200	908.260620117188	908.260620117188	1	12.262045	1209	Non_Depleted_Plasma_Nor_3.raw
False	None	IonTrap	CID	MS2	0	44.68906	100	920.315063476563	920.315063476563	1	12.2674916666667	1210	Non_Depleted_Plasma_Nor_3.raw
False	None	FourierTransform	HCD	MS2	0	44.68906	200	920.315063476563	920.315063476563	1	12.2825083333333	1211	Non_Depleted_Plasma_Nor_3.raw
False	Unambiguous	IonTrap	CID	MS2	0	62.23118	100	1137.49328613281	1137.49328613281	1	12.2879216666667	1212	Non_Depleted_Plasma_Nor_3.raw
False	None	FourierTransform	HCD	MS2	0	62.23118	200	1137.49328613281	3410.46530513844	3	12.3027433333333	1213	Non_Depleted_Plasma_Nor_3.raw
False	None	FourierTransform	HCD	MS2	0	62.23118	200	1137.49328613281	2273.97929563563	2	12.3027433333333	1213	Non_Depleted_Plasma_Nor_3.raw
False	Ambiguous	IonTrap	CID	MS2	0	60.46026	100	1064.63525390625	1064.63525390625	1	12.308165	1214	Non_Depleted_Plasma_Nor_3.raw
False	None	FourierTransform	HCD	MS2	0	60.46026	200	1064.63525390625	2128.2632311825	2	12.3231083333333	1215	Non_Depleted_Plasma_Nor_3.raw
False	None	FourierTransform	HCD	MS2	0	60.46026	200	1064.63525390625	3191.89120845875	3	12.3231083333333	1215	Non_Depleted_Plasma_Nor_3.raw
False	Unambiguous	IonTrap	CID	MS2	0	39.15568	100	1234.4599609375	1234.4599609375	1	12.32851	1216	Non_Depleted_Plasma_Nor_3.raw
False	None	FourierTransform	HCD	MS2	0	39.15568	200	1234.4599609375	2467.912645245	2	12.3432633333333	1217	Non_Depleted_Plasma_Nor_3.raw
False	None	FourierTransform	HCD	MS2	0	39.15568	200	1234.4599609375	3701.3653295525	3	12.3432633333333	1217	Non_Depleted_Plasma_Nor_3.raw
False	None	IonTrap	CID	MS2	0	62.26035	100	846.295532226563	846.295532226563	1	12.358545	1219	Non_Depleted_Plasma_Nor_3.raw
False	None	FourierTransform	HCD	MS2	0	62.26035	200	846.295532226563	1691.58378782313	2	12.3736016666667	1220	Non_Depleted_Plasma_Nor_3.raw
False	None	FourierTransform	HCD	MS2	0	62.26035	200	846.295532226563	2536.87204341969	3	12.3736016666667	1220	Non_Depleted_Plasma_Nor_3.raw
False	None	IonTrap	CID	MS2	0		100	1396.01062011719	1396.01062011719	1	12.3789883333333	1221	Non_Depleted_Plasma_Nor_3.raw
False	None	FourierTransform	HCD	MS2	0		200	1396.01062011719	1396.01062011719	1	12.39372	1222	Non_Depleted_Plasma_Nor_3.raw
False	Ambiguous	IonTrap	CID	MS2	0	46.86221	100	1098.60229492188	1098.60229492188	1	12.3992466666667	1223	Non_Depleted_Plasma_Nor_3.raw
False	None	FourierTransform	HCD	MS2	0	46.86221	200	1098.60229492188	2196.19731321375	2	12.4141016666667	1224	Non_Depleted_Plasma_Nor_3.raw
False	Unambiguous	FourierTransform	HCD	MS2	0	46.86221	200	1098.60229492188	3293.79233150563	3	12.4141016666667	1224	Non_Depleted_Plasma_Nor_3.raw
False	None	IonTrap	CID	MS2	0	0	100	1272.33557128906	1272.33557128906	1	12.4195066666667	1225	Non_Depleted_Plasma_Nor_3.raw
False	None	FourierTransform	HCD	MS2	0	0	200	1272.33557128906	2543.66386594813	2	12.4343083333333	1226	Non_Depleted_Plasma_Nor_3.raw
False	Ambiguous	FourierTransform	HCD	MS2	0	0	200	1272.33557128906	3814.99216060719	3	12.4343083333333	1226	Non_Depleted_Plasma_Nor_3.raw
False	Unambiguous	IonTrap	CID	MS2	0	0	100	1164.60595703125	1164.60595703125	1	12.4397133333333	1227	Non_Depleted_Plasma_Nor_3.raw
False	None	FourierTransform	HCD	MS2	0	0	200	1164.60595703125	2328.2046374325	2	12.454505	1228	Non_Depleted_Plasma_Nor_3.raw
False	None	FourierTransform	HCD	MS2	0	0	200	1164.60595703125	3491.80331783375	3	12.454505	1228	Non_Depleted_Plasma_Nor_3.raw
False	None	IonTrap	CID	MS2	0	67.98205	100	994.693237304688	994.693237304688	1	12.4686366666667	1230	Non_Depleted_Plasma_Nor_3.raw
False	None	FourierTransform	HCD	MS2	0	67.98205	200	994.693237304688	1988.37919797938	2	12.48357	1231	Non_Depleted_Plasma_Nor_3.raw
False	Unambiguous	FourierTransform	HCD	MS2	0	67.98205	200	994.693237304688	2982.06515865406	3	12.48357	1231	Non_Depleted_Plasma_Nor_3.raw
False	None	IonTrap	CID	MS2	0	0	100	1384.28637695313	1384.28637695313	1	12.48896	1232	Non_Depleted_Plasma_Nor_3.raw
False	Unambiguous	IonTrap	CID	MS2	0		100	942.641723632813	942.641723632813	1	12.509135	1234	Non_Depleted_Plasma_Nor_3.raw
False	None	FourierTransform	HCD	MS2	0		200	942.641723632813	1884.27617063563	2	12.5241016666667	1235	Non_Depleted_Plasma_Nor_3.raw
False	None	FourierTransform	HCD	MS2	0		200	942.641723632813	2825.91061763844	3	12.5241016666667	1235	Non_Depleted_Plasma_Nor_3.raw
False	Unambiguous	IonTrap	CID	MS2	0	0	100	1089.55822753906	1089.55822753906	1	12.5295383333333	1236	Non_Depleted_Plasma_Nor_3.raw
False	Ambiguous	FourierTransform	HCD	MS2	0	0	200	1089.55822753906	2178.10917844813	2	12.5444733333333	1237	Non_Depleted_Plasma_Nor_3.raw
False	Unambiguous	FourierTransform	HCD	MS2	0	0	200	1089.55822753906	3266.66012935719	3	12.5444733333333	1237	Non_Depleted_Plasma_Nor_3.raw
False	None	IonTrap	CID	MS2	0		100	1446.30065917969	1446.30065917969	1	12.5498483333333	1238	Non_Depleted_Plasma_Nor_3.raw
False	None	FourierTransform	HCD	MS2	0		200	1446.30065917969	2891.59404172938	2	12.564465	1239	Non_Depleted_Plasma_Nor_3.raw
False	None	FourierTransform	HCD	MS2	0		200	1446.30065917969	4336.88742427906	3	12.564465	1239	Non_Depleted_Plasma_Nor_3.raw
False	None	IonTrap	CID	MS2	0	0	100	1284.31982421875	1284.31982421875	1	12.5796833333333	1241	Non_Depleted_Plasma_Nor_3.raw
False	None	FourierTransform	HCD	MS2	0	0	200	1284.31982421875	3850.94491939625	3	12.5944433333333	1242	Non_Depleted_Plasma_Nor_3.raw
False	None	FourierTransform	HCD	MS2	0	0	200	1284.31982421875	2567.6323718075	2	12.5944433333333	1242	Non_Depleted_Plasma_Nor_3.raw
False	Unambiguous	IonTrap	CID	MS2	0	0	100	1161.61096191406	1161.61096191406	1	12.5998466666667	1243	Non_Depleted_Plasma_Nor_3.raw
False	None	IonTrap	CID	MS2	0		100	875.757385253906	1750.50749387781	2	12.6201666666667	1245	Non_Depleted_Plasma_Nor_3.raw
False	Unambiguous	IonTrap	CID	MS2	0		100	875.757385253906	2625.25760250172	3	12.6201666666667	1245	Non_Depleted_Plasma_Nor_3.raw
False	None	FourierTransform	HCD	MS2	0		200	875.757385253906	1750.50749387781	2	12.6351516666667	1246	Non_Depleted_Plasma_Nor_3.raw
False	None	FourierTransform	HCD	MS2	0		200	875.757385253906	2625.25760250172	3	12.6351516666667	1246	Non_Depleted_Plasma_Nor_3.raw
False	None	IonTrap	CID	MS2	0	56.4534	100	906.265319824219	906.265319824219	1	12.64956	1248	Non_Depleted_Plasma_Nor_3.raw
False	None	FourierTransform	HCD	MS2	0	56.4534	200	906.265319824219	906.265319824219	1	12.66457	1249	Non_Depleted_Plasma_Nor_3.raw
False	Unambiguous	IonTrap	CID	MS2	0		100	954.628051757813	954.628051757813	1	12.6700233333333	1250	Non_Depleted_Plasma_Nor_3.raw
False	None	FourierTransform	HCD	MS2	0		200	954.628051757813	1908.24882688563	2	12.6850183333333	1251	Non_Depleted_Plasma_Nor_3.raw
False	None	FourierTransform	HCD	MS2	0		200	954.628051757813	2861.86960201344	3	12.6850183333333	1251	Non_Depleted_Plasma_Nor_3.raw
False	None	IonTrap	CID	MS2	0	67.80269	100	877.763122558594	877.763122558594	1	12.6904633333333	1252	Non_Depleted_Plasma_Nor_3.raw
False	None	FourierTransform	HCD	MS2	0	67.80269	200	877.763122558594	1754.51896848719	2	12.7054583333333	1253	Non_Depleted_Plasma_Nor_3.raw
False	Ambiguous	FourierTransform	HCD	MS2	0	67.80269	200	877.763122558594	2631.27481441578	3	12.7054583333333	1253	Non_Depleted_Plasma_Nor_3.raw
False	Unambiguous	IonTrap	CID	MS2	0	44.79848	100	1016.59875488281	1016.59875488281	1	12.7108916666667	1254	Non_Depleted_Plasma_Nor_3.raw
False	Unambiguous	FourierTransform	HCD	MS2	0	44.79848	200	1016.59875488281	2032.19023313563	2	12.725835	1255	Non_Depleted_Plasma_Nor_3.raw
False	Unambiguous	FourierTransform	HCD	MS2	0	44.79848	200	1016.59875488281	3047.78171138844	3	12.725835	1255	Non_Depleted_Plasma_Nor_3.raw
False	Unambiguous	IonTrap	CID	MS2	0	44.69551	100	1230.53063964844	1230.53063964844	1	12.7312433333333	1256	Non_Depleted_Plasma_Nor_3.raw
False	None	FourierTransform	HCD	MS2	0	44.69551	200	1230.53063964844	2460.05400266688	2	12.74611	1257	Non_Depleted_Plasma_Nor_3.raw
False	None	FourierTransform	HCD	MS2	0	44.69551	200	1230.53063964844	3689.57736568531	3	12.74611	1257	Non_Depleted_Plasma_Nor_3.raw
False	None	IonTrap	CID	MS2	0	46.44254	100	891.234313964844	891.234313964844	1	12.7613383333333	1259	Non_Depleted_Plasma_Nor_3.raw
False	None	FourierTransform	HCD	MS2	0	46.44254	200	891.234313964844	891.234313964844	1	12.7773733333333	1260	Non_Depleted_Plasma_Nor_3.raw
False	Unambiguous	IonTrap	CID	MS2	0		100	1170.37280273438	3509.10385494313	3	12.7827766666667	1261	Non_Depleted_Plasma_Nor_3.raw
False	None	IonTrap	CID	MS2	0		100	1170.37280273438	2339.73832883875	2	12.7827766666667	1261	Non_Depleted_Plasma_Nor_3.raw
False	None	FourierTransform	HCD	MS2	0		200	1170.37280273438	2339.73832883875	2	12.7976183333333	1262	Non_Depleted_Plasma_Nor_3.raw
False	None	FourierTransform	HCD	MS2	0		200	1170.37280273438	3509.10385494313	3	12.7976183333333	1262	Non_Depleted_Plasma_Nor_3.raw
False	Unambiguous	IonTrap	CID	MS2	0	49.11902	100	1027.54516601563	1027.54516601563	1	12.8030466666667	1263	Non_Depleted_Plasma_Nor_3.raw
False	None	FourierTransform	HCD	MS2	0	49.11902	200	1027.54516601563	2054.08305540125	2	12.817965	1264	Non_Depleted_Plasma_Nor_3.raw
False	None	FourierTransform	HCD	MS2	0	49.11902	200	1027.54516601563	3080.62094478688	3	12.817965	1264	Non_Depleted_Plasma_Nor_3.raw
False	None	IonTrap	CID	MS2	0		100	1263.41625976563	1263.41625976563	1	12.8233583333333	1265	Non_Depleted_Plasma_Nor_3.raw
False	None	FourierTransform	HCD	MS2	0		200	1263.41625976563	2525.82524290125	2	12.83814	1266	Non_Depleted_Plasma_Nor_3.raw
False	None	FourierTransform	HCD	MS2	0		200	1263.41625976563	3788.23422603688	3	12.83814	1266	Non_Depleted_Plasma_Nor_3.raw
False	Unambiguous	IonTrap	CID	MS2	0	0	100	1079.5029296875	1079.5029296875	1	12.8435616666667	1267	Non_Depleted_Plasma_Nor_3.raw
False	None	FourierTransform	HCD	MS2	0	0	200	1079.5029296875	3236.4942358025	3	12.8584383333333	1268	Non_Depleted_Plasma_Nor_3.raw
False	None	FourierTransform	HCD	MS2	0	0	200	1079.5029296875	2157.998582745	2	12.8584383333333	1268	Non_Depleted_Plasma_Nor_3.raw
False	None	IonTrap	CID	MS2	0	14.72105	100	889.235290527344	889.235290527344	1	12.8736733333333	1270	Non_Depleted_Plasma_Nor_3.raw
False	None	FourierTransform	HCD	MS2	0	14.72105	200	889.235290527344	889.235290527344	1	12.888885	1271	Non_Depleted_Plasma_Nor_3.raw
False	None	IonTrap	CID	MS2	0	0	100	908.260986328125	908.260986328125	1	12.894335	1272	Non_Depleted_Plasma_Nor_3.raw
False	None	FourierTransform	HCD	MS2	0	0	200	908.260986328125	908.260986328125	1	12.9093516666667	1273	Non_Depleted_Plasma_Nor_3.raw
False	Ambiguous	IonTrap	CID	MS2	0	0	100	1085.46752929688	1085.46752929688	1	12.9148933333333	1274	Non_Depleted_Plasma_Nor_3.raw
False	None	FourierTransform	HCD	MS2	0	0	200	1085.46752929688	2169.92778196375	2	12.9297766666667	1275	Non_Depleted_Plasma_Nor_3.raw
False	None	FourierTransform	HCD	MS2	0	0	200	1085.46752929688	3254.38803463063	3	12.9297766666667	1275	Non_Depleted_Plasma_Nor_3.raw
False	Unambiguous	IonTrap	CID	MS2	0	0	100	1143.41931152344	1143.41931152344	1	12.9351783333333	1276	Non_Depleted_Plasma_Nor_3.raw
False	None	FourierTransform	HCD	MS2	0	0	200	1143.41931152344	2285.83134641688	2	12.9500366666667	1277	Non_Depleted_Plasma_Nor_3.raw
False	None	FourierTransform	HCD	MS2	0	0	200	1143.41931152344	3428.24338131031	3	12.9500366666667	1277	Non_Depleted_Plasma_Nor_3.raw
False	Unambiguous	IonTrap	CID	MS2	0		100	1158.55822753906	2316.10917844813	2	12.9554383333333	1278	Non_Depleted_Plasma_Nor_3.raw
False	Unambiguous	IonTrap	CID	MS2	0		100	1158.55822753906	3473.66012935719	3	12.9554383333333	1278	Non_Depleted_Plasma_Nor_3.raw
False	Unambiguous	FourierTransform	HCD	MS2	0		200	1158.55822753906	3473.66012935719	3	12.9702733333333	1279	Non_Depleted_Plasma_Nor_3.raw
False	Unambiguous	FourierTransform	HCD	MS2	0		200	1158.55822753906	2316.10917844813	2	12.9702733333333	1279	Non_Depleted_Plasma_Nor_3.raw
False	None	IonTrap	CID	MS2	0	23.77014	100	815.217468261719	815.217468261719	1	12.985505	1281	Non_Depleted_Plasma_Nor_3.raw
False	None	FourierTransform	HCD	MS2	0	23.77014	200	815.217468261719	815.217468261719	1	13.00061	1282	Non_Depleted_Plasma_Nor_3.raw
False	None	IonTrap	CID	MS2	0	0	100	1460.39086914063	1460.39086914063	1	13.00598	1283	Non_Depleted_Plasma_Nor_3.raw
False	None	FourierTransform	HCD	MS2	0	0	200	1460.39086914063	2919.77446165125	2	13.02064	1284	Non_Depleted_Plasma_Nor_3.raw
False	None	FourierTransform	HCD	MS2	0	0	200	1460.39086914063	4379.15805416188	3	13.02064	1284	Non_Depleted_Plasma_Nor_3.raw
False	None	IonTrap	CID	MS2	0	56.70969	100	846.294311523438	846.294311523438	1	13.0260983333333	1285	Non_Depleted_Plasma_Nor_3.raw
False	None	FourierTransform	HCD	MS2	0	56.70969	200	846.294311523438	1691.58134641688	2	13.04115	1286	Non_Depleted_Plasma_Nor_3.raw
False	None	FourierTransform	HCD	MS2	0	56.70969	200	846.294311523438	2536.86838131031	3	13.04115	1286	Non_Depleted_Plasma_Nor_3.raw
False	None	IonTrap	CID	MS2	0		100	1060.82299804688	1060.82299804688	1	13.04658	1287	Non_Depleted_Plasma_Nor_3.raw
False	None	FourierTransform	HCD	MS2	0		200	1060.82299804688	3180.45444088063	3	13.06151	1288	Non_Depleted_Plasma_Nor_3.raw
False	None	FourierTransform	HCD	MS2	0		200	1060.82299804688	2120.63871946375	2	13.06151	1288	Non_Depleted_Plasma_Nor_3.raw
False	None	IonTrap	CID	MS2	0		100	1127.3154296875	1127.3154296875	1	13.066935	1289	Non_Depleted_Plasma_Nor_3.raw
False	None	FourierTransform	HCD	MS2	0		200	1127.3154296875	2253.623582745	2	13.0818633333333	1290	Non_Depleted_Plasma_Nor_3.raw
False	None	FourierTransform	HCD	MS2	0		200	1127.3154296875	3379.9317358025	3	13.0818633333333	1290	Non_Depleted_Plasma_Nor_3.raw
False	None	IonTrap	CID	MS2	0		100	1325.44714355469	2649.88701047938	2	13.09728	1292	Non_Depleted_Plasma_Nor_3.raw
False	Unambiguous	IonTrap	CID	MS2	0		100	1325.44714355469	3974.32687740406	3	13.09728	1292	Non_Depleted_Plasma_Nor_3.raw
False	None	FourierTransform	HCD	MS2	0		200	1325.44714355469	2649.88701047938	2	13.1130416666667	1293	Non_Depleted_Plasma_Nor_3.raw
False	None	FourierTransform	HCD	MS2	0		200	1325.44714355469	3974.32687740406	3	13.1130416666667	1293	Non_Depleted_Plasma_Nor_3.raw
False	Unambiguous	IonTrap	CID	MS2	0		100	1033.4423828125	1033.4423828125	1	13.1184633333333	1294	Non_Depleted_Plasma_Nor_3.raw
False	None	FourierTransform	HCD	MS2	0		200	1033.4423828125	2065.877488995	2	13.133395	1295	Non_Depleted_Plasma_Nor_3.raw
False	None	FourierTransform	HCD	MS2	0		200	1033.4423828125	3098.3125951775	3	13.133395	1295	Non_Depleted_Plasma_Nor_3.raw
False	None	IonTrap	CID	MS2	0		100	1223.41638183594	1223.41638183594	1	13.1387933333333	1296	Non_Depleted_Plasma_Nor_3.raw
False	None	FourierTransform	HCD	MS2	0		200	1223.41638183594	1223.41638183594	1	13.15356	1297	Non_Depleted_Plasma_Nor_3.raw
False	Ambiguous	IonTrap	CID	MS2	0	0	100	1109.58142089844	1109.58142089844	1	13.1589733333333	1298	Non_Depleted_Plasma_Nor_3.raw
False	None	FourierTransform	HCD	MS2	0	0	200	1109.58142089844	2218.15556516688	2	13.173855	1299	Non_Depleted_Plasma_Nor_3.raw
False	None	FourierTransform	HCD	MS2	0	0	200	1109.58142089844	3326.72970943531	3	13.173855	1299	Non_Depleted_Plasma_Nor_3.raw
False	None	IonTrap	CID	MS2	0	84.92531	100	818.218017578125	818.218017578125	1	13.1793366666667	1300	Non_Depleted_Plasma_Nor_3.raw
False	None	FourierTransform	HCD	MS2	0	84.92531	200	818.218017578125	1635.42875852625	2	13.1943766666667	1301	Non_Depleted_Plasma_Nor_3.raw
False	None	FourierTransform	HCD	MS2	0	84.92531	200	818.218017578125	2452.63949947438	3	13.1943766666667	1301	Non_Depleted_Plasma_Nor_3.raw
False	None	IonTrap	CID	MS2	0	64.89478	100	920.31494140625	920.31494140625	1	13.2096783333333	1303	Non_Depleted_Plasma_Nor_3.raw
False	None	FourierTransform	HCD	MS2	0	64.89478	200	920.31494140625	1839.6226061825	2	13.2257066666667	1304	Non_Depleted_Plasma_Nor_3.raw
False	None	FourierTransform	HCD	MS2	0	64.89478	200	920.31494140625	2758.93027095875	3	13.2257066666667	1304	Non_Depleted_Plasma_Nor_3.raw
False	None	IonTrap	CID	MS2	0	29.49458	100	994.333862304688	994.333862304688	1	13.2311283333333	1305	Non_Depleted_Plasma_Nor_3.raw
False	None	FourierTransform	HCD	MS2	0	29.49458	200	994.333862304688	994.333862304688	1	13.2460816666667	1306	Non_Depleted_Plasma_Nor_3.raw
False	None	IonTrap	CID	MS2	0	87.15691	100	923.313598632813	923.313598632813	1	13.2516516666667	1307	Non_Depleted_Plasma_Nor_3.raw
False	None	FourierTransform	HCD	MS2	0	87.15691	200	923.313598632813	1845.61992063563	2	13.2666266666667	1308	Non_Depleted_Plasma_Nor_3.raw
False	None	FourierTransform	HCD	MS2	0	87.15691	200	923.313598632813	2767.92624263844	3	13.2666266666667	1308	Non_Depleted_Plasma_Nor_3.raw
False	None	IonTrap	CID	MS2	0		100	1227.44189453125	1227.44189453125	1	13.2720183333333	1309	Non_Depleted_Plasma_Nor_3.raw
False	None	FourierTransform	HCD	MS2	0		200	1227.44189453125	2453.8765124325	2	13.2868416666667	1310	Non_Depleted_Plasma_Nor_3.raw
False	None	FourierTransform	HCD	MS2	0		200	1227.44189453125	3680.31113033375	3	13.2868416666667	1310	Non_Depleted_Plasma_Nor_3.raw
False	Unambiguous	IonTrap	CID	MS2	0	0	100	1205.54260253906	1205.54260253906	1	13.2922366666667	1311	Non_Depleted_Plasma_Nor_3.raw
False	None	FourierTransform	HCD	MS2	0	0	200	1205.54260253906	2410.07792844813	2	13.3069983333333	1312	Non_Depleted_Plasma_Nor_3.raw
False	None	FourierTransform	HCD	MS2	0	0	200	1205.54260253906	3614.61325435719	3	13.3069983333333	1312	Non_Depleted_Plasma_Nor_3.raw
False	Ambiguous	IonTrap	CID	MS2	0	0	100	1271.58349609375	1271.58349609375	1	13.3222866666667	1314	Non_Depleted_Plasma_Nor_3.raw
False	Unambiguous	FourierTransform	HCD	MS2	0	0	200	1271.58349609375	3812.73593502125	3	13.33804	1315	Non_Depleted_Plasma_Nor_3.raw
False	None	FourierTransform	HCD	MS2	0	0	200	1271.58349609375	2542.1597155575	2	13.33804	1315	Non_Depleted_Plasma_Nor_3.raw
False	None	IonTrap	CID	MS2	0	0	100	906.262145996094	906.262145996094	1	13.3434883333333	1316	Non_Depleted_Plasma_Nor_3.raw
False	None	FourierTransform	HCD	MS2	0	0	200	906.262145996094	906.262145996094	1	13.3585383333333	1317	Non_Depleted_Plasma_Nor_3.raw
False	None	IonTrap	CID	MS2	0	0	100	897.732360839844	897.732360839844	1	13.363995	1318	Non_Depleted_Plasma_Nor_3.raw
False	None	FourierTransform	HCD	MS2	0	0	200	897.732360839844	1794.45744504969	2	13.3789833333333	1319	Non_Depleted_Plasma_Nor_3.raw
False	None	FourierTransform	HCD	MS2	0	0	200	897.732360839844	2691.18252925953	3	13.3789833333333	1319	Non_Depleted_Plasma_Nor_3.raw
False	Ambiguous	IonTrap	CID	MS2	0		100	1575.28491210938	3149.56254758875	2	13.3843433333333	1320	Non_Depleted_Plasma_Nor_3.raw
False	None	IonTrap	CID	MS2	0		100	1575.28491210938	4723.84018306813	3	13.3843433333333	1320	Non_Depleted_Plasma_Nor_3.raw
False	None	FourierTransform	HCD	MS2	0		200	1575.28491210938	3149.56254758875	2	13.3989516666667	1321	Non_Depleted_Plasma_Nor_3.raw
False	None	FourierTransform	HCD	MS2	0		200	1575.28491210938	4723.84018306813	3	13.3989516666667	1321	Non_Depleted_Plasma_Nor_3.raw
False	None	IonTrap	CID	MS2	0		100	1238.45617675781	1238.45617675781	1	13.4043433333333	1322	Non_Depleted_Plasma_Nor_3.raw
False	None	FourierTransform	HCD	MS2	0		200	1238.45617675781	3713.35397701344	3	13.4191883333333	1323	Non_Depleted_Plasma_Nor_3.raw
False	None	FourierTransform	HCD	MS2	0		200	1238.45617675781	2475.90507688563	2	13.4191883333333	1323	Non_Depleted_Plasma_Nor_3.raw
False	None	IonTrap	CID	MS2	0	8.76639	100	833.244689941406	833.244689941406	1	13.43341	1325	Non_Depleted_Plasma_Nor_3.raw
False	None	FourierTransform	HCD	MS2	0	8.76639	200	833.244689941406	833.244689941406	1	13.4495416666667	1326	Non_Depleted_Plasma_Nor_3.raw
False	None	IonTrap	CID	MS2	0		100	1360.39331054688	1360.39331054688	1	13.4549333333333	1327	Non_Depleted_Plasma_Nor_3.raw
False	None	FourierTransform	HCD	MS2	0		200	1360.39331054688	2719.77934446375	2	13.469685	1328	Non_Depleted_Plasma_Nor_3.raw
False	None	FourierTransform	HCD	MS2	0		200	1360.39331054688	4079.16537838063	3	13.469685	1328	Non_Depleted_Plasma_Nor_3.raw
False	Ambiguous	IonTrap	CID	MS2	0		100	1662.44689941406	3323.88652219813	2	13.4750433333333	1329	Non_Depleted_Plasma_Nor_3.raw
False	Unambiguous	IonTrap	CID	MS2	0		100	1662.44689941406	4985.32614498219	3	13.4750433333333	1329	Non_Depleted_Plasma_Nor_3.raw
False	None	FourierTransform	HCD	MS2	0		200	1662.44689941406	3323.88652219813	2	13.48959	1330	Non_Depleted_Plasma_Nor_3.raw
False	None	FourierTransform	HCD	MS2	0		200	1662.44689941406	4985.32614498219	3	13.48959	1330	Non_Depleted_Plasma_Nor_3.raw
False	Unambiguous	IonTrap	CID	MS2	0		100	941.664611816406	941.664611816406	1	13.4950433333333	1331	Non_Depleted_Plasma_Nor_3.raw
False	None	FourierTransform	HCD	MS2	0		200	941.664611816406	2822.97928218922	3	13.5100483333333	1332	Non_Depleted_Plasma_Nor_3.raw
False	None	FourierTransform	HCD	MS2	0		200	941.664611816406	1882.32194700281	2	13.5100483333333	1332	Non_Depleted_Plasma_Nor_3.raw
False	Unambiguous	IonTrap	CID	MS2	0		100	1561.23217773438	3121.45707883875	2	13.5154183333333	1333	Non_Depleted_Plasma_Nor_3.raw
False	Unambiguous	IonTrap	CID	MS2	0		100	1561.23217773438	4681.68197994313	3	13.5154183333333	1333	Non_Depleted_Plasma_Nor_3.raw
False	None	FourierTransform	HCD	MS2	0		200	1561.23217773438	3121.45707883875	2	13.5299616666667	1334	Non_Depleted_Plasma_Nor_3.raw
False	None	FourierTransform	HCD	MS2	0		200	1561.23217773438	4681.68197994313	3	13.5299616666667	1334	Non_Depleted_Plasma_Nor_3.raw
False	None	IonTrap	CID	MS2	0	51.38031	100	903.288452148438	903.288452148438	1	13.5453783333333	1336	Non_Depleted_Plasma_Nor_3.raw
False	None	FourierTransform	HCD	MS2	0	51.38031	200	903.288452148438	903.288452148438	1	13.560385	1337	Non_Depleted_Plasma_Nor_3.raw
False	None	IonTrap	CID	MS2	0		100	1151.37414550781	1151.37414550781	1	13.5657933333333	1338	Non_Depleted_Plasma_Nor_3.raw
False	Unambiguous	IonTrap	CID	MS2	0	0	100	1275.49523925781	1275.49523925781	1	13.586145	1340	Non_Depleted_Plasma_Nor_3.raw
False	None	FourierTransform	HCD	MS2	0	0	200	1275.49523925781	3824.47116451344	3	13.6008783333333	1341	Non_Depleted_Plasma_Nor_3.raw
False	None	FourierTransform	HCD	MS2	0	0	200	1275.49523925781	2549.98320188563	2	13.6008783333333	1341	Non_Depleted_Plasma_Nor_3.raw
False	Unambiguous	IonTrap	CID	MS2	0	76.2058	100	1023.63763427734	1023.63763427734	1	13.6063083333333	1342	Non_Depleted_Plasma_Nor_3.raw
False	None	FourierTransform	HCD	MS2	0	76.2058	200	1023.63763427734	2046.26799192469	2	13.62124	1343	Non_Depleted_Plasma_Nor_3.raw
False	None	FourierTransform	HCD	MS2	0	76.2058	200	1023.63763427734	3068.89834957203	3	13.62124	1343	Non_Depleted_Plasma_Nor_3.raw
False	Unambiguous	IonTrap	CID	MS2	0		100	1036.52197265625	1036.52197265625	1	13.62666	1344	Non_Depleted_Plasma_Nor_3.raw
False	None	FourierTransform	HCD	MS2	0		200	1036.52197265625	2072.0366686825	2	13.6415316666667	1345	Non_Depleted_Plasma_Nor_3.raw
False	None	FourierTransform	HCD	MS2	0		200	1036.52197265625	3107.55136470875	3	13.6415316666667	1345	Non_Depleted_Plasma_Nor_3.raw
False	None	IonTrap	CID	MS2	0	81.07751	100	997.335083007813	997.335083007813	1	13.6567833333333	1347	Non_Depleted_Plasma_Nor_3.raw
False	None	FourierTransform	HCD	MS2	0	81.07751	200	997.335083007813	2989.99069576344	3	13.6728733333333	1348	Non_Depleted_Plasma_Nor_3.raw
False	None	FourierTransform	HCD	MS2	0	81.07751	200	997.335083007813	1993.66288938563	2	13.6728733333333	1348	Non_Depleted_Plasma_Nor_3.raw
False	None	IonTrap	CID	MS2	0		100	1266.41052246094	1266.41052246094	1	13.6782716666667	1349	Non_Depleted_Plasma_Nor_3.raw
False	None	FourierTransform	HCD	MS2	0		200	1266.41052246094	2531.81376829188	2	13.69305	1350	Non_Depleted_Plasma_Nor_3.raw
False	None	FourierTransform	HCD	MS2	0		200	1266.41052246094	3797.21701412281	3	13.69305	1350	Non_Depleted_Plasma_Nor_3.raw
False	None	IonTrap	CID	MS2	0	72.157	100	809.736328125	809.736328125	1	13.69852	1351	Non_Depleted_Plasma_Nor_3.raw
False	None	FourierTransform	HCD	MS2	0	72.157	200	809.736328125	1618.46537962	2	13.7135766666667	1352	Non_Depleted_Plasma_Nor_3.raw
False	None	FourierTransform	HCD	MS2	0	72.157	200	809.736328125	2427.194431115	3	13.7135766666667	1352	Non_Depleted_Plasma_Nor_3.raw
False	None	IonTrap	CID	MS2	0	0	100	846.296752929688	846.296752929688	1	13.7290183333333	1354	Non_Depleted_Plasma_Nor_3.raw
False	None	FourierTransform	HCD	MS2	0	0	200	846.296752929688	1691.58622922938	2	13.7440966666667	1355	Non_Depleted_Plasma_Nor_3.raw
False	None	FourierTransform	HCD	MS2	0	0	200	846.296752929688	2536.87570552906	3	13.7440966666667	1355	Non_Depleted_Plasma_Nor_3.raw
False	Ambiguous	IonTrap	CID	MS2	0	69.6203	100	1177.60424804688	1177.60424804688	1	13.7494983333333	1356	Non_Depleted_Plasma_Nor_3.raw
False	None	FourierTransform	HCD	MS2	0	69.6203	200	1177.60424804688	2354.20121946375	2	13.7644483333333	1357	Non_Depleted_Plasma_Nor_3.raw
False	None	FourierTransform	HCD	MS2	0	69.6203	200	1177.60424804688	3530.79819088063	3	13.7644483333333	1357	Non_Depleted_Plasma_Nor_3.raw
False	None	IonTrap	CID	MS2	0		100	1734.18090820313	3467.35453977625	2	13.7698	1358	Non_Depleted_Plasma_Nor_3.raw
False	Unambiguous	IonTrap	CID	MS2	0		100	1734.18090820313	5200.52817134938	3	13.7698	1358	Non_Depleted_Plasma_Nor_3.raw
False	None	FourierTransform	HCD	MS2	0		200	1734.18090820313	5200.52817134938	3	13.7842666666667	1359	Non_Depleted_Plasma_Nor_3.raw
False	None	FourierTransform	HCD	MS2	0		200	1734.18090820313	3467.35453977625	2	13.7842666666667	1359	Non_Depleted_Plasma_Nor_3.raw
False	None	IonTrap	CID	MS2	0		100	1279.15795898438	1279.15795898438	1	13.7896566666667	1360	Non_Depleted_Plasma_Nor_3.raw
False	None	FourierTransform	HCD	MS2	0		200	1279.15795898438	2557.30864133875	2	13.804425	1361	Non_Depleted_Plasma_Nor_3.raw
False	None	FourierTransform	HCD	MS2	0		200	1279.15795898438	3835.45932369313	3	13.804425	1361	Non_Depleted_Plasma_Nor_3.raw
False	Unambiguous	IonTrap	CID	MS2	0	0	100	1078.46203613281	1078.46203613281	1	13.8098566666667	1362	Non_Depleted_Plasma_Nor_3.raw
False	None	FourierTransform	HCD	MS2	0	0	200	1078.46203613281	2155.91679563563	2	13.8247366666667	1363	Non_Depleted_Plasma_Nor_3.raw
False	None	FourierTransform	HCD	MS2	0	0	200	1078.46203613281	3233.37155513844	3	13.8247366666667	1363	Non_Depleted_Plasma_Nor_3.raw
False	Unambiguous	IonTrap	CID	MS2	0		100	1085.53381347656	2170.06035032313	2	13.839955	1365	Non_Depleted_Plasma_Nor_3.raw
False	Unambiguous	IonTrap	CID	MS2	0		100	1085.53381347656	3254.58688716969	3	13.839955	1365	Non_Depleted_Plasma_Nor_3.raw
False	None	FourierTransform	HCD	MS2	0		200	1085.53381347656	2170.06035032313	2	13.8562083333333	1366	Non_Depleted_Plasma_Nor_3.raw
False	None	FourierTransform	HCD	MS2	0		200	1085.53381347656	3254.58688716969	3	13.8562083333333	1366	Non_Depleted_Plasma_Nor_3.raw
False	Unambiguous	IonTrap	CID	MS2	0	0	100	965.46923828125	965.46923828125	1	13.8616466666667	1367	Non_Depleted_Plasma_Nor_3.raw
False	Ambiguous	FourierTransform	HCD	MS2	0	0	200	965.46923828125	1929.9311999325	2	13.876625	1368	Non_Depleted_Plasma_Nor_3.raw
False	Ambiguous	FourierTransform	HCD	MS2	0	0	200	965.46923828125	2894.39316158375	3	13.876625	1368	Non_Depleted_Plasma_Nor_3.raw
False	Unambiguous	IonTrap	CID	MS2	0		100	1107.630859375	1107.630859375	1	13.8820483333333	1369	Non_Depleted_Plasma_Nor_3.raw
False	None	FourierTransform	HCD	MS2	0		200	1107.630859375	2214.25444212	2	13.896915	1370	Non_Depleted_Plasma_Nor_3.raw
False	None	FourierTransform	HCD	MS2	0		200	1107.630859375	3320.878024865	3	13.896915	1370	Non_Depleted_Plasma_Nor_3.raw
False	Ambiguous	IonTrap	CID	MS2	0	63.95821	100	877.515686035156	877.515686035156	1	13.90236	1371	Non_Depleted_Plasma_Nor_3.raw
False	None	FourierTransform	HCD	MS2	0	63.95821	200	877.515686035156	1754.02409544031	2	13.9173966666667	1372	Non_Depleted_Plasma_Nor_3.raw
False	None	FourierTransform	HCD	MS2	0	63.95821	200	877.515686035156	2630.53250484547	3	13.9173966666667	1372	Non_Depleted_Plasma_Nor_3.raw
False	None	IonTrap	CID	MS2	0		100	1284.36291503906	1284.36291503906	1	13.9228016666667	1373	Non_Depleted_Plasma_Nor_3.raw
False	None	FourierTransform	HCD	MS2	0		200	1284.36291503906	1284.36291503906	1	13.9376683333333	1374	Non_Depleted_Plasma_Nor_3.raw
False	None	IonTrap	CID	MS2	0	0	100	906.26220703125	906.26220703125	1	13.9518766666667	1376	Non_Depleted_Plasma_Nor_3.raw
False	None	FourierTransform	HCD	MS2	0	0	200	906.26220703125	906.26220703125	1	13.9669066666667	1377	Non_Depleted_Plasma_Nor_3.raw
False	None	IonTrap	CID	MS2	0	51.2879	100	1212.35656738281	1212.35656738281	1	13.9722983333333	1378	Non_Depleted_Plasma_Nor_3.raw
False	None	FourierTransform	HCD	MS2	0	51.2879	200	1212.35656738281	2423.70585813563	2	13.9871066666667	1379	Non_Depleted_Plasma_Nor_3.raw
False	Unambiguous	FourierTransform	HCD	MS2	0	51.2879	200	1212.35656738281	3635.05514888844	3	13.9871066666667	1379	Non_Depleted_Plasma_Nor_3.raw
False	None	IonTrap	CID	MS2	0		100	832.710388183594	832.710388183594	1	13.9925866666667	1380	Non_Depleted_Plasma_Nor_3.raw
False	None	FourierTransform	HCD	MS2	0		200	832.710388183594	1664.41349973719	2	14.0076633333333	1381	Non_Depleted_Plasma_Nor_3.raw
False	Unambiguous	FourierTransform	HCD	MS2	0		200	832.710388183594	2496.11661129078	3	14.0076633333333	1381	Non_Depleted_Plasma_Nor_3.raw
False	Unambiguous	IonTrap	CID	MS2	0		100	1011.55645751953	1011.55645751953	1	14.0130883333333	1382	Non_Depleted_Plasma_Nor_3.raw
False	None	FourierTransform	HCD	MS2	0		200	1011.55645751953	2022.10563840906	2	14.0280283333333	1383	Non_Depleted_Plasma_Nor_3.raw
False	None	FourierTransform	HCD	MS2	0		200	1011.55645751953	3032.65481929859	3	14.0280283333333	1383	Non_Depleted_Plasma_Nor_3.raw
False	None	IonTrap	CID	MS2	0		100	951.737121582031	951.737121582031	1	14.0334766666667	1384	Non_Depleted_Plasma_Nor_3.raw
False	None	FourierTransform	HCD	MS2	0		200	951.737121582031	2853.19681148609	3	14.0484566666667	1385	Non_Depleted_Plasma_Nor_3.raw
False	None	FourierTransform	HCD	MS2	0		200	951.737121582031	1902.46696653406	2	14.0484566666667	1385	Non_Depleted_Plasma_Nor_3.raw
False	None	IonTrap	CID	MS2	0	4.887751	100	832.244750976563	832.244750976563	1	14.0626883333333	1387	Non_Depleted_Plasma_Nor_3.raw
False	None	FourierTransform	HCD	MS2	0	4.887751	200	832.244750976563	832.244750976563	1	14.07775	1388	Non_Depleted_Plasma_Nor_3.raw
False	None	IonTrap	CID	MS2	0	31.62667	100	1416.22131347656	1416.22131347656	1	14.08312	1389	Non_Depleted_Plasma_Nor_3.raw
False	None	FourierTransform	HCD	MS2	0	31.62667	200	1416.22131347656	2831.43535032313	2	14.09781	1390	Non_Depleted_Plasma_Nor_3.raw
False	None	FourierTransform	HCD	MS2	0	31.62667	200	1416.22131347656	4246.64938716969	3	14.09781	1390	Non_Depleted_Plasma_Nor_3.raw
False	Unambiguous	IonTrap	CID	MS2	0		100	1167.53002929688	1167.53002929688	1	14.1032283333333	1391	Non_Depleted_Plasma_Nor_3.raw
False	None	FourierTransform	HCD	MS2	0		200	1167.53002929688	2334.05278196375	2	14.118125	1392	Non_Depleted_Plasma_Nor_3.raw
False	None	FourierTransform	HCD	MS2	0		200	1167.53002929688	3500.57553463063	3	14.118125	1392	Non_Depleted_Plasma_Nor_3.raw
False	Unambiguous	IonTrap	CID	MS2	0		100	1083.53002929688	1083.53002929688	1	14.1235466666667	1393	Non_Depleted_Plasma_Nor_3.raw
False	None	FourierTransform	HCD	MS2	0		200	1083.53002929688	3248.57553463063	3	14.1384516666667	1394	Non_Depleted_Plasma_Nor_3.raw
False	None	FourierTransform	HCD	MS2	0		200	1083.53002929688	2166.05278196375	2	14.1384516666667	1394	Non_Depleted_Plasma_Nor_3.raw
False	None	IonTrap	CID	MS2	0		100	974.850158691406	974.850158691406	1	14.1439033333333	1395	Non_Depleted_Plasma_Nor_3.raw
False	None	FourierTransform	HCD	MS2	0		200	974.850158691406	1948.69304075281	2	14.1588516666667	1396	Non_Depleted_Plasma_Nor_3.raw
False	Unambiguous	FourierTransform	HCD	MS2	0		200	974.850158691406	2922.53592281422	3	14.1588516666667	1396	Non_Depleted_Plasma_Nor_3.raw
False	Unambiguous	IonTrap	CID	MS2	0	0	100	1263.52722167969	1263.52722167969	1	14.173015	1398	Non_Depleted_Plasma_Nor_3.raw
False	None	FourierTransform	HCD	MS2	0	0	200	1263.52722167969	2526.04716672938	2	14.18777	1399	Non_Depleted_Plasma_Nor_3.raw
False	None	FourierTransform	HCD	MS2	0	0	200	1263.52722167969	3788.56711177906	3	14.18777	1399	Non_Depleted_Plasma_Nor_3.raw
False	None	IonTrap	CID	MS2	0	0	100	1235.35803222656	1235.35803222656	1	14.19316	1400	Non_Depleted_Plasma_Nor_3.raw
False	None	FourierTransform	HCD	MS2	0	0	200	1235.35803222656	1235.35803222656	1	14.2079566666667	1401	Non_Depleted_Plasma_Nor_3.raw
False	None	IonTrap	CID	MS2	0		100	1027.68298339844	3081.03439693531	3	14.213395	1402	Non_Depleted_Plasma_Nor_3.raw
False	None	IonTrap	CID	MS2	0		100	1027.68298339844	2054.35869016688	2	14.213395	1402	Non_Depleted_Plasma_Nor_3.raw
False	None	FourierTransform	HCD	MS2	0		200	1027.68298339844	3081.03439693531	3	14.2282766666667	1403	Non_Depleted_Plasma_Nor_3.raw
False	None	FourierTransform	HCD	MS2	0		200	1027.68298339844	2054.35869016688	2	14.2282766666667	1403	Non_Depleted_Plasma_Nor_3.raw
False	Unambiguous	IonTrap	CID	MS2	0		100	850.512512207031	1700.01774778406	2	14.2337316666667	1404	Non_Depleted_Plasma_Nor_3.raw
False	Unambiguous	IonTrap	CID	MS2	0		100	850.512512207031	2549.52298336109	3	14.2337316666667	1404	Non_Depleted_Plasma_Nor_3.raw
False	None	FourierTransform	HCD	MS2	0		200	850.512512207031	1700.01774778406	2	14.2487883333333	1405	Non_Depleted_Plasma_Nor_3.raw
False	None	FourierTransform	HCD	MS2	0		200	850.512512207031	2549.52298336109	3	14.2487883333333	1405	Non_Depleted_Plasma_Nor_3.raw
False	None	IonTrap	CID	MS2	0		100	889.674987792969	889.674987792969	1	14.2542433333333	1406	Non_Depleted_Plasma_Nor_3.raw
False	None	FourierTransform	HCD	MS2	0		200	889.674987792969	1778.34269895594	2	14.2692383333333	1407	Non_Depleted_Plasma_Nor_3.raw
False	None	FourierTransform	HCD	MS2	0		200	889.674987792969	2667.01041011891	3	14.2692383333333	1407	Non_Depleted_Plasma_Nor_3.raw
False	None	IonTrap	CID	MS2	0	0	100	920.316162109375	920.316162109375	1	14.2845216666667	1409	Non_Depleted_Plasma_Nor_3.raw
False	None	FourierTransform	HCD	MS2	0	0	200	920.316162109375	920.316162109375	1	14.3007066666667	1410	Non_Depleted_Plasma_Nor_3.raw
False	None	IonTrap	CID	MS2	0	9.375131	100	846.297668457031	846.297668457031	1	14.3061616666667	1411	Non_Depleted_Plasma_Nor_3.raw
False	None	FourierTransform	HCD	MS2	0	9.375131	200	846.297668457031	846.297668457031	1	14.3212433333333	1412	Non_Depleted_Plasma_Nor_3.raw
False	Unambiguous	IonTrap	CID	MS2	0		100	930.522705078125	930.522705078125	1	14.3266883333333	1413	Non_Depleted_Plasma_Nor_3.raw
False	None	IonTrap	CID	MS2	0		100	1244.44201660156	1244.44201660156	1	14.3470333333333	1415	Non_Depleted_Plasma_Nor_3.raw
False	None	FourierTransform	HCD	MS2	0		200	1244.44201660156	2487.87675657313	2	14.36185	1416	Non_Depleted_Plasma_Nor_3.raw
False	None	FourierTransform	HCD	MS2	0		200	1244.44201660156	3731.31149654469	3	14.36185	1416	Non_Depleted_Plasma_Nor_3.raw
False	None	IonTrap	CID	MS2	0	0	100	906.263061523438	906.263061523438	1	14.3771083333333	1418	Non_Depleted_Plasma_Nor_3.raw
False	None	FourierTransform	HCD	MS2	0	0	200	906.263061523438	906.263061523438	1	14.392105	1419	Non_Depleted_Plasma_Nor_3.raw
False	None	IonTrap	CID	MS2	0	47.97254	100	1293.46276855469	1293.46276855469	1	14.397545	1420	Non_Depleted_Plasma_Nor_3.raw
False	Ambiguous	IonTrap	CID	MS2	0		100	1187.49438476563	1187.49438476563	1	14.417655	1422	Non_Depleted_Plasma_Nor_3.raw
False	None	FourierTransform	HCD	MS2	0		200	1187.49438476563	2373.98149290125	2	14.4324783333333	1423	Non_Depleted_Plasma_Nor_3.raw
False	None	FourierTransform	HCD	MS2	0		200	1187.49438476563	3560.46860103688	3	14.4324783333333	1423	Non_Depleted_Plasma_Nor_3.raw
False	None	IonTrap	CID	MS2	0	77.36964	100	886.763977050781	886.763977050781	1	14.4379266666667	1424	Non_Depleted_Plasma_Nor_3.raw
False	Unambiguous	FourierTransform	HCD	MS2	0	77.36964	200	886.763977050781	2658.27737789234	3	14.4529166666667	1425	Non_Depleted_Plasma_Nor_3.raw
False	None	FourierTransform	HCD	MS2	0	77.36964	200	886.763977050781	1772.52067747156	2	14.4529166666667	1425	Non_Depleted_Plasma_Nor_3.raw
False	Ambiguous	IonTrap	CID	MS2	0	30.23529	100	1121.57434082031	1121.57434082031	1	14.4672816666667	1427	Non_Depleted_Plasma_Nor_3.raw
False	None	FourierTransform	HCD	MS2	0	30.23529	200	1121.57434082031	2242.14140501063	2	14.4832066666667	1428	Non_Depleted_Plasma_Nor_3.raw
False	None	FourierTransform	HCD	MS2	0	30.23529	200	1121.57434082031	3362.70846920094	3	14.4832066666667	1428	Non_Depleted_Plasma_Nor_3.raw
False	Ambiguous	IonTrap	CID	MS2	0		100	1095.10986328125	2189.2124499325	2	14.488635	1429	Non_Depleted_Plasma_Nor_3.raw
False	None	IonTrap	CID	MS2	0		100	1095.10986328125	3283.31503658375	3	14.488635	1429	Non_Depleted_Plasma_Nor_3.raw
False	None	FourierTransform	HCD	MS2	0		200	1095.10986328125	2189.2124499325	2	14.5035266666667	1430	Non_Depleted_Plasma_Nor_3.raw
False	None	FourierTransform	HCD	MS2	0		200	1095.10986328125	3283.31503658375	3	14.5035266666667	1430	Non_Depleted_Plasma_Nor_3.raw
False	Unambiguous	IonTrap	CID	MS2	0		100	1267.5068359375	1267.5068359375	1	14.5089266666667	1431	Non_Depleted_Plasma_Nor_3.raw
False	None	FourierTransform	HCD	MS2	0		200	1267.5068359375	2534.006395245	2	14.52366	1432	Non_Depleted_Plasma_Nor_3.raw
False	None	FourierTransform	HCD	MS2	0		200	1267.5068359375	3800.5059545525	3	14.52366	1432	Non_Depleted_Plasma_Nor_3.raw
False	Ambiguous	IonTrap	CID	MS2	0		100	964.456787109375	964.456787109375	1	14.5291033333333	1433	Non_Depleted_Plasma_Nor_3.raw
False	None	FourierTransform	HCD	MS2	0		200	964.456787109375	2891.35580806813	3	14.5440816666667	1434	Non_Depleted_Plasma_Nor_3.raw
False	None	FourierTransform	HCD	MS2	0		200	964.456787109375	1927.90629758875	2	14.5440816666667	1434	Non_Depleted_Plasma_Nor_3.raw
False	Unambiguous	IonTrap	CID	MS2	0		100	993.416259765625	993.416259765625	1	14.5495033333333	1435	Non_Depleted_Plasma_Nor_3.raw
False	None	FourierTransform	HCD	MS2	0		200	993.416259765625	1985.82524290125	2	14.5644233333333	1436	Non_Depleted_Plasma_Nor_3.raw
False	None	FourierTransform	HCD	MS2	0		200	993.416259765625	2978.23422603688	3	14.5644233333333	1436	Non_Depleted_Plasma_Nor_3.raw
False	None	IonTrap	CID	MS2	0	16.07672	100	906.261962890625	906.261962890625	1	14.57965	1438	Non_Depleted_Plasma_Nor_3.raw
False	None	FourierTransform	HCD	MS2	0	16.07672	200	906.261962890625	906.261962890625	1	14.5957083333333	1439	Non_Depleted_Plasma_Nor_3.raw
False	Unambiguous	IonTrap	CID	MS2	0	0	100	1146.54223632813	1146.54223632813	1	14.6011333333333	1440	Non_Depleted_Plasma_Nor_3.raw
False	Unambiguous	FourierTransform	HCD	MS2	0	0	200	1146.54223632813	2292.07719602625	2	14.6159833333333	1441	Non_Depleted_Plasma_Nor_3.raw
False	Unambiguous	FourierTransform	HCD	MS2	0	0	200	1146.54223632813	3437.61215572438	3	14.6159833333333	1441	Non_Depleted_Plasma_Nor_3.raw
False	Unambiguous	IonTrap	CID	MS2	0	44.10762	100	1036.68884277344	1036.68884277344	1	14.6214066666667	1442	Non_Depleted_Plasma_Nor_3.raw
False	None	FourierTransform	HCD	MS2	0	44.10762	200	1036.68884277344	3108.05197506031	3	14.6363966666667	1443	Non_Depleted_Plasma_Nor_3.raw
False	None	FourierTransform	HCD	MS2	0	44.10762	200	1036.68884277344	2072.37040891688	2	14.6363966666667	1443	Non_Depleted_Plasma_Nor_3.raw
False	None	IonTrap	CID	MS2	0	0	100	861.590942382813	861.590942382813	1	14.6418533333333	1444	Non_Depleted_Plasma_Nor_3.raw
False	None	FourierTransform	HCD	MS2	0	0	200	861.590942382813	1722.17460813563	2	14.656905	1445	Non_Depleted_Plasma_Nor_3.raw
False	None	FourierTransform	HCD	MS2	0	0	200	861.590942382813	2582.75827388844	3	14.656905	1445	Non_Depleted_Plasma_Nor_3.raw
False	None	IonTrap	CID	MS2	0	49.27454	100	1181.28649902344	1181.28649902344	1	14.6623266666667	1446	Non_Depleted_Plasma_Nor_3.raw
False	None	FourierTransform	HCD	MS2	0	49.27454	200	1181.28649902344	2361.56572141688	2	14.6771083333333	1447	Non_Depleted_Plasma_Nor_3.raw
False	None	FourierTransform	HCD	MS2	0	49.27454	200	1181.28649902344	3541.84494381031	3	14.6771083333333	1447	Non_Depleted_Plasma_Nor_3.raw
False	None	IonTrap	CID	MS2	0	50.25723	100	815.217041015625	815.217041015625	1	14.6922733333333	1449	Non_Depleted_Plasma_Nor_3.raw
False	None	FourierTransform	HCD	MS2	0	50.25723	200	815.217041015625	1629.42680540125	2	14.7083733333333	1450	Non_Depleted_Plasma_Nor_3.raw
False	None	FourierTransform	HCD	MS2	0	50.25723	200	815.217041015625	2443.63656978688	3	14.7083733333333	1450	Non_Depleted_Plasma_Nor_3.raw
False	Unambiguous	IonTrap	CID	MS2	0	0	100	1143.4775390625	1143.4775390625	1	14.7137833333333	1451	Non_Depleted_Plasma_Nor_3.raw
False	None	FourierTransform	HCD	MS2	0	0	200	1143.4775390625	3428.4180639275	3	14.7286516666667	1452	Non_Depleted_Plasma_Nor_3.raw
False	None	FourierTransform	HCD	MS2	0	0	200	1143.4775390625	2285.947801495	2	14.7286516666667	1452	Non_Depleted_Plasma_Nor_3.raw
False	None	IonTrap	CID	MS2	0	0	100	1114.02526855469	1114.02526855469	1	14.7340666666667	1453	Non_Depleted_Plasma_Nor_3.raw
False	None	FourierTransform	HCD	MS2	0	0	200	1114.02526855469	2227.04326047938	2	14.7488983333333	1454	Non_Depleted_Plasma_Nor_3.raw
False	None	FourierTransform	HCD	MS2	0	0	200	1114.02526855469	3340.06125240406	3	14.7488983333333	1454	Non_Depleted_Plasma_Nor_3.raw
False	None	IonTrap	CID	MS2	0	9.453666	100	920.315551757813	920.315551757813	1	14.7645383333333	1456	Non_Depleted_Plasma_Nor_3.raw
False	None	FourierTransform	HCD	MS2	0	9.453666	200	920.315551757813	920.315551757813	1	14.7795633333333	1457	Non_Depleted_Plasma_Nor_3.raw
False	None	IonTrap	CID	MS2	0	0	100	903.289184570313	903.289184570313	1	14.78501	1458	Non_Depleted_Plasma_Nor_3.raw
False	None	FourierTransform	HCD	MS2	0	0	200	903.289184570313	903.289184570313	1	14.8000366666667	1459	Non_Depleted_Plasma_Nor_3.raw
False	None	IonTrap	CID	MS2	0	50.03262	100	978.308227539063	978.308227539063	1	14.8055916666667	1460	Non_Depleted_Plasma_Nor_3.raw
False	None	FourierTransform	HCD	MS2	0	50.03262	200	978.308227539063	978.308227539063	1	14.8205216666667	1461	Non_Depleted_Plasma_Nor_3.raw
False	None	IonTrap	CID	MS2	0	0	100	1228.36645507813	1228.36645507813	1	14.8259116666667	1462	Non_Depleted_Plasma_Nor_3.raw
False	None	FourierTransform	HCD	MS2	0	0	200	1228.36645507813	2455.72563352625	2	14.8407133333333	1463	Non_Depleted_Plasma_Nor_3.raw
False	Unambiguous	FourierTransform	HCD	MS2	0	0	200	1228.36645507813	3683.08481197438	3	14.8407133333333	1463	Non_Depleted_Plasma_Nor_3.raw
False	Ambiguous	IonTrap	CID	MS2	0		100	949.436950683594	949.436950683594	1	14.8461583333333	1464	Non_Depleted_Plasma_Nor_3.raw
False	None	FourierTransform	HCD	MS2	0		200	949.436950683594	1897.86662473719	2	14.86113	1465	Non_Depleted_Plasma_Nor_3.raw
False	None	FourierTransform	HCD	MS2	0		200	949.436950683594	2846.29629879078	3	14.86113	1465	Non_Depleted_Plasma_Nor_3.raw
False	None	IonTrap	CID	MS2	0	0	100	832.244262695313	832.244262695313	1	14.8765383333333	1467	Non_Depleted_Plasma_Nor_3.raw
False	None	FourierTransform	HCD	MS2	0	0	200	832.244262695313	832.244262695313	1	14.8916083333333	1468	Non_Depleted_Plasma_Nor_3.raw
False	None	IonTrap	CID	MS2	0	0	100	832.244262695313	832.244262695313	1	14.8970666666667	1469	Non_Depleted_Plasma_Nor_3.raw
False	None	FourierTransform	HCD	MS2	0	0	200	832.244262695313	832.244262695313	1	14.912145	1470	Non_Depleted_Plasma_Nor_3.raw
False	None	IonTrap	CID	MS2	0		100	1069.37744140625	1069.37744140625	1	14.917585	1471	Non_Depleted_Plasma_Nor_3.raw
False	None	FourierTransform	HCD	MS2	0		200	1069.37744140625	3206.11777095875	3	14.9324516666667	1472	Non_Depleted_Plasma_Nor_3.raw
False	None	FourierTransform	HCD	MS2	0		200	1069.37744140625	2137.7476061825	2	14.9324516666667	1472	Non_Depleted_Plasma_Nor_3.raw
False	None	IonTrap	CID	MS2	0	74.37819	100	890.236206054688	890.236206054688	1	14.9378983333333	1473	Non_Depleted_Plasma_Nor_3.raw
False	None	FourierTransform	HCD	MS2	0	74.37819	200	890.236206054688	890.236206054688	1	14.9529233333333	1474	Non_Depleted_Plasma_Nor_3.raw
False	Unambiguous	IonTrap	CID	MS2	0		100	1059.53930664063	1059.53930664063	1	14.9583516666667	1475	Non_Depleted_Plasma_Nor_3.raw
False	Ambiguous	FourierTransform	HCD	MS2	0		200	1059.53930664063	2118.07133665125	2	14.9733216666667	1476	Non_Depleted_Plasma_Nor_3.raw
False	Ambiguous	FourierTransform	HCD	MS2	0		200	1059.53930664063	3176.60336666188	3	14.9733216666667	1476	Non_Depleted_Plasma_Nor_3.raw
False	None	IonTrap	CID	MS2	0	5.677506	100	920.316101074219	920.316101074219	1	14.98759	1478	Non_Depleted_Plasma_Nor_3.raw
False	None	FourierTransform	HCD	MS2	0	5.677506	200	920.316101074219	920.316101074219	1	15.0025883333333	1479	Non_Depleted_Plasma_Nor_3.raw
False	Ambiguous	IonTrap	CID	MS2	0		100	1105.47131347656	1105.47131347656	1	15.008005	1480	Non_Depleted_Plasma_Nor_3.raw
False	None	FourierTransform	HCD	MS2	0		200	1105.47131347656	2209.93535032313	2	15.022935	1481	Non_Depleted_Plasma_Nor_3.raw
False	None	FourierTransform	HCD	MS2	0		200	1105.47131347656	3314.39938716969	3	15.022935	1481	Non_Depleted_Plasma_Nor_3.raw
False	None	IonTrap	CID	MS2	0	0	100	994.333740234375	994.333740234375	1	15.0283583333333	1482	Non_Depleted_Plasma_Nor_3.raw
False	None	FourierTransform	HCD	MS2	0	0	200	994.333740234375	994.333740234375	1	15.04327	1483	Non_Depleted_Plasma_Nor_3.raw
False	None	IonTrap	CID	MS2	0	0	100	907.262268066406	907.262268066406	1	15.0487183333333	1484	Non_Depleted_Plasma_Nor_3.raw
False	None	FourierTransform	HCD	MS2	0	0	200	907.262268066406	907.262268066406	1	15.0637666666667	1485	Non_Depleted_Plasma_Nor_3.raw
False	None	IonTrap	CID	MS2	0		100	933.669006347656	933.669006347656	1	15.069225	1486	Non_Depleted_Plasma_Nor_3.raw
False	None	FourierTransform	HCD	MS2	0		200	933.669006347656	1866.33073606531	2	15.08419	1487	Non_Depleted_Plasma_Nor_3.raw
False	None	FourierTransform	HCD	MS2	0		200	933.669006347656	2798.99246578297	3	15.08419	1487	Non_Depleted_Plasma_Nor_3.raw
False	Unambiguous	IonTrap	CID	MS2	0	79.34547	100	953.653381347656	953.653381347656	1	15.0994833333333	1489	Non_Depleted_Plasma_Nor_3.raw
False	None	FourierTransform	HCD	MS2	0	79.34547	200	953.653381347656	1906.29948606531	2	15.11554	1490	Non_Depleted_Plasma_Nor_3.raw
False	None	FourierTransform	HCD	MS2	0	79.34547	200	953.653381347656	2858.94559078297	3	15.11554	1490	Non_Depleted_Plasma_Nor_3.raw
False	Unambiguous	IonTrap	CID	MS2	0	64.75327	100	1138.52514648438	1138.52514648438	1	15.1209533333333	1491	Non_Depleted_Plasma_Nor_3.raw
False	None	FourierTransform	HCD	MS2	0	64.75327	200	1138.52514648438	3413.56088619313	3	15.13585	1492	Non_Depleted_Plasma_Nor_3.raw
False	None	FourierTransform	HCD	MS2	0	64.75327	200	1138.52514648438	2276.04301633875	2	15.13585	1492	Non_Depleted_Plasma_Nor_3.raw
False	None	IonTrap	CID	MS2	0	0	100	1197.43896484375	1197.43896484375	1	15.14135	1493	Non_Depleted_Plasma_Nor_3.raw
False	None	FourierTransform	HCD	MS2	0	0	200	1197.43896484375	2393.8706530575	2	15.156125	1494	Non_Depleted_Plasma_Nor_3.raw
False	None	FourierTransform	HCD	MS2	0	0	200	1197.43896484375	3590.30234127125	3	15.156125	1494	Non_Depleted_Plasma_Nor_3.raw
False	None	IonTrap	CID	MS2	0	52.18328	100	817.217041015625	817.217041015625	1	15.1616033333333	1495	Non_Depleted_Plasma_Nor_3.raw
False	None	FourierTransform	HCD	MS2	0	52.18328	200	817.217041015625	817.217041015625	1	15.1767066666667	1496	Non_Depleted_Plasma_Nor_3.raw
False	Unambiguous	IonTrap	CID	MS2	0	68.99811	100	1235.52221679688	1235.52221679688	1	15.1821	1497	Non_Depleted_Plasma_Nor_3.raw
False	None	FourierTransform	HCD	MS2	0	68.99811	200	1235.52221679688	2470.03715696375	2	15.1968483333333	1498	Non_Depleted_Plasma_Nor_3.raw
False	None	FourierTransform	HCD	MS2	0	68.99811	200	1235.52221679688	3704.55209713063	3	15.1968483333333	1498	Non_Depleted_Plasma_Nor_3.raw
False	None	IonTrap	CID	MS2	0	0	100	906.263854980469	906.263854980469	1	15.2110483333333	1500	Non_Depleted_Plasma_Nor_3.raw
False	None	FourierTransform	HCD	MS2	0	0	200	906.263854980469	906.263854980469	1	15.2260866666667	1501	Non_Depleted_Plasma_Nor_3.raw
False	Unambiguous	IonTrap	CID	MS2	0	60.64328	100	1084.53833007813	1084.53833007813	1	15.2315066666667	1502	Non_Depleted_Plasma_Nor_3.raw
False	None	FourierTransform	HCD	MS2	0	60.64328	200	1084.53833007813	2168.06938352625	2	15.24641	1503	Non_Depleted_Plasma_Nor_3.raw
False	Unambiguous	FourierTransform	HCD	MS2	0	60.64328	200	1084.53833007813	3251.60043697438	3	15.24641	1503	Non_Depleted_Plasma_Nor_3.raw
False	None	IonTrap	CID	MS2	0	49.99065	100	847.297241210938	847.297241210938	1	15.2518566666667	1504	Non_Depleted_Plasma_Nor_3.raw
False	None	FourierTransform	HCD	MS2	0	49.99065	200	847.297241210938	847.297241210938	1	15.2668966666667	1505	Non_Depleted_Plasma_Nor_3.raw
False	Unambiguous	IonTrap	CID	MS2	0	73.55245	100	974.514892578125	974.514892578125	1	15.2723333333333	1506	Non_Depleted_Plasma_Nor_3.raw
False	None	FourierTransform	HCD	MS2	0	73.55245	200	974.514892578125	1948.02250852625	2	15.28731	1507	Non_Depleted_Plasma_Nor_3.raw
False	None	FourierTransform	HCD	MS2	0	73.55245	200	974.514892578125	2921.53012447438	3	15.28731	1507	Non_Depleted_Plasma_Nor_3.raw
False	Ambiguous	IonTrap	CID	MS2	0	0	100	822.50048828125	822.50048828125	1	15.2927816666667	1508	Non_Depleted_Plasma_Nor_3.raw
False	None	FourierTransform	HCD	MS2	0	0	200	822.50048828125	2465.48691158375	3	15.3078583333333	1509	Non_Depleted_Plasma_Nor_3.raw
False	None	FourierTransform	HCD	MS2	0	0	200	822.50048828125	1643.9936999325	2	15.3078583333333	1509	Non_Depleted_Plasma_Nor_3.raw
False	Unambiguous	IonTrap	CID	MS2	0	83.9093	100	1130.63977050781	1130.63977050781	1	15.32252	1511	Non_Depleted_Plasma_Nor_3.raw
False	None	FourierTransform	HCD	MS2	0	83.9093	200	1130.63977050781	1130.63977050781	1	15.3383733333333	1512	Non_Depleted_Plasma_Nor_3.raw
False	Ambiguous	IonTrap	CID	MS2	0		100	1126.50219726563	1126.50219726563	1	15.343795	1513	Non_Depleted_Plasma_Nor_3.raw
False	None	FourierTransform	HCD	MS2	0		200	1126.50219726563	2251.99711790125	2	15.3586666666667	1514	Non_Depleted_Plasma_Nor_3.raw
False	None	FourierTransform	HCD	MS2	0		200	1126.50219726563	3377.49203853688	3	15.3586666666667	1514	Non_Depleted_Plasma_Nor_3.raw
False	None	IonTrap	CID	MS2	0	0	100	1772.22277832031	3543.43828001063	2	15.36402	1515	Non_Depleted_Plasma_Nor_3.raw
False	Unambiguous	IonTrap	CID	MS2	0	0	100	1772.22277832031	5314.65378170094	3	15.36402	1515	Non_Depleted_Plasma_Nor_3.raw
False	None	FourierTransform	HCD	MS2	0	0	200	1772.22277832031	5314.65378170094	3	15.3784716666667	1516	Non_Depleted_Plasma_Nor_3.raw
False	None	FourierTransform	HCD	MS2	0	0	200	1772.22277832031	3543.43828001063	2	15.3784716666667	1516	Non_Depleted_Plasma_Nor_3.raw
False	Unambiguous	IonTrap	CID	MS2	0	76.65517	100	829.540954589844	829.540954589844	1	15.3839433333333	1517	Non_Depleted_Plasma_Nor_3.raw
False	None	FourierTransform	HCD	MS2	0	76.65517	200	829.540954589844	2486.60831050953	3	15.3990366666667	1518	Non_Depleted_Plasma_Nor_3.raw
False	None	FourierTransform	HCD	MS2	0	76.65517	200	829.540954589844	1658.07463254969	2	15.3990366666667	1518	Non_Depleted_Plasma_Nor_3.raw
False	Unambiguous	IonTrap	CID	MS2	0	69.43208	100	1090.50354003906	1090.50354003906	1	15.4044533333333	1519	Non_Depleted_Plasma_Nor_3.raw
False	Unambiguous	FourierTransform	HCD	MS2	0	69.43208	200	1090.50354003906	2179.99980344813	2	15.4193183333333	1520	Non_Depleted_Plasma_Nor_3.raw
False	Unambiguous	FourierTransform	HCD	MS2	0	69.43208	200	1090.50354003906	3269.49606685719	3	15.4193183333333	1520	Non_Depleted_Plasma_Nor_3.raw
False	None	IonTrap	CID	MS2	0	0	100	903.288757324219	903.288757324219	1	15.4335383333333	1522	Non_Depleted_Plasma_Nor_3.raw
False	None	FourierTransform	HCD	MS2	0	0	200	903.288757324219	903.288757324219	1	15.448545	1523	Non_Depleted_Plasma_Nor_3.raw
False	Unambiguous	IonTrap	CID	MS2	0	52.93385	100	1093.43286132813	1093.43286132813	1	15.4539616666667	1524	Non_Depleted_Plasma_Nor_3.raw
False	None	FourierTransform	HCD	MS2	0	52.93385	200	1093.43286132813	2185.85844602625	2	15.4688533333333	1525	Non_Depleted_Plasma_Nor_3.raw
False	None	FourierTransform	HCD	MS2	0	52.93385	200	1093.43286132813	3278.28403072438	3	15.4688533333333	1525	Non_Depleted_Plasma_Nor_3.raw
False	None	IonTrap	CID	MS2	0		100	1388.41577148438	1388.41577148438	1	15.4742466666667	1526	Non_Depleted_Plasma_Nor_3.raw
False	Unambiguous	FourierTransform	HCD	MS2	0		200	1388.41577148438	4163.23276119313	3	15.48903	1527	Non_Depleted_Plasma_Nor_3.raw
False	None	FourierTransform	HCD	MS2	0		200	1388.41577148438	2775.82426633875	2	15.48903	1527	Non_Depleted_Plasma_Nor_3.raw
False	None	IonTrap	CID	MS2	0	66.67409	100	1332.50817871094	1332.50817871094	1	15.4944233333333	1528	Non_Depleted_Plasma_Nor_3.raw
False	None	FourierTransform	HCD	MS2	0	66.67409	200	1332.50817871094	2664.00908079188	2	15.50916	1529	Non_Depleted_Plasma_Nor_3.raw
False	None	FourierTransform	HCD	MS2	0	66.67409	200	1332.50817871094	3995.50998287281	3	15.50916	1529	Non_Depleted_Plasma_Nor_3.raw
False	None	IonTrap	CID	MS2	0		100	1026.771484375	2052.53569212	2	15.51459	1530	Non_Depleted_Plasma_Nor_3.raw
False	Unambiguous	IonTrap	CID	MS2	0		100	1026.771484375	3078.299899865	3	15.51459	1530	Non_Depleted_Plasma_Nor_3.raw
False	None	FourierTransform	HCD	MS2	0		200	1026.771484375	3078.299899865	3	15.5294716666667	1531	Non_Depleted_Plasma_Nor_3.raw
False	None	FourierTransform	HCD	MS2	0		200	1026.771484375	2052.53569212	2	15.5294716666667	1531	Non_Depleted_Plasma_Nor_3.raw
False	None	IonTrap	CID	MS2	0		100	1300.31457519531	1300.31457519531	1	15.5436066666667	1533	Non_Depleted_Plasma_Nor_3.raw
False	Unambiguous	FourierTransform	HCD	MS2	0		200	1300.31457519531	3898.92917232594	3	15.5593766666667	1534	Non_Depleted_Plasma_Nor_3.raw
False	None	FourierTransform	HCD	MS2	0		200	1300.31457519531	2599.62187376063	2	15.5593766666667	1534	Non_Depleted_Plasma_Nor_3.raw
False	None	IonTrap	CID	MS2	0	78.55875	100	889.236145019531	889.236145019531	1	15.5648233333333	1535	Non_Depleted_Plasma_Nor_3.raw
[truncated: 21,841 more rows]
