# Supplementary material for: GlypNirO: An automated workflow for quantitative N- and O-linked glycoproteomic data analysis
Source: Beilstein J Org Chem. 2020 Sep 1;16:2127–35. doi: 10.3762/bjoc.16.180 (PMC7476601; doi:10.3762/bjoc.16.180)
Supplement: File 1 — Supplementary Tables S1–S42. [file Beilstein_J_Org_Chem-16-2127-s001.zip › Supplementary Table S42 O-linked Glycan Database.xlsx]

## Sheet: Supplementary Table S42
O-glycan Glycan Database
HexNAc(1)
HexNAc(1)Hex(1)
HexNAc(2)
HexNAc(1)Hex(1)Fuc(1)
HexNAc(2)Hex(1)
HexNAc(3)
HexNAc(1)Hex(1)NeuAc(1)
HexNAc(2)Hex(1)Fuc(1)
HexNAc(2)Hex(2)
HexNAc(3)Fuc(1)
HexNAc(3)Hex(1)
HexNAc(1)Hex(1)Fuc(1)NeuAc(1)
HexNAc(2)Hex(1)NeuAc(1)
HexNAc(2)Hex(2)Fuc(1)
HexNAc(2)Hex(3)
HexNAc(3)Hex(1)Fuc(1)
HexNAc(3)Hex(2)
HexNAc(1)Hex(1)NeuAc(2)
HexNAc(4)Hex(1)
HexNAc(2)Hex(1)Fuc(1)NeuAc(1)
HexNAc(2)Hex(2)NeuAc(1)
HexNAc(2)Hex(3)Fuc(1)
HexNAc(3)Hex(1)NeuAc(1)
HexNAc(3)Hex(2)Fuc(1)
HexNAc(3)Hex(3)
HexNAc(4)Hex(1)Fuc(1)
HexNAc(4)Hex(2)
HexNAc(2)Hex(1)NeuAc(2)
HexNAc(2)Hex(2)Fuc(1)NeuAc(1)
HexNAc(2)Hex(3)NeuAc(1)
HexNAc(3)Hex(1)Fuc(1)NeuAc(1)
HexNAc(3)Hex(2)NeuAc(1)
HexNAc(1)Hex(1)NeuAc(3)
HexNAc(3)Hex(3)Fuc(1)
HexNAc(2)Hex(2)NeuAc(2)
HexNAc(3)Hex(2)Fuc(1)NeuAc(1)
HexNAc(3)Hex(3)NeuAc(1)
HexNAc(4)Hex(3)Fuc(1)
HexNAc(2)Hex(2)Fuc(1)NeuAc(2)
HexNAc(4)Hex(4)
HexNAc(5)Hex(3)
HexNAc(3)Hex(2)NeuAc(2)
HexNAc(3)Hex(3)Fuc(1)NeuAc(1)
HexNAc(3)Hex(3)NeuAc(2)
HexNAc(3)Hex(3)Fuc(1)NeuAc(2)
HexNAc(5)Hex(5)
HexNAc(6)Hex(3)Fuc(1)
HexNAc(6)Hex(4)
HexNAc(5)Hex(3)Fuc(1)NeuAc(1)
