# Supplementary material for: GlypNirO: An automated workflow for quantitative N- and O-linked glycoproteomic data analysis
Source: Beilstein J Org Chem. 2020 Sep 1;16:2127–35. doi: 10.3762/bjoc.16.180 (PMC7476601; doi:10.3762/bjoc.16.180)
Supplement: File 3 — Glypniro-master; automated script for processing and combining Byonic and PD standard output. [file Beilstein_J_Org_Chem-16-2127-s003.zip]

Archive with 31 entries (26 files):
- glypniro-master/
- glypniro-master/.gitattributes
- glypniro-master/.gitignore
- glypniro-master/LICENSE
- glypniro-master/README.md
- glypniro-master/glypnirO/
- glypniro-master/glypnirO/__init__.py
- glypniro-master/glypnirO/common.py
- glypniro-master/glypnirO_GUI/
- glypniro-master/glypnirO_GUI/__init__.py
- glypniro-master/glypnirO_GUI/get_uniprot.py
- glypniro-master/glypnirO_GUI/utilities.py
- glypniro-master/main.py
- glypniro-master/peakview_byonics/
- glypniro-master/peakview_byonics/__init__.py
- glypniro-master/peakview_byonics/reformat.py
- glypniro-master/requirements.txt
- glypniro-master/sequal/
- glypniro-master/sequal/__init__.py
- glypniro-master/sequal/amino_acid.py
- glypniro-master/sequal/base_block.py
- glypniro-master/sequal/ion.py
- glypniro-master/sequal/mass.py
- glypniro-master/sequal/mass_spectrometry.py
- glypniro-master/sequal/mass_spectrometry_test.py
- glypniro-master/sequal/mass_test.py
- glypniro-master/sequal/modification.py
- glypniro-master/sequal/modification_test.py
- glypniro-master/sequal/resources.py
- glypniro-master/sequal/sequence.py
- glypniro-master/sequal/sequence_test.py
