# Supplementary material for: GlypNirO: An automated workflow for quantitative N- and O-linked glycoproteomic data analysis
Source: Beilstein J Org Chem. 2020 Sep 1;16:2127–35. doi: 10.3762/bjoc.16.180 (PMC7476601; doi:10.3762/bjoc.16.180)
Supplement: File 3 — Glypniro-master; automated script for processing and combining Byonic and PD standard output. [file Beilstein_J_Org_Chem-16-2127-s003.zip › glypniro-master/main.py]

import argparse
import pandas as pd
from glypnirO.common import GlypnirO

parser = argparse.ArgumentParser(description="Automated workflow for processing and combining Byonic and PD output")

parser.add_argument("-i",
                    "-input_file",
                    type=str,
                    help="Filepath to experiment description file where each row has 4 columns, condition_id, "
                         "replicate_id, filename, and area_filename")
parser.add_argument("-o",
                    "-output",
                    type=str,
                    help="Filepath to output")
parser.add_argument("-s",
                    "--score_cutoff",
                    type=float,
                    help="Filter the data by specific Byonic cut-off quality score",
                    default=200)

parser.add_argument("-t",
                    "--trust_byonic",
                    help="Enable site specific glycan position parsing from Byonic glycan assignment",
                    action="store_true")

parser.add_argument("-g",
                    "--get_uniprot",
                    help="Required internet connection. Enable parsing of UniProt ID from protein name and request "
                         "the original protein name from the UniProt databas.",
                    action="store_true")

parser.add_argument("-p",
                    "--parse_uniprot",
                    help="Attempt to parse UniProt accession ID using regular expression and use them as master id",
                    action="store_true")

parser.add_argument("-d",
                    "--debug",
                    help="In conjunction to the final output, the script would also create debug files that contain the "
                         "unique PSM selected for calculation of the data in the final output",
                    action="store_true")

if __name__ == "__main__":

    args = parser.parse_args()
    print("Input: " + args.i)
    print("Output: " + args.o)
    ex = GlypnirO(trust_byonic=args.trust_byonic, get_uniprot=args.get_uniprot, debug=args.debug,
                  parse_uniprot=args.parse_uniprot)
    for i, r in ex.add_batch_component(args.i, args.score_cutoff):
        print(r)

    ex.process_components()
    result = ex.analyze_components()
    with pd.ExcelWriter(args.o) as writer:
        print("Writing Occupancy data to excel sheets.")
        if not result["Occupancy"].empty:
            result["Occupancy"].to_excel(writer, sheet_name="Unglyco_and_Glycoforms_Prop")
        if not result["Occupancy_Without_Proportion_U"].empty:
            result["Occupancy_Without_Proportion_U"].to_excel(writer, sheet_name="Unglyco_and_Glycoforms_Sep")
        if not result["Occupancy_With_U"].empty:
            result["Occupancy_With_U"].to_excel(writer, sheet_name="Unglycosylated")
        if not result["Glycoforms"].empty:
            result["Glycoforms"].to_excel(writer, sheet_name="Glycoforms")
    if ex.debug:
        for u in ex.unique_dict:
            with pd.ExcelWriter(args.o+"_"+u+".xlsx") as writer:
                df = pd.DataFrame(ex.unique_dict[u])
                df.to_excel(writer, index=False)
    print("Completed.")
