# Supplementary material for: GlypNirO: An automated workflow for quantitative N- and O-linked glycoproteomic data analysis
Source: Beilstein J Org Chem. 2020 Sep 1;16:2127–35. doi: 10.3762/bjoc.16.180 (PMC7476601; doi:10.3762/bjoc.16.180)
Supplement: File 3 — Glypniro-master; automated script for processing and combining Byonic and PD standard output. [file Beilstein_J_Org_Chem-16-2127-s003.zip › glypniro-master/requirements.txt]

requests==2.23.0
numpy==1.18.5
pandas==1.0.3
xlrd==1.2.0
openpyxl==3.0.3
