# Supplementary material for: GlypNirO: An automated workflow for quantitative N- and O-linked glycoproteomic data analysis
Source: Beilstein J Org Chem. 2020 Sep 1;16:2127–35. doi: 10.3762/bjoc.16.180 (PMC7476601; doi:10.3762/bjoc.16.180)
Supplement: File 3 — Glypniro-master; automated script for processing and combining Byonic and PD standard output. [file Beilstein_J_Org_Chem-16-2127-s003.zip › glypniro-master/sequal/base_block.py]

# Base block object to be used for blocks that can have position and mass properties
class BaseBlock:
    def __init__(self, value, position, branch=False, mass=None):
        """
        :type mass: float
        mass of the block
        :type branch: bool
        whether or not this block is a branch of another block
        :type position: int
        position of the block within a chain
        :type value: str
        name of the block


        """
        self.value = value
        self.position = position
        self.branch = branch
        self.mass = mass
        self.extra = None

    def __str__(self):
        return self.value

    def __repr__(self):
        return self.value
