# Supplementary material for: GlypNirO: An automated workflow for quantitative N- and O-linked glycoproteomic data analysis
Source: Beilstein J Org Chem. 2020 Sep 1;16:2127–35. doi: 10.3762/bjoc.16.180 (PMC7476601; doi:10.3762/bjoc.16.180)
Supplement: File 3 — Glypniro-master; automated script for processing and combining Byonic and PD standard output. [file Beilstein_J_Org_Chem-16-2127-s003.zip › glypniro-master/sequal/modification_test.py]

import unittest
from sequal.modification import Modification


class ModificationTestCase(unittest.TestCase):
    def test_find_positions(self):
        mod = Modification("HexNAc", regex_pattern="N[^P][S|T]")
        for ps, pe in mod.find_positions("TESNEST"):
            print(ps, pe)
            self.assertEqual(ps, 3, "HexNAc is at expected index position {}".format(ps))

class ModificationMapTestCase(unittest.TestCase):
    def test_map_creation(self):
        pass


if __name__ == '__main__':
    unittest.main()
